# Supplementary material for: Ab Initio Manganese Kα and Kβ Energy Eigenvalues, Shake-Off Probabilities, Auger Rates, with Convergence Tests
Source: Molecules. 2024 Sep 4;29(17):4199. doi: 10.3390/molecules29174199 (PMC11487437; doi:10.3390/molecules29174199)
Supplement: Supplementary file 1 [file molecules-29-04199-s001.zip]

Archive with 28 entries (28 files):
- .DS_Store
- Mn_Ka_2p-5f.bin.ct
- Mn_Ka_2p-5f.ct
- Mn_Ka_2s-5f.bin.ct
- Mn_Ka_2s-5f.ct
- Mn_Ka_3d-5f.bin.ct
- Mn_Ka_3d-5f.ct
- Mn_Ka_3p-5f.bin.ct
- Mn_Ka_3p-5f.ct
- Mn_Ka_3s-5f.bin.ct
- Mn_Ka_3s-5f.ct
- Mn_Ka_4s-5f.bin.ct
- Mn_Ka_4s-5f.ct
- Mn_Ka_D-5f.bin.ct
- Mn_Ka_D-5f.ct
- Mn_Kb_2p-5f.bin.ct
- Mn_Kb_2p-5f.ct
- Mn_Kb_2s-5f.bin.ct
- Mn_Kb_2s-5f.ct
- Mn_Kb_3d-5f.bin.ct
- Mn_Kb_3d-5f.ct
- Mn_Kb_3p-5f.bin.ct
- Mn_Kb_3s-5f.bin.ct
- Mn_Kb_3s-5f.ct
- Mn_Kb_D-5f.bin.ct
- Mn_Kb_D-5f.ct
- Mn_KM45_D-4s.ct
- Mn_KM45_D-5f.bin.ct
