# Supplementary material for: Ab Initio Manganese Kα and Kβ Energy Eigenvalues, Shake-Off Probabilities, Auger Rates, with Convergence Tests
Source: Molecules. 2024 Sep 4;29(17):4199. doi: 10.3390/molecules29174199 (PMC11487437; doi:10.3390/molecules29174199)
Supplement: Supplementary file 1 [file molecules-29-04199-s001.zip › Mn_Ka_2p-5f.ct]

 Transition between files:
 f1 = iMn_Ka_2p-4s
 f2 = fMn_Ka_2p-4s


 Electric 2**( 1)-pole transitions
 =================================

 Upper       Lower 
 Lev  J P   Lev  J P       E (Kays)         A (s-1)          gf            S
 f1  1  1/2 -  f2  1  1/2 +    47775523.72 C  3.74405D+11  4.91834D-04  3.38913D-06
                                           B  3.76617D+11  4.94740D-04  3.40916D-06
 f1  1  1/2 -  f2  2  1/2 +    47768367.85 C  2.10404D+13  2.76478D-02  1.90544D-04
                                           B  2.11465D+13  2.77872D-02  1.91505D-04
 f1  1  1/2 -  f2  3  1/2 +    47749903.89 C  1.55892D+12  2.05006D-03  1.41342D-05
                                           B  1.56759D+12  2.06146D-03  1.42127D-05
 f1  1  1/2 -  f2  4  1/2 +    47742684.05 C  2.98298D+11  3.92396D-04  2.70579D-06
                                           B  2.99335D+11  3.93760D-04  2.71519D-06
 f1  1  1/2 -  f2  5  1/2 +    47737958.44 C  4.08905D+12  5.38000D-03  3.71017D-05
                                           B  4.10702D+12  5.40364D-03  3.72648D-05
 f1  1  1/2 -  f2  6  1/2 +    47732170.07 C  7.68317D+12  1.01113D-02  6.97382D-05
                                           B  7.71636D+12  1.01549D-02  7.00394D-05
 f1  1  1/2 -  f2  7  1/2 +    47726979.40 C  4.83602D+11  6.36572D-04  4.39096D-06
                                           B  4.86116D+11  6.39882D-04  4.41379D-06
 f1  1  1/2 -  f2  8  1/2 +    47724273.12 C  5.47150D+12  7.20303D-03  4.96880D-05
                                           B  5.48884D+12  7.22586D-03  4.98455D-05
 f1  1  1/2 -  f2  9  1/2 +    47716556.71 C  5.78686D+12  7.62066D-03  5.25774D-05
                                           B  5.81031D+12  7.65154D-03  5.27905D-05
 f1  1  1/2 -  f2 10  1/2 +    47715160.66 C  1.77911D+11  2.34303D-04  1.61658D-06
                                           B  1.78016D+11  2.34441D-04  1.61753D-06
 f1  1  1/2 -  f2 11  1/2 +    47713222.63 C  1.52876D+12  2.01349D-03  1.38927D-05
                                           B  1.53474D+12  2.02137D-03  1.39470D-05
 f1  1  1/2 -  f2 12  1/2 +    47706425.39 C  1.44180D+12  1.89950D-03  1.31080D-05
                                           B  1.45323D+12  1.91455D-03  1.32119D-05
 f1  1  1/2 -  f2 13  1/2 +    47700403.98 C  5.72458D+12  7.54374D-03  5.20644D-05
                                           B  5.75281D+12  7.58095D-03  5.23211D-05
 f1  1  1/2 -  f2 14  1/2 +    47690849.68 C  6.67058D+12  8.79389D-03  6.07046D-05
                                           B  6.68751D+12  8.81621D-03  6.08587D-05
 f1  1  1/2 -  f2 15  1/2 +    47687667.88 C  1.93200D+12  2.54731D-03  1.75854D-05
                                           B  1.94166D+12  2.56005D-03  1.76733D-05
 f1  1  1/2 -  f2 16  1/2 +    47681940.17 C  1.71816D+12  2.26591D-03  1.56446D-05
                                           B  1.72866D+12  2.27977D-03  1.57403D-05
 f1  1  1/2 -  f2 17  1/2 +    47671667.46 C  2.13007D+11  2.81035D-04  1.94078D-06
                                           B  2.15150D+11  2.83862D-04  1.96030D-06
 f1  1  1/2 -  f2 18  1/2 +    47662047.50 C  1.27322D+11  1.68053D-04  1.16078D-06
                                           B  1.26326D+11  1.66739D-04  1.15170D-06
 f1  1  1/2 -  f2 19  1/2 +    47659826.35 C  1.23212D+12  1.62643D-03  1.12346D-05
                                           B  1.23697D+12  1.63283D-03  1.12789D-05
 f1  1  1/2 -  f2 20  1/2 +    47656254.75 C  2.47133D+11  3.26272D-04  2.25390D-06
                                           B  2.48297D+11  3.27808D-04  2.26451D-06
 f1  1  1/2 -  f2 21  1/2 +    47649242.19 C  1.86094D+12  2.45759D-03  1.69796D-05
                                           B  1.86756D+12  2.46632D-03  1.70400D-05
 f1  1  1/2 -  f2 22  1/2 +    47646520.41 C  6.75301D+11  8.91914D-04  6.16265D-06
                                           B  6.77402D+11  8.94688D-04  6.18181D-06
 f1  1  1/2 -  f2 23  1/2 +    47645315.70 C  1.82246D+12  2.40716D-03  1.66326D-05
                                           B  1.82737D+12  2.41365D-03  1.66775D-05
 f1  1  1/2 -  f2 24  1/2 +    47642526.29 C  3.51902D+07  4.64857D-08  3.21218D-10
                                           B  3.20438D+07  4.23294D-08  2.92498D-10
 f1  1  1/2 -  f2 25  1/2 +    47635458.78 C  1.71301D+11  2.26353D-04  1.56434D-06
                                           B  1.71911D+11  2.27160D-04  1.56992D-06
 f1  1  1/2 -  f2 26  1/2 +    47629110.73 C  1.45862D+12  1.92790D-03  1.33256D-05
                                           B  1.46709D+12  1.93910D-03  1.34030D-05
 f1  1  1/2 -  f2 27  1/2 +    47624677.36 C  1.24518D+12  1.64610D-03  1.13789D-05
                                           B  1.24851D+12  1.65050D-03  1.14093D-05
 f1  1  1/2 -  f2 28  1/2 +    47622130.33 C  1.10139D+10  1.45617D-05  1.00665D-07
                                           B  1.11501D+10  1.47418D-05  1.01910D-07
 f1  1  1/2 -  f2 29  1/2 +    47608649.16 C  2.76003D+11  3.65115D-04  2.52475D-06
                                           B  2.75895D+11  3.64972D-04  2.52377D-06
 f1  1  1/2 -  f2 30  1/2 +    47598304.57 C  1.31558D+11  1.74109D-04  1.20422D-06
                                           B  1.31959D+11  1.74641D-04  1.20790D-06
 f1  1  1/2 -  f2 31  1/2 +    47591232.90 C  3.56146D+10  4.71478D-05  3.26144D-07
                                           B  3.44706D+10  4.56334D-05  3.15669D-07
 f1  1  1/2 -  f2 32  1/2 +    47587540.96 C  2.11362D+10  2.79852D-05  1.93602D-07
                                           B  2.08897D+10  2.76588D-05  1.91345D-07
 f1  1  1/2 -  f2 33  1/2 +    47583249.80 C  2.55715D+10  3.38638D-05  2.34292D-07
                                           B  2.53499D+10  3.35703D-05  2.32261D-07
 f1  1  1/2 -  f2 34  1/2 +    47580377.35 C  1.18692D+10  1.57201D-05  1.08768D-07
                                           B  1.18623D+10  1.57110D-05  1.08705D-07
 f1  1  1/2 -  f2 35  1/2 +    47573615.64 C  8.40939D+11  1.11409D-03  7.70956D-06
                                           B  8.41097D+11  1.11430D-03  7.71101D-06
 f1  1  1/2 -  f2 36  1/2 +    47570562.38 C  1.26009D+11  1.66960D-04  1.15545D-06
                                           B  1.25976D+11  1.66916D-04  1.15514D-06
 f1  1  1/2 -  f2 37  1/2 +    47566730.61 C  4.27310D+11  5.66271D-04  3.91919D-06
                                           B  4.27605D+11  5.66661D-04  3.92189D-06
 f1  1  1/2 -  f2 38  1/2 +    47563143.45 C  7.96041D+09  1.05507D-05  7.30276D-08
                                           B  8.04874D+09  1.06678D-05  7.38379D-08
 f1  1  1/2 -  f2 39  1/2 +    47559989.45 C  5.69884D+09  7.55423D-06  5.22907D-08
                                           B  5.75576D+09  7.62968D-06  5.28130D-08
 f1  1  1/2 -  f2 40  1/2 +    47556187.13 C  1.59054D+11  2.10872D-04  1.45978D-06
                                           B  1.58489D+11  2.10123D-04  1.45460D-06
 f1  1  1/2 -  f2 41  1/2 +    47548666.11 C  5.44888D+10  7.22633D-05  5.00329D-07
                                           B  5.43173D+10  7.20360D-05  4.98754D-07
 f1  1  1/2 -  f2 42  1/2 +    47547927.34 C  4.89620D+10  6.49358D-05  4.49602D-07
                                           B  4.86174D+10  6.44787D-05  4.46437D-07
 f1  1  1/2 -  f2 43  1/2 +    47540938.04 C  1.99631D+10  2.64838D-05  1.83395D-07
                                           B  1.99107D+10  2.64143D-05  1.82914D-07
 f1  1  1/2 -  f2 44  1/2 +    47535742.39 C  2.09790D+10  2.78376D-05  1.92791D-07
                                           B  2.09186D+10  2.77575D-05  1.92236D-07
 f1  1  1/2 -  f2 45  1/2 +    47530463.74 C  7.25226D+09  9.62536D-06  6.66685D-08
                                           B  7.21408D+09  9.57469D-06  6.63175D-08
 f1  1  1/2 -  f2 46  1/2 +    47523643.83 C  4.84940D+09  6.43808D-06  4.45987D-08
                                           B  4.86571D+09  6.45973D-06  4.47487D-08
 f1  1  1/2 -  f2 47  1/2 +    47500665.92 C  2.49790D+07  3.31943D-08  2.30059D-10
                                           B  2.53393D+07  3.36731D-08  2.33377D-10
 f1  1  1/2 -  f2 48  1/2 +    47481902.03 C  2.96138D+07  3.93845D-08  2.73069D-10
                                           B  2.91654D+07  3.87882D-08  2.68935D-10
 f1  1  1/2 -  f2 49  1/2 +    47470738.83 C  5.78441D+08  7.69652D-07  5.33758D-09
                                           B  5.72003D+08  7.61087D-07  5.27818D-09
 f1  1  1/2 -  f2 50  1/2 +    47427481.33 C  2.87080D+10  3.82675D-05  2.65629D-07
                                           B  2.83894D+10  3.78429D-05  2.62682D-07
 f1  1  1/2 -  f2 51  1/2 +    47422231.77 C  2.28889D+11  3.05175D-04  2.11857D-06
                                           B  2.26221D+11  3.01617D-04  2.09387D-06
 f1  1  1/2 -  f2 52  1/2 +    47384133.27 C  2.89436D+06  3.86522D-09  2.68545D-11
                                           B  2.45627D+06  3.28018D-09  2.27898D-11
 f1  1  1/2 -  f2 53  1/2 +    47340525.00 C  1.43510D+07  1.92001D-08  1.33520D-10
                                           B  1.42171D+07  1.90210D-08  1.32275D-10
 f1  2  1/2 -  f2  1  1/2 +    47798231.24 C  5.28635D+13  6.93777D-02  4.77841D-04
                                           B  5.32423D+13  6.98748D-02  4.81265D-04
 f1  2  1/2 -  f2  2  1/2 +    47791075.37 C  8.53673D+11  1.12069D-03  7.71995D-06
                                           B  8.58227D+11  1.12667D-03  7.76113D-06
 f1  2  1/2 -  f2  3  1/2 +    47772611.41 C  1.89893D+12  2.49482D-03  1.71924D-05
                                           B  1.90890D+12  2.50792D-03  1.72826D-05
 f1  2  1/2 -  f2  4  1/2 +    47765391.57 C  8.71760D+11  1.14567D-03  7.89624D-06
                                           B  8.75945D+11  1.15117D-03  7.93415D-06
 f1  2  1/2 -  f2  5  1/2 +    47760665.96 C  1.13171D+09  1.48758D-06  1.02538D-08
                                           B  1.17776D+09  1.54812D-06  1.06711D-08
 f1  2  1/2 -  f2  6  1/2 +    47754877.59 C  1.31440D+11  1.72815D-04  1.19135D-06
                                           B  1.31962D+11  1.73501D-04  1.19608D-06
 f1  2  1/2 -  f2  7  1/2 +    47749686.92 C  1.46980D+12  1.93288D-03  1.33263D-05
                                           B  1.47737D+12  1.94283D-03  1.33949D-05
 f1  2  1/2 -  f2  8  1/2 +    47746980.64 C  3.36227D+09  4.42210D-06  3.04901D-08
                                           B  3.30749D+09  4.35006D-06  2.99933D-08
 f1  2  1/2 -  f2  9  1/2 +    47739264.23 C  1.95270D+11  2.56904D-04  1.77162D-06
                                           B  1.96501D+11  2.58524D-04  1.78279D-06
 f1  2  1/2 -  f2 10  1/2 +    47737868.18 C  5.61201D+11  7.38380D-04  5.09205D-06
                                           B  5.64741D+11  7.43038D-04  5.12417D-06
 f1  2  1/2 -  f2 11  1/2 +    47735930.15 C  1.25087D+10  1.64592D-05  1.13511D-07
                                           B  1.27363D+10  1.67587D-05  1.15576D-07
 f1  2  1/2 -  f2 12  1/2 +    47729132.91 C  3.73302D+10  4.91338D-05  3.38901D-07
                                           B  3.72366D+10  4.90107D-05  3.38052D-07
 f1  2  1/2 -  f2 13  1/2 +    47723111.51 C  2.47317D+10  3.25600D-05  2.24611D-07
                                           B  2.49614D+10  3.28624D-05  2.26697D-07
 f1  2  1/2 -  f2 14  1/2 +    47713557.21 C  9.80619D+11  1.29153D-03  8.91124D-06
                                           B  9.86045D+11  1.29868D-03  8.96055D-06
 f1  2  1/2 -  f2 15  1/2 +    47710375.40 C  1.57379D+11  2.07304D-04  1.43044D-06
                                           B  1.58154D+11  2.08326D-04  1.43749D-06
 f1  2  1/2 -  f2 16  1/2 +    47704647.69 C  2.89650D+11  3.81628D-04  2.63363D-06
                                           B  2.90952D+11  3.83343D-04  2.64547D-06
 f1  2  1/2 -  f2 17  1/2 +    47694374.98 C  7.01609D+10  9.24801D-05  6.38347D-07
                                           B  7.02808D+10  9.26382D-05  6.39438D-07
 f1  2  1/2 -  f2 18  1/2 +    47684755.02 C  2.06570D+11  2.72393D-04  1.88058D-06
                                           B  2.07842D+11  2.74070D-04  1.89216D-06
 f1  2  1/2 -  f2 19  1/2 +    47682533.87 C  1.13692D+11  1.49934D-04  1.03518D-06
                                           B  1.14579D+11  1.51103D-04  1.04325D-06
 f1  2  1/2 -  f2 20  1/2 +    47678962.28 C  2.49694D+10  3.29338D-05  2.27400D-07
                                           B  2.49903D+10  3.29615D-05  2.27591D-07
 f1  2  1/2 -  f2 21  1/2 +    47671949.71 C  1.78061D+10  2.34926D-05  1.62235D-07
                                           B  1.79609D+10  2.36968D-05  1.63645D-07
 f1  2  1/2 -  f2 22  1/2 +    47669227.93 C  1.11932D+10  1.47695D-05  1.02001D-07
                                           B  1.11356D+10  1.46936D-05  1.01476D-07
 f1  2  1/2 -  f2 23  1/2 +    47668023.23 C  4.15750D+10  5.48613D-05  3.78891D-07
                                           B  4.17340D+10  5.50710D-05  3.80340D-07
 f1  2  1/2 -  f2 24  1/2 +    47665233.82 C  8.82593D+09  1.16478D-05  8.04486D-08
                                           B  8.76988D+09  1.15738D-05  7.99377D-08
 f1  2  1/2 -  f2 25  1/2 +    47658166.31 C  1.01495D+09  1.33986D-06  9.25543D-09
                                           B  1.03090D+09  1.36091D-06  9.40090D-09
 f1  2  1/2 -  f2 26  1/2 +    47651818.25 C  6.85328D+10  9.04955D-05  6.25206D-07
                                           B  6.89279D+10  9.10172D-05  6.28810D-07
 f1  2  1/2 -  f2 27  1/2 +    47647384.88 C  6.41598D+08  8.47369D-07  5.85476D-09
                                           B  6.34786D+08  8.38372D-07  5.79260D-09
 f1  2  1/2 -  f2 28  1/2 +    47644837.86 C  4.65185D+09  6.14443D-06  4.24562D-08
                                           B  4.65371D+09  6.14689D-06  4.24733D-08
 f1  2  1/2 -  f2 29  1/2 +    47631356.68 C  2.12619D+08  2.80999D-07  1.94217D-09
                                           B  2.18256D+08  2.88449D-07  1.99366D-09
 f1  2  1/2 -  f2 30  1/2 +    47621012.09 C  2.03748D+10  2.69392D-05  1.86235D-07
                                           B  2.04302D+10  2.70124D-05  1.86741D-07
 f1  2  1/2 -  f2 31  1/2 +    47613940.43 C  1.55685D+08  2.05905D-07  1.42367D-09
                                           B  1.45503D+08  1.92438D-07  1.33055D-09
 f1  2  1/2 -  f2 32  1/2 +    47610248.48 C  1.78692D+11  2.36370D-04  1.63444D-06
                                           B  1.80207D+11  2.38374D-04  1.64829D-06
 f1  2  1/2 -  f2 33  1/2 +    47605957.32 C  1.00195D+09  1.32560D-06  9.16699D-09
                                           B  1.02368D+09  1.35434D-06  9.36576D-09
 f1  2  1/2 -  f2 34  1/2 +    47603084.88 C  1.52394D+12  2.01644D-03  1.39452D-05
                                           B  1.53529D+12  2.03146D-03  1.40491D-05
 f1  2  1/2 -  f2 35  1/2 +    47596323.16 C  5.98807D+11  7.92552D-04  5.48189D-06
                                           B  6.02760D+11  7.97784D-04  5.51807D-06
 f1  2  1/2 -  f2 36  1/2 +    47593269.91 C  3.83824D+09  5.08076D-06  3.51446D-08
                                           B  3.82527D+09  5.06360D-06  3.50259D-08
 f1  2  1/2 -  f2 37  1/2 +    47589438.14 C  1.45626D+09  1.92799D-06  1.33373D-08
                                           B  1.48006D+09  1.95950D-06  1.35553D-08
 f1  2  1/2 -  f2 38  1/2 +    47585850.97 C  3.33272D+10  4.41296D-05  3.05301D-07
                                           B  3.34756D+10  4.43262D-05  3.06661D-07
 f1  2  1/2 -  f2 39  1/2 +    47582696.97 C  5.35940D+09  7.09750D-06  4.91057D-08
                                           B  5.44516D+09  7.21108D-06  4.98915D-08
 f1  2  1/2 -  f2 40  1/2 +    47578894.65 C  5.56809D+07  7.37506D-08  5.10301D-10
                                           B  5.48509D+07  7.26512D-08  5.02694D-10
 f1  2  1/2 -  f2 41  1/2 +    47571373.63 C  4.78375D+10  6.33819D-05  4.38627D-07
                                           B  4.79699D+10  6.35573D-05  4.39841D-07
 f1  2  1/2 -  f2 42  1/2 +    47570634.86 C  9.52408D+10  1.26192D-04  8.73312D-07
                                           B  9.58083D+10  1.26944D-04  8.78516D-07
 f1  2  1/2 -  f2 43  1/2 +    47563645.56 C  1.82621D+10  2.42041D-05  1.67529D-07
                                           B  1.83225D+10  2.42842D-05  1.68083D-07
 f1  2  1/2 -  f2 44  1/2 +    47558449.91 C  2.34653D+10  3.11071D-05  2.15331D-07
                                           B  2.36042D+10  3.12911D-05  2.16605D-07
 f1  2  1/2 -  f2 45  1/2 +    47553171.26 C  8.96021D+07  1.18808D-07  8.22513D-10
                                           B  9.36508D+07  1.24177D-07  8.59679D-10
 f1  2  1/2 -  f2 46  1/2 +    47546351.36 C  7.89047D+09  1.04654D-05  7.24627D-08
                                           B  7.88394D+09  1.04567D-05  7.24027D-08
 f1  2  1/2 -  f2 47  1/2 +    47523373.45 C  2.40745D+07  3.19617D-08  2.21411D-10
                                           B  2.37463D+07  3.15260D-08  2.18392D-10
 f1  2  1/2 -  f2 48  1/2 +    47504609.55 C  1.13446D+08  1.50732D-07  1.04459D-09
                                           B  1.13696D+08  1.51064D-07  1.04689D-09
 f1  2  1/2 -  f2 49  1/2 +    47493446.35 C  1.34052D+08  1.78194D-07  1.23519D-09
                                           B  1.34999D+08  1.79454D-07  1.24393D-09
 f1  2  1/2 -  f2 50  1/2 +    47450188.85 C  2.89981D+08  3.86172D-07  2.67929D-09
                                           B  2.82174D+08  3.75776D-07  2.60716D-09
 f1  2  1/2 -  f2 51  1/2 +    47444939.29 C  4.25388D+09  5.66622D-06  3.93169D-08
                                           B  4.30859D+09  5.73910D-06  3.98226D-08
 f1  2  1/2 -  f2 52  1/2 +    47406840.79 C  3.72993D+08  4.97630D-07  3.45574D-09
                                           B  3.69910D+08  4.93517D-07  3.42718D-09
 f1  2  1/2 -  f2 53  1/2 +    47363232.53 C  2.95296D+07  3.94696D-08  2.74345D-10
                                           B  2.97059D+07  3.97052D-08  2.75983D-10
 f1  3  1/2 -  f2  1  1/2 +    47802743.32 C  5.13198D+09  6.73390D-06  4.63756D-08
                                           B  5.13230D+09  6.73433D-06  4.63785D-08
 f1  3  1/2 -  f2  2  1/2 +    47795587.45 C  7.55403D+11  9.91496D-04  6.82934D-06
                                           B  7.59099D+11  9.96346D-04  6.86275D-06
 f1  3  1/2 -  f2  3  1/2 +    47777123.50 C  2.96694D+12  3.89724D-03  2.68542D-05
                                           B  2.98157D+12  3.91646D-03  2.69867D-05
 f1  3  1/2 -  f2  4  1/2 +    47769903.66 C  2.73797D+13  3.59755D-02  2.47930D-04
                                           B  2.75481D+13  3.61969D-02  2.49455D-04
 f1  3  1/2 -  f2  5  1/2 +    47765178.05 C  4.98336D+12  6.54919D-03  4.51390D-05
                                           B  5.01997D+12  6.59729D-03  4.54705D-05
 f1  3  1/2 -  f2  6  1/2 +    47759389.67 C  2.30552D+11  3.03067D-04  2.08908D-06
                                           B  2.33598D+11  3.07071D-04  2.11668D-06
 f1  3  1/2 -  f2  7  1/2 +    47754199.00 C  1.41524D+12  1.86077D-03  1.28280D-05
                                           B  1.42180D+12  1.86940D-03  1.28875D-05
 f1  3  1/2 -  f2  8  1/2 +    47751492.73 C  2.79358D+12  3.67346D-03  2.53258D-05
                                           B  2.81159D+12  3.69713D-03  2.54891D-05
 f1  3  1/2 -  f2  9  1/2 +    47743776.32 C  1.19994D+11  1.57839D-04  1.08836D-06
                                           B  1.21238D+11  1.59475D-04  1.09964D-06
 f1  3  1/2 -  f2 10  1/2 +    47742380.27 C  8.34841D+11  1.09821D-03  7.57277D-06
                                           B  8.35666D+11  1.09929D-03  7.58025D-06
 f1  3  1/2 -  f2 11  1/2 +    47740442.24 C  1.56265D+13  2.05578D-02  1.41764D-04
                                           B  1.57051D+13  2.06612D-02  1.42477D-04
 f1  3  1/2 -  f2 12  1/2 +    47733644.99 C  5.35887D+10  7.05199D-05  4.86365D-07
                                           B  5.23282D+10  6.88612D-05  4.74925D-07
 f1  3  1/2 -  f2 13  1/2 +    47727623.59 C  1.10326D+12  1.45220D-03  1.00169D-05
                                           B  1.10778D+12  1.45815D-03  1.00579D-05
 f1  3  1/2 -  f2 14  1/2 +    47718069.29 C  1.91723D+12  2.52461D-03  1.74176D-05
                                           B  1.93016D+12  2.54165D-03  1.75351D-05
 f1  3  1/2 -  f2 15  1/2 +    47714887.48 C  2.90092D+13  3.82046D-02  2.63595D-04
                                           B  2.91444D+13  3.83827D-02  2.64824D-04
 f1  3  1/2 -  f2 16  1/2 +    47709159.78 C  6.72975D+12  8.86509D-03  6.11726D-05
                                           B  6.77011D+12  8.91826D-03  6.15395D-05
 f1  3  1/2 -  f2 17  1/2 +    47698887.07 C  5.71203D+11  7.52769D-04  5.19552D-06
                                           B  5.77325D+11  7.60837D-04  5.25120D-06
 f1  3  1/2 -  f2 18  1/2 +    47689267.11 C  7.27751D+12  9.59466D-03  6.62345D-05
                                           B  7.32179D+12  9.65303D-03  6.66375D-05
 f1  3  1/2 -  f2 19  1/2 +    47687045.96 C  7.50298D+12  9.89284D-03  6.82961D-05
                                           B  7.54812D+12  9.95235D-03  6.87069D-05
 f1  3  1/2 -  f2 20  1/2 +    47683474.36 C  8.69320D+12  1.14639D-02  7.91479D-05
                                           B  8.73701D+12  1.15217D-02  7.95467D-05
 f1  3  1/2 -  f2 21  1/2 +    47676461.80 C  9.61922D+12  1.26888D-02  8.76175D-05
                                           B  9.66116D+12  1.27441D-02  8.79995D-05
 f1  3  1/2 -  f2 22  1/2 +    47673740.01 C  1.35394D+12  1.78619D-03  1.23346D-05
                                           B  1.36042D+12  1.79475D-03  1.23937D-05
 f1  3  1/2 -  f2 23  1/2 +    47672535.31 C  6.80429D+11  8.97706D-04  6.19928D-06
                                           B  6.85877D+11  9.04894D-04  6.24892D-06
 f1  3  1/2 -  f2 24  1/2 +    47669745.90 C  1.55053D+11  2.04589D-04  1.41291D-06
                                           B  1.58162D+11  2.08691D-04  1.44124D-06
 f1  3  1/2 -  f2 25  1/2 +    47662678.39 C  9.02503D+11  1.19119D-03  8.22766D-06
                                           B  9.05851D+11  1.19561D-03  8.25819D-06
 f1  3  1/2 -  f2 26  1/2 +    47656330.34 C  2.15649D+12  2.84705D-03  1.96675D-05
                                           B  2.16332D+12  2.85606D-03  1.97298D-05
 f1  3  1/2 -  f2 27  1/2 +    47651896.97 C  6.15019D+11  8.12112D-04  5.61062D-06
                                           B  6.18382D+11  8.16552D-04  5.64130D-06
 f1  3  1/2 -  f2 28  1/2 +    47649349.94 C  4.71985D+12  6.23307D-03  4.30647D-05
                                           B  4.74174D+12  6.26198D-03  4.32643D-05
 f1  3  1/2 -  f2 29  1/2 +    47635868.77 C  1.87160D+11  2.47305D-04  1.70913D-06
                                           B  1.87096D+11  2.47220D-04  1.70854D-06
 f1  3  1/2 -  f2 30  1/2 +    47625524.18 C  3.23059D+11  4.27061D-04  2.95207D-06
                                           B  3.24341D+11  4.28756D-04  2.96378D-06
 f1  3  1/2 -  f2 31  1/2 +    47618452.51 C  2.95269D+12  3.90440D-03  2.69932D-05
                                           B  2.96733D+12  3.92376D-03  2.71271D-05
 f1  3  1/2 -  f2 32  1/2 +    47614760.57 C  1.34536D+11  1.77927D-04  1.23020D-06
                                           B  1.35448D+11  1.79134D-04  1.23855D-06
 f1  3  1/2 -  f2 33  1/2 +    47610469.41 C  3.99198D+10  5.28046D-05  3.65127D-07
                                           B  3.94617D+10  5.21986D-05  3.60937D-07
 f1  3  1/2 -  f2 34  1/2 +    47607596.96 C  1.49323D+11  1.97543D-04  1.36603D-06
                                           B  1.50054D+11  1.98510D-04  1.37272D-06
 f1  3  1/2 -  f2 35  1/2 +    47600835.24 C  6.27892D+09  8.30891D-06  5.74652D-08
                                           B  6.18105D+09  8.17939D-06  5.65694D-08
 f1  3  1/2 -  f2 36  1/2 +    47597781.99 C  1.02505D+11  1.35662D-04  9.38313D-07
                                           B  1.01810D+11  1.34743D-04  9.31954D-07
 f1  3  1/2 -  f2 37  1/2 +    47593950.22 C  6.43512D+11  8.51807D-04  5.89203D-06
                                           B  6.48219D+11  8.58036D-04  5.93512D-06
 f1  3  1/2 -  f2 38  1/2 +    47590363.06 C  4.76967D+10  6.31449D-05  4.36812D-07
                                           B  4.78845D+10  6.33935D-05  4.38532D-07
 f1  3  1/2 -  f2 39  1/2 +    47587209.05 C  8.90565D+11  1.17916D-03  8.15752D-06
                                           B  8.92752D+11  1.18206D-03  8.17756D-06
 f1  3  1/2 -  f2 40  1/2 +    47583406.74 C  5.83185D+10  7.72295D-05  5.34322D-07
                                           B  5.80505D+10  7.68746D-05  5.31867D-07
 f1  3  1/2 -  f2 41  1/2 +    47575885.71 C  5.89997D+08  7.81562D-07  5.40820D-09
                                           B  5.87514D+08  7.78274D-07  5.38544D-09
 f1  3  1/2 -  f2 42  1/2 +    47575146.94 C  3.16887D+10  4.19790D-05  2.90488D-07
                                           B  3.16452D+10  4.19213D-05  2.90089D-07
 f1  3  1/2 -  f2 43  1/2 +    47568157.65 C  3.15900D+11  4.18606D-04  2.89711D-06
                                           B  3.15771D+11  4.18435D-04  2.89592D-06
 f1  3  1/2 -  f2 44  1/2 +    47562962.00 C  3.02442D+11  4.00859D-04  2.77459D-06
                                           B  3.03033D+11  4.01643D-04  2.78001D-06
 f1  3  1/2 -  f2 45  1/2 +    47557683.35 C  2.63916D+11  3.49874D-04  2.42196D-06
                                           B  2.63659D+11  3.49534D-04  2.41961D-06
 f1  3  1/2 -  f2 46  1/2 +    47550863.44 C  7.27251D+11  9.64395D-04  6.67686D-06
                                           B  7.25778D+11  9.62443D-04  6.66334D-06
 f1  3  1/2 -  f2 47  1/2 +    47527885.53 C  1.95997D+10  2.60160D-05  1.80205D-07
                                           B  1.95778D+10  2.59869D-05  1.80004D-07
 f1  3  1/2 -  f2 48  1/2 +    47509121.64 C  1.38287D+08  1.83703D-07  1.27296D-09
                                           B  1.38613D+08  1.84135D-07  1.27595D-09
 f1  3  1/2 -  f2 49  1/2 +    47497958.44 C  8.93866D+09  1.18798D-05  8.23400D-08
                                           B  8.88638D+09  1.18104D-05  8.18585D-08
 f1  3  1/2 -  f2 50  1/2 +    47454700.94 C  7.46743D+10  9.94261D-05  6.89758D-07
                                           B  7.45596D+10  9.92734D-05  6.88699D-07
 f1  3  1/2 -  f2 51  1/2 +    47449451.38 C  2.22866D+10  2.96804D-05  2.05927D-07
                                           B  2.22951D+10  2.96917D-05  2.06005D-07
 f1  3  1/2 -  f2 52  1/2 +    47411352.88 C  3.21571D+10  4.28943D-05  2.97847D-07
                                           B  3.18282D+10  4.24557D-05  2.94801D-07
 f1  3  1/2 -  f2 53  1/2 +    47367744.61 C  1.89004D+09  2.52577D-06  1.75544D-08
                                           B  1.87142D+09  2.50089D-06  1.73815D-08
 f1  4  1/2 -  f2  1  1/2 +    47806471.67 C  5.64673D+09  7.40817D-06  5.10153D-08
                                           B  5.73522D+09  7.52427D-06  5.18148D-08
 f1  4  1/2 -  f2  2  1/2 +    47799315.80 C  1.78680D+13  2.34488D-02  1.61501D-04
                                           B  1.79842D+13  2.36013D-02  1.62551D-04
 f1  4  1/2 -  f2  3  1/2 +    47780851.84 C  8.11315D+12  1.06554D-02  7.34161D-05
                                           B  8.16086D+12  1.07180D-02  7.38478D-05
 f1  4  1/2 -  f2  4  1/2 +    47773632.00 C  9.42599D+12  1.23833D-02  8.53346D-05
                                           B  9.48976D+12  1.24671D-02  8.59120D-05
 f1  4  1/2 -  f2  5  1/2 +    47768906.39 C  2.07572D+12  2.72751D-03  1.87974D-05
                                           B  2.09120D+12  2.74785D-03  1.89375D-05
 f1  4  1/2 -  f2  6  1/2 +    47763118.02 C  2.69266D+13  3.53903D-02  2.43931D-04
                                           B  2.70843D+13  3.55976D-02  2.45360D-04
 f1  4  1/2 -  f2  7  1/2 +    47757927.35 C  5.44429D+12  7.15711D-03  4.93365D-05
                                           B  5.47420D+12  7.19644D-03  4.96076D-05
 f1  4  1/2 -  f2  8  1/2 +    47755221.07 C  7.35339D+12  9.66794D-03  6.66482D-05
                                           B  7.38758D+12  9.71289D-03  6.69581D-05
 f1  4  1/2 -  f2  9  1/2 +    47747504.66 C  4.90992D+11  6.45744D-04  4.45231D-06
                                           B  4.95598D+11  6.51803D-04  4.49408D-06
 f1  4  1/2 -  f2 10  1/2 +    47746108.61 C  4.74530D+12  6.24130D-03  4.30341D-05
                                           B  4.76732D+12  6.27027D-03  4.32338D-05
 f1  4  1/2 -  f2 11  1/2 +    47744170.58 C  6.75339D+10  8.88318D-05  6.12525D-07
                                           B  6.87511D+10  9.04330D-05  6.23565D-07
 f1  4  1/2 -  f2 12  1/2 +    47737373.34 C  9.70719D+10  1.27722D-04  8.80808D-07
                                           B  9.72139D+10  1.27908D-04  8.82096D-07
 f1  4  1/2 -  f2 13  1/2 +    47731351.94 C  1.28192D+11  1.68710D-04  1.16362D-06
                                           B  1.28817D+11  1.69532D-04  1.16930D-06
 f1  4  1/2 -  f2 14  1/2 +    47721797.64 C  4.24168D+11  5.58460D-04  3.85257D-06
                                           B  4.28002D+11  5.63508D-04  3.88740D-06
 f1  4  1/2 -  f2 15  1/2 +    47718615.83 C  2.21037D+10  2.91056D-05  2.00800D-07
                                           B  2.17342D+10  2.86191D-05  1.97444D-07
 f1  4  1/2 -  f2 16  1/2 +    47712888.12 C  5.77855D+12  7.61088D-03  5.25140D-05
                                           B  5.81185D+12  7.65474D-03  5.28166D-05
 f1  4  1/2 -  f2 17  1/2 +    47702615.41 C  2.10945D+10  2.77954D-05  1.91826D-07
                                           B  2.13049D+10  2.80726D-05  1.93739D-07
 f1  4  1/2 -  f2 18  1/2 +    47692995.45 C  1.41984D+13  1.87162D-02  1.29193D-04
                                           B  1.42900D+13  1.88370D-02  1.30027D-04
 f1  4  1/2 -  f2 19  1/2 +    47690774.30 C  1.67590D+12  2.20936D-03  1.52514D-05
                                           B  1.68451D+12  2.22072D-03  1.53297D-05
 f1  4  1/2 -  f2 20  1/2 +    47687202.71 C  8.24946D+11  1.08770D-03  7.50902D-06
                                           B  8.30312D+11  1.09478D-03  7.55787D-06
 f1  4  1/2 -  f2 21  1/2 +    47680190.14 C  1.02514D+12  1.35205D-03  9.33537D-06
                                           B  1.02901D+12  1.35716D-03  9.37061D-06
 f1  4  1/2 -  f2 22  1/2 +    47677468.36 C  1.50114D+12  1.98008D-03  1.36724D-05
                                           B  1.50683D+12  1.98759D-03  1.37243D-05
 f1  4  1/2 -  f2 23  1/2 +    47676263.66 C  7.40965D+11  9.77419D-04  6.74923D-06
                                           B  7.47129D+11  9.85550D-04  6.80538D-06
 f1  4  1/2 -  f2 24  1/2 +    47673474.25 C  9.53453D+11  1.25786D-03  8.68625D-06
                                           B  9.59769D+11  1.26620D-03  8.74379D-06
 f1  4  1/2 -  f2 25  1/2 +    47666406.74 C  1.45493D+12  1.92001D-03  1.32607D-05
                                           B  1.46206D+12  1.92943D-03  1.33258D-05
 f1  4  1/2 -  f2 26  1/2 +    47660058.69 C  9.39268D+10  1.23985D-04  8.56425D-07
                                           B  9.39216D+10  1.23978D-04  8.56377D-07
 f1  4  1/2 -  f2 27  1/2 +    47655625.31 C  1.57544D+12  2.08000D-03  1.43689D-05
                                           B  1.58268D+12  2.08955D-03  1.44349D-05
 f1  4  1/2 -  f2 28  1/2 +    47653078.29 C  4.80308D+08  6.34200D-07  4.38138D-09
                                           B  4.22600D+08  5.58002D-07  3.85496D-09
 f1  4  1/2 -  f2 29  1/2 +    47639597.12 C  5.57662D+11  7.36754D-04  5.09132D-06
                                           B  5.60404D+11  7.40377D-04  5.11635D-06
 f1  4  1/2 -  f2 30  1/2 +    47629252.52 C  2.73832D+09  3.61930D-06  2.50165D-08
                                           B  2.70621D+09  3.57685D-06  2.47231D-08
 f1  4  1/2 -  f2 31  1/2 +    47622180.86 C  6.99582D+11  9.24927D-04  6.39402D-06
                                           B  7.05408D+11  9.32631D-04  6.44727D-06
 f1  4  1/2 -  f2 32  1/2 +    47618488.91 C  2.00510D+11  2.65139D-04  1.83305D-06
                                           B  2.01416D+11  2.66336D-04  1.84132D-06
 f1  4  1/2 -  f2 33  1/2 +    47614197.75 C  5.15573D+06  6.81875D-09  4.71459D-11
                                           B  6.08210D+06  8.04393D-09  5.56170D-11
 f1  4  1/2 -  f2 34  1/2 +    47611325.31 C  9.59708D+10  1.26942D-04  8.77752D-07
                                           B  9.56233D+10  1.26483D-04  8.74573D-07
 f1  4  1/2 -  f2 35  1/2 +    47604563.59 C  4.07815D+11  5.39577D-04  3.73147D-06
                                           B  4.08157D+11  5.40029D-04  3.73460D-06
 f1  4  1/2 -  f2 36  1/2 +    47601510.34 C  5.85992D+10  7.75422D-05  5.36282D-07
                                           B  5.84819D+10  7.73870D-05  5.35208D-07
 f1  4  1/2 -  f2 37  1/2 +    47597678.57 C  5.34522D+11  7.07427D-04  4.89296D-06
                                           B  5.33480D+11  7.06049D-04  4.88342D-06
 f1  4  1/2 -  f2 38  1/2 +    47594091.40 C  2.39773D+11  3.17382D-04  2.19536D-06
                                           B  2.39832D+11  3.17460D-04  2.19589D-06
 f1  4  1/2 -  f2 39  1/2 +    47590937.40 C  1.30103D+11  1.72237D-04  1.19146D-06
                                           B  1.30170D+11  1.72326D-04  1.19207D-06
 f1  4  1/2 -  f2 40  1/2 +    47587135.08 C  2.13806D+12  2.83092D-03  1.95846D-05
                                           B  2.14561D+12  2.84092D-03  1.96537D-05
 f1  4  1/2 -  f2 41  1/2 +    47579614.06 C  1.17068D+11  1.55055D-04  1.07285D-06
                                           B  1.17275D+11  1.55328D-04  1.07475D-06
 f1  4  1/2 -  f2 42  1/2 +    47578875.29 C  2.69929D+10  3.57527D-05  2.47383D-07
                                           B  2.70560D+10  3.58363D-05  2.47962D-07
 f1  4  1/2 -  f2 43  1/2 +    47571885.99 C  7.37570D+11  9.77216D-04  6.76263D-06
                                           B  7.41090D+11  9.81879D-04  6.79490D-06
 f1  4  1/2 -  f2 44  1/2 +    47566690.34 C  2.84958D+10  3.77627D-05  2.61358D-07
                                           B  2.84930D+10  3.77589D-05  2.61332D-07
 f1  4  1/2 -  f2 45  1/2 +    47561411.69 C  9.40781D+10  1.24700D-04  8.63153D-07
                                           B  9.42037D+10  1.24867D-04  8.64305D-07
 f1  4  1/2 -  f2 46  1/2 +    47554591.79 C  2.41677D+10  3.20434D-05  2.21831D-07
                                           B  2.40589D+10  3.18992D-05  2.20832D-07
 f1  4  1/2 -  f2 47  1/2 +    47531613.88 C  4.24028D+05  5.62752D-10  3.89771D-12
                                           B  2.21355D+05  2.93773D-10  2.03472D-12
 f1  4  1/2 -  f2 48  1/2 +    47512849.98 C  3.47117D+07  4.61044D-08  3.19453D-10
                                           B  3.52922D+07  4.68753D-08  3.24795D-10
 f1  4  1/2 -  f2 49  1/2 +    47501686.78 C  8.52286D+09  1.13254D-05  7.84913D-08
                                           B  8.50959D+09  1.13078D-05  7.83691D-08
 f1  4  1/2 -  f2 50  1/2 +    47458429.28 C  3.34464D+10  4.45257D-05  3.08868D-07
                                           B  3.34124D+10  4.44804D-05  3.08554D-07
 f1  4  1/2 -  f2 51  1/2 +    47453179.72 C  2.77883D+10  3.70014D-05  2.56702D-07
                                           B  2.75053D+10  3.66246D-05  2.54088D-07
 f1  4  1/2 -  f2 52  1/2 +    47415081.22 C  1.25214D+10  1.66996D-05  1.15949D-07
                                           B  1.23665D+10  1.64931D-05  1.14514D-07
 f1  4  1/2 -  f2 53  1/2 +    47371472.96 C  7.26232D+08  9.70352D-07  6.74354D-09
                                           B  7.09404D+08  9.47868D-07  6.58729D-09
 f1  5  1/2 -  f2  1  1/2 +    47808985.86 C  5.08874D+10  6.67543D-05  4.59669D-07
                                           B  5.14220D+10  6.74556D-05  4.64498D-07
 f1  5  1/2 -  f2  2  1/2 +    47801829.99 C  4.56450D+12  5.98952D-03  4.12499D-05
                                           B  4.59155D+12  6.02502D-03  4.14944D-05
 f1  5  1/2 -  f2  3  1/2 +    47783366.03 C  6.94917D+12  9.12573D-03  6.28733D-05
                                           B  6.99887D+12  9.19099D-03  6.33230D-05
 f1  5  1/2 -  f2  4  1/2 +    47776146.19 C  4.13353D+11  5.42983D-04  3.74155D-06
                                           B  4.15781D+11  5.46172D-04  3.76352D-06
 f1  5  1/2 -  f2  5  1/2 +    47771420.58 C  9.00224D+12  1.18277D-02  8.15097D-05
                                           B  9.05563D+12  1.18979D-02  8.19932D-05
 f1  5  1/2 -  f2  6  1/2 +    47765632.21 C  1.86429D+13  2.45002D-02  1.68861D-04
                                           B  1.87625D+13  2.46575D-02  1.69945D-04
 f1  5  1/2 -  f2  7  1/2 +    47760441.54 C  4.09468D+13  5.38234D-02  3.71004D-04
                                           B  4.11825D+13  5.41332D-02  3.73140D-04
 f1  5  1/2 -  f2  8  1/2 +    47757735.26 C  1.01844D+12  1.33887D-03  9.22931D-06
                                           B  1.02246D+12  1.34415D-03  9.26574D-06
 f1  5  1/2 -  f2  9  1/2 +    47750018.85 C  9.55406D+10  1.25640D-04  8.66225D-07
                                           B  9.56263D+10  1.25753D-04  8.67002D-07
 f1  5  1/2 -  f2 10  1/2 +    47748622.80 C  2.73943D+12  3.60268D-03  2.48394D-05
                                           B  2.75428D+12  3.62222D-03  2.49741D-05
 f1  5  1/2 -  f2 11  1/2 +    47746684.77 C  6.04849D+12  7.95515D-03  5.48505D-05
                                           B  6.09405D+12  8.01507D-03  5.52637D-05
 f1  5  1/2 -  f2 12  1/2 +    47739887.53 C  4.15739D+12  5.46948D-03  3.77173D-05
                                           B  4.18121D+12  5.50082D-03  3.79334D-05
 f1  5  1/2 -  f2 13  1/2 +    47733866.13 C  3.97717D+11  5.23370D-04  3.60959D-06
                                           B  4.01958D+11  5.28951D-04  3.64808D-06
 f1  5  1/2 -  f2 14  1/2 +    47724311.83 C  1.26908D+13  1.67069D-02  1.15248D-04
                                           B  1.27833D+13  1.68287D-02  1.16088D-04
 f1  5  1/2 -  f2 15  1/2 +    47721130.02 C  5.48124D+12  7.21681D-03  4.97864D-05
                                           B  5.50628D+12  7.24978D-03  5.00138D-05
 f1  5  1/2 -  f2 16  1/2 +    47715402.31 C  1.94304D+12  2.55890D-03  1.76551D-05
                                           B  1.95648D+12  2.57660D-03  1.77772D-05
 f1  5  1/2 -  f2 17  1/2 +    47705129.60 C  9.21915D+12  1.21464D-02  8.38221D-05
                                           B  9.25778D+12  1.21973D-02  8.41735D-05
 f1  5  1/2 -  f2 18  1/2 +    47695509.64 C  4.08836D+09  5.38868D-06  3.71946D-08
                                           B  3.99956D+09  5.27162D-06  3.63867D-08
 f1  5  1/2 -  f2 19  1/2 +    47693288.49 C  2.12452D+11  2.80050D-04  1.93309D-06
                                           B  2.13827D+11  2.81861D-04  1.94560D-06
 f1  5  1/2 -  f2 20  1/2 +    47689716.90 C  1.23592D+11  1.62941D-04  1.12481D-06
                                           B  1.24762D+11  1.64483D-04  1.13546D-06
 f1  5  1/2 -  f2 21  1/2 +    47682704.33 C  2.58338D+12  3.40686D-03  2.35217D-05
                                           B  2.59729D+12  3.42521D-03  2.36484D-05
 f1  5  1/2 -  f2 22  1/2 +    47679982.55 C  4.16501D+12  5.49327D-03  3.79289D-05
                                           B  4.18688D+12  5.52213D-03  3.81282D-05
 f1  5  1/2 -  f2 23  1/2 +    47678777.85 C  1.31205D+13  1.73056D-02  1.19492D-04
                                           B  1.31939D+13  1.74025D-02  1.20161D-04
 f1  5  1/2 -  f2 24  1/2 +    47675988.44 C  8.15705D+10  1.07602D-04  7.43015D-07
                                           B  8.22842D+10  1.08544D-04  7.49515D-07
 f1  5  1/2 -  f2 25  1/2 +    47668920.93 C  6.68247D+11  8.81767D-04  6.08968D-06
                                           B  6.70579D+11  8.84845D-04  6.11093D-06
 f1  5  1/2 -  f2 26  1/2 +    47662572.87 C  7.39548D+12  9.76111D-03  6.74213D-05
                                           B  7.43519D+12  9.81352D-03  6.77833D-05
 f1  5  1/2 -  f2 27  1/2 +    47658139.50 C  1.59396D+12  2.10422D-03  1.45355D-05
                                           B  1.60419D+12  2.11772D-03  1.46287D-05
 f1  5  1/2 -  f2 28  1/2 +    47655592.48 C  1.10587D+11  1.46004D-04  1.00862D-06
                                           B  1.11332D+11  1.46987D-04  1.01541D-06
 f1  5  1/2 -  f2 29  1/2 +    47642111.30 C  2.71145D+11  3.58185D-04  2.47510D-06
                                           B  2.73383D+11  3.61142D-04  2.49553D-06
 f1  5  1/2 -  f2 30  1/2 +    47631766.71 C  1.09832D+11  1.45153D-04  1.00324D-06
                                           B  1.10285D+11  1.45750D-04  1.00737D-06
 f1  5  1/2 -  f2 31  1/2 +    47624695.05 C  1.41154D+11  1.86603D-04  1.28992D-06
                                           B  1.41365D+11  1.86881D-04  1.29184D-06
 f1  5  1/2 -  f2 32  1/2 +    47621003.10 C  4.01999D+10  5.31516D-05  3.67446D-07
                                           B  4.02232D+10  5.31823D-05  3.67658D-07
 f1  5  1/2 -  f2 33  1/2 +    47616711.94 C  1.72095D+12  2.27582D-03  1.57345D-05
                                           B  1.73099D+12  2.28909D-03  1.58263D-05
 f1  5  1/2 -  f2 34  1/2 +    47613839.50 C  4.66309D+10  6.16731D-05  4.26420D-07
                                           B  4.77662D+10  6.31745D-05  4.36802D-07
 f1  5  1/2 -  f2 35  1/2 +    47607077.78 C  2.06775D+12  2.73553D-03  1.89167D-05
                                           B  2.08076D+12  2.75274D-03  1.90357D-05
 f1  5  1/2 -  f2 36  1/2 +    47604024.53 C  1.72967D+12  2.28856D-03  1.58269D-05
                                           B  1.74055D+12  2.30296D-03  1.59265D-05
 f1  5  1/2 -  f2 37  1/2 +    47600192.76 C  3.24865D+11  4.29906D-04  2.97331D-06
                                           B  3.26768D+11  4.32424D-04  2.99073D-06
 f1  5  1/2 -  f2 38  1/2 +    47596605.59 C  1.97200D+11  2.61001D-04  1.80527D-06
                                           B  1.98320D+11  2.62484D-04  1.81553D-06
 f1  5  1/2 -  f2 39  1/2 +    47593451.59 C  1.40025D+10  1.85352D-05  1.28211D-07
                                           B  1.39639D+10  1.84842D-05  1.27858D-07
 f1  5  1/2 -  f2 40  1/2 +    47589649.27 C  7.72233D+09  1.02238D-05  7.07252D-08
                                           B  7.77510D+09  1.02936D-05  7.12085D-08
 f1  5  1/2 -  f2 41  1/2 +    47582128.25 C  8.46877D+11  1.12155D-03  7.75983D-06
                                           B  8.49430D+11  1.12494D-03  7.78323D-06
 f1  5  1/2 -  f2 42  1/2 +    47581389.48 C  7.96041D+08  1.05426D-06  7.29436D-09
                                           B  7.95306D+08  1.05329D-06  7.28762D-09
 f1  5  1/2 -  f2 43  1/2 +    47574400.18 C  1.11510D+10  1.47725D-05  1.02225D-07
                                           B  1.11161D+10  1.47264D-05  1.01906D-07
 f1  5  1/2 -  f2 44  1/2 +    47569204.53 C  7.25835D+09  9.61776D-06  6.65616D-08
                                           B  7.30128D+09  9.67464D-06  6.69553D-08
 f1  5  1/2 -  f2 45  1/2 +    47563925.88 C  1.87966D+10  2.49122D-05  1.72429D-07
                                           B  1.89100D+10  2.50624D-05  1.73469D-07
 f1  5  1/2 -  f2 46  1/2 +    47557105.98 C  7.72402D+09  1.02400D-05  7.08860D-08
                                           B  7.80606D+09  1.03488D-05  7.16389D-08
 f1  5  1/2 -  f2 47  1/2 +    47534128.07 C  2.01931D+09  2.67966D-06  1.85588D-08
                                           B  2.01302D+09  2.67132D-06  1.85010D-08
 f1  5  1/2 -  f2 48  1/2 +    47515364.17 C  1.41451D+09  1.87857D-06  1.30157D-08
                                           B  1.40207D+09  1.86204D-06  1.29012D-08
 f1  5  1/2 -  f2 49  1/2 +    47504200.97 C  9.01240D+09  1.19747D-05  8.29866D-08
                                           B  9.01353D+09  1.19762D-05  8.29969D-08
 f1  5  1/2 -  f2 50  1/2 +    47460943.47 C  1.83809D+10  2.44670D-05  1.69715D-07
                                           B  1.85240D+10  2.46575D-05  1.71037D-07
 f1  5  1/2 -  f2 51  1/2 +    47455693.91 C  5.15409D+10  6.86219D-05  4.76047D-07
                                           B  5.18025D+10  6.89703D-05  4.78464D-07
 f1  5  1/2 -  f2 52  1/2 +    47417595.41 C  9.71209D+08  1.29515D-06  8.99202D-09
                                           B  9.91509D+08  1.32222D-06  9.17997D-09
 f1  5  1/2 -  f2 53  1/2 +    47373987.15 C  2.74952D+08  3.67337D-07  2.55270D-09
                                           B  2.74266D+08  3.66420D-07  2.54633D-09
 f1  6  1/2 -  f2  1  1/2 +    47817093.22 C  1.41728D+12  1.85856D-03  1.27959D-05
                                           B  1.42978D+12  1.87495D-03  1.29087D-05
 f1  6  1/2 -  f2  2  1/2 +    47809937.35 C  4.57007D+12  5.99480D-03  4.12793D-05
                                           B  4.60083D+12  6.03515D-03  4.15571D-05
 f1  6  1/2 -  f2  3  1/2 +    47791473.40 C  1.95035D+13  2.56035D-02  1.76370D-04
                                           B  1.96220D+13  2.57591D-02  1.77442D-04
 f1  6  1/2 -  f2  4  1/2 +    47784253.56 C  4.03741D+12  5.30177D-03  3.65268D-05
                                           B  4.05975D+12  5.33110D-03  3.67289D-05
 f1  6  1/2 -  f2  5  1/2 +    47779527.95 C  1.09042D+12  1.43218D-03  9.86808D-06
                                           B  1.09675D+12  1.44049D-03  9.92531D-06
 f1  6  1/2 -  f2  6  1/2 +    47773739.57 C  8.20019D+12  1.07729D-02  7.42368D-05
                                           B  8.24754D+12  1.08351D-02  7.46655D-05
 f1  6  1/2 -  f2  7  1/2 +    47768548.90 C  7.14611D+11  9.39016D-04  6.47153D-06
                                           B  7.20001D+11  9.46099D-04  6.52034D-06
 f1  6  1/2 -  f2  8  1/2 +    47765842.63 C  3.52534D+12  4.63291D-03  3.19309D-05
                                           B  3.54352D+12  4.65681D-03  3.20957D-05
 f1  6  1/2 -  f2  9  1/2 +    47758126.22 C  5.69378D+09  7.48503D-06  5.15967D-08
                                           B  5.58150D+09  7.33743D-06  5.05793D-08
 f1  6  1/2 -  f2 10  1/2 +    47756730.17 C  1.03532D+12  1.36111D-03  9.38283D-06
                                           B  1.04410D+12  1.37266D-03  9.46244D-06
 f1  6  1/2 -  f2 11  1/2 +    47754792.14 C  2.37400D+13  3.12129D-02  2.15175D-04
                                           B  2.38764D+13  3.13922D-02  2.16412D-04
 f1  6  1/2 -  f2 12  1/2 +    47747994.89 C  8.03268D+12  1.05642D-02  7.28380D-05
                                           B  8.06909D+12  1.06121D-02  7.31682D-05
 f1  6  1/2 -  f2 13  1/2 +    47741973.49 C  1.70329D+10  2.24066D-05  1.54508D-07
                                           B  1.74147D+10  2.29088D-05  1.57971D-07
 f1  6  1/2 -  f2 14  1/2 +    47732419.19 C  6.12116D+09  8.05554D-06  5.55593D-08
                                           B  6.34839D+09  8.35457D-06  5.76217D-08
 f1  6  1/2 -  f2 15  1/2 +    47729237.38 C  5.03990D+12  6.63347D-03  4.57543D-05
                                           B  5.06510D+12  6.66664D-03  4.59831D-05
 f1  6  1/2 -  f2 16  1/2 +    47723509.68 C  3.42656D+11  4.51109D-04  3.11189D-06
                                           B  3.43558D+11  4.52296D-04  3.12008D-06
 f1  6  1/2 -  f2 17  1/2 +    47713236.97 C  3.11360D+12  4.10085D-03  2.82950D-05
                                           B  3.12653D+12  4.11787D-03  2.84125D-05
 f1  6  1/2 -  f2 18  1/2 +    47703617.01 C  6.85731D+12  9.03523D-03  6.23539D-05
                                           B  6.88873D+12  9.07662D-03  6.26395D-05
 f1  6  1/2 -  f2 19  1/2 +    47701395.86 C  5.54573D+11  7.30777D-04  5.04347D-06
                                           B  5.56749D+11  7.33644D-04  5.06325D-06
 f1  6  1/2 -  f2 20  1/2 +    47697824.26 C  3.95482D+12  5.21215D-03  3.59745D-05
                                           B  3.97632D+12  5.24050D-03  3.61701D-05
 f1  6  1/2 -  f2 21  1/2 +    47690811.70 C  3.60212D+11  4.74872D-04  3.27806D-06
                                           B  3.58960D+11  4.73221D-04  3.26667D-06
 f1  6  1/2 -  f2 22  1/2 +    47688089.91 C  6.60227D+11  8.70484D-04  6.00934D-06
                                           B  6.65117D+11  8.76932D-04  6.05385D-06
 f1  6  1/2 -  f2 23  1/2 +    47686885.21 C  2.84553D+10  3.75191D-05  2.59018D-07
                                           B  2.86677D+10  3.77993D-05  2.60952D-07
 f1  6  1/2 -  f2 24  1/2 +    47684095.80 C  2.73527D+12  3.60695D-03  2.49025D-05
                                           B  2.75221D+12  3.62930D-03  2.50567D-05
 f1  6  1/2 -  f2 25  1/2 +    47677028.29 C  6.69159D+11  8.82671D-04  6.09488D-06
                                           B  6.70773D+11  8.84799D-04  6.10958D-06
 f1  6  1/2 -  f2 26  1/2 +    47670680.24 C  7.12937D+10  9.40668D-05  6.49622D-07
                                           B  7.07677D+10  9.33728D-05  6.44829D-07
 f1  6  1/2 -  f2 27  1/2 +    47666246.87 C  6.07941D+10  8.02283D-05  5.54105D-07
                                           B  6.10820D+10  8.06081D-05  5.56729D-07
 f1  6  1/2 -  f2 28  1/2 +    47663699.84 C  6.43991D+10  8.49947D-05  5.87056D-07
                                           B  6.38679D+10  8.42936D-05  5.82214D-07
 f1  6  1/2 -  f2 29  1/2 +    47650218.67 C  1.40704D+11  1.85808D-04  1.28373D-06
                                           B  1.40965D+11  1.86153D-04  1.28612D-06
 f1  6  1/2 -  f2 30  1/2 +    47639874.08 C  3.28727D+11  4.34292D-04  3.00115D-06
                                           B  3.32032D+11  4.38658D-04  3.03131D-06
 f1  6  1/2 -  f2 31  1/2 +    47632802.41 C  2.83482D+11  3.74629D-04  2.58923D-06
                                           B  2.84692D+11  3.76227D-04  2.60028D-06
 f1  6  1/2 -  f2 32  1/2 +    47629110.47 C  4.43446D+10  5.86115D-05  4.05122D-07
                                           B  4.44859D+10  5.87984D-05  4.06414D-07
 f1  6  1/2 -  f2 33  1/2 +    47624819.31 C  1.12486D+11  1.48703D-04  1.02792D-06
                                           B  1.12097D+11  1.48188D-04  1.02437D-06
 f1  6  1/2 -  f2 34  1/2 +    47621946.86 C  1.44166D+11  1.90606D-04  1.31767D-06
                                           B  1.43904D+11  1.90260D-04  1.31527D-06
 f1  6  1/2 -  f2 35  1/2 +    47615185.14 C  4.62628D+10  6.11827D-05  4.23018D-07
                                           B  4.73334D+10  6.25986D-05  4.32808D-07
 f1  6  1/2 -  f2 36  1/2 +    47612131.89 C  3.13653D+11  4.14860D-04  2.86853D-06
                                           B  3.13812D+11  4.15071D-04  2.86999D-06
 f1  6  1/2 -  f2 37  1/2 +    47608300.12 C  2.84788D+09  3.76743D-06  2.60518D-08
                                           B  2.79055D+09  3.69157D-06  2.55273D-08
 f1  6  1/2 -  f2 38  1/2 +    47604712.96 C  1.19799D+12  1.58505D-03  1.09614D-05
                                           B  1.20327D+12  1.59202D-03  1.10097D-05
 f1  6  1/2 -  f2 39  1/2 +    47601558.96 C  1.87734D+11  2.48421D-04  1.71808D-06
                                           B  1.86582D+11  2.46896D-04  1.70753D-06
 f1  6  1/2 -  f2 40  1/2 +    47597756.64 C  2.08243D+11  2.75604D-04  1.90623D-06
                                           B  2.09094D+11  2.76730D-04  1.91402D-06
 f1  6  1/2 -  f2 41  1/2 +    47590235.62 C  8.26658D+10  1.09440D-04  7.57069D-07
                                           B  8.21525D+10  1.08761D-04  7.52369D-07
 f1  6  1/2 -  f2 42  1/2 +    47589496.84 C  3.60157D+11  4.76823D-04  3.29854D-06
                                           B  3.63085D+11  4.80700D-04  3.32536D-06
 f1  6  1/2 -  f2 43  1/2 +    47582507.55 C  1.29919D+10  1.72055D-05  1.19040D-07
                                           B  1.31068D+10  1.73576D-05  1.20093D-07
 f1  6  1/2 -  f2 44  1/2 +    47577311.90 C  8.17508D+08  1.08288D-06  7.49300D-09
                                           B  7.72557D+08  1.02334D-06  7.08099D-09
 f1  6  1/2 -  f2 45  1/2 +    47572033.25 C  6.12965D+10  8.12119D-05  5.62009D-07
                                           B  6.11901D+10  8.10710D-05  5.61034D-07
 f1  6  1/2 -  f2 46  1/2 +    47565213.34 C  4.89669D+11  6.48951D-04  4.49157D-06
                                           B  4.88784D+11  6.47777D-04  4.48345D-06
 f1  6  1/2 -  f2 47  1/2 +    47542235.43 C  2.16979D+10  2.87837D-05  1.99316D-07
                                           B  2.16493D+10  2.87192D-05  1.98869D-07
 f1  6  1/2 -  f2 48  1/2 +    47523471.54 C  2.62586D+07  3.48612D-08  2.41496D-10
                                           B  2.65260D+07  3.52162D-08  2.43955D-10
 f1  6  1/2 -  f2 49  1/2 +    47512308.34 C  1.92364D+10  2.55506D-05  1.77039D-07
                                           B  1.91522D+10  2.54386D-05  1.76264D-07
 f1  6  1/2 -  f2 50  1/2 +    47469050.84 C  3.79815D+10  5.05405D-05  3.50513D-07
                                           B  3.71394D+10  4.94198D-05  3.42741D-07
 f1  6  1/2 -  f2 51  1/2 +    47463801.28 C  1.36249D+09  1.81341D-06  1.25780D-08
                                           B  1.40283D+09  1.86710D-06  1.29503D-08
 f1  6  1/2 -  f2 52  1/2 +    47425702.78 C  6.08885D+09  8.11700D-06  5.63453D-08
                                           B  6.03067D+09  8.03944D-06  5.58069D-08
 f1  6  1/2 -  f2 53  1/2 +    47382094.51 C  6.70820D+09  8.95911D-06  6.22481D-08
                                           B  6.63759D+09  8.86482D-06  6.15930D-08
 f1  7  1/2 -  f2  1  1/2 +    47820972.47 C  4.39321D+11  5.76014D-04  3.96543D-06
                                           B  4.44337D+11  5.82590D-04  4.01070D-06
 f1  7  1/2 -  f2  2  1/2 +    47813816.60 C  1.29400D+13  1.69713D-02  1.16852D-04
                                           B  1.30330D+13  1.70933D-02  1.17692D-04
 f1  7  1/2 -  f2  3  1/2 +    47795352.65 C  5.24750D+13  6.88761D-02  4.74415D-04
                                           B  5.28256D+13  6.93364D-02  4.77585D-04
 f1  7  1/2 -  f2  4  1/2 +    47788132.81 C  1.51956D+13  1.99510D-02  1.37442D-04
                                           B  1.52912D+13  2.00766D-02  1.38307D-04
 f1  7  1/2 -  f2  5  1/2 +    47783407.20 C  1.01661D+13  1.33502D-02  9.19783D-05
                                           B  1.02345D+13  1.34400D-02  9.25972D-05
 f1  7  1/2 -  f2  6  1/2 +    47777618.82 C  1.72563D+12  2.26666D-03  1.56184D-05
                                           B  1.73502D+12  2.27900D-03  1.57034D-05
 f1  7  1/2 -  f2  7  1/2 +    47772428.15 C  3.67758D+12  4.83165D-03  3.32961D-05
                                           B  3.70034D+12  4.86154D-03  3.35021D-05
 f1  7  1/2 -  f2  8  1/2 +    47769721.87 C  5.85408D+11  7.69203D-04  5.30108D-06
                                           B  5.88614D+11  7.73416D-04  5.33011D-06
 f1  7  1/2 -  f2  9  1/2 +    47762005.47 C  1.22220D+13  1.60645D-02  1.10728D-04
                                           B  1.22946D+13  1.61599D-02  1.11386D-04
 f1  7  1/2 -  f2 10  1/2 +    47760609.42 C  8.35378D+12  1.09807D-02  7.56897D-05
                                           B  8.40776D+12  1.10517D-02  7.61788D-05
 f1  7  1/2 -  f2 11  1/2 +    47758671.39 C  1.03113D+11  1.35549D-04  9.34373D-07
                                           B  1.04781D+11  1.37742D-04  9.49491D-07
 f1  7  1/2 -  f2 12  1/2 +    47751874.14 C  5.40849D+12  7.11186D-03  4.90307D-05
                                           B  5.44652D+12  7.16187D-03  4.93755D-05
 f1  7  1/2 -  f2 13  1/2 +    47745852.74 C  1.13889D+12  1.49795D-03  1.03285D-05
                                           B  1.14526D+12  1.50634D-03  1.03863D-05
 f1  7  1/2 -  f2 14  1/2 +    47736298.44 C  4.23283D+12  5.56957D-03  3.84103D-05
                                           B  4.25976D+12  5.60500D-03  3.86547D-05
 f1  7  1/2 -  f2 15  1/2 +    47733116.63 C  3.92335D+12  5.16304D-03  3.56091D-05
                                           B  3.94304D+12  5.18895D-03  3.57878D-05
 f1  7  1/2 -  f2 16  1/2 +    47727388.93 C  1.37124D+12  1.80495D-03  1.24501D-05
                                           B  1.38087D+12  1.81763D-03  1.25376D-05
 f1  7  1/2 -  f2 17  1/2 +    47717116.22 C  4.42037D+12  5.82101D-03  4.01606D-05
                                           B  4.44564D+12  5.85428D-03  4.03901D-05
 f1  7  1/2 -  f2 18  1/2 +    47707496.26 C  1.00807D+12  1.32802D-03  9.16420D-06
                                           B  1.01632D+12  1.33888D-03  9.23915D-06
 f1  7  1/2 -  f2 19  1/2 +    47705275.11 C  1.69350D+12  2.23120D-03  1.53974D-05
                                           B  1.70399D+12  2.24503D-03  1.54928D-05
 f1  7  1/2 -  f2 20  1/2 +    47701703.51 C  3.39239D+11  4.47018D-04  3.08508D-06
                                           B  3.42158D+11  4.50865D-04  3.11163D-06
 f1  7  1/2 -  f2 21  1/2 +    47694690.95 C  1.74984D+13  2.30646D-02  1.59203D-04
                                           B  1.75990D+13  2.31972D-02  1.60118D-04
 f1  7  1/2 -  f2 22  1/2 +    47691969.16 C  3.76307D+12  4.96066D-03  3.42428D-05
                                           B  3.78912D+12  4.99501D-03  3.44799D-05
 f1  7  1/2 -  f2 23  1/2 +    47690764.46 C  2.13729D+12  2.81762D-03  1.94502D-05
                                           B  2.14762D+12  2.83125D-03  1.95442D-05
 f1  7  1/2 -  f2 24  1/2 +    47687975.05 C  2.93148D+12  3.86507D-03  2.66824D-05
                                           B  2.95029D+12  3.88987D-03  2.68536D-05
 f1  7  1/2 -  f2 25  1/2 +    47680907.54 C  3.92604D+10  5.17789D-05  3.57507D-07
                                           B  3.94049D+10  5.19696D-05  3.58823D-07
 f1  7  1/2 -  f2 26  1/2 +    47674559.49 C  2.97239D+11  3.92121D-04  2.70775D-06
                                           B  2.99341D+11  3.94894D-04  2.72690D-06
 f1  7  1/2 -  f2 27  1/2 +    47670126.12 C  4.17147D+11  5.50407D-04  3.80113D-06
                                           B  4.19584D+11  5.53623D-04  3.82335D-06
 f1  7  1/2 -  f2 28  1/2 +    47667579.09 C  2.75834D+10  3.63990D-05  2.51387D-07
                                           B  2.81246D+10  3.71131D-05  2.56319D-07
 f1  7  1/2 -  f2 29  1/2 +    47654097.92 C  1.04155D+12  1.37520D-03  9.50040D-06
                                           B  1.04768D+12  1.38330D-03  9.55637D-06
 f1  7  1/2 -  f2 30  1/2 +    47643753.33 C  1.33740D+11  1.76659D-04  1.22069D-06
                                           B  1.34258D+11  1.77344D-04  1.22543D-06
 f1  7  1/2 -  f2 31  1/2 +    47636681.66 C  2.76622D+11  3.65504D-04  2.52596D-06
                                           B  2.78186D+11  3.67570D-04  2.54023D-06
 f1  7  1/2 -  f2 32  1/2 +    47632989.72 C  1.24699D+11  1.64792D-04  1.13895D-06
                                           B  1.24873D+11  1.65021D-04  1.14053D-06
 f1  7  1/2 -  f2 33  1/2 +    47628698.56 C  3.00396D+11  3.97049D-04  2.74442D-06
                                           B  3.01886D+11  3.99018D-04  2.75803D-06
 f1  7  1/2 -  f2 34  1/2 +    47625826.11 C  7.04528D+10  9.31325D-05  6.43775D-07
                                           B  7.14235D+10  9.44156D-05  6.52645D-07
 f1  7  1/2 -  f2 35  1/2 +    47619064.39 C  5.38838D+10  7.12499D-05  4.92583D-07
                                           B  5.44707D+10  7.20259D-05  4.97947D-07
 f1  7  1/2 -  f2 36  1/2 +    47616011.14 C  4.31563D+09  5.70724D-06  3.94592D-08
                                           B  4.30698D+09  5.69580D-06  3.93802D-08
 f1  7  1/2 -  f2 37  1/2 +    47612179.37 C  7.83387D+09  1.03616D-05  7.16449D-08
                                           B  7.88843D+09  1.04338D-05  7.21440D-08
 f1  7  1/2 -  f2 38  1/2 +    47608592.21 C  3.06104D+10  4.04936D-05  2.80012D-07
                                           B  3.08557D+10  4.08181D-05  2.82256D-07
 f1  7  1/2 -  f2 39  1/2 +    47605438.20 C  1.37309D+10  1.81666D-05  1.25630D-07
                                           B  1.36562D+10  1.80678D-05  1.24946D-07
 f1  7  1/2 -  f2 40  1/2 +    47601635.89 C  4.79969D+08  6.35122D-07  4.39249D-09
                                           B  4.81723D+08  6.37443D-07  4.40854D-09
 f1  7  1/2 -  f2 41  1/2 +    47594114.86 C  2.88004D+12  3.81223D-03  2.63695D-05
                                           B  2.89697D+12  3.83464D-03  2.65245D-05
 f1  7  1/2 -  f2 42  1/2 +    47593376.09 C  1.09524D+12  1.44978D-03  1.00284D-05
                                           B  1.09953D+12  1.45546D-03  1.00677D-05
 f1  7  1/2 -  f2 43  1/2 +    47586386.80 C  9.88388D+07  1.30873D-07  9.05405D-10
                                           B  9.95820D+07  1.31857D-07  9.12212D-10
 f1  7  1/2 -  f2 44  1/2 +    47581191.15 C  8.45449D+10  1.11971D-04  7.74720D-07
                                           B  8.52411D+10  1.12893D-04  7.81100D-07
 f1  7  1/2 -  f2 45  1/2 +    47575912.50 C  1.97243D+10  2.61285D-05  1.80802D-07
                                           B  1.97705D+10  2.61898D-05  1.81226D-07
 f1  7  1/2 -  f2 46  1/2 +    47569092.59 C  1.81228D+11  2.40139D-04  1.66193D-06
                                           B  1.81291D+11  2.40222D-04  1.66251D-06
 f1  7  1/2 -  f2 47  1/2 +    47546114.68 C  6.22488D+09  8.25637D-06  5.71675D-08
                                           B  6.23043D+09  8.26372D-06  5.72185D-08
 f1  7  1/2 -  f2 48  1/2 +    47527350.79 C  2.46280D+09  3.26911D-06  2.26444D-08
                                           B  2.47680D+09  3.28770D-06  2.27732D-08
 f1  7  1/2 -  f2 49  1/2 +    47516187.59 C  3.10406D+09  4.12226D-06  2.85607D-08
                                           B  3.11277D+09  4.13382D-06  2.86409D-08
 f1  7  1/2 -  f2 50  1/2 +    47472930.09 C  7.61060D+09  1.01255D-05  7.02173D-08
                                           B  7.41231D+09  9.86164D-06  6.83878D-08
 f1  7  1/2 -  f2 51  1/2 +    47467680.53 C  4.07143D+10  5.41800D-05  3.75765D-07
                                           B  4.07132D+10  5.41785D-05  3.75755D-07
 f1  7  1/2 -  f2 52  1/2 +    47429582.03 C  3.76101D+09  5.01295D-06  3.47952D-08
                                           B  3.75021D+09  4.99856D-06  3.46954D-08
 f1  7  1/2 -  f2 53  1/2 +    47385973.76 C  9.61342D+08  1.28371D-06  8.91850D-09
                                           B  9.56254D+08  1.27691D-06  8.87130D-09
 f1  8  1/2 -  f2  1  1/2 +    47826433.58 C  7.15084D+11  9.37365D-04  6.45233D-06
                                           B  7.21826D+11  9.46203D-04  6.51317D-06
 f1  8  1/2 -  f2  2  1/2 +    47819277.71 C  6.89488D+12  9.04084D-03  6.22417D-05
                                           B  6.94474D+12  9.10621D-03  6.26917D-05
 f1  8  1/2 -  f2  3  1/2 +    47800813.75 C  6.40321D+11  8.40263D-04  5.78703D-06
                                           B  6.43783D+11  8.44805D-04  5.81831D-06
 f1  8  1/2 -  f2  4  1/2 +    47793593.91 C  1.05313D+13  1.38239D-02  9.52217D-05
                                           B  1.05978D+13  1.39112D-02  9.58231D-05
 f1  8  1/2 -  f2  5  1/2 +    47788868.31 C  2.26849D+12  2.97832D-03  2.05173D-05
                                           B  2.28235D+12  2.99652D-03  2.06427D-05
 f1  8  1/2 -  f2  6  1/2 +    47783079.93 C  2.33870D+12  3.07125D-03  2.11600D-05
                                           B  2.35427D+12  3.09169D-03  2.13009D-05
 f1  8  1/2 -  f2  7  1/2 +    47777889.26 C  1.88820D+12  2.48017D-03  1.70895D-05
                                           B  1.90184D+12  2.49808D-03  1.72130D-05
 f1  8  1/2 -  f2  8  1/2 +    47775182.98 C  5.41257D+11  7.11027D-04  4.89959D-06
                                           B  5.43463D+11  7.13926D-04  4.91956D-06
 f1  8  1/2 -  f2  9  1/2 +    47767466.58 C  6.82543D+12  8.96920D-03  6.18154D-05
                                           B  6.86531D+12  9.02159D-03  6.21766D-05
 f1  8  1/2 -  f2 10  1/2 +    47766070.53 C  2.33676D+12  3.07088D-03  2.11650D-05
                                           B  2.35122D+12  3.08988D-03  2.12960D-05
 f1  8  1/2 -  f2 11  1/2 +    47764132.50 C  2.49198D+12  3.27514D-03  2.25737D-05
                                           B  2.50842D+12  3.29673D-03  2.27226D-05
 f1  8  1/2 -  f2 12  1/2 +    47757335.25 C  2.77863D+12  3.65290D-03  2.51810D-05
                                           B  2.79439D+12  3.67362D-03  2.53238D-05
 f1  8  1/2 -  f2 13  1/2 +    47751313.85 C  1.54219D+11  2.02794D-04  1.39812D-06
                                           B  1.54526D+11  2.03198D-04  1.40091D-06
 f1  8  1/2 -  f2 14  1/2 +    47741759.55 C  2.94980D+12  3.88046D-03  2.67584D-05
                                           B  2.96510D+12  3.90059D-03  2.68972D-05
 f1  8  1/2 -  f2 15  1/2 +    47738577.74 C  6.33399D+11  8.33347D-04  5.74688D-06
                                           B  6.37599D+11  8.38873D-04  5.78499D-06
 f1  8  1/2 -  f2 16  1/2 +    47732850.04 C  1.41035D+13  1.85601D-02  1.28008D-04
                                           B  1.41793D+13  1.86598D-02  1.28696D-04
 f1  8  1/2 -  f2 17  1/2 +    47722577.33 C  6.37241D+11  8.38965D-04  5.78756D-06
                                           B  6.40711D+11  8.43533D-04  5.81907D-06
 f1  8  1/2 -  f2 18  1/2 +    47712957.37 C  2.05815D+11  2.71076D-04  1.87038D-06
                                           B  2.07049D+11  2.72702D-04  1.88160D-06
 f1  8  1/2 -  f2 19  1/2 +    47710736.22 C  6.39189D+11  8.41947D-04  5.80957D-06
                                           B  6.42727D+11  8.46607D-04  5.84173D-06
 f1  8  1/2 -  f2 20  1/2 +    47707164.62 C  8.14207D+11  1.07264D-03  7.40197D-06
                                           B  8.18783D+11  1.07867D-03  7.44357D-06
 f1  8  1/2 -  f2 21  1/2 +    47700152.05 C  2.94675D+07  3.88322D-08  2.68008D-10
                                           B  1.16891D+07  1.54038D-08  1.06313D-10
 f1  8  1/2 -  f2 22  1/2 +    47697430.27 C  2.37251D+08  3.12684D-07  2.15817D-09
                                           B  2.09787D+08  2.76487D-07  1.90834D-09
 f1  8  1/2 -  f2 23  1/2 +    47696225.57 C  3.78227D+11  4.98508D-04  3.44083D-06
                                           B  3.79969D+11  5.00804D-04  3.45668D-06
 f1  8  1/2 -  f2 24  1/2 +    47693436.16 C  6.94263D+11  9.15155D-04  6.31701D-06
                                           B  6.97466D+11  9.19377D-04  6.34615D-06
 f1  8  1/2 -  f2 25  1/2 +    47686368.65 C  1.33639D+12  1.76211D-03  1.21651D-05
                                           B  1.34359D+12  1.77160D-03  1.22306D-05
 f1  8  1/2 -  f2 26  1/2 +    47680020.60 C  3.09145D+10  4.07735D-05  2.81525D-07
                                           B  3.09312D+10  4.07954D-05  2.81676D-07
 f1  8  1/2 -  f2 27  1/2 +    47675587.22 C  2.99624D+11  3.95250D-04  2.72930D-06
                                           B  3.00035D+11  3.95793D-04  2.73305D-06
 f1  8  1/2 -  f2 28  1/2 +    47673040.20 C  2.04291D+12  2.69520D-03  1.86120D-05
                                           B  2.05388D+12  2.70967D-03  1.87120D-05
 f1  8  1/2 -  f2 29  1/2 +    47659559.03 C  1.08361D+10  1.43042D-05  9.88071D-08
                                           B  1.10760D+10  1.46208D-05  1.00994D-07
 f1  8  1/2 -  f2 30  1/2 +    47649214.43 C  2.98406D+10  3.94080D-05  2.72273D-07
                                           B  3.02254D+10  3.99161D-05  2.75784D-07
 f1  8  1/2 -  f2 31  1/2 +    47642142.77 C  8.22187D+08  1.08611D-06  7.50516D-09
                                           B  8.97316D+08  1.18536D-06  8.19096D-09
 f1  8  1/2 -  f2 32  1/2 +    47638450.83 C  1.87550D+11  2.47794D-04  1.71241D-06
                                           B  1.88714D+11  2.49332D-04  1.72304D-06
 f1  8  1/2 -  f2 33  1/2 +    47634159.67 C  3.68233D+11  4.86601D-04  3.36303D-06
                                           B  3.69245D+11  4.87939D-04  3.37227D-06
 f1  8  1/2 -  f2 34  1/2 +    47631287.22 C  4.86596D+07  6.43090D-08  4.44483D-10
                                           B  2.73631D+07  3.61634D-08  2.49949D-10
 f1  8  1/2 -  f2 35  1/2 +    47624525.50 C  3.49729D+10  4.62336D-05  3.19597D-07
                                           B  3.54144D+10  4.68173D-05  3.23632D-07
 f1  8  1/2 -  f2 36  1/2 +    47621472.25 C  2.65194D+12  3.50627D-03  2.42392D-05
                                           B  2.66045D+12  3.51752D-03  2.43170D-05
 f1  8  1/2 -  f2 37  1/2 +    47617640.48 C  4.18424D+11  5.53310D-04  3.82539D-06
                                           B  4.21479D+11  5.57350D-04  3.85333D-06
 f1  8  1/2 -  f2 38  1/2 +    47614053.31 C  5.90141D+11  7.80500D-04  5.39651D-06
                                           B  5.90497D+11  7.80971D-04  5.39977D-06
 f1  8  1/2 -  f2 39  1/2 +    47610899.31 C  1.09255D+12  1.44516D-03  9.99272D-06
                                           B  1.09710D+12  1.45118D-03  1.00344D-05
 f1  8  1/2 -  f2 40  1/2 +    47607097.00 C  3.48232D+11  4.60694D-04  3.18578D-06
                                           B  3.51602D+11  4.65153D-04  3.21662D-06
 f1  8  1/2 -  f2 41  1/2 +    47599575.97 C  7.07628D+10  9.36454D-05  6.47678D-07
                                           B  7.10498D+10  9.40253D-05  6.50305D-07
 f1  8  1/2 -  f2 42  1/2 +    47598837.20 C  4.48591D+09  5.93671D-06  4.10606D-08
                                           B  4.85123D+09  6.42017D-06  4.44044D-08
 f1  8  1/2 -  f2 43  1/2 +    47591847.91 C  5.91980D+08  7.83664D-07  5.42092D-09
                                           B  5.46312D+08  7.23209D-07  5.00272D-09
 f1  8  1/2 -  f2 44  1/2 +    47586652.25 C  3.16313D+09  4.18827D-06  2.89751D-08
                                           B  3.23673D+09  4.28573D-06  2.96493D-08
 f1  8  1/2 -  f2 45  1/2 +    47581373.61 C  1.32845D+11  1.75938D-04  1.21730D-06
                                           B  1.33604D+11  1.76944D-04  1.22426D-06
 f1  8  1/2 -  f2 46  1/2 +    47574553.70 C  3.35465D+09  4.44412D-06  3.07529D-08
                                           B  3.24349D+09  4.29686D-06  2.97339D-08
 f1  8  1/2 -  f2 47  1/2 +    47551575.79 C  2.56139D+09  3.39652D-06  2.35150D-08
                                           B  2.56189D+09  3.39718D-06  2.35196D-08
 f1  8  1/2 -  f2 48  1/2 +    47532811.90 C  3.87073D+07  5.13682D-08  3.55776D-10
                                           B  3.61884D+07  4.80253D-08  3.32623D-10
 f1  8  1/2 -  f2 49  1/2 +    47521648.70 C  6.78351D+09  9.00657D-06  6.23941D-08
                                           B  6.76026D+09  8.97569D-06  6.21802D-08
 f1  8  1/2 -  f2 50  1/2 +    47478391.20 C  2.00978D+09  2.67328D-06  1.85364D-08
                                           B  1.91705D+09  2.54993D-06  1.76811D-08
 f1  8  1/2 -  f2 51  1/2 +    47473141.64 C  1.95955D+08  2.60705D-07  1.80791D-09
                                           B  1.95295D+08  2.59826D-07  1.80182D-09
 f1  8  1/2 -  f2 52  1/2 +    47435043.14 C  1.74052D+10  2.31936D-05  1.60970D-07
                                           B  1.72522D+10  2.29897D-05  1.59555D-07
 f1  8  1/2 -  f2 53  1/2 +    47391434.87 C  2.14688D+09  2.86613D-06  1.99100D-08
                                           B  2.11612D+09  2.82506D-06  1.96247D-08
 f1  9  1/2 -  f2  1  1/2 +    47826744.70 C  1.00357D+12  1.31551D-03  9.05521D-06
                                           B  1.01257D+12  1.32730D-03  9.13640D-06
 f1  9  1/2 -  f2  2  1/2 +    47819588.83 C  8.59114D+11  1.12649D-03  7.75527D-06
                                           B  8.65744D+11  1.13518D-03  7.81512D-06
 f1  9  1/2 -  f2  3  1/2 +    47801124.87 C  3.00518D+12  3.94351D-03  2.71594D-05
                                           B  3.02565D+12  3.97036D-03  2.73443D-05
 f1  9  1/2 -  f2  4  1/2 +    47793905.03 C  3.69147D+12  4.84553D-03  3.33768D-05
                                           B  3.71566D+12  4.87730D-03  3.35956D-05
 f1  9  1/2 -  f2  5  1/2 +    47789179.43 C  1.54895D+13  2.03360D-02  1.40092D-04
                                           B  1.55916D+13  2.04700D-02  1.41015D-04
 f1  9  1/2 -  f2  6  1/2 +    47783391.05 C  1.24348D+13  1.63295D-02  1.12505D-04
                                           B  1.25148D+13  1.64346D-02  1.13229D-04
 f1  9  1/2 -  f2  7  1/2 +    47778200.38 C  3.35168D+12  4.40242D-03  3.03345D-05
                                           B  3.37186D+12  4.42892D-03  3.05171D-05
 f1  9  1/2 -  f2  8  1/2 +    47775494.10 C  1.25954D+12  1.65459D-03  1.14015D-05
                                           B  1.26668D+12  1.66396D-03  1.14660D-05
 f1  9  1/2 -  f2  9  1/2 +    47767777.70 C  6.71060D+12  8.81818D-03  6.07743D-05
                                           B  6.74764D+12  8.86685D-03  6.11097D-05
 f1  9  1/2 -  f2 10  1/2 +    47766381.65 C  1.08977D+13  1.43211D-02  9.87030D-05
                                           B  1.09698D+13  1.44159D-02  9.93564D-05
 f1  9  1/2 -  f2 11  1/2 +    47764443.62 C  5.00113D+09  6.57273D-06  4.53020D-08
                                           B  4.98162D+09  6.54710D-06  4.51253D-08
 f1  9  1/2 -  f2 12  1/2 +    47757646.37 C  5.46609D+11  7.18586D-04  4.95349D-06
                                           B  5.49629D+11  7.22556D-04  4.98086D-06
 f1  9  1/2 -  f2 13  1/2 +    47751624.97 C  1.49239D+11  1.96243D-04  1.35295D-06
                                           B  1.49985D+11  1.97224D-04  1.35971D-06
 f1  9  1/2 -  f2 14  1/2 +    47742070.67 C  6.55901D+11  8.62827D-04  5.94974D-06
                                           B  6.59323D+11  8.67328D-04  5.98078D-06
 f1  9  1/2 -  f2 15  1/2 +    47738888.86 C  1.44515D+12  1.90132D-03  1.31117D-05
                                           B  1.45518D+12  1.91453D-03  1.32028D-05
 f1  9  1/2 -  f2 16  1/2 +    47733161.16 C  1.94099D+11  2.55429D-04  1.76167D-06
                                           B  1.94786D+11  2.56334D-04  1.76792D-06
 f1  9  1/2 -  f2 17  1/2 +    47722888.45 C  1.59221D+12  2.09620D-03  1.44605D-05
                                           B  1.60107D+12  2.10788D-03  1.45410D-05
 f1  9  1/2 -  f2 18  1/2 +    47713268.49 C  2.17560D+12  2.86542D-03  1.97708D-05
                                           B  2.18904D+12  2.88312D-03  1.98929D-05
 f1  9  1/2 -  f2 19  1/2 +    47711047.34 C  1.90409D+11  2.50805D-04  1.73059D-06
                                           B  1.91033D+11  2.51628D-04  1.73626D-06
 f1  9  1/2 -  f2 20  1/2 +    47707475.74 C  8.54242D+09  1.12537D-05  7.76578D-08
                                           B  8.42130D+09  1.10942D-05  7.65567D-08
 f1  9  1/2 -  f2 21  1/2 +    47700463.18 C  2.37120D+10  3.12472D-05  2.15657D-07
                                           B  2.37052D+10  3.12383D-05  2.15596D-07
 f1  9  1/2 -  f2 22  1/2 +    47697741.39 C  8.89878D+09  1.17280D-05  8.09469D-08
                                           B  8.83583D+09  1.16450D-05  8.03743D-08
 f1  9  1/2 -  f2 23  1/2 +    47696536.69 C  2.68234D+12  3.53532D-03  2.44015D-05
                                           B  2.69693D+12  3.55454D-03  2.45342D-05
 f1  9  1/2 -  f2 24  1/2 +    47693747.28 C  7.56677D+09  9.97414D-06  6.88478D-08
                                           B  7.62431D+09  1.00500D-05  6.93712D-08
 f1  9  1/2 -  f2 25  1/2 +    47686679.77 C  4.59521D+11  6.05898D-04  4.18290D-06
                                           B  4.60898D+11  6.07713D-04  4.19544D-06
 f1  9  1/2 -  f2 26  1/2 +    47680331.72 C  1.74932D+11  2.30716D-04  1.59299D-06
                                           B  1.76004D+11  2.32131D-04  1.60276D-06
 f1  9  1/2 -  f2 27  1/2 +    47675898.35 C  1.30612D+11  1.72296D-04  1.18974D-06
                                           B  1.30871D+11  1.72636D-04  1.19209D-06
 f1  9  1/2 -  f2 28  1/2 +    47673351.32 C  4.81057D+11  6.34648D-04  4.38261D-06
                                           B  4.85860D+11  6.40984D-04  4.42637D-06
 f1  9  1/2 -  f2 29  1/2 +    47659870.15 C  1.67979D+11  2.21736D-04  1.53165D-06
                                           B  1.68745D+11  2.22748D-04  1.53864D-06
 f1  9  1/2 -  f2 30  1/2 +    47649525.56 C  6.47832D+11  8.55526D-04  5.91085D-06
                                           B  6.51168D+11  8.59931D-04  5.94129D-06
 f1  9  1/2 -  f2 31  1/2 +    47642453.89 C  3.87257D+10  5.11563D-05  3.53493D-07
                                           B  3.91210D+10  5.16784D-05  3.57101D-07
 f1  9  1/2 -  f2 32  1/2 +    47638761.95 C  2.01563D+11  2.66304D-04  1.84032D-06
                                           B  2.03234D+11  2.68512D-04  1.85558D-06
 f1  9  1/2 -  f2 33  1/2 +    47634470.79 C  2.93201D+11  3.87445D-04  2.67772D-06
                                           B  2.93714D+11  3.88123D-04  2.68240D-06
 f1  9  1/2 -  f2 34  1/2 +    47631598.34 C  5.87955D+10  7.77037D-05  5.37059D-07
                                           B  5.95855D+10  7.87477D-05  5.44275D-07
 f1  9  1/2 -  f2 35  1/2 +    47624836.62 C  1.99299D+11  2.63467D-04  1.82124D-06
                                           B  1.99884D+11  2.64241D-04  1.82659D-06
 f1  9  1/2 -  f2 36  1/2 +    47621783.37 C  2.66135D+10  3.51867D-05  2.43247D-07
                                           B  2.68228D+10  3.54634D-05  2.45160D-07
 f1  9  1/2 -  f2 37  1/2 +    47617951.60 C  7.35514D+11  9.72607D-04  6.72422D-06
                                           B  7.39511D+11  9.77892D-04  6.76077D-06
 f1  9  1/2 -  f2 38  1/2 +    47614364.44 C  7.49427D+09  9.91154D-06  6.85297D-08
                                           B  7.63342D+09  1.00956D-05  6.98021D-08
 f1  9  1/2 -  f2 39  1/2 +    47611210.43 C  6.44630D+11  8.52668D-04  5.89585D-06
                                           B  6.49525D+11  8.59142D-04  5.94061D-06
 f1  9  1/2 -  f2 40  1/2 +    47607408.12 C  3.70102D+10  4.89621D-05  3.38580D-07
                                           B  3.71945D+10  4.92059D-05  3.40266D-07
 f1  9  1/2 -  f2 41  1/2 +    47599887.09 C  3.68983D+11  4.88294D-04  3.37716D-06
                                           B  3.69461D+11  4.88928D-04  3.38154D-06
 f1  9  1/2 -  f2 42  1/2 +    47599148.32 C  4.77420D+11  6.31815D-04  4.36985D-06
                                           B  4.82364D+11  6.38358D-04  4.41510D-06
 f1  9  1/2 -  f2 43  1/2 +    47592159.03 C  2.65091D+11  3.50923D-04  2.42746D-06
                                           B  2.66249D+11  3.52456D-04  2.43807D-06
 f1  9  1/2 -  f2 44  1/2 +    47586963.38 C  3.69294D+10  4.88972D-05  3.38276D-07
                                           B  3.71505D+10  4.91900D-05  3.40302D-07
 f1  9  1/2 -  f2 45  1/2 +    47581684.73 C  9.16655D+10  1.21399D-04  8.39943D-07
                                           B  9.25874D+10  1.22620D-04  8.48390D-07
 f1  9  1/2 -  f2 46  1/2 +    47574864.82 C  1.03099D+11  1.36580D-04  9.45113D-07
                                           B  1.03322D+11  1.36876D-04  9.47162D-07
 f1  9  1/2 -  f2 47  1/2 +    47551886.91 C  9.42261D+07  1.24946D-07  8.65030D-10
                                           B  9.37625D+07  1.24332D-07  8.60774D-10
 f1  9  1/2 -  f2 48  1/2 +    47533123.02 C  3.64497D+09  4.83715D-06  3.35019D-08
                                           B  3.62115D+09  4.80553D-06  3.32829D-08
 f1  9  1/2 -  f2 49  1/2 +    47521959.82 C  7.87495D+08  1.04555D-06  7.24316D-09
                                           B  7.87478D+08  1.04553D-06  7.24301D-09
 f1  9  1/2 -  f2 50  1/2 +    47478702.32 C  3.60346D+09  4.79303D-06  3.32343D-08
                                           B  3.57459D+09  4.75463D-06  3.29681D-08
 f1  9  1/2 -  f2 51  1/2 +    47473452.76 C  2.73582D+09  3.63977D-06  2.52405D-08
                                           B  2.63755D+09  3.50903D-06  2.43339D-08
 f1  9  1/2 -  f2 52  1/2 +    47435354.26 C  3.44456D+09  4.59004D-06  3.18559D-08
                                           B  3.42987D+09  4.57047D-06  3.17201D-08
 f1  9  1/2 -  f2 53  1/2 +    47391745.99 C  1.35412D+08  1.80775D-07  1.25577D-09
                                           B  1.25593D+08  1.67667D-07  1.16472D-09
 f1 10  1/2 -  f2  1  1/2 +    47831365.10 C  5.06857D+11  6.64274D-04  4.57204D-06
                                           B  5.11710D+11  6.70635D-04  4.61582D-06
 f1 10  1/2 -  f2  2  1/2 +    47824209.23 C  2.20714D+11  2.89349D-04  1.99182D-06
                                           B  2.22145D+11  2.91225D-04  2.00473D-06
 f1 10  1/2 -  f2  3  1/2 +    47805745.27 C  1.26298D+11  1.65701D-04  1.14109D-06
                                           B  1.26867D+11  1.66447D-04  1.14623D-06
 f1 10  1/2 -  f2  4  1/2 +    47798525.43 C  1.17015D+13  1.53567D-02  1.05769D-04
                                           B  1.17847D+13  1.54660D-02  1.06522D-04
 f1 10  1/2 -  f2  5  1/2 +    47793799.82 C  4.82161D+11  6.32903D-04  4.35954D-06
                                           B  4.85963D+11  6.37893D-04  4.39392D-06
 f1 10  1/2 -  f2  6  1/2 +    47788011.45 C  2.56700D+10  3.37036D-05  2.32184D-07
                                           B  2.58621D+10  3.39558D-05  2.33922D-07
 f1 10  1/2 -  f2  7  1/2 +    47782820.78 C  2.35310D+13  3.09019D-02  2.12907D-04
                                           B  2.36923D+13  3.11136D-02  2.14365D-04
 f1 10  1/2 -  f2  8  1/2 +    47780114.50 C  7.84894D+12  1.03087D-02  7.10285D-05
                                           B  7.89794D+12  1.03731D-02  7.14719D-05
 f1 10  1/2 -  f2  9  1/2 +    47772398.09 C  7.97621D+12  1.04793D-02  7.22152D-05
                                           B  8.02641D+12  1.05452D-02  7.26697D-05
 f1 10  1/2 -  f2 10  1/2 +    47771002.04 C  1.18189D+13  1.55288D-02  1.07016D-04
                                           B  1.18866D+13  1.56177D-02  1.07629D-04
 f1 10  1/2 -  f2 11  1/2 +    47769064.01 C  1.99802D+12  2.62539D-03  1.80935D-05
                                           B  2.01253D+12  2.64446D-03  1.82249D-05
 f1 10  1/2 -  f2 12  1/2 +    47762266.77 C  1.39011D+11  1.82712D-04  1.25938D-06
                                           B  1.40982D+11  1.85303D-04  1.27724D-06
 f1 10  1/2 -  f2 13  1/2 +    47756245.37 C  1.83289D+12  2.40970D-03  1.66115D-05
                                           B  1.84423D+12  2.42462D-03  1.67143D-05
 f1 10  1/2 -  f2 14  1/2 +    47746691.07 C  5.47287D+11  7.19807D-04  4.96305D-06
                                           B  5.48881D+11  7.21904D-04  4.97750D-06
 f1 10  1/2 -  f2 15  1/2 +    47743509.26 C  6.63079D+12  8.72216D-03  6.01431D-05
                                           B  6.67235D+12  8.77684D-03  6.05201D-05
 f1 10  1/2 -  f2 16  1/2 +    47737781.55 C  8.83013D+11  1.16180D-03  8.01205D-06
                                           B  8.88472D+11  1.16898D-03  8.06159D-06
 f1 10  1/2 -  f2 17  1/2 +    47727508.84 C  4.85171D+12  6.38624D-03  4.40506D-05
                                           B  4.87759D+12  6.42030D-03  4.42856D-05
 f1 10  1/2 -  f2 18  1/2 +    47717888.88 C  1.22871D+13  1.61799D-02  1.11627D-04
                                           B  1.23651D+13  1.62826D-02  1.12336D-04
 f1 10  1/2 -  f2 19  1/2 +    47715667.73 C  2.60354D+11  3.42871D-04  2.36562D-06
                                           B  2.61261D+11  3.44064D-04  2.37386D-06
 f1 10  1/2 -  f2 20  1/2 +    47712096.14 C  2.14535D+12  2.82572D-03  1.94973D-05
                                           B  2.15946D+12  2.84431D-03  1.96256D-05
 f1 10  1/2 -  f2 21  1/2 +    47705083.57 C  6.93094D+11  9.13168D-04  6.30176D-06
                                           B  6.98998D+11  9.20946D-04  6.35543D-06
 f1 10  1/2 -  f2 22  1/2 +    47702361.79 C  3.09696D+10  4.08078D-05  2.81630D-07
                                           B  3.12869D+10  4.12259D-05  2.84516D-07
 f1 10  1/2 -  f2 23  1/2 +    47701157.09 C  7.55429D+12  9.95460D-03  6.87022D-05
                                           B  7.60252D+12  1.00181D-02  6.91407D-05
 f1 10  1/2 -  f2 24  1/2 +    47698367.68 C  3.74290D+10  4.93274D-05  3.40456D-07
                                           B  3.76567D+10  4.96275D-05  3.42527D-07
 f1 10  1/2 -  f2 25  1/2 +    47691300.17 C  2.25570D+11  2.97365D-04  2.05271D-06
                                           B  2.27164D+11  2.99467D-04  2.06721D-06
 f1 10  1/2 -  f2 26  1/2 +    47684952.11 C  6.01255D+10  7.92837D-05  5.47367D-07
                                           B  6.07821D+10  8.01495D-05  5.53344D-07
 f1 10  1/2 -  f2 27  1/2 +    47680518.74 C  2.45288D+10  3.23506D-05  2.23366D-07
                                           B  2.47821D+10  3.26847D-05  2.25673D-07
 f1 10  1/2 -  f2 28  1/2 +    47677971.72 C  1.75312D+12  2.31241D-03  1.59670D-05
                                           B  1.76372D+12  2.32639D-03  1.60635D-05
 f1 10  1/2 -  f2 29  1/2 +    47664490.54 C  3.28737D+11  4.33857D-04  2.99659D-06
                                           B  3.30389D+11  4.36038D-04  3.01165D-06
 f1 10  1/2 -  f2 30  1/2 +    47654145.95 C  3.28107D+11  4.33214D-04  2.99280D-06
                                           B  3.29297D+11  4.34784D-04  3.00365D-06
 f1 10  1/2 -  f2 31  1/2 +    47647074.29 C  4.09283D+12  5.40554D-03  3.73490D-05
                                           B  4.12157D+12  5.44350D-03  3.76112D-05
 f1 10  1/2 -  f2 32  1/2 +    47643382.34 C  8.54172D+10  1.12831D-04  7.79653D-07
                                           B  8.62972D+10  1.13993D-04  7.87685D-07
 f1 10  1/2 -  f2 33  1/2 +    47639091.18 C  2.19061D+12  2.89418D-03  2.00004D-05
                                           B  2.20153D+12  2.90861D-03  2.01000D-05
 f1 10  1/2 -  f2 34  1/2 +    47636218.74 C  5.57930D+11  7.37213D-04  5.09485D-06
                                           B  5.59286D+11  7.39004D-04  5.10723D-06
 f1 10  1/2 -  f2 35  1/2 +    47629457.02 C  8.54134D+11  1.12892D-03  7.80301D-06
                                           B  8.56275D+11  1.13175D-03  7.82257D-06
 f1 10  1/2 -  f2 36  1/2 +    47626403.77 C  6.14375D+09  8.12130D-06  5.61375D-08
                                           B  6.32116D+09  8.35582D-06  5.77586D-08
 f1 10  1/2 -  f2 37  1/2 +    47622572.00 C  4.05610D+12  5.36254D-03  3.70709D-05
                                           B  4.07299D+12  5.38487D-03  3.72253D-05
 f1 10  1/2 -  f2 38  1/2 +    47618984.83 C  4.28281D+10  5.66313D-05  3.91518D-07
                                           B  4.27750D+10  5.65610D-05  3.91032D-07
 f1 10  1/2 -  f2 39  1/2 +    47615830.83 C  3.30721D+11  4.37367D-04  3.02392D-06
                                           B  3.32420D+11  4.39614D-04  3.03946D-06
 f1 10  1/2 -  f2 40  1/2 +    47612028.51 C  1.29083D+12  1.70735D-03  1.18054D-05
                                           B  1.30021D+12  1.71977D-03  1.18913D-05
 f1 10  1/2 -  f2 41  1/2 +    47604507.49 C  5.86467D+10  7.75953D-05  5.36615D-07
                                           B  5.85994D+10  7.75327D-05  5.36182D-07
 f1 10  1/2 -  f2 42  1/2 +    47603768.72 C  1.21224D+10  1.60396D-05  1.10925D-07
                                           B  1.26079D+10  1.66820D-05  1.15368D-07
 f1 10  1/2 -  f2 43  1/2 +    47596779.42 C  1.17488D+12  1.55498D-03  1.07553D-05
                                           B  1.18034D+12  1.56221D-03  1.08053D-05
 f1 10  1/2 -  f2 44  1/2 +    47591583.77 C  1.14705D+11  1.51848D-04  1.05040D-06
                                           B  1.14854D+11  1.52045D-04  1.05176D-06
 f1 10  1/2 -  f2 45  1/2 +    47586305.12 C  1.29522D+10  1.71501D-05  1.18648D-07
                                           B  1.31279D+10  1.73828D-05  1.20258D-07
 f1 10  1/2 -  f2 46  1/2 +    47579485.22 C  6.62766D+09  8.77826D-06  6.07385D-08
                                           B  6.70177D+09  8.87642D-06  6.14177D-08
 f1 10  1/2 -  f2 47  1/2 +    47556507.31 C  9.17050D+08  1.21580D-06  8.41640D-09
                                           B  9.25632D+08  1.22717D-06  8.49517D-09
 f1 10  1/2 -  f2 48  1/2 +    47537743.41 C  1.05058D+10  1.39392D-05  9.65330D-08
                                           B  1.05121D+10  1.39477D-05  9.65914D-08
 f1 10  1/2 -  f2 49  1/2 +    47526580.21 C  3.51829D+10  4.67032D-05  3.23508D-07
                                           B  3.50890D+10  4.65785D-05  3.22645D-07
 f1 10  1/2 -  f2 50  1/2 +    47483322.71 C  1.20569D+07  1.60340D-08  1.11167D-10
                                           B  1.03652D+07  1.37842D-08  9.55688D-11
 f1 10  1/2 -  f2 51  1/2 +    47478073.15 C  2.41039D+10  3.20618D-05  2.22316D-07
                                           B  2.43080D+10  3.23333D-05  2.24199D-07
 f1 10  1/2 -  f2 52  1/2 +    47439974.65 C  8.17376D+09  1.08898D-05  7.55704D-08
                                           B  8.14828D+09  1.08559D-05  7.53349D-08
 f1 10  1/2 -  f2 53  1/2 +    47396366.39 C  2.96782D+08  3.96128D-07  2.75147D-09
                                           B  2.96015D+08  3.95104D-07  2.74437D-09
 f1 11  1/2 -  f2  1  1/2 +    47837781.37 C  1.92301D+10  2.51957D-05  1.73393D-07
                                           B  1.93964D+10  2.54137D-05  1.74893D-07
 f1 11  1/2 -  f2  2  1/2 +    47830625.50 C  7.70613D+11  1.00998D-03  6.95154D-06
                                           B  7.76635D+11  1.01787D-03  7.00587D-06
 f1 11  1/2 -  f2  3  1/2 +    47812161.54 C  4.72024D+12  6.19120D-03  4.26297D-05
                                           B  4.75198D+12  6.23283D-03  4.29163D-05
 f1 11  1/2 -  f2  4  1/2 +    47804941.70 C  8.77033D+11  1.15069D-03  7.92430D-06
                                           B  8.83181D+11  1.15876D-03  7.97985D-06
 f1 11  1/2 -  f2  5  1/2 +    47800216.09 C  1.11221D+13  1.45954D-02  1.00522D-04
                                           B  1.12011D+13  1.46991D-02  1.01236D-04
 f1 11  1/2 -  f2  6  1/2 +    47794427.72 C  1.03610D+10  1.35999D-05  9.36770D-08
                                           B  1.04272D+10  1.36868D-05  9.42758D-08
 f1 11  1/2 -  f2  7  1/2 +    47789237.05 C  6.24048D+10  8.19305D-05  5.64405D-07
                                           B  6.31026D+10  8.28466D-05  5.70716D-07
 f1 11  1/2 -  f2  8  1/2 +    47786530.77 C  1.43693D+13  1.88675D-02  1.29982D-04
                                           B  1.44628D+13  1.89901D-02  1.30827D-04
 f1 11  1/2 -  f2  9  1/2 +    47778814.36 C  9.79606D+12  1.28667D-02  8.86561D-05
                                           B  9.85412D+12  1.29430D-02  8.91815D-05
 f1 11  1/2 -  f2 10  1/2 +    47777418.31 C  1.07964D+13  1.41814D-02  9.77176D-05
                                           B  1.08638D+13  1.42700D-02  9.83282D-05
 f1 11  1/2 -  f2 11  1/2 +    47775480.28 C  3.13655D+11  4.12031D-04  2.83923D-06
                                           B  3.16292D+11  4.15496D-04  2.86310D-06
 f1 11  1/2 -  f2 12  1/2 +    47768683.04 C  2.67145D+11  3.51033D-04  2.41925D-06
                                           B  2.69190D+11  3.53720D-04  2.43777D-06
 f1 11  1/2 -  f2 13  1/2 +    47762661.63 C  6.32027D+09  8.30704D-06  5.72576D-08
                                           B  6.36180D+09  8.36163D-06  5.76339D-08
 f1 11  1/2 -  f2 14  1/2 +    47753107.34 C  1.84461D+12  2.42544D-03  1.67211D-05
                                           B  1.85619D+12  2.44066D-03  1.68260D-05
 f1 11  1/2 -  f2 15  1/2 +    47749925.53 C  8.54682D+10  1.12395D-04  7.74907D-07
                                           B  8.65633D+10  1.13835D-04  7.84836D-07
 f1 11  1/2 -  f2 16  1/2 +    47744197.82 C  2.85217D+12  3.75165D-03  2.58689D-05
                                           B  2.86589D+12  3.76970D-03  2.59933D-05
 f1 11  1/2 -  f2 17  1/2 +    47733925.11 C  3.89382D+11  5.12400D-04  3.53393D-06
                                           B  3.92586D+11  5.16616D-04  3.56300D-06
 f1 11  1/2 -  f2 18  1/2 +    47724305.15 C  8.42055D+11  1.10853D-03  7.64689D-06
                                           B  8.47485D+11  1.11568D-03  7.69620D-06
 f1 11  1/2 -  f2 19  1/2 +    47722084.00 C  2.86869D+12  3.77687D-03  2.60548D-05
                                           B  2.88265D+12  3.79525D-03  2.61816D-05
 f1 11  1/2 -  f2 20  1/2 +    47718512.41 C  5.04201D+11  6.63924D-04  4.58044D-06
                                           B  5.07422D+11  6.68165D-04  4.60970D-06
 f1 11  1/2 -  f2 21  1/2 +    47711499.84 C  9.31745D+09  1.22727D-05  8.46820D-08
                                           B  9.04770D+09  1.19173D-05  8.22304D-08
 f1 11  1/2 -  f2 22  1/2 +    47708778.06 C  9.42379D+11  1.24142D-03  8.56632D-06
                                           B  9.48549D+11  1.24954D-03  8.62240D-06
 f1 11  1/2 -  f2 23  1/2 +    47707573.36 C  7.60991D+09  1.00252D-05  6.91800D-08
                                           B  7.72745D+09  1.01800D-05  7.02486D-08
 f1 11  1/2 -  f2 24  1/2 +    47704783.94 C  4.16338D+08  5.48542D-07  3.78550D-09
                                           B  4.45143D+08  5.86494D-07  4.04741D-09
 f1 11  1/2 -  f2 25  1/2 +    47697716.43 C  1.64118D+12  2.16296D-03  1.49289D-05
                                           B  1.64648D+12  2.16995D-03  1.49771D-05
 f1 11  1/2 -  f2 26  1/2 +    47691368.38 C  1.15034D+11  1.51648D-04  1.04682D-06
                                           B  1.15306D+11  1.52006D-04  1.04929D-06
 f1 11  1/2 -  f2 27  1/2 +    47686935.01 C  6.99586D+11  9.22423D-04  6.36805D-06
                                           B  7.02999D+11  9.26923D-04  6.39911D-06
 f1 11  1/2 -  f2 28  1/2 +    47684387.98 C  1.10040D+11  1.45106D-04  1.00181D-06
                                           B  1.09832D+11  1.44832D-04  9.99920D-07
 f1 11  1/2 -  f2 29  1/2 +    47670906.81 C  1.64965D+12  2.17657D-03  1.50313D-05
                                           B  1.65689D+12  2.18612D-03  1.50972D-05
 f1 11  1/2 -  f2 30  1/2 +    47660562.22 C  1.10238D+10  1.45513D-05  1.00512D-07
                                           B  1.10355D+10  1.45667D-05  1.00619D-07
 f1 11  1/2 -  f2 31  1/2 +    47653490.55 C  5.85879D+11  7.73581D-04  5.34425D-06
                                           B  5.88478D+11  7.77013D-04  5.36796D-06
 f1 11  1/2 -  f2 32  1/2 +    47649798.61 C  6.00174D+10  7.92580D-05  5.47592D-07
                                           B  6.03886D+10  7.97482D-05  5.50979D-07
 f1 11  1/2 -  f2 33  1/2 +    47645507.45 C  4.43199D+10  5.85387D-05  4.04479D-07
                                           B  4.49749D+10  5.94038D-05  4.10457D-07
 f1 11  1/2 -  f2 34  1/2 +    47642635.01 C  7.12611D+09  9.41345D-06  6.50472D-08
                                           B  7.31201D+09  9.65902D-06  6.67441D-08
 f1 11  1/2 -  f2 35  1/2 +    47635873.29 C  5.94271D+11  7.85243D-04  5.42682D-06
                                           B  5.94915D+11  7.86094D-04  5.43270D-06
 f1 11  1/2 -  f2 36  1/2 +    47632820.04 C  3.52874D+11  4.66331D-04  3.22302D-06
                                           B  3.55405D+11  4.69676D-04  3.24614D-06
 f1 11  1/2 -  f2 37  1/2 +    47628988.27 C  4.08334D+11  5.39711D-04  3.73048D-06
                                           B  4.10258D+11  5.42254D-04  3.74806D-06
 f1 11  1/2 -  f2 38  1/2 +    47625401.10 C  3.09154D+10  4.08681D-05  2.82502D-07
                                           B  3.08160D+10  4.07368D-05  2.81595D-07
 f1 11  1/2 -  f2 39  1/2 +    47622247.10 C  7.40413D+11  9.78908D-04  6.76718D-06
                                           B  7.44924D+11  9.84872D-04  6.80841D-06
 f1 11  1/2 -  f2 40  1/2 +    47618444.78 C  4.27006D+12  5.64640D-03  3.90366D-05
                                           B  4.28085D+12  5.66067D-03  3.91352D-05
 f1 11  1/2 -  f2 41  1/2 +    47610923.76 C  6.04010D+09  7.98949D-06  5.52444D-08
                                           B  6.05398D+09  8.00784D-06  5.53713D-08
 f1 11  1/2 -  f2 42  1/2 +    47610184.99 C  1.34572D+11  1.78009D-04  1.23088D-06
                                           B  1.34578D+11  1.78017D-04  1.23094D-06
 f1 11  1/2 -  f2 43  1/2 +    47603195.69 C  7.03251D+11  9.30520D-04  6.43525D-06
                                           B  7.08581D+11  9.37573D-04  6.48403D-06
 f1 11  1/2 -  f2 44  1/2 +    47598000.04 C  6.28382D+10  8.31638D-05  5.75203D-07
                                           B  6.22734D+10  8.24163D-05  5.70033D-07
 f1 11  1/2 -  f2 45  1/2 +    47592721.39 C  9.88195D+09  1.30813D-05  9.04866D-08
                                           B  1.00581D+10  1.33145D-05  9.21000D-08
 f1 11  1/2 -  f2 46  1/2 +    47585901.49 C  1.26178D+10  1.67077D-05  1.15588D-07
                                           B  1.25190D+10  1.65769D-05  1.14683D-07
 f1 11  1/2 -  f2 47  1/2 +    47562923.58 C  6.33968D+10  8.40268D-05  5.81601D-07
                                           B  6.32938D+10  8.38903D-05  5.80656D-07
 f1 11  1/2 -  f2 48  1/2 +    47544159.68 C  3.88131D+10  5.14839D-05  3.56492D-07
                                           B  3.85891D+10  5.11868D-05  3.54435D-07
 f1 11  1/2 -  f2 49  1/2 +    47532996.48 C  1.13569D+10  1.50715D-05  1.04385D-07
                                           B  1.13422D+10  1.50520D-05  1.04250D-07
 f1 11  1/2 -  f2 50  1/2 +    47489738.98 C  4.50573D+07  5.99036D-08  4.15268D-10
                                           B  2.94804D+07  3.91942D-08  2.71705D-10
 f1 11  1/2 -  f2 51  1/2 +    47484489.42 C  6.62751D+10  8.81323D-05  6.11025D-07
                                           B  6.64516D+10  8.83669D-05  6.12651D-07
 f1 11  1/2 -  f2 52  1/2 +    47446390.92 C  3.00408D+10  4.00122D-05  2.77629D-07
                                           B  2.93532D+10  3.90964D-05  2.71274D-07
 f1 11  1/2 -  f2 53  1/2 +    47402782.65 C  2.33386D+09  3.11426D-06  2.16285D-08
                                           B  2.29359D+09  3.06053D-06  2.12554D-08
 f1 12  1/2 -  f2  1  1/2 +    47845686.31 C  3.13533D+10  4.10663D-05  2.82565D-07
                                           B  3.14627D+10  4.12095D-05  2.83550D-07
 f1 12  1/2 -  f2  2  1/2 +    47838530.44 C  2.44604D+12  3.20477D-03  2.20543D-05
                                           B  2.46585D+12  3.23072D-03  2.22329D-05
 f1 12  1/2 -  f2  3  1/2 +    47820066.48 C  5.34797D+11  7.01224D-04  4.82750D-06
                                           B  5.38481D+11  7.06053D-04  4.86075D-06
 f1 12  1/2 -  f2  4  1/2 +    47812846.64 C  3.22525D+13  4.23020D-02  2.91268D-04
                                           B  3.24602D+13  4.25745D-02  2.93144D-04
 f1 12  1/2 -  f2  5  1/2 +    47808121.03 C  3.04184D+12  3.99044D-03  2.74786D-05
                                           B  3.06392D+12  4.01941D-03  2.76781D-05
 f1 12  1/2 -  f2  6  1/2 +    47802332.66 C  4.81296D+12  6.31541D-03  4.34939D-05
                                           B  4.84151D+12  6.35287D-03  4.37519D-05
 f1 12  1/2 -  f2  7  1/2 +    47797141.99 C  5.22369D+08  6.85586D-07  4.72210D-09
                                           B  5.31104D+08  6.97049D-07  4.80106D-09
 f1 12  1/2 -  f2  8  1/2 +    47794435.71 C  4.57835D+12  6.00955D-03  4.13943D-05
                                           B  4.61437D+12  6.05683D-03  4.17199D-05
 f1 12  1/2 -  f2  9  1/2 +    47786719.30 C  3.32691D+12  4.36832D-03  3.00942D-05
                                           B  3.35008D+12  4.39874D-03  3.03038D-05
 f1 12  1/2 -  f2 10  1/2 +    47785323.26 C  1.19132D+11  1.56432D-04  1.07772D-06
                                           B  1.19869D+11  1.57401D-04  1.08439D-06
 f1 12  1/2 -  f2 11  1/2 +    47783385.22 C  2.94887D+12  3.87248D-03  2.66801D-05
                                           B  2.97221D+12  3.90314D-03  2.68913D-05
 f1 12  1/2 -  f2 12  1/2 +    47776587.98 C  1.71920D+12  2.25832D-03  1.55613D-05
                                           B  1.72918D+12  2.27142D-03  1.56516D-05
 f1 12  1/2 -  f2 13  1/2 +    47770566.58 C  5.86522D+12  7.70640D-03  5.31088D-05
                                           B  5.89826D+12  7.74981D-03  5.34080D-05
 f1 12  1/2 -  f2 14  1/2 +    47761012.28 C  2.52061D+12  3.31319D-03  2.28375D-05
                                           B  2.53398D+12  3.33077D-03  2.29587D-05
 f1 12  1/2 -  f2 15  1/2 +    47757830.47 C  2.04459D+12  2.68785D-03  1.85283D-05
                                           B  2.05841D+12  2.70602D-03  1.86535D-05
 f1 12  1/2 -  f2 16  1/2 +    47752102.76 C  3.58877D+11  4.71899D-04  3.25336D-06
                                           B  3.62040D+11  4.76057D-04  3.28203D-06
 f1 12  1/2 -  f2 17  1/2 +    47741830.05 C  4.83214D+12  6.35666D-03  4.38335D-05
                                           B  4.86059D+12  6.39409D-03  4.40916D-05
 f1 12  1/2 -  f2 18  1/2 +    47732210.09 C  2.43355D+12  3.20262D-03  2.20886D-05
                                           B  2.44577D+12  3.21870D-03  2.21996D-05
 f1 12  1/2 -  f2 19  1/2 +    47729988.94 C  1.24925D+12  1.64420D-03  1.13407D-05
                                           B  1.25852D+12  1.65639D-03  1.14248D-05
 f1 12  1/2 -  f2 20  1/2 +    47726417.35 C  4.27454D+11  5.62677D-04  3.88129D-06
                                           B  4.29432D+11  5.65281D-04  3.89925D-06
 f1 12  1/2 -  f2 21  1/2 +    47719404.78 C  1.50245D+11  1.97832D-04  1.36483D-06
                                           B  1.51154D+11  1.99030D-04  1.37309D-06
 f1 12  1/2 -  f2 22  1/2 +    47716683.00 C  1.21566D+11  1.60088D-04  1.10450D-06
                                           B  1.22037D+11  1.60709D-04  1.10878D-06
 f1 12  1/2 -  f2 23  1/2 +    47715478.30 C  5.52402D+12  7.27486D-03  5.01928D-05
                                           B  5.55427D+12  7.31469D-03  5.04676D-05
 f1 12  1/2 -  f2 24  1/2 +    47712688.89 C  3.83039D+11  5.04502D-04  3.48101D-06
                                           B  3.85019D+11  5.07110D-04  3.49900D-06
 f1 12  1/2 -  f2 25  1/2 +    47705621.38 C  5.93903D+12  7.82463D-03  5.39971D-05
                                           B  5.96893D+12  7.86403D-03  5.42689D-05
 f1 12  1/2 -  f2 26  1/2 +    47699273.33 C  5.93250D+11  7.81812D-04  5.39593D-06
                                           B  5.95583D+11  7.84886D-04  5.41714D-06
 f1 12  1/2 -  f2 27  1/2 +    47694839.95 C  2.99154D+09  3.94311D-06  2.72172D-08
                                           B  3.16887D+09  4.17686D-06  2.88306D-08
 f1 12  1/2 -  f2 28  1/2 +    47692292.93 C  7.69474D+12  1.01434D-02  7.00185D-05
                                           B  7.72905D+12  1.01887D-02  7.03307D-05
 f1 12  1/2 -  f2 29  1/2 +    47678811.76 C  2.66372D+11  3.51339D-04  2.42592D-06
                                           B  2.66861D+11  3.51983D-04  2.43037D-06
 f1 12  1/2 -  f2 30  1/2 +    47668467.16 C  6.49674D+11  8.57276D-04  5.92059D-06
                                           B  6.51902D+11  8.60216D-04  5.94089D-06
 f1 12  1/2 -  f2 31  1/2 +    47661395.50 C  1.03501D+11  1.36616D-04  9.43647D-07
                                           B  1.05002D+11  1.38596D-04  9.57325D-07
 f1 12  1/2 -  f2 32  1/2 +    47657703.55 C  6.70172D+10  8.84724D-05  6.11154D-07
                                           B  6.76231D+10  8.92723D-05  6.16679D-07
 f1 12  1/2 -  f2 33  1/2 +    47653412.39 C  1.10664D+07  1.46119D-08  1.00946D-10
                                           B  1.72397D+07  2.27630D-08  1.57257D-10
 f1 12  1/2 -  f2 34  1/2 +    47650539.95 C  1.26183D+11  1.66630D-04  1.15123D-06
                                           B  1.26761D+11  1.67393D-04  1.15650D-06
 f1 12  1/2 -  f2 35  1/2 +    47643778.23 C  2.33701D+10  3.08699D-05  2.13307D-07
                                           B  2.29279D+10  3.02858D-05  2.09271D-07
 f1 12  1/2 -  f2 36  1/2 +    47640724.98 C  1.20894D+12  1.59711D-03  1.10365D-05
                                           B  1.21353D+12  1.60318D-03  1.10785D-05
 f1 12  1/2 -  f2 37  1/2 +    47636893.21 C  8.93773D+11  1.18094D-03  8.16132D-06
                                           B  8.99714D+11  1.18879D-03  8.21556D-06
 f1 12  1/2 -  f2 38  1/2 +    47633306.04 C  3.54039D+11  4.67862D-04  3.23357D-06
                                           B  3.55341D+11  4.69582D-04  3.24546D-06
 f1 12  1/2 -  f2 39  1/2 +    47630152.04 C  1.62316D+11  2.14528D-04  1.48279D-06
                                           B  1.62593D+11  2.14895D-04  1.48532D-06
 f1 12  1/2 -  f2 40  1/2 +    47626349.72 C  2.93391D+12  3.87829D-03  2.68083D-05
                                           B  2.94921D+12  3.89851D-03  2.69480D-05
 f1 12  1/2 -  f2 41  1/2 +    47618828.70 C  5.43352D+10  7.18475D-05  4.96717D-07
                                           B  5.39219D+10  7.13009D-05  4.92938D-07
 f1 12  1/2 -  f2 42  1/2 +    47618089.93 C  5.34939D+11  7.07372D-04  4.89048D-06
                                           B  5.38997D+11  7.12738D-04  4.92758D-06
 f1 12  1/2 -  f2 43  1/2 +    47611100.63 C  9.91357D+10  1.31130D-04  9.06711D-07
                                           B  1.00010D+11  1.32287D-04  9.14710D-07
 f1 12  1/2 -  f2 44  1/2 +    47605904.98 C  5.79026D+11  7.66062D-04  5.29759D-06
                                           B  5.81864D+11  7.69818D-04  5.32357D-06
 f1 12  1/2 -  f2 45  1/2 +    47600626.33 C  6.41312D+11  8.48656D-04  5.86941D-06
                                           B  6.43881D+11  8.52056D-04  5.89293D-06
 f1 12  1/2 -  f2 46  1/2 +    47593806.43 C  1.91616D+11  2.53641D-04  1.75446D-06
                                           B  1.93543D+11  2.56191D-04  1.77210D-06
 f1 12  1/2 -  f2 47  1/2 +    47570828.52 C  4.08657D+10  5.41459D-05  3.74714D-07
                                           B  4.08291D+10  5.40973D-05  3.74378D-07
 f1 12  1/2 -  f2 48  1/2 +    47552064.62 C  5.04868D+09  6.69463D-06  4.63482D-08
                                           B  5.11563D+09  6.78341D-06  4.69628D-08
 f1 12  1/2 -  f2 49  1/2 +    47540901.43 C  3.82306D+09  5.07183D-06  3.51215D-08
                                           B  3.86243D+09  5.12405D-06  3.54831D-08
 f1 12  1/2 -  f2 50  1/2 +    47497643.92 C  1.39946D+11  1.85996D-04  1.28916D-06
                                           B  1.41050D+11  1.87464D-04  1.29934D-06
 f1 12  1/2 -  f2 51  1/2 +    47492394.37 C  7.82929D+10  1.04079D-04  7.21462D-07
                                           B  7.92927D+10  1.05408D-04  7.30676D-07
 f1 12  1/2 -  f2 52  1/2 +    47454295.86 C  1.17250D+11  1.56117D-04  1.08306D-06
                                           B  1.16246D+11  1.54780D-04  1.07378D-06
 f1 12  1/2 -  f2 53  1/2 +    47410687.60 C  8.45885D+08  1.12836D-06  7.83512D-09
                                           B  8.41650D+08  1.12271D-06  7.79589D-09
 f1 13  1/2 -  f2  1  1/2 +    47847724.82 C  3.26457D+11  4.27554D-04  2.94174D-06
                                           B  3.29744D+11  4.31859D-04  2.97137D-06
 f1 13  1/2 -  f2  2  1/2 +    47840568.95 C  1.99779D+10  2.61725D-05  1.80105D-07
                                           B  1.99592D+10  2.61480D-05  1.79936D-07
 f1 13  1/2 -  f2  3  1/2 +    47822104.99 C  2.53301D+12  3.32098D-03  2.28620D-05
                                           B  2.55254D+12  3.34659D-03  2.30382D-05
 f1 13  1/2 -  f2  4  1/2 +    47814885.15 C  1.94162D+11  2.54640D-04  1.75323D-06
                                           B  1.95391D+11  2.56252D-04  1.76433D-06
 f1 13  1/2 -  f2  5  1/2 +    47810159.54 C  9.15468D+11  1.20085D-03  8.26886D-06
                                           B  9.23309D+11  1.21114D-03  8.33969D-06
 f1 13  1/2 -  f2  6  1/2 +    47804371.17 C  4.64272D+11  6.09151D-04  4.19501D-06
                                           B  4.68481D+11  6.14674D-04  4.23304D-06
 f1 13  1/2 -  f2  7  1/2 +    47799180.50 C  5.89420D+12  7.73520D-03  5.32754D-05
                                           B  5.92904D+12  7.78092D-03  5.35903D-05
 f1 13  1/2 -  f2  8  1/2 +    47796474.22 C  2.10446D+11  2.76208D-04  1.90246D-06
                                           B  2.11626D+11  2.77757D-04  1.91313D-06
 f1 13  1/2 -  f2  9  1/2 +    47788757.82 C  1.56466D+13  2.05426D-02  1.41516D-04
                                           B  1.57477D+13  2.06753D-02  1.42430D-04
 f1 13  1/2 -  f2 10  1/2 +    47787361.77 C  3.38551D+12  4.44514D-03  3.06230D-05
                                           B  3.40561D+12  4.47153D-03  3.08048D-05
 f1 13  1/2 -  f2 11  1/2 +    47785423.73 C  1.27265D+10  1.67111D-05  1.15129D-07
                                           B  1.29354D+10  1.69854D-05  1.17019D-07
 f1 13  1/2 -  f2 12  1/2 +    47778626.49 C  1.00324D+12  1.31773D-03  9.07961D-06
                                           B  1.01126D+12  1.32827D-03  9.15223D-06
 f1 13  1/2 -  f2 13  1/2 +    47772605.09 C  2.46437D+13  3.23770D-02  2.23117D-04
                                           B  2.48038D+13  3.25872D-02  2.24566D-04
 f1 13  1/2 -  f2 14  1/2 +    47763050.79 C  4.74294D+13  6.23377D-02  4.29670D-04
                                           B  4.77144D+13  6.27123D-02  4.32251D-04
 f1 13  1/2 -  f2 15  1/2 +    47759868.98 C  9.22972D+12  1.21325D-02  8.36301D-05
                                           B  9.27809D+12  1.21961D-02  8.40683D-05
 f1 13  1/2 -  f2 16  1/2 +    47754141.28 C  3.40400D+10  4.47564D-05  3.08546D-07
                                           B  3.40201D+10  4.47302D-05  3.08365D-07
 f1 13  1/2 -  f2 17  1/2 +    47743868.57 C  1.77839D+11  2.33926D-04  1.61301D-06
                                           B  1.79404D+11  2.35985D-04  1.62720D-06
 f1 13  1/2 -  f2 18  1/2 +    47734248.60 C  4.76151D+11  6.26574D-04  4.32134D-06
                                           B  4.79003D+11  6.30326D-04  4.34721D-06
 f1 13  1/2 -  f2 19  1/2 +    47732027.45 C  1.68953D+11  2.22349D-04  1.53356D-06
                                           B  1.69713D+11  2.23348D-04  1.54045D-06
 f1 13  1/2 -  f2 20  1/2 +    47728455.86 C  6.90069D+10  9.08292D-05  6.26504D-07
                                           B  6.93195D+10  9.12407D-05  6.29342D-07
 f1 13  1/2 -  f2 21  1/2 +    47721443.29 C  1.36167D+12  1.79280D-03  1.23679D-05
                                           B  1.36670D+12  1.79943D-03  1.24136D-05
 f1 13  1/2 -  f2 22  1/2 +    47718721.51 C  9.18057D+11  1.20887D-03  8.34001D-06
                                           B  9.22301D+11  1.21446D-03  8.37857D-06
 f1 13  1/2 -  f2 23  1/2 +    47717516.81 C  3.34341D+12  4.40273D-03  3.03752D-05
                                           B  3.35535D+12  4.41845D-03  3.04837D-05
 f1 13  1/2 -  f2 24  1/2 +    47714727.40 C  2.72353D+12  3.58687D-03  2.47479D-05
                                           B  2.73803D+12  3.60596D-03  2.48796D-05
 f1 13  1/2 -  f2 25  1/2 +    47707659.89 C  9.16745D+12  1.20770D-02  8.33389D-05
                                           B  9.21809D+12  1.21437D-02  8.37992D-05
 f1 13  1/2 -  f2 26  1/2 +    47701311.84 C  8.09930D+12  1.06727D-02  7.36580D-05
                                           B  8.14248D+12  1.07296D-02  7.40507D-05
 f1 13  1/2 -  f2 27  1/2 +    47696878.46 C  1.72825D+12  2.27779D-03  1.57217D-05
                                           B  1.73765D+12  2.29019D-03  1.58073D-05
 f1 13  1/2 -  f2 28  1/2 +    47694331.44 C  4.70492D+12  6.20163D-03  4.28070D-05
                                           B  4.73751D+12  6.24460D-03  4.31036D-05
 f1 13  1/2 -  f2 29  1/2 +    47680850.27 C  5.49116D+11  7.24208D-04  5.00029D-06
                                           B  5.51542D+11  7.27408D-04  5.02238D-06
 f1 13  1/2 -  f2 30  1/2 +    47670505.67 C  4.99246D+11  6.58723D-04  4.54913D-06
                                           B  5.01782D+11  6.62070D-04  4.57225D-06
 f1 13  1/2 -  f2 31  1/2 +    47663434.01 C  3.45890D+11  4.56516D-04  3.15316D-06
                                           B  3.48307D+11  4.59705D-04  3.17519D-06
 f1 13  1/2 -  f2 32  1/2 +    47659742.07 C  1.06281D+12  1.40294D-03  9.69086D-06
                                           B  1.06691D+12  1.40836D-03  9.72832D-06
 f1 13  1/2 -  f2 33  1/2 +    47655450.90 C  3.45127D+11  4.55661D-04  3.14778D-06
                                           B  3.46731D+11  4.57779D-04  3.16242D-06
 f1 13  1/2 -  f2 34  1/2 +    47652578.46 C  1.36793D+12  1.80625D-03  1.24787D-05
                                           B  1.37507D+12  1.81568D-03  1.25438D-05
 f1 13  1/2 -  f2 35  1/2 +    47645816.74 C  3.12269D+10  4.12447D-05  2.84983D-07
                                           B  3.20002D+10  4.22660D-05  2.92040D-07
 f1 13  1/2 -  f2 36  1/2 +    47642763.49 C  2.20836D+10  2.91718D-05  2.01577D-07
                                           B  2.22544D+10  2.93974D-05  2.03136D-07
 f1 13  1/2 -  f2 37  1/2 +    47638931.72 C  1.60008D+09  2.11401D-06  1.46090D-08
                                           B  1.57872D+09  2.08579D-06  1.44140D-08
 f1 13  1/2 -  f2 38  1/2 +    47635344.55 C  5.97732D+10  7.89833D-05  5.45860D-07
                                           B  5.98484D+10  7.90827D-05  5.46548D-07
 f1 13  1/2 -  f2 39  1/2 +    47632190.55 C  1.15949D+10  1.53233D-05  1.05908D-07
                                           B  1.18873D+10  1.57098D-05  1.08579D-07
 f1 13  1/2 -  f2 40  1/2 +    47628388.23 C  2.56390D+08  3.38888D-07  2.34243D-09
                                           B  2.75004D+08  3.63493D-07  2.51250D-09
 f1 13  1/2 -  f2 41  1/2 +    47620867.21 C  1.66970D+10  2.20766D-05  1.52620D-07
                                           B  1.66372D+10  2.19976D-05  1.52073D-07
 f1 13  1/2 -  f2 42  1/2 +    47620128.44 C  4.66653D+08  6.17022D-07  4.26565D-09
                                           B  4.55209D+08  6.01891D-07  4.16105D-09
 f1 13  1/2 -  f2 43  1/2 +    47613139.15 C  4.04517D+11  5.35021D-04  3.69930D-06
                                           B  4.06083D+11  5.37092D-04  3.71362D-06
 f1 13  1/2 -  f2 44  1/2 +    47607943.49 C  7.43197D+11  9.83180D-04  6.79875D-06
                                           B  7.48295D+11  9.89924D-04  6.84539D-06
 f1 13  1/2 -  f2 45  1/2 +    47602664.84 C  1.57377D+10  2.08242D-05  1.44016D-07
                                           B  1.58073D+10  2.09162D-05  1.44653D-07
 f1 13  1/2 -  f2 46  1/2 +    47595844.94 C  1.41732D+12  1.87594D-03  1.29755D-05
                                           B  1.42526D+12  1.88644D-03  1.30481D-05
 f1 13  1/2 -  f2 47  1/2 +    47572867.03 C  1.37017D+10  1.81528D-05  1.25620D-07
                                           B  1.37945D+10  1.82757D-05  1.26471D-07
 f1 13  1/2 -  f2 48  1/2 +    47554103.13 C  2.84374D+10  3.77053D-05  2.61030D-07
                                           B  2.85127D+10  3.78051D-05  2.61720D-07
 f1 13  1/2 -  f2 49  1/2 +    47542939.94 C  1.53432D+10  2.03531D-05  1.40936D-07
                                           B  1.52140D+10  2.01818D-05  1.39749D-07
 f1 13  1/2 -  f2 50  1/2 +    47499682.44 C  5.97153D+10  7.93583D-05  5.50018D-07
                                           B  6.13574D+10  8.15404D-05  5.65142D-07
 f1 13  1/2 -  f2 51  1/2 +    47494432.88 C  1.07047D+11  1.42291D-04  9.86305D-07
                                           B  1.03695D+11  1.37836D-04  9.55420D-07
 f1 13  1/2 -  f2 52  1/2 +    47456334.37 C  1.67571D+09  2.23099D-06  1.54767D-08
                                           B  1.68666D+09  2.24558D-06  1.55779D-08
 f1 13  1/2 -  f2 53  1/2 +    47412726.11 C  2.64759D+09  3.53141D-06  2.45205D-08
                                           B  2.64097D+09  3.52259D-06  2.44592D-08
 f1 14  1/2 -  f2  1  1/2 +    47854446.16 C  2.37367D+09  3.10788D-06  2.13805D-08
                                           B  2.48218D+09  3.24995D-06  2.23578D-08
 f1 14  1/2 -  f2  2  1/2 +    47847290.29 C  4.46440D+12  5.84704D-03  4.02304D-05
                                           B  4.49631D+12  5.88884D-03  4.05180D-05
 f1 14  1/2 -  f2  3  1/2 +    47828826.34 C  9.07858D+12  1.18994D-02  8.19053D-05
                                           B  9.13622D+12  1.19750D-02  8.24254D-05
 f1 14  1/2 -  f2  4  1/2 +    47821606.50 C  2.61415D+12  3.42745D-03  2.35951D-05
                                           B  2.63429D+12  3.45384D-03  2.37768D-05
 f1 14  1/2 -  f2  5  1/2 +    47816880.89 C  1.35848D+12  1.78146D-03  1.22651D-05
                                           B  1.36781D+12  1.79370D-03  1.23494D-05
 f1 14  1/2 -  f2  6  1/2 +    47811092.51 C  1.18412D+12  1.55319D-03  1.06948D-05
                                           B  1.19014D+12  1.56110D-03  1.07492D-05
 f1 14  1/2 -  f2  7  1/2 +    47805901.84 C  7.45492D+11  9.78066D-04  6.73538D-06
                                           B  7.46887D+11  9.79895D-04  6.74798D-06
 f1 14  1/2 -  f2  8  1/2 +    47803195.57 C  4.11093D+12  5.39404D-03  3.71478D-05
                                           B  4.13693D+12  5.42815D-03  3.73827D-05
 f1 14  1/2 -  f2  9  1/2 +    47795479.16 C  1.14971D+11  1.50905D-04  1.03942D-06
                                           B  1.15790D+11  1.51979D-04  1.04682D-06
 f1 14  1/2 -  f2 10  1/2 +    47794083.11 C  3.37182D+11  4.42592D-04  3.04863D-06
                                           B  3.38921D+11  4.44875D-04  3.06435D-06
 f1 14  1/2 -  f2 11  1/2 +    47792145.08 C  2.77795D+12  3.64669D-03  2.51199D-05
                                           B  2.79696D+12  3.67165D-03  2.52918D-05
 f1 14  1/2 -  f2 12  1/2 +    47785347.83 C  3.30643D+11  4.34168D-04  2.99115D-06
                                           B  3.34444D+11  4.39158D-04  3.02553D-06
 f1 14  1/2 -  f2 13  1/2 +    47779326.43 C  8.99095D+12  1.18090D-02  8.13671D-05
                                           B  9.04487D+12  1.18798D-02  8.18551D-05
 f1 14  1/2 -  f2 14  1/2 +    47769772.13 C  1.93762D+13  2.54595D-02  1.75457D-04
                                           B  1.94990D+13  2.56208D-02  1.76569D-04
 f1 14  1/2 -  f2 15  1/2 +    47766590.32 C  3.62847D+11  4.76829D-04  3.28635D-06
                                           B  3.64293D+11  4.78730D-04  3.29945D-06
 f1 14  1/2 -  f2 16  1/2 +    47760862.62 C  1.90154D+12  2.49947D-03  1.72287D-05
                                           B  1.90942D+12  2.50984D-03  1.73001D-05
 f1 14  1/2 -  f2 17  1/2 +    47750589.91 C  1.94227D+13  2.55411D-02  1.76091D-04
                                           B  1.95160D+13  2.56638D-02  1.76937D-04
 f1 14  1/2 -  f2 18  1/2 +    47740969.95 C  1.36941D+11  1.80152D-04  1.24229D-06
                                           B  1.38026D+11  1.81579D-04  1.25213D-06
 f1 14  1/2 -  f2 19  1/2 +    47738748.80 C  6.17478D+10  8.12395D-05  5.60237D-07
                                           B  6.17471D+10  8.12386D-05  5.60231D-07
 f1 14  1/2 -  f2 20  1/2 +    47735177.20 C  8.12337D+11  1.06892D-03  7.37198D-06
                                           B  8.16736D+11  1.07471D-03  7.41190D-06
 f1 14  1/2 -  f2 21  1/2 +    47728164.64 C  9.50363D+11  1.25092D-03  8.62837D-06
                                           B  9.54375D+11  1.25620D-03  8.66479D-06
 f1 14  1/2 -  f2 22  1/2 +    47725442.85 C  2.93460D+12  3.86311D-03  2.66479D-05
                                           B  2.95025D+12  3.88370D-03  2.67899D-05
 f1 14  1/2 -  f2 23  1/2 +    47724238.15 C  4.38420D+11  5.77166D-04  3.98141D-06
                                           B  4.39356D+11  5.78398D-04  3.98991D-06
 f1 14  1/2 -  f2 24  1/2 +    47721448.74 C  3.73959D+10  4.92362D-05  3.39662D-07
                                           B  3.79379D+10  4.99498D-05  3.44585D-07
 f1 14  1/2 -  f2 25  1/2 +    47714381.23 C  2.40603D+12  3.16877D-03  2.18634D-05
                                           B  2.41891D+12  3.18573D-03  2.19804D-05
 f1 14  1/2 -  f2 26  1/2 +    47708033.18 C  3.63949D+09  4.79452D-06  3.30849D-08
                                           B  3.64604D+09  4.80315D-06  3.31444D-08
 f1 14  1/2 -  f2 27  1/2 +    47703599.81 C  2.02129D+11  2.66327D-04  1.83797D-06
                                           B  2.03963D+11  2.68743D-04  1.85465D-06
 f1 14  1/2 -  f2 28  1/2 +    47701052.78 C  6.58762D+12  8.68081D-03  5.99112D-05
                                           B  6.62136D+12  8.72527D-03  6.02181D-05
 f1 14  1/2 -  f2 29  1/2 +    47687571.61 C  9.14000D+08  1.20510D-06  8.31944D-09
                                           B  9.93366D+08  1.30975D-06  9.04185D-09
 f1 14  1/2 -  f2 30  1/2 +    47677227.02 C  6.67465D+10  8.80429D-05  6.07938D-07
                                           B  6.66444D+10  8.79082D-05  6.07007D-07
 f1 14  1/2 -  f2 31  1/2 +    47670155.35 C  1.36449D+11  1.80038D-04  1.24335D-06
                                           B  1.37822D+11  1.81850D-04  1.25586D-06
 f1 14  1/2 -  f2 32  1/2 +    47666463.41 C  2.58031D+11  3.40513D-04  2.35178D-06
                                           B  2.58574D+11  3.41229D-04  2.35673D-06
 f1 14  1/2 -  f2 33  1/2 +    47662172.25 C  7.83572D+10  1.03423D-04  7.14366D-07
                                           B  7.92980D+10  1.04665D-04  7.22943D-07
 f1 14  1/2 -  f2 34  1/2 +    47659299.80 C  8.10971D+11  1.07053D-03  7.39478D-06
                                           B  8.12743D+11  1.07287D-03  7.41095D-06
 f1 14  1/2 -  f2 35  1/2 +    47652538.08 C  1.02400D+09  1.35213D-06  9.34129D-09
                                           B  1.11808D+09  1.47635D-06  1.01995D-08
 f1 14  1/2 -  f2 36  1/2 +    47649484.83 C  3.10185D+10  4.09631D-05  2.83015D-07
                                           B  3.19352D+10  4.21737D-05  2.91380D-07
 f1 14  1/2 -  f2 37  1/2 +    47645653.06 C  5.40976D+10  7.14528D-05  4.93710D-07
                                           B  5.39482D+10  7.12555D-05  4.92346D-07
 f1 14  1/2 -  f2 38  1/2 +    47642065.90 C  3.52595D+11  4.65782D-04  3.21861D-06
                                           B  3.54553D+11  4.68368D-04  3.23648D-06
 f1 14  1/2 -  f2 39  1/2 +    47638911.90 C  2.52159D+11  3.33150D-04  2.30225D-06
                                           B  2.54002D+11  3.35584D-04  2.31907D-06
 f1 14  1/2 -  f2 40  1/2 +    47635109.58 C  2.68882D+11  3.55300D-04  2.45552D-06
                                           B  2.70240D+11  3.57094D-04  2.46792D-06
 f1 14  1/2 -  f2 41  1/2 +    47627588.56 C  5.39132D+11  7.12632D-04  4.92586D-06
                                           B  5.42282D+11  7.16796D-04  4.95465D-06
 f1 14  1/2 -  f2 42  1/2 +    47626849.78 C  4.49877D+11  5.94672D-04  4.11056D-06
                                           B  4.54294D+11  6.00511D-04  4.15092D-06
 f1 14  1/2 -  f2 43  1/2 +    47619860.49 C  2.42247D+10  3.20310D-05  2.21441D-07
                                           B  2.40415D+10  3.17888D-05  2.19766D-07
 f1 14  1/2 -  f2 44  1/2 +    47614664.84 C  9.70091D+07  1.28298D-07  8.87062D-10
                                           B  9.79904D+07  1.29596D-07  8.96035D-10
 f1 14  1/2 -  f2 45  1/2 +    47609386.19 C  2.02307D+11  2.67616D-04  1.85053D-06
                                           B  2.04555D+11  2.70590D-04  1.87109D-06
 f1 14  1/2 -  f2 46  1/2 +    47602566.28 C  1.34539D+12  1.78022D-03  1.23117D-05
                                           B  1.35022D+12  1.78662D-03  1.23560D-05
 f1 14  1/2 -  f2 47  1/2 +    47579588.37 C  5.03221D+10  6.66508D-05  4.61169D-07
                                           B  5.06426D+10  6.70752D-05  4.64106D-07
 f1 14  1/2 -  f2 48  1/2 +    47560824.48 C  1.08159D+11  1.43368D-04  9.92383D-07
                                           B  1.08189D+11  1.43408D-04  9.92659D-07
 f1 14  1/2 -  f2 49  1/2 +    47549661.28 C  3.89440D+10  5.16456D-05  3.57570D-07
                                           B  3.89695D+10  5.16794D-05  3.57805D-07
 f1 14  1/2 -  f2 50  1/2 +    47506403.78 C  8.42284D+10  1.11903D-04  7.75471D-07
                                           B  8.38934D+10  1.11458D-04  7.72386D-07
 f1 14  1/2 -  f2 51  1/2 +    47501154.22 C  5.18715D+08  6.89300D-07  4.77727D-09
                                           B  6.89420D+08  9.16143D-07  6.34943D-09
 f1 14  1/2 -  f2 52  1/2 +    47463055.72 C  5.99359D+08  7.97743D-07  5.53328D-09
                                           B  5.92478D+08  7.88585D-07  5.46976D-09
 f1 14  1/2 -  f2 53  1/2 +    47419447.45 C  1.34286D+10  1.79063D-05  1.24316D-07
                                           B  1.32825D+10  1.77114D-05  1.22963D-07
 f1 15  1/2 -  f2  1  1/2 +    47857265.82 C  4.88219D+09  6.39155D-06  4.39677D-08
                                           B  5.00213D+09  6.54857D-06  4.50479D-08
 f1 15  1/2 -  f2  2  1/2 +    47850109.95 C  3.91410D+12  5.12571D-03  3.52653D-05
                                           B  3.94600D+12  5.16748D-03  3.55526D-05
 f1 15  1/2 -  f2  3  1/2 +    47831646.00 C  3.73643D+11  4.89682D-04  3.37035D-06
                                           B  3.76094D+11  4.92894D-04  3.39245D-06
 f1 15  1/2 -  f2  4  1/2 +    47824426.16 C  2.45373D+12  3.21673D-03  2.21432D-05
                                           B  2.46970D+12  3.23767D-03  2.22873D-05
 f1 15  1/2 -  f2  5  1/2 +    47819700.55 C  2.35734D+11  3.09098D-04  2.12797D-06
                                           B  2.37243D+11  3.11077D-04  2.14159D-06
 f1 15  1/2 -  f2  6  1/2 +    47813912.17 C  1.03473D+13  1.35708D-02  9.34385D-05
                                           B  1.04180D+13  1.36636D-02  9.40775D-05
 f1 15  1/2 -  f2  7  1/2 +    47808721.50 C  2.00013D+13  2.62380D-02  1.80676D-04
                                           B  2.01396D+13  2.64195D-02  1.81925D-04
 f1 15  1/2 -  f2  8  1/2 +    47806015.23 C  1.28667D+13  1.68806D-02  1.16247D-04
                                           B  1.29595D+13  1.70024D-02  1.17086D-04
 f1 15  1/2 -  f2  9  1/2 +    47798298.82 C  1.99351D+11  2.61627D-04  1.80196D-06
                                           B  2.00081D+11  2.62584D-04  1.80855D-06
 f1 15  1/2 -  f2 10  1/2 +    47796902.77 C  1.47847D+12  1.94044D-03  1.33652D-05
                                           B  1.48922D+12  1.95455D-03  1.34624D-05
 f1 15  1/2 -  f2 11  1/2 +    47794964.74 C  2.88338D+12  3.78465D-03  2.60687D-05
                                           B  2.90136D+12  3.80825D-03  2.62312D-05
 f1 15  1/2 -  f2 12  1/2 +    47788167.49 C  5.30917D+10  6.97066D-05  4.80207D-07
                                           B  5.34848D+10  7.02226D-05  4.83763D-07
 f1 15  1/2 -  f2 13  1/2 +    47782146.09 C  1.11972D+10  1.47050D-05  1.01316D-07
                                           B  1.10907D+10  1.45652D-05  1.00352D-07
 f1 15  1/2 -  f2 14  1/2 +    47772591.79 C  9.86036D+12  1.29546D-02  8.92730D-05
                                           B  9.92160D+12  1.30350D-02  8.98274D-05
 f1 15  1/2 -  f2 15  1/2 +    47769409.98 C  4.69131D+12  6.16428D-03  4.24823D-05
                                           B  4.72452D+12  6.20791D-03  4.27830D-05
 f1 15  1/2 -  f2 16  1/2 +    47763682.28 C  4.21318D+12  5.53735D-03  3.81663D-05
                                           B  4.23494D+12  5.56595D-03  3.83634D-05
 f1 15  1/2 -  f2 17  1/2 +    47753409.57 C  4.84354D+11  6.36858D-04  4.39050D-06
                                           B  4.89469D+11  6.43582D-04  4.43685D-06
 f1 15  1/2 -  f2 18  1/2 +    47743789.61 C  4.74455D+12  6.24093D-03  4.30336D-05
                                           B  4.77176D+12  6.27671D-03  4.32804D-05
 f1 15  1/2 -  f2 19  1/2 +    47741568.46 C  2.16998D+12  2.85464D-03  1.96847D-05
                                           B  2.18361D+12  2.87257D-03  1.98084D-05
 f1 15  1/2 -  f2 20  1/2 +    47737996.86 C  4.13322D+10  5.43811D-05  3.75024D-07
                                           B  4.17833D+10  5.49746D-05  3.79117D-07
 f1 15  1/2 -  f2 21  1/2 +    47730984.30 C  1.56402D+12  2.05840D-03  1.41973D-05
                                           B  1.57339D+12  2.07073D-03  1.42823D-05
 f1 15  1/2 -  f2 22  1/2 +    47728262.51 C  7.38128D+10  9.71557D-05  6.70144D-07
                                           B  7.44396D+10  9.79807D-05  6.75835D-07
 f1 15  1/2 -  f2 23  1/2 +    47727057.81 C  7.11974D+12  9.37180D-03  6.46448D-05
                                           B  7.15716D+12  9.42104D-03  6.49845D-05
 f1 15  1/2 -  f2 24  1/2 +    47724268.40 C  2.83296D+11  3.72949D-04  2.57268D-06
                                           B  2.85534D+11  3.75895D-04  2.59300D-06
 f1 15  1/2 -  f2 25  1/2 +    47717200.89 C  1.65905D+11  2.18473D-04  1.50729D-06
                                           B  1.66808D+11  2.19661D-04  1.51549D-06
 f1 15  1/2 -  f2 26  1/2 +    47710852.84 C  2.72761D+12  3.59283D-03  2.47910D-05
                                           B  2.74167D+12  3.61134D-03  2.49188D-05
 f1 15  1/2 -  f2 27  1/2 +    47706419.47 C  2.89128D+10  3.80912D-05  2.62860D-07
                                           B  2.91538D+10  3.84086D-05  2.65050D-07
 f1 15  1/2 -  f2 28  1/2 +    47703872.44 C  1.46948D+12  1.93618D-03  1.33619D-05
                                           B  1.47649D+12  1.94541D-03  1.34255D-05
 f1 15  1/2 -  f2 29  1/2 +    47690391.27 C  3.87653D+09  5.11057D-06  3.52788D-08
                                           B  3.86249D+09  5.09206D-06  3.51511D-08
 f1 15  1/2 -  f2 30  1/2 +    47680046.68 C  2.12490D+11  2.80254D-04  1.93505D-06
                                           B  2.13779D+11  2.81954D-04  1.94678D-06
 f1 15  1/2 -  f2 31  1/2 +    47672975.01 C  9.18637D+11  1.21196D-03  8.36933D-06
                                           B  9.25978D+11  1.22164D-03  8.43621D-06
 f1 15  1/2 -  f2 32  1/2 +    47669283.07 C  2.07426D+11  2.73699D-04  1.89021D-06
                                           B  2.08212D+11  2.74737D-04  1.89738D-06
 f1 15  1/2 -  f2 33  1/2 +    47664991.91 C  7.97438D+10  1.05241D-04  7.26878D-07
                                           B  8.06050D+10  1.06378D-04  7.34728D-07
 f1 15  1/2 -  f2 34  1/2 +    47662119.46 C  1.60952D+11  2.12440D-04  1.46737D-06
                                           B  1.60181D+11  2.11423D-04  1.46034D-06
 f1 15  1/2 -  f2 35  1/2 +    47655357.74 C  7.50718D+11  9.91154D-04  6.84707D-06
                                           B  7.55501D+11  9.97469D-04  6.89070D-06
 f1 15  1/2 -  f2 36  1/2 +    47652304.49 C  3.02895D+11  3.99955D-04  2.76314D-06
                                           B  3.05183D+11  4.02977D-04  2.78402D-06
 f1 15  1/2 -  f2 37  1/2 +    47648472.72 C  2.13068D+11  2.81390D-04  1.94418D-06
                                           B  2.12766D+11  2.80990D-04  1.94141D-06
 f1 15  1/2 -  f2 38  1/2 +    47644885.56 C  1.10981D+12  1.46590D-03  1.01290D-05
                                           B  1.11545D+12  1.47335D-03  1.01804D-05
 f1 15  1/2 -  f2 39  1/2 +    47641731.56 C  1.01986D+11  1.34727D-04  9.30984D-07
                                           B  1.01580D+11  1.34191D-04  9.27280D-07
 f1 15  1/2 -  f2 40  1/2 +    47637929.24 C  2.73782D+10  3.61732D-05  2.49983D-07
                                           B  2.73935D+10  3.61934D-05  2.50122D-07
 f1 15  1/2 -  f2 41  1/2 +    47630408.22 C  8.91587D+11  1.17837D-03  8.14469D-06
                                           B  8.95542D+11  1.18360D-03  8.18081D-06
 f1 15  1/2 -  f2 42  1/2 +    47629669.44 C  8.91255D+11  1.17797D-03  8.14203D-06
                                           B  8.94449D+11  1.18219D-03  8.17121D-06
 f1 15  1/2 -  f2 43  1/2 +    47622680.15 C  3.86575D+11  5.11086D-04  3.53310D-06
                                           B  3.87320D+11  5.12071D-04  3.53991D-06
 f1 15  1/2 -  f2 44  1/2 +    47617484.50 C  1.19977D+12  1.58654D-03  1.09689D-05
                                           B  1.20690D+12  1.59598D-03  1.10341D-05
 f1 15  1/2 -  f2 45  1/2 +    47612205.85 C  1.75695D+11  2.32387D-04  1.60682D-06
                                           B  1.77260D+11  2.34456D-04  1.62113D-06
 f1 15  1/2 -  f2 46  1/2 +    47605385.94 C  1.55292D+12  2.05459D-03  1.42084D-05
                                           B  1.55691D+12  2.05986D-03  1.42448D-05
 f1 15  1/2 -  f2 47  1/2 +    47582408.03 C  2.05313D+10  2.71902D-05  1.88123D-07
                                           B  2.06832D+10  2.73914D-05  1.89515D-07
 f1 15  1/2 -  f2 48  1/2 +    47563644.14 C  2.00547D+10  2.65799D-05  1.83973D-07
                                           B  1.99913D+10  2.64959D-05  1.83391D-07
 f1 15  1/2 -  f2 49  1/2 +    47552480.94 C  1.50303D+10  1.99301D-05  1.37979D-07
                                           B  1.49034D+10  1.97618D-05  1.36814D-07
 f1 15  1/2 -  f2 50  1/2 +    47509223.44 C  6.57756D+10  8.73770D-05  6.05473D-07
                                           B  6.58584D+10  8.74870D-05  6.06235D-07
 f1 15  1/2 -  f2 51  1/2 +    47503973.88 C  4.05969D+10  5.39413D-05  3.73824D-07
                                           B  4.21585D+10  5.60161D-05  3.88202D-07
 f1 15  1/2 -  f2 52  1/2 +    47465875.38 C  6.77098D+10  9.01107D-05  6.24986D-07
                                           B  6.76853D+10  9.00781D-05  6.24760D-07
 f1 15  1/2 -  f2 53  1/2 +    47422267.11 C  4.06248D+09  5.41645D-06  3.76017D-08
                                           B  4.02472D+09  5.36610D-06  3.72522D-08
 f1 16  1/2 -  f2  1  1/2 +    47860698.97 C  3.15287D+09  4.12701D-06  2.83878D-08
                                           B  3.19562D+09  4.18297D-06  2.87727D-08
 f1 16  1/2 -  f2  2  1/2 +    47853543.10 C  3.68168D+10  4.82065D-05  3.31640D-07
                                           B  3.69098D+10  4.83282D-05  3.32477D-07
 f1 16  1/2 -  f2  3  1/2 +    47835079.14 C  1.06014D+12  1.38917D-03  9.56061D-06
                                           B  1.06664D+12  1.39769D-03  9.61922D-06
 f1 16  1/2 -  f2  4  1/2 +    47827859.30 C  1.00390D+12  1.31588D-03  9.05752D-06
                                           B  1.01127D+12  1.32554D-03  9.12405D-06
 f1 16  1/2 -  f2  5  1/2 +    47823133.69 C  2.30213D+10  3.01816D-05  2.07768D-07
                                           B  2.32338D+10  3.04601D-05  2.09686D-07
 f1 16  1/2 -  f2  6  1/2 +    47817345.32 C  1.47592D+12  1.93543D-03  1.33250D-05
                                           B  1.48564D+12  1.94819D-03  1.34129D-05
 f1 16  1/2 -  f2  7  1/2 +    47812154.65 C  1.93548D+12  2.53864D-03  1.74799D-05
                                           B  1.95111D+12  2.55913D-03  1.76210D-05
 f1 16  1/2 -  f2  8  1/2 +    47809448.37 C  1.29337D+12  1.69662D-03  1.16828D-05
                                           B  1.30282D+12  1.70901D-03  1.17681D-05
 f1 16  1/2 -  f2  9  1/2 +    47801731.96 C  6.03950D+11  7.92504D-04  5.45800D-06
                                           B  6.05348D+11  7.94339D-04  5.47064D-06
 f1 16  1/2 -  f2 10  1/2 +    47800335.91 C  7.29646D+12  9.57498D-03  6.59451D-05
                                           B  7.34630D+12  9.64038D-03  6.63956D-05
 f1 16  1/2 -  f2 11  1/2 +    47798397.88 C  1.50052D+11  1.96925D-04  1.35633D-06
                                           B  1.50548D+11  1.97576D-04  1.36081D-06
 f1 16  1/2 -  f2 12  1/2 +    47791600.64 C  1.94235D+13  2.54983D-02  1.75645D-04
                                           B  1.95454D+13  2.56584D-02  1.76747D-04
 f1 16  1/2 -  f2 13  1/2 +    47785579.23 C  2.39860D+13  3.14957D-02  2.16985D-04
                                           B  2.41344D+13  3.16906D-02  2.18328D-04
 f1 16  1/2 -  f2 14  1/2 +    47776024.94 C  4.95204D+12  6.50507D-03  4.48247D-05
                                           B  4.98158D+12  6.54388D-03  4.50921D-05
 f1 16  1/2 -  f2 15  1/2 +    47772843.13 C  1.25231D+12  1.64526D-03  1.13378D-05
                                           B  1.26182D+12  1.65777D-03  1.14240D-05
 f1 16  1/2 -  f2 16  1/2 +    47767115.42 C  1.33191D+13  1.75027D-02  1.20629D-04
                                           B  1.34121D+13  1.76249D-02  1.21471D-04
 f1 16  1/2 -  f2 17  1/2 +    47756842.71 C  1.19989D+12  1.57746D-03  1.08742D-05
                                           B  1.20567D+12  1.58505D-03  1.09266D-05
 f1 16  1/2 -  f2 18  1/2 +    47747222.75 C  6.92652D+12  9.10976D-03  6.28108D-05
                                           B  6.96812D+12  9.16446D-03  6.31880D-05
 f1 16  1/2 -  f2 19  1/2 +    47745001.60 C  6.04723D+12  7.95406D-03  5.48449D-05
                                           B  6.08144D+12  7.99906D-03  5.51552D-05
 f1 16  1/2 -  f2 20  1/2 +    47741430.01 C  2.97219D+12  3.90997D-03  2.69621D-05
                                           B  2.98585D+12  3.92794D-03  2.70860D-05
 f1 16  1/2 -  f2 21  1/2 +    47734417.44 C  4.95835D+11  6.52472D-04  4.49993D-06
                                           B  4.99536D+11  6.57342D-04  4.53352D-06
 f1 16  1/2 -  f2 22  1/2 +    47731695.66 C  1.76627D+12  2.32451D-03  1.60325D-05
                                           B  1.77622D+12  2.33760D-03  1.61227D-05
 f1 16  1/2 -  f2 23  1/2 +    47730490.96 C  2.96095D+12  3.89697D-03  2.68786D-05
                                           B  2.98011D+12  3.92218D-03  2.70525D-05
 f1 16  1/2 -  f2 24  1/2 +    47727701.55 C  6.51769D+11  8.57907D-04  5.91760D-06
                                           B  6.54484D+11  8.61481D-04  5.94225D-06
 f1 16  1/2 -  f2 25  1/2 +    47720634.03 C  2.16482D+11  2.85034D-04  1.96637D-06
                                           B  2.16695D+11  2.85315D-04  1.96832D-06
 f1 16  1/2 -  f2 26  1/2 +    47714285.98 C  7.99697D+10  1.05321D-04  7.26681D-07
                                           B  7.97550D+10  1.05039D-04  7.24730D-07
 f1 16  1/2 -  f2 27  1/2 +    47709852.61 C  1.07756D+11  1.41942D-04  9.79442D-07
                                           B  1.07552D+11  1.41674D-04  9.77590D-07
 f1 16  1/2 -  f2 28  1/2 +    47707305.58 C  8.53788D+12  1.12478D-02  7.76173D-05
                                           B  8.59396D+12  1.13217D-02  7.81271D-05
 f1 16  1/2 -  f2 29  1/2 +    47693824.41 C  9.77743D+11  1.28881D-03  8.89614D-06
                                           B  9.81813D+11  1.29417D-03  8.93317D-06
 f1 16  1/2 -  f2 30  1/2 +    47683479.82 C  1.61034D+11  2.12359D-04  1.46615D-06
                                           B  1.62766D+11  2.14643D-04  1.48192D-06
 f1 16  1/2 -  f2 31  1/2 +    47676408.15 C  2.33717D+11  3.08298D-04  2.12884D-06
                                           B  2.35792D+11  3.11035D-04  2.14774D-06
 f1 16  1/2 -  f2 32  1/2 +    47672716.21 C  1.91598D+12  2.52777D-03  1.74560D-05
                                           B  1.92672D+12  2.54195D-03  1.75539D-05
 f1 16  1/2 -  f2 33  1/2 +    47668425.05 C  2.50196D+12  3.30147D-03  2.28009D-05
                                           B  2.51327D+12  3.31639D-03  2.29040D-05
 f1 16  1/2 -  f2 34  1/2 +    47665552.61 C  3.08345D+11  4.06926D-04  2.81052D-06
                                           B  3.10842D+11  4.10221D-04  2.83328D-06
 f1 16  1/2 -  f2 35  1/2 +    47658790.89 C  1.25828D+12  1.66104D-03  1.14739D-05
                                           B  1.26442D+12  1.66914D-03  1.15299D-05
 f1 16  1/2 -  f2 36  1/2 +    47655737.64 C  4.99306D+10  6.59211D-05  4.55391D-07
                                           B  5.02570D+10  6.63519D-05  4.58368D-07
 f1 16  1/2 -  f2 37  1/2 +    47651905.87 C  5.93203D+10  7.83304D-05  5.41160D-07
                                           B  5.90001D+10  7.79077D-05  5.38240D-07
 f1 16  1/2 -  f2 38  1/2 +    47648318.70 C  1.04330D+12  1.37786D-03  9.51989D-06
                                           B  1.04963D+12  1.38621D-03  9.57763D-06
 f1 16  1/2 -  f2 39  1/2 +    47645164.70 C  4.22215D+10  5.57679D-05  3.85337D-07
                                           B  4.21786D+10  5.57112D-05  3.84946D-07
 f1 16  1/2 -  f2 40  1/2 +    47641362.38 C  7.20334D+11  9.51598D-04  6.57574D-06
                                           B  7.24620D+11  9.57260D-04  6.61487D-06
 f1 16  1/2 -  f2 41  1/2 +    47633841.36 C  4.98507D+11  6.58761D-04  4.55290D-06
                                           B  4.99415D+11  6.59960D-04  4.56119D-06
 f1 16  1/2 -  f2 42  1/2 +    47633102.59 C  3.44994D+09  4.55912D-06  3.15100D-08
                                           B  3.38892D+09  4.47849D-06  3.09527D-08
 f1 16  1/2 -  f2 43  1/2 +    47626113.29 C  1.52202D+12  2.01196D-03  1.39075D-05
                                           B  1.52316D+12  2.01347D-03  1.39179D-05
 f1 16  1/2 -  f2 44  1/2 +    47620917.64 C  1.32202D+12  1.74796D-03  1.20839D-05
                                           B  1.32919D+12  1.75743D-03  1.21494D-05
 f1 16  1/2 -  f2 45  1/2 +    47615638.99 C  4.87574D+11  6.44807D-04  4.45816D-06
                                           B  4.92430D+11  6.51228D-04  4.50256D-06
 f1 16  1/2 -  f2 46  1/2 +    47608819.09 C  7.79700D+11  1.03143D-03  7.13229D-06
                                           B  7.83589D+11  1.03658D-03  7.16786D-06
 f1 16  1/2 -  f2 47  1/2 +    47585841.18 C  1.46759D+11  1.94328D-04  1.34442D-06
                                           B  1.48151D+11  1.96172D-04  1.35717D-06
 f1 16  1/2 -  f2 48  1/2 +    47567077.28 C  2.25934D+09  2.99404D-06  2.07217D-08
                                           B  2.34250D+09  3.10423D-06  2.14844D-08
 f1 16  1/2 -  f2 49  1/2 +    47555914.08 C  2.88905D+10  3.83032D-05  2.65159D-07
                                           B  2.87620D+10  3.81328D-05  2.63979D-07
 f1 16  1/2 -  f2 50  1/2 +    47512656.58 C  2.11988D+09  2.81566D-06  1.95095D-08
                                           B  1.79915D+09  2.38967D-06  1.65578D-08
 f1 16  1/2 -  f2 51  1/2 +    47507407.02 C  6.77357D+10  8.99877D-05  6.23587D-07
                                           B  6.76427D+10  8.98641D-05  6.22731D-07
 f1 16  1/2 -  f2 52  1/2 +    47469308.52 C  7.64003D+09  1.01662D-05  7.05050D-08
                                           B  7.70861D+09  1.02574D-05  7.11378D-08
 f1 16  1/2 -  f2 53  1/2 +    47425700.26 C  3.32411D+09  4.43134D-06  3.07607D-08
                                           B  3.31045D+09  4.41314D-06  3.06344D-08
 f1 17  1/2 -  f2  1  1/2 +    47868584.48 C  5.62781D+10  7.36421D-05  5.06467D-07
                                           B  5.65994D+10  7.40625D-05  5.09358D-07
 f1 17  1/2 -  f2  2  1/2 +    47861428.61 C  3.04344D+12  3.98365D-03  2.74013D-05
                                           B  3.06830D+12  4.01620D-03  2.76252D-05
 f1 17  1/2 -  f2  3  1/2 +    47842964.65 C  1.06171D+12  1.39077D-03  9.57004D-06
                                           B  1.07111D+12  1.40309D-03  9.65476D-06
 f1 17  1/2 -  f2  4  1/2 +    47835744.81 C  8.83066D+12  1.15711D-02  7.96341D-05
                                           B  8.88699D+12  1.16449D-02  8.01420D-05
 f1 17  1/2 -  f2  5  1/2 +    47831019.20 C  3.07848D+11  4.03464D-04  2.77696D-06
                                           B  3.09015D+11  4.04993D-04  2.78749D-06
 f1 17  1/2 -  f2  6  1/2 +    47825230.83 C  6.44272D+11  8.44583D-04  5.81381D-06
                                           B  6.46559D+11  8.47582D-04  5.83445D-06
 f1 17  1/2 -  f2  7  1/2 +    47820040.16 C  4.61412D+12  6.05002D-03  4.16507D-05
                                           B  4.64124D+12  6.08558D-03  4.18955D-05
 f1 17  1/2 -  f2  8  1/2 +    47817333.88 C  2.86816D+11  3.76114D-04  2.58946D-06
                                           B  2.89326D+11  3.79406D-04  2.61213D-06
 f1 17  1/2 -  f2  9  1/2 +    47809617.47 C  7.20281D+12  9.44843D-03  6.50609D-05
                                           B  7.25391D+12  9.51546D-03  6.55224D-05
 f1 17  1/2 -  f2 10  1/2 +    47808221.42 C  2.49288D+12  3.27027D-03  2.25194D-05
                                           B  2.50979D+12  3.29246D-03  2.26722D-05
 f1 17  1/2 -  f2 11  1/2 +    47806283.39 C  5.30932D+12  6.96557D-03  4.79675D-05
                                           B  5.34553D+12  7.01308D-03  4.82947D-05
 f1 17  1/2 -  f2 12  1/2 +    47799486.15 C  1.48481D+13  1.94856D-02  1.34204D-04
                                           B  1.49403D+13  1.96065D-02  1.35037D-04
 f1 17  1/2 -  f2 13  1/2 +    47793464.74 C  2.30441D+12  3.02490D-03  2.08361D-05
                                           B  2.32167D+12  3.04755D-03  2.09922D-05
 f1 17  1/2 -  f2 14  1/2 +    47783910.45 C  6.97348D+12  9.15743D-03  6.30910D-05
                                           B  7.02360D+12  9.22325D-03  6.35445D-05
 f1 17  1/2 -  f2 15  1/2 +    47780728.64 C  1.01804D+12  1.33705D-03  9.21232D-06
                                           B  1.02580D+12  1.34724D-03  9.28254D-06
 f1 17  1/2 -  f2 16  1/2 +    47775000.93 C  7.32583D+12  9.62373D-03  6.63160D-05
                                           B  7.36312D+12  9.67271D-03  6.66535D-05
 f1 17  1/2 -  f2 17  1/2 +    47764728.22 C  5.99295D+09  7.87615D-06  5.42853D-08
                                           B  6.06919D+09  7.97634D-06  5.49759D-08
 f1 17  1/2 -  f2 18  1/2 +    47755108.26 C  6.41928D+12  8.43984D-03  5.81822D-05
                                           B  6.45826D+12  8.49109D-03  5.85355D-05
 f1 17  1/2 -  f2 19  1/2 +    47752887.11 C  1.53896D+11  2.02356D-04  1.39506D-06
                                           B  1.53848D+11  2.02293D-04  1.39462D-06
 f1 17  1/2 -  f2 20  1/2 +    47749315.52 C  4.16100D+11  5.47207D-04  3.77277D-06
                                           B  4.18180D+11  5.49942D-04  3.79162D-06
 f1 17  1/2 -  f2 21  1/2 +    47742302.95 C  7.35813D+11  9.67940D-04  6.67453D-06
                                           B  7.37981D+11  9.70792D-04  6.69420D-06
 f1 17  1/2 -  f2 22  1/2 +    47739581.17 C  1.09160D+11  1.43614D-04  9.90359D-07
                                           B  1.09737D+11  1.44372D-04  9.95587D-07
 f1 17  1/2 -  f2 23  1/2 +    47738376.47 C  8.08163D+11  1.06329D-03  7.33262D-06
                                           B  8.11753D+11  1.06801D-03  7.36519D-06
 f1 17  1/2 -  f2 24  1/2 +    47735587.06 C  9.02816D+12  1.18796D-02  8.19286D-05
                                           B  9.07834D+12  1.19456D-02  8.23840D-05
 f1 17  1/2 -  f2 25  1/2 +    47728519.54 C  6.99263D+11  9.20391D-04  6.34848D-06
                                           B  7.04320D+11  9.27047D-04  6.39439D-06
 f1 17  1/2 -  f2 26  1/2 +    47722171.49 C  2.32256D+11  3.05784D-04  2.10945D-06
                                           B  2.33157D+11  3.06970D-04  2.11764D-06
 f1 17  1/2 -  f2 27  1/2 +    47717738.12 C  1.81035D+11  2.38391D-04  1.64470D-06
                                           B  1.82529D+11  2.40358D-04  1.65827D-06
 f1 17  1/2 -  f2 28  1/2 +    47715191.09 C  7.56119D+11  9.95783D-04  6.87042D-06
                                           B  7.60731D+11  1.00186D-03  6.91233D-06
 f1 17  1/2 -  f2 29  1/2 +    47701709.92 C  4.52280D+10  5.95974D-05  4.11310D-07
                                           B  4.55930D+10  6.00783D-05  4.14629D-07
 f1 17  1/2 -  f2 30  1/2 +    47691365.33 C  2.10837D+09  2.77943D-06  1.91863D-08
                                           B  2.21949D+09  2.92591D-06  2.01975D-08
 f1 17  1/2 -  f2 31  1/2 +    47684293.66 C  1.15211D+12  1.51926D-03  1.04890D-05
                                           B  1.16310D+12  1.53375D-03  1.05890D-05
 f1 17  1/2 -  f2 32  1/2 +    47680601.72 C  5.18943D+11  6.84422D-04  4.72561D-06
                                           B  5.23929D+11  6.90999D-04  4.77102D-06
 f1 17  1/2 -  f2 33  1/2 +    47676310.56 C  5.32414D+10  7.02315D-05  4.84959D-07
                                           B  5.30730D+10  7.00094D-05  4.83425D-07
 f1 17  1/2 -  f2 34  1/2 +    47673438.12 C  7.11413D+09  9.38548D-06  6.48120D-08
                                           B  7.22603D+09  9.53311D-06  6.58315D-08
 f1 17  1/2 -  f2 35  1/2 +    47666676.40 C  5.15235D+11  6.79929D-04  4.69596D-06
                                           B  5.20319D+11  6.86638D-04  4.74230D-06
 f1 17  1/2 -  f2 36  1/2 +    47663623.15 C  2.49271D+10  3.28991D-05  2.27234D-07
                                           B  2.48375D+10  3.27809D-05  2.26417D-07
 f1 17  1/2 -  f2 37  1/2 +    47659791.38 C  2.57072D+12  3.39343D-03  2.34403D-05
                                           B  2.58376D+12  3.41063D-03  2.35591D-05
 f1 17  1/2 -  f2 38  1/2 +    47656204.21 C  2.10929D+11  2.78474D-04  1.92372D-06
                                           B  2.12548D+11  2.80612D-04  1.93848D-06
 f1 17  1/2 -  f2 39  1/2 +    47653050.21 C  3.64838D+10  4.81732D-05  3.32806D-07
                                           B  3.69005D+10  4.87236D-05  3.36608D-07
 f1 17  1/2 -  f2 40  1/2 +    47649247.89 C  8.96055D+10  1.18334D-04  8.17579D-07
                                           B  9.02480D+10  1.19183D-04  8.23442D-07
 f1 17  1/2 -  f2 41  1/2 +    47641726.87 C  5.58703D+11  7.38063D-04  5.10014D-06
                                           B  5.60123D+11  7.39939D-04  5.11310D-06
 f1 17  1/2 -  f2 42  1/2 +    47640988.10 C  1.84803D+11  2.44138D-04  1.68706D-06
                                           B  1.84701D+11  2.44003D-04  1.68613D-06
 f1 17  1/2 -  f2 43  1/2 +    47633998.80 C  7.90222D+10  1.04425D-04  7.21707D-07
                                           B  7.82003D+10  1.03339D-04  7.14202D-07
 f1 17  1/2 -  f2 44  1/2 +    47628803.15 C  7.45246D+11  9.85027D-04  6.80854D-06
                                           B  7.48233D+11  9.88975D-04  6.83583D-06
 f1 17  1/2 -  f2 45  1/2 +    47623524.50 C  4.85138D+11  6.41372D-04  4.43368D-06
                                           B  4.89072D+11  6.46573D-04  4.46963D-06
 f1 17  1/2 -  f2 46  1/2 +    47616704.60 C  3.41003D+09  4.50949D-06  3.11777D-08
                                           B  3.26525D+09  4.31802D-06  2.98539D-08
 f1 17  1/2 -  f2 47  1/2 +    47593726.69 C  9.44086D+10  1.24968D-04  8.64422D-07
                                           B  9.50284D+10  1.25789D-04  8.70097D-07
 f1 17  1/2 -  f2 48  1/2 +    47574962.79 C  3.95359D+08  5.23748D-07  3.62426D-09
                                           B  3.74984D+08  4.96757D-07  3.43749D-09
 f1 17  1/2 -  f2 49  1/2 +    47563799.59 C  2.03188D+10  2.69298D-05  1.86394D-07
                                           B  2.03089D+10  2.69167D-05  1.86304D-07
 f1 17  1/2 -  f2 50  1/2 +    47520542.09 C  2.14523D+10  2.84839D-05  1.97330D-07
                                           B  2.21869D+10  2.94592D-05  2.04087D-07
 f1 17  1/2 -  f2 51  1/2 +    47515292.53 C  3.29506D+10  4.37607D-05  3.03198D-07
                                           B  3.15571D+10  4.19100D-05  2.90376D-07
 f1 17  1/2 -  f2 52  1/2 +    47477194.03 C  2.85507D+10  3.79782D-05  2.63345D-07
                                           B  2.83020D+10  3.76473D-05  2.61051D-07
 f1 17  1/2 -  f2 53  1/2 +    47433585.77 C  2.51686D+09  3.35410D-06  2.32790D-08
                                           B  2.47805D+09  3.30237D-06  2.29200D-08
 f1 18  1/2 -  f2  1  1/2 +    47871675.00 C  1.49864D+11  1.96077D-04  1.34842D-06
                                           B  1.52275D+11  1.99232D-04  1.37011D-06
 f1 18  1/2 -  f2  2  1/2 +    47864519.13 C  1.99920D+12  2.61647D-03  1.79961D-05
                                           B  2.01909D+12  2.64251D-03  1.81752D-05
 f1 18  1/2 -  f2  3  1/2 +    47846055.17 C  2.08437D+13  2.73005D-02  1.87845D-04
                                           B  2.09874D+13  2.74888D-02  1.89141D-04
 f1 18  1/2 -  f2  4  1/2 +    47838835.33 C  2.50476D+12  3.28165D-03  2.25833D-05
                                           B  2.51957D+12  3.30105D-03  2.27168D-05
 f1 18  1/2 -  f2  5  1/2 +    47834109.72 C  1.02645D+13  1.34508D-02  9.25733D-05
                                           B  1.03417D+13  1.35520D-02  9.32699D-05
 f1 18  1/2 -  f2  6  1/2 +    47828321.35 C  3.25730D+12  4.26948D-03  2.93877D-05
                                           B  3.27851D+12  4.29728D-03  2.95791D-05
 f1 18  1/2 -  f2  7  1/2 +    47823130.68 C  1.06500D+13  1.39624D-02  9.61168D-05
                                           B  1.07185D+13  1.40523D-02  9.67351D-05
 f1 18  1/2 -  f2  8  1/2 +    47820424.40 C  5.08802D+11  6.67129D-04  4.59274D-06
                                           B  5.13642D+11  6.73475D-04  4.63643D-06
 f1 18  1/2 -  f2  9  1/2 +    47812708.00 C  5.80445D+12  7.61312D-03  5.24197D-05
                                           B  5.83489D+12  7.65304D-03  5.26946D-05
 f1 18  1/2 -  f2 10  1/2 +    47811311.95 C  1.17297D+12  1.53855D-03  1.05939D-05
                                           B  1.17626D+12  1.54287D-03  1.06237D-05
 f1 18  1/2 -  f2 11  1/2 +    47809373.91 C  1.01505D+12  1.33152D-03  9.16878D-06
                                           B  1.01873D+12  1.33635D-03  9.20199D-06
 f1 18  1/2 -  f2 12  1/2 +    47802576.67 C  7.13306D+09  9.35968D-06  6.44593D-08
                                           B  7.34361D+09  9.63596D-06  6.63619D-08
 f1 18  1/2 -  f2 13  1/2 +    47796555.27 C  1.49740D+12  1.96532D-03  1.35367D-05
                                           B  1.50819D+12  1.97948D-03  1.36342D-05
 f1 18  1/2 -  f2 14  1/2 +    47787000.97 C  9.58588D+11  1.25864D-03  8.67093D-06
                                           B  9.65391D+11  1.26757D-03  8.73247D-06
 f1 18  1/2 -  f2 15  1/2 +    47783819.16 C  4.19838D+11  5.51326D-04  3.79842D-06
                                           B  4.20583D+11  5.52304D-04  3.80516D-06
 f1 18  1/2 -  f2 16  1/2 +    47778091.46 C  1.88002D+12  2.46941D-03  1.70153D-05
                                           B  1.89201D+12  2.48516D-03  1.71238D-05
 f1 18  1/2 -  f2 17  1/2 +    47767818.75 C  2.25329D+09  2.96097D-06  2.04068D-08
                                           B  2.13011D+09  2.79910D-06  1.92912D-08
 f1 18  1/2 -  f2 18  1/2 +    47758198.78 C  6.69682D+10  8.80361D-05  6.06860D-07
                                           B  6.67337D+10  8.77278D-05  6.04735D-07
 f1 18  1/2 -  f2 19  1/2 +    47755977.63 C  1.30862D+09  1.72046D-06  1.18602D-08
                                           B  1.31540D+09  1.72938D-06  1.19217D-08
 f1 18  1/2 -  f2 20  1/2 +    47752406.04 C  6.88881D+11  9.05819D-04  6.24485D-06
                                           B  6.93236D+11  9.11545D-04  6.28433D-06
 f1 18  1/2 -  f2 21  1/2 +    47745393.47 C  8.58635D+12  1.12936D-02  7.78713D-05
                                           B  8.63167D+12  1.13532D-02  7.82824D-05
 f1 18  1/2 -  f2 22  1/2 +    47742671.69 C  5.62481D+12  7.39916D-03  5.10213D-05
                                           B  5.65676D+12  7.44118D-03  5.13111D-05
 f1 18  1/2 -  f2 23  1/2 +    47741466.99 C  2.72921D+11  3.59032D-04  2.47579D-06
                                           B  2.74061D+11  3.60532D-04  2.48613D-06
 f1 18  1/2 -  f2 24  1/2 +    47738677.58 C  7.76562D+11  1.02170D-03  7.04577D-06
                                           B  7.81829D+11  1.02863D-03  7.09356D-06
 f1 18  1/2 -  f2 25  1/2 +    47731610.07 C  1.34231D+12  1.76656D-03  1.21842D-05
                                           B  1.34661D+12  1.77222D-03  1.22233D-05
 f1 18  1/2 -  f2 26  1/2 +    47725262.02 C  2.46160D+12  3.24048D-03  2.23530D-05
                                           B  2.47228D+12  3.25453D-03  2.24500D-05
 f1 18  1/2 -  f2 27  1/2 +    47720828.64 C  1.60789D+12  2.11704D-03  1.46048D-05
                                           B  1.61758D+12  2.12980D-03  1.46928D-05
 f1 18  1/2 -  f2 28  1/2 +    47718281.62 C  1.69156D+10  2.22744D-05  1.53673D-07
                                           B  1.70615D+10  2.24665D-05  1.54998D-07
 f1 18  1/2 -  f2 29  1/2 +    47704800.45 C  4.08489D+10  5.38200D-05  3.71413D-07
                                           B  4.12707D+10  5.43758D-05  3.75249D-07
 f1 18  1/2 -  f2 30  1/2 +    47694455.85 C  2.75404D+11  3.63013D-04  2.50570D-06
                                           B  2.77002D+11  3.65119D-04  2.52024D-06
 f1 18  1/2 -  f2 31  1/2 +    47687384.19 C  8.93044D+10  1.17748D-04  8.12878D-07
                                           B  8.96365D+10  1.18186D-04  8.15902D-07
 f1 18  1/2 -  f2 32  1/2 +    47683692.25 C  5.58591D+10  7.36617D-05  5.08566D-07
                                           B  5.62803D+10  7.42171D-05  5.12401D-07
 f1 18  1/2 -  f2 33  1/2 +    47679401.09 C  3.43085D+12  4.52510D-03  3.12445D-05
                                           B  3.45343D+12  4.55488D-03  3.14501D-05
 f1 18  1/2 -  f2 34  1/2 +    47676528.64 C  8.28423D+10  1.09278D-04  7.54574D-07
                                           B  8.25710D+10  1.08920D-04  7.52103D-07
 f1 18  1/2 -  f2 35  1/2 +    47669766.92 C  4.31504D+11  5.69359D-04  3.93205D-06
                                           B  4.35919D+11  5.75185D-04  3.97228D-06
 f1 18  1/2 -  f2 36  1/2 +    47666713.67 C  1.36602D+12  1.80267D-03  1.24502D-05
                                           B  1.37519D+12  1.81476D-03  1.25337D-05
 f1 18  1/2 -  f2 37  1/2 +    47662881.90 C  6.07550D+11  8.01879D-04  5.53866D-06
                                           B  6.10848D+11  8.06233D-04  5.56873D-06
 f1 18  1/2 -  f2 38  1/2 +    47659294.73 C  1.63512D+11  2.15845D-04  1.49097D-06
                                           B  1.64572D+11  2.17245D-04  1.50064D-06
 f1 18  1/2 -  f2 39  1/2 +    47656140.73 C  5.58489D+08  7.37335D-07  5.09356D-09
                                           B  5.52303D+08  7.29167D-07  5.03714D-09
 f1 18  1/2 -  f2 40  1/2 +    47652338.41 C  1.47223D+12  1.94400D-03  1.34304D-05
                                           B  1.48093D+12  1.95548D-03  1.35097D-05
 f1 18  1/2 -  f2 41  1/2 +    47644817.39 C  9.75831D+12  1.28894D-02  8.90617D-05
                                           B  9.80799D+12  1.29550D-02  8.95151D-05
 f1 18  1/2 -  f2 42  1/2 +    47644078.62 C  4.27783D+12  5.65058D-03  3.90445D-05
                                           B  4.29661D+12  5.67540D-03  3.92160D-05
 f1 18  1/2 -  f2 43  1/2 +    47637089.33 C  1.68764D+11  2.22986D-04  1.54102D-06
                                           B  1.69256D+11  2.23636D-04  1.54551D-06
 f1 18  1/2 -  f2 44  1/2 +    47631893.67 C  7.18093D+10  9.49014D-05  6.55920D-07
                                           B  7.23864D+10  9.56641D-05  6.61191D-07
 f1 18  1/2 -  f2 45  1/2 +    47626615.02 C  1.25327D+11  1.65666D-04  1.14514D-06
                                           B  1.25848D+11  1.66355D-04  1.14990D-06
 f1 18  1/2 -  f2 46  1/2 +    47619795.12 C  1.02622D+11  1.35692D-04  9.38083D-07
                                           B  1.03205D+11  1.36462D-04  9.43410D-07
 f1 18  1/2 -  f2 47  1/2 +    47596817.21 C  5.59887D+08  7.41025D-07  5.12543D-09
                                           B  5.67886D+08  7.51610D-07  5.19865D-09
 f1 18  1/2 -  f2 48  1/2 +    47578053.31 C  1.30446D+10  1.72785D-05  1.19557D-07
                                           B  1.30658D+10  1.73065D-05  1.19751D-07
 f1 18  1/2 -  f2 49  1/2 +    47566890.12 C  2.42003D+09  3.20700D-06  2.21957D-08
                                           B  2.41236D+09  3.19684D-06  2.21254D-08
 f1 18  1/2 -  f2 50  1/2 +    47523632.62 C  1.23973D+11  1.64587D-04  1.14015D-06
                                           B  1.22746D+11  1.62957D-04  1.12886D-06
 f1 18  1/2 -  f2 51  1/2 +    47518383.06 C  6.26839D+09  8.32378D-06  5.76679D-08
                                           B  6.46976D+09  8.59117D-06  5.95205D-08
 f1 18  1/2 -  f2 52  1/2 +    47480284.55 C  1.46476D+10  1.94817D-05  1.35079D-07
                                           B  1.46293D+10  1.94574D-05  1.34911D-07
 f1 18  1/2 -  f2 53  1/2 +    47436676.29 C  5.37810D+09  7.16618D-06  4.97335D-08
                                           B  5.40585D+09  7.20317D-06  4.99902D-08
 f1 19  1/2 -  f2  1  1/2 +    47872782.32 C  3.59052D+10  4.69751D-05  3.23038D-07
                                           B  3.60537D+10  4.71694D-05  3.24375D-07
 f1 19  1/2 -  f2  2  1/2 +    47865626.45 C  3.08543D+12  4.03791D-03  2.77721D-05
                                           B  3.11066D+12  4.07093D-03  2.79992D-05
 f1 19  1/2 -  f2  3  1/2 +    47847162.49 C  4.11740D+11  5.39260D-04  3.71038D-06
                                           B  4.14090D+11  5.42338D-04  3.73155D-06
 f1 19  1/2 -  f2  4  1/2 +    47839942.65 C  7.87429D+11  1.03162D-03  7.09909D-06
                                           B  7.91164D+11  1.03651D-03  7.13277D-06
 f1 19  1/2 -  f2  5  1/2 +    47835217.04 C  1.41090D+11  1.84880D-04  1.27238D-06
                                           B  1.41647D+11  1.85609D-04  1.27740D-06
 f1 19  1/2 -  f2  6  1/2 +    47829428.67 C  3.50731D+12  4.59697D-03  3.16412D-05
                                           B  3.53407D+12  4.63205D-03  3.18826D-05
 f1 19  1/2 -  f2  7  1/2 +    47824238.00 C  6.39445D+12  8.38291D-03  5.77062D-05
                                           B  6.43545D+12  8.43666D-03  5.80762D-05
 f1 19  1/2 -  f2  8  1/2 +    47821531.72 C  5.14164D+12  6.74128D-03  4.64082D-05
                                           B  5.17347D+12  6.78301D-03  4.66955D-05
 f1 19  1/2 -  f2  9  1/2 +    47813815.32 C  1.93934D+11  2.54352D-04  1.75128D-06
                                           B  1.94280D+11  2.54806D-04  1.75441D-06
 f1 19  1/2 -  f2 10  1/2 +    47812419.27 C  2.66420D+12  3.49441D-03  2.40607D-05
                                           B  2.68231D+12  3.51816D-03  2.42243D-05
 f1 19  1/2 -  f2 11  1/2 +    47810481.23 C  3.50723D+12  4.60051D-03  3.16780D-05
                                           B  3.53252D+12  4.63369D-03  3.19065D-05
 f1 19  1/2 -  f2 12  1/2 +    47803683.99 C  9.05304D+12  1.18784D-02  8.18039D-05
                                           B  9.10468D+12  1.19462D-02  8.22705D-05
 f1 19  1/2 -  f2 13  1/2 +    47797662.59 C  5.40552D+10  7.09435D-05  4.88631D-07
                                           B  5.47726D+10  7.18850D-05  4.95116D-07
 f1 19  1/2 -  f2 14  1/2 +    47788108.29 C  1.22100D+12  1.60311D-03  1.10438D-05
                                           B  1.22831D+12  1.61271D-03  1.11099D-05
 f1 19  1/2 -  f2 15  1/2 +    47784926.48 C  9.25107D+12  1.21478D-02  8.36917D-05
                                           B  9.29977D+12  1.22118D-02  8.41323D-05
 f1 19  1/2 -  f2 16  1/2 +    47779198.78 C  2.34981D+12  3.08633D-03  2.12657D-05
                                           B  2.36476D+12  3.10597D-03  2.14010D-05
 f1 19  1/2 -  f2 17  1/2 +    47768926.06 C  2.52617D+13  3.31939D-02  2.28765D-04
                                           B  2.54200D+13  3.34020D-02  2.30199D-04
 f1 19  1/2 -  f2 18  1/2 +    47759306.10 C  1.35435D+13  1.78034D-02  1.22721D-04
                                           B  1.36304D+13  1.79176D-02  1.23509D-04
 f1 19  1/2 -  f2 19  1/2 +    47757084.95 C  7.03003D+10  9.24207D-05  6.37099D-07
                                           B  7.06583D+10  9.28914D-05  6.40344D-07
 f1 19  1/2 -  f2 20  1/2 +    47753513.36 C  1.28008D+12  1.68311D-03  1.16033D-05
                                           B  1.28898D+12  1.69482D-03  1.16841D-05
 f1 19  1/2 -  f2 21  1/2 +    47746500.79 C  4.64380D+11  6.10771D-04  4.21126D-06
                                           B  4.64744D+11  6.11249D-04  4.21456D-06
 f1 19  1/2 -  f2 22  1/2 +    47743779.01 C  2.01341D+12  2.64842D-03  1.82619D-05
                                           B  2.02192D+12  2.65961D-03  1.83391D-05
 f1 19  1/2 -  f2 23  1/2 +    47742574.31 C  1.06023D+12  1.39468D-03  9.61710D-06
                                           B  1.06846D+12  1.40551D-03  9.69175D-06
 f1 19  1/2 -  f2 24  1/2 +    47739784.90 C  5.20864D+12  6.85253D-03  4.72548D-05
                                           B  5.23805D+12  6.89123D-03  4.75217D-05
 f1 19  1/2 -  f2 25  1/2 +    47732717.39 C  7.39073D+11  9.72620D-04  6.70815D-06
                                           B  7.42539D+11  9.77180D-04  6.73960D-06
 f1 19  1/2 -  f2 26  1/2 +    47726369.34 C  2.72790D+11  3.59087D-04  2.47695D-06
                                           B  2.74069D+11  3.60771D-04  2.48856D-06
 f1 19  1/2 -  f2 27  1/2 +    47721935.96 C  1.31744D+12  1.73453D-03  1.19657D-05
                                           B  1.32181D+12  1.74029D-03  1.20055D-05
 f1 19  1/2 -  f2 28  1/2 +    47719388.94 C  1.96398D+12  2.58604D-03  1.78409D-05
                                           B  1.97806D+12  2.60458D-03  1.79688D-05
 f1 19  1/2 -  f2 29  1/2 +    47705907.77 C  8.21000D+11  1.08165D-03  7.46432D-06
                                           B  8.25733D+11  1.08789D-03  7.50735D-06
 f1 19  1/2 -  f2 30  1/2 +    47695563.17 C  1.81506D+12  2.39234D-03  1.65128D-05
                                           B  1.82708D+12  2.40818D-03  1.66221D-05
 f1 19  1/2 -  f2 31  1/2 +    47688491.51 C  4.96818D+11  6.55024D-04  4.52188D-06
                                           B  5.00814D+11  6.60294D-04  4.55826D-06
 f1 19  1/2 -  f2 32  1/2 +    47684799.56 C  2.33941D+10  3.08486D-05  2.12976D-07
                                           B  2.32927D+10  3.07148D-05  2.12053D-07
 f1 19  1/2 -  f2 33  1/2 +    47680508.40 C  3.73534D+12  4.92648D-03  3.40151D-05
                                           B  3.75002D+12  4.94583D-03  3.41487D-05
 f1 19  1/2 -  f2 34  1/2 +    47677635.96 C  9.29356D+11  1.22586D-03  8.46450D-06
                                           B  9.36237D+11  1.23493D-03  8.52717D-06
 f1 19  1/2 -  f2 35  1/2 +    47670874.24 C  5.43557D+12  7.17178D-03  4.95278D-05
                                           B  5.46725D+12  7.21357D-03  4.98164D-05
 f1 19  1/2 -  f2 36  1/2 +    47667820.99 C  4.54530D+10  5.99791D-05  4.14238D-07
                                           B  4.56871D+10  6.02880D-05  4.16371D-07
 f1 19  1/2 -  f2 37  1/2 +    47663989.22 C  3.41252D+11  4.50383D-04  3.11076D-06
                                           B  3.45444D+11  4.55916D-04  3.14898D-06
 f1 19  1/2 -  f2 38  1/2 +    47660402.05 C  3.97313D+11  5.24451D-04  3.62262D-06
                                           B  4.02135D+11  5.30816D-04  3.66659D-06
 f1 19  1/2 -  f2 39  1/2 +    47657248.05 C  1.13995D+12  1.50493D-03  1.03959D-05
                                           B  1.14269D+12  1.50854D-03  1.04209D-05
 f1 19  1/2 -  f2 40  1/2 +    47653445.73 C  2.32413D+12  3.06873D-03  2.12002D-05
                                           B  2.33560D+12  3.08389D-03  2.13049D-05
 f1 19  1/2 -  f2 41  1/2 +    47645924.71 C  2.27714D+12  3.00765D-03  2.07815D-05
                                           B  2.28919D+12  3.02356D-03  2.08915D-05
 f1 19  1/2 -  f2 42  1/2 +    47645185.94 C  5.90067D+11  7.79384D-04  5.38528D-06
                                           B  5.93035D+11  7.83303D-04  5.41236D-06
 f1 19  1/2 -  f2 43  1/2 +    47638196.64 C  2.00529D+11  2.64945D-04  1.83095D-06
                                           B  2.01490D+11  2.66213D-04  1.83971D-06
 f1 19  1/2 -  f2 44  1/2 +    47633000.99 C  3.43333D+10  4.53719D-05  3.13585D-07
                                           B  3.43336D+10  4.53723D-05  3.13587D-07
 f1 19  1/2 -  f2 45  1/2 +    47627722.34 C  6.14611D+11  8.12397D-04  5.61544D-06
                                           B  6.18098D+11  8.17007D-04  5.64731D-06
 f1 19  1/2 -  f2 46  1/2 +    47620902.44 C  2.35899D+12  3.11903D-03  2.15624D-05
                                           B  2.37103D+12  3.13495D-03  2.16725D-05
 f1 19  1/2 -  f2 47  1/2 +    47597924.53 C  1.42031D+11  1.87973D-04  1.30012D-06
                                           B  1.43063D+11  1.89338D-04  1.30956D-06
 f1 19  1/2 -  f2 48  1/2 +    47579160.63 C  1.53148D+11  2.02845D-04  1.40353D-06
                                           B  1.53250D+11  2.02980D-04  1.40447D-06
 f1 19  1/2 -  f2 49  1/2 +    47567997.44 C  7.54596D+09  9.99937D-06  6.92043D-08
                                           B  7.68197D+09  1.01796D-05  7.04517D-08
 f1 19  1/2 -  f2 50  1/2 +    47524739.93 C  1.75936D+11  2.33563D-04  1.61793D-06
                                           B  1.77090D+11  2.35095D-04  1.62854D-06
 f1 19  1/2 -  f2 51  1/2 +    47519490.38 C  3.69414D+11  4.90521D-04  3.39830D-06
                                           B  3.65882D+11  4.85832D-04  3.36581D-06
 f1 19  1/2 -  f2 52  1/2 +    47481391.87 C  3.87747D+09  5.15690D-06  3.57554D-08
                                           B  3.92927D+09  5.22581D-06  3.62331D-08
 f1 19  1/2 -  f2 53  1/2 +    47437783.61 C  1.28277D+09  1.70918D-06  1.18615D-08
                                           B  1.27740D+09  1.70202D-06  1.18118D-08
 f1 20  1/2 -  f2  1  1/2 +    47881314.15 C  1.86990D+10  2.44553D-05  1.68144D-07
                                           B  1.88861D+10  2.47001D-05  1.69828D-07
 f1 20  1/2 -  f2  2  1/2 +    47874158.28 C  2.53428D+11  3.31543D-04  2.27989D-06
                                           B  2.55530D+11  3.34293D-04  2.29880D-06
 f1 20  1/2 -  f2  3  1/2 +    47855694.32 C  3.28991D+10  4.30729D-05  2.96310D-07
                                           B  3.29610D+10  4.31540D-05  2.96868D-07
 f1 20  1/2 -  f2  4  1/2 +    47848474.49 C  2.97093D+10  3.89085D-05  2.67702D-07
                                           B  2.97745D+10  3.89938D-05  2.68289D-07
 f1 20  1/2 -  f2  5  1/2 +    47843748.88 C  6.13578D+09  8.03725D-06  5.53041D-08
                                           B  6.16402D+09  8.07423D-06  5.55586D-08
 f1 20  1/2 -  f2  6  1/2 +    47837960.50 C  7.51406D+09  9.84503D-06  6.77517D-08
                                           B  7.63411D+09  1.00023D-05  6.88341D-08
 f1 20  1/2 -  f2  7  1/2 +    47832769.83 C  8.09977D+10  1.06147D-04  7.30566D-07
                                           B  8.11604D+10  1.06361D-04  7.32034D-07
 f1 20  1/2 -  f2  8  1/2 +    47830063.55 C  4.28255D+11  5.61292D-04  3.86334D-06
                                           B  4.31927D+11  5.66104D-04  3.89647D-06
 f1 20  1/2 -  f2  9  1/2 +    47822347.15 C  2.27755D+10  2.98603D-05  2.05560D-07
                                           B  2.28886D+10  3.00086D-05  2.06581D-07
 f1 20  1/2 -  f2 10  1/2 +    47820951.10 C  9.32364D+09  1.22247D-05  8.41578D-08
                                           B  9.44366D+09  1.23820D-05  8.52411D-08
 f1 20  1/2 -  f2 11  1/2 +    47819013.07 C  1.88257D+09  2.46853D-06  1.69947D-08
                                           B  1.93258D+09  2.53410D-06  1.74461D-08
 f1 20  1/2 -  f2 12  1/2 +    47812215.82 C  1.48659D+12  1.94985D-03  1.34257D-05
                                           B  1.49657D+12  1.96294D-03  1.35159D-05
 f1 20  1/2 -  f2 13  1/2 +    47806194.42 C  4.70795D+10  6.17662D-05  4.25346D-07
                                           B  4.73410D+10  6.21093D-05  4.27709D-07
 f1 20  1/2 -  f2 14  1/2 +    47796640.12 C  3.48496D+10  4.57395D-05  3.15043D-07
                                           B  3.49975D+10  4.59335D-05  3.16379D-07
 f1 20  1/2 -  f2 15  1/2 +    47793458.31 C  9.43412D+11  1.23838D-03  8.53020D-06
                                           B  9.48425D+11  1.24496D-03  8.57553D-06
 f1 20  1/2 -  f2 16  1/2 +    47787730.61 C  4.22277D+11  5.54438D-04  3.81955D-06
                                           B  4.25335D+11  5.58452D-04  3.84720D-06
 f1 20  1/2 -  f2 17  1/2 +    47777457.90 C  1.61014D+11  2.11498D-04  1.45733D-06
                                           B  1.61659D+11  2.12345D-04  1.46317D-06
 f1 20  1/2 -  f2 18  1/2 +    47767837.94 C  3.11618D+10  4.09486D-05  2.82214D-07
                                           B  3.11186D+10  4.08919D-05  2.81823D-07
 f1 20  1/2 -  f2 19  1/2 +    47765616.79 C  1.74489D+12  2.29311D-03  1.58047D-05
                                           B  1.75136D+12  2.30162D-03  1.58633D-05
 f1 20  1/2 -  f2 20  1/2 +    47762045.19 C  5.03901D+10  6.62319D-05  4.56520D-07
                                           B  5.11936D+10  6.72880D-05  4.63800D-07
 f1 20  1/2 -  f2 21  1/2 +    47755032.63 C  8.18077D+11  1.07558D-03  7.41481D-06
                                           B  8.24270D+11  1.08372D-03  7.47094D-06
 f1 20  1/2 -  f2 22  1/2 +    47752310.84 C  2.45042D+13  3.22210D-02  2.22137D-04
                                           B  2.46625D+13  3.24291D-02  2.23572D-04
 f1 20  1/2 -  f2 23  1/2 +    47751106.14 C  2.06885D+11  2.72050D-04  1.87560D-06
                                           B  2.10010D+11  2.76160D-04  1.90394D-06
 f1 20  1/2 -  f2 24  1/2 +    47748316.73 C  4.39710D+12  5.78280D-03  3.98709D-05
                                           B  4.41870D+12  5.81120D-03  4.00667D-05
 f1 20  1/2 -  f2 25  1/2 +    47741249.22 C  3.94889D+12  5.19487D-03  3.58226D-05
                                           B  3.97222D+12  5.22557D-03  3.60342D-05
 f1 20  1/2 -  f2 26  1/2 +    47734901.17 C  6.33330D+12  8.33385D-03  5.74758D-05
                                           B  6.36789D+12  8.37937D-03  5.77898D-05
 f1 20  1/2 -  f2 27  1/2 +    47730467.80 C  2.14468D+13  2.82266D-02  1.94688D-04
                                           B  2.15624D+13  2.83788D-02  1.95738D-04
 f1 20  1/2 -  f2 28  1/2 +    47727920.77 C  3.45571D+12  4.54862D-03  3.13749D-05
                                           B  3.47245D+12  4.57066D-03  3.15270D-05
 f1 20  1/2 -  f2 29  1/2 +    47714439.60 C  1.36474D+13  1.79737D-02  1.24012D-04
                                           B  1.37189D+13  1.80680D-02  1.24662D-04
 f1 20  1/2 -  f2 30  1/2 +    47704095.01 C  6.02294D+12  7.93569D-03  5.47652D-05
                                           B  6.06554D+12  7.99183D-03  5.51526D-05
 f1 20  1/2 -  f2 31  1/2 +    47697023.34 C  3.62149D+12  4.77301D-03  3.29440D-05
                                           B  3.64278D+12  4.80108D-03  3.31377D-05
 f1 20  1/2 -  f2 32  1/2 +    47693331.40 C  2.23088D+13  2.94069D-02  2.02987D-04
                                           B  2.24562D+13  2.96011D-02  2.04327D-04
 f1 20  1/2 -  f2 33  1/2 +    47689040.24 C  7.52469D+12  9.92063D-03  6.84851D-05
                                           B  7.55853D+12  9.96525D-03  6.87931D-05
 f1 20  1/2 -  f2 34  1/2 +    47686167.79 C  2.52651D+12  3.33138D-03  2.29989D-05
                                           B  2.53762D+12  3.34603D-03  2.31000D-05
 f1 20  1/2 -  f2 35  1/2 +    47679406.07 C  2.37598D+12  3.13378D-03  2.16378D-05
                                           B  2.39112D+12  3.15376D-03  2.17757D-05
 f1 20  1/2 -  f2 36  1/2 +    47676352.82 C  9.42167D+12  1.24282D-02  8.58188D-05
                                           B  9.47353D+12  1.24967D-02  8.62912D-05
 f1 20  1/2 -  f2 37  1/2 +    47672521.05 C  4.04975D+11  5.34294D-04  3.68967D-06
                                           B  4.07731D+11  5.37929D-04  3.71478D-06
 f1 20  1/2 -  f2 38  1/2 +    47668933.89 C  3.29845D+11  4.35238D-04  3.00585D-06
                                           B  3.31449D+11  4.37354D-04  3.02046D-06
 f1 20  1/2 -  f2 39  1/2 +    47665779.88 C  8.43921D+11  1.11372D-03  7.69210D-06
                                           B  8.48951D+11  1.12036D-03  7.73795D-06
 f1 20  1/2 -  f2 40  1/2 +    47661977.57 C  1.52108D+11  2.00769D-04  1.38676D-06
                                           B  1.53101D+11  2.02079D-04  1.39581D-06
 f1 20  1/2 -  f2 41  1/2 +    47654456.54 C  6.03352D+11  7.96621D-04  5.50331D-06
                                           B  6.05023D+11  7.98827D-04  5.51855D-06
 f1 20  1/2 -  f2 42  1/2 +    47653717.77 C  6.05996D+11  8.00136D-04  5.52768D-06
                                           B  6.07855D+11  8.02590D-04  5.54463D-06
 f1 20  1/2 -  f2 43  1/2 +    47646728.48 C  1.92116D+12  2.53737D-03  1.75318D-05
                                           B  1.93036D+12  2.54952D-03  1.76158D-05
 f1 20  1/2 -  f2 44  1/2 +    47641532.83 C  6.12461D+11  8.09086D-04  5.59094D-06
                                           B  6.16224D+11  8.14058D-04  5.62529D-06
 f1 20  1/2 -  f2 45  1/2 +    47636254.18 C  1.28664D+12  1.70008D-03  1.17492D-05
                                           B  1.29463D+12  1.71064D-03  1.18222D-05
 f1 20  1/2 -  f2 46  1/2 +    47629434.27 C  2.01263D+11  2.66012D-04  1.83866D-06
                                           B  2.03291D+11  2.68692D-04  1.85718D-06
 f1 20  1/2 -  f2 47  1/2 +    47606456.36 C  2.15838D+12  2.85552D-03  1.97467D-05
                                           B  2.17881D+12  2.88255D-03  1.99336D-05
 f1 20  1/2 -  f2 48  1/2 +    47587692.47 C  1.00299D+11  1.32799D-04  9.18702D-07
                                           B  1.00882D+11  1.33571D-04  9.24046D-07
 f1 20  1/2 -  f2 49  1/2 +    47576529.27 C  1.30478D+10  1.72838D-05  1.19598D-07
                                           B  1.30159D+10  1.72416D-05  1.19306D-07
 f1 20  1/2 -  f2 50  1/2 +    47533271.77 C  4.93053D+10  6.54314D-05  4.53173D-07
                                           B  4.93897D+10  6.55433D-05  4.53948D-07
 f1 20  1/2 -  f2 51  1/2 +    47528022.21 C  6.55174D+07  8.69651D-08  6.02381D-10
                                           B  7.32567D+07  9.72378D-08  6.73537D-10
 f1 20  1/2 -  f2 52  1/2 +    47489923.71 C  5.79220D+08  7.70067D-07  5.33829D-09
                                           B  5.54387D+08  7.37051D-07  5.10942D-09
 f1 20  1/2 -  f2 53  1/2 +    47446315.44 C  4.77219D+09  6.35625D-06  4.41036D-08
                                           B  4.67674D+09  6.22911D-06  4.32214D-08
 f1 21  1/2 -  f2  1  1/2 +    47889378.57 C  5.33735D+06  6.97807D-09  4.79702D-11
                                           B  5.36082D+06  7.00875D-09  4.81811D-11
 f1 21  1/2 -  f2  2  1/2 +    47882222.70 C  2.11719D+11  2.76885D-04  1.90371D-06
                                           B  2.13295D+11  2.78946D-04  1.91788D-06
 f1 21  1/2 -  f2  3  1/2 +    47863758.74 C  2.08830D+12  2.73318D-03  1.87991D-05
                                           B  2.10473D+12  2.75468D-03  1.89469D-05
 f1 21  1/2 -  f2  4  1/2 +    47856538.90 C  3.18938D+11  4.17553D-04  2.87241D-06
                                           B  3.20271D+11  4.19298D-04  2.88441D-06
 f1 21  1/2 -  f2  5  1/2 +    47851813.30 C  1.78059D+11  2.33161D-04  1.60410D-06
                                           B  1.79285D+11  2.34766D-04  1.61515D-06
 f1 21  1/2 -  f2  6  1/2 +    47846024.92 C  5.20389D+12  6.81592D-03  4.68980D-05
                                           B  5.24216D+12  6.86604D-03  4.72428D-05
 f1 21  1/2 -  f2  7  1/2 +    47840834.25 C  2.57241D+12  3.37001D-03  2.31904D-05
                                           B  2.58894D+12  3.39167D-03  2.33394D-05
 f1 21  1/2 -  f2  8  1/2 +    47838127.97 C  9.83528D+12  1.28862D-02  8.86804D-05
                                           B  9.90400D+12  1.29763D-02  8.93000D-05
 f1 21  1/2 -  f2  9  1/2 +    47830411.57 C  6.68803D+12  8.76552D-03  6.03322D-05
                                           B  6.73192D+12  8.82304D-03  6.07281D-05
 f1 21  1/2 -  f2 10  1/2 +    47829015.52 C  5.59215D+12  7.32965D-03  5.04507D-05
                                           B  5.63284D+12  7.38299D-03  5.08179D-05
 f1 21  1/2 -  f2 11  1/2 +    47827077.49 C  4.91645D+11  6.44454D-04  4.43602D-06
                                           B  4.96544D+11  6.50875D-04  4.48022D-06
 f1 21  1/2 -  f2 12  1/2 +    47820280.24 C  4.25919D+12  5.58459D-03  3.84463D-05
                                           B  4.28865D+12  5.62320D-03  3.87122D-05
 f1 21  1/2 -  f2 13  1/2 +    47814258.84 C  6.38785D+12  8.37775D-03  5.76827D-05
                                           B  6.43296D+12  8.43692D-03  5.80901D-05
 f1 21  1/2 -  f2 14  1/2 +    47804704.54 C  8.52718D+12  1.11880D-02  7.70472D-05
                                           B  8.58839D+12  1.12683D-02  7.76002D-05
 f1 21  1/2 -  f2 15  1/2 +    47801522.73 C  1.27238D+13  1.66964D-02  1.14989D-04
                                           B  1.28142D+13  1.68150D-02  1.15806D-04
 f1 21  1/2 -  f2 16  1/2 +    47795795.03 C  7.20339D+12  9.45464D-03  6.51225D-05
                                           B  7.25261D+12  9.51926D-03  6.55675D-05
 f1 21  1/2 -  f2 17  1/2 +    47785522.32 C  1.87844D+11  2.46656D-04  1.69931D-06
                                           B  1.89199D+11  2.48435D-04  1.71156D-06
 f1 21  1/2 -  f2 18  1/2 +    47775902.36 C  1.79293D+11  2.35523D-04  1.62293D-06
                                           B  1.81054D+11  2.37836D-04  1.63887D-06
 f1 21  1/2 -  f2 19  1/2 +    47773681.21 C  5.64756D+12  7.41945D-03  5.11279D-05
                                           B  5.67886D+12  7.46057D-03  5.14113D-05
 f1 21  1/2 -  f2 20  1/2 +    47770109.61 C  1.14270D+13  1.50144D-02  1.03473D-04
                                           B  1.15002D+13  1.51105D-02  1.04136D-04
 f1 21  1/2 -  f2 21  1/2 +    47763097.05 C  2.36457D+12  3.10782D-03  2.14210D-05
                                           B  2.37820D+12  3.12573D-03  2.15444D-05
 f1 21  1/2 -  f2 22  1/2 +    47760375.26 C  3.78821D+12  4.97950D-03  3.43237D-05
                                           B  3.80650D+12  5.00355D-03  3.44894D-05
 f1 21  1/2 -  f2 23  1/2 +    47759170.56 C  2.82301D+12  3.71096D-03  2.55802D-05
                                           B  2.83321D+12  3.72437D-03  2.56727D-05
 f1 21  1/2 -  f2 24  1/2 +    47756381.15 C  8.68760D+12  1.14215D-02  7.87352D-05
                                           B  8.73724D+12  1.14868D-02  7.91851D-05
 f1 21  1/2 -  f2 25  1/2 +    47749313.64 C  2.71952D+11  3.57639D-04  2.46578D-06
                                           B  2.73494D+11  3.59668D-04  2.47976D-06
 f1 21  1/2 -  f2 26  1/2 +    47742965.59 C  1.52251D+10  2.00276D-05  1.38100D-07
                                           B  1.50935D+10  1.98545D-05  1.36907D-07
 f1 21  1/2 -  f2 27  1/2 +    47738532.22 C  5.36967D+04  7.06476D-11  4.87196D-13
                                           B  2.05870D+05  2.70859D-10  1.86788D-12
 f1 21  1/2 -  f2 28  1/2 +    47735985.19 C  2.20241D+11  2.89797D-04  1.99859D-06
                                           B  2.21279D+11  2.91163D-04  2.00801D-06
 f1 21  1/2 -  f2 29  1/2 +    47722504.02 C  4.13834D+10  5.44838D-05  3.75855D-07
                                           B  4.18127D+10  5.50490D-05  3.79753D-07
 f1 21  1/2 -  f2 30  1/2 +    47712159.43 C  9.09923D+10  1.19849D-04  8.26953D-07
                                           B  9.06763D+10  1.19433D-04  8.24081D-07
 f1 21  1/2 -  f2 31  1/2 +    47705087.76 C  1.08604D+12  1.43089D-03  9.87452D-06
                                           B  1.09584D+12  1.44380D-03  9.96362D-06
 f1 21  1/2 -  f2 32  1/2 +    47701395.82 C  1.65954D+11  2.18682D-04  1.50924D-06
                                           B  1.67226D+11  2.20359D-04  1.52081D-06
 f1 21  1/2 -  f2 33  1/2 +    47697104.66 C  1.36678D+12  1.80136D-03  1.24333D-05
                                           B  1.37215D+12  1.80844D-03  1.24821D-05
 f1 21  1/2 -  f2 34  1/2 +    47694232.21 C  2.16519D+11  2.85399D-04  1.96998D-06
                                           B  2.18331D+11  2.87787D-04  1.98647D-06
 f1 21  1/2 -  f2 35  1/2 +    47687470.49 C  9.63262D+11  1.27006D-03  8.76788D-06
                                           B  9.66561D+11  1.27441D-03  8.79792D-06
 f1 21  1/2 -  f2 36  1/2 +    47684417.24 C  5.32978D+10  7.02819D-05  4.85225D-07
                                           B  5.26022D+10  6.93647D-05  4.78892D-07
 f1 21  1/2 -  f2 37  1/2 +    47680585.47 C  4.27978D+12  5.64451D-03  3.89727D-05
                                           B  4.29347D+12  5.66256D-03  3.90973D-05
 f1 21  1/2 -  f2 38  1/2 +    47676998.31 C  4.77103D+09  6.29336D-06  4.34559D-08
                                           B  4.89702D+09  6.45954D-06  4.46034D-08
 f1 21  1/2 -  f2 39  1/2 +    47673844.30 C  3.28600D+11  4.33506D-04  2.99358D-06
                                           B  3.32411D+11  4.38534D-04  3.02830D-06
 f1 21  1/2 -  f2 40  1/2 +    47670041.99 C  2.14375D+12  2.82859D-03  1.95344D-05
                                           B  2.16194D+12  2.85260D-03  1.97002D-05
 f1 21  1/2 -  f2 41  1/2 +    47662520.96 C  5.57062D+09  7.35253D-06  5.07850D-08
                                           B  5.70482D+09  7.52966D-06  5.20085D-08
 f1 21  1/2 -  f2 42  1/2 +    47661782.19 C  3.91342D+10  5.16539D-05  3.56787D-07
                                           B  3.93094D+10  5.18852D-05  3.58384D-07
 f1 21  1/2 -  f2 43  1/2 +    47654792.90 C  2.46990D+12  3.26102D-03  2.25280D-05
                                           B  2.48964D+12  3.28709D-03  2.27081D-05
 f1 21  1/2 -  f2 44  1/2 +    47649597.24 C  8.87371D+10  1.17186D-04  8.09638D-07
                                           B  8.86636D+10  1.17089D-04  8.08967D-07
 f1 21  1/2 -  f2 45  1/2 +    47644318.60 C  1.33508D+11  1.76349D-04  1.21853D-06
                                           B  1.34270D+11  1.77355D-04  1.22548D-06
 f1 21  1/2 -  f2 46  1/2 +    47637498.69 C  7.08471D+11  9.36077D-04  6.46902D-06
                                           B  7.11005D+11  9.39426D-04  6.49216D-06
 f1 21  1/2 -  f2 47  1/2 +    47614520.78 C  1.94206D+08  2.56846D-07  1.77586D-09
                                           B  1.89877D+08  2.51120D-07  1.73627D-09
 f1 21  1/2 -  f2 48  1/2 +    47595756.89 C  1.25172D+07  1.65676D-08  1.14595D-10
                                           B  1.02500D+07  1.35668D-08  9.38391D-11
 f1 21  1/2 -  f2 49  1/2 +    47584593.69 C  2.48055D+10  3.28476D-05  2.27254D-07
                                           B  2.49699D+10  3.30653D-05  2.28761D-07
 f1 21  1/2 -  f2 50  1/2 +    47541336.19 C  1.40494D+12  1.86381D-03  1.29064D-05
                                           B  1.41385D+12  1.87563D-03  1.29883D-05
 f1 21  1/2 -  f2 51  1/2 +    47536086.63 C  5.74261D+09  7.61992D-06  5.27719D-08
                                           B  5.85431D+09  7.76814D-06  5.37984D-08
 f1 21  1/2 -  f2 52  1/2 +    47497988.13 C  1.94640D+08  2.58684D-07  1.79296D-09
                                           B  2.16233D+08  2.87382D-07  1.99187D-09
 f1 21  1/2 -  f2 53  1/2 +    47454379.86 C  1.39330D+09  1.85516D-06  1.28700D-08
                                           B  1.37365D+09  1.82900D-06  1.26885D-08
 f1 22  1/2 -  f2  1  1/2 +    47892567.70 C  1.04052D+10  1.36020D-05  9.34998D-08
                                           B  1.05325D+10  1.37684D-05  9.46434D-08
 f1 22  1/2 -  f2  2  1/2 +    47885411.83 C  1.90105D+09  2.48586D-06  1.70902D-08
                                           B  1.90848D+09  2.49557D-06  1.71570D-08
 f1 22  1/2 -  f2  3  1/2 +    47866947.87 C  4.04818D+10  5.29756D-05  3.64348D-07
                                           B  4.10135D+10  5.36715D-05  3.69134D-07
 f1 22  1/2 -  f2  4  1/2 +    47859728.03 C  9.86034D+11  1.29074D-03  8.87861D-06
                                           B  9.93458D+11  1.30046D-03  8.94545D-06
 f1 22  1/2 -  f2  5  1/2 +    47855002.42 C  3.58123D+10  4.68884D-05  3.22563D-07
                                           B  3.59404D+10  4.70561D-05  3.23716D-07
 f1 22  1/2 -  f2  6  1/2 +    47849214.05 C  1.68007D+08  2.20022D-07  1.51379D-09
                                           B  1.78826D+08  2.34190D-07  1.61128D-09
 f1 22  1/2 -  f2  7  1/2 +    47844023.37 C  3.14673D+11  4.12185D-04  2.83622D-06
                                           B  3.17056D+11  4.15306D-04  2.85770D-06
 f1 22  1/2 -  f2  8  1/2 +    47841317.10 C  8.26246D+09  1.08241D-05  7.44841D-08
                                           B  8.32946D+09  1.09118D-05  7.50881D-08
 f1 22  1/2 -  f2  9  1/2 +    47833600.69 C  3.51222D+10  4.60261D-05  3.16772D-07
                                           B  3.50623D+10  4.59475D-05  3.16231D-07
 f1 22  1/2 -  f2 10  1/2 +    47832204.64 C  1.11601D+10  1.46256D-05  1.00663D-07
                                           B  1.11808D+10  1.46527D-05  1.00849D-07
 f1 22  1/2 -  f2 11  1/2 +    47830266.61 C  1.39701D+11  1.83097D-04  1.26024D-06
                                           B  1.41104D+11  1.84937D-04  1.27290D-06
 f1 22  1/2 -  f2 12  1/2 +    47823469.36 C  2.34504D+11  3.07437D-04  2.11636D-06
                                           B  2.36443D+11  3.09979D-04  2.13386D-06
 f1 22  1/2 -  f2 13  1/2 +    47817447.96 C  1.08185D+13  1.41867D-02  9.76722D-05
                                           B  1.08917D+13  1.42827D-02  9.83328D-05
 f1 22  1/2 -  f2 14  1/2 +    47807893.66 C  1.22419D+12  1.60597D-03  1.10589D-05
                                           B  1.23269D+12  1.61712D-03  1.11357D-05
 f1 22  1/2 -  f2 15  1/2 +    47804711.85 C  1.08565D+13  1.42441D-02  9.80937D-05
                                           B  1.09282D+13  1.43383D-02  9.87419D-05
 f1 22  1/2 -  f2 16  1/2 +    47798984.15 C  7.99181D+11  1.04881D-03  7.22358D-06
                                           B  8.05007D+11  1.05645D-03  7.27624D-06
 f1 22  1/2 -  f2 17  1/2 +    47788711.44 C  1.36917D+10  1.79760D-05  1.23835D-07
                                           B  1.38050D+10  1.81248D-05  1.24860D-07
 f1 22  1/2 -  f2 18  1/2 +    47779091.48 C  1.95512D+12  2.56794D-03  1.76939D-05
                                           B  1.96641D+12  2.58278D-03  1.77961D-05
 f1 22  1/2 -  f2 19  1/2 +    47776870.33 C  5.77399D+13  7.58452D-02  5.22620D-04
                                           B  5.81050D+13  7.63248D-02  5.25925D-04
 f1 22  1/2 -  f2 20  1/2 +    47773298.73 C  7.38086D+12  9.69670D-03  6.68212D-05
                                           B  7.43414D+12  9.76670D-03  6.73036D-05
 f1 22  1/2 -  f2 21  1/2 +    47766286.17 C  5.32651D+12  6.99983D-03  4.82438D-05
                                           B  5.35404D+12  7.03600D-03  4.84931D-05
 f1 22  1/2 -  f2 22  1/2 +    47763564.39 C  1.23971D+11  1.62935D-04  1.12304D-06
                                           B  1.23659D+11  1.62525D-04  1.12021D-06
 f1 22  1/2 -  f2 23  1/2 +    47762359.68 C  2.02176D+12  2.65734D-03  1.83162D-05
                                           B  2.03183D+12  2.67056D-03  1.84074D-05
 f1 22  1/2 -  f2 24  1/2 +    47759570.27 C  8.55371D+11  1.12440D-03  7.75062D-06
                                           B  8.61036D+11  1.13185D-03  7.80195D-06
 f1 22  1/2 -  f2 25  1/2 +    47752502.76 C  1.91617D+12  2.51959D-03  1.73704D-05
                                           B  1.92777D+12  2.53484D-03  1.74755D-05
 f1 22  1/2 -  f2 26  1/2 +    47746154.71 C  2.19226D+12  2.88338D-03  1.98811D-05
                                           B  2.20244D+12  2.89678D-03  1.99734D-05
 f1 22  1/2 -  f2 27  1/2 +    47741721.34 C  8.44284D+11  1.11066D-03  7.65874D-06
                                           B  8.47064D+11  1.11431D-03  7.68397D-06
 f1 22  1/2 -  f2 28  1/2 +    47739174.31 C  1.15510D+12  1.51970D-03  1.04800D-05
                                           B  1.16054D+12  1.52686D-03  1.05293D-05
 f1 22  1/2 -  f2 29  1/2 +    47725693.14 C  5.30133D+12  6.97860D-03  4.81384D-05
                                           B  5.33320D+12  7.02055D-03  4.84278D-05
 f1 22  1/2 -  f2 30  1/2 +    47715348.55 C  4.09768D+11  5.39646D-04  3.72329D-06
                                           B  4.13522D+11  5.44591D-04  3.75740D-06
 f1 22  1/2 -  f2 31  1/2 +    47708276.88 C  5.77765D+10  7.61117D-05  5.25210D-07
                                           B  5.79792D+10  7.63787D-05  5.27053D-07
 f1 22  1/2 -  f2 32  1/2 +    47704584.94 C  7.01009D+12  9.23616D-03  6.37392D-05
                                           B  7.05213D+12  9.29154D-03  6.41214D-05
 f1 22  1/2 -  f2 33  1/2 +    47700293.78 C  1.52288D+13  2.00684D-02  1.38505D-04
                                           B  1.53027D+13  2.01657D-02  1.39177D-04
 f1 22  1/2 -  f2 34  1/2 +    47697421.33 C  1.38271D+12  1.82234D-03  1.25779D-05
                                           B  1.38928D+12  1.83100D-03  1.26377D-05
 f1 22  1/2 -  f2 35  1/2 +    47690659.62 C  3.63770D+10  4.79566D-05  3.31048D-07
                                           B  3.63208D+10  4.78825D-05  3.30536D-07
 f1 22  1/2 -  f2 36  1/2 +    47687606.36 C  1.44305D+13  1.90264D-02  1.31349D-04
                                           B  1.45031D+13  1.91222D-02  1.32010D-04
 f1 22  1/2 -  f2 37  1/2 +    47683774.59 C  9.22344D+11  1.21630D-03  8.39739D-06
                                           B  9.26989D+11  1.22242D-03  8.43968D-06
 f1 22  1/2 -  f2 38  1/2 +    47680187.43 C  2.29170D+12  3.02253D-03  2.08693D-05
                                           B  2.30691D+12  3.04258D-03  2.10078D-05
 f1 22  1/2 -  f2 39  1/2 +    47677033.43 C  3.54804D+11  4.68013D-04  3.23165D-06
                                           B  3.57068D+11  4.70999D-04  3.25227D-06
 f1 22  1/2 -  f2 40  1/2 +    47673231.11 C  5.14463D+11  6.78724D-04  4.68699D-06
                                           B  5.17218D+11  6.82358D-04  4.71208D-06
 f1 22  1/2 -  f2 41  1/2 +    47665710.09 C  2.94489D+11  3.88637D-04  2.68419D-06
                                           B  2.97020D+11  3.91977D-04  2.70726D-06
 f1 22  1/2 -  f2 42  1/2 +    47664971.31 C  2.63300D+12  3.47488D-03  2.40003D-05
                                           B  2.64785D+12  3.49448D-03  2.41357D-05
 f1 22  1/2 -  f2 43  1/2 +    47657982.02 C  5.71752D+10  7.54787D-05  5.21392D-07
                                           B  5.69067D+10  7.51242D-05  5.18943D-07
 f1 22  1/2 -  f2 44  1/2 +    47652786.37 C  7.89691D+11  1.04272D-03  7.20370D-06
                                           B  7.95153D+11  1.04993D-03  7.25353D-06
 f1 22  1/2 -  f2 45  1/2 +    47647507.72 C  1.32582D+12  1.75103D-03  1.20984D-05
                                           B  1.33138D+12  1.75837D-03  1.21492D-05
 f1 22  1/2 -  f2 46  1/2 +    47640687.81 C  2.65238D+12  3.50403D-03  2.42139D-05
                                           B  2.66788D+12  3.52450D-03  2.43554D-05
 f1 22  1/2 -  f2 47  1/2 +    47617709.90 C  9.56621D+10  1.26500D-04  8.74577D-07
                                           B  9.60378D+10  1.26997D-04  8.78011D-07
 f1 22  1/2 -  f2 48  1/2 +    47598946.01 C  7.26027D+11  9.60828D-04  6.64544D-06
                                           B  7.30550D+11  9.66814D-04  6.68684D-06
 f1 22  1/2 -  f2 49  1/2 +    47587782.81 C  7.71811D+11  1.02190D-03  7.06948D-06
                                           B  7.78775D+11  1.03112D-03  7.13327D-06
 f1 22  1/2 -  f2 50  1/2 +    47544525.31 C  5.32055D+10  7.05737D-05  4.88673D-07
                                           B  5.31879D+10  7.05505D-05  4.88512D-07
 f1 22  1/2 -  f2 51  1/2 +    47539275.75 C  8.22202D+10  1.09084D-04  7.55412D-07
                                           B  8.15686D+10  1.08220D-04  7.49426D-07
 f1 22  1/2 -  f2 52  1/2 +    47501177.25 C  1.46799D+11  1.95075D-04  1.35199D-06
                                           B  1.48864D+11  1.97819D-04  1.37101D-06
 f1 22  1/2 -  f2 53  1/2 +    47457568.98 C  3.59412D+10  4.78487D-05  3.31925D-07
                                           B  3.54669D+10  4.72171D-05  3.27544D-07
 f1 23  1/2 -  f2  1  1/2 +    47899453.14 C  3.90929D+09  5.10887D-06  3.51132D-08
                                           B  3.96621D+09  5.18325D-06  3.56244D-08
 f1 23  1/2 -  f2  2  1/2 +    47892297.27 C  1.49124D+10  1.94942D-05  1.34003D-07
                                           B  1.50322D+10  1.96507D-05  1.35079D-07
 f1 23  1/2 -  f2  3  1/2 +    47873833.31 C  1.35519D+11  1.77293D-04  1.21918D-06
                                           B  1.37166D+11  1.79447D-04  1.23400D-06
 f1 23  1/2 -  f2  4  1/2 +    47866613.47 C  1.39440D+12  1.82477D-03  1.25502D-05
                                           B  1.40489D+12  1.83851D-03  1.26447D-05
 f1 23  1/2 -  f2  5  1/2 +    47861887.86 C  1.84183D+12  2.41078D-03  1.65823D-05
                                           B  1.85810D+12  2.43207D-03  1.67287D-05
 f1 23  1/2 -  f2  6  1/2 +    47856099.49 C  1.39890D+12  1.83147D-03  1.25991D-05
                                           B  1.41069D+12  1.84690D-03  1.27052D-05
 f1 23  1/2 -  f2  7  1/2 +    47850908.82 C  2.90611D+09  3.80556D-06  2.61821D-08
                                           B  2.95936D+09  3.87530D-06  2.66619D-08
 f1 23  1/2 -  f2  8  1/2 +    47848202.54 C  1.99955D+10  2.61871D-05  1.80176D-07
                                           B  2.02005D+10  2.64557D-05  1.82024D-07
 f1 23  1/2 -  f2  9  1/2 +    47840486.13 C  2.42764D+12  3.18039D-03  2.18857D-05
                                           B  2.44342D+12  3.20107D-03  2.20280D-05
 f1 23  1/2 -  f2 10  1/2 +    47839090.08 C  7.69137D+10  1.00769D-04  6.93455D-07
                                           B  7.72783D+10  1.01246D-04  6.96742D-07
 f1 23  1/2 -  f2 11  1/2 +    47837152.05 C  1.34675D+12  1.76459D-03  1.21438D-05
                                           B  1.35730D+12  1.77841D-03  1.22389D-05
 f1 23  1/2 -  f2 12  1/2 +    47830354.81 C  2.03513D+12  2.66731D-03  1.83588D-05
                                           B  2.04890D+12  2.68535D-03  1.84830D-05
 f1 23  1/2 -  f2 13  1/2 +    47824333.40 C  2.28795D+13  2.99942D-02  2.06473D-04
                                           B  2.30234D+13  3.01828D-02  2.07771D-04
 f1 23  1/2 -  f2 14  1/2 +    47814779.11 C  8.60146D+11  1.12807D-03  7.76692D-06
                                           B  8.65904D+11  1.13562D-03  7.81892D-06
 f1 23  1/2 -  f2 15  1/2 +    47811597.30 C  2.22627D+13  2.92011D-02  2.01067D-04
                                           B  2.24076D+13  2.93911D-02  2.02376D-04
 f1 23  1/2 -  f2 16  1/2 +    47805869.59 C  2.20917D+12  2.89838D-03  1.99595D-05
                                           B  2.22175D+12  2.91488D-03  2.00731D-05
 f1 23  1/2 -  f2 17  1/2 +    47795596.88 C  2.75010D+11  3.60961D-04  2.48627D-06
                                           B  2.77650D+11  3.64426D-04  2.51013D-06
 f1 23  1/2 -  f2 18  1/2 +    47785976.92 C  1.06986D+12  1.40479D-03  9.67805D-06
                                           B  1.07576D+12  1.41254D-03  9.73140D-06
 f1 23  1/2 -  f2 19  1/2 +    47783755.77 C  1.04708D+13  1.37502D-02  9.47335D-05
                                           B  1.05394D+13  1.38402D-02  9.53535D-05
 f1 23  1/2 -  f2 20  1/2 +    47780184.18 C  2.13689D+12  2.80656D-03  1.93376D-05
                                           B  2.14978D+12  2.82349D-03  1.94543D-05
 f1 23  1/2 -  f2 21  1/2 +    47773171.61 C  1.35534D+12  1.78061D-03  1.22704D-05
                                           B  1.36125D+12  1.78837D-03  1.23239D-05
 f1 23  1/2 -  f2 22  1/2 +    47770449.83 C  6.85620D+11  9.00850D-04  6.20825D-06
                                           B  6.89459D+11  9.05895D-04  6.24301D-06
 f1 23  1/2 -  f2 23  1/2 +    47769245.13 C  3.26402D+12  4.28888D-03  2.95577D-05
                                           B  3.28202D+12  4.31254D-03  2.97208D-05
 f1 23  1/2 -  f2 24  1/2 +    47766455.71 C  2.58248D+12  3.39374D-03  2.33900D-05
                                           B  2.60150D+12  3.41874D-03  2.35623D-05
 f1 23  1/2 -  f2 25  1/2 +    47759388.20 C  9.22547D+11  1.21272D-03  8.35941D-06
                                           B  9.24553D+11  1.21535D-03  8.37759D-06
 f1 23  1/2 -  f2 26  1/2 +    47753040.15 C  6.73494D+10  8.85563D-05  6.10512D-07
                                           B  6.76901D+10  8.90043D-05  6.13600D-07
 f1 23  1/2 -  f2 27  1/2 +    47748606.78 C  4.07200D+12  5.35518D-03  3.69223D-05
                                           B  4.09001D+12  5.37886D-03  3.70856D-05
 f1 23  1/2 -  f2 28  1/2 +    47746059.75 C  6.70673D+12  8.82111D-03  6.08221D-05
                                           B  6.74556D+12  8.87218D-03  6.11742D-05
 f1 23  1/2 -  f2 29  1/2 +    47732578.58 C  1.66182D+11  2.18697D-04  1.50835D-06
                                           B  1.67858D+11  2.20903D-04  1.52357D-06
 f1 23  1/2 -  f2 30  1/2 +    47722233.99 C  7.66194D+11  1.00875D-03  6.95888D-06
                                           B  7.68062D+11  1.01121D-03  6.97585D-06
 f1 23  1/2 -  f2 31  1/2 +    47715162.32 C  2.05600D+11  2.70769D-04  1.86818D-06
                                           B  2.05862D+11  2.71113D-04  1.87055D-06
 f1 23  1/2 -  f2 32  1/2 +    47711470.38 C  2.18016D+12  2.87164D-03  1.98145D-05
                                           B  2.19296D+12  2.88850D-03  1.99308D-05
 f1 23  1/2 -  f2 33  1/2 +    47707179.22 C  2.78133D+12  3.66414D-03  2.52851D-05
                                           B  2.79491D+12  3.68203D-03  2.54085D-05
 f1 23  1/2 -  f2 34  1/2 +    47704306.78 C  2.46635D+11  3.24958D-04  2.24257D-06
                                           B  2.47907D+11  3.26634D-04  2.25413D-06
 f1 23  1/2 -  f2 35  1/2 +    47697545.06 C  8.72127D+09  1.14941D-05  7.93332D-08
                                           B  8.65768D+09  1.14103D-05  7.87548D-08
 f1 23  1/2 -  f2 36  1/2 +    47694491.81 C  1.02688D+12  1.35354D-03  9.34283D-06
                                           B  1.03497D+12  1.36420D-03  9.41641D-06
 f1 23  1/2 -  f2 37  1/2 +    47690660.03 C  5.56793D+09  7.34032D-06  5.06707D-08
                                           B  5.68785D+09  7.49842D-06  5.17621D-08
 f1 23  1/2 -  f2 38  1/2 +    47687072.87 C  1.18924D+11  1.56803D-04  1.08250D-06
                                           B  1.20512D+11  1.58898D-04  1.09696D-06
 f1 23  1/2 -  f2 39  1/2 +    47683918.87 C  2.06653D+08  2.72512D-07  1.88144D-09
                                           B  2.24592D+08  2.96169D-07  2.04476D-09
 f1 23  1/2 -  f2 40  1/2 +    47680116.55 C  4.08565D+10  5.38858D-05  3.72059D-07
                                           B  4.11288D+10  5.42449D-05  3.74539D-07
 f1 23  1/2 -  f2 41  1/2 +    47672595.53 C  4.10001D+08  5.40923D-07  3.73544D-09
                                           B  4.00396D+08  5.28250D-07  3.64793D-09
 f1 23  1/2 -  f2 42  1/2 +    47671856.76 C  9.33881D+11  1.23213D-03  8.50880D-06
                                           B  9.40025D+11  1.24023D-03  8.56479D-06
 f1 23  1/2 -  f2 43  1/2 +    47664867.46 C  8.16432D+11  1.07748D-03  7.44197D-06
                                           B  8.19533D+11  1.08158D-03  7.47024D-06
 f1 23  1/2 -  f2 44  1/2 +    47659671.81 C  5.96214D+11  7.87023D-04  5.43641D-06
                                           B  6.02150D+11  7.94860D-04  5.49054D-06
 f1 23  1/2 -  f2 45  1/2 +    47654393.16 C  1.29445D+12  1.70909D-03  1.18070D-05
                                           B  1.30372D+12  1.72134D-03  1.18916D-05
 f1 23  1/2 -  f2 46  1/2 +    47647573.26 C  3.92385D+12  5.18225D-03  3.58058D-05
                                           B  3.94753D+12  5.21353D-03  3.60219D-05
 f1 23  1/2 -  f2 47  1/2 +    47624595.35 C  6.24709D+10  8.25854D-05  5.70883D-07
                                           B  6.30251D+10  8.33180D-05  5.75948D-07
 f1 23  1/2 -  f2 48  1/2 +    47605831.45 C  5.19711D+11  6.87590D-04  4.75494D-06
                                           B  5.22475D+11  6.91247D-04  4.78023D-06
 f1 23  1/2 -  f2 49  1/2 +    47594668.25 C  1.10710D+12  1.46541D-03  1.01362D-05
                                           B  1.11448D+12  1.47517D-03  1.02038D-05
 f1 23  1/2 -  f2 50  1/2 +    47551410.75 C  6.91299D+11  9.16700D-04  6.34657D-06
                                           B  6.91245D+11  9.16628D-04  6.34608D-06
 f1 23  1/2 -  f2 51  1/2 +    47546161.19 C  1.04883D+11  1.39111D-04  9.63211D-07
                                           B  1.04757D+11  1.38944D-04  9.62053D-07
 f1 23  1/2 -  f2 52  1/2 +    47508062.69 C  6.00036D+10  7.97132D-05  5.52381D-07
                                           B  5.98729D+10  7.95397D-05  5.51178D-07
 f1 23  1/2 -  f2 53  1/2 +    47464454.42 C  2.57637D+10  3.42893D-05  2.37829D-07
                                           B  2.60154D+10  3.46243D-05  2.40153D-07
 f1 24  1/2 -  f2  1  1/2 +    47903804.95 C  2.13673D+09  2.79189D-06  1.91869D-08
                                           B  2.15946D+09  2.82158D-06  1.93909D-08
 f1 24  1/2 -  f2  2  1/2 +    47896649.08 C  8.28309D+10  1.08261D-04  7.44116D-07
                                           B  8.36901D+10  1.09383D-04  7.51834D-07
 f1 24  1/2 -  f2  3  1/2 +    47878185.12 C  2.13906D+10  2.79793D-05  1.92386D-07
                                           B  2.16795D+10  2.83570D-05  1.94984D-07
 f1 24  1/2 -  f2  4  1/2 +    47870965.28 C  4.81069D+10  6.29435D-05  4.32867D-07
                                           B  4.86291D+10  6.36267D-05  4.37565D-07
 f1 24  1/2 -  f2  5  1/2 +    47866239.67 C  9.67897D+10  1.26665D-04  8.71173D-07
                                           B  9.75219D+10  1.27624D-04  8.77763D-07
 f1 24  1/2 -  f2  6  1/2 +    47860451.30 C  1.39994D+12  1.83250D-03  1.26050D-05
                                           B  1.41353D+12  1.85028D-03  1.27273D-05
 f1 24  1/2 -  f2  7  1/2 +    47855260.63 C  8.29721D+10  1.08633D-04  7.47319D-07
                                           B  8.35121D+10  1.09340D-04  7.52183D-07
 f1 24  1/2 -  f2  8  1/2 +    47852554.35 C  1.68803D+10  2.21033D-05  1.52064D-07
                                           B  1.69761D+10  2.22288D-05  1.52928D-07
 f1 24  1/2 -  f2  9  1/2 +    47844837.94 C  8.33622D+11  1.09191D-03  7.51324D-06
                                           B  8.40535D+11  1.10097D-03  7.57555D-06
 f1 24  1/2 -  f2 10  1/2 +    47843441.90 C  1.80018D+11  2.35808D-04  1.62260D-06
                                           B  1.81366D+11  2.37574D-04  1.63475D-06
 f1 24  1/2 -  f2 11  1/2 +    47841503.86 C  1.88731D+11  2.47242D-04  1.70135D-06
                                           B  1.91006D+11  2.50222D-04  1.72185D-06
 f1 24  1/2 -  f2 12  1/2 +    47834706.62 C  6.13838D+11  8.04369D-04  5.53590D-06
                                           B  6.18867D+11  8.10958D-04  5.58124D-06
 f1 24  1/2 -  f2 13  1/2 +    47828685.22 C  2.26951D+11  2.97470D-04  2.04753D-06
                                           B  2.27738D+11  2.98502D-04  2.05463D-06
 f1 24  1/2 -  f2 14  1/2 +    47819130.92 C  3.48633D+11  4.57144D-04  3.14722D-06
                                           B  3.51437D+11  4.60821D-04  3.17253D-06
 f1 24  1/2 -  f2 15  1/2 +    47815949.11 C  2.69192D+11  3.53024D-04  2.43056D-06
                                           B  2.70811D+11  3.55147D-04  2.44518D-06
 f1 24  1/2 -  f2 16  1/2 +    47810221.40 C  1.96845D+12  2.58208D-03  1.77797D-05
                                           B  1.98631D+12  2.60552D-03  1.79411D-05
 f1 24  1/2 -  f2 17  1/2 +    47799948.69 C  1.91595D+12  2.51430D-03  1.73167D-05
                                           B  1.93095D+12  2.53398D-03  1.74523D-05
 f1 24  1/2 -  f2 18  1/2 +    47790328.73 C  3.07546D+12  4.03755D-03  2.78133D-05
                                           B  3.09866D+12  4.06801D-03  2.80232D-05
 f1 24  1/2 -  f2 19  1/2 +    47788107.58 C  2.38315D+11  3.12895D-04  2.15553D-06
                                           B  2.39666D+11  3.14670D-04  2.16776D-06
 f1 24  1/2 -  f2 20  1/2 +    47784535.99 C  1.46080D+11  1.91825D-04  1.32158D-06
                                           B  1.47471D+11  1.93651D-04  1.33416D-06
 f1 24  1/2 -  f2 21  1/2 +    47777523.42 C  3.21426D+11  4.22203D-04  2.90920D-06
                                           B  3.23650D+11  4.25124D-04  2.92933D-06
 f1 24  1/2 -  f2 22  1/2 +    47774801.64 C  1.76876D+13  2.32358D-02  1.60116D-04
                                           B  1.78021D+13  2.33863D-02  1.61153D-04
 f1 24  1/2 -  f2 23  1/2 +    47773596.94 C  1.25665D+12  1.65092D-03  1.13767D-05
                                           B  1.26558D+12  1.66265D-03  1.14575D-05
 f1 24  1/2 -  f2 24  1/2 +    47770807.53 C  1.43358D+13  1.88359D-02  1.29807D-04
                                           B  1.44227D+13  1.89500D-02  1.30594D-04
 f1 24  1/2 -  f2 25  1/2 +    47763740.02 C  2.28575D+13  3.00414D-02  2.07061D-04
                                           B  2.29922D+13  3.02184D-02  2.08281D-04
 f1 24  1/2 -  f2 26  1/2 +    47757391.97 C  1.84979D+12  2.43181D-03  1.67635D-05
                                           B  1.86162D+12  2.44735D-03  1.68706D-05
 f1 24  1/2 -  f2 27  1/2 +    47752958.59 C  1.67480D+11  2.20216D-04  1.51819D-06
                                           B  1.69231D+11  2.22519D-04  1.53406D-06
 f1 24  1/2 -  f2 28  1/2 +    47750411.57 C  9.85172D+12  1.29552D-02  8.93190D-05
                                           B  9.90003D+12  1.30188D-02  8.97571D-05
 f1 24  1/2 -  f2 29  1/2 +    47736930.40 C  2.91117D+13  3.83042D-02  2.64160D-04
                                           B  2.92758D+13  3.85201D-02  2.65649D-04
 f1 24  1/2 -  f2 30  1/2 +    47726585.80 C  8.24192D+11  1.08491D-03  7.48360D-06
                                           B  8.28066D+11  1.09001D-03  7.51878D-06
 f1 24  1/2 -  f2 31  1/2 +    47719514.14 C  5.62255D+10  7.40337D-05  5.10751D-07
                                           B  5.67850D+10  7.47704D-05  5.15833D-07
 f1 24  1/2 -  f2 32  1/2 +    47715822.19 C  1.34236D+12  1.76780D-03  1.21968D-05
                                           B  1.35456D+12  1.78386D-03  1.23076D-05
 f1 24  1/2 -  f2 33  1/2 +    47711531.03 C  9.51219D+12  1.25292D-02  8.64518D-05
                                           B  9.56760D+12  1.26021D-02  8.69554D-05
 f1 24  1/2 -  f2 34  1/2 +    47708658.59 C  1.12507D+12  1.48208D-03  1.02271D-05
                                           B  1.12939D+12  1.48778D-03  1.02664D-05
 f1 24  1/2 -  f2 35  1/2 +    47701896.87 C  5.97656D+11  7.87531D-04  5.43510D-06
                                           B  6.00377D+11  7.91116D-04  5.45984D-06
 f1 24  1/2 -  f2 36  1/2 +    47698843.62 C  4.44803D+12  5.86192D-03  4.04583D-05
                                           B  4.47529D+12  5.89784D-03  4.07062D-05
 f1 24  1/2 -  f2 37  1/2 +    47695011.85 C  7.76933D+11  1.02406D-03  7.06851D-06
                                           B  7.79993D+11  1.02809D-03  7.09635D-06
 f1 24  1/2 -  f2 38  1/2 +    47691424.68 C  4.21747D+12  5.55980D-03  3.83791D-05
                                           B  4.23689D+12  5.58541D-03  3.85558D-05
 f1 24  1/2 -  f2 39  1/2 +    47688270.68 C  1.21983D+12  1.60829D-03  1.11027D-05
                                           B  1.22550D+12  1.61576D-03  1.11543D-05
 f1 24  1/2 -  f2 40  1/2 +    47684468.36 C  1.10866D+12  1.46194D-03  1.00932D-05
                                           B  1.11262D+12  1.46717D-03  1.01293D-05
 f1 24  1/2 -  f2 41  1/2 +    47676947.34 C  5.39759D+11  7.11985D-04  4.91629D-06
                                           B  5.42708D+11  7.15874D-04  4.94315D-06
 f1 24  1/2 -  f2 42  1/2 +    47676208.57 C  2.78154D+12  3.66919D-03  2.53363D-05
                                           B  2.79442D+12  3.68617D-03  2.54536D-05
 f1 24  1/2 -  f2 43  1/2 +    47669219.27 C  2.71767D+12  3.58598D-03  2.47654D-05
                                           B  2.72641D+12  3.59752D-03  2.48451D-05
 f1 24  1/2 -  f2 44  1/2 +    47664023.62 C  5.85098D+11  7.72209D-04  5.33359D-06
                                           B  5.88981D+11  7.77334D-04  5.36899D-06
 f1 24  1/2 -  f2 45  1/2 +    47658744.97 C  3.19897D+11  4.22292D-04  2.91706D-06
                                           B  3.20849D+11  4.23549D-04  2.92574D-06
 f1 24  1/2 -  f2 46  1/2 +    47651925.07 C  2.78544D+11  3.67808D-04  2.54107D-06
                                           B  2.81317D+11  3.71469D-04  2.56636D-06
 f1 24  1/2 -  f2 47  1/2 +    47628947.16 C  1.17760D+12  1.55648D-03  1.07584D-05
                                           B  1.17588D+12  1.55420D-03  1.07427D-05
 f1 24  1/2 -  f2 48  1/2 +    47610183.26 C  1.67724D+12  2.21862D-03  1.53412D-05
                                           B  1.68987D+12  2.23533D-03  1.54567D-05
 f1 24  1/2 -  f2 49  1/2 +    47599020.06 C  5.73282D+11  7.58682D-04  5.24732D-06
                                           B  5.75245D+11  7.61280D-04  5.26529D-06
 f1 24  1/2 -  f2 50  1/2 +    47555762.56 C  8.06858D+09  1.06974D-05  7.40544D-08
                                           B  7.93284D+09  1.05174D-05  7.28086D-08
 f1 24  1/2 -  f2 51  1/2 +    47550513.00 C  1.54692D+11  2.05138D-04  1.42025D-06
                                           B  1.54251D+11  2.04553D-04  1.41621D-06
 f1 24  1/2 -  f2 52  1/2 +    47512414.50 C  2.20461D+11  2.92823D-04  2.02896D-06
                                           B  2.26285D+11  3.00559D-04  2.08256D-06
 f1 24  1/2 -  f2 53  1/2 +    47468806.24 C  3.97863D+10  5.29426D-05  3.67174D-07
                                           B  4.00335D+10  5.32715D-05  3.69455D-07
 f1 25  1/2 -  f2  1  1/2 +    47921187.80 C  2.84370D+07  3.71293D-08  2.55073D-10
                                           B  2.94405D+07  3.84395D-08  2.64074D-10
 f1 25  1/2 -  f2  2  1/2 +    47914031.93 C  1.62200D+10  2.11842D-05  1.45555D-07
                                           B  1.63865D+10  2.14017D-05  1.47049D-07
 f1 25  1/2 -  f2  3  1/2 +    47895567.97 C  2.36825D+10  3.09546D-05  2.12768D-07
                                           B  2.39290D+10  3.12768D-05  2.14982D-07
 f1 25  1/2 -  f2  4  1/2 +    47888348.13 C  9.31789D+11  1.21828D-03  8.37513D-06
                                           B  9.38896D+11  1.22757D-03  8.43901D-06
 f1 25  1/2 -  f2  5  1/2 +    47883622.52 C  2.87229D+11  3.75614D-04  2.58244D-06
                                           B  2.89939D+11  3.79158D-04  2.60680D-06
 f1 25  1/2 -  f2  6  1/2 +    47877834.15 C  1.76420D+11  2.30763D-04  1.58675D-06
                                           B  1.77960D+11  2.32777D-04  1.60060D-06
 f1 25  1/2 -  f2  7  1/2 +    47872643.48 C  2.37808D+11  3.11128D-04  2.13957D-06
                                           B  2.39718D+11  3.13627D-04  2.15676D-06
 f1 25  1/2 -  f2  8  1/2 +    47869937.20 C  5.90360D+09  7.72465D-06  5.31241D-08
                                           B  5.91940D+09  7.74532D-06  5.32663D-08
 f1 25  1/2 -  f2  9  1/2 +    47862220.80 C  2.39316D+11  3.13238D-04  2.15455D-06
                                           B  2.40718D+11  3.15073D-04  2.16717D-06
 f1 25  1/2 -  f2 10  1/2 +    47860824.75 C  8.06274D+10  1.05538D-04  7.25948D-07
                                           B  8.15612D+10  1.06761D-04  7.34355D-07
 f1 25  1/2 -  f2 11  1/2 +    47858886.71 C  6.67631D+10  8.73976D-05  6.01191D-07
                                           B  6.74141D+10  8.82497D-05  6.07053D-07
 f1 25  1/2 -  f2 12  1/2 +    47852089.47 C  4.93058D+11  6.45631D-04  4.44180D-06
                                           B  4.98141D+11  6.52287D-04  4.48759D-06
 f1 25  1/2 -  f2 13  1/2 +    47846068.07 C  2.05383D+12  2.69004D-03  1.85093D-05
                                           B  2.06767D+12  2.70818D-03  1.86340D-05
 f1 25  1/2 -  f2 14  1/2 +    47836513.77 C  5.45709D+10  7.15039D-05  4.92091D-07
                                           B  5.46559D+10  7.16153D-05  4.92858D-07
 f1 25  1/2 -  f2 15  1/2 +    47833331.96 C  3.34419D+12  4.38245D-03  3.01621D-05
                                           B  3.37005D+12  4.41635D-03  3.03954D-05
 f1 25  1/2 -  f2 16  1/2 +    47827604.26 C  7.87895D+12  1.03276D-02  7.10879D-05
                                           B  7.93516D+12  1.04013D-02  7.15950D-05
 f1 25  1/2 -  f2 17  1/2 +    47817331.54 C  1.11252D+12  1.45889D-03  1.00442D-05
                                           B  1.11900D+12  1.46740D-03  1.01027D-05
 f1 25  1/2 -  f2 18  1/2 +    47807711.58 C  9.76454D+11  1.28098D-03  8.82107D-06
                                           B  9.83762D+11  1.29057D-03  8.88709D-06
 f1 25  1/2 -  f2 19  1/2 +    47805490.43 C  1.39511D+11  1.83037D-04  1.26048D-06
                                           B  1.40204D+11  1.83946D-04  1.26674D-06
 f1 25  1/2 -  f2 20  1/2 +    47801918.84 C  6.69746D+12  8.78834D-03  6.05253D-05
                                           B  6.74480D+12  8.85047D-03  6.09532D-05
 f1 25  1/2 -  f2 21  1/2 +    47794906.27 C  7.99093D+11  1.04887D-03  7.22463D-06
                                           B  8.05981D+11  1.05791D-03  7.28691D-06
 f1 25  1/2 -  f2 22  1/2 +    47792184.49 C  2.43403D+12  3.19521D-03  2.20099D-05
                                           B  2.44966D+12  3.21573D-03  2.21513D-05
 f1 25  1/2 -  f2 23  1/2 +    47790979.79 C  3.83196D+13  5.03057D-02  3.46535D-04
                                           B  3.85669D+13  5.06303D-02  3.48771D-04
 f1 25  1/2 -  f2 24  1/2 +    47788190.38 C  1.84307D+13  2.41985D-02  1.66703D-04
                                           B  1.85514D+13  2.43570D-02  1.67795D-04
 f1 25  1/2 -  f2 25  1/2 +    47781122.87 C  2.00731D+13  2.63627D-02  1.81639D-04
                                           B  2.01983D+13  2.65271D-02  1.82771D-04
 f1 25  1/2 -  f2 26  1/2 +    47774774.82 C  2.51827D+10  3.30821D-05  2.27966D-07
                                           B  2.54986D+10  3.34971D-05  2.30826D-07
 f1 25  1/2 -  f2 27  1/2 +    47770341.44 C  2.42252D+12  3.18301D-03  2.19359D-05
                                           B  2.43702D+12  3.20207D-03  2.20672D-05
 f1 25  1/2 -  f2 28  1/2 +    47767794.42 C  8.03781D+12  1.05622D-02  7.27940D-05
                                           B  8.08749D+12  1.06275D-02  7.32439D-05
 f1 25  1/2 -  f2 29  1/2 +    47754313.25 C  3.11733D+09  4.09869D-06  2.82559D-08
                                           B  3.22766D+09  4.24375D-06  2.92559D-08
 f1 25  1/2 -  f2 30  1/2 +    47743968.65 C  2.94883D+12  3.87882D-03  2.67459D-05
                                           B  2.96479D+12  3.89982D-03  2.68907D-05
 f1 25  1/2 -  f2 31  1/2 +    47736896.99 C  3.63113D+11  4.77773D-04  3.29491D-06
                                           B  3.66898D+11  4.82753D-04  3.32925D-06
 f1 25  1/2 -  f2 32  1/2 +    47733205.04 C  3.25309D+08  4.28097D-07  2.95255D-09
                                           B  3.88616D+08  5.11407D-07  3.52713D-09
 f1 25  1/2 -  f2 33  1/2 +    47728913.88 C  1.64332D+09  2.16295D-06  1.49190D-08
                                           B  1.64366D+09  2.16340D-06  1.49222D-08
 f1 25  1/2 -  f2 34  1/2 +    47726041.44 C  3.46659D+10  4.56330D-05  3.14774D-07
                                           B  3.54044D+10  4.66052D-05  3.21480D-07
 f1 25  1/2 -  f2 35  1/2 +    47719279.72 C  1.93111D+11  2.54277D-04  1.75424D-06
                                           B  1.93066D+11  2.54217D-04  1.75383D-06
 f1 25  1/2 -  f2 36  1/2 +    47716226.47 C  1.39599D+11  1.83839D-04  1.26837D-06
                                           B  1.38658D+11  1.82600D-04  1.25983D-06
 f1 25  1/2 -  f2 37  1/2 +    47712394.70 C  1.55911D+12  2.05353D-03  1.41692D-05
                                           B  1.56778D+12  2.06495D-03  1.42480D-05
 f1 25  1/2 -  f2 38  1/2 +    47708807.53 C  6.19850D+11  8.16539D-04  5.63448D-06
                                           B  6.23003D+11  8.20692D-04  5.66314D-06
 f1 25  1/2 -  f2 39  1/2 +    47705653.53 C  1.86068D+10  2.45143D-05  1.69171D-07
                                           B  1.83226D+10  2.41399D-05  1.66587D-07
 f1 25  1/2 -  f2 40  1/2 +    47701851.21 C  8.99588D+10  1.18539D-04  8.18090D-07
                                           B  9.09151D+10  1.19799D-04  8.26787D-07
 f1 25  1/2 -  f2 41  1/2 +    47694330.19 C  2.29909D+11  3.03047D-04  2.09179D-06
                                           B  2.30520D+11  3.03852D-04  2.09735D-06
 f1 25  1/2 -  f2 42  1/2 +    47693591.42 C  2.30684D+10  3.04078D-05  2.09894D-07
                                           B  2.29442D+10  3.02442D-05  2.08765D-07
 f1 25  1/2 -  f2 43  1/2 +    47686602.12 C  7.67626D+11  1.01215D-03  6.98753D-06
                                           B  7.66093D+11  1.01013D-03  6.97358D-06
 f1 25  1/2 -  f2 44  1/2 +    47681406.47 C  9.23332D+11  1.21772D-03  8.40764D-06
                                           B  9.29661D+11  1.22607D-03  8.46527D-06
 f1 25  1/2 -  f2 45  1/2 +    47676127.82 C  1.28124D+12  1.69011D-03  1.16705D-05
                                           B  1.28741D+12  1.69825D-03  1.17267D-05
 f1 25  1/2 -  f2 46  1/2 +    47669307.92 C  4.27328D+11  5.63860D-04  3.89411D-06
                                           B  4.31885D+11  5.69873D-04  3.93564D-06
 f1 25  1/2 -  f2 47  1/2 +    47646330.01 C  2.66532D+11  3.52029D-04  2.43234D-06
                                           B  2.66509D+11  3.51999D-04  2.43213D-06
 f1 25  1/2 -  f2 48  1/2 +    47627566.11 C  1.22759D+12  1.62265D-03  1.12161D-05
                                           B  1.23300D+12  1.62980D-03  1.12655D-05
 f1 25  1/2 -  f2 49  1/2 +    47616402.92 C  3.95531D+10  5.23065D-05  3.61638D-07
                                           B  4.02868D+10  5.32767D-05  3.68347D-07
 f1 25  1/2 -  f2 50  1/2 +    47573145.41 C  6.11460D+11  8.10088D-04  5.60590D-06
                                           B  6.12469D+11  8.11424D-04  5.61515D-06
 f1 25  1/2 -  f2 51  1/2 +    47567895.86 C  9.56880D+09  1.26799D-05  8.77564D-08
                                           B  9.55760D+09  1.26651D-05  8.76537D-08
 f1 25  1/2 -  f2 52  1/2 +    47529797.35 C  9.32788D+09  1.23805D-05  8.57528D-08
                                           B  9.43691D+09  1.25252D-05  8.67551D-08
 f1 25  1/2 -  f2 53  1/2 +    47486189.09 C  2.65683D+07  3.53278D-08  2.44921D-10
                                           B  2.15130D+07  2.86058D-08  1.98318D-10
 f1 26  1/2 -  f2  1  1/2 +    47926123.78 C  1.61457D+09  2.10766D-06  1.44778D-08
                                           B  1.62885D+09  2.12629D-06  1.46058D-08
 f1 26  1/2 -  f2  2  1/2 +    47918967.91 C  6.32462D+08  8.25862D-07  5.67382D-09
                                           B  6.36414D+08  8.31022D-07  5.70927D-09
 f1 26  1/2 -  f2  3  1/2 +    47900503.95 C  2.03219D+11  2.65566D-04  1.82519D-06
                                           B  2.05077D+11  2.67993D-04  1.84187D-06
 f1 26  1/2 -  f2  4  1/2 +    47893284.11 C  2.22516D+10  2.90870D-05  1.99940D-07
                                           B  2.25088D+10  2.94233D-05  2.02252D-07
 f1 26  1/2 -  f2  5  1/2 +    47888558.50 C  2.42381D+08  3.16900D-07  2.17854D-09
                                           B  2.41687D+08  3.15992D-07  2.17230D-09
 f1 26  1/2 -  f2  6  1/2 +    47882770.13 C  1.82566D+09  2.38754D-06  1.64152D-08
                                           B  1.83771D+09  2.40329D-06  1.65235D-08
 f1 26  1/2 -  f2  7  1/2 +    47877579.46 C  1.83631D+10  2.40198D-05  1.65163D-07
                                           B  1.85802D+10  2.43038D-05  1.67116D-07
 f1 26  1/2 -  f2  8  1/2 +    47874873.18 C  1.76087D+08  2.30356D-07  1.58405D-09
                                           B  1.73488D+08  2.26956D-07  1.56066D-09
 f1 26  1/2 -  f2  9  1/2 +    47867156.77 C  1.62068D+09  2.12085D-06  1.45864D-08
                                           B  1.66927D+09  2.18443D-06  1.50237D-08
 f1 26  1/2 -  f2 10  1/2 +    47865760.72 C  1.33534D+09  1.74755D-06  1.20193D-08
                                           B  1.35945D+09  1.77910D-06  1.22363D-08
 f1 26  1/2 -  f2 11  1/2 +    47863822.69 C  5.59350D+09  7.32076D-06  5.03529D-08
                                           B  5.71263D+09  7.47668D-06  5.14253D-08
 f1 26  1/2 -  f2 12  1/2 +    47857025.45 C  5.33530D+10  6.98482D-05  4.80491D-07
                                           B  5.39835D+10  7.06736D-05  4.86169D-07
 f1 26  1/2 -  f2 13  1/2 +    47851004.05 C  5.08852D+11  6.66342D-04  4.58439D-06
                                           B  5.11664D+11  6.70024D-04  4.60972D-06
 f1 26  1/2 -  f2 14  1/2 +    47841449.75 C  3.05936D+11  4.00783D-04  2.75791D-06
                                           B  3.08828D+11  4.04572D-04  2.78399D-06
 f1 26  1/2 -  f2 15  1/2 +    47838267.94 C  2.19133D+12  2.87107D-03  1.97581D-05
                                           B  2.20459D+12  2.88844D-03  1.98776D-05
 f1 26  1/2 -  f2 16  1/2 +    47832540.23 C  1.09385D+12  1.43350D-03  9.86618D-06
                                           B  1.10258D+12  1.44495D-03  9.94498D-06
 f1 26  1/2 -  f2 17  1/2 +    47822267.52 C  6.62853D+11  8.69050D-04  5.98260D-06
                                           B  6.67239D+11  8.74800D-04  6.02218D-06
 f1 26  1/2 -  f2 18  1/2 +    47812647.56 C  6.90148D+10  9.05200D-05  6.23271D-07
                                           B  7.00383D+10  9.18624D-05  6.32515D-07
 f1 26  1/2 -  f2 19  1/2 +    47810426.41 C  7.71822D+10  1.01242D-04  6.97128D-07
                                           B  7.81285D+10  1.02483D-04  7.05675D-07
 f1 26  1/2 -  f2 20  1/2 +    47806854.82 C  1.42089D+13  1.86410D-02  1.28367D-04
                                           B  1.43091D+13  1.87725D-02  1.29273D-04
 f1 26  1/2 -  f2 21  1/2 +    47799842.25 C  2.78292D+12  3.65204D-03  2.51527D-05
                                           B  2.80060D+12  3.67524D-03  2.53125D-05
 f1 26  1/2 -  f2 22  1/2 +    47797120.47 C  5.76552D+12  7.56698D-03  5.21191D-05
                                           B  5.80532D+12  7.61922D-03  5.24788D-05
 f1 26  1/2 -  f2 23  1/2 +    47795915.77 C  1.01179D+12  1.32800D-03  9.14710D-06
                                           B  1.01796D+12  1.33610D-03  9.20287D-06
 f1 26  1/2 -  f2 24  1/2 +    47793126.36 C  1.78671D+13  2.34537D-02  1.61556D-04
                                           B  1.79873D+13  2.36114D-02  1.62642D-04
 f1 26  1/2 -  f2 25  1/2 +    47786058.85 C  1.78443D+13  2.34307D-02  1.61421D-04
                                           B  1.79560D+13  2.35773D-02  1.62431D-04
 f1 26  1/2 -  f2 26  1/2 +    47779710.80 C  1.52839D+11  2.00741D-04  1.38315D-06
                                           B  1.54096D+11  2.02392D-04  1.39452D-06
 f1 26  1/2 -  f2 27  1/2 +    47775277.42 C  1.30814D+10  1.71845D-05  1.18416D-07
                                           B  1.32518D+10  1.74084D-05  1.19958D-07
 f1 26  1/2 -  f2 28  1/2 +    47772730.40 C  3.36527D+10  4.42127D-05  3.04679D-07
                                           B  3.36685D+10  4.42335D-05  3.04822D-07
 f1 26  1/2 -  f2 29  1/2 +    47759249.23 C  9.98073D+12  1.31200D-02  9.04385D-05
                                           B  1.00427D+13  1.32015D-02  9.09999D-05
 f1 26  1/2 -  f2 30  1/2 +    47748904.63 C  2.51623D+12  3.30911D-03  2.28152D-05
                                           B  2.52978D+12  3.32693D-03  2.29380D-05
 f1 26  1/2 -  f2 31  1/2 +    47741832.97 C  7.07177D+11  9.30288D-04  6.41496D-06
                                           B  7.12856D+11  9.37759D-04  6.46648D-06
 f1 26  1/2 -  f2 32  1/2 +    47738141.02 C  2.30978D+12  3.03897D-03  2.09574D-05
                                           B  2.32597D+12  3.06028D-03  2.11043D-05
 f1 26  1/2 -  f2 33  1/2 +    47733849.86 C  2.54608D+10  3.35048D-05  2.31077D-07
                                           B  2.57425D+10  3.38754D-05  2.33633D-07
 f1 26  1/2 -  f2 34  1/2 +    47730977.42 C  1.29996D+12  1.71087D-03  1.18003D-05
                                           B  1.30636D+12  1.71930D-03  1.18584D-05
 f1 26  1/2 -  f2 35  1/2 +    47724215.70 C  2.59799D+12  3.42018D-03  2.35931D-05
                                           B  2.60750D+12  3.43269D-03  2.36795D-05
 f1 26  1/2 -  f2 36  1/2 +    47721162.45 C  1.73643D+12  2.28625D-03  1.57720D-05
                                           B  1.74969D+12  2.30371D-03  1.58925D-05
 f1 26  1/2 -  f2 37  1/2 +    47717330.68 C  1.30472D+11  1.71812D-04  1.18537D-06
                                           B  1.31050D+11  1.72573D-04  1.19062D-06
 f1 26  1/2 -  f2 38  1/2 +    47713743.51 C  3.20889D+11  4.22625D-04  2.91600D-06
                                           B  3.24200D+11  4.26986D-04  2.94609D-06
 f1 26  1/2 -  f2 39  1/2 +    47710589.51 C  9.97755D+11  1.31426D-03  9.06866D-06
                                           B  1.00262D+12  1.32067D-03  9.11288D-06
 f1 26  1/2 -  f2 40  1/2 +    47706787.19 C  1.01237D+11  1.33373D-04  9.20372D-07
                                           B  1.01492D+11  1.33709D-04  9.22692D-07
 f1 26  1/2 -  f2 41  1/2 +    47699266.17 C  2.67636D+11  3.52702D-04  2.43429D-06
                                           B  2.68716D+11  3.54126D-04  2.44412D-06
 f1 26  1/2 -  f2 42  1/2 +    47698527.40 C  1.98321D+12  2.61364D-03  1.80392D-05
                                           B  1.99392D+12  2.62776D-03  1.81366D-05
 f1 26  1/2 -  f2 43  1/2 +    47691538.10 C  8.38370D+11  1.10520D-03  7.62913D-06
                                           B  8.39342D+11  1.10648D-03  7.63798D-06
 f1 26  1/2 -  f2 44  1/2 +    47686342.45 C  1.97899D+10  2.60942D-05  1.80146D-07
                                           B  1.97230D+10  2.60059D-05  1.79537D-07
 f1 26  1/2 -  f2 45  1/2 +    47681063.80 C  1.91201D+12  2.52165D-03  1.74107D-05
                                           B  1.92093D+12  2.53343D-03  1.74919D-05
 f1 26  1/2 -  f2 46  1/2 +    47674243.90 C  8.40809D+11  1.10922D-03  7.65966D-06
                                           B  8.42020D+11  1.11082D-03  7.67069D-06
 f1 26  1/2 -  f2 47  1/2 +    47651265.99 C  4.42588D+11  5.84438D-04  4.03775D-06
                                           B  4.43385D+11  5.85490D-04  4.04502D-06
 f1 26  1/2 -  f2 48  1/2 +    47632502.09 C  6.19932D+12  8.19266D-03  5.66236D-05
                                           B  6.22557D+12  8.22735D-03  5.68633D-05
 f1 26  1/2 -  f2 49  1/2 +    47621338.89 C  4.37475D+11  5.78413D-04  3.99864D-06
                                           B  4.40073D+11  5.81848D-04  4.02238D-06
 f1 26  1/2 -  f2 50  1/2 +    47578081.39 C  2.39207D+11  3.16845D-04  2.19238D-06
                                           B  2.40128D+11  3.18066D-04  2.20083D-06
 f1 26  1/2 -  f2 51  1/2 +    47572831.83 C  2.28222D+10  3.02362D-05  2.09240D-07
                                           B  2.26803D+10  3.00482D-05  2.07938D-07
 f1 26  1/2 -  f2 52  1/2 +    47534733.33 C  5.09609D+10  6.76243D-05  4.68347D-07
                                           B  5.22762D+10  6.93697D-05  4.80434D-07
 f1 26  1/2 -  f2 53  1/2 +    47491125.07 C  1.12727D+10  1.49862D-05  1.03885D-07
                                           B  1.08700D+10  1.44509D-05  1.00175D-07
 f1 27  1/2 -  f2  1  1/2 +    47926814.15 C  4.01675D+09  5.24331D-06  3.60166D-08
                                           B  4.05350D+09  5.29128D-06  3.63461D-08
 f1 27  1/2 -  f2  2  1/2 +    47919658.28 C  2.52134D+10  3.29225D-05  2.26180D-07
                                           B  2.55292D+10  3.33348D-05  2.29013D-07
 f1 27  1/2 -  f2  3  1/2 +    47901194.33 C  9.59947D+10  1.25442D-04  8.62128D-07
                                           B  9.68903D+10  1.26612D-04  8.70171D-07
 f1 27  1/2 -  f2  4  1/2 +    47893974.49 C  1.82240D+11  2.38216D-04  1.63744D-06
                                           B  1.84002D+11  2.40519D-04  1.65327D-06
 f1 27  1/2 -  f2  5  1/2 +    47889248.88 C  8.14699D+10  1.06515D-04  7.32228D-07
                                           B  8.21752D+10  1.07437D-04  7.38567D-07
 f1 27  1/2 -  f2  6  1/2 +    47883460.50 C  7.09300D+08  9.27570D-07  6.37730D-09
                                           B  6.75512D+08  8.83384D-07  6.07351D-09
 f1 27  1/2 -  f2  7  1/2 +    47878269.83 C  4.14055D+11  5.41588D-04  3.72397D-06
                                           B  4.18179D+11  5.46982D-04  3.76106D-06
 f1 27  1/2 -  f2  8  1/2 +    47875563.56 C  4.72502D+11  6.18107D-04  4.25035D-06
                                           B  4.76797D+11  6.23726D-04  4.28899D-06
 f1 27  1/2 -  f2  9  1/2 +    47867847.15 C  2.49164D+10  3.26050D-05  2.24242D-07
                                           B  2.51463D+10  3.29059D-05  2.26311D-07
 f1 27  1/2 -  f2 10  1/2 +    47866451.10 C  2.00797D+10  2.62774D-05  1.80728D-07
                                           B  2.01873D+10  2.64182D-05  1.81697D-07
 f1 27  1/2 -  f2 11  1/2 +    47864513.07 C  1.74673D+10  2.28605D-05  1.57234D-07
                                           B  1.77012D+10  2.31667D-05  1.59340D-07
 f1 27  1/2 -  f2 12  1/2 +    47857715.82 C  1.22293D+12  1.60097D-03  1.10131D-05
                                           B  1.23407D+12  1.61556D-03  1.11134D-05
 f1 27  1/2 -  f2 13  1/2 +    47851694.42 C  1.74819D+11  2.28919D-04  1.57493D-06
                                           B  1.76796D+11  2.31508D-04  1.59273D-06
 f1 27  1/2 -  f2 14  1/2 +    47842140.12 C  8.28374D+12  1.08516D-02  7.46720D-05
                                           B  8.34842D+12  1.09363D-02  7.52551D-05
 f1 27  1/2 -  f2 15  1/2 +    47838958.31 C  2.61238D+11  3.42263D-04  2.35534D-06
                                           B  2.63199D+11  3.44833D-04  2.37303D-06
 f1 27  1/2 -  f2 16  1/2 +    47833230.61 C  3.53719D+12  4.63540D-03  3.19031D-05
                                           B  3.56130D+12  4.66699D-03  3.21205D-05
 f1 27  1/2 -  f2 17  1/2 +    47822957.90 C  2.09769D+13  2.75015D-02  1.89319D-04
                                           B  2.11184D+13  2.76870D-02  1.90597D-04
 f1 27  1/2 -  f2 18  1/2 +    47813337.94 C  9.87043D+11  1.29457D-03  8.91358D-06
                                           B  9.91700D+11  1.30068D-03  8.95564D-06
 f1 27  1/2 -  f2 19  1/2 +    47811116.79 C  7.52148D+11  9.86582D-04  6.79329D-06
                                           B  7.56784D+11  9.92663D-04  6.83516D-06
 f1 27  1/2 -  f2 20  1/2 +    47807545.19 C  3.46848D+12  4.55024D-03  3.13338D-05
                                           B  3.48971D+12  4.57809D-03  3.15256D-05
 f1 27  1/2 -  f2 21  1/2 +    47800532.63 C  1.19190D+09  1.56409D-06  1.07722D-08
                                           B  1.28049D+09  1.68035D-06  1.15729D-08
 f1 27  1/2 -  f2 22  1/2 +    47797810.84 C  5.00589D+12  6.56982D-03  4.52503D-05
                                           B  5.03614D+12  6.60951D-03  4.55236D-05
 f1 27  1/2 -  f2 23  1/2 +    47796606.14 C  1.91235D+12  2.50993D-03  1.72878D-05
                                           B  1.92654D+12  2.52855D-03  1.74160D-05
 f1 27  1/2 -  f2 24  1/2 +    47793816.73 C  1.12036D+13  1.47062D-02  1.01299D-04
                                           B  1.12770D+13  1.48026D-02  1.01963D-04
 f1 27  1/2 -  f2 25  1/2 +    47786749.22 C  7.38580D+12  9.69774D-03  6.68096D-05
                                           B  7.42732D+12  9.75225D-03  6.71851D-05
 f1 27  1/2 -  f2 26  1/2 +    47780401.17 C  6.28733D+12  8.25761D-03  5.68958D-05
                                           B  6.31777D+12  8.29759D-03  5.71712D-05
 f1 27  1/2 -  f2 27  1/2 +    47775967.80 C  1.68140D+12  2.20871D-03  1.52197D-05
                                           B  1.69272D+12  2.22358D-03  1.53221D-05
 f1 27  1/2 -  f2 28  1/2 +    47773420.77 C  5.68847D+12  7.47327D-03  5.14991D-05
                                           B  5.72445D+12  7.52054D-03  5.18249D-05
 f1 27  1/2 -  f2 29  1/2 +    47759939.60 C  4.75716D+11  6.25328D-04  4.31042D-06
                                           B  4.77541D+11  6.27727D-04  4.32696D-06
 f1 27  1/2 -  f2 30  1/2 +    47749595.01 C  6.79374D+11  8.93424D-04  6.15976D-06
                                           B  6.84819D+11  9.00584D-04  6.20912D-06
 f1 27  1/2 -  f2 31  1/2 +    47742523.34 C  5.77858D+11  7.60148D-04  5.24166D-06
                                           B  5.82336D+11  7.66039D-04  5.28228D-06
 f1 27  1/2 -  f2 32  1/2 +    47738831.40 C  1.89662D+12  2.49531D-03  1.72079D-05
                                           B  1.90687D+12  2.50880D-03  1.73009D-05
 f1 27  1/2 -  f2 33  1/2 +    47734540.24 C  2.13159D+12  2.80495D-03  1.93450D-05
                                           B  2.13940D+12  2.81523D-03  1.94158D-05
 f1 27  1/2 -  f2 34  1/2 +    47731667.79 C  5.46525D+09  7.19257D-06  4.96082D-08
                                           B  5.69991D+09  7.50140D-06  5.17382D-08
 f1 27  1/2 -  f2 35  1/2 +    47724906.07 C  5.19347D+11  6.83684D-04  4.71613D-06
                                           B  5.24453D+11  6.90405D-04  4.76249D-06
 f1 27  1/2 -  f2 36  1/2 +    47721852.82 C  1.49611D+11  1.96977D-04  1.35886D-06
                                           B  1.51229D+11  1.99108D-04  1.37356D-06
 f1 27  1/2 -  f2 37  1/2 +    47718021.05 C  3.45189D+11  4.54549D-04  3.13598D-06
                                           B  3.46524D+11  4.56306D-04  3.14811D-06
 f1 27  1/2 -  f2 38  1/2 +    47714433.89 C  4.46999D+11  5.88701D-04  4.06182D-06
                                           B  4.45792D+11  5.87111D-04  4.05085D-06
 f1 27  1/2 -  f2 39  1/2 +    47711279.89 C  1.20834D+12  1.59160D-03  1.09822D-05
                                           B  1.21251D+12  1.59709D-03  1.10201D-05
 f1 27  1/2 -  f2 40  1/2 +    47707477.57 C  1.90948D+09  2.51553D-06  1.73588D-08
                                           B  1.86255D+09  2.45371D-06  1.69322D-08
 f1 27  1/2 -  f2 41  1/2 +    47699956.55 C  1.04544D+09  1.37769D-06  9.50847D-09
                                           B  1.09574D+09  1.44398D-06  9.96592D-09
 f1 27  1/2 -  f2 42  1/2 +    47699217.77 C  1.52401D+12  2.00841D-03  1.38617D-05
                                           B  1.52862D+12  2.01448D-03  1.39036D-05
 f1 27  1/2 -  f2 43  1/2 +    47692228.48 C  5.44649D+10  7.17975D-05  4.95607D-07
                                           B  5.51942D+10  7.27588D-05  5.02243D-07
 f1 27  1/2 -  f2 44  1/2 +    47687032.83 C  7.81220D+10  1.03006D-04  7.11109D-07
                                           B  7.71797D+10  1.01763D-04  7.02531D-07
 f1 27  1/2 -  f2 45  1/2 +    47681754.18 C  1.56378D+11  2.06234D-04  1.42391D-06
                                           B  1.57278D+11  2.07420D-04  1.43210D-06
 f1 27  1/2 -  f2 46  1/2 +    47674934.27 C  5.42538D+11  7.15711D-04  4.94223D-06
                                           B  5.48784D+11  7.23951D-04  4.99913D-06
 f1 27  1/2 -  f2 47  1/2 +    47651956.36 C  1.84609D+11  2.43769D-04  1.68412D-06
                                           B  1.85691D+11  2.45199D-04  1.69400D-06
 f1 27  1/2 -  f2 48  1/2 +    47633192.47 C  8.52677D+11  1.12682D-03  7.78787D-06
                                           B  8.55889D+11  1.13106D-03  7.81721D-06
 f1 27  1/2 -  f2 49  1/2 +    47622029.27 C  2.34057D+10  3.09452D-05  2.13924D-07
                                           B  2.32925D+10  3.07956D-05  2.12891D-07
 f1 27  1/2 -  f2 50  1/2 +    47578771.77 C  2.04259D+10  2.70547D-05  1.87200D-07
                                           B  1.97627D+10  2.61762D-05  1.81121D-07
 f1 27  1/2 -  f2 51  1/2 +    47573522.21 C  1.54027D+10  2.04059D-05  1.41210D-07
                                           B  1.55488D+10  2.05993D-05  1.42549D-07
 f1 27  1/2 -  f2 52  1/2 +    47535423.71 C  8.87773D+11  1.17803D-03  8.15856D-06
                                           B  8.84781D+11  1.17406D-03  8.13106D-06
 f1 27  1/2 -  f2 53  1/2 +    47491815.44 C  2.02911D+10  2.69746D-05  1.86987D-07
                                           B  2.06624D+10  2.74682D-05  1.90409D-07
 f1 28  1/2 -  f2  1  1/2 +    47938296.43 C  7.78906D+07  1.01627D-07  6.97912D-10
                                           B  7.71093D+07  1.00607D-07  6.90911D-10
 f1 28  1/2 -  f2  2  1/2 +    47931140.56 C  1.27894D+10  1.66917D-05  1.14646D-07
                                           B  1.29099D+10  1.68491D-05  1.15727D-07
 f1 28  1/2 -  f2  3  1/2 +    47912676.60 C  8.34202D+10  1.08958D-04  7.48658D-07
                                           B  8.42438D+10  1.10033D-04  7.56049D-07
 f1 28  1/2 -  f2  4  1/2 +    47905456.76 C  4.50591D+10  5.88708D-05  4.04567D-07
                                           B  4.53809D+10  5.92913D-05  4.07457D-07
 f1 28  1/2 -  f2  5  1/2 +    47900731.15 C  7.50684D+09  9.80981D-06  6.74208D-08
                                           B  7.55902D+09  9.87799D-06  6.78894D-08
 f1 28  1/2 -  f2  6  1/2 +    47894942.78 C  5.05302D+10  6.60480D-05  4.53989D-07
                                           B  5.11217D+10  6.68211D-05  4.59303D-07
 f1 28  1/2 -  f2  7  1/2 +    47889752.11 C  2.35495D+09  3.07882D-06  2.11650D-08
                                           B  2.43158D+09  3.17900D-06  2.18537D-08
 f1 28  1/2 -  f2  8  1/2 +    47887045.83 C  9.78951D+10  1.28001D-04  8.79974D-07
                                           B  9.88537D+10  1.29254D-04  8.88592D-07
 f1 28  1/2 -  f2  9  1/2 +    47879329.42 C  4.57906D+10  5.98919D-05  4.11809D-07
                                           B  4.62827D+10  6.05355D-05  4.16234D-07
 f1 28  1/2 -  f2 10  1/2 +    47877933.37 C  4.21840D+11  5.51778D-04  3.79406D-06
                                           B  4.26859D+11  5.58344D-04  3.83921D-06
 f1 28  1/2 -  f2 11  1/2 +    47875995.34 C  9.75343D+10  1.27588D-04  8.77339D-07
                                           B  9.84770D+10  1.28821D-04  8.85819D-07
 f1 28  1/2 -  f2 12  1/2 +    47869198.10 C  4.15858D+09  5.44153D-06  3.74231D-08
                                           B  4.16343D+09  5.44787D-06  3.74667D-08
 f1 28  1/2 -  f2 13  1/2 +    47863176.69 C  2.21405D+09  2.89783D-06  1.99318D-08
                                           B  2.21654D+09  2.90108D-06  1.99542D-08
 f1 28  1/2 -  f2 14  1/2 +    47853622.40 C  2.76116D+11  3.61534D-04  2.48719D-06
                                           B  2.78101D+11  3.64133D-04  2.50508D-06
 f1 28  1/2 -  f2 15  1/2 +    47850440.59 C  9.46075D+11  1.23891D-03  8.52375D-06
                                           B  9.54667D+11  1.25017D-03  8.60117D-06
 f1 28  1/2 -  f2 16  1/2 +    47844712.88 C  9.28645D+10  1.21638D-04  8.36973D-07
                                           B  9.37620D+10  1.22814D-04  8.45062D-07
 f1 28  1/2 -  f2 17  1/2 +    47834440.17 C  1.35506D+11  1.77568D-04  1.22208D-06
                                           B  1.36415D+11  1.78760D-04  1.23028D-06
 f1 28  1/2 -  f2 18  1/2 +    47824820.21 C  5.37344D+11  7.04423D-04  4.84904D-06
                                           B  5.40218D+11  7.08190D-04  4.87497D-06
 f1 28  1/2 -  f2 19  1/2 +    47822599.06 C  3.47127D+12  4.55103D-03  3.13294D-05
                                           B  3.49562D+12  4.58296D-03  3.15492D-05
 f1 28  1/2 -  f2 20  1/2 +    47819027.47 C  1.56343D+11  2.05005D-04  1.41136D-06
                                           B  1.57945D+11  2.07106D-04  1.42583D-06
 f1 28  1/2 -  f2 21  1/2 +    47812014.90 C  8.06615D+11  1.05799D-03  7.28482D-06
                                           B  8.12615D+11  1.06586D-03  7.33901D-06
 f1 28  1/2 -  f2 22  1/2 +    47809293.12 C  7.24224D+11  9.50027D-04  6.54183D-06
                                           B  7.29177D+11  9.56524D-04  6.58657D-06
 f1 28  1/2 -  f2 23  1/2 +    47808088.42 C  3.91800D+12  5.13984D-03  3.53935D-05
                                           B  3.94823D+12  5.17949D-03  3.56666D-05
 f1 28  1/2 -  f2 24  1/2 +    47805299.01 C  3.98845D+11  5.23287D-04  3.60363D-06
                                           B  4.01564D+11  5.26854D-04  3.62819D-06
 f1 28  1/2 -  f2 25  1/2 +    47798231.49 C  9.87412D+12  1.29587D-02  8.92537D-05
                                           B  9.94097D+12  1.30465D-02  8.98580D-05
 f1 28  1/2 -  f2 26  1/2 +    47791883.44 C  9.15243D+08  1.20148D-06  8.27632D-09
                                           B  9.15599D+08  1.20195D-06  8.27954D-09
 f1 28  1/2 -  f2 27  1/2 +    47787450.07 C  1.30769D+13  1.71698D-02  1.18284D-04
                                           B  1.31623D+13  1.72819D-02  1.19056D-04
 f1 28  1/2 -  f2 28  1/2 +    47784903.04 C  2.68977D+12  3.53201D-03  2.43336D-05
                                           B  2.70981D+12  3.55832D-03  2.45149D-05
 f1 28  1/2 -  f2 29  1/2 +    47771421.87 C  5.04319D+09  6.62608D-06  4.56630D-08
                                           B  4.84387D+09  6.36420D-06  4.38582D-08
 f1 28  1/2 -  f2 30  1/2 +    47761077.28 C  6.45020D+13  8.47838D-02  5.84405D-04
                                           B  6.48942D+13  8.52992D-02  5.87958D-04
 f1 28  1/2 -  f2 31  1/2 +    47754005.61 C  1.18355D+13  1.55616D-02  1.07280D-04
                                           B  1.19082D+13  1.56572D-02  1.07940D-04
 f1 28  1/2 -  f2 32  1/2 +    47750313.67 C  9.35482D+12  1.23019D-02  8.48145D-05
                                           B  9.41667D+12  1.23832D-02  8.53752D-05
 f1 28  1/2 -  f2 33  1/2 +    47746022.51 C  1.15490D+13  1.51900D-02  1.04736D-04
                                           B  1.16171D+13  1.52796D-02  1.05354D-04
 f1 28  1/2 -  f2 34  1/2 +    47743150.07 C  2.51933D+10  3.31399D-05  2.28515D-07
                                           B  2.53119D+10  3.32959D-05  2.29591D-07
 f1 28  1/2 -  f2 35  1/2 +    47736388.35 C  3.40458D+08  4.47973D-07  3.08943D-09
                                           B  3.70298D+08  4.87237D-07  3.36021D-09
 f1 28  1/2 -  f2 36  1/2 +    47733335.10 C  5.61257D+12  7.38594D-03  5.09401D-05
                                           B  5.63625D+12  7.41711D-03  5.11550D-05
 f1 28  1/2 -  f2 37  1/2 +    47729503.33 C  4.45666D+11  5.86574D-04  4.04587D-06
                                           B  4.47987D+11  5.89629D-04  4.06694D-06
 f1 28  1/2 -  f2 38  1/2 +    47725916.16 C  1.62265D+12  2.13602D-03  1.47342D-05
                                           B  1.62788D+12  2.14290D-03  1.47817D-05
 f1 28  1/2 -  f2 39  1/2 +    47722762.16 C  5.05924D+09  6.66073D-06  4.59485D-08
                                           B  5.02444D+09  6.61492D-06  4.56325D-08
 f1 28  1/2 -  f2 40  1/2 +    47718959.84 C  4.04492D+11  5.32618D-04  3.67452D-06
                                           B  4.07215D+11  5.36204D-04  3.69926D-06
 f1 28  1/2 -  f2 41  1/2 +    47711438.82 C  3.03990D+11  4.00408D-04  2.76284D-06
                                           B  3.05292D+11  4.02122D-04  2.77467D-06
 f1 28  1/2 -  f2 42  1/2 +    47710700.05 C  6.86652D+12  9.04467D-03  6.24098D-05
                                           B  6.90043D+12  9.08933D-03  6.27179D-05
 f1 28  1/2 -  f2 43  1/2 +    47703710.75 C  1.42832D+12  1.88196D-03  1.29877D-05
                                           B  1.43193D+12  1.88671D-03  1.30205D-05
 f1 28  1/2 -  f2 44  1/2 +    47698515.10 C  1.61141D+11  2.12366D-04  1.46573D-06
                                           B  1.61352D+11  2.12644D-04  1.46765D-06
 f1 28  1/2 -  f2 45  1/2 +    47693236.45 C  5.95157D+11  7.84523D-04  5.41533D-06
                                           B  5.97328D+11  7.87385D-04  5.43508D-06
 f1 28  1/2 -  f2 46  1/2 +    47686416.55 C  5.95027D+11  7.84576D-04  5.41646D-06
                                           B  5.97817D+11  7.88255D-04  5.44187D-06
 f1 28  1/2 -  f2 47  1/2 +    47663438.64 C  8.25289D+11  1.08924D-03  7.52339D-06
                                           B  8.25382D+11  1.08936D-03  7.52423D-06
 f1 28  1/2 -  f2 48  1/2 +    47644674.74 C  9.92841D+10  1.31141D-04  9.06150D-07
                                           B  1.00244D+11  1.32409D-04  9.14910D-07
 f1 28  1/2 -  f2 49  1/2 +    47633511.54 C  4.07798D+08  5.38900D-07  3.72452D-09
                                           B  4.09167D+08  5.40709D-07  3.73703D-09
 f1 28  1/2 -  f2 50  1/2 +    47590254.04 C  3.46326D+09  4.58498D-06  3.17172D-08
                                           B  3.55866D+09  4.71127D-06  3.25908D-08
 f1 28  1/2 -  f2 51  1/2 +    47585004.48 C  1.31262D+11  1.73815D-04  1.20252D-06
                                           B  1.31576D+11  1.74231D-04  1.20540D-06
 f1 28  1/2 -  f2 52  1/2 +    47546905.98 C  8.19230D+10  1.08655D-04  7.52319D-07
                                           B  8.26245D+10  1.09585D-04  7.58761D-07
 f1 28  1/2 -  f2 53  1/2 +    47503297.72 C  2.67463D+11  3.55388D-04  2.46295D-06
                                           B  2.74677D+11  3.64974D-04  2.52938D-06
 f1 29  1/2 -  f2  1  1/2 +    47949205.56 C  6.01634D+07  7.84616D-08  5.38705D-10
                                           B  5.90460D+07  7.70044D-08  5.28700D-10
 f1 29  1/2 -  f2  2  1/2 +    47942049.69 C  7.95866D+08  1.03823D-06  7.12940D-09
                                           B  8.02561D+08  1.04697D-06  7.18938D-09
 f1 29  1/2 -  f2  3  1/2 +    47923585.73 C  1.19987D+10  1.56647D-05  1.07609D-07
                                           B  1.21397D+10  1.58488D-05  1.08874D-07
 f1 29  1/2 -  f2  4  1/2 +    47916365.89 C  3.07757D+10  4.01910D-05  2.76134D-07
                                           B  3.09658D+10  4.04392D-05  2.77840D-07
 f1 29  1/2 -  f2  5  1/2 +    47911640.28 C  2.91505D+10  3.80761D-05  2.61630D-07
                                           B  2.95691D+10  3.86229D-05  2.65387D-07
 f1 29  1/2 -  f2  6  1/2 +    47905851.91 C  3.39459D+10  4.43504D-05  3.04779D-07
                                           B  3.44941D+10  4.50667D-05  3.09701D-07
 f1 29  1/2 -  f2  7  1/2 +    47900661.24 C  1.62235D+11  2.12007D-04  1.45708D-06
                                           B  1.64035D+11  2.14359D-04  1.47325D-06
 f1 29  1/2 -  f2  8  1/2 +    47897954.96 C  1.18940D+10  1.55446D-05  1.06841D-07
                                           B  1.20435D+10  1.57401D-05  1.08185D-07
 f1 29  1/2 -  f2  9  1/2 +    47890238.55 C  9.59800D+10  1.25480D-04  8.62588D-07
                                           B  9.71584D+10  1.27021D-04  8.73178D-07
 f1 29  1/2 -  f2 10  1/2 +    47888842.51 C  3.15115D+08  4.11992D-07  2.83224D-09
                                           B  3.15730D+08  4.12796D-07  2.83777D-09
 f1 29  1/2 -  f2 11  1/2 +    47886904.47 C  1.98264D+10  2.59238D-05  1.78221D-07
                                           B  1.99402D+10  2.60726D-05  1.79243D-07
 f1 29  1/2 -  f2 12  1/2 +    47880107.23 C  1.40328D+11  1.83536D-04  1.26195D-06
                                           B  1.41272D+11  1.84771D-04  1.27044D-06
 f1 29  1/2 -  f2 13  1/2 +    47874085.83 C  2.61134D+10  3.41625D-05  2.34923D-07
                                           B  2.60901D+10  3.41321D-05  2.34714D-07
 f1 29  1/2 -  f2 14  1/2 +    47864531.53 C  8.30098D+03  1.08640D-11  7.47224D-14
                                           B  7.17619D+04  9.39191D-11  6.45975D-13
 f1 29  1/2 -  f2 15  1/2 +    47861349.72 C  6.45170D+11  8.44485D-04  5.80875D-06
                                           B  6.50271D+11  8.51162D-04  5.85468D-06
 f1 29  1/2 -  f2 16  1/2 +    47855622.01 C  1.44367D+12  1.89012D-03  1.30026D-05
                                           B  1.45488D+12  1.90479D-03  1.31036D-05
 f1 29  1/2 -  f2 17  1/2 +    47845349.30 C  3.75978D+11  4.92459D-04  3.38849D-06
                                           B  3.78856D+11  4.96230D-04  3.41443D-06
 f1 29  1/2 -  f2 18  1/2 +    47835729.34 C  4.75101D+11  6.22542D-04  4.28442D-06
                                           B  4.77752D+11  6.26016D-04  4.30833D-06
 f1 29  1/2 -  f2 19  1/2 +    47833508.19 C  1.39021D+13  1.82181D-02  1.25385D-04
                                           B  1.39937D+13  1.83382D-02  1.26212D-04
 f1 29  1/2 -  f2 20  1/2 +    47829936.60 C  6.75992D+11  8.85992D-04  6.09826D-06
                                           B  6.80217D+11  8.91530D-04  6.13637D-06
 f1 29  1/2 -  f2 21  1/2 +    47822924.03 C  1.58455D+12  2.07741D-03  1.43008D-05
                                           B  1.59202D+12  2.08720D-03  1.43683D-05
 f1 29  1/2 -  f2 22  1/2 +    47820202.25 C  1.13669D+10  1.49041D-05  1.02606D-07
                                           B  1.14558D+10  1.50207D-05  1.03408D-07
 f1 29  1/2 -  f2 23  1/2 +    47818997.55 C  2.72476D+12  3.57285D-03  2.45974D-05
                                           B  2.74440D+12  3.59861D-03  2.47748D-05
 f1 29  1/2 -  f2 24  1/2 +    47816208.14 C  1.05377D+12  1.38192D-03  9.51447D-06
                                           B  1.05981D+12  1.38984D-03  9.56896D-06
 f1 29  1/2 -  f2 25  1/2 +    47809140.63 C  1.87089D+13  2.45423D-02  1.68997D-04
                                           B  1.88197D+13  2.46876D-02  1.69998D-04
 f1 29  1/2 -  f2 26  1/2 +    47802792.58 C  2.18819D+12  2.87122D-03  1.97738D-05
                                           B  2.19986D+12  2.88653D-03  1.98792D-05
 f1 29  1/2 -  f2 27  1/2 +    47798359.20 C  2.63789D+13  3.46193D-02  2.38441D-04
                                           B  2.65400D+13  3.48307D-02  2.39897D-04
 f1 29  1/2 -  f2 28  1/2 +    47795812.18 C  7.87812D+10  1.03402D-04  7.12224D-07
                                           B  7.88032D+10  1.03431D-04  7.12423D-07
 f1 29  1/2 -  f2 29  1/2 +    47782331.01 C  1.23822D+12  1.62611D-03  1.12036D-05
                                           B  1.24709D+12  1.63776D-03  1.12839D-05
 f1 29  1/2 -  f2 30  1/2 +    47771986.41 C  1.07088D+13  1.40697D-02  9.69585D-05
                                           B  1.07773D+13  1.41596D-02  9.75783D-05
 f1 29  1/2 -  f2 31  1/2 +    47764914.75 C  1.33301D+12  1.75187D-03  1.20745D-05
                                           B  1.34099D+12  1.76237D-03  1.21468D-05
 f1 29  1/2 -  f2 32  1/2 +    47761222.80 C  2.53360D+12  3.33023D-03  2.29548D-05
                                           B  2.55367D+12  3.35662D-03  2.31368D-05
 f1 29  1/2 -  f2 33  1/2 +    47756931.64 C  1.47068D+12  1.93345D-03  1.33283D-05
                                           B  1.47513D+12  1.93930D-03  1.33686D-05
 f1 29  1/2 -  f2 34  1/2 +    47754059.20 C  3.00221D+11  3.94738D-04  2.72128D-06
                                           B  3.02271D+11  3.97432D-04  2.73986D-06
 f1 29  1/2 -  f2 35  1/2 +    47747297.48 C  8.76865D+11  1.15325D-03  7.95151D-06
                                           B  8.81814D+11  1.15976D-03  7.99639D-06
 f1 29  1/2 -  f2 36  1/2 +    47744244.23 C  8.86902D+10  1.16660D-04  8.04407D-07
                                           B  8.97141D+10  1.18007D-04  8.13694D-07
 f1 29  1/2 -  f2 37  1/2 +    47740412.46 C  8.41878D+11  1.10755D-03  7.63755D-06
                                           B  8.46433D+11  1.11355D-03  7.67887D-06
 f1 29  1/2 -  f2 38  1/2 +    47736825.29 C  1.44218D+12  1.89758D-03  1.30865D-05
                                           B  1.45158D+12  1.90995D-03  1.31718D-05
 f1 29  1/2 -  f2 39  1/2 +    47733671.29 C  1.45001D+11  1.90814D-04  1.31601D-06
                                           B  1.46112D+11  1.92275D-04  1.32609D-06
 f1 29  1/2 -  f2 40  1/2 +    47729868.97 C  1.57941D+11  2.07875D-04  1.43380D-06
                                           B  1.59227D+11  2.09568D-04  1.44547D-06
 f1 29  1/2 -  f2 41  1/2 +    47722347.95 C  9.00121D+09  1.18507D-05  8.17521D-08
                                           B  8.95798D+09  1.17938D-05  8.13595D-08
 f1 29  1/2 -  f2 42  1/2 +    47721609.18 C  4.40392D+12  5.79825D-03  3.99998D-05
                                           B  4.42705D+12  5.82871D-03  4.02099D-05
 f1 29  1/2 -  f2 43  1/2 +    47714619.88 C  1.01555D+11  1.33747D-04  9.22804D-07
                                           B  1.01787D+11  1.34053D-04  9.24911D-07
 f1 29  1/2 -  f2 44  1/2 +    47709424.23 C  5.07560D+09  6.68601D-06  4.61358D-08
                                           B  5.16747D+09  6.80702D-06  4.69709D-08
 f1 29  1/2 -  f2 45  1/2 +    47704145.58 C  2.84781D+10  3.75221D-05  2.58944D-07
                                           B  2.90476D+10  3.82724D-05  2.64122D-07
 f1 29  1/2 -  f2 46  1/2 +    47697325.68 C  4.94970D+11  6.52347D-04  4.50256D-06
                                           B  4.98051D+11  6.56407D-04  4.53059D-06
 f1 29  1/2 -  f2 47  1/2 +    47674347.77 C  5.03565D+08  6.64314D-07  4.58738D-09
                                           B  4.47011D+08  5.89708D-07  4.07219D-09
 f1 29  1/2 -  f2 48  1/2 +    47655583.87 C  1.51160D+12  1.99571D-03  1.37867D-05
                                           B  1.52671D+12  2.01566D-03  1.39245D-05
 f1 29  1/2 -  f2 49  1/2 +    47644420.68 C  5.14033D+12  6.78977D-03  4.69157D-05
                                           B  5.17078D+12  6.82998D-03  4.71936D-05
 f1 29  1/2 -  f2 50  1/2 +    47601163.17 C  1.34580D+11  1.78087D-04  1.23166D-06
                                           B  1.34287D+11  1.77700D-04  1.22898D-06
 f1 29  1/2 -  f2 51  1/2 +    47595913.62 C  9.79333D+11  1.29622D-03  8.96571D-06
                                           B  9.79151D+11  1.29598D-03  8.96405D-06
 f1 29  1/2 -  f2 52  1/2 +    47557815.11 C  4.56830D+08  6.05617D-07  4.19230D-09
                                           B  4.32414D+08  5.73250D-07  3.96824D-09
 f1 29  1/2 -  f2 53  1/2 +    47514206.85 C  2.06075D+11  2.73694D-04  1.89635D-06
                                           B  2.02193D+11  2.68539D-04  1.86063D-06
 f1 30  1/2 -  f2  1  1/2 +    47954724.59 C  1.38763D+09  1.80925D-06  1.24206D-08
                                           B  1.39481D+09  1.81861D-06  1.24849D-08
 f1 30  1/2 -  f2  2  1/2 +    47947568.72 C  1.46751D+11  1.91397D-04  1.31415D-06
                                           B  1.48313D+11  1.93434D-04  1.32813D-06
 f1 30  1/2 -  f2  3  1/2 +    47929104.76 C  3.93382D+09  5.13457D-06  3.52680D-08
                                           B  3.95274D+09  5.15926D-06  3.54376D-08
 f1 30  1/2 -  f2  4  1/2 +    47921884.92 C  1.30618D+11  1.70539D-04  1.17156D-06
                                           B  1.32172D+11  1.72568D-04  1.18550D-06
 f1 30  1/2 -  f2  5  1/2 +    47917159.31 C  3.44298D+10  4.49614D-05  3.08905D-07
                                           B  3.49069D+10  4.55844D-05  3.13185D-07
 f1 30  1/2 -  f2  6  1/2 +    47911370.94 C  2.09633D+10  2.73824D-05  1.88152D-07
                                           B  2.11890D+10  2.76772D-05  1.90177D-07
 f1 30  1/2 -  f2  7  1/2 +    47906180.27 C  1.99799D+10  2.61035D-05  1.79384D-07
                                           B  2.03490D+10  2.65857D-05  1.82697D-07
 f1 30  1/2 -  f2  8  1/2 +    47903473.99 C  1.95483D+11  2.55424D-04  1.75538D-06
                                           B  1.97266D+11  2.57754D-04  1.77139D-06
 f1 30  1/2 -  f2  9  1/2 +    47895757.58 C  1.19196D+10  1.55796D-05  1.07086D-07
                                           B  1.20886D+10  1.58005D-05  1.08605D-07
 f1 30  1/2 -  f2 10  1/2 +    47894361.53 C  1.21111D+11  1.58308D-04  1.08817D-06
                                           B  1.22413D+11  1.60009D-04  1.09986D-06
 f1 30  1/2 -  f2 11  1/2 +    47892423.50 C  2.48941D+10  3.25425D-05  2.23697D-07
                                           B  2.50378D+10  3.27303D-05  2.24988D-07
 f1 30  1/2 -  f2 12  1/2 +    47885626.26 C  6.67327D+10  8.72601D-05  5.99910D-07
                                           B  6.71320D+10  8.77823D-05  6.03500D-07
 f1 30  1/2 -  f2 13  1/2 +    47879604.85 C  2.26187D+11  2.95838D-04  2.03413D-06
                                           B  2.27946D+11  2.98139D-04  2.04995D-06
 f1 30  1/2 -  f2 14  1/2 +    47870050.56 C  1.68564D+10  2.20559D-05  1.51683D-07
                                           B  1.70494D+10  2.23085D-05  1.53420D-07
 f1 30  1/2 -  f2 15  1/2 +    47866868.75 C  1.15496D+11  1.51142D-04  1.03950D-06
                                           B  1.16623D+11  1.52617D-04  1.04965D-06
 f1 30  1/2 -  f2 16  1/2 +    47861141.04 C  2.56765D+11  3.36091D-04  2.31180D-06
                                           B  2.58518D+11  3.38386D-04  2.32758D-06
 f1 30  1/2 -  f2 17  1/2 +    47850868.33 C  4.67727D+10  6.12492D-05  4.21392D-07
                                           B  4.71513D+10  6.17450D-05  4.24803D-07
 f1 30  1/2 -  f2 18  1/2 +    47841248.37 C  3.50250D+11  4.58840D-04  3.15743D-06
                                           B  3.52343D+11  4.61581D-04  3.17630D-06
 f1 30  1/2 -  f2 19  1/2 +    47839027.22 C  1.08816D+13  1.42565D-02  9.81087D-05
                                           B  1.09573D+13  1.43558D-02  9.87919D-05
 f1 30  1/2 -  f2 20  1/2 +    47835455.63 C  5.98222D+10  7.83881D-05  5.39480D-07
                                           B  6.02021D+10  7.88859D-05  5.42906D-07
 f1 30  1/2 -  f2 21  1/2 +    47828443.06 C  9.47336D+12  1.24171D-02  8.54690D-05
                                           B  9.54562D+12  1.25118D-02  8.61209D-05
 f1 30  1/2 -  f2 22  1/2 +    47825721.28 C  2.46400D+13  3.23002D-02  2.22341D-04
                                           B  2.48108D+13  3.25241D-02  2.23882D-04
 f1 30  1/2 -  f2 23  1/2 +    47824516.57 C  4.47078D+12  5.86098D-03  4.03455D-05
                                           B  4.50892D+12  5.91097D-03  4.06897D-05
 f1 30  1/2 -  f2 24  1/2 +    47821727.16 C  1.06553D+12  1.39702D-03  9.61726D-06
                                           B  1.07285D+12  1.40662D-03  9.68335D-06
 f1 30  1/2 -  f2 25  1/2 +    47814659.65 C  2.78109D+12  3.64738D-03  2.51128D-05
                                           B  2.79500D+12  3.66562D-03  2.52384D-05
 f1 30  1/2 -  f2 26  1/2 +    47808311.60 C  3.16315D+10  4.14955D-05  2.85741D-07
                                           B  3.17813D+10  4.16920D-05  2.87095D-07
 f1 30  1/2 -  f2 27  1/2 +    47803878.23 C  1.35678D+13  1.78021D-02  1.22598D-04
                                           B  1.36521D+13  1.79127D-02  1.23360D-04
 f1 30  1/2 -  f2 28  1/2 +    47801331.20 C  6.77815D+12  8.89445D-03  6.12568D-05
                                           B  6.81972D+12  8.94900D-03  6.16325D-05
 f1 30  1/2 -  f2 29  1/2 +    47787850.03 C  2.16303D+13  2.83997D-02  1.95647D-04
                                           B  2.17807D+13  2.85973D-02  1.97007D-04
 f1 30  1/2 -  f2 30  1/2 +    47777505.44 C  7.70740D+12  1.01239D-02  6.97591D-05
                                           B  7.75293D+12  1.01837D-02  7.01712D-05
 f1 30  1/2 -  f2 31  1/2 +    47770433.77 C  2.34188D+11  3.07704D-04  2.12056D-06
                                           B  2.35847D+11  3.09884D-04  2.13558D-06
 f1 30  1/2 -  f2 32  1/2 +    47766741.83 C  4.89751D+12  6.43594D-03  4.43570D-05
                                           B  4.93137D+12  6.48044D-03  4.46636D-05
 f1 30  1/2 -  f2 33  1/2 +    47762450.67 C  6.64877D+10  8.73889D-05  6.02345D-07
                                           B  6.67304D+10  8.77079D-05  6.04543D-07
 f1 30  1/2 -  f2 34  1/2 +    47759578.22 C  1.56687D+11  2.05968D-04  1.41976D-06
                                           B  1.57525D+11  2.07069D-04  1.42735D-06
 f1 30  1/2 -  f2 35  1/2 +    47752816.51 C  1.58074D+12  2.07850D-03  1.43293D-05
                                           B  1.59150D+12  2.09265D-03  1.44269D-05
 f1 30  1/2 -  f2 36  1/2 +    47749763.25 C  7.34214D+11  9.65535D-04  6.65690D-06
                                           B  7.39723D+11  9.72779D-04  6.70685D-06
 f1 30  1/2 -  f2 37  1/2 +    47745931.48 C  1.81882D+10  2.39224D-05  1.64947D-07
                                           B  1.83257D+10  2.41033D-05  1.66194D-07
 f1 30  1/2 -  f2 38  1/2 +    47742344.32 C  1.84773D+12  2.43063D-03  1.67607D-05
                                           B  1.85531D+12  2.44060D-03  1.68294D-05
 f1 30  1/2 -  f2 39  1/2 +    47739190.32 C  5.66354D+11  7.45119D-04  5.13838D-06
                                           B  5.68986D+11  7.48582D-04  5.16226D-06
 f1 30  1/2 -  f2 40  1/2 +    47735388.00 C  6.74609D+11  8.87686D-04  6.12202D-06
                                           B  6.78659D+11  8.93014D-04  6.15876D-06
 f1 30  1/2 -  f2 41  1/2 +    47727866.98 C  2.97099D+10  3.91061D-05  2.69742D-07
                                           B  2.99751D+10  3.94552D-05  2.72149D-07
 f1 30  1/2 -  f2 42  1/2 +    47727128.21 C  4.80193D+11  6.32081D-04  4.35997D-06
                                           B  4.83516D+11  6.36455D-04  4.39014D-06
 f1 30  1/2 -  f2 43  1/2 +    47720138.91 C  1.01936D+12  1.34218D-03  9.25942D-06
                                           B  1.02341D+12  1.34752D-03  9.29625D-06
 f1 30  1/2 -  f2 44  1/2 +    47714943.26 C  1.16280D+12  1.53138D-03  1.05658D-05
                                           B  1.17121D+12  1.54247D-03  1.06423D-05
 f1 30  1/2 -  f2 45  1/2 +    47709664.61 C  7.59323D+11  1.00023D-03  6.90194D-06
                                           B  7.59655D+11  1.00067D-03  6.90495D-06
 f1 30  1/2 -  f2 46  1/2 +    47702844.70 C  3.09623D+11  4.07974D-04  2.81555D-06
                                           B  3.12658D+11  4.11973D-04  2.84315D-06
 f1 30  1/2 -  f2 47  1/2 +    47679866.80 C  2.06954D+12  2.72955D-03  1.88465D-05
                                           B  2.08678D+12  2.75229D-03  1.90035D-05
 f1 30  1/2 -  f2 48  1/2 +    47661102.90 C  6.04300D+12  7.97650D-03  5.50965D-05
                                           B  6.07725D+12  8.02171D-03  5.54088D-05
 f1 30  1/2 -  f2 49  1/2 +    47649939.70 C  3.53808D+11  4.67230D-04  3.22808D-06
                                           B  3.57504D+11  4.72111D-04  3.26180D-06
 f1 30  1/2 -  f2 50  1/2 +    47606682.20 C  5.55845D+10  7.35369D-05  5.08526D-07
                                           B  5.62723D+10  7.44469D-05  5.14818D-07
 f1 30  1/2 -  f2 51  1/2 +    47601432.64 C  4.56147D+10  6.03605D-05  4.17454D-07
                                           B  4.56511D+10  6.04086D-05  4.17786D-07
 f1 30  1/2 -  f2 52  1/2 +    47563334.14 C  3.53671D+11  4.68751D-04  3.24448D-06
                                           B  3.54085D+11  4.69300D-04  3.24828D-06
 f1 30  1/2 -  f2 53  1/2 +    47519725.87 C  1.34300D+09  1.78326D-06  1.23543D-08
                                           B  1.42985D+09  1.89859D-06  1.31533D-08
 f1 31  1/2 -  f2  1  1/2 +    47958708.95 C  5.53407D+08  7.21435D-07  4.95228D-09
                                           B  5.56917D+08  7.26011D-07  4.98369D-09
 f1 31  1/2 -  f2  2  1/2 +    47951553.08 C  5.87763D+09  7.66451D-06  5.26208D-08
                                           B  5.91722D+09  7.71614D-06  5.29753D-08
 f1 31  1/2 -  f2  3  1/2 +    47933089.13 C  2.01259D+09  2.62647D-06  1.80390D-08
                                           B  2.00339D+09  2.61447D-06  1.79566D-08
 f1 31  1/2 -  f2  4  1/2 +    47925869.29 C  1.87287D+10  2.44487D-05  1.67943D-07
                                           B  1.89662D+10  2.47587D-05  1.70072D-07
 f1 31  1/2 -  f2  5  1/2 +    47921143.68 C  1.28973D+10  1.68396D-05  1.15686D-07
                                           B  1.30080D+10  1.69842D-05  1.16679D-07
 f1 31  1/2 -  f2  6  1/2 +    47915355.30 C  8.97043D+09  1.17152D-05  8.04919D-08
                                           B  9.02281D+09  1.17837D-05  8.09620D-08
 f1 31  1/2 -  f2  7  1/2 +    47910164.63 C  1.46311D+09  1.91121D-06  1.31328D-08
                                           B  1.46494D+09  1.91361D-06  1.31493D-08
 f1 31  1/2 -  f2  8  1/2 +    47907458.36 C  6.07851D+10  7.94107D-05  5.45697D-07
                                           B  6.13712D+10  8.01763D-05  5.50958D-07
 f1 31  1/2 -  f2  9  1/2 +    47899741.95 C  2.21352D+11  2.89272D-04  1.98815D-06
                                           B  2.23551D+11  2.92144D-04  2.00789D-06
 f1 31  1/2 -  f2 10  1/2 +    47898345.90 C  6.55303D+10  8.56424D-05  5.88632D-07
                                           B  6.63906D+10  8.67667D-05  5.96360D-07
 f1 31  1/2 -  f2 11  1/2 +    47896407.87 C  9.68696D+10  1.26610D-04  8.70246D-07
                                           B  9.78841D+10  1.27936D-04  8.79360D-07
 f1 31  1/2 -  f2 12  1/2 +    47889610.62 C  1.04286D+11  1.36343D-04  9.37276D-07
                                           B  1.05466D+11  1.37886D-04  9.47879D-07
 f1 31  1/2 -  f2 13  1/2 +    47883589.22 C  1.35096D+11  1.76667D-04  1.21463D-06
                                           B  1.36323D+11  1.78272D-04  1.22567D-06
 f1 31  1/2 -  f2 14  1/2 +    47874034.92 C  1.25558D+10  1.64260D-05  1.12955D-07
                                           B  1.26088D+10  1.64954D-05  1.13433D-07
 f1 31  1/2 -  f2 15  1/2 +    47870853.11 C  5.80490D+10  7.59522D-05  5.22330D-07
                                           B  5.84517D+10  7.64790D-05  5.25953D-07
 f1 31  1/2 -  f2 16  1/2 +    47865125.41 C  5.00939D+10  6.55593D-05  4.50911D-07
                                           B  5.06641D+10  6.63055D-05  4.56043D-07
 f1 31  1/2 -  f2 17  1/2 +    47854852.70 C  6.37724D+11  8.34965D-04  5.74405D-06
                                           B  6.42511D+11  8.41233D-04  5.78717D-06
 f1 31  1/2 -  f2 18  1/2 +    47845232.74 C  7.08297D+11  9.27739D-04  6.38356D-06
                                           B  7.14380D+11  9.35707D-04  6.43838D-06
 f1 31  1/2 -  f2 19  1/2 +    47843011.59 C  1.43337D+12  1.87762D-03  1.29201D-05
                                           B  1.44688D+12  1.89533D-03  1.30419D-05
 f1 31  1/2 -  f2 20  1/2 +    47839439.99 C  2.82045D+12  3.69516D-03  2.54286D-05
                                           B  2.84554D+12  3.72804D-03  2.56549D-05
 f1 31  1/2 -  f2 21  1/2 +    47832427.43 C  7.57201D+12  9.92325D-03  6.82979D-05
                                           B  7.62734D+12  9.99577D-03  6.87970D-05
 f1 31  1/2 -  f2 22  1/2 +    47829705.64 C  8.77791D+11  1.15049D-03  7.91884D-06
                                           B  8.82757D+11  1.15700D-03  7.96364D-06
 f1 31  1/2 -  f2 23  1/2 +    47828500.94 C  3.74542D+11  4.90925D-04  3.37912D-06
                                           B  3.76901D+11  4.94017D-04  3.40041D-06
 f1 31  1/2 -  f2 24  1/2 +    47825711.53 C  7.42448D+12  9.73264D-03  6.69954D-05
                                           B  7.47617D+12  9.80040D-03  6.74618D-05
 f1 31  1/2 -  f2 25  1/2 +    47818644.02 C  5.34289D+12  7.00599D-03  4.82334D-05
                                           B  5.37617D+12  7.04963D-03  4.85338D-05
 f1 31  1/2 -  f2 26  1/2 +    47812295.97 C  6.02532D+12  7.90294D-03  5.44158D-05
                                           B  6.06460D+12  7.95446D-03  5.47705D-05
 f1 31  1/2 -  f2 27  1/2 +    47807862.60 C  1.19127D+13  1.56279D-02  1.07616D-04
                                           B  1.19856D+13  1.57235D-02  1.08275D-04
 f1 31  1/2 -  f2 28  1/2 +    47805315.57 C  2.99452D+12  3.92882D-03  2.70559D-05
                                           B  3.01090D+12  3.95032D-03  2.72039D-05
 f1 31  1/2 -  f2 29  1/2 +    47791834.40 C  7.91557D+13  1.03911D-01  7.15788D-04
                                           B  7.96345D+13  1.04540D-01  7.20118D-04
 f1 31  1/2 -  f2 30  1/2 +    47781489.81 C  6.22630D+10  8.17708D-05  5.63396D-07
                                           B  6.15418D+10  8.08236D-05  5.56871D-07
 f1 31  1/2 -  f2 31  1/2 +    47774418.14 C  4.61925D+12  6.06832D-03  4.18166D-05
                                           B  4.64962D+12  6.10821D-03  4.20915D-05
 f1 31  1/2 -  f2 32  1/2 +    47770726.20 C  7.48388D+12  9.83311D-03  6.77648D-05
                                           B  7.52492D+12  9.88703D-03  6.81364D-05
 f1 31  1/2 -  f2 33  1/2 +    47766435.04 C  3.88534D+11  5.10589D-04  3.51904D-06
                                           B  3.89139D+11  5.11384D-04  3.52452D-06
 f1 31  1/2 -  f2 34  1/2 +    47763562.59 C  6.79160D+11  8.92620D-04  6.15241D-06
                                           B  6.82754D+11  8.97344D-04  6.18497D-06
 f1 31  1/2 -  f2 35  1/2 +    47756800.87 C  8.63525D+11  1.13525D-03  7.82587D-06
                                           B  8.67524D+11  1.14051D-03  7.86211D-06
 f1 31  1/2 -  f2 36  1/2 +    47753747.62 C  6.14277D+11  8.07676D-04  5.56808D-06
                                           B  6.18526D+11  8.13263D-04  5.60659D-06
 f1 31  1/2 -  f2 37  1/2 +    47749915.85 C  6.92666D+11  9.10891D-04  6.28014D-06
                                           B  6.96198D+11  9.15536D-04  6.31216D-06
 f1 31  1/2 -  f2 38  1/2 +    47746328.69 C  4.85687D+11  6.38799D-04  4.40453D-06
                                           B  4.86707D+11  6.40141D-04  4.41379D-06
 f1 31  1/2 -  f2 39  1/2 +    47743174.69 C  1.15567D+12  1.52019D-03  1.04825D-05
                                           B  1.16190D+12  1.52840D-03  1.05390D-05
 f1 31  1/2 -  f2 40  1/2 +    47739372.37 C  1.93322D+11  2.54341D-04  1.75394D-06
                                           B  1.94583D+11  2.55999D-04  1.76538D-06
 f1 31  1/2 -  f2 41  1/2 +    47731851.35 C  2.18588D+11  2.87672D-04  1.98410D-06
                                           B  2.20159D+11  2.89739D-04  1.99837D-06
 f1 31  1/2 -  f2 42  1/2 +    47731112.57 C  2.35532D+11  3.09981D-04  2.13801D-06
                                           B  2.36027D+11  3.10632D-04  2.14250D-06
 f1 31  1/2 -  f2 43  1/2 +    47724123.28 C  4.14656D+11  5.45883D-04  3.76563D-06
                                           B  4.14446D+11  5.45607D-04  3.76372D-06
 f1 31  1/2 -  f2 44  1/2 +    47718927.63 C  7.34571D+10  9.67253D-05  6.67306D-07
                                           B  7.39294D+10  9.73473D-05  6.71597D-07
 f1 31  1/2 -  f2 45  1/2 +    47713648.98 C  1.07089D+12  1.41042D-03  9.73153D-06
                                           B  1.07716D+12  1.41867D-03  9.78845D-06
 f1 31  1/2 -  f2 46  1/2 +    47706829.07 C  1.77854D+11  2.34310D-04  1.61691D-06
                                           B  1.78059D+11  2.34580D-04  1.61877D-06
 f1 31  1/2 -  f2 47  1/2 +    47683851.16 C  4.08366D+12  5.38511D-03  3.71791D-05
                                           B  4.11510D+12  5.42658D-03  3.74654D-05
 f1 31  1/2 -  f2 48  1/2 +    47665087.27 C  1.89297D+11  2.49822D-04  1.72547D-06
                                           B  1.90086D+11  2.50863D-04  1.73265D-06
 f1 31  1/2 -  f2 49  1/2 +    47653924.07 C  3.49269D+09  4.61159D-06  3.18586D-08
                                           B  3.53888D+09  4.67258D-06  3.22800D-08
 f1 31  1/2 -  f2 50  1/2 +    47610666.57 C  1.03586D+09  1.37018D-06  9.47437D-09
                                           B  9.94774D+08  1.31584D-06  9.09861D-09
 f1 31  1/2 -  f2 51  1/2 +    47605417.01 C  6.89672D+11  9.12469D-04  6.31011D-06
                                           B  6.90177D+11  9.13136D-04  6.31473D-06
 f1 31  1/2 -  f2 52  1/2 +    47567318.51 C  9.91623D+10  1.31406D-04  9.09460D-07
                                           B  1.00539D+11  1.33231D-04  9.22089D-07
 f1 31  1/2 -  f2 53  1/2 +    47523710.24 C  2.52012D+11  3.34571D-04  2.31768D-06
                                           B  2.52917D+11  3.35773D-04  2.32601D-06
 f1 32  1/2 -  f2  1  1/2 +    47977645.09 C  9.03761D+08  1.17724D-06  8.07793D-09
                                           B  9.10348D+08  1.18582D-06  8.13681D-09
 f1 32  1/2 -  f2  2  1/2 +    47970489.22 C  1.00021D+11  1.30326D-04  8.94405D-07
                                           B  1.01117D+11  1.31755D-04  9.04206D-07
 f1 32  1/2 -  f2  3  1/2 +    47952025.27 C  1.57419D+11  2.05273D-04  1.40929D-06
                                           B  1.60297D+11  2.09026D-04  1.43506D-06
 f1 32  1/2 -  f2  4  1/2 +    47944805.43 C  4.69994D+11  6.13051D-04  4.20950D-06
                                           B  4.75199D+11  6.19841D-04  4.25612D-06
 f1 32  1/2 -  f2  5  1/2 +    47940079.82 C  1.58182D+11  2.06371D-04  1.41718D-06
                                           B  1.60130D+11  2.08912D-04  1.43463D-06
 f1 32  1/2 -  f2  6  1/2 +    47934291.44 C  8.29577D+11  1.08256D-03  7.43500D-06
                                           B  8.39121D+11  1.09501D-03  7.52054D-06
 f1 32  1/2 -  f2  7  1/2 +    47929100.77 C  4.74455D+11  6.19276D-04  4.25364D-06
                                           B  4.79114D+11  6.25357D-04  4.29541D-06
 f1 32  1/2 -  f2  8  1/2 +    47926394.50 C  4.87663D+11  6.36588D-04  4.37280D-06
                                           B  4.92405D+11  6.42778D-04  4.41532D-06
 f1 32  1/2 -  f2  9  1/2 +    47918678.09 C  1.63946D+09  2.14082D-06  1.47079D-08
                                           B  1.47080D+09  1.92057D-06  1.31947D-08
 f1 32  1/2 -  f2 10  1/2 +    47917282.04 C  2.27642D+11  2.97273D-04  2.04239D-06
                                           B  2.31233D+11  3.01963D-04  2.07461D-06
 f1 32  1/2 -  f2 11  1/2 +    47915344.01 C  2.21974D+10  2.89895D-05  1.99178D-07
                                           B  2.23630D+10  2.92058D-05  2.00664D-07
 f1 32  1/2 -  f2 12  1/2 +    47908546.76 C  6.24976D+11  8.16442D-04  5.61032D-06
                                           B  6.35539D+11  8.30241D-04  5.70514D-06
 f1 32  1/2 -  f2 13  1/2 +    47902525.36 C  5.58207D+10  7.29401D-05  5.01284D-07
                                           B  5.55762D+10  7.26206D-05  4.99088D-07
 f1 32  1/2 -  f2 14  1/2 +    47892971.06 C  5.64907D+09  7.38450D-06  5.07604D-08
                                           B  6.10145D+09  7.97586D-06  5.48253D-08
 f1 32  1/2 -  f2 15  1/2 +    47889789.25 C  5.20648D+12  6.80685D-03  4.67928D-05
                                           B  5.23695D+12  6.84669D-03  4.70666D-05
 f1 32  1/2 -  f2 16  1/2 +    47884061.55 C  2.34589D+12  3.06771D-03  2.10911D-05
                                           B  2.36468D+12  3.09228D-03  2.12600D-05
 f1 32  1/2 -  f2 17  1/2 +    47873788.84 C  1.27178D+12  1.66381D-03  1.14415D-05
                                           B  1.27958D+12  1.67402D-03  1.15116D-05
 f1 32  1/2 -  f2 18  1/2 +    47864168.88 C  8.03018D+10  1.05097D-04  7.22865D-07
                                           B  8.08359D+10  1.05796D-04  7.27673D-07
 f1 32  1/2 -  f2 19  1/2 +    47861947.73 C  6.98948D+10  9.14855D-05  6.29270D-07
                                           B  7.10293D+10  9.29704D-05  6.39484D-07
 f1 32  1/2 -  f2 20  1/2 +    47858376.13 C  3.94776D+08  5.16800D-07  3.55500D-09
                                           B  3.18422D+08  4.16846D-07  2.86743D-09
 f1 32  1/2 -  f2 21  1/2 +    47851363.57 C  4.78463D+10  6.26538D-05  4.31051D-07
                                           B  4.88508D+10  6.39692D-05  4.40101D-07
 f1 32  1/2 -  f2 22  1/2 +    47848641.78 C  2.64682D+11  3.46635D-04  2.38495D-06
                                           B  2.65703D+11  3.47972D-04  2.39415D-06
 f1 32  1/2 -  f2 23  1/2 +    47847437.08 C  1.40048D+12  1.83421D-03  1.26202D-05
                                           B  1.40981D+12  1.84643D-03  1.27042D-05
 f1 32  1/2 -  f2 24  1/2 +    47844647.67 C  9.48912D+11  1.24293D-03  8.55242D-06
                                           B  9.58866D+11  1.25597D-03  8.64214D-06
 f1 32  1/2 -  f2 25  1/2 +    47837580.16 C  1.13903D+11  1.49240D-04  1.02705D-06
                                           B  1.14376D+11  1.49859D-04  1.03131D-06
 f1 32  1/2 -  f2 26  1/2 +    47831232.11 C  1.33229D+12  1.74608D-03  1.20179D-05
                                           B  1.34358D+12  1.76088D-03  1.21197D-05
 f1 32  1/2 -  f2 27  1/2 +    47826798.74 C  7.03576D+11  9.22266D-04  6.34834D-06
                                           B  7.08189D+11  9.28313D-04  6.38997D-06
 f1 32  1/2 -  f2 28  1/2 +    47824251.71 C  3.99487D+12  5.23714D-03  3.60513D-05
                                           B  4.02980D+12  5.28293D-03  3.63666D-05
 f1 32  1/2 -  f2 29  1/2 +    47810770.54 C  9.57771D+11  1.25631D-03  8.65063D-06
                                           B  9.64715D+11  1.26542D-03  8.71335D-06
 f1 32  1/2 -  f2 30  1/2 +    47800425.95 C  9.80947D+11  1.28727D-03  8.86571D-06
                                           B  9.88058D+11  1.29660D-03  8.92998D-06
 f1 32  1/2 -  f2 31  1/2 +    47793354.28 C  1.48380D+13  1.94773D-02  1.34164D-04
                                           B  1.49469D+13  1.96202D-02  1.35149D-04
 f1 32  1/2 -  f2 32  1/2 +    47789662.34 C  3.13933D+12  4.12152D-03  2.83922D-05
                                           B  3.16253D+12  4.15197D-03  2.86020D-05
 f1 32  1/2 -  f2 33  1/2 +    47785371.18 C  2.10457D+12  2.76351D-03  1.90389D-05
                                           B  2.11924D+12  2.78277D-03  1.91716D-05
 f1 32  1/2 -  f2 34  1/2 +    47782498.73 C  7.29393D+12  9.57881D-03  6.59961D-05
                                           B  7.34327D+12  9.64361D-03  6.64426D-05
 f1 32  1/2 -  f2 35  1/2 +    47775737.01 C  6.73331D+12  8.84508D-03  6.09495D-05
                                           B  6.77459D+12  8.89931D-03  6.13231D-05
 f1 32  1/2 -  f2 36  1/2 +    47772683.76 C  1.54543D+13  2.03038D-02  1.39918D-04
                                           B  1.55571D+13  2.04389D-02  1.40849D-04
 f1 32  1/2 -  f2 37  1/2 +    47768851.99 C  7.19308D+08  9.45176D-07  6.51394D-09
                                           B  6.95063D+08  9.13318D-07  6.29438D-09
 f1 32  1/2 -  f2 38  1/2 +    47765264.83 C  1.34558D+12  1.76837D-03  1.21881D-05
                                           B  1.35336D+12  1.77859D-03  1.22586D-05
 f1 32  1/2 -  f2 39  1/2 +    47762110.82 C  1.40281D+12  1.84383D-03  1.27090D-05
                                           B  1.41192D+12  1.85580D-03  1.27915D-05
 f1 32  1/2 -  f2 40  1/2 +    47758308.51 C  3.68882D+12  4.84928D-03  3.34275D-05
                                           B  3.71368D+12  4.88196D-03  3.36528D-05
 f1 32  1/2 -  f2 41  1/2 +    47750787.48 C  5.61627D+11  7.38542D-04  5.09178D-06
                                           B  5.66417D+11  7.44840D-04  5.13521D-06
 f1 32  1/2 -  f2 42  1/2 +    47750048.71 C  4.24522D+11  5.58265D-04  3.84895D-06
                                           B  4.26710D+11  5.61142D-04  3.86878D-06
 f1 32  1/2 -  f2 43  1/2 +    47743059.42 C  6.26277D+12  8.23822D-03  5.68066D-05
                                           B  6.30120D+12  8.28878D-03  5.71552D-05
 f1 32  1/2 -  f2 44  1/2 +    47737863.77 C  2.12474D+11  2.79555D-04  1.92788D-06
                                           B  2.13145D+11  2.80438D-04  1.93397D-06
 f1 32  1/2 -  f2 45  1/2 +    47732585.12 C  2.78675D+10  3.66738D-05  2.52940D-07
                                           B  2.81894D+10  3.70975D-05  2.55861D-07
 f1 32  1/2 -  f2 46  1/2 +    47725765.21 C  1.69313D+12  2.22880D-03  1.53743D-05
                                           B  1.70010D+12  2.23798D-03  1.54376D-05
 f1 32  1/2 -  f2 47  1/2 +    47702787.30 C  8.69165D+10  1.14526D-04  7.90377D-07
                                           B  8.73059D+10  1.15039D-04  7.93918D-07
 f1 32  1/2 -  f2 48  1/2 +    47684023.41 C  5.69574D+10  7.51090D-05  5.18555D-07
                                           B  5.71881D+10  7.54133D-05  5.20656D-07
 f1 32  1/2 -  f2 49  1/2 +    47672860.21 C  2.35764D+11  3.11044D-04  2.14796D-06
                                           B  2.36677D+11  3.12249D-04  2.15628D-06
 f1 32  1/2 -  f2 50  1/2 +    47629602.71 C  6.29977D+13  8.32642D-02  5.75515D-04
                                           B  6.31014D+13  8.34013D-02  5.76463D-04
 f1 32  1/2 -  f2 51  1/2 +    47624353.15 C  3.73850D+12  4.94228D-03  3.41644D-05
                                           B  3.74130D+12  4.94598D-03  3.41900D-05
 f1 32  1/2 -  f2 52  1/2 +    47586254.65 C  9.02042D+10  1.19440D-04  8.26315D-07
                                           B  9.00883D+10  1.19287D-04  8.25253D-07
 f1 32  1/2 -  f2 53  1/2 +    47542646.38 C  2.18996D+10  2.90508D-05  2.01164D-07
                                           B  2.19161D+10  2.90727D-05  2.01315D-07
 f1 33  1/2 -  f2  1  1/2 +    47988042.89 C  1.14000D+10  1.48432D-05  1.01828D-07
                                           B  1.15305D+10  1.50130D-05  1.02994D-07
 f1 33  1/2 -  f2  2  1/2 +    47980887.02 C  3.01051D+11  3.92095D-04  2.69029D-06
                                           B  3.04615D+11  3.96737D-04  2.72213D-06
 f1 33  1/2 -  f2  3  1/2 +    47962423.07 C  3.15876D+11  4.11720D-04  2.82603D-06
                                           B  3.19124D+11  4.15954D-04  2.85509D-06
 f1 33  1/2 -  f2  4  1/2 +    47955203.23 C  3.87256D+11  5.04910D-04  3.46620D-06
                                           B  3.91316D+11  5.10204D-04  3.50254D-06
 f1 33  1/2 -  f2  5  1/2 +    47950477.62 C  2.26040D+10  2.94772D-05  2.02381D-07
                                           B  2.27417D+10  2.96568D-05  2.03614D-07
 f1 33  1/2 -  f2  6  1/2 +    47944689.24 C  2.76366D+10  3.60489D-05  2.47529D-07
                                           B  2.81422D+10  3.67083D-05  2.52058D-07
 f1 33  1/2 -  f2  7  1/2 +    47939498.57 C  6.32761D+10  8.25544D-05  5.66921D-07
                                           B  6.38691D+10  8.33281D-05  5.72234D-07
 f1 33  1/2 -  f2  8  1/2 +    47936792.30 C  3.05634D+10  3.98797D-05  2.73879D-07
                                           B  3.08124D+10  4.02046D-05  2.76110D-07
 f1 33  1/2 -  f2  9  1/2 +    47929075.89 C  4.02395D+11  5.25222D-04  3.60761D-06
                                           B  4.04537D+11  5.28017D-04  3.62681D-06
 f1 33  1/2 -  f2 10  1/2 +    47927679.84 C  4.06130D+11  5.30128D-04  3.64141D-06
                                           B  4.10286D+11  5.35552D-04  3.67867D-06
 f1 33  1/2 -  f2 11  1/2 +    47925741.81 C  1.96428D+10  2.56421D-05  1.76141D-07
                                           B  1.97712D+10  2.58097D-05  1.77292D-07
 f1 33  1/2 -  f2 12  1/2 +    47918944.56 C  1.42686D+11  1.86317D-04  1.28003D-06
                                           B  1.42566D+11  1.86161D-04  1.27896D-06
 f1 33  1/2 -  f2 13  1/2 +    47912923.16 C  3.41891D+11  4.46550D-04  3.06827D-06
                                           B  3.47014D+11  4.53241D-04  3.11424D-06
 f1 33  1/2 -  f2 14  1/2 +    47903368.86 C  8.72631D+09  1.14021D-05  7.83603D-08
                                           B  8.87358D+09  1.15946D-05  7.96827D-08
 f1 33  1/2 -  f2 15  1/2 +    47900187.05 C  1.10168D+12  1.43968D-03  9.89477D-06
                                           B  1.11626D+12  1.45875D-03  1.00258D-05
 f1 33  1/2 -  f2 16  1/2 +    47894459.35 C  3.00848D+11  3.93246D-04  2.70306D-06
                                           B  3.05955D+11  3.99922D-04  2.74894D-06
 f1 33  1/2 -  f2 17  1/2 +    47884186.64 C  1.88761D+08  2.46840D-07  1.69706D-09
                                           B  1.98391D+08  2.59433D-07  1.78365D-09
 f1 33  1/2 -  f2 18  1/2 +    47874566.68 C  5.57679D+11  7.29562D-04  5.01687D-06
                                           B  5.63799D+11  7.37568D-04  5.07193D-06
 f1 33  1/2 -  f2 19  1/2 +    47872345.53 C  2.64707D+11  3.46325D-04  2.38163D-06
                                           B  2.69336D+11  3.52382D-04  2.42328D-06
 f1 33  1/2 -  f2 20  1/2 +    47868773.93 C  2.07674D+10  2.71747D-05  1.86891D-07
                                           B  2.16232D+10  2.82946D-05  1.94593D-07
 f1 33  1/2 -  f2 21  1/2 +    47861761.37 C  2.58867D+09  3.38834D-06  2.33064D-08
                                           B  2.34930D+09  3.07503D-06  2.11513D-08
 f1 33  1/2 -  f2 22  1/2 +    47859039.58 C  3.18940D+11  4.17512D-04  2.87197D-06
                                           B  3.20057D+11  4.18974D-04  2.88203D-06
 f1 33  1/2 -  f2 23  1/2 +    47857834.88 C  7.53045D+11  9.85831D-04  6.78149D-06
                                           B  7.62155D+11  9.97758D-04  6.86353D-06
 f1 33  1/2 -  f2 24  1/2 +    47855045.47 C  1.50998D+12  1.97698D-03  1.36004D-05
                                           B  1.52500D+12  1.99665D-03  1.37357D-05
 f1 33  1/2 -  f2 25  1/2 +    47847977.96 C  8.27128D+11  1.08326D-03  7.45324D-06
                                           B  8.32992D+11  1.09094D-03  7.50608D-06
 f1 33  1/2 -  f2 26  1/2 +    47841629.91 C  1.83764D+09  2.40733D-06  1.65655D-08
                                           B  1.80204D+09  2.36069D-06  1.62446D-08
 f1 33  1/2 -  f2 27  1/2 +    47837196.54 C  3.16792D+12  4.15079D-03  2.85654D-05
                                           B  3.19380D+12  4.18470D-03  2.87988D-05
 f1 33  1/2 -  f2 28  1/2 +    47834649.51 C  5.75053D+12  7.53547D-03  5.18613D-05
                                           B  5.80264D+12  7.60376D-03  5.23313D-05
 f1 33  1/2 -  f2 29  1/2 +    47821168.34 C  2.22085D+12  2.91183D-03  2.00457D-05
                                           B  2.23636D+12  2.93218D-03  2.01858D-05
 f1 33  1/2 -  f2 30  1/2 +    47810823.75 C  1.78152D+12  2.33682D-03  1.60907D-05
                                           B  1.79769D+12  2.35804D-03  1.62368D-05
 f1 33  1/2 -  f2 31  1/2 +    47803752.08 C  1.08658D+14  1.42570D-01  9.81840D-04
                                           B  1.09488D+14  1.43658D-01  9.89336D-04
 f1 33  1/2 -  f2 32  1/2 +    47800060.14 C  1.27871D+13  1.67804D-02  1.15571D-04
                                           B  1.28818D+13  1.69047D-02  1.16427D-04
 f1 33  1/2 -  f2 33  1/2 +    47795768.98 C  1.61135D+12  2.11494D-03  1.45675D-05
                                           B  1.61967D+12  2.12587D-03  1.46427D-05
 f1 33  1/2 -  f2 34  1/2 +    47792896.53 C  4.70770D+12  6.17974D-03  4.25679D-05
                                           B  4.74356D+12  6.22681D-03  4.28922D-05
 f1 33  1/2 -  f2 35  1/2 +    47786134.81 C  1.39524D+12  1.83203D-03  1.26214D-05
                                           B  1.40424D+12  1.84385D-03  1.27028D-05
 f1 33  1/2 -  f2 36  1/2 +    47783081.56 C  6.57600D+12  8.63578D-03  5.94981D-05
                                           B  6.61668D+12  8.68920D-03  5.98661D-05
 f1 33  1/2 -  f2 37  1/2 +    47779249.79 C  1.27921D+13  1.68016D-02  1.15768D-04
                                           B  1.28698D+13  1.69036D-02  1.16471D-04
 f1 33  1/2 -  f2 38  1/2 +    47775662.63 C  4.05040D+12  5.32074D-03  3.66641D-05
                                           B  4.07610D+12  5.35450D-03  3.68968D-05
 f1 33  1/2 -  f2 39  1/2 +    47772508.63 C  4.45944D+12  5.85885D-03  4.03747D-05
                                           B  4.48744D+12  5.89563D-03  4.06282D-05
 f1 33  1/2 -  f2 40  1/2 +    47768706.31 C  3.57902D+12  4.70289D-03  3.24113D-05
                                           B  3.60289D+12  4.73426D-03  3.26275D-05
 f1 33  1/2 -  f2 41  1/2 +    47761185.29 C  7.48628D+10  9.84020D-05  6.78273D-07
                                           B  7.49113D+10  9.84657D-05  6.78712D-07
 f1 33  1/2 -  f2 42  1/2 +    47760446.51 C  8.29464D+10  1.09031D-04  7.51547D-07
                                           B  8.35040D+10  1.09764D-04  7.56599D-07
 f1 33  1/2 -  f2 43  1/2 +    47753457.22 C  6.94496D+12  9.13162D-03  6.29533D-05
                                           B  6.98517D+12  9.18449D-03  6.33178D-05
 f1 33  1/2 -  f2 44  1/2 +    47748261.57 C  5.79562D+10  7.62207D-05  5.25522D-07
                                           B  5.81507D+10  7.64764D-05  5.27285D-07
 f1 33  1/2 -  f2 45  1/2 +    47742982.92 C  2.02835D+10  2.66816D-05  1.83983D-07
                                           B  2.03926D+10  2.68251D-05  1.84973D-07
 f1 33  1/2 -  f2 46  1/2 +    47736163.01 C  3.14297D+09  4.13554D-06  2.85207D-08
                                           B  3.24176D+09  4.26554D-06  2.94172D-08
 f1 33  1/2 -  f2 47  1/2 +    47713185.10 C  3.22574D+10  4.24854D-05  2.93141D-07
                                           B  3.25718D+10  4.28996D-05  2.95999D-07
 f1 33  1/2 -  f2 48  1/2 +    47694421.21 C  3.68839D+10  4.86171D-05  3.35581D-07
                                           B  3.70162D+10  4.87915D-05  3.36785D-07
 f1 33  1/2 -  f2 49  1/2 +    47683258.01 C  1.81268D+10  2.39043D-05  1.65039D-07
                                           B  1.81847D+10  2.39807D-05  1.65566D-07
 f1 33  1/2 -  f2 50  1/2 +    47640000.51 C  1.58732D+13  2.09705D-02  1.44914D-04
                                           B  1.59099D+13  2.10190D-02  1.45250D-04
 f1 33  1/2 -  f2 51  1/2 +    47634750.95 C  6.85893D+12  9.06351D-03  6.26395D-05
                                           B  6.87612D+12  9.08622D-03  6.27965D-05
 f1 33  1/2 -  f2 52  1/2 +    47596652.45 C  5.03397D+09  6.66262D-06  4.60834D-08
                                           B  5.08721D+09  6.73309D-06  4.65708D-08
 f1 33  1/2 -  f2 53  1/2 +    47553044.18 C  1.59913D+10  2.12039D-05  1.46796D-07
                                           B  1.58714D+10  2.10449D-05  1.45695D-07
 f1 34  1/2 -  f2  1  1/2 +    47990617.99 C  1.04424D+10  1.35949D-05  9.32601D-08
                                           B  1.05688D+10  1.37594D-05  9.43887D-08
 f1 34  1/2 -  f2  2  1/2 +    47983462.12 C  1.17722D+12  1.53307D-03  1.05183D-05
                                           B  1.19429D+12  1.55530D-03  1.06709D-05
 f1 34  1/2 -  f2  3  1/2 +    47964998.16 C  3.09857D+11  4.03831D-04  2.77173D-06
                                           B  3.13621D+11  4.08736D-04  2.80540D-06
 f1 34  1/2 -  f2  4  1/2 +    47957778.32 C  6.88388D+10  8.97436D-05  6.16055D-07
                                           B  6.97301D+10  9.09054D-05  6.24031D-07
 f1 34  1/2 -  f2  5  1/2 +    47953052.72 C  3.96078D+11  5.16459D-04  3.54565D-06
                                           B  4.00347D+11  5.22025D-04  3.58386D-06
 f1 34  1/2 -  f2  6  1/2 +    47947264.34 C  3.32549D+11  4.33727D-04  2.97802D-06
                                           B  3.35491D+11  4.37563D-04  3.00436D-06
 f1 34  1/2 -  f2  7  1/2 +    47942073.67 C  2.26722D+11  2.95766D-04  2.03099D-06
                                           B  2.28136D+11  2.97610D-04  2.04365D-06
 f1 34  1/2 -  f2  8  1/2 +    47939367.39 C  1.02421D+10  1.33627D-05  9.17648D-08
                                           B  1.03588D+10  1.35149D-05  9.28104D-08
 f1 34  1/2 -  f2  9  1/2 +    47931650.99 C  5.02476D+10  6.55780D-05  4.50414D-07
                                           B  5.11872D+10  6.68043D-05  4.58836D-07
 f1 34  1/2 -  f2 10  1/2 +    47930254.94 C  5.05308D+09  6.59514D-06  4.52991D-08
                                           B  5.21108D+09  6.80136D-06  4.67156D-08
 f1 34  1/2 -  f2 11  1/2 +    47928316.90 C  3.44898D+10  4.50188D-05  3.09227D-07
                                           B  3.46110D+10  4.51771D-05  3.10314D-07
 f1 34  1/2 -  f2 12  1/2 +    47921519.66 C  4.38808D+11  5.72930D-04  3.93592D-06
                                           B  4.39884D+11  5.74335D-04  3.94557D-06
 f1 34  1/2 -  f2 13  1/2 +    47915498.26 C  8.69090D+11  1.13501D-03  7.79830D-06
                                           B  8.74553D+11  1.14215D-03  7.84732D-06
 f1 34  1/2 -  f2 14  1/2 +    47905943.96 C  1.76937D+12  2.31168D-03  1.58860D-05
                                           B  1.79490D+12  2.34504D-03  1.61152D-05
 f1 34  1/2 -  f2 15  1/2 +    47902762.15 C  9.88541D+11  1.29170D-03  8.87721D-06
                                           B  9.96172D+11  1.30167D-03  8.94574D-06
 f1 34  1/2 -  f2 16  1/2 +    47897034.45 C  9.18917D+11  1.20101D-03  8.25494D-06
                                           B  9.27618D+11  1.21238D-03  8.33310D-06
 f1 34  1/2 -  f2 17  1/2 +    47886761.74 C  5.58301D+12  7.30005D-03  5.01864D-05
                                           B  5.63206D+12  7.36417D-03  5.06272D-05
 f1 34  1/2 -  f2 18  1/2 +    47877141.77 C  4.78437D+12  6.25829D-03  4.30331D-05
                                           B  4.83358D+12  6.32267D-03  4.34758D-05
 f1 34  1/2 -  f2 19  1/2 +    47874920.63 C  3.13553D+11  4.10188D-04  2.82066D-06
                                           B  3.16427D+11  4.13947D-04  2.84651D-06
 f1 34  1/2 -  f2 20  1/2 +    47871349.03 C  1.26967D+11  1.66122D-04  1.14242D-06
                                           B  1.28057D+11  1.67548D-04  1.15223D-06
 f1 34  1/2 -  f2 21  1/2 +    47864336.46 C  9.68019D+10  1.26692D-04  8.71387D-07
                                           B  9.84109D+10  1.28797D-04  8.85871D-07
 f1 34  1/2 -  f2 22  1/2 +    47861614.68 C  4.08325D+11  5.34465D-04  3.67627D-06
                                           B  4.14195D+11  5.42148D-04  3.72912D-06
 f1 34  1/2 -  f2 23  1/2 +    47860409.98 C  9.38733D+10  1.22879D-04  8.45233D-07
                                           B  9.44622D+10  1.23650D-04  8.50535D-07
 f1 34  1/2 -  f2 24  1/2 +    47857620.57 C  1.31934D+12  1.72720D-03  1.18814D-05
                                           B  1.32809D+12  1.73866D-03  1.19602D-05
 f1 34  1/2 -  f2 25  1/2 +    47850553.06 C  2.22379D+12  2.91211D-03  2.00353D-05
                                           B  2.24540D+12  2.94041D-03  2.02300D-05
 f1 34  1/2 -  f2 26  1/2 +    47844205.01 C  8.24372D+10  1.07982D-04  7.43016D-07
                                           B  8.22716D+10  1.07765D-04  7.41524D-07
 f1 34  1/2 -  f2 27  1/2 +    47839771.63 C  9.43193D+11  1.23569D-03  8.50348D-06
                                           B  9.47009D+11  1.24069D-03  8.53788D-06
 f1 34  1/2 -  f2 28  1/2 +    47837224.61 C  1.63691D+11  2.14476D-04  1.47601D-06
                                           B  1.65171D+11  2.16417D-04  1.48936D-06
 f1 34  1/2 -  f2 29  1/2 +    47823743.44 C  5.73912D+10  7.52395D-05  5.17938D-07
                                           B  5.73229D+10  7.51499D-05  5.17322D-07
 f1 34  1/2 -  f2 30  1/2 +    47813398.84 C  1.40745D+12  1.84595D-03  1.27100D-05
                                           B  1.41685D+12  1.85829D-03  1.27949D-05
 f1 34  1/2 -  f2 31  1/2 +    47806327.18 C  1.40829D+13  1.84760D-02  1.27233D-04
                                           B  1.41901D+13  1.86167D-02  1.28201D-04
 f1 34  1/2 -  f2 32  1/2 +    47802635.24 C  2.38796D+11  3.13336D-04  2.15791D-06
                                           B  2.40582D+11  3.15680D-04  2.17406D-06
 f1 34  1/2 -  f2 33  1/2 +    47798344.08 C  1.91502D+13  2.51325D-02  1.73101D-04
                                           B  1.92912D+13  2.53175D-02  1.74375D-04
 f1 34  1/2 -  f2 34  1/2 +    47795471.63 C  6.05046D+12  7.94151D-03  5.47006D-05
                                           B  6.09595D+12  8.00121D-03  5.51118D-05
 f1 34  1/2 -  f2 35  1/2 +    47788709.91 C  4.77665D+13  6.27134D-02  4.32027D-04
                                           B  4.81046D+13  6.31573D-02  4.35085D-04
 f1 34  1/2 -  f2 36  1/2 +    47785656.66 C  2.12235D+13  2.78682D-02  1.91994D-04
                                           B  2.13729D+13  2.80644D-02  1.93346D-04
 f1 34  1/2 -  f2 37  1/2 +    47781824.89 C  5.70266D+12  7.48928D-03  5.16004D-05
                                           B  5.74214D+12  7.54113D-03  5.19576D-05
 f1 34  1/2 -  f2 38  1/2 +    47778237.72 C  3.09720D+12  4.06815D-03  2.80312D-05
                                           B  3.11678D+12  4.09387D-03  2.82085D-05
 f1 34  1/2 -  f2 39  1/2 +    47775083.72 C  2.62729D+11  3.45138D-04  2.37830D-06
                                           B  2.64543D+11  3.47521D-04  2.39472D-06
 f1 34  1/2 -  f2 40  1/2 +    47771281.40 C  2.28756D+12  3.00557D-03  2.07126D-05
                                           B  2.30014D+12  3.02210D-03  2.08265D-05
 f1 34  1/2 -  f2 41  1/2 +    47763760.38 C  9.71879D+11  1.27733D-03  8.80400D-06
                                           B  9.78713D+11  1.28631D-03  8.86591D-06
 f1 34  1/2 -  f2 42  1/2 +    47763021.61 C  8.18151D+08  1.07532D-06  7.41176D-09
                                           B  7.92276D+08  1.04131D-06  7.17736D-09
 f1 34  1/2 -  f2 43  1/2 +    47756032.32 C  7.77314D+08  1.02195D-06  7.04490D-09
                                           B  7.62259D+08  1.00215D-06  6.90846D-09
 f1 34  1/2 -  f2 44  1/2 +    47750836.66 C  1.42455D+12  1.87328D-03  1.29151D-05
                                           B  1.43257D+12  1.88383D-03  1.29878D-05
 f1 34  1/2 -  f2 45  1/2 +    47745558.02 C  1.65278D+11  2.17389D-04  1.49893D-06
                                           B  1.65691D+11  2.17932D-04  1.50267D-06
 f1 34  1/2 -  f2 46  1/2 +    47738738.11 C  1.08564D+12  1.42834D-03  9.84998D-06
                                           B  1.09011D+12  1.43422D-03  9.89052D-06
 f1 34  1/2 -  f2 47  1/2 +    47715760.20 C  1.36255D+10  1.79439D-05  1.23803D-07
                                           B  1.35445D+10  1.78373D-05  1.23067D-07
 f1 34  1/2 -  f2 48  1/2 +    47696996.30 C  1.88276D+11  2.48143D-04  1.71272D-06
                                           B  1.89415D+11  2.49643D-04  1.72308D-06
 f1 34  1/2 -  f2 49  1/2 +    47685833.11 C  3.42172D+09  4.51184D-06  3.11487D-08
                                           B  3.37778D+09  4.45390D-06  3.07487D-08
 f1 34  1/2 -  f2 50  1/2 +    47642575.61 C  1.03747D+12  1.37048D-03  9.47008D-06
                                           B  1.03983D+12  1.37360D-03  9.49166D-06
 f1 34  1/2 -  f2 51  1/2 +    47637326.05 C  4.20842D+13  5.56048D-02  3.84273D-04
                                           B  4.21786D+13  5.57295D-02  3.85135D-04
 f1 34  1/2 -  f2 52  1/2 +    47599227.55 C  1.62382D+12  2.14894D-03  1.48628D-05
                                           B  1.62512D+12  2.15067D-03  1.48747D-05
 f1 34  1/2 -  f2 53  1/2 +    47555619.28 C  9.98649D+09  1.32403D-05  9.16580D-08
                                           B  9.95969D+09  1.32047D-05  9.14121D-08
 f1 35  1/2 -  f2  1  1/2 +    47997169.87 C  1.60908D+08  2.09427D-07  1.43646D-09
                                           B  1.58759D+08  2.06631D-07  1.41728D-09
 f1 35  1/2 -  f2  2  1/2 +    47990014.00 C  9.25758D+08  1.20527D-06  8.26815D-09
                                           B  9.37124D+08  1.22006D-06  8.36965D-09
 f1 35  1/2 -  f2  3  1/2 +    47971550.04 C  1.21024D+11  1.57686D-04  1.08214D-06
                                           B  1.22246D+11  1.59278D-04  1.09307D-06
 f1 35  1/2 -  f2  4  1/2 +    47964330.20 C  3.58975D+10  4.67859D-05  3.21124D-07
                                           B  3.64332D+10  4.74841D-05  3.25916D-07
 f1 35  1/2 -  f2  5  1/2 +    47959604.60 C  4.13236D+08  5.38684D-07  3.69772D-09
                                           B  4.23232D+08  5.51715D-07  3.78717D-09
 f1 35  1/2 -  f2  6  1/2 +    47953816.22 C  1.03948D+10  1.35536D-05  9.30483D-08
                                           B  1.05663D+10  1.37774D-05  9.45842D-08
 f1 35  1/2 -  f2  7  1/2 +    47948625.55 C  4.51732D+09  5.89137D-06  4.04498D-08
                                           B  4.57596D+09  5.96785D-06  4.09749D-08
 f1 35  1/2 -  f2  8  1/2 +    47945919.27 C  3.08494D+10  4.02375D-05  2.76283D-07
                                           B  3.12408D+10  4.07481D-05  2.79789D-07
 f1 35  1/2 -  f2  9  1/2 +    47938202.87 C  3.26145D+10  4.25535D-05  2.92233D-07
                                           B  3.29909D+10  4.30446D-05  2.95605D-07
 f1 35  1/2 -  f2 10  1/2 +    47936806.82 C  6.28230D+08  8.19726D-07  5.62957D-09
                                           B  6.33676D+08  8.26831D-07  5.67836D-09
 f1 35  1/2 -  f2 11  1/2 +    47934868.79 C  2.63933D+09  3.44412D-06  2.36539D-08
                                           B  2.63461D+09  3.43796D-06  2.36116D-08
 f1 35  1/2 -  f2 12  1/2 +    47928071.54 C  3.72181D+08  4.85805D-07  3.33693D-09
                                           B  3.43926D+08  4.48925D-07  3.08361D-09
 f1 35  1/2 -  f2 13  1/2 +    47922050.14 C  3.43084D+10  4.47938D-05  3.07721D-07
                                           B  3.45831D+10  4.51524D-05  3.10185D-07
 f1 35  1/2 -  f2 14  1/2 +    47912495.84 C  2.97306D+10  3.88323D-05  2.66821D-07
                                           B  3.01995D+10  3.94448D-05  2.71030D-07
 f1 35  1/2 -  f2 15  1/2 +    47909314.03 C  6.12572D+10  8.00212D-05  5.49871D-07
                                           B  6.22658D+10  8.13387D-05  5.58924D-07
 f1 35  1/2 -  f2 16  1/2 +    47903586.33 C  8.92453D+10  1.16610D-04  8.01391D-07
                                           B  9.03761D+10  1.18088D-04  8.11545D-07
 f1 35  1/2 -  f2 17  1/2 +    47893313.62 C  2.03418D+11  2.65905D-04  1.82779D-06
                                           B  2.04799D+11  2.67711D-04  1.84021D-06
 f1 35  1/2 -  f2 18  1/2 +    47883693.66 C  5.02540D+10  6.57178D-05  4.51825D-07
                                           B  5.11450D+10  6.68830D-05  4.59837D-07
 f1 35  1/2 -  f2 19  1/2 +    47881472.51 C  2.67344D+10  3.49641D-05  2.40398D-07
                                           B  2.70693D+10  3.54021D-05  2.43410D-07
 f1 35  1/2 -  f2 20  1/2 +    47877900.91 C  3.83487D+11  5.01612D-04  3.44912D-06
                                           B  3.86595D+11  5.05678D-04  3.47708D-06
 f1 35  1/2 -  f2 21  1/2 +    47870888.34 C  1.07184D+11  1.40240D-04  9.64444D-07
                                           B  1.08687D+11  1.42207D-04  9.77970D-07
 f1 35  1/2 -  f2 22  1/2 +    47868166.56 C  3.32726D+11  4.35392D-04  2.99440D-06
                                           B  3.35095D+11  4.38492D-04  3.01572D-06
 f1 35  1/2 -  f2 23  1/2 +    47866961.86 C  9.78456D+10  1.28043D-04  8.80637D-07
                                           B  9.86456D+10  1.29090D-04  8.87837D-07
 f1 35  1/2 -  f2 24  1/2 +    47864172.45 C  5.58792D+10  7.31336D-05  5.03016D-07
                                           B  5.61726D+10  7.35176D-05  5.05657D-07
 f1 35  1/2 -  f2 25  1/2 +    47857104.94 C  1.74270D+12  2.28149D-03  1.56945D-05
                                           B  1.75571D+12  2.29852D-03  1.58117D-05
 f1 35  1/2 -  f2 26  1/2 +    47850756.89 C  1.82993D+11  2.39631D-04  1.64866D-06
                                           B  1.84517D+11  2.41628D-04  1.66239D-06
 f1 35  1/2 -  f2 27  1/2 +    47846323.52 C  7.83659D+10  1.02640D-04  7.06228D-07
                                           B  7.93790D+10  1.03967D-04  7.15357D-07
 f1 35  1/2 -  f2 28  1/2 +    47843776.49 C  1.01391D+12  1.32811D-03  9.13871D-06
                                           B  1.02368D+12  1.34091D-03  9.22676D-06
 f1 35  1/2 -  f2 29  1/2 +    47830295.32 C  6.32534D+11  8.29021D-04  5.70609D-06
                                           B  6.37535D+11  8.35575D-04  5.75119D-06
 f1 35  1/2 -  f2 30  1/2 +    47819950.73 C  3.52668D+12  4.62419D-03  3.18348D-05
                                           B  3.54731D+12  4.65124D-03  3.20210D-05
 f1 35  1/2 -  f2 31  1/2 +    47812879.06 C  1.73162D+12  2.27118D-03  1.56380D-05
                                           B  1.74118D+12  2.28372D-03  1.57244D-05
 f1 35  1/2 -  f2 32  1/2 +    47809187.12 C  3.56742D+11  4.67971D-04  3.22243D-06
                                           B  3.60432D+11  4.72811D-04  3.25576D-06
 f1 35  1/2 -  f2 33  1/2 +    47804895.96 C  4.63293D+13  6.07854D-02  4.18603D-04
                                           B  4.66510D+13  6.12074D-02  4.21509D-04
 f1 35  1/2 -  f2 34  1/2 +    47802023.51 C  2.59785D+12  3.40886D-03  2.34768D-05
                                           B  2.61648D+12  3.43331D-03  2.36452D-05
 f1 35  1/2 -  f2 35  1/2 +    47795261.79 C  2.38261D+12  3.12732D-03  2.15408D-05
                                           B  2.39812D+12  3.14767D-03  2.16810D-05
 f1 35  1/2 -  f2 36  1/2 +    47792208.54 C  1.56607D+12  2.05581D-03  1.41613D-05
                                           B  1.57586D+12  2.06867D-03  1.42498D-05
 f1 35  1/2 -  f2 37  1/2 +    47788376.77 C  9.73238D+12  1.27780D-02  8.80270D-05
                                           B  9.79513D+12  1.28604D-02  8.85945D-05
 f1 35  1/2 -  f2 38  1/2 +    47784789.61 C  1.96451D+13  2.57967D-02  1.77725D-04
                                           B  1.97643D+13  2.59531D-02  1.78803D-04
 f1 35  1/2 -  f2 39  1/2 +    47781635.60 C  4.33160D+12  5.68871D-03  3.91948D-05
                                           B  4.35569D+12  5.72035D-03  3.94128D-05
 f1 35  1/2 -  f2 40  1/2 +    47777833.29 C  1.87698D+12  2.46544D-03  1.69881D-05
                                           B  1.88915D+12  2.48142D-03  1.70982D-05
 f1 35  1/2 -  f2 41  1/2 +    47770312.26 C  7.68456D+05  1.00970D-09  6.95838D-12
                                           B  8.55804D+04  1.12447D-10  7.74932D-13
 f1 35  1/2 -  f2 42  1/2 +    47769573.49 C  1.00229D+11  1.31698D-04  9.07615D-07
                                           B  9.97709D+10  1.31096D-04  9.03469D-07
 f1 35  1/2 -  f2 43  1/2 +    47762584.20 C  2.93768D+11  3.86115D-04  2.66136D-06
                                           B  2.95999D+11  3.89047D-04  2.68157D-06
 f1 35  1/2 -  f2 44  1/2 +    47757388.54 C  2.73951D+10  3.60146D-05  2.48264D-07
                                           B  2.76342D+10  3.63290D-05  2.50431D-07
 f1 35  1/2 -  f2 45  1/2 +    47752109.90 C  1.94614D+12  2.55903D-03  1.76425D-05
                                           B  1.95722D+12  2.57361D-03  1.77430D-05
 f1 35  1/2 -  f2 46  1/2 +    47745289.99 C  3.18034D+10  4.18312D-05  2.88433D-07
                                           B  3.15522D+10  4.15008D-05  2.86155D-07
 f1 35  1/2 -  f2 47  1/2 +    47722312.08 C  2.40243D+08  3.16297D-07  2.18197D-09
                                           B  1.94262D+08  2.55760D-07  1.76436D-09
 f1 35  1/2 -  f2 48  1/2 +    47703548.19 C  1.26307D+12  1.66424D-03  1.14852D-05
                                           B  1.26838D+12  1.67123D-03  1.15335D-05
 f1 35  1/2 -  f2 49  1/2 +    47692384.99 C  2.37429D+11  3.12985D-04  2.16048D-06
                                           B  2.38370D+11  3.14225D-04  2.16904D-06
 f1 35  1/2 -  f2 50  1/2 +    47649127.49 C  5.48410D+11  7.24242D-04  5.00385D-06
                                           B  5.50074D+11  7.26439D-04  5.01903D-06
 f1 35  1/2 -  f2 51  1/2 +    47643877.93 C  2.11410D+12  2.79254D-03  1.92960D-05
                                           B  2.11955D+12  2.79974D-03  1.93458D-05
 f1 35  1/2 -  f2 52  1/2 +    47605779.43 C  5.96985D+10  7.89826D-05  5.46195D-07
                                           B  6.03981D+10  7.99083D-05  5.52596D-07
 f1 35  1/2 -  f2 53  1/2 +    47562171.16 C  2.79456D+12  3.70406D-03  2.56384D-05
                                           B  2.79299D+12  3.70198D-03  2.56240D-05
 f1 36  1/2 -  f2  1  1/2 +    48012343.09 C  1.15427D+10  1.50138D-05  1.02947D-07
                                           B  1.16904D+10  1.52058D-05  1.04264D-07
 f1 36  1/2 -  f2  2  1/2 +    48005187.22 C  2.58386D+11  3.36187D-04  2.30552D-06
                                           B  2.61275D+11  3.39946D-04  2.33129D-06
 f1 36  1/2 -  f2  3  1/2 +    47986723.27 C  3.18467D+10  4.14677D-05  2.84489D-07
                                           B  3.17764D+10  4.13762D-05  2.83861D-07
 f1 36  1/2 -  f2  4  1/2 +    47979503.43 C  4.45726D+10  5.80556D-05  3.98349D-07
                                           B  4.53082D+10  5.90137D-05  4.04924D-07
 f1 36  1/2 -  f2  5  1/2 +    47974777.82 C  4.29622D+10  5.59691D-05  3.84071D-07
                                           B  4.35798D+10  5.67736D-05  3.89591D-07
 f1 36  1/2 -  f2  6  1/2 +    47968989.44 C  2.26699D+10  2.95404D-05  2.02736D-07
                                           B  2.26896D+10  2.95660D-05  2.02912D-07
 f1 36  1/2 -  f2  7  1/2 +    47963798.77 C  2.00894D+11  2.61834D-04  1.79717D-06
                                           B  2.02555D+11  2.64000D-04  1.81203D-06
 f1 36  1/2 -  f2  8  1/2 +    47961092.50 C  1.59557D+09  2.07982D-06  1.42762D-08
                                           B  1.60974D+09  2.09829D-06  1.44030D-08
 f1 36  1/2 -  f2  9  1/2 +    47953376.09 C  1.25478D+10  1.63612D-05  1.12324D-07
                                           B  1.29758D+10  1.69194D-05  1.16156D-07
 f1 36  1/2 -  f2 10  1/2 +    47951980.04 C  8.87763D+09  1.15764D-05  7.94769D-08
                                           B  8.90214D+09  1.16083D-05  7.96963D-08
 f1 36  1/2 -  f2 11  1/2 +    47950042.01 C  9.26352D+09  1.20805D-05  8.29416D-08
                                           B  9.41074D+09  1.22725D-05  8.42597D-08
 f1 36  1/2 -  f2 12  1/2 +    47943244.76 C  6.76376D+10  8.82310D-05  6.05856D-07
                                           B  6.86765D+10  8.95863D-05  6.15162D-07
 f1 36  1/2 -  f2 13  1/2 +    47937223.36 C  9.97520D+10  1.30156D-04  8.93853D-07
                                           B  9.99574D+10  1.30424D-04  8.95694D-07
 f1 36  1/2 -  f2 14  1/2 +    47927669.06 C  5.30047D+11  6.91878D-04  4.75247D-06
                                           B  5.40069D+11  7.04960D-04  4.84233D-06
 f1 36  1/2 -  f2 15  1/2 +    47924487.25 C  9.92877D+10  1.29619D-04  8.90402D-07
                                           B  1.00981D+11  1.31829D-04  9.05587D-07
 f1 36  1/2 -  f2 16  1/2 +    47918759.55 C  1.91308D+11  2.49810D-04  1.71625D-06
                                           B  1.94251D+11  2.53653D-04  1.74265D-06
 f1 36  1/2 -  f2 17  1/2 +    47908486.84 C  1.33550D+11  1.74464D-04  1.19886D-06
                                           B  1.34555D+11  1.75778D-04  1.20789D-06
 f1 36  1/2 -  f2 18  1/2 +    47898866.88 C  2.50881D+10  3.27873D-05  2.25349D-07
                                           B  2.49768D+10  3.26417D-05  2.24349D-07
 f1 36  1/2 -  f2 19  1/2 +    47896645.73 C  6.45903D+10  8.44200D-05  5.80251D-07
                                           B  6.54522D+10  8.55464D-05  5.87993D-07
 f1 36  1/2 -  f2 20  1/2 +    47893074.13 C  4.09298D+10  5.35034D-05  3.67777D-07
                                           B  4.07709D+10  5.32958D-05  3.66350D-07
 f1 36  1/2 -  f2 21  1/2 +    47886061.57 C  4.45014D+11  5.81893D-04  4.00045D-06
                                           B  4.50130D+11  5.88583D-04  4.04645D-06
 f1 36  1/2 -  f2 22  1/2 +    47883339.78 C  1.50245D+10  1.96480D-05  1.35086D-07
                                           B  1.55580D+10  2.03457D-05  1.39882D-07
 f1 36  1/2 -  f2 23  1/2 +    47882135.08 C  5.48009D+11  7.16685D-04  4.92755D-06
                                           B  5.58960D+11  7.31006D-04  5.02601D-06
 f1 36  1/2 -  f2 24  1/2 +    47879345.67 C  6.13518D+11  8.02452D-04  5.51755D-06
                                           B  6.15962D+11  8.05647D-04  5.53952D-06
 f1 36  1/2 -  f2 25  1/2 +    47872278.16 C  2.14345D+10  2.80435D-05  1.92852D-07
                                           B  2.17149D+10  2.84103D-05  1.95375D-07
 f1 36  1/2 -  f2 26  1/2 +    47865930.11 C  1.82029D+12  2.38218D-03  1.63842D-05
                                           B  1.83746D+12  2.40466D-03  1.65387D-05
 f1 36  1/2 -  f2 27  1/2 +    47861496.74 C  7.38457D+10  9.66586D-05  6.64859D-07
                                           B  7.23635D+10  9.47185D-05  6.51515D-07
 f1 36  1/2 -  f2 28  1/2 +    47858949.71 C  1.63228D+12  2.13676D-03  1.46983D-05
                                           B  1.64283D+12  2.15058D-03  1.47934D-05
 f1 36  1/2 -  f2 29  1/2 +    47845468.54 C  4.01782D+10  5.26256D-05  3.62103D-07
                                           B  3.94723D+10  5.17010D-05  3.55741D-07
 f1 36  1/2 -  f2 30  1/2 +    47835123.95 C  2.56684D+11  3.36351D-04  2.31484D-06
                                           B  2.58839D+11  3.39174D-04  2.33427D-06
 f1 36  1/2 -  f2 31  1/2 +    47828052.28 C  5.47511D+11  7.17655D-04  4.93979D-06
                                           B  5.52184D+11  7.23780D-04  4.98195D-06
 f1 36  1/2 -  f2 32  1/2 +    47824360.34 C  3.75691D+10  4.92515D-05  3.39036D-07
                                           B  3.77870D+10  4.95373D-05  3.41003D-07
 f1 36  1/2 -  f2 33  1/2 +    47820069.18 C  1.02588D+13  1.34513D-02  9.26040D-05
                                           B  1.03422D+13  1.35606D-02  9.33565D-05
 f1 36  1/2 -  f2 34  1/2 +    47817196.73 C  1.55169D+13  2.03481D-02  1.40093D-04
                                           B  1.56446D+13  2.05156D-02  1.41246D-04
 f1 36  1/2 -  f2 35  1/2 +    47810435.01 C  2.63041D+13  3.45037D-02  2.37584D-04
                                           B  2.65238D+13  3.47919D-02  2.39569D-04
 f1 36  1/2 -  f2 36  1/2 +    47807381.76 C  2.17086D+13  2.84794D-02  1.96115D-04
                                           B  2.18733D+13  2.86954D-02  1.97603D-04
 f1 36  1/2 -  f2 37  1/2 +    47803549.99 C  6.83403D+10  8.96695D-05  6.17533D-07
                                           B  6.90879D+10  9.06503D-05  6.24288D-07
 f1 36  1/2 -  f2 38  1/2 +    47799962.83 C  1.03734D+13  1.36129D-02  9.37562D-05
                                           B  1.04478D+13  1.37107D-02  9.44292D-05
 f1 36  1/2 -  f2 39  1/2 +    47796808.83 C  4.36248D+11  5.72564D-04  3.94367D-06
                                           B  4.38283D+11  5.75234D-04  3.96206D-06
 f1 36  1/2 -  f2 40  1/2 +    47793006.51 C  1.68111D+11  2.20676D-04  1.52008D-06
                                           B  1.69544D+11  2.22557D-04  1.53304D-06
 f1 36  1/2 -  f2 41  1/2 +    47785485.49 C  2.25645D+12  2.96293D-03  2.04127D-05
                                           B  2.27116D+12  2.98224D-03  2.05458D-05
 f1 36  1/2 -  f2 42  1/2 +    47784746.71 C  1.46151D+13  1.91916D-02  1.32220D-04
                                           B  1.47246D+13  1.93354D-02  1.33211D-04
 f1 36  1/2 -  f2 43  1/2 +    47777757.42 C  4.42699D+09  5.81494D-06  4.00677D-08
                                           B  4.43696D+09  5.82803D-06  4.01580D-08
 f1 36  1/2 -  f2 44  1/2 +    47772561.77 C  3.75575D+11  4.93433D-04  3.40036D-06
                                           B  3.79046D+11  4.97992D-04  3.43178D-06
 f1 36  1/2 -  f2 45  1/2 +    47767283.12 C  2.04295D+11  2.68463D-04  1.85025D-06
                                           B  2.06470D+11  2.71321D-04  1.86994D-06
 f1 36  1/2 -  f2 46  1/2 +    47760463.21 C  5.79869D+11  7.62220D-04  5.25397D-06
                                           B  5.85258D+11  7.69304D-04  5.30280D-06
 f1 36  1/2 -  f2 47  1/2 +    47737485.30 C  2.27436D+10  2.99246D-05  2.06369D-07
                                           B  2.28771D+10  3.01002D-05  2.07580D-07
 f1 36  1/2 -  f2 48  1/2 +    47718721.41 C  1.07879D+10  1.42052D-05  9.80018D-08
                                           B  1.09158D+10  1.43736D-05  9.91634D-08
 f1 36  1/2 -  f2 49  1/2 +    47707558.21 C  7.75137D+10  1.02116D-04  7.04661D-07
                                           B  7.75841D+10  1.02208D-04  7.05301D-07
 f1 36  1/2 -  f2 50  1/2 +    47664300.71 C  2.17535D+13  2.87098D-02  1.98296D-04
                                           B  2.18199D+13  2.87975D-02  1.98901D-04
 f1 36  1/2 -  f2 51  1/2 +    47659051.15 C  4.05490D+13  5.35275D-02  3.69749D-04
                                           B  4.06876D+13  5.37105D-02  3.71013D-04
 f1 36  1/2 -  f2 52  1/2 +    47620952.65 C  1.13674D+12  1.50298D-03  1.03903D-05
                                           B  1.13784D+12  1.50443D-03  1.04004D-05
 f1 36  1/2 -  f2 53  1/2 +    47577344.38 C  7.43721D+10  9.85139D-05  6.81668D-07
                                           B  7.43535D+10  9.84892D-05  6.81497D-07
 f1 37  1/2 -  f2  1  1/2 +    48019887.54 C  3.46104D+06  4.50040D-09  3.08536D-11
                                           B  3.20435D+06  4.16663D-09  2.85654D-11
 f1 37  1/2 -  f2  2  1/2 +    48012731.67 C  8.83521D+10  1.14919D-04  7.87972D-07
                                           B  8.93776D+10  1.16253D-04  7.97118D-07
 f1 37  1/2 -  f2  3  1/2 +    47994267.71 C  6.30609D+10  8.20860D-05  5.63061D-07
                                           B  6.38908D+10  8.31663D-05  5.70471D-07
 f1 37  1/2 -  f2  4  1/2 +    47987047.87 C  9.93841D+10  1.29407D-04  8.87786D-07
                                           B  9.98777D+10  1.30049D-04  8.92195D-07
 f1 37  1/2 -  f2  5  1/2 +    47982322.26 C  1.13932D+11  1.48379D-04  1.01804D-06
                                           B  1.15206D+11  1.50038D-04  1.02943D-06
 f1 37  1/2 -  f2  6  1/2 +    47976533.89 C  8.68323D+11  1.13113D-03  7.76173D-06
                                           B  8.78521D+11  1.14441D-03  7.85288D-06
 f1 37  1/2 -  f2  7  1/2 +    47971343.22 C  1.83709D+11  2.39362D-04  1.64266D-06
                                           B  1.85358D+11  2.41510D-04  1.65741D-06
 f1 37  1/2 -  f2  8  1/2 +    47968636.94 C  4.71900D+11  6.14927D-04  4.22028D-06
                                           B  4.76737D+11  6.21229D-04  4.26354D-06
 f1 37  1/2 -  f2  9  1/2 +    47960920.53 C  6.13853D+10  8.00160D-05  5.49243D-07
                                           B  6.17966D+10  8.05522D-05  5.52924D-07
 f1 37  1/2 -  f2 10  1/2 +    47959524.48 C  2.11543D+11  2.75763D-04  1.89294D-06
                                           B  2.13758D+11  2.78651D-04  1.91276D-06
 f1 37  1/2 -  f2 11  1/2 +    47957586.45 C  4.26747D+08  5.56345D-07  3.81911D-09
                                           B  4.05952D+08  5.29234D-07  3.63300D-09
 f1 37  1/2 -  f2 12  1/2 +    47950789.21 C  4.58415D+09  5.97799D-06  4.10426D-08
                                           B  4.68096D+09  6.10423D-06  4.19093D-08
 f1 37  1/2 -  f2 13  1/2 +    47944767.80 C  8.62288D+10  1.12475D-04  7.72311D-07
                                           B  8.71308D+10  1.13652D-04  7.80390D-07
 f1 37  1/2 -  f2 14  1/2 +    47935213.51 C  1.48817D+10  1.94191D-05  1.33368D-07
                                           B  1.51640D+10  1.97875D-05  1.35898D-07
 f1 37  1/2 -  f2 15  1/2 +    47932031.70 C  2.64136D+11  3.44717D-04  2.36762D-06
                                           B  2.68340D+11  3.50204D-04  2.40531D-06
 f1 37  1/2 -  f2 16  1/2 +    47926303.99 C  5.84022D+07  7.62376D-08  5.23686D-10
                                           B  6.53191D+07  8.52669D-08  5.85709D-10
 f1 37  1/2 -  f2 17  1/2 +    47916031.28 C  3.69216D+11  4.82177D-04  3.31284D-06
                                           B  3.73781D+11  4.88139D-04  3.35381D-06
 f1 37  1/2 -  f2 18  1/2 +    47906411.32 C  1.16455D+11  1.52145D-04  1.04554D-06
                                           B  1.16604D+11  1.52340D-04  1.04688D-06
 f1 37  1/2 -  f2 19  1/2 +    47904190.17 C  2.52781D+12  3.30282D-03  2.26980D-05
                                           B  2.55685D+12  3.34077D-03  2.29587D-05
 f1 37  1/2 -  f2 20  1/2 +    47900618.58 C  7.18894D+11  9.39442D-04  6.45661D-06
                                           B  7.25126D+11  9.47587D-04  6.51259D-06
 f1 37  1/2 -  f2 21  1/2 +    47893606.01 C  5.86528D+11  7.66693D-04  5.27011D-06
                                           B  5.93531D+11  7.75846D-04  5.33303D-06
 f1 37  1/2 -  f2 22  1/2 +    47890884.23 C  1.46643D+12  1.91710D-03  1.31785D-05
                                           B  1.48347D+12  1.93937D-03  1.33317D-05
 f1 37  1/2 -  f2 23  1/2 +    47889679.53 C  1.74380D+12  2.27982D-03  1.56724D-05
                                           B  1.76768D+12  2.31104D-03  1.58870D-05
 f1 37  1/2 -  f2 24  1/2 +    47886890.11 C  1.26066D+11  1.64836D-04  1.13321D-06
                                           B  1.27310D+11  1.66463D-04  1.14440D-06
 f1 37  1/2 -  f2 25  1/2 +    47879822.60 C  1.04557D+12  1.36752D-03  9.40282D-06
                                           B  1.05689D+12  1.38233D-03  9.50460D-06
 f1 37  1/2 -  f2 26  1/2 +    47873474.55 C  2.07090D+11  2.70930D-04  1.86311D-06
                                           B  2.08958D+11  2.73374D-04  1.87991D-06
 f1 37  1/2 -  f2 27  1/2 +    47869041.18 C  3.32108D+09  4.34568D-06  2.98868D-08
                                           B  3.37974D+09  4.42243D-06  3.04146D-08
 f1 37  1/2 -  f2 28  1/2 +    47866494.15 C  2.15451D+12  2.81950D-03  1.93917D-05
                                           B  2.17791D+12  2.85013D-03  1.96023D-05
 f1 37  1/2 -  f2 29  1/2 +    47853012.98 C  2.51821D+11  3.29732D-04  2.26844D-06
                                           B  2.54170D+11  3.32808D-04  2.28960D-06
 f1 37  1/2 -  f2 30  1/2 +    47842668.39 C  5.59826D+11  7.33348D-04  5.04627D-06
                                           B  5.64894D+11  7.39987D-04  5.09195D-06
 f1 37  1/2 -  f2 31  1/2 +    47835596.72 C  2.83722D+12  3.71773D-03  2.55860D-05
                                           B  2.85994D+12  3.74751D-03  2.57909D-05
 f1 37  1/2 -  f2 32  1/2 +    47831904.78 C  1.51333D+11  1.98328D-04  1.36503D-06
                                           B  1.52739D+11  2.00172D-04  1.37772D-06
 f1 37  1/2 -  f2 33  1/2 +    47827613.62 C  1.01042D+12  1.32444D-03  9.11652D-06
                                           B  1.02007D+12  1.33709D-03  9.20358D-06
 f1 37  1/2 -  f2 34  1/2 +    47824741.17 C  3.33792D+12  4.37581D-03  3.01219D-05
                                           B  3.36511D+12  4.41145D-03  3.03672D-05
 f1 37  1/2 -  f2 35  1/2 +    47817979.46 C  6.56832D+10  8.61310D-05  5.92985D-07
                                           B  6.64366D+10  8.71190D-05  5.99787D-07
 f1 37  1/2 -  f2 36  1/2 +    47814926.21 C  1.75837D+12  2.30606D-03  1.58776D-05
                                           B  1.77204D+12  2.32399D-03  1.60010D-05
 f1 37  1/2 -  f2 37  1/2 +    47811094.43 C  4.99371D+13  6.55018D-02  4.51025D-04
                                           B  5.03226D+13  6.60075D-02  4.54507D-04
 f1 37  1/2 -  f2 38  1/2 +    47807507.27 C  2.90010D+11  3.80460D-04  2.61992D-06
                                           B  2.91865D+11  3.82893D-04  2.63668D-06
 f1 37  1/2 -  f2 39  1/2 +    47804353.27 C  1.40438D+12  1.84263D-03  1.26896D-05
                                           B  1.41462D+12  1.85606D-03  1.27820D-05
 f1 37  1/2 -  f2 40  1/2 +    47800550.95 C  7.94057D+13  1.04201D-01  7.17656D-04
                                           B  7.99911D+13  1.04970D-01  7.22947D-04
 f1 37  1/2 -  f2 41  1/2 +    47793029.93 C  6.65090D+11  8.73050D-04  6.01381D-06
                                           B  6.70191D+11  8.79746D-04  6.05994D-06
 f1 37  1/2 -  f2 42  1/2 +    47792291.16 C  2.82518D+12  3.70867D-03  2.55468D-05
                                           B  2.84476D+12  3.73438D-03  2.57238D-05
 f1 37  1/2 -  f2 43  1/2 +    47785301.86 C  6.52881D+13  8.57301D-02  5.90629D-04
                                           B  6.57279D+13  8.63076D-02  5.94608D-04
 f1 37  1/2 -  f2 44  1/2 +    47780106.21 C  4.84365D+11  6.36160D-04  4.38324D-06
                                           B  4.87252D+11  6.39952D-04  4.40936D-06
 f1 37  1/2 -  f2 45  1/2 +    47774827.56 C  8.63599D+12  1.13449D-02  7.81768D-05
                                           B  8.68901D+12  1.14146D-02  7.86568D-05
 f1 37  1/2 -  f2 46  1/2 +    47768007.65 C  5.23373D+11  6.87742D-04  4.73984D-06
                                           B  5.26733D+11  6.92156D-04  4.77026D-06
 f1 37  1/2 -  f2 47  1/2 +    47745029.75 C  1.05695D+11  1.39023D-04  9.58592D-07
                                           B  1.06171D+11  1.39649D-04  9.62907D-07
 f1 37  1/2 -  f2 48  1/2 +    47726265.85 C  4.95816D+10  6.52670D-05  4.50206D-07
                                           B  4.98222D+10  6.55836D-05  4.52391D-07
 f1 37  1/2 -  f2 49  1/2 +    47715102.65 C  7.18222D+10  9.45877D-05  6.52611D-07
                                           B  7.20936D+10  9.49451D-05  6.55077D-07
 f1 37  1/2 -  f2 50  1/2 +    47671845.15 C  4.26379D+12  5.62548D-03  3.88484D-05
                                           B  4.27656D+12  5.64233D-03  3.89648D-05
 f1 37  1/2 -  f2 51  1/2 +    47666595.59 C  4.23953D+10  5.59471D-05  3.86402D-07
                                           B  4.27393D+10  5.64010D-05  3.89536D-07
 f1 37  1/2 -  f2 52  1/2 +    47628497.09 C  1.22058D+12  1.61332D-03  1.11514D-05
                                           B  1.22429D+12  1.61823D-03  1.11853D-05
 f1 37  1/2 -  f2 53  1/2 +    47584888.82 C  1.51441D+11  2.00536D-04  1.38739D-06
                                           B  1.51812D+11  2.01027D-04  1.39079D-06
 f1 38  1/2 -  f2  1  1/2 +    48025115.99 C  6.92678D+08  9.00497D-07  6.17291D-09
                                           B  6.90225D+08  8.97308D-07  6.15104D-09
 f1 38  1/2 -  f2  2  1/2 +    48017960.12 C  2.92982D+08  3.80996D-07  2.61212D-09
                                           B  2.89798D+08  3.76856D-07  2.58373D-09
 f1 38  1/2 -  f2  3  1/2 +    47999496.16 C  1.87751D+11  2.44342D-04  1.67585D-06
                                           B  1.89427D+11  2.46523D-04  1.69081D-06
 f1 38  1/2 -  f2  4  1/2 +    47992276.32 C  5.48726D+10  7.14332D-05  4.90010D-07
                                           B  5.52874D+10  7.19733D-05  4.93714D-07
 f1 38  1/2 -  f2  5  1/2 +    47987550.71 C  6.00290D+09  7.81612D-06  5.36214D-08
                                           B  6.09941D+09  7.94178D-06  5.44835D-08
 f1 38  1/2 -  f2  6  1/2 +    47981762.34 C  2.41872D+10  3.15008D-05  2.16133D-07
                                           B  2.44601D+10  3.18562D-05  2.18572D-07
 f1 38  1/2 -  f2  7  1/2 +    47976571.67 C  4.55564D+10  5.93442D-05  4.07216D-07
                                           B  4.60891D+10  6.00382D-05  4.11978D-07
 f1 38  1/2 -  f2  8  1/2 +    47973865.39 C  9.76115D+06  1.27168D-08  8.72670D-11
                                           B  7.45428D+06  9.71144D-09  6.66430D-11
 f1 38  1/2 -  f2  9  1/2 +    47966148.98 C  7.62059D+10  9.93131D-05  6.81628D-07
                                           B  7.66788D+10  9.99294D-05  6.85858D-07
 f1 38  1/2 -  f2 10  1/2 +    47964752.94 C  3.02792D+09  3.94628D-06  2.70858D-08
                                           B  3.11240D+09  4.05639D-06  2.78415D-08
 f1 38  1/2 -  f2 11  1/2 +    47962814.90 C  1.85815D+10  2.42191D-05  1.66238D-07
                                           B  1.86903D+10  2.43609D-05  1.67211D-07
 f1 38  1/2 -  f2 12  1/2 +    47956017.66 C  4.48720D+10  5.85029D-05  4.01615D-07
                                           B  4.55513D+10  5.93885D-05  4.07694D-07
 f1 38  1/2 -  f2 13  1/2 +    47949996.26 C  1.60254D+10  2.08988D-05  1.43485D-07
                                           B  1.65169D+10  2.15397D-05  1.47886D-07
 f1 38  1/2 -  f2 14  1/2 +    47940441.96 C  2.60191D+10  3.39450D-05  2.33104D-07
                                           B  2.65478D+10  3.46347D-05  2.37840D-07
 f1 38  1/2 -  f2 15  1/2 +    47937260.15 C  1.24037D+09  1.61842D-06  1.11146D-08
                                           B  1.33321D+09  1.73956D-06  1.19465D-08
 f1 38  1/2 -  f2 16  1/2 +    47931532.44 C  3.30180D+09  4.30919D-06  2.95972D-08
                                           B  3.32583D+09  4.34056D-06  2.98126D-08
 f1 38  1/2 -  f2 17  1/2 +    47921259.73 C  1.99604D+10  2.60616D-05  1.79039D-07
                                           B  2.00798D+10  2.62175D-05  1.80110D-07
 f1 38  1/2 -  f2 18  1/2 +    47911639.77 C  2.63001D+11  3.43528D-04  2.36046D-06
                                           B  2.66787D+11  3.48474D-04  2.39444D-06
 f1 38  1/2 -  f2 19  1/2 +    47909418.62 C  1.33145D+10  1.73929D-05  1.19516D-07
                                           B  1.28176D+10  1.67437D-05  1.15055D-07
 f1 38  1/2 -  f2 20  1/2 +    47905847.03 C  4.79436D+11  6.26385D-04  4.30456D-06
                                           B  4.81414D+11  6.28969D-04  4.32231D-06
 f1 38  1/2 -  f2 21  1/2 +    47898834.46 C  2.23148D+11  2.91629D-04  2.00439D-06
                                           B  2.22669D+11  2.91003D-04  2.00009D-06
 f1 38  1/2 -  f2 22  1/2 +    47896112.68 C  2.76534D+10  3.61439D-05  2.48434D-07
                                           B  2.74599D+10  3.58911D-05  2.46696D-07
 f1 38  1/2 -  f2 23  1/2 +    47894907.98 C  9.25203D+09  1.20933D-05  8.31252D-08
                                           B  9.24237D+09  1.20807D-05  8.30383D-08
 f1 38  1/2 -  f2 24  1/2 +    47892118.57 C  2.55856D+10  3.34468D-05  2.29915D-07
                                           B  2.49645D+10  3.26350D-05  2.24334D-07
 f1 38  1/2 -  f2 25  1/2 +    47885051.06 C  1.62524D+11  2.12522D-04  1.46110D-06
                                           B  1.67206D+11  2.18645D-04  1.50319D-06
 f1 38  1/2 -  f2 26  1/2 +    47878703.01 C  2.13737D+11  2.79565D-04  1.92228D-06
                                           B  2.16704D+11  2.83445D-04  1.94896D-06
 f1 38  1/2 -  f2 27  1/2 +    47874269.63 C  1.44123D+12  1.88545D-03  1.29655D-05
                                           B  1.44633D+12  1.89213D-03  1.30114D-05
 f1 38  1/2 -  f2 28  1/2 +    47871722.61 C  9.47361D+10  1.23950D-04  8.52397D-07
                                           B  9.45633D+10  1.23724D-04  8.50842D-07
 f1 38  1/2 -  f2 29  1/2 +    47858241.44 C  1.55613D+12  2.03714D-03  1.40133D-05
                                           B  1.57260D+12  2.05870D-03  1.41616D-05
 f1 38  1/2 -  f2 30  1/2 +    47847896.84 C  1.08884D+09  1.42602D-06  9.81157D-09
                                           B  1.13734D+09  1.48954D-06  1.02486D-08
 f1 38  1/2 -  f2 31  1/2 +    47840825.18 C  3.86810D+11  5.06743D-04  3.48710D-06
                                           B  3.90318D+11  5.11339D-04  3.51873D-06
 f1 38  1/2 -  f2 32  1/2 +    47837133.23 C  1.02420D+11  1.34197D-04  9.23536D-07
                                           B  1.03593D+11  1.35734D-04  9.34114D-07
 f1 38  1/2 -  f2 33  1/2 +    47832842.07 C  1.86040D+12  2.43804D-03  1.67799D-05
                                           B  1.87354D+12  2.45526D-03  1.68985D-05
 f1 38  1/2 -  f2 34  1/2 +    47829969.63 C  1.25479D+12  1.64459D-03  1.13197D-05
                                           B  1.26599D+12  1.65928D-03  1.14207D-05
 f1 38  1/2 -  f2 35  1/2 +    47823207.91 C  8.02522D+11  1.05212D-03  7.24276D-06
                                           B  8.07853D+11  1.05911D-03  7.29088D-06
 f1 38  1/2 -  f2 36  1/2 +    47820154.66 C  4.56134D+12  5.98078D-03  4.11739D-05
                                           B  4.58917D+12  6.01727D-03  4.14252D-05
 f1 38  1/2 -  f2 37  1/2 +    47816322.89 C  1.95685D+12  2.56622D-03  1.76682D-05
                                           B  1.96857D+12  2.58158D-03  1.77740D-05
 f1 38  1/2 -  f2 38  1/2 +    47812735.72 C  8.20213D+11  1.07579D-03  7.40729D-06
                                           B  8.28053D+11  1.08607D-03  7.47809D-06
 f1 38  1/2 -  f2 39  1/2 +    47809581.72 C  1.13803D+11  1.49283D-04  1.02795D-06
                                           B  1.14908D+11  1.50733D-04  1.03793D-06
 f1 38  1/2 -  f2 40  1/2 +    47805779.40 C  1.24302D+12  1.63081D-03  1.12305D-05
                                           B  1.25188D+12  1.64244D-03  1.13106D-05
 f1 38  1/2 -  f2 41  1/2 +    47798258.38 C  1.58140D+13  2.07541D-02  1.42945D-04
                                           B  1.59329D+13  2.09102D-02  1.44020D-04
 f1 38  1/2 -  f2 42  1/2 +    47797519.61 C  1.04180D+13  1.36729D-02  9.41739D-05
                                           B  1.04981D+13  1.37781D-02  9.48985D-05
 f1 38  1/2 -  f2 43  1/2 +    47790530.31 C  3.77753D+11  4.95921D-04  3.41622D-06
                                           B  3.79829D+11  4.98646D-04  3.43500D-06
 f1 38  1/2 -  f2 44  1/2 +    47785334.66 C  4.97087D+12  6.52725D-03  4.49688D-05
                                           B  5.00495D+12  6.57201D-03  4.52772D-05
 f1 38  1/2 -  f2 45  1/2 +    47780056.01 C  3.70006D+12  4.85963D-03  3.34836D-05
                                           B  3.72462D+12  4.89189D-03  3.37058D-05
 f1 38  1/2 -  f2 46  1/2 +    47773236.11 C  1.95030D+13  2.56224D-02  1.76567D-04
                                           B  1.96371D+13  2.57985D-02  1.77781D-04
 f1 38  1/2 -  f2 47  1/2 +    47750258.20 C  1.64173D+12  2.15893D-03  1.48846D-05
                                           B  1.65264D+12  2.17327D-03  1.49835D-05
 f1 38  1/2 -  f2 48  1/2 +    47731494.30 C  1.51908D+12  1.99921D-03  1.37889D-05
                                           B  1.52893D+12  2.01217D-03  1.38783D-05
 f1 38  1/2 -  f2 49  1/2 +    47720331.11 C  6.59662D+09  8.68566D-06  5.99204D-08
                                           B  6.59387D+09  8.68203D-06  5.98954D-08
 f1 38  1/2 -  f2 50  1/2 +    47677073.60 C  1.24010D+09  1.63578D-06  1.12951D-08
                                           B  1.31443D+09  1.73383D-06  1.19721D-08
 f1 38  1/2 -  f2 51  1/2 +    47671824.05 C  1.14942D+11  1.51651D-04  1.04727D-06
                                           B  1.15704D+11  1.52656D-04  1.05421D-06
 f1 38  1/2 -  f2 52  1/2 +    47633725.54 C  6.86066D+13  9.06619D-02  6.26593D-04
                                           B  6.87474D+13  9.08480D-02  6.27879D-04
 f1 38  1/2 -  f2 53  1/2 +    47590117.28 C  6.92120D+10  9.16296D-05  6.33862D-07
                                           B  6.92921D+10  9.17356D-05  6.34595D-07
 f1 39  1/2 -  f2  1  1/2 +    48030298.30 C  3.11106D+09  4.04358D-06  2.77157D-08
                                           B  3.09473D+09  4.02235D-06  2.75702D-08
 f1 39  1/2 -  f2  2  1/2 +    48023142.43 C  2.37596D+10  3.08906D-05  2.11764D-07
                                           B  2.39993D+10  3.12022D-05  2.13900D-07
 f1 39  1/2 -  f2  3  1/2 +    48004678.48 C  3.45859D+11  4.50008D-04  3.08612D-06
                                           B  3.49514D+11  4.54763D-04  3.11872D-06
 f1 39  1/2 -  f2  4  1/2 +    47997458.64 C  1.43885D+10  1.87269D-05  1.28447D-07
                                           B  1.42910D+10  1.86000D-05  1.27576D-07
 f1 39  1/2 -  f2  5  1/2 +    47992733.03 C  1.43524D+11  1.86836D-04  1.28163D-06
                                           B  1.45313D+11  1.89166D-04  1.29760D-06
 f1 39  1/2 -  f2  6  1/2 +    47986944.65 C  1.88915D+10  2.45985D-05  1.68757D-07
                                           B  1.91227D+10  2.48995D-05  1.70822D-07
 f1 39  1/2 -  f2  7  1/2 +    47981753.98 C  1.11981D+11  1.45841D-04  1.00064D-06
                                           B  1.13459D+11  1.47766D-04  1.01385D-06
 f1 39  1/2 -  f2  8  1/2 +    47979047.71 C  1.08893D+11  1.41836D-04  9.73218D-07
                                           B  1.10593D+11  1.44050D-04  9.88408D-07
 f1 39  1/2 -  f2  9  1/2 +    47971331.30 C  7.40943D+10  9.65404D-05  6.62526D-07
                                           B  7.46255D+10  9.72325D-05  6.67276D-07
 f1 39  1/2 -  f2 10  1/2 +    47969935.25 C  3.76025D+10  4.89967D-05  3.36258D-07
                                           B  3.76824D+10  4.91008D-05  3.36973D-07
 f1 39  1/2 -  f2 11  1/2 +    47967997.22 C  9.31113D+07  1.21335D-07  8.32743D-10
                                           B  7.94598D+07  1.03546D-07  7.10651D-10
 f1 39  1/2 -  f2 12  1/2 +    47961199.97 C  4.28207D+10  5.58163D-05  3.83130D-07
                                           B  4.29722D+10  5.60138D-05  3.84486D-07
 f1 39  1/2 -  f2 13  1/2 +    47955178.57 C  5.39167D+10  7.02976D-05  4.82592D-07
                                           B  5.41949D+10  7.06602D-05  4.85082D-07
 f1 39  1/2 -  f2 14  1/2 +    47945624.27 C  5.20572D+07  6.79001D-08  4.66227D-10
                                           B  4.39165D+07  5.72819D-08  3.93318D-10
 f1 39  1/2 -  f2 15  1/2 +    47942442.46 C  3.70688D+11  4.83566D-04  3.32056D-06
                                           B  3.75328D+11  4.89619D-04  3.36213D-06
 f1 39  1/2 -  f2 16  1/2 +    47936714.76 C  3.08576D+10  4.02637D-05  2.76516D-07
                                           B  3.11573D+10  4.06547D-05  2.79202D-07
 f1 39  1/2 -  f2 17  1/2 +    47926442.05 C  8.36137D+10  1.09148D-04  7.49748D-07
                                           B  8.37475D+10  1.09322D-04  7.50947D-07
 f1 39  1/2 -  f2 18  1/2 +    47916822.09 C  4.63428D+08  6.05193D-07  4.15797D-09
                                           B  5.11985D+08  6.68604D-07  4.59363D-09
 f1 39  1/2 -  f2 19  1/2 +    47914600.94 C  2.53176D+10  3.30654D-05  2.27186D-07
                                           B  2.50667D+10  3.27378D-05  2.24935D-07
 f1 39  1/2 -  f2 20  1/2 +    47911029.34 C  4.45040D+10  5.81321D-05  3.99444D-07
                                           B  4.45418D+10  5.81815D-05  3.99783D-07
 f1 39  1/2 -  f2 21  1/2 +    47904016.78 C  6.88833D+11  9.00032D-04  6.18531D-06
                                           B  6.98292D+11  9.12391D-04  6.27024D-06
 f1 39  1/2 -  f2 22  1/2 +    47901294.99 C  5.30796D+11  6.93618D-04  4.76704D-06
                                           B  5.33543D+11  6.97209D-04  4.79172D-06
 f1 39  1/2 -  f2 23  1/2 +    47900090.29 C  1.25365D+10  1.63829D-05  1.12598D-07
                                           B  1.28130D+10  1.67442D-05  1.15081D-07
 f1 39  1/2 -  f2 24  1/2 +    47897300.88 C  8.29022D+08  1.08351D-06  7.44725D-09
                                           B  9.20167D+08  1.20263D-06  8.26603D-09
 f1 39  1/2 -  f2 25  1/2 +    47890233.37 C  5.24626D+11  6.85873D-04  4.71490D-06
                                           B  5.27702D+11  6.89894D-04  4.74254D-06
 f1 39  1/2 -  f2 26  1/2 +    47883885.32 C  6.90987D+10  9.03605D-05  6.21248D-07
                                           B  6.97682D+10  9.12361D-05  6.27268D-07
 f1 39  1/2 -  f2 27  1/2 +    47879451.95 C  4.37544D+09  5.72284D-06  3.93494D-08
                                           B  4.44255D+09  5.81061D-06  3.99529D-08
 f1 39  1/2 -  f2 28  1/2 +    47876904.92 C  2.54190D+10  3.32501D-05  2.28635D-07
                                           B  2.52830D+10  3.30722D-05  2.27412D-07
 f1 39  1/2 -  f2 29  1/2 +    47863423.75 C  1.68797D+10  2.20925D-05  1.51955D-07
                                           B  1.71611D+10  2.24608D-05  1.54489D-07
 f1 39  1/2 -  f2 30  1/2 +    47853079.16 C  4.23692D+09  5.54776D-06  3.81666D-08
                                           B  4.42518D+09  5.79428D-06  3.98625D-08
 f1 39  1/2 -  f2 31  1/2 +    47846007.49 C  4.27767D+12  5.60278D-03  3.85508D-05
                                           B  4.31967D+12  5.65780D-03  3.89294D-05
 f1 39  1/2 -  f2 32  1/2 +    47842315.55 C  1.17360D+11  1.53739D-04  1.05791D-06
                                           B  1.18434D+11  1.55145D-04  1.06758D-06
 f1 39  1/2 -  f2 33  1/2 +    47838024.39 C  2.02000D+12  2.64663D-03  1.82136D-05
                                           B  2.03937D+12  2.67200D-03  1.83882D-05
 f1 39  1/2 -  f2 34  1/2 +    47835151.94 C  3.13232D+12  4.10449D-03  2.82480D-05
                                           B  3.16034D+12  4.14122D-03  2.85007D-05
 f1 39  1/2 -  f2 35  1/2 +    47828390.22 C  2.43420D+12  3.19060D-03  2.19615D-05
                                           B  2.45523D+12  3.21817D-03  2.21513D-05
 f1 39  1/2 -  f2 36  1/2 +    47825336.97 C  5.84413D+12  7.66111D-03  5.27363D-05
                                           B  5.89647D+12  7.72972D-03  5.32086D-05
 f1 39  1/2 -  f2 37  1/2 +    47821505.20 C  1.07371D+11  1.40775D-04  9.69124D-07
                                           B  1.08575D+11  1.42354D-04  9.79992D-07
 f1 39  1/2 -  f2 38  1/2 +    47817918.04 C  5.75114D+12  7.54155D-03  5.19213D-05
                                           B  5.79654D+12  7.60108D-03  5.23311D-05
 f1 39  1/2 -  f2 39  1/2 +    47814764.03 C  2.07184D+12  2.71719D-03  1.87082D-05
                                           B  2.08816D+12  2.73860D-03  1.88556D-05
 f1 39  1/2 -  f2 40  1/2 +    47810961.72 C  9.99871D+12  1.31153D-02  9.03077D-05
                                           B  1.00776D+13  1.32188D-02  9.10204D-05
 f1 39  1/2 -  f2 41  1/2 +    47803440.69 C  8.30377D+13  1.08954D-01  7.50345D-04
                                           B  8.36443D+13  1.09750D-01  7.55827D-04
 f1 39  1/2 -  f2 42  1/2 +    47802701.92 C  5.79489D+13  7.60376D-02  5.23662D-04
                                           B  5.83753D+13  7.65971D-02  5.27516D-04
 f1 39  1/2 -  f2 43  1/2 +    47795712.63 C  1.02262D+12  1.34222D-03  9.24506D-06
                                           B  1.03067D+12  1.35278D-03  9.31784D-06
 f1 39  1/2 -  f2 44  1/2 +    47790516.98 C  5.80183D+11  7.61674D-04  5.24690D-06
                                           B  5.84253D+11  7.67018D-04  5.28371D-06
 f1 39  1/2 -  f2 45  1/2 +    47785238.33 C  1.24408D+11  1.63361D-04  1.12546D-06
                                           B  1.25015D+11  1.64158D-04  1.13095D-06
 f1 39  1/2 -  f2 46  1/2 +    47778418.42 C  5.57402D+11  7.32137D-04  5.04471D-06
                                           B  5.61701D+11  7.37784D-04  5.08362D-06
 f1 39  1/2 -  f2 47  1/2 +    47755440.51 C  6.24773D+10  8.21418D-05  5.66261D-07
                                           B  6.30647D+10  8.29141D-05  5.71585D-07
 f1 39  1/2 -  f2 48  1/2 +    47736676.62 C  4.66560D+10  6.13890D-05  4.23364D-07
                                           B  4.68003D+10  6.15789D-05  4.24674D-07
 f1 39  1/2 -  f2 49  1/2 +    47725513.42 C  2.07132D+09  2.72667D-06  1.88087D-08
                                           B  2.02768D+09  2.66922D-06  1.84124D-08
 f1 39  1/2 -  f2 50  1/2 +    47682255.92 C  9.44130D+11  1.24510D-03  8.59656D-06
                                           B  9.48303D+11  1.25061D-03  8.63456D-06
 f1 39  1/2 -  f2 51  1/2 +    47677006.36 C  1.01198D+13  1.33487D-02  9.21736D-05
                                           B  1.01529D+13  1.33924D-02  9.24752D-05
 f1 39  1/2 -  f2 52  1/2 +    47638907.86 C  1.42502D+13  1.88271D-02  1.30106D-04
                                           B  1.42812D+13  1.88682D-02  1.30390D-04
 f1 39  1/2 -  f2 53  1/2 +    47595299.59 C  1.00303D+12  1.32763D-03  9.18306D-06
                                           B  1.00239D+12  1.32677D-03  9.17715D-06
 f1 40  1/2 -  f2  1  1/2 +    48050048.91 C  1.91020D+08  2.48073D-07  1.69966D-09
                                           B  1.92727D+08  2.50290D-07  1.71484D-09
 f1 40  1/2 -  f2  2  1/2 +    48042893.04 C  9.16120D+09  1.19010D-05  8.15508D-08
                                           B  9.30530D+09  1.20882D-05  8.28336D-08
 f1 40  1/2 -  f2  3  1/2 +    48024429.08 C  3.25514D+10  4.23187D-05  2.90099D-07
                                           B  3.31412D+10  4.30856D-05  2.95355D-07
 f1 40  1/2 -  f2  4  1/2 +    48017209.24 C  2.82459D+11  3.67324D-04  2.51842D-06
                                           B  2.86387D+11  3.72432D-04  2.55344D-06
 f1 40  1/2 -  f2  5  1/2 +    48012483.63 C  5.35201D+10  6.96139D-05  4.77329D-07
                                           B  5.42632D+10  7.05805D-05  4.83956D-07
 f1 40  1/2 -  f2  6  1/2 +    48006695.26 C  2.09065D+10  2.71998D-05  1.86526D-07
                                           B  2.12489D+10  2.76453D-05  1.89581D-07
 f1 40  1/2 -  f2  7  1/2 +    48001504.59 C  1.75448D+10  2.28311D-05  1.56584D-07
                                           B  1.77932D+10  2.31544D-05  1.58801D-07
 f1 40  1/2 -  f2  8  1/2 +    47998798.31 C  5.24741D+09  6.82924D-06  4.68401D-08
                                           B  5.33833D+09  6.94756D-06  4.76516D-08
 f1 40  1/2 -  f2  9  1/2 +    47991081.90 C  1.20281D+10  1.56589D-05  1.07418D-07
                                           B  1.22993D+10  1.60120D-05  1.09840D-07
 f1 40  1/2 -  f2 10  1/2 +    47989685.85 C  6.85865D+04  8.92957D-11  6.12574D-13
                                           B  5.85260D+02  7.61976D-13  5.22720D-15
 f1 40  1/2 -  f2 11  1/2 +    47987747.82 C  8.92974D+10  1.16270D-04  7.97648D-07
                                           B  9.03097D+10  1.17588D-04  8.06690D-07
 f1 40  1/2 -  f2 12  1/2 +    47980950.58 C  7.11827D+10  9.27096D-05  6.36109D-07
                                           B  7.22710D+10  9.41269D-05  6.45834D-07
 f1 40  1/2 -  f2 13  1/2 +    47974929.17 C  1.29257D+11  1.68389D-04  1.15551D-06
                                           B  1.30086D+11  1.69469D-04  1.16293D-06
 f1 40  1/2 -  f2 14  1/2 +    47965374.88 C  2.99216D+10  3.89957D-05  2.67648D-07
                                           B  3.04658D+10  3.97049D-05  2.72516D-07
 f1 40  1/2 -  f2 15  1/2 +    47962193.07 C  1.32378D+11  1.72546D-04  1.18435D-06
                                           B  1.33436D+11  1.73925D-04  1.19382D-06
 f1 40  1/2 -  f2 16  1/2 +    47956465.36 C  2.29418D+11  2.99103D-04  2.05329D-06
                                           B  2.31233D+11  3.01469D-04  2.06953D-06
 f1 40  1/2 -  f2 17  1/2 +    47946192.65 C  3.50648D+11  4.57353D-04  3.14031D-06
                                           B  3.54778D+11  4.62739D-04  3.17729D-06
 f1 40  1/2 -  f2 18  1/2 +    47936572.69 C  6.22933D+11  8.12821D-04  5.58217D-06
                                           B  6.28948D+11  8.20670D-04  5.63608D-06
 f1 40  1/2 -  f2 19  1/2 +    47934351.54 C  6.20411D+11  8.09605D-04  5.56035D-06
                                           B  6.28149D+11  8.19703D-04  5.62970D-06
 f1 40  1/2 -  f2 20  1/2 +    47930779.95 C  4.31540D+11  5.63222D-04  3.86848D-06
                                           B  4.38365D+11  5.72130D-04  3.92967D-06
 f1 40  1/2 -  f2 21  1/2 +    47923767.38 C  6.91853D+11  9.03233D-04  6.20475D-06
                                           B  6.97735D+11  9.10911D-04  6.25750D-06
 f1 40  1/2 -  f2 22  1/2 +    47921045.60 C  3.51933D+10  4.59510D-05  3.15678D-07
                                           B  3.54073D+10  4.62304D-05  3.17598D-07
 f1 40  1/2 -  f2 23  1/2 +    47919840.90 C  4.46188D+10  5.82607D-05  4.00254D-07
                                           B  4.53957D+10  5.92750D-05  4.07223D-07
 f1 40  1/2 -  f2 24  1/2 +    47917051.49 C  9.27707D+11  1.21149D-03  8.32346D-06
                                           B  9.36750D+11  1.22330D-03  8.40459D-06
 f1 40  1/2 -  f2 25  1/2 +    47909983.97 C  5.03470D+11  6.57671D-04  4.51917D-06
                                           B  5.04652D+11  6.59216D-04  4.52978D-06
 f1 40  1/2 -  f2 26  1/2 +    47903635.92 C  5.48713D+10  7.16962D-05  4.92723D-07
                                           B  5.52103D+10  7.21391D-05  4.95767D-07
 f1 40  1/2 -  f2 27  1/2 +    47899202.55 C  3.83008D+11  5.00540D-04  3.44022D-06
                                           B  3.85544D+11  5.03855D-04  3.46300D-06
 f1 40  1/2 -  f2 28  1/2 +    47896655.52 C  2.73238D+11  3.57123D-04  2.45464D-06
                                           B  2.75646D+11  3.60271D-04  2.47628D-06
 f1 40  1/2 -  f2 29  1/2 +    47883174.35 C  1.08190D+11  1.41485D-04  9.72755D-07
                                           B  1.09803D+11  1.43594D-04  9.87251D-07
 f1 40  1/2 -  f2 30  1/2 +    47872829.76 C  8.04336D+10  1.05232D-04  7.23659D-07
                                           B  8.02082D+10  1.04937D-04  7.21630D-07
 f1 40  1/2 -  f2 31  1/2 +    47865758.09 C  2.66226D+11  3.48408D-04  2.39629D-06
                                           B  2.68856D+11  3.51850D-04  2.41996D-06
 f1 40  1/2 -  f2 32  1/2 +    47862066.15 C  5.11636D+11  6.69678D-04  4.60628D-06
                                           B  5.16590D+11  6.76162D-04  4.65088D-06
 f1 40  1/2 -  f2 33  1/2 +    47857774.99 C  1.58172D+12  2.07068D-03  1.42441D-05
                                           B  1.59667D+12  2.09025D-03  1.43788D-05
 f1 40  1/2 -  f2 34  1/2 +    47854902.55 C  4.49117D+10  5.88023D-05  4.04523D-07
                                           B  4.52031D+10  5.91838D-05  4.07148D-07
 f1 40  1/2 -  f2 35  1/2 +    47848140.83 C  2.15870D+11  2.82716D-04  1.94518D-06
                                           B  2.17221D+11  2.84485D-04  1.95736D-06
 f1 40  1/2 -  f2 36  1/2 +    47845087.58 C  2.86269D+12  3.74962D-03  2.58004D-05
                                           B  2.88858D+12  3.78353D-03  2.60337D-05
 f1 40  1/2 -  f2 37  1/2 +    47841255.81 C  9.63596D+11  1.26234D-03  8.68662D-06
                                           B  9.72377D+11  1.27385D-03  8.76578D-06
 f1 40  1/2 -  f2 38  1/2 +    47837668.64 C  2.00774D+10  2.63061D-05  1.81035D-07
                                           B  1.99210D+10  2.61010D-05  1.79624D-07
 f1 40  1/2 -  f2 39  1/2 +    47834514.64 C  1.17847D+12  1.54427D-03  1.06281D-05
                                           B  1.18913D+12  1.55824D-03  1.07243D-05
 f1 40  1/2 -  f2 40  1/2 +    47830712.32 C  1.17599D+11  1.54127D-04  1.06083D-06
                                           B  1.18700D+11  1.55569D-04  1.07076D-06
 f1 40  1/2 -  f2 41  1/2 +    47823191.30 C  1.45487D+12  1.90737D-03  1.31302D-05
                                           B  1.46576D+12  1.92164D-03  1.32285D-05
 f1 40  1/2 -  f2 42  1/2 +    47822452.53 C  4.34847D+12  5.70113D-03  3.92468D-05
                                           B  4.38349D+12  5.74704D-03  3.95629D-05
 f1 40  1/2 -  f2 43  1/2 +    47815463.23 C  1.88606D+12  2.47347D-03  1.70299D-05
                                           B  1.90145D+12  2.49366D-03  1.71690D-05
 f1 40  1/2 -  f2 44  1/2 +    47810267.58 C  5.62301D+13  7.37589D-02  5.07889D-04
                                           B  5.66796D+13  7.43484D-02  5.11948D-04
 f1 40  1/2 -  f2 45  1/2 +    47804988.93 C  2.75646D+13  3.61654D-02  2.49055D-04
                                           B  2.77729D+13  3.64387D-02  2.50937D-04
 f1 40  1/2 -  f2 46  1/2 +    47798169.03 C  9.68212D+13  1.27068D-01  8.75185D-04
                                           B  9.75355D+13  1.28005D-01  8.81642D-04
 f1 40  1/2 -  f2 47  1/2 +    47775191.12 C  6.62099D+11  8.69773D-04  5.99348D-06
                                           B  6.66124D+11  8.75060D-04  6.02992D-06
 f1 40  1/2 -  f2 48  1/2 +    47756427.22 C  3.63962D+11  4.78498D-04  3.29856D-06
                                           B  3.66546D+11  4.81895D-04  3.32197D-06
 f1 40  1/2 -  f2 49  1/2 +    47745264.02 C  8.60392D+11  1.13168D-03  7.80313D-06
                                           B  8.64581D+11  1.13719D-03  7.84112D-06
 f1 40  1/2 -  f2 50  1/2 +    47702006.52 C  1.48778D+12  1.96044D-03  1.35298D-05
                                           B  1.49415D+12  1.96884D-03  1.35878D-05
 f1 40  1/2 -  f2 51  1/2 +    47696756.96 C  1.17033D+10  1.54248D-05  1.06465D-07
                                           B  1.17151D+10  1.54403D-05  1.06572D-07
 f1 40  1/2 -  f2 52  1/2 +    47658658.46 C  1.76217D+13  2.32623D-02  1.60689D-04
                                           B  1.76652D+13  2.33196D-02  1.61085D-04
 f1 40  1/2 -  f2 53  1/2 +    47615050.19 C  6.38699D+12  8.44686D-03  5.84019D-05
                                           B  6.39585D+12  8.45858D-03  5.84829D-05
 f1 41  1/2 -  f2  1  1/2 +    48070382.14 C  4.19749D+06  5.44656D-09  3.73010D-11
                                           B  4.27068D+06  5.54153D-09  3.79514D-11
 f1 41  1/2 -  f2  2  1/2 +    48063226.27 C  7.20924D+07  9.35732D-08  6.40935D-10
                                           B  7.34935D+07  9.53918D-08  6.53392D-10
 f1 41  1/2 -  f2  3  1/2 +    48044762.31 C  1.58158D+08  2.05441D-07  1.40772D-09
                                           B  1.58901D+08  2.06406D-07  1.41434D-09
 f1 41  1/2 -  f2  4  1/2 +    48037542.47 C  1.56492D+09  2.03338D-06  1.39352D-08
                                           B  1.57345D+09  2.04446D-06  1.40111D-08
 f1 41  1/2 -  f2  5  1/2 +    48032816.86 C  3.45088D+09  4.48479D-06  3.07383D-08
                                           B  3.51145D+09  4.56350D-06  3.12778D-08
 f1 41  1/2 -  f2  6  1/2 +    48027028.49 C  2.66140D+09  3.45961D-06  2.37147D-08
                                           B  2.67670D+09  3.47949D-06  2.38510D-08
 f1 41  1/2 -  f2  7  1/2 +    48021837.82 C  6.50241D+08  8.45443D-07  5.79591D-09
                                           B  6.50580D+08  8.45884D-07  5.79893D-09
 f1 41  1/2 -  f2  8  1/2 +    48019131.54 C  1.37425D+08  1.78700D-07  1.22514D-09
                                           B  1.42176D+08  1.84878D-07  1.26750D-09
 f1 41  1/2 -  f2  9  1/2 +    48011415.13 C  1.81107D+09  2.35578D-06  1.61535D-08
                                           B  1.80862D+09  2.35259D-06  1.61316D-08
 f1 41  1/2 -  f2 10  1/2 +    48010019.09 C  5.57242D+08  7.24882D-07  4.97063D-09
                                           B  5.73803D+08  7.46426D-07  5.11835D-09
 f1 41  1/2 -  f2 11  1/2 +    48008081.05 C  4.52892D+09  5.89188D-06  4.04031D-08
                                           B  4.60980D+09  5.99709D-06  4.11246D-08
 f1 41  1/2 -  f2 12  1/2 +    48001283.81 C  3.34214D+10  4.34918D-05  2.98284D-07
                                           B  3.38907D+10  4.41024D-05  3.02472D-07
 f1 41  1/2 -  f2 13  1/2 +    47995262.41 C  7.98684D+10  1.03960D-04  7.13088D-07
                                           B  8.07977D+10  1.05170D-04  7.21385D-07
 f1 41  1/2 -  f2 14  1/2 +    47985708.11 C  1.15055D+10  1.49820D-05  1.02786D-07
                                           B  1.16421D+10  1.51599D-05  1.04006D-07
 f1 41  1/2 -  f2 15  1/2 +    47982526.30 C  6.32606D+08  8.23862D-07  5.65259D-09
                                           B  6.53102D+08  8.50555D-07  5.83572D-09
 f1 41  1/2 -  f2 16  1/2 +    47976798.59 C  2.70253D+09  3.52042D-06  2.41568D-08
                                           B  2.73611D+09  3.56417D-06  2.44570D-08
 f1 41  1/2 -  f2 17  1/2 +    47966525.88 C  8.48199D+09  1.10537D-05  7.58659D-08
                                           B  8.57442D+09  1.11742D-05  7.66925D-08
 f1 41  1/2 -  f2 18  1/2 +    47956905.92 C  4.89874D+05  6.38660D-10  4.38424D-12
                                           B  2.40318D+05  3.13308D-10  2.15078D-12
 f1 41  1/2 -  f2 19  1/2 +    47954684.77 C  6.36568D+09  8.29985D-06  5.69790D-08
                                           B  6.43023D+09  8.38402D-06  5.75568D-08
 f1 41  1/2 -  f2 20  1/2 +    47951113.18 C  5.68647D+10  7.41537D-05  5.09108D-07
                                           B  5.75775D+10  7.50833D-05  5.15490D-07
 f1 41  1/2 -  f2 21  1/2 +    47944100.61 C  1.29181D+09  1.68506D-06  1.15706D-08
                                           B  1.34319D+09  1.75209D-06  1.20309D-08
 f1 41  1/2 -  f2 22  1/2 +    47941378.83 C  1.39219D+11  1.81621D-04  1.24719D-06
                                           B  1.39933D+11  1.82552D-04  1.25358D-06
 f1 41  1/2 -  f2 23  1/2 +    47940174.13 C  3.52666D+11  4.60100D-04  3.15957D-06
                                           B  3.57163D+11  4.65967D-04  3.19986D-06
 f1 41  1/2 -  f2 24  1/2 +    47937384.72 C  5.87428D+11  7.66467D-04  5.26374D-06
                                           B  5.93473D+11  7.74355D-04  5.31792D-06
 f1 41  1/2 -  f2 25  1/2 +    47930317.21 C  1.38247D+09  1.80436D-06  1.23934D-08
                                           B  1.38763D+09  1.81110D-06  1.24396D-08
 f1 41  1/2 -  f2 26  1/2 +    47923969.16 C  1.73560D+11  2.26585D-04  1.55652D-06
                                           B  1.75048D+11  2.28528D-04  1.56987D-06
 f1 41  1/2 -  f2 27  1/2 +    47919535.78 C  3.23221D+11  4.22048D-04  2.89951D-06
                                           B  3.26054D+11  4.25747D-04  2.92493D-06
 f1 41  1/2 -  f2 28  1/2 +    47916988.76 C  2.83373D+10  3.70056D-05  2.54245D-07
                                           B  2.83256D+10  3.69903D-05  2.54141D-07
 f1 41  1/2 -  f2 29  1/2 +    47903507.59 C  4.27572D+11  5.58679D-04  3.83946D-06
                                           B  4.33510D+11  5.66438D-04  3.89279D-06
 f1 41  1/2 -  f2 30  1/2 +    47893162.99 C  4.49689D+11  5.87832D-04  4.04069D-06
                                           B  4.58954D+11  5.99942D-04  4.12393D-06
 f1 41  1/2 -  f2 31  1/2 +    47886091.33 C  1.64298D+10  2.14834D-05  1.47696D-07
                                           B  1.65707D+10  2.16675D-05  1.48962D-07
 f1 41  1/2 -  f2 32  1/2 +    47882399.38 C  1.50915D+12  1.97364D-03  1.35696D-05
                                           B  1.52469D+12  1.99396D-03  1.37094D-05
 f1 41  1/2 -  f2 33  1/2 +    47878108.22 C  1.51665D+12  1.98380D-03  1.36407D-05
                                           B  1.52444D+12  1.99400D-03  1.37108D-05
 f1 41  1/2 -  f2 34  1/2 +    47875235.78 C  3.05425D+10  3.99549D-05  2.74748D-07
                                           B  3.05595D+10  3.99772D-05  2.74902D-07
 f1 41  1/2 -  f2 35  1/2 +    47868474.06 C  1.39942D+12  1.83121D-03  1.25940D-05
                                           B  1.41261D+12  1.84847D-03  1.27127D-05
 f1 41  1/2 -  f2 36  1/2 +    47865420.81 C  5.94334D+11  7.77812D-04  5.34969D-06
                                           B  6.01042D+11  7.86590D-04  5.41006D-06
 f1 41  1/2 -  f2 37  1/2 +    47861589.04 C  1.71044D+10  2.23883D-05  1.53996D-07
                                           B  1.76729D+10  2.31325D-05  1.59115D-07
 f1 41  1/2 -  f2 38  1/2 +    47858001.87 C  5.45882D+12  7.14624D-03  4.91585D-05
                                           B  5.49584D+12  7.19470D-03  4.94919D-05
 f1 41  1/2 -  f2 39  1/2 +    47854847.87 C  2.72036D+12  3.56175D-03  2.45026D-05
                                           B  2.74277D+12  3.59108D-03  2.47044D-05
 f1 41  1/2 -  f2 40  1/2 +    47851045.55 C  6.02336D+11  7.88758D-04  5.42660D-06
                                           B  6.07436D+11  7.95436D-04  5.47255D-06
 f1 41  1/2 -  f2 41  1/2 +    47843524.53 C  1.23768D+12  1.62125D-03  1.11559D-05
                                           B  1.24463D+12  1.63035D-03  1.12185D-05
 f1 41  1/2 -  f2 42  1/2 +    47842785.76 C  1.48002D+12  1.93876D-03  1.33408D-05
                                           B  1.49306D+12  1.95584D-03  1.34584D-05
 f1 41  1/2 -  f2 43  1/2 +    47835796.46 C  1.53248D+12  2.00807D-03  1.38198D-05
                                           B  1.54527D+12  2.02482D-03  1.39351D-05
 f1 41  1/2 -  f2 44  1/2 +    47830600.81 C  1.05339D+12  1.38059D-03  9.50244D-06
                                           B  1.06033D+12  1.38969D-03  9.56508D-06
 f1 41  1/2 -  f2 45  1/2 +    47825322.16 C  2.33046D+12  3.05502D-03  2.10296D-05
                                           B  2.34774D+12  3.07767D-03  2.11855D-05
 f1 41  1/2 -  f2 46  1/2 +    47818502.26 C  2.44254D+13  3.20285D-02  2.20504D-04
                                           B  2.46147D+13  3.22768D-02  2.22213D-04
 f1 41  1/2 -  f2 47  1/2 +    47795524.35 C  1.22333D+14  1.60567D-01  1.10597D-03
                                           B  1.23236D+14  1.61752D-01  1.11414D-03
 f1 41  1/2 -  f2 48  1/2 +    47776760.45 C  3.40413D+11  4.47157D-04  3.08119D-06
                                           B  3.40377D+11  4.47110D-04  3.08087D-06
 f1 41  1/2 -  f2 49  1/2 +    47765597.26 C  4.13269D+11  5.43113D-04  3.74327D-06
                                           B  4.15151D+11  5.45587D-04  3.76032D-06
 f1 41  1/2 -  f2 50  1/2 +    47722339.75 C  5.38524D+09  7.09005D-06  4.89106D-08
                                           B  5.41705D+09  7.13193D-06  4.91995D-08
 f1 41  1/2 -  f2 51  1/2 +    47717090.20 C  5.67098D+09  7.46790D-06  5.15228D-08
                                           B  5.69525D+09  7.49984D-06  5.17433D-08
 f1 41  1/2 -  f2 52  1/2 +    47678991.69 C  2.40065D+11  3.16637D-04  2.18630D-06
                                           B  2.39955D+11  3.16493D-04  2.18531D-06
 f1 41  1/2 -  f2 53  1/2 +    47635383.43 C  3.64259D+13  4.81326D-02  3.32648D-04
                                           B  3.65055D+13  4.82377D-02  3.33374D-04
 f1 42  1/2 -  f2  1  1/2 +    48078917.19 C  2.18256D+06  2.83103D-09  1.93850D-11
                                           B  2.16925D+06  2.81377D-09  1.92668D-11
 f1 42  1/2 -  f2  2  1/2 +    48071761.32 C  3.06622D+08  3.97843D-07  2.72457D-09
                                           B  3.07372D+08  3.98816D-07  2.73123D-09
 f1 42  1/2 -  f2  3  1/2 +    48053297.37 C  4.69787D+07  6.10017D-08  4.17921D-10
                                           B  4.77503D+07  6.20037D-08  4.24786D-10
 f1 42  1/2 -  f2  4  1/2 +    48046077.53 C  7.06136D+09  9.17192D-06  6.28461D-08
                                           B  7.16523D+09  9.30683D-06  6.37704D-08
 f1 42  1/2 -  f2  5  1/2 +    48041351.92 C  5.46903D+07  7.10506D-08  4.86887D-10
                                           B  5.57045D+07  7.23682D-08  4.95916D-10
 f1 42  1/2 -  f2  6  1/2 +    48035563.54 C  8.16224D+08  1.06065D-06  7.26915D-09
                                           B  8.22126D+08  1.06832D-06  7.32172D-09
 f1 42  1/2 -  f2  7  1/2 +    48030372.87 C  1.79944D+08  2.33879D-07  1.60307D-09
                                           B  1.85195D+08  2.40705D-07  1.64985D-09
 f1 42  1/2 -  f2  8  1/2 +    48027666.60 C  3.39584D+06  4.41420D-09  3.02577D-11
                                           B  4.19984D+06  5.45931D-09  3.74216D-11
 f1 42  1/2 -  f2  9  1/2 +    48019950.19 C  1.17140D+09  1.52318D-06  1.04425D-08
                                           B  1.18025D+09  1.53469D-06  1.05214D-08
 f1 42  1/2 -  f2 10  1/2 +    48018554.14 C  1.78492D+10  2.32107D-05  1.59131D-07
                                           B  1.81924D+10  2.36570D-05  1.62191D-07
 f1 42  1/2 -  f2 11  1/2 +    48016616.11 C  4.76536D+09  6.19727D-06  4.24898D-08
                                           B  4.83166D+09  6.28350D-06  4.30810D-08
 f1 42  1/2 -  f2 12  1/2 +    48009818.86 C  2.06673D+10  2.68850D-05  1.84356D-07
                                           B  2.09376D+10  2.72367D-05  1.86767D-07
 f1 42  1/2 -  f2 13  1/2 +    48003797.46 C  1.70743D+08  2.22167D-07  1.52363D-09
                                           B  1.84790D+08  2.40444D-07  1.64898D-09
 f1 42  1/2 -  f2 14  1/2 +    47994243.16 C  3.59403D+08  4.67833D-07  3.20906D-09
                                           B  3.61821D+08  4.70981D-07  3.23065D-09
 f1 42  1/2 -  f2 15  1/2 +    47991061.35 C  6.14938D+10  8.00568D-05  5.49179D-07
                                           B  6.21611D+10  8.09256D-05  5.55138D-07
 f1 42  1/2 -  f2 16  1/2 +    47985333.65 C  1.05544D+10  1.37437D-05  9.42914D-08
                                           B  1.06125D+10  1.38194D-05  9.48106D-08
 f1 42  1/2 -  f2 17  1/2 +    47975060.94 C  6.69260D+09  8.71869D-06  5.98290D-08
                                           B  6.66860D+09  8.68743D-06  5.96144D-08
 f1 42  1/2 -  f2 18  1/2 +    47965440.98 C  5.77374D+09  7.52469D-06  5.16459D-08
                                           B  5.75810D+09  7.50429D-06  5.15059D-08
 f1 42  1/2 -  f2 19  1/2 +    47963219.83 C  1.65116D+10  2.15209D-05  1.47716D-07
                                           B  1.62395D+10  2.11663D-05  1.45282D-07
 f1 42  1/2 -  f2 20  1/2 +    47959648.23 C  7.51115D+10  9.79134D-05  6.72112D-07
                                           B  7.64810D+10  9.96986D-05  6.84367D-07
 f1 42  1/2 -  f2 21  1/2 +    47952635.67 C  8.70794D+10  1.13548D-04  7.79546D-07
                                           B  8.77182D+10  1.14381D-04  7.85263D-07
 f1 42  1/2 -  f2 22  1/2 +    47949913.89 C  2.41938D+11  3.15512D-04  2.16622D-06
                                           B  2.44880D+11  3.19349D-04  2.19257D-06
 f1 42  1/2 -  f2 23  1/2 +    47948709.18 C  1.67754D+11  2.18780D-04  1.50213D-06
                                           B  1.70513D+11  2.22378D-04  1.52683D-06
 f1 42  1/2 -  f2 24  1/2 +    47945919.77 C  3.44319D+11  4.49103D-04  3.08368D-06
                                           B  3.48253D+11  4.54234D-04  3.11892D-06
 f1 42  1/2 -  f2 25  1/2 +    47938852.26 C  4.60894D+08  6.01330D-07  4.12953D-09
                                           B  4.56580D+08  5.95702D-07  4.09089D-09
 f1 42  1/2 -  f2 26  1/2 +    47932504.21 C  1.14646D+11  1.49619D-04  1.02762D-06
                                           B  1.15576D+11  1.50833D-04  1.03596D-06
 f1 42  1/2 -  f2 27  1/2 +    47928070.84 C  5.34516D+11  6.97700D-04  4.79242D-06
                                           B  5.38856D+11  7.03365D-04  4.83133D-06
 f1 42  1/2 -  f2 28  1/2 +    47925523.81 C  1.13303D+09  1.47909D-06  1.01602D-08
                                           B  1.14656D+09  1.49675D-06  1.02815D-08
 f1 42  1/2 -  f2 29  1/2 +    47912042.64 C  1.88500D+11  2.46213D-04  1.69177D-06
                                           B  1.92192D+11  2.51035D-04  1.72490D-06
 f1 42  1/2 -  f2 30  1/2 +    47901698.05 C  1.96233D+11  2.56423D-04  1.76231D-06
                                           B  2.01185D+11  2.62895D-04  1.80678D-06
 f1 42  1/2 -  f2 31  1/2 +    47894626.38 C  6.71679D+11  8.77962D-04  6.03482D-06
                                           B  6.80944D+11  8.90073D-04  6.11807D-06
 f1 42  1/2 -  f2 32  1/2 +    47890934.44 C  1.24254D+12  1.62440D-03  1.11664D-05
                                           B  1.25917D+12  1.64614D-03  1.13159D-05
 f1 42  1/2 -  f2 33  1/2 +    47886643.28 C  1.56059D+12  2.04056D-03  1.40285D-05
                                           B  1.57449D+12  2.05872D-03  1.41533D-05
 f1 42  1/2 -  f2 34  1/2 +    47883770.83 C  1.52496D+11  1.99421D-04  1.37106D-06
                                           B  1.53768D+11  2.01083D-04  1.38249D-06
 f1 42  1/2 -  f2 35  1/2 +    47877009.12 C  7.39802D+09  9.67719D-06  6.65423D-08
                                           B  7.63039D+09  9.98115D-06  6.86324D-08
 f1 42  1/2 -  f2 36  1/2 +    47873955.86 C  2.23882D+12  2.92892D-03  2.01411D-05
                                           B  2.26538D+12  2.96367D-03  2.03801D-05
 f1 42  1/2 -  f2 37  1/2 +    47870124.09 C  7.77425D+10  1.01723D-04  6.99565D-07
                                           B  7.76873D+10  1.01650D-04  6.99068D-07
 f1 42  1/2 -  f2 38  1/2 +    47866536.93 C  5.89576D+09  7.71550D-06  5.30649D-08
                                           B  5.25878D+09  6.88191D-06  4.73318D-08
 f1 42  1/2 -  f2 39  1/2 +    47863382.93 C  2.06534D+11  2.70316D-04  1.85928D-06
                                           B  2.06986D+11  2.70909D-04  1.86335D-06
 f1 42  1/2 -  f2 40  1/2 +    47859580.61 C  5.55024D+08  7.26544D-07  4.99768D-09
                                           B  5.86959D+08  7.68348D-07  5.28524D-09
 f1 42  1/2 -  f2 41  1/2 +    47852059.59 C  8.60197D+11  1.12638D-03  7.74924D-06
                                           B  8.65078D+11  1.13277D-03  7.79322D-06
 f1 42  1/2 -  f2 42  1/2 +    47851320.81 C  4.01644D+10  5.25946D-05  3.61845D-07
                                           B  4.01362D+10  5.25577D-05  3.61591D-07
 f1 42  1/2 -  f2 43  1/2 +    47844331.52 C  8.68990D+11  1.13826D-03  7.83226D-06
                                           B  8.78805D+11  1.15112D-03  7.92072D-06
 f1 42  1/2 -  f2 44  1/2 +    47839135.87 C  1.47227D+12  1.92889D-03  1.32740D-05
                                           B  1.48258D+12  1.94240D-03  1.33669D-05
 f1 42  1/2 -  f2 45  1/2 +    47833857.22 C  9.86447D+12  1.29268D-02  8.89674D-05
                                           B  9.95850D+12  1.30500D-02  8.98155D-05
 f1 42  1/2 -  f2 46  1/2 +    47827037.31 C  9.64035D+10  1.26367D-04  8.69833D-07
                                           B  9.76394D+10  1.27987D-04  8.80984D-07
 f1 42  1/2 -  f2 47  1/2 +    47804059.40 C  6.45694D+13  8.47198D-02  5.83439D-04
                                           B  6.50203D+13  8.53114D-02  5.87513D-04
 f1 42  1/2 -  f2 48  1/2 +    47785295.51 C  1.91044D+13  2.50860D-02  1.72828D-04
                                           B  1.92229D+13  2.52417D-02  1.73900D-04
 f1 42  1/2 -  f2 49  1/2 +    47774132.31 C  2.22990D+13  2.92946D-02  2.01869D-04
                                           B  2.24407D+13  2.94808D-02  2.03152D-04
 f1 42  1/2 -  f2 50  1/2 +    47730874.81 C  1.96973D+09  2.59237D-06  1.78802D-08
                                           B  1.99189D+09  2.62153D-06  1.80813D-08
 f1 42  1/2 -  f2 51  1/2 +    47725625.25 C  2.12169D+09  2.79297D-06  1.92660D-08
                                           B  2.11615D+09  2.78568D-06  1.92156D-08
 f1 42  1/2 -  f2 52  1/2 +    47687526.75 C  4.54163D+12  5.98812D-03  4.13391D-05
                                           B  4.55342D+12  6.00366D-03  4.14464D-05
 f1 42  1/2 -  f2 53  1/2 +    47643918.48 C  4.30582D+13  5.68759D-02  3.93003D-04
                                           B  4.31675D+13  5.70203D-02  3.94001D-04
 f1 43  1/2 -  f2  1  1/2 +    48102631.40 C  7.02304D+05  9.10071D-10  6.22848D-12
                                           B  6.27140D+05  8.12671D-10  5.56188D-12
 f1 43  1/2 -  f2  2  1/2 +    48095475.53 C  3.06150D+09  3.96838D-06  2.71635D-08
                                           B  3.10492D+09  4.02467D-06  2.75487D-08
 f1 43  1/2 -  f2  3  1/2 +    48077011.57 C  1.85620D+08  2.40790D-07  1.64883D-09
                                           B  1.87989D+08  2.43863D-07  1.66987D-09
 f1 43  1/2 -  f2  4  1/2 +    48069791.73 C  1.22164D+09  1.58521D-06  1.08565D-08
                                           B  1.22354D+09  1.58768D-06  1.08734D-08
 f1 43  1/2 -  f2  5  1/2 +    48065066.12 C  1.19883D+10  1.55592D-05  1.06570D-07
                                           B  1.22180D+10  1.58572D-05  1.08611D-07
 f1 43  1/2 -  f2  6  1/2 +    48059277.75 C  2.73170D+09  3.54623D-06  2.42921D-08
                                           B  2.75804D+09  3.58042D-06  2.45263D-08
 f1 43  1/2 -  f2  7  1/2 +    48054087.08 C  5.37200D+09  6.97530D-06  4.77868D-08
                                           B  5.48892D+09  7.12711D-06  4.88269D-08
 f1 43  1/2 -  f2  8  1/2 +    48051380.80 C  8.41605D+09  1.09291D-05  7.48779D-08
                                           B  8.55139D+09  1.11049D-05  7.60821D-08
 f1 43  1/2 -  f2  9  1/2 +    48043664.39 C  1.31518D+10  1.70844D-05  1.17068D-07
                                           B  1.33497D+10  1.73415D-05  1.18830D-07
 f1 43  1/2 -  f2 10  1/2 +    48042268.34 C  2.12677D+10  2.76287D-05  1.89327D-07
                                           B  2.16284D+10  2.80974D-05  1.92538D-07
 f1 43  1/2 -  f2 11  1/2 +    48040330.31 C  5.45065D+09  7.08148D-06  4.85282D-08
                                           B  5.51008D+09  7.15869D-06  4.90572D-08
 f1 43  1/2 -  f2 12  1/2 +    48033533.07 C  1.09756D+10  1.42635D-05  9.77589D-08
                                           B  1.11174D+10  1.44478D-05  9.90221D-08
 f1 43  1/2 -  f2 13  1/2 +    48027511.66 C  8.74397D+09  1.13662D-05  7.79115D-08
                                           B  8.77264D+09  1.14035D-05  7.81670D-08
 f1 43  1/2 -  f2 14  1/2 +    48017957.37 C  2.35566D+10  3.06332D-05  2.10022D-07
                                           B  2.39196D+10  3.11053D-05  2.13259D-07
 f1 43  1/2 -  f2 15  1/2 +    48014775.56 C  3.57910D+10  4.65491D-05  3.19163D-07
                                           B  3.62238D+10  4.71120D-05  3.23022D-07
 f1 43  1/2 -  f2 16  1/2 +    48009047.85 C  3.82486D+10  4.97574D-05  3.41201D-07
                                           B  3.88120D+10  5.04903D-05  3.46227D-07
 f1 43  1/2 -  f2 17  1/2 +    47998775.14 C  2.53078D+10  3.29369D-05  2.25906D-07
                                           B  2.56217D+10  3.33453D-05  2.28707D-07
 f1 43  1/2 -  f2 18  1/2 +    47989155.18 C  1.90017D+09  2.47397D-06  1.69718D-08
                                           B  1.93761D+09  2.52271D-06  1.73061D-08
 f1 43  1/2 -  f2 19  1/2 +    47986934.03 C  6.86555D+11  8.93958D-04  6.13295D-06
                                           B  6.94394D+11  9.04166D-04  6.20298D-06
 f1 43  1/2 -  f2 20  1/2 +    47983362.44 C  1.10629D+11  1.44070D-04  9.88460D-07
                                           B  1.12220D+11  1.46142D-04  1.00268D-06
 f1 43  1/2 -  f2 21  1/2 +    47976349.87 C  1.41896D+11  1.84844D-04  1.26839D-06
                                           B  1.43559D+11  1.87009D-04  1.28325D-06
 f1 43  1/2 -  f2 22  1/2 +    47973628.09 C  2.19561D+11  2.86047D-04  1.96295D-06
                                           B  2.21819D+11  2.88989D-04  1.98314D-06
 f1 43  1/2 -  f2 23  1/2 +    47972423.39 C  2.51688D+10  3.27919D-05  2.25036D-07
                                           B  2.56410D+10  3.34071D-05  2.29257D-07
 f1 43  1/2 -  f2 24  1/2 +    47969633.98 C  3.54413D+11  4.61811D-04  3.16938D-06
                                           B  3.59234D+11  4.68094D-04  3.21249D-06
 f1 43  1/2 -  f2 25  1/2 +    47962566.47 C  9.10074D+10  1.18621D-04  8.14203D-07
                                           B  9.14528D+10  1.19201D-04  8.18188D-07
 f1 43  1/2 -  f2 26  1/2 +    47956218.41 C  2.73464D+10  3.56531D-05  2.44753D-07
                                           B  2.77247D+10  3.61464D-05  2.48140D-07
 f1 43  1/2 -  f2 27  1/2 +    47951785.04 C  1.59666D+11  2.08205D-04  1.42943D-06
                                           B  1.62114D+11  2.11397D-04  1.45134D-06
 f1 43  1/2 -  f2 28  1/2 +    47949238.01 C  6.42576D+10  8.38009D-05  5.75364D-07
                                           B  6.47602D+10  8.44564D-05  5.79864D-07
 f1 43  1/2 -  f2 29  1/2 +    47935756.84 C  3.21875D+10  4.20006D-05  2.88451D-07
                                           B  3.23182D+10  4.21712D-05  2.89622D-07
 f1 43  1/2 -  f2 30  1/2 +    47925412.25 C  2.77970D+10  3.62873D-05  2.49266D-07
                                           B  2.74753D+10  3.58673D-05  2.46382D-07
 f1 43  1/2 -  f2 31  1/2 +    47918340.59 C  1.59605D+10  2.08416D-05  1.43187D-07
                                           B  1.60194D+10  2.09185D-05  1.43716D-07
 f1 43  1/2 -  f2 32  1/2 +    47914648.64 C  5.74012D+10  7.49674D-05  5.15086D-07
                                           B  5.70576D+10  7.45186D-05  5.12002D-07
 f1 43  1/2 -  f2 33  1/2 +    47910357.48 C  1.77810D+12  2.32266D-03  1.59600D-05
                                           B  1.79407D+12  2.34351D-03  1.61032D-05
 f1 43  1/2 -  f2 34  1/2 +    47907485.04 C  4.47209D+08  5.84240D-07  4.01479D-09
                                           B  4.55856D+08  5.95537D-07  4.09243D-09
 f1 43  1/2 -  f2 35  1/2 +    47900723.32 C  1.91872D+11  2.50735D-04  1.72325D-06
                                           B  1.93635D+11  2.53040D-04  1.73909D-06
 f1 43  1/2 -  f2 36  1/2 +    47897670.07 C  2.79374D+11  3.65128D-04  2.50961D-06
                                           B  2.81744D+11  3.68225D-04  2.53090D-06
 f1 43  1/2 -  f2 37  1/2 +    47893838.30 C  8.27366D+10  1.08150D-04  7.43399D-07
                                           B  8.32011D+10  1.08757D-04  7.47573D-07
 f1 43  1/2 -  f2 38  1/2 +    47890251.13 C  8.78648D+11  1.14871D-03  7.89655D-06
                                           B  8.85529D+11  1.15770D-03  7.95838D-06
 f1 43  1/2 -  f2 39  1/2 +    47887097.13 C  1.90629D+11  2.49253D-04  1.71355D-06
                                           B  1.92225D+11  2.51340D-04  1.72790D-06
 f1 43  1/2 -  f2 40  1/2 +    47883294.81 C  7.68258D+10  1.00468D-04  6.90746D-07
                                           B  7.75604D+10  1.01428D-04  6.97350D-07
 f1 43  1/2 -  f2 41  1/2 +    47875773.79 C  8.99155D+10  1.17623D-04  8.08818D-07
                                           B  9.03115D+10  1.18141D-04  8.12379D-07
 f1 43  1/2 -  f2 42  1/2 +    47875035.02 C  2.17308D+11  2.84280D-04  1.95485D-06
                                           B  2.20281D+11  2.88169D-04  1.98159D-06
 f1 43  1/2 -  f2 43  1/2 +    47868045.72 C  4.64305D+10  6.07575D-05  4.17859D-07
                                           B  4.69517D+10  6.14395D-05  4.22550D-07
 f1 43  1/2 -  f2 44  1/2 +    47862850.07 C  9.95298D+09  1.30270D-05  8.96027D-08
                                           B  1.01112D+10  1.32341D-05  9.10274D-08
 f1 43  1/2 -  f2 45  1/2 +    47857571.42 C  4.81033D+11  6.29739D-04  4.33197D-06
                                           B  4.85652D+11  6.35787D-04  4.37358D-06
 f1 43  1/2 -  f2 46  1/2 +    47850751.52 C  6.56990D+11  8.60338D-04  5.91910D-06
                                           B  6.63052D+11  8.68276D-04  5.97372D-06
 f1 43  1/2 -  f2 47  1/2 +    47827773.61 C  1.79617D+13  2.35437D-02  1.62058D-04
                                           B  1.81109D+13  2.37392D-02  1.63404D-04
 f1 43  1/2 -  f2 48  1/2 +    47809009.71 C  1.14963D+14  1.50809D-01  1.03847D-03
                                           B  1.15855D+14  1.51978D-01  1.04652D-03
 f1 43  1/2 -  f2 49  1/2 +    47797846.51 C  7.53597D+13  9.89031D-02  6.81204D-04
                                           B  7.59121D+13  9.96281D-02  6.86197D-04
 f1 43  1/2 -  f2 50  1/2 +    47754589.01 C  6.29646D+11  8.27855D-04  5.70709D-06
                                           B  6.33266D+11  8.32614D-04  5.73990D-06
 f1 43  1/2 -  f2 51  1/2 +    47749339.45 C  8.24499D+10  1.08428D-04  7.47569D-07
                                           B  8.28474D+10  1.08951D-04  7.51173D-07
 f1 43  1/2 -  f2 52  1/2 +    47711240.95 C  1.25530D+10  1.65346D-05  1.14090D-07
                                           B  1.26136D+10  1.66144D-05  1.14641D-07
 f1 43  1/2 -  f2 53  1/2 +    47667632.69 C  1.95714D+13  2.58263D-02  1.78367D-04
                                           B  1.96260D+13  2.58983D-02  1.78864D-04
 f1  1  1/2 -  f2  1  3/2 +    47781603.15 C  2.80850D+13  3.68842D-02  2.54129D-04
                                           B  2.82120D+13  3.70510D-02  2.55279D-04
 f1  1  1/2 -  f2  2  3/2 +    47775062.37 C  2.81336D+11  3.69581D-04  2.54674D-06
                                           B  2.82460D+11  3.71059D-04  2.55692D-06
 f1  1  1/2 -  f2  3  3/2 +    47755596.50 C  1.35325D+13  1.77917D-02  1.22650D-04
                                           B  1.36053D+13  1.78875D-02  1.23310D-04
 f1  1  1/2 -  f2  4  3/2 +    47751495.96 C  3.15019D+07  4.14238D-08  2.85587D-10
                                           B  2.29704D+07  3.02052D-08  2.08243D-10
 f1  1  1/2 -  f2  5  3/2 +    47747578.26 C  1.07879D+13  1.41881D-02  9.78246D-05
                                           B  1.08562D+13  1.42778D-02  9.84434D-05
 f1  1  1/2 -  f2  6  3/2 +    47744163.67 C  3.35305D+13  4.41049D-02  3.04118D-04
                                           B  3.36943D+13  4.43203D-02  3.05603D-04
 f1  1  1/2 -  f2  7  3/2 +    47741336.54 C  2.56795D+12  3.37820D-03  2.32952D-05
                                           B  2.58071D+12  3.39499D-03  2.34110D-05
 f1  1  1/2 -  f2  8  3/2 +    47738342.91 C  1.03417D+11  1.36064D-04  9.38324D-07
                                           B  1.04099D+11  1.36961D-04  9.44510D-07
 f1  1  1/2 -  f2  9  3/2 +    47735286.05 C  1.83777D+13  2.41824D-02  1.66777D-04
                                           B  1.84553D+13  2.42846D-02  1.67481D-04
 f1  1  1/2 -  f2 10  3/2 +    47731483.12 C  6.19900D+12  8.15830D-03  5.62691D-05
                                           B  6.21475D+12  8.17902D-03  5.64121D-05
 f1  1  1/2 -  f2 11  3/2 +    47730449.37 C  8.85157D+11  1.16498D-03  8.03521D-06
                                           B  8.88910D+11  1.16992D-03  8.06928D-06
 f1  1  1/2 -  f2 12  3/2 +    47724243.42 C  1.68789D+11  2.22205D-04  1.53281D-06
                                           B  1.69026D+11  2.22517D-04  1.53497D-06
 f1  1  1/2 -  f2 13  3/2 +    47718602.48 C  1.58708D+12  2.08983D-03  1.44178D-05
                                           B  1.59899D+12  2.10551D-03  1.45260D-05
 f1  1  1/2 -  f2 14  3/2 +    47716309.25 C  2.21812D+11  2.92105D-04  2.01534D-06
                                           B  2.22876D+11  2.93507D-04  2.02501D-06
 f1  1  1/2 -  f2 15  3/2 +    47714732.96 C  2.54266D+11  3.34866D-04  2.31044D-06
                                           B  2.54230D+11  3.34819D-04  2.31011D-06
 f1  1  1/2 -  f2 16  3/2 +    47710301.93 C  1.55486D+11  2.04812D-04  1.41325D-06
                                           B  1.56927D+11  2.06710D-04  1.42634D-06
 f1  1  1/2 -  f2 17  3/2 +    47708272.59 C  1.94627D+11  2.56391D-04  1.76923D-06
                                           B  1.95028D+11  2.56920D-04  1.77288D-06
 f1  1  1/2 -  f2 18  3/2 +    47705433.12 C  3.84391D+09  5.06436D-06  3.49488D-08
                                           B  3.70509D+09  4.88148D-06  3.36867D-08
 f1  1  1/2 -  f2 19  3/2 +    47701543.00 C  6.62584D+11  8.73099D-04  6.02569D-06
                                           B  6.70220D+11  8.83162D-04  6.09514D-06
 f1  1  1/2 -  f2 20  3/2 +    47697119.43 C  2.01910D+10  2.66110D-05  1.83673D-07
                                           B  2.04675D+10  2.69754D-05  1.86188D-07
 f1  1  1/2 -  f2 21  3/2 +    47692585.20 C  7.77509D+11  1.02492D-03  7.07483D-06
                                           B  7.83613D+11  1.03297D-03  7.13037D-06
 f1  1  1/2 -  f2 22  3/2 +    47689577.66 C  2.32764D+13  3.06871D-02  2.11840D-04
                                           B  2.34059D+13  3.08579D-02  2.13019D-04
 f1  1  1/2 -  f2 23  3/2 +    47688368.37 C  5.14307D+12  6.78086D-03  4.68110D-05
                                           B  5.16096D+12  6.80445D-03  4.69739D-05
 f1  1  1/2 -  f2 24  3/2 +    47685518.04 C  8.68370D+12  1.14504D-02  7.90512D-05
                                           B  8.72420D+12  1.15038D-02  7.94199D-05
 f1  1  1/2 -  f2 25  3/2 +    47684126.35 C  8.58633D+12  1.13226D-02  7.81717D-05
                                           B  8.61363D+12  1.13586D-02  7.84202D-05
 f1  1  1/2 -  f2 26  3/2 +    47682377.19 C  2.12770D+13  2.80597D-02  1.93731D-04
                                           B  2.13690D+13  2.81810D-02  1.94569D-04
 f1  1  1/2 -  f2 27  3/2 +    47677956.89 C  1.67165D+13  2.20495D-02  1.52249D-04
                                           B  1.67974D+13  2.21561D-02  1.52986D-04
 f1  1  1/2 -  f2 28  3/2 +    47675437.70 C  1.00636D+13  1.32755D-02  9.16712D-05
                                           B  1.01092D+13  1.33357D-02  9.20868D-05
 f1  1  1/2 -  f2 29  3/2 +    47674073.94 C  6.88557D+12  9.08371D-03  6.27273D-05
                                           B  6.91329D+12  9.12028D-03  6.29798D-05
 f1  1  1/2 -  f2 30  3/2 +    47671127.04 C  1.25395D+12  1.65446D-03  1.14256D-05
                                           B  1.25764D+12  1.65933D-03  1.14592D-05
 f1  1  1/2 -  f2 31  3/2 +    47668794.67 C  1.51614D+11  2.00059D-04  1.38166D-06
                                           B  1.51570D+11  2.00001D-04  1.38125D-06
 f1  1  1/2 -  f2 32  3/2 +    47664990.33 C  5.80602D+12  7.66244D-03  5.29228D-05
                                           B  5.82415D+12  7.68637D-03  5.30881D-05
 f1  1  1/2 -  f2 33  3/2 +    47661895.05 C  1.03863D+11  1.37089D-04  9.46909D-07
                                           B  1.03568D+11  1.36701D-04  9.44227D-07
 f1  1  1/2 -  f2 34  3/2 +    47661467.19 C  1.61309D+11  2.12917D-04  1.47068D-06
                                           B  1.62089D+11  2.13947D-04  1.47780D-06
 f1  1  1/2 -  f2 35  3/2 +    47655750.77 C  4.95159D+11  6.53736D-04  4.51609D-06
                                           B  4.96192D+11  6.55099D-04  4.52551D-06
 f1  1  1/2 -  f2 36  3/2 +    47654361.22 C  2.24627D+11  2.96582D-04  2.04889D-06
                                           B  2.25721D+11  2.98027D-04  2.05887D-06
 f1  1  1/2 -  f2 37  3/2 +    47651640.18 C  5.49045D+10  7.25003D-05  5.00884D-07
                                           B  5.49311D+10  7.25354D-05  5.01127D-07
 f1  1  1/2 -  f2 38  3/2 +    47648436.90 C  2.48821D+10  3.28607D-05  2.27041D-07
                                           B  2.45777D+10  3.24587D-05  2.24264D-07
 f1  1  1/2 -  f2 39  3/2 +    47644041.79 C  1.04256D+12  1.37712D-03  9.51566D-06
                                           B  1.04761D+12  1.38379D-03  9.56172D-06
 f1  1  1/2 -  f2 40  3/2 +    47641261.85 C  1.87967D+12  2.48316D-03  1.71592D-05
                                           B  1.88908D+12  2.49558D-03  1.72450D-05
 f1  1  1/2 -  f2 41  3/2 +    47639840.77 C  1.60366D+12  2.11865D-03  1.46408D-05
                                           B  1.60604D+12  2.12180D-03  1.46626D-05
 f1  1  1/2 -  f2 42  3/2 +    47638112.03 C  2.51639D+11  3.32473D-04  2.29762D-06
                                           B  2.52843D+11  3.34064D-04  2.30861D-06
 f1  1  1/2 -  f2 43  3/2 +    47634457.70 C  8.48943D+08  1.12182D-06  7.75315D-09
                                           B  8.26883D+08  1.09267D-06  7.55169D-09
 f1  1  1/2 -  f2 44  3/2 +    47633036.88 C  7.28989D+11  9.63369D-04  6.65824D-06
                                           B  7.31482D+11  9.66662D-04  6.68101D-06
 f1  1  1/2 -  f2 45  3/2 +    47632642.94 C  3.54828D+12  4.68917D-03  3.24091D-05
                                           B  3.56570D+12  4.71219D-03  3.25682D-05
 f1  1  1/2 -  f2 46  3/2 +    47630340.04 C  2.27641D+11  3.00864D-04  2.07952D-06
                                           B  2.27389D+11  3.00531D-04  2.07721D-06
 f1  1  1/2 -  f2 47  3/2 +    47628916.25 C  1.25453D+13  1.65817D-02  1.14613D-04
                                           B  1.26008D+13  1.66549D-02  1.15119D-04
 f1  1  1/2 -  f2 48  3/2 +    47625365.22 C  4.46627D+11  5.90413D-04  4.08125D-06
                                           B  4.47670D+11  5.91792D-04  4.09078D-06
 f1  1  1/2 -  f2 49  3/2 +    47619538.77 C  9.46255D+11  1.25120D-03  8.64999D-06
                                           B  9.48872D+11  1.25466D-03  8.67392D-06
 f1  1  1/2 -  f2 50  3/2 +    47616130.69 C  1.06690D+10  1.41093D-05  9.75497D-08
                                           B  1.05988D+10  1.40164D-05  9.69078D-08
 f1  1  1/2 -  f2 51  3/2 +    47602949.66 C  4.15491D+10  5.49771D-05  3.80210D-07
                                           B  4.15146D+10  5.49315D-05  3.79894D-07
 f1  1  1/2 -  f2 52  3/2 +    47597801.03 C  2.16863D+11  2.87011D-04  1.98512D-06
                                           B  2.17263D+11  2.87541D-04  1.98878D-06
 f1  1  1/2 -  f2 53  3/2 +    47595990.97 C  7.43752D+10  9.84409D-05  6.80896D-07
                                           B  7.47443D+10  9.89294D-05  6.84275D-07
 f1  1  1/2 -  f2 54  3/2 +    47593756.91 C  5.70894D+09  7.55690D-06  5.22720D-08
                                           B  5.61389D+09  7.43108D-06  5.14017D-08
 f1  1  1/2 -  f2 55  3/2 +    47593089.82 C  8.39676D+09  1.11151D-05  7.68853D-08
                                           B  8.43246D+09  1.11623D-05  7.72122D-08
 f1  1  1/2 -  f2 56  3/2 +    47590991.60 C  1.52567D+12  2.01976D-03  1.39718D-05
                                           B  1.52259D+12  2.01568D-03  1.39435D-05
 f1  1  1/2 -  f2 57  3/2 +    47589719.90 C  2.66991D+11  3.53475D-04  2.44524D-06
                                           B  2.66825D+11  3.53254D-04  2.44371D-06
 f1  1  1/2 -  f2 58  3/2 +    47583184.02 C  1.03766D+12  1.37415D-03  9.50731D-06
                                           B  1.03841D+12  1.37515D-03  9.51418D-06
 f1  1  1/2 -  f2 59  3/2 +    47579274.73 C  1.59858D+11  2.11732D-04  1.46502D-06
                                           B  1.60337D+11  2.12367D-04  1.46941D-06
 f1  1  1/2 -  f2 60  3/2 +    47578768.74 C  1.29389D+12  1.71379D-03  1.18582D-05
                                           B  1.29644D+12  1.71717D-03  1.18816D-05
 f1  1  1/2 -  f2 61  3/2 +    47576286.16 C  1.06119D+11  1.40573D-04  9.72715D-07
                                           B  1.06216D+11  1.40701D-04  9.73605D-07
 f1  1  1/2 -  f2 62  3/2 +    47575167.17 C  1.04401D+12  1.38303D-03  9.57031D-06
                                           B  1.04419D+12  1.38326D-03  9.57194D-06
 f1  1  1/2 -  f2 63  3/2 +    47573026.36 C  8.17062D+11  1.08248D-03  7.49094D-06
                                           B  8.18286D+11  1.08410D-03  7.50216D-06
 f1  1  1/2 -  f2 64  3/2 +    47569571.57 C  7.75545D+10  1.02763D-04  7.11185D-07
                                           B  7.74520D+10  1.02627D-04  7.10245D-07
 f1  1  1/2 -  f2 65  3/2 +    47568943.44 C  3.62392D+11  4.80197D-04  3.32331D-06
                                           B  3.61225D+11  4.78651D-04  3.31262D-06
 f1  1  1/2 -  f2 66  3/2 +    47563856.47 C  8.68173D+11  1.15064D-03  7.96413D-06
                                           B  8.67283D+11  1.14946D-03  7.95597D-06
 f1  1  1/2 -  f2 67  3/2 +    47562473.79 C  2.37958D+11  3.15398D-04  2.18308D-06
                                           B  2.37633D+11  3.14967D-04  2.18010D-06
 f1  1  1/2 -  f2 68  3/2 +    47559751.39 C  2.07272D+11  2.74757D-04  1.90189D-06
                                           B  2.06777D+11  2.74102D-04  1.89735D-06
 f1  1  1/2 -  f2 69  3/2 +    47559129.98 C  1.03738D+11  1.37517D-04  9.51915D-07
                                           B  1.03466D+11  1.37157D-04  9.49420D-07
 f1  1  1/2 -  f2 70  3/2 +    47555293.04 C  4.69407D+11  6.22356D-04  4.30840D-06
                                           B  4.68459D+11  6.21100D-04  4.29970D-06
 f1  1  1/2 -  f2 71  3/2 +    47551816.76 C  3.52106D+09  4.66903D-06  3.23248D-08
                                           B  3.49828D+09  4.63883D-06  3.21156D-08
 f1  1  1/2 -  f2 72  3/2 +    47548961.84 C  3.01306D+11  3.99588D-04  2.76661D-06
                                           B  3.00410D+11  3.98401D-04  2.75838D-06
 f1  1  1/2 -  f2 73  3/2 +    47548551.29 C  3.77951D+08  5.01244D-07  3.47046D-09
                                           B  3.79222D+08  5.02930D-07  3.48213D-09
 f1  1  1/2 -  f2 74  3/2 +    47547193.48 C  7.23217D+09  9.59195D-06  6.64137D-08
                                           B  7.17682D+09  9.51854D-06  6.59054D-08
 f1  1  1/2 -  f2 75  3/2 +    47544709.73 C  6.73785D+10  8.93726D-05  6.18839D-07
                                           B  6.71726D+10  8.90996D-05  6.16949D-07
 f1  1  1/2 -  f2 76  3/2 +    47535571.26 C  3.11498D+10  4.13338D-05  2.86261D-07
                                           B  3.10190D+10  4.11603D-05  2.85059D-07
 f1  1  1/2 -  f2 77  3/2 +    47527770.44 C  9.63903D+07  1.27946D-07  8.86246D-10
                                           B  9.80179D+07  1.30106D-07  9.01211D-10
 f1  1  1/2 -  f2 78  3/2 +    47525115.85 C  4.12867D+09  5.48090D-06  3.79668D-08
                                           B  4.11266D+09  5.45964D-06  3.78196D-08
 f1  1  1/2 -  f2 79  3/2 +    47522743.12 C  1.57954D+09  2.09708D-06  1.45274D-08
                                           B  1.56743D+09  2.08100D-06  1.44160D-08
 f1  1  1/2 -  f2 80  3/2 +    47507822.00 C  3.14589D+09  4.17927D-06  2.89608D-08
                                           B  3.13225D+09  4.16115D-06  2.88353D-08
 f1  1  1/2 -  f2 81  3/2 +    47507294.57 C  1.36988D+07  1.81991D-08  1.26115D-10
                                           B  1.34933D+07  1.79261D-08  1.24223D-10
 f1  1  1/2 -  f2 82  3/2 +    47494127.31 C  7.21712D+08  9.59338D-07  6.64978D-09
                                           B  7.19507D+08  9.56408D-07  6.62947D-09
 f1  1  1/2 -  f2 83  3/2 +    47480118.60 C  1.52658D+08  2.03041D-07  1.40782D-09
                                           B  1.53679D+08  2.04399D-07  1.41724D-09
 f1  1  1/2 -  f2 84  3/2 +    47476160.03 C  2.00566D+09  2.66805D-06  1.85010D-08
                                           B  1.98795D+09  2.64450D-06  1.83376D-08
 f1  1  1/2 -  f2 85  3/2 +    47428760.73 C  1.02898D+11  1.37155D-04  9.52019D-07
                                           B  1.01887D+11  1.35807D-04  9.42662D-07
 f1  1  1/2 -  f2 86  3/2 +    47421724.47 C  1.24805D+11  1.66405D-04  1.15522D-06
                                           B  1.23590D+11  1.64785D-04  1.14397D-06
 f1  1  1/2 -  f2 87  3/2 +    47409240.89 C  2.48900D+09  3.32037D-06  2.30568D-08
                                           B  2.47164D+09  3.29721D-06  2.28960D-08
 f1  1  1/2 -  f2 88  3/2 +    47402224.77 C  4.27037D+08  5.69844D-07  3.95761D-09
                                           B  4.18671D+08  5.58681D-07  3.88008D-09
 f1  2  1/2 -  f2  1  3/2 +    47804310.67 C  4.69416D+12  6.15901D-03  4.24150D-05
                                           B  4.72579D+12  6.20051D-03  4.27008D-05
 f1  2  1/2 -  f2  2  3/2 +    47797769.89 C  1.04330D+14  1.36925D-01  9.43084D-04
                                           B  1.05059D+14  1.37881D-01  9.49669D-04
 f1  2  1/2 -  f2  3  3/2 +    47778304.02 C  7.18874D+10  9.44233D-05  6.50615D-07
                                           B  7.21734D+10  9.47990D-05  6.53204D-07
 f1  2  1/2 -  f2  4  3/2 +    47774203.48 C  1.09324D+12  1.43621D-03  9.89692D-06
                                           B  1.10160D+12  1.44719D-03  9.97256D-06
 f1  2  1/2 -  f2  5  3/2 +    47770285.78 C  1.16240D+11  1.52731D-04  1.05256D-06
                                           B  1.17196D+11  1.53988D-04  1.06122D-06
 f1  2  1/2 -  f2  6  3/2 +    47766871.19 C  8.47155D+11  1.11326D-03  7.67265D-06
                                           B  8.53096D+11  1.12107D-03  7.72646D-06
 f1  2  1/2 -  f2  7  3/2 +    47764044.06 C  1.01958D+13  1.34001D-02  9.23597D-05
                                           B  1.02633D+13  1.34888D-02  9.29713D-05
 f1  2  1/2 -  f2  8  3/2 +    47761050.43 C  7.04096D+13  9.25491D-02  6.37931D-04
                                           B  7.08767D+13  9.31630D-02  6.42163D-04
 f1  2  1/2 -  f2  9  3/2 +    47757993.58 C  8.59267D+12  1.12960D-02  7.78669D-05
                                           B  8.64396D+12  1.13634D-02  7.83317D-05
 f1  2  1/2 -  f2 10  3/2 +    47754190.64 C  5.03684D+12  6.62252D-03  4.56549D-05
                                           B  5.06934D+12  6.66525D-03  4.59494D-05
 f1  2  1/2 -  f2 11  3/2 +    47753156.90 C  8.96182D+11  1.17837D-03  8.12369D-06
                                           B  9.03792D+11  1.18837D-03  8.19267D-06
 f1  2  1/2 -  f2 12  3/2 +    47746950.94 C  1.95479D+12  2.57097D-03  1.77267D-05
                                           B  1.96519D+12  2.58464D-03  1.78209D-05
 f1  2  1/2 -  f2 13  3/2 +    47741310.01 C  8.47597D+10  1.11504D-04  7.68900D-07
[truncated: 14,383,573 more chars]
