# Supplementary material for: Ab Initio Manganese Kα and Kβ Energy Eigenvalues, Shake-Off Probabilities, Auger Rates, with Convergence Tests
Source: Molecules. 2024 Sep 4;29(17):4199. doi: 10.3390/molecules29174199 (PMC11487437; doi:10.3390/molecules29174199)
Supplement: Supplementary file 1 [file molecules-29-04199-s001.zip › Mn_Ka_2s-5f.ct]

 Transition between files:
 f1 = iMn_Ka_2s-4s
 f2 = fMn_Ka_2s-4s


 Electric 2**( 1)-pole transitions
 =================================

 Upper       Lower 
 Lev  J P   Lev  J P       E (Kays)         A (s-1)          gf            S
 f1  1  1/2 +  f2  1  1/2 -    47785701.80 C  4.97971D+12  6.53877D-03  4.50478D-05
                                           B  5.06897D+12  6.65598D-03  4.58553D-05
 f1  1  1/2 +  f2  2  1/2 -    47774212.08 C  2.29041D+13  3.00894D-02  2.07346D-04
                                           B  2.32717D+13  3.05724D-02  2.10674D-04
 f1  1  1/2 +  f2  3  1/2 -    47771256.25 C  3.70548D+12  4.86855D-03  3.35512D-05
                                           B  3.76734D+12  4.94982D-03  3.41113D-05
 f1  1  1/2 +  f2  4  1/2 -    47761106.59 C  4.16081D+13  5.46911D-02  3.76980D-04
                                           B  4.22870D+13  5.55834D-02  3.83130D-04
 f1  1  1/2 +  f2  5  1/2 -    47759814.32 C  2.39562D+09  3.14906D-06  2.17067D-08
                                           B  2.29936D+09  3.02252D-06  2.08345D-08
 f1  1  1/2 +  f2  6  1/2 -    47752732.85 C  1.04132D+13  1.36923D-02  9.43959D-05
                                           B  1.05832D+13  1.39158D-02  9.59369D-05
 f1  1  1/2 +  f2  7  1/2 -    47750808.69 C  2.73088D+12  3.59112D-03  2.47585D-05
                                           B  2.78032D+12  3.65613D-03  2.52067D-05
 f1  1  1/2 +  f2  8  1/2 -    47744863.14 C  1.45498D+13  1.91378D-02  1.31960D-04
                                           B  1.47825D+13  1.94439D-02  1.34070D-04
 f1  1  1/2 +  f2  9  1/2 -    47742301.70 C  2.85137D+11  3.75089D-04  2.58647D-06
                                           B  2.89847D+11  3.81285D-04  2.62919D-06
 f1  1  1/2 +  f2 10  1/2 -    47739408.72 C  8.46543D+11  1.11374D-03  7.68035D-06
                                           B  8.57909D+11  1.12869D-03  7.78347D-06
 f1  1  1/2 +  f2 11  1/2 -    47728990.65 C  9.08968D+11  1.19639D-03  8.25212D-06
                                           B  9.25234D+11  1.21780D-03  8.39979D-06
 f1  1  1/2 +  f2 12  1/2 -    47727434.76 C  2.18504D+12  2.87614D-03  1.98389D-05
                                           B  2.22174D+12  2.92445D-03  2.01721D-05
 f1  1  1/2 +  f2 13  1/2 -    47719757.91 C  1.57383D+13  2.07228D-02  1.42964D-04
                                           B  1.59875D+13  2.10509D-02  1.45227D-04
 f1  1  1/2 +  f2 14  1/2 -    47712579.42 C  2.10113D+13  2.76742D-02  1.90949D-04
                                           B  2.13517D+13  2.81226D-02  1.94043D-04
 f1  1  1/2 +  f2 15  1/2 -    47711427.35 C  9.78084D+12  1.28831D-02  8.88940D-05
                                           B  9.93646D+12  1.30880D-02  9.03083D-05
 f1  1  1/2 +  f2 16  1/2 -    47704086.09 C  5.17659D+10  6.82056D-05  4.70696D-07
                                           B  5.28992D+10  6.96989D-05  4.81001D-07
 f1  1  1/2 +  f2 17  1/2 -    47697006.70 C  1.64975D+12  2.17432D-03  1.50075D-05
                                           B  1.67565D+12  2.20846D-03  1.52431D-05
 f1  1  1/2 +  f2 18  1/2 -    47694363.35 C  7.75948D+12  1.02279D-02  7.05984D-05
                                           B  7.88147D+12  1.03887D-02  7.17083D-05
 f1  1  1/2 +  f2 19  1/2 -    47685755.67 C  1.03562D+12  1.36556D-03  9.42755D-06
                                           B  1.05372D+12  1.38943D-03  9.59232D-06
 f1  1  1/2 +  f2 20  1/2 -    47684059.70 C  3.10087D+10  4.08908D-05  2.82311D-07
                                           B  3.13954D+10  4.14007D-05  2.85832D-07
 f1  1  1/2 +  f2 21  1/2 -    47679282.87 C  8.12532D+11  1.07169D-03  7.39971D-06
                                           B  8.26276D+11  1.08982D-03  7.52487D-06
 f1  1  1/2 +  f2 22  1/2 -    47671726.19 C  2.86064D+11  3.77424D-04  2.60642D-06
                                           B  2.90438D+11  3.83195D-04  2.64627D-06
 f1  1  1/2 +  f2 23  1/2 -    47669690.35 C  4.17587D+11  5.50998D-04  3.80525D-06
                                           B  4.23947D+11  5.59390D-04  3.86321D-06
 f1  1  1/2 +  f2 24  1/2 -    47663871.52 C  2.61799D+08  3.45522D-07  2.38651D-09
                                           B  2.69822D+08  3.56111D-07  2.45964D-09
 f1  1  1/2 +  f2 25  1/2 -    47644537.27 C  3.03908D+11  4.01425D-04  2.77374D-06
                                           B  3.08873D+11  4.07983D-04  2.81906D-06
 f1  1  1/2 +  f2 26  1/2 -    47642771.07 C  7.80550D+11  1.03108D-03  7.12480D-06
                                           B  7.93340D+11  1.04798D-03  7.24155D-06
 f1  1  1/2 +  f2 27  1/2 -    47637387.21 C  1.89809D+11  2.50789D-04  1.73315D-06
                                           B  1.92852D+11  2.54810D-04  1.76094D-06
 f1  1  1/2 +  f2 28  1/2 -    47632719.17 C  3.94388D+11  5.21195D-04  3.60222D-06
                                           B  4.00838D+11  5.29720D-04  3.66114D-06
 f1  1  1/2 +  f2 29  1/2 -    47625452.10 C  3.58081D+10  4.73359D-05  3.27210D-07
                                           B  3.63928D+10  4.81089D-05  3.32554D-07
 f1  1  1/2 +  f2 30  1/2 -    47617057.14 C  3.23269D+09  4.27491D-06  2.95556D-08
                                           B  3.28803D+09  4.34810D-06  3.00616D-08
 f1  1  1/2 +  f2 31  1/2 -    47605574.86 C  2.78992D+09  3.69117D-06  2.55259D-08
                                           B  2.83068D+09  3.74509D-06  2.58988D-08
 f1  1  1/2 +  f2 32  1/2 -    47579265.32 C  2.18534D+08  2.89448D-07  2.00276D-09
                                           B  2.21958D+08  2.93984D-07  2.03414D-09
 f1  1  1/2 +  f2 33  1/2 -    47441088.22 C  3.86967D+11  5.15528D-04  3.57744D-06
                                           B  3.92152D+11  5.22435D-04  3.62538D-06
 f1  1  1/2 +  f2 34  1/2 -    47436435.85 C  2.16236D+11  2.88132D-04  1.99966D-06
                                           B  2.19926D+11  2.93049D-04  2.03378D-06
 f1  1  1/2 +  f2 35  1/2 -    47431524.54 C  6.61820D+11  8.82051D-04  6.12212D-06
                                           B  6.73145D+11  8.97144D-04  6.22688D-06
 f1  1  1/2 +  f2 36  1/2 -    47420577.55 C  3.73988D+11  4.98668D-04  3.46195D-06
                                           B  3.79725D+11  5.06318D-04  3.51505D-06
 f1  1  1/2 +  f2 37  1/2 -    47410727.48 C  9.60219D+08  1.28087D-06  8.89414D-09
                                           B  9.69220D+08  1.29288D-06  8.97750D-09
 f1  1  1/2 +  f2 38  1/2 -    47403678.78 C  7.26859D+10  9.69871D-05  6.73562D-07
                                           B  7.40941D+10  9.88661D-05  6.86611D-07
 f1  1  1/2 +  f2 39  1/2 -    47397848.05 C  7.99329D+09  1.06683D-05  7.40991D-08
                                           B  8.13221D+09  1.08537D-05  7.53869D-08
 f1  1  1/2 +  f2 40  1/2 -    47374141.87 C  5.06327D+05  6.76451D-10  4.70079D-12
                                           B  4.67251D+05  6.24246D-10  4.33800D-12
 f1  1  1/2 +  f2 41  1/2 -    47355841.01 C  2.70155D+07  3.61205D-08  2.51105D-10
                                           B  2.73183D+07  3.65254D-08  2.53920D-10
 f1  1  1/2 +  f2 42  1/2 -    47345207.06 C  6.82961D+05  9.13549D-10  6.35230D-12
                                           B  6.92617D+05  9.26465D-10  6.44212D-12
 f1  1  1/2 +  f2 43  1/2 -    47323276.12 C  3.54196D+07  4.74223D-08  3.29901D-10
                                           B  3.61960D+07  4.84617D-08  3.37132D-10
 f1  2  1/2 +  f2  1  1/2 -    47798750.94 C  1.86883D+09  2.45258D-06  1.68921D-08
                                           B  1.88464D+09  2.47333D-06  1.70350D-08
 f1  2  1/2 +  f2  2  1/2 -    47787261.22 C  3.04509D+12  3.99819D-03  2.75440D-05
                                           B  3.09640D+12  4.06557D-03  2.80082D-05
 f1  2  1/2 +  f2  3  1/2 -    47784305.38 C  1.10767D+13  1.45455D-02  1.00212D-04
                                           B  1.12463D+13  1.47681D-02  1.01746D-04
 f1  2  1/2 +  f2  4  1/2 -    47774155.73 C  1.64382D+11  2.15951D-04  1.48812D-06
                                           B  1.67346D+11  2.19845D-04  1.51496D-06
 f1  2  1/2 +  f2  5  1/2 -    47772863.46 C  1.47536D+13  1.93831D-02  1.33573D-04
                                           B  1.49824D+13  1.96837D-02  1.35644D-04
 f1  2  1/2 +  f2  6  1/2 -    47765781.99 C  1.22710D+12  1.61262D-03  1.11145D-05
                                           B  1.24580D+12  1.63721D-03  1.12840D-05
 f1  2  1/2 +  f2  7  1/2 -    47763857.82 C  3.66548D+12  4.81748D-03  3.32044D-05
                                           B  3.71804D+12  4.88655D-03  3.36805D-05
 f1  2  1/2 +  f2  8  1/2 -    47757912.27 C  4.02291D+11  5.28855D-04  3.64559D-06
                                           B  4.06669D+11  5.34611D-04  3.68526D-06
 f1  2  1/2 +  f2  9  1/2 -    47755350.83 C  1.72929D+13  2.27359D-02  1.56735D-04
                                           B  1.75514D+13  2.30757D-02  1.59077D-04
 f1  2  1/2 +  f2 10  1/2 -    47752457.85 C  1.61965D+12  2.12969D-03  1.46824D-05
                                           B  1.63809D+12  2.15395D-03  1.48496D-05
 f1  2  1/2 +  f2 11  1/2 -    47742039.79 C  9.80574D+11  1.28993D-03  8.89489D-06
                                           B  9.90244D+11  1.30265D-03  8.98261D-06
 f1  2  1/2 +  f2 12  1/2 -    47740483.90 C  1.20409D+11  1.58406D-04  1.09235D-06
                                           B  1.22090D+11  1.60618D-04  1.10760D-06
 f1  2  1/2 +  f2 13  1/2 -    47732807.04 C  1.82421D+12  2.40065D-03  1.65573D-05
                                           B  1.84955D+12  2.43400D-03  1.67872D-05
 f1  2  1/2 +  f2 14  1/2 -    47725628.55 C  3.45326D+11  4.54584D-04  3.13573D-06
                                           B  3.51659D+11  4.62920D-04  3.19323D-06
 f1  2  1/2 +  f2 15  1/2 -    47724476.49 C  1.60585D+13  2.11402D-02  1.45829D-04
                                           B  1.62901D+13  2.14452D-02  1.47933D-04
 f1  2  1/2 +  f2 16  1/2 -    47717135.23 C  1.13100D+13  1.48936D-02  1.02755D-04
                                           B  1.14860D+13  1.51255D-02  1.04354D-04
 f1  2  1/2 +  f2 17  1/2 -    47710055.84 C  3.41596D+12  4.49967D-03  3.10489D-05
                                           B  3.46594D+12  4.56551D-03  3.15032D-05
 f1  2  1/2 +  f2 18  1/2 -    47707412.48 C  1.38044D+13  1.81859D-02  1.25494D-04
                                           B  1.40038D+13  1.84485D-02  1.27306D-04
 f1  2  1/2 +  f2 19  1/2 -    47698804.81 C  1.76661D+11  2.32816D-04  1.60687D-06
                                           B  1.78729D+11  2.35541D-04  1.62568D-06
 f1  2  1/2 +  f2 20  1/2 -    47697108.83 C  8.49512D+09  1.11963D-05  7.72782D-08
                                           B  8.58247D+09  1.13114D-05  7.80728D-08
 f1  2  1/2 +  f2 21  1/2 -    47692332.01 C  1.78776D+13  2.35668D-02  1.62678D-04
                                           B  1.81250D+13  2.38929D-02  1.64929D-04
 f1  2  1/2 +  f2 22  1/2 -    47684775.33 C  3.36383D+12  4.43570D-03  3.06237D-05
                                           B  3.40634D+12  4.49175D-03  3.10107D-05
 f1  2  1/2 +  f2 23  1/2 -    47682739.49 C  1.32735D+13  1.75045D-02  1.20855D-04
                                           B  1.34468D+13  1.77331D-02  1.22433D-04
 f1  2  1/2 +  f2 24  1/2 -    47676920.66 C  1.19516D+12  1.57651D-03  1.08859D-05
                                           B  1.21062D+12  1.59690D-03  1.10267D-05
 f1  2  1/2 +  f2 25  1/2 -    47657586.41 C  8.83535D+12  1.16640D-02  8.05733D-05
                                           B  8.95619D+12  1.18235D-02  8.16753D-05
 f1  2  1/2 +  f2 26  1/2 -    47655820.21 C  4.17046D+12  5.50605D-03  3.80364D-05
                                           B  4.22709D+12  5.58081D-03  3.85529D-05
 f1  2  1/2 +  f2 27  1/2 -    47650436.35 C  1.38730D+12  1.83199D-03  1.26571D-05
                                           B  1.40530D+12  1.85576D-03  1.28213D-05
 f1  2  1/2 +  f2 28  1/2 -    47645768.30 C  4.12861D+11  5.45309D-04  3.76785D-06
                                           B  4.18455D+11  5.52698D-04  3.81891D-06
 f1  2  1/2 +  f2 29  1/2 -    47638501.23 C  1.96651D+10  2.59817D-05  1.79550D-07
                                           B  1.99431D+10  2.63491D-05  1.82089D-07
 f1  2  1/2 +  f2 30  1/2 -    47630106.28 C  8.94326D+09  1.18201D-05  8.16986D-08
                                           B  9.04126D+09  1.19496D-05  8.25938D-08
 f1  2  1/2 +  f2 31  1/2 -    47618623.99 C  1.53617D+11  2.03130D-04  1.40434D-06
                                           B  1.55283D+11  2.05332D-04  1.41957D-06
 f1  2  1/2 +  f2 32  1/2 -    47592314.46 C  3.11195D+09  4.11952D-06  2.84961D-08
                                           B  3.15190D+09  4.17240D-06  2.88619D-08
 f1  2  1/2 +  f2 33  1/2 -    47454137.35 C  8.53529D+12  1.13647D-02  7.88423D-05
                                           B  8.52497D+12  1.13510D-02  7.87470D-05
 f1  2  1/2 +  f2 34  1/2 -    47449484.98 C  2.62389D+12  3.49439D-03  2.42446D-05
                                           B  2.63323D+12  3.50683D-03  2.43309D-05
 f1  2  1/2 +  f2 35  1/2 -    47444573.67 C  1.68129D+12  2.23953D-03  1.55398D-05
                                           B  1.67710D+12  2.23395D-03  1.55011D-05
 f1  2  1/2 +  f2 36  1/2 -    47433626.68 C  4.74678D+11  6.32578D-04  4.39040D-06
                                           B  4.74675D+11  6.32574D-04  4.39037D-06
 f1  2  1/2 +  f2 37  1/2 -    47423776.62 C  7.62536D+10  1.01661D-04  7.05725D-07
                                           B  7.59859D+10  1.01305D-04  7.03248D-07
 f1  2  1/2 +  f2 38  1/2 -    47416727.91 C  3.02394D+11  4.03271D-04  2.79989D-06
                                           B  3.02813D+11  4.03830D-04  2.80377D-06
 f1  2  1/2 +  f2 39  1/2 -    47410897.18 C  1.46243D+10  1.95077D-05  1.35458D-07
                                           B  1.47158D+10  1.96297D-05  1.36305D-07
 f1  2  1/2 +  f2 40  1/2 -    47387191.00 C  5.68780D+09  7.59469D-06  5.27624D-08
                                           B  5.71073D+09  7.62531D-06  5.29751D-08
 f1  2  1/2 +  f2 41  1/2 -    47368890.15 C  1.32487D+09  1.77041D-06  1.23043D-08
                                           B  1.32675D+09  1.77292D-06  1.23218D-08
 f1  2  1/2 +  f2 42  1/2 -    47358256.19 C  8.58493D+07  1.14771D-07  7.97835D-10
                                           B  8.70684D+07  1.16401D-07  8.09165D-10
 f1  2  1/2 +  f2 43  1/2 -    47336325.25 C  1.00044D+09  1.33871D-06  9.31041D-09
                                           B  9.93736D+08  1.32975D-06  9.24807D-09
 f1  1  1/2 +  f2  1  1/2 -    47785701.80 C  4.97971D+12  6.53877D-03  4.50478D-05
                                           B  5.06897D+12  6.65598D-03  4.58553D-05
 f1  1  1/2 +  f2  2  1/2 -    47774212.08 C  2.29041D+13  3.00894D-02  2.07346D-04
                                           B  2.32717D+13  3.05724D-02  2.10674D-04
 f1  1  1/2 +  f2  3  1/2 -    47771256.25 C  3.70548D+12  4.86855D-03  3.35512D-05
                                           B  3.76734D+12  4.94982D-03  3.41113D-05
 f1  1  1/2 +  f2  4  1/2 -    47761106.59 C  4.16081D+13  5.46911D-02  3.76980D-04
                                           B  4.22870D+13  5.55834D-02  3.83130D-04
 f1  1  1/2 +  f2  5  1/2 -    47759814.32 C  2.39562D+09  3.14906D-06  2.17067D-08
                                           B  2.29936D+09  3.02252D-06  2.08345D-08
 f1  1  1/2 +  f2  6  1/2 -    47752732.85 C  1.04132D+13  1.36923D-02  9.43959D-05
                                           B  1.05832D+13  1.39158D-02  9.59369D-05
 f1  1  1/2 +  f2  7  1/2 -    47750808.69 C  2.73088D+12  3.59112D-03  2.47585D-05
                                           B  2.78032D+12  3.65613D-03  2.52067D-05
 f1  1  1/2 +  f2  8  1/2 -    47744863.14 C  1.45498D+13  1.91378D-02  1.31960D-04
                                           B  1.47825D+13  1.94439D-02  1.34070D-04
 f1  1  1/2 +  f2  9  1/2 -    47742301.70 C  2.85137D+11  3.75089D-04  2.58647D-06
                                           B  2.89847D+11  3.81285D-04  2.62919D-06
 f1  1  1/2 +  f2 10  1/2 -    47739408.72 C  8.46543D+11  1.11374D-03  7.68035D-06
                                           B  8.57909D+11  1.12869D-03  7.78347D-06
 f1  1  1/2 +  f2 11  1/2 -    47728990.65 C  9.08968D+11  1.19639D-03  8.25212D-06
                                           B  9.25234D+11  1.21780D-03  8.39979D-06
 f1  1  1/2 +  f2 12  1/2 -    47727434.76 C  2.18504D+12  2.87614D-03  1.98389D-05
                                           B  2.22174D+12  2.92445D-03  2.01721D-05
 f1  1  1/2 +  f2 13  1/2 -    47719757.91 C  1.57383D+13  2.07228D-02  1.42964D-04
                                           B  1.59875D+13  2.10509D-02  1.45227D-04
 f1  1  1/2 +  f2 14  1/2 -    47712579.42 C  2.10113D+13  2.76742D-02  1.90949D-04
                                           B  2.13517D+13  2.81226D-02  1.94043D-04
 f1  1  1/2 +  f2 15  1/2 -    47711427.35 C  9.78084D+12  1.28831D-02  8.88940D-05
                                           B  9.93646D+12  1.30880D-02  9.03083D-05
 f1  1  1/2 +  f2 16  1/2 -    47704086.09 C  5.17659D+10  6.82056D-05  4.70696D-07
                                           B  5.28992D+10  6.96989D-05  4.81001D-07
 f1  1  1/2 +  f2 17  1/2 -    47697006.70 C  1.64975D+12  2.17432D-03  1.50075D-05
                                           B  1.67565D+12  2.20846D-03  1.52431D-05
 f1  1  1/2 +  f2 18  1/2 -    47694363.35 C  7.75948D+12  1.02279D-02  7.05984D-05
                                           B  7.88147D+12  1.03887D-02  7.17083D-05
 f1  1  1/2 +  f2 19  1/2 -    47685755.67 C  1.03562D+12  1.36556D-03  9.42755D-06
                                           B  1.05372D+12  1.38943D-03  9.59232D-06
 f1  1  1/2 +  f2 20  1/2 -    47684059.70 C  3.10087D+10  4.08908D-05  2.82311D-07
                                           B  3.13954D+10  4.14007D-05  2.85832D-07
 f1  1  1/2 +  f2 21  1/2 -    47679282.87 C  8.12532D+11  1.07169D-03  7.39971D-06
                                           B  8.26276D+11  1.08982D-03  7.52487D-06
 f1  1  1/2 +  f2 22  1/2 -    47671726.19 C  2.86064D+11  3.77424D-04  2.60642D-06
                                           B  2.90438D+11  3.83195D-04  2.64627D-06
 f1  1  1/2 +  f2 23  1/2 -    47669690.35 C  4.17587D+11  5.50998D-04  3.80525D-06
                                           B  4.23947D+11  5.59390D-04  3.86321D-06
 f1  1  1/2 +  f2 24  1/2 -    47663871.52 C  2.61799D+08  3.45522D-07  2.38651D-09
                                           B  2.69822D+08  3.56111D-07  2.45964D-09
 f1  1  1/2 +  f2 25  1/2 -    47644537.27 C  3.03908D+11  4.01425D-04  2.77374D-06
                                           B  3.08873D+11  4.07983D-04  2.81906D-06
 f1  1  1/2 +  f2 26  1/2 -    47642771.07 C  7.80550D+11  1.03108D-03  7.12480D-06
                                           B  7.93340D+11  1.04798D-03  7.24155D-06
 f1  1  1/2 +  f2 27  1/2 -    47637387.21 C  1.89809D+11  2.50789D-04  1.73315D-06
                                           B  1.92852D+11  2.54810D-04  1.76094D-06
 f1  1  1/2 +  f2 28  1/2 -    47632719.17 C  3.94388D+11  5.21195D-04  3.60222D-06
                                           B  4.00838D+11  5.29720D-04  3.66114D-06
 f1  1  1/2 +  f2 29  1/2 -    47625452.10 C  3.58081D+10  4.73359D-05  3.27210D-07
                                           B  3.63928D+10  4.81089D-05  3.32554D-07
 f1  1  1/2 +  f2 30  1/2 -    47617057.14 C  3.23269D+09  4.27491D-06  2.95556D-08
                                           B  3.28803D+09  4.34810D-06  3.00616D-08
 f1  1  1/2 +  f2 31  1/2 -    47605574.86 C  2.78992D+09  3.69117D-06  2.55259D-08
                                           B  2.83068D+09  3.74509D-06  2.58988D-08
 f1  1  1/2 +  f2 32  1/2 -    47579265.32 C  2.18534D+08  2.89448D-07  2.00276D-09
                                           B  2.21958D+08  2.93984D-07  2.03414D-09
 f1  1  1/2 +  f2 33  1/2 -    47441088.22 C  3.86967D+11  5.15528D-04  3.57744D-06
                                           B  3.92152D+11  5.22435D-04  3.62538D-06
 f1  1  1/2 +  f2 34  1/2 -    47436435.85 C  2.16236D+11  2.88132D-04  1.99966D-06
                                           B  2.19926D+11  2.93049D-04  2.03378D-06
 f1  1  1/2 +  f2 35  1/2 -    47431524.54 C  6.61820D+11  8.82051D-04  6.12212D-06
                                           B  6.73145D+11  8.97144D-04  6.22688D-06
 f1  1  1/2 +  f2 36  1/2 -    47420577.55 C  3.73988D+11  4.98668D-04  3.46195D-06
                                           B  3.79725D+11  5.06318D-04  3.51505D-06
 f1  1  1/2 +  f2 37  1/2 -    47410727.48 C  9.60219D+08  1.28087D-06  8.89414D-09
                                           B  9.69220D+08  1.29288D-06  8.97750D-09
 f1  1  1/2 +  f2 38  1/2 -    47403678.78 C  7.26859D+10  9.69871D-05  6.73562D-07
                                           B  7.40941D+10  9.88661D-05  6.86611D-07
 f1  1  1/2 +  f2 39  1/2 -    47397848.05 C  7.99329D+09  1.06683D-05  7.40991D-08
                                           B  8.13221D+09  1.08537D-05  7.53869D-08
 f1  1  1/2 +  f2 40  1/2 -    47374141.87 C  5.06327D+05  6.76451D-10  4.70079D-12
                                           B  4.67251D+05  6.24246D-10  4.33800D-12
 f1  1  1/2 +  f2 41  1/2 -    47355841.01 C  2.70155D+07  3.61205D-08  2.51105D-10
                                           B  2.73183D+07  3.65254D-08  2.53920D-10
 f1  1  1/2 +  f2 42  1/2 -    47345207.06 C  6.82961D+05  9.13549D-10  6.35230D-12
                                           B  6.92617D+05  9.26465D-10  6.44212D-12
 f1  1  1/2 +  f2 43  1/2 -    47323276.12 C  3.54196D+07  4.74223D-08  3.29901D-10
                                           B  3.61960D+07  4.84617D-08  3.37132D-10
 f1  2  1/2 +  f2  1  1/2 -    47798750.94 C  1.86883D+09  2.45258D-06  1.68921D-08
                                           B  1.88464D+09  2.47333D-06  1.70350D-08
 f1  2  1/2 +  f2  2  1/2 -    47787261.22 C  3.04509D+12  3.99819D-03  2.75440D-05
                                           B  3.09640D+12  4.06557D-03  2.80082D-05
 f1  2  1/2 +  f2  3  1/2 -    47784305.38 C  1.10767D+13  1.45455D-02  1.00212D-04
                                           B  1.12463D+13  1.47681D-02  1.01746D-04
 f1  2  1/2 +  f2  4  1/2 -    47774155.73 C  1.64382D+11  2.15951D-04  1.48812D-06
                                           B  1.67346D+11  2.19845D-04  1.51496D-06
 f1  2  1/2 +  f2  5  1/2 -    47772863.46 C  1.47536D+13  1.93831D-02  1.33573D-04
                                           B  1.49824D+13  1.96837D-02  1.35644D-04
 f1  2  1/2 +  f2  6  1/2 -    47765781.99 C  1.22710D+12  1.61262D-03  1.11145D-05
                                           B  1.24580D+12  1.63721D-03  1.12840D-05
 f1  2  1/2 +  f2  7  1/2 -    47763857.82 C  3.66548D+12  4.81748D-03  3.32044D-05
                                           B  3.71804D+12  4.88655D-03  3.36805D-05
 f1  2  1/2 +  f2  8  1/2 -    47757912.27 C  4.02291D+11  5.28855D-04  3.64559D-06
                                           B  4.06669D+11  5.34611D-04  3.68526D-06
 f1  2  1/2 +  f2  9  1/2 -    47755350.83 C  1.72929D+13  2.27359D-02  1.56735D-04
                                           B  1.75514D+13  2.30757D-02  1.59077D-04
 f1  2  1/2 +  f2 10  1/2 -    47752457.85 C  1.61965D+12  2.12969D-03  1.46824D-05
                                           B  1.63809D+12  2.15395D-03  1.48496D-05
 f1  2  1/2 +  f2 11  1/2 -    47742039.79 C  9.80574D+11  1.28993D-03  8.89489D-06
                                           B  9.90244D+11  1.30265D-03  8.98261D-06
 f1  2  1/2 +  f2 12  1/2 -    47740483.90 C  1.20409D+11  1.58406D-04  1.09235D-06
                                           B  1.22090D+11  1.60618D-04  1.10760D-06
 f1  2  1/2 +  f2 13  1/2 -    47732807.04 C  1.82421D+12  2.40065D-03  1.65573D-05
                                           B  1.84955D+12  2.43400D-03  1.67872D-05
 f1  2  1/2 +  f2 14  1/2 -    47725628.55 C  3.45326D+11  4.54584D-04  3.13573D-06
                                           B  3.51659D+11  4.62920D-04  3.19323D-06
 f1  2  1/2 +  f2 15  1/2 -    47724476.49 C  1.60585D+13  2.11402D-02  1.45829D-04
                                           B  1.62901D+13  2.14452D-02  1.47933D-04
 f1  2  1/2 +  f2 16  1/2 -    47717135.23 C  1.13100D+13  1.48936D-02  1.02755D-04
                                           B  1.14860D+13  1.51255D-02  1.04354D-04
 f1  2  1/2 +  f2 17  1/2 -    47710055.84 C  3.41596D+12  4.49967D-03  3.10489D-05
                                           B  3.46594D+12  4.56551D-03  3.15032D-05
 f1  2  1/2 +  f2 18  1/2 -    47707412.48 C  1.38044D+13  1.81859D-02  1.25494D-04
                                           B  1.40038D+13  1.84485D-02  1.27306D-04
 f1  2  1/2 +  f2 19  1/2 -    47698804.81 C  1.76661D+11  2.32816D-04  1.60687D-06
                                           B  1.78729D+11  2.35541D-04  1.62568D-06
 f1  2  1/2 +  f2 20  1/2 -    47697108.83 C  8.49512D+09  1.11963D-05  7.72782D-08
                                           B  8.58247D+09  1.13114D-05  7.80728D-08
 f1  2  1/2 +  f2 21  1/2 -    47692332.01 C  1.78776D+13  2.35668D-02  1.62678D-04
                                           B  1.81250D+13  2.38929D-02  1.64929D-04
 f1  2  1/2 +  f2 22  1/2 -    47684775.33 C  3.36383D+12  4.43570D-03  3.06237D-05
                                           B  3.40634D+12  4.49175D-03  3.10107D-05
 f1  2  1/2 +  f2 23  1/2 -    47682739.49 C  1.32735D+13  1.75045D-02  1.20855D-04
                                           B  1.34468D+13  1.77331D-02  1.22433D-04
 f1  2  1/2 +  f2 24  1/2 -    47676920.66 C  1.19516D+12  1.57651D-03  1.08859D-05
                                           B  1.21062D+12  1.59690D-03  1.10267D-05
 f1  2  1/2 +  f2 25  1/2 -    47657586.41 C  8.83535D+12  1.16640D-02  8.05733D-05
                                           B  8.95619D+12  1.18235D-02  8.16753D-05
 f1  2  1/2 +  f2 26  1/2 -    47655820.21 C  4.17046D+12  5.50605D-03  3.80364D-05
                                           B  4.22709D+12  5.58081D-03  3.85529D-05
 f1  2  1/2 +  f2 27  1/2 -    47650436.35 C  1.38730D+12  1.83199D-03  1.26571D-05
                                           B  1.40530D+12  1.85576D-03  1.28213D-05
 f1  2  1/2 +  f2 28  1/2 -    47645768.30 C  4.12861D+11  5.45309D-04  3.76785D-06
                                           B  4.18455D+11  5.52698D-04  3.81891D-06
 f1  2  1/2 +  f2 29  1/2 -    47638501.23 C  1.96651D+10  2.59817D-05  1.79550D-07
                                           B  1.99431D+10  2.63491D-05  1.82089D-07
 f1  2  1/2 +  f2 30  1/2 -    47630106.28 C  8.94326D+09  1.18201D-05  8.16986D-08
                                           B  9.04126D+09  1.19496D-05  8.25938D-08
 f1  2  1/2 +  f2 31  1/2 -    47618623.99 C  1.53617D+11  2.03130D-04  1.40434D-06
                                           B  1.55283D+11  2.05332D-04  1.41957D-06
 f1  2  1/2 +  f2 32  1/2 -    47592314.46 C  3.11195D+09  4.11952D-06  2.84961D-08
                                           B  3.15190D+09  4.17240D-06  2.88619D-08
 f1  2  1/2 +  f2 33  1/2 -    47454137.35 C  8.53529D+12  1.13647D-02  7.88423D-05
                                           B  8.52497D+12  1.13510D-02  7.87470D-05
 f1  2  1/2 +  f2 34  1/2 -    47449484.98 C  2.62389D+12  3.49439D-03  2.42446D-05
                                           B  2.63323D+12  3.50683D-03  2.43309D-05
 f1  2  1/2 +  f2 35  1/2 -    47444573.67 C  1.68129D+12  2.23953D-03  1.55398D-05
                                           B  1.67710D+12  2.23395D-03  1.55011D-05
 f1  2  1/2 +  f2 36  1/2 -    47433626.68 C  4.74678D+11  6.32578D-04  4.39040D-06
                                           B  4.74675D+11  6.32574D-04  4.39037D-06
 f1  2  1/2 +  f2 37  1/2 -    47423776.62 C  7.62536D+10  1.01661D-04  7.05725D-07
                                           B  7.59859D+10  1.01305D-04  7.03248D-07
 f1  2  1/2 +  f2 38  1/2 -    47416727.91 C  3.02394D+11  4.03271D-04  2.79989D-06
                                           B  3.02813D+11  4.03830D-04  2.80377D-06
 f1  2  1/2 +  f2 39  1/2 -    47410897.18 C  1.46243D+10  1.95077D-05  1.35458D-07
                                           B  1.47158D+10  1.96297D-05  1.36305D-07
 f1  2  1/2 +  f2 40  1/2 -    47387191.00 C  5.68780D+09  7.59469D-06  5.27624D-08
                                           B  5.71073D+09  7.62531D-06  5.29751D-08
 f1  2  1/2 +  f2 41  1/2 -    47368890.15 C  1.32487D+09  1.77041D-06  1.23043D-08
                                           B  1.32675D+09  1.77292D-06  1.23218D-08
 f1  2  1/2 +  f2 42  1/2 -    47358256.19 C  8.58493D+07  1.14771D-07  7.97835D-10
                                           B  8.70684D+07  1.16401D-07  8.09165D-10
 f1  2  1/2 +  f2 43  1/2 -    47336325.25 C  1.00044D+09  1.33871D-06  9.31041D-09
                                           B  9.93736D+08  1.32975D-06  9.24807D-09
 f1  3  1/2 +  f2  1  1/2 -    47802261.75 C  1.89968D+10  2.49271D-05  1.71672D-07
                                           B  1.89925D+10  2.49214D-05  1.71633D-07
 f1  3  1/2 +  f2  2  1/2 -    47790772.03 C  2.78800D+13  3.66009D-02  2.52129D-04
                                           B  2.83037D+13  3.71571D-02  2.55961D-04
 f1  3  1/2 +  f2  3  1/2 -    47787816.19 C  4.97842D+12  6.53650D-03  4.50302D-05
                                           B  5.04848D+12  6.62848D-03  4.56639D-05
 f1  3  1/2 +  f2  4  1/2 -    47777666.54 C  3.11544D+12  4.09221D-03  2.81974D-05
                                           B  3.15369D+12  4.14245D-03  2.85435D-05
 f1  3  1/2 +  f2  5  1/2 -    47776374.26 C  1.19185D+13  1.56561D-02  1.07881D-04
                                           B  1.21138D+13  1.59126D-02  1.09649D-04
 f1  3  1/2 +  f2  6  1/2 -    47769292.79 C  2.26292D+09  2.97344D-06  2.04921D-08
                                           B  2.48357D+09  3.26337D-06  2.24902D-08
 f1  3  1/2 +  f2  7  1/2 -    47767368.63 C  1.22952D+11  1.61570D-04  1.11354D-06
                                           B  1.25261D+11  1.64605D-04  1.13445D-06
 f1  3  1/2 +  f2  8  1/2 -    47761423.08 C  4.83931D+12  6.36087D-03  4.38445D-05
                                           B  4.90640D+12  6.44906D-03  4.44523D-05
 f1  3  1/2 +  f2  9  1/2 -    47758861.64 C  3.52259D+12  4.63065D-03  3.19200D-05
                                           B  3.57954D+12  4.70552D-03  3.24361D-05
 f1  3  1/2 +  f2 10  1/2 -    47755968.66 C  7.91439D+11  1.04052D-03  7.17295D-06
                                           B  8.07112D+11  1.06112D-03  7.31500D-06
 f1  3  1/2 +  f2 11  1/2 -    47745550.59 C  1.18902D+13  1.56391D-02  1.07834D-04
                                           B  1.20813D+13  1.58904D-02  1.09566D-04
 f1  3  1/2 +  f2 12  1/2 -    47743994.71 C  8.62215D+11  1.13414D-03  7.82028D-06
                                           B  8.76471D+11  1.15289D-03  7.94959D-06
 f1  3  1/2 +  f2 13  1/2 -    47736317.85 C  2.94248D+10  3.87172D-05  2.67012D-07
                                           B  3.04880D+10  4.01161D-05  2.76659D-07
 f1  3  1/2 +  f2 14  1/2 -    47729139.36 C  3.61119D+12  4.75304D-03  3.27841D-05
                                           B  3.66838D+12  4.82831D-03  3.33033D-05
 f1  3  1/2 +  f2 15  1/2 -    47727987.29 C  1.61757D+13  2.12914D-02  1.46861D-04
                                           B  1.64250D+13  2.16195D-02  1.49124D-04
 f1  3  1/2 +  f2 16  1/2 -    47720646.03 C  1.35414D+12  1.78295D-03  1.23001D-05
                                           B  1.37609D+12  1.81184D-03  1.24994D-05
 f1  3  1/2 +  f2 17  1/2 -    47713566.64 C  1.33214D+13  1.75451D-02  1.21057D-04
                                           B  1.35157D+13  1.78009D-02  1.22822D-04
 f1  3  1/2 +  f2 18  1/2 -    47710923.29 C  1.48061D+12  1.95026D-03  1.34571D-05
                                           B  1.50282D+12  1.97952D-03  1.36590D-05
 f1  3  1/2 +  f2 19  1/2 -    47702315.61 C  1.84193D+13  2.42707D-02  1.67501D-04
                                           B  1.86756D+13  2.46084D-02  1.69832D-04
 f1  3  1/2 +  f2 20  1/2 -    47700619.64 C  2.87635D+12  3.79037D-03  2.61598D-05
                                           B  2.91625D+12  3.84295D-03  2.65226D-05
 f1  3  1/2 +  f2 21  1/2 -    47695842.81 C  3.39642D+11  4.47660D-04  3.08989D-06
                                           B  3.45378D+11  4.55220D-04  3.14207D-06
 f1  3  1/2 +  f2 22  1/2 -    47688286.13 C  1.26536D+12  1.66831D-03  1.15171D-05
                                           B  1.28205D+12  1.69032D-03  1.16689D-05
 f1  3  1/2 +  f2 23  1/2 -    47686250.29 C  8.69392D+11  1.14635D-03  7.91406D-06
                                           B  8.81505D+11  1.16232D-03  8.02433D-06
 f1  3  1/2 +  f2 24  1/2 -    47680431.46 C  5.64970D+11  7.45131D-04  5.14479D-06
                                           B  5.71803D+11  7.54143D-04  5.20702D-06
 f1  3  1/2 +  f2 25  1/2 -    47661097.21 C  2.58492D+12  3.41199D-03  2.35678D-05
                                           B  2.61889D+12  3.45683D-03  2.38775D-05
 f1  3  1/2 +  f2 26  1/2 -    47659331.01 C  4.96851D+11  6.55870D-04  4.53049D-06
                                           B  5.04744D+11  6.66290D-04  4.60247D-06
 f1  3  1/2 +  f2 27  1/2 -    47653947.15 C  5.86900D+11  7.74915D-04  5.35341D-06
                                           B  5.95102D+11  7.85745D-04  5.42823D-06
 f1  3  1/2 +  f2 28  1/2 -    47649279.11 C  2.68851D+12  3.55047D-03  2.45304D-05
                                           B  2.72288D+12  3.59587D-03  2.48441D-05
 f1  3  1/2 +  f2 29  1/2 -    47642012.04 C  5.30554D+11  7.00870D-04  4.84309D-06
                                           B  5.36802D+11  7.09124D-04  4.90013D-06
 f1  3  1/2 +  f2 30  1/2 -    47633617.09 C  5.75991D+10  7.61160D-05  5.26063D-07
                                           B  5.82661D+10  7.69974D-05  5.32155D-07
 f1  3  1/2 +  f2 31  1/2 -    47622134.80 C  8.59520D+08  1.13639D-06  7.85585D-09
                                           B  8.81419D+08  1.16534D-06  8.05600D-09
 f1  3  1/2 +  f2 32  1/2 -    47595825.26 C  1.15690D+10  1.53125D-05  1.05914D-07
                                           B  1.16742D+10  1.54518D-05  1.06877D-07
 f1  3  1/2 +  f2 33  1/2 -    47457648.16 C  2.99197D+12  3.98320D-03  2.76313D-05
                                           B  2.99741D+12  3.99044D-03  2.76815D-05
 f1  3  1/2 +  f2 34  1/2 -    47452995.79 C  5.61478D+12  7.47642D-03  5.18687D-05
                                           B  5.64751D+12  7.51999D-03  5.21710D-05
 f1  3  1/2 +  f2 35  1/2 -    47448084.48 C  3.96370D+12  5.27900D-03  3.66276D-05
                                           B  3.97476D+12  5.29372D-03  3.67298D-05
 f1  3  1/2 +  f2 36  1/2 -    47437137.49 C  1.44394D+13  1.92398D-02  1.33524D-04
                                           B  1.45103D+13  1.93342D-02  1.34179D-04
 f1  3  1/2 +  f2 37  1/2 -    47427287.43 C  4.41693D+10  5.88778D-05  4.08694D-07
                                           B  4.43026D+10  5.90555D-05  4.09928D-07
 f1  3  1/2 +  f2 38  1/2 -    47420238.72 C  1.60971D+12  2.14638D-03  1.49011D-05
                                           B  1.61589D+12  2.15463D-03  1.49584D-05
 f1  3  1/2 +  f2 39  1/2 -    47414407.99 C  1.02988D+11  1.37358D-04  9.53715D-07
                                           B  1.03120D+11  1.37534D-04  9.54940D-07
 f1  3  1/2 +  f2 40  1/2 -    47390701.81 C  3.89072D+09  5.19436D-06  3.60840D-08
                                           B  3.91350D+09  5.22476D-06  3.62952D-08
 f1  3  1/2 +  f2 41  1/2 -    47372400.96 C  6.96254D+08  9.30261D-07  6.46480D-09
                                           B  6.96422D+08  9.30485D-07  6.46636D-09
 f1  3  1/2 +  f2 42  1/2 -    47361767.00 C  3.84416D+06  5.13847D-09  3.57175D-11
                                           B  3.86914D+06  5.17186D-09  3.59496D-11
 f1  3  1/2 +  f2 43  1/2 -    47339836.06 C  2.82701D+09  3.78235D-06  2.63034D-08
                                           B  2.82943D+09  3.78559D-06  2.63258D-08
 f1  4  1/2 +  f2  1  1/2 -    47803982.13 C  3.97430D+12  5.21459D-03  3.59113D-05
                                           B  4.04201D+12  5.30343D-03  3.65232D-05
 f1  4  1/2 +  f2  2  1/2 -    47792492.40 C  4.90914D+11  6.44427D-04  4.43905D-06
                                           B  4.99542D+11  6.55754D-04  4.51707D-06
 f1  4  1/2 +  f2  3  1/2 -    47789536.57 C  4.66131D+13  6.11970D-02  4.21573D-04
                                           B  4.73668D+13  6.21865D-02  4.28389D-04
 f1  4  1/2 +  f2  4  1/2 -    47779386.91 C  5.76565D+13  7.57278D-02  5.21783D-04
                                           B  5.85576D+13  7.69113D-02  5.29938D-04
 f1  4  1/2 +  f2  5  1/2 -    47778094.64 C  2.83683D+13  3.72617D-02  2.56750D-04
                                           B  2.88137D+13  3.78468D-02  2.60781D-04
 f1  4  1/2 +  f2  6  1/2 -    47771013.17 C  2.37382D+11  3.11893D-04  2.14940D-06
                                           B  2.41015D+11  3.16667D-04  2.18230D-06
 f1  4  1/2 +  f2  7  1/2 -    47769089.01 C  5.08182D+11  6.67748D-04  4.60194D-06
                                           B  5.13320D+11  6.74501D-04  4.64848D-06
 f1  4  1/2 +  f2  8  1/2 -    47763143.46 C  1.66461D+12  2.18783D-03  1.50798D-05
                                           B  1.69024D+12  2.22152D-03  1.53120D-05
 f1  4  1/2 +  f2  9  1/2 -    47760582.02 C  6.14510D+11  8.07751D-04  5.56780D-06
                                           B  6.23685D+11  8.19812D-04  5.65093D-06
 f1  4  1/2 +  f2 10  1/2 -    47757689.04 C  1.71317D+12  2.25218D-03  1.55251D-05
                                           B  1.74144D+12  2.28934D-03  1.57813D-05
 f1  4  1/2 +  f2 11  1/2 -    47747270.97 C  9.23506D+11  1.21459D-03  8.37447D-06
                                           B  9.35759D+11  1.23071D-03  8.48558D-06
 f1  4  1/2 +  f2 12  1/2 -    47745715.09 C  1.73025D+11  2.27577D-04  1.56917D-06
                                           B  1.76631D+11  2.32319D-04  1.60187D-06
 f1  4  1/2 +  f2 13  1/2 -    47738038.23 C  3.60551D+12  4.74378D-03  3.27142D-05
                                           B  3.66386D+12  4.82056D-03  3.32436D-05
 f1  4  1/2 +  f2 14  1/2 -    47730859.74 C  2.36028D+12  3.10636D-03  2.14254D-05
                                           B  2.39441D+12  3.15128D-03  2.17352D-05
 f1  4  1/2 +  f2 15  1/2 -    47729707.67 C  2.64803D+12  3.48524D-03  2.40392D-05
                                           B  2.68905D+12  3.53924D-03  2.44116D-05
 f1  4  1/2 +  f2 16  1/2 -    47722366.41 C  3.02402D+10  3.98134D-05  2.74652D-07
                                           B  3.06419D+10  4.03422D-05  2.78300D-07
 f1  4  1/2 +  f2 17  1/2 -    47715287.02 C  1.62068D+12  2.13437D-03  1.47261D-05
                                           B  1.64560D+12  2.16719D-03  1.49525D-05
 f1  4  1/2 +  f2 18  1/2 -    47712643.67 C  6.79926D+12  8.95535D-03  6.17909D-05
                                           B  6.90429D+12  9.09368D-03  6.27454D-05
 f1  4  1/2 +  f2 19  1/2 -    47704035.99 C  4.04505D+10  5.32969D-05  3.67809D-07
                                           B  4.17834D+10  5.50530D-05  3.79928D-07
 f1  4  1/2 +  f2 20  1/2 -    47702340.02 C  5.10989D+11  6.73317D-04  4.64682D-06
                                           B  5.19051D+11  6.83941D-04  4.72013D-06
 f1  4  1/2 +  f2 21  1/2 -    47697563.19 C  8.84274D+09  1.16542D-05  8.04380D-08
                                           B  9.03163D+09  1.19031D-05  8.21563D-08
 f1  4  1/2 +  f2 22  1/2 -    47690006.51 C  5.82811D+11  7.68353D-04  5.30407D-06
                                           B  5.91195D+11  7.79406D-04  5.38037D-06
 f1  4  1/2 +  f2 23  1/2 -    47687970.67 C  5.86533D+11  7.73326D-04  5.33863D-06
                                           B  5.95380D+11  7.84991D-04  5.41915D-06
 f1  4  1/2 +  f2 24  1/2 -    47682151.84 C  7.95275D+09  1.04880D-05  7.24124D-08
                                           B  7.97342D+09  1.05153D-05  7.26007D-08
 f1  4  1/2 +  f2 25  1/2 -    47662817.59 C  2.19891D+11  2.90225D-04  2.00461D-06
                                           B  2.22762D+11  2.94015D-04  2.03079D-06
 f1  4  1/2 +  f2 26  1/2 -    47661051.39 C  9.52055D+10  1.25667D-04  8.68030D-07
                                           B  9.64258D+10  1.27278D-04  8.79156D-07
 f1  4  1/2 +  f2 27  1/2 -    47655667.53 C  1.26586D+11  1.67126D-04  1.15453D-06
                                           B  1.28294D+11  1.69381D-04  1.17011D-06
 f1  4  1/2 +  f2 28  1/2 -    47650999.49 C  1.96866D+11  2.59965D-04  1.79605D-06
                                           B  1.99089D+11  2.62900D-04  1.81633D-06
 f1  4  1/2 +  f2 29  1/2 -    47643732.42 C  4.92184D+10  6.50135D-05  4.49235D-07
                                           B  4.97897D+10  6.57682D-05  4.54449D-07
 f1  4  1/2 +  f2 30  1/2 -    47635337.46 C  8.69915D+08  1.14949D-06  7.94424D-09
                                           B  8.88136D+08  1.17357D-06  8.11064D-09
 f1  4  1/2 +  f2 31  1/2 -    47623855.18 C  2.59524D+08  3.43097D-07  2.37174D-09
                                           B  2.63881D+08  3.48856D-07  2.41156D-09
 f1  4  1/2 +  f2 32  1/2 -    47597545.64 C  3.65875D+08  4.84229D-07  3.34921D-09
                                           B  3.69270D+08  4.88723D-07  3.38029D-09
 f1  4  1/2 +  f2 33  1/2 -    47459368.54 C  4.19855D+11  5.58912D-04  3.87701D-06
                                           B  4.21879D+11  5.61606D-04  3.89570D-06
 f1  4  1/2 +  f2 34  1/2 -    47454716.17 C  5.79047D+11  7.70980D-04  5.34859D-06
                                           B  5.82624D+11  7.75742D-04  5.38163D-06
 f1  4  1/2 +  f2 35  1/2 -    47449804.86 C  7.68364D+11  1.02326D-03  7.09948D-06
                                           B  7.72871D+11  1.02926D-03  7.14114D-06
 f1  4  1/2 +  f2 36  1/2 -    47438857.87 C  1.19999D+12  1.59881D-03  1.10953D-05
                                           B  1.20574D+12  1.60647D-03  1.11484D-05
 f1  4  1/2 +  f2 37  1/2 -    47429007.80 C  2.50000D+10  3.33226D-05  2.31297D-07
                                           B  2.52779D+10  3.36931D-05  2.33869D-07
 f1  4  1/2 +  f2 38  1/2 -    47421959.10 C  7.01772D+10  9.35675D-05  6.49562D-07
                                           B  7.26926D+10  9.69213D-05  6.72845D-07
 f1  4  1/2 +  f2 39  1/2 -    47416128.37 C  5.70055D+07  7.60243D-08  5.27839D-10
                                           B  7.03934D+07  9.38788D-08  6.51804D-10
 f1  4  1/2 +  f2 40  1/2 -    47392422.19 C  1.55387D+09  2.07436D-06  1.44096D-08
                                           B  1.57297D+09  2.09986D-06  1.45867D-08
 f1  4  1/2 +  f2 41  1/2 -    47374121.33 C  3.44180D+07  4.59824D-08  3.19540D-10
                                           B  3.43893D+07  4.59440D-08  3.19274D-10
 f1  4  1/2 +  f2 42  1/2 -    47363487.38 C  1.05683D+06  1.41255D-09  9.81829D-12
                                           B  1.05345D+06  1.40803D-09  9.78688D-12
 f1  4  1/2 +  f2 43  1/2 -    47341556.44 C  6.58515D+07  8.80985D-08  6.12635D-10
                                           B  6.50326D+07  8.70030D-08  6.05016D-10
 f1  5  1/2 +  f2  1  1/2 -    47811414.05 C  2.65086D+10  3.47706D-05  2.39417D-07
                                           B  2.69928D+10  3.54056D-05  2.43790D-07
 f1  5  1/2 +  f2  2  1/2 -    47799924.33 C  1.93302D+13  2.53670D-02  1.74710D-04
                                           B  1.96464D+13  2.57819D-02  1.77568D-04
 f1  5  1/2 +  f2  3  1/2 -    47796968.50 C  1.31434D+13  1.72503D-02  1.18815D-04
                                           B  1.33586D+13  1.75326D-02  1.20760D-04
 f1  5  1/2 +  f2  4  1/2 -    47786818.84 C  2.78467D+13  3.65633D-02  2.51891D-04
                                           B  2.82950D+13  3.71519D-02  2.55946D-04
 f1  5  1/2 +  f2  5  1/2 -    47785526.57 C  2.47312D+12  3.24743D-03  2.23727D-05
                                           B  2.51309D+12  3.29991D-03  2.27343D-05
 f1  5  1/2 +  f2  6  1/2 -    47778445.10 C  3.55175D+13  4.66515D-02  3.21447D-04
                                           B  3.60675D+13  4.73740D-02  3.26425D-04
 f1  5  1/2 +  f2  7  1/2 -    47776520.94 C  1.81890D+12  2.38928D-03  1.64638D-05
                                           B  1.84752D+12  2.42687D-03  1.67228D-05
 f1  5  1/2 +  f2  8  1/2 -    47770575.39 C  8.59463D+11  1.12926D-03  7.78232D-06
                                           B  8.72194D+11  1.14599D-03  7.89760D-06
 f1  5  1/2 +  f2  9  1/2 -    47768013.95 C  2.42031D+12  3.18041D-03  2.19191D-05
                                           B  2.46261D+12  3.23601D-03  2.23022D-05
 f1  5  1/2 +  f2 10  1/2 -    47765120.97 C  2.54866D+13  3.34948D-02  2.30856D-04
                                           B  2.58688D+13  3.39972D-02  2.34319D-04
 f1  5  1/2 +  f2 11  1/2 -    47754702.90 C  9.32310D+10  1.22579D-04  8.45036D-07
                                           B  9.46375D+10  1.24428D-04  8.57784D-07
 f1  5  1/2 +  f2 12  1/2 -    47753147.01 C  1.12623D+12  1.48084D-03  1.02090D-05
                                           B  1.14494D+12  1.50546D-03  1.03787D-05
 f1  5  1/2 +  f2 13  1/2 -    47745470.16 C  1.44927D+13  1.90622D-02  1.31437D-04
                                           B  1.47090D+13  1.93467D-02  1.33398D-04
 f1  5  1/2 +  f2 14  1/2 -    47738291.67 C  3.64677D+10  4.79802D-05  3.30880D-07
                                           B  3.70227D+10  4.87105D-05  3.35916D-07
 f1  5  1/2 +  f2 15  1/2 -    47737139.60 C  7.96800D+11  1.04839D-03  7.23008D-06
                                           B  8.11353D+11  1.06754D-03  7.36214D-06
 f1  5  1/2 +  f2 16  1/2 -    47729798.34 C  1.94596D+12  2.56119D-03  1.76656D-05
                                           B  1.97027D+12  2.59320D-03  1.78863D-05
 f1  5  1/2 +  f2 17  1/2 -    47722718.95 C  3.70522D+11  4.87811D-04  3.36513D-06
                                           B  3.74387D+11  4.92900D-04  3.40023D-06
 f1  5  1/2 +  f2 18  1/2 -    47720075.60 C  3.00189D+12  3.95258D-03  2.72681D-05
                                           B  3.04627D+12  4.01102D-03  2.76713D-05
 f1  5  1/2 +  f2 19  1/2 -    47711467.92 C  2.33444D+12  3.07486D-03  2.12167D-05
                                           B  2.37066D+12  3.12257D-03  2.15459D-05
 f1  5  1/2 +  f2 20  1/2 -    47709771.95 C  2.33502D+12  3.07583D-03  2.12242D-05
                                           B  2.36972D+12  3.12154D-03  2.15396D-05
 f1  5  1/2 +  f2 21  1/2 -    47704995.12 C  3.86296D+12  5.08955D-03  3.51230D-05
                                           B  3.91997D+12  5.16468D-03  3.56414D-05
 f1  5  1/2 +  f2 22  1/2 -    47697438.44 C  2.73138D+12  3.59981D-03  2.48462D-05
                                           B  2.77125D+12  3.65236D-03  2.52089D-05
 f1  5  1/2 +  f2 23  1/2 -    47695402.60 C  1.28278D+12  1.69078D-03  1.16704D-05
                                           B  1.29971D+12  1.71310D-03  1.18245D-05
 f1  5  1/2 +  f2 24  1/2 -    47689583.77 C  4.98105D+11  6.56691D-04  4.53329D-06
                                           B  5.04568D+11  6.65212D-04  4.59211D-06
 f1  5  1/2 +  f2 25  1/2 -    47670249.52 C  1.32109D+11  1.74311D-04  1.20380D-06
                                           B  1.33558D+11  1.76223D-04  1.21700D-06
 f1  5  1/2 +  f2 26  1/2 -    47668483.32 C  7.27681D+10  9.60210D-05  6.63148D-07
                                           B  7.37610D+10  9.73312D-05  6.72197D-07
 f1  5  1/2 +  f2 27  1/2 -    47663099.46 C  2.57907D+11  3.40397D-04  2.35114D-06
                                           B  2.60621D+11  3.43980D-04  2.37589D-06
 f1  5  1/2 +  f2 28  1/2 -    47658431.42 C  9.61858D+10  1.26975D-04  8.77112D-07
                                           B  9.68942D+10  1.27910D-04  8.83572D-07
 f1  5  1/2 +  f2 29  1/2 -    47651164.35 C  1.16453D+10  1.53777D-05  1.06241D-07
                                           B  1.18109D+10  1.55964D-05  1.07752D-07
 f1  5  1/2 +  f2 30  1/2 -    47642769.39 C  1.74980D+11  2.31144D-04  1.59720D-06
                                           B  1.76786D+11  2.33530D-04  1.61369D-06
 f1  5  1/2 +  f2 31  1/2 -    47631287.11 C  5.42608D+09  7.17116D-06  4.95647D-08
                                           B  5.47688D+09  7.23830D-06  5.00287D-08
 f1  5  1/2 +  f2 32  1/2 -    47604977.57 C  6.86284D+09  9.08002D-06  6.27928D-08
                                           B  6.90179D+09  9.13155D-06  6.31492D-08
 f1  5  1/2 +  f2 33  1/2 -    47466800.47 C  8.77833D+10  1.16821D-04  8.10224D-07
                                           B  8.80744D+10  1.17208D-04  8.12911D-07
 f1  5  1/2 +  f2 34  1/2 -    47462148.10 C  8.63870D+10  1.14985D-04  7.97572D-07
                                           B  8.67869D+10  1.15517D-04  8.01264D-07
 f1  5  1/2 +  f2 35  1/2 -    47457236.79 C  2.96220D+10  3.94365D-05  2.73572D-07
                                           B  2.97142D+10  3.95592D-05  2.74423D-07
 f1  5  1/2 +  f2 36  1/2 -    47446289.80 C  2.21144D+10  2.94550D-05  2.04377D-07
                                           B  2.21663D+10  2.95241D-05  2.04856D-07
 f1  5  1/2 +  f2 37  1/2 -    47436439.73 C  6.06233D+11  8.07799D-04  5.60618D-06
                                           B  6.15397D+11  8.20009D-04  5.69092D-06
 f1  5  1/2 +  f2 38  1/2 -    47429391.02 C  2.36173D+09  3.14791D-06  2.18499D-08
                                           B  2.44086D+09  3.25339D-06  2.25821D-08
 f1  5  1/2 +  f2 39  1/2 -    47423560.30 C  1.47652D+09  1.96852D-06  1.36654D-08
                                           B  1.52110D+09  2.02795D-06  1.40780D-08
 f1  5  1/2 +  f2 40  1/2 -    47399854.12 C  6.79048D+08  9.06221D-07  6.29409D-09
                                           B  7.01812D+08  9.36601D-07  6.50509D-09
 f1  5  1/2 +  f2 41  1/2 -    47381553.26 C  5.76979D+09  7.70601D-06  5.35421D-08
                                           B  5.86700D+09  7.83583D-06  5.44442D-08
 f1  5  1/2 +  f2 42  1/2 -    47370919.30 C  6.30101D+08  8.41927D-07  5.85111D-09
                                           B  6.29327D+08  8.40893D-07  5.84392D-09
 f1  5  1/2 +  f2 43  1/2 -    47348988.37 C  3.25306D+07  4.35069D-08  3.02498D-10
                                           B  3.40920D+07  4.55952D-08  3.17018D-10
 f1  6  1/2 +  f2  1  1/2 -    47820760.44 C  7.08841D+08  9.29402D-07  6.39827D-09
                                           B  7.21467D+08  9.45957D-07  6.51224D-09
 f1  6  1/2 +  f2  2  1/2 -    47809270.72 C  7.56537D+11  9.92415D-04  6.83372D-06
                                           B  7.67457D+11  1.00674D-03  6.93236D-06
 f1  6  1/2 +  f2  3  1/2 -    47806314.88 C  2.83303D+12  3.71679D-03  2.55952D-05
                                           B  2.87376D+12  3.77023D-03  2.59632D-05
 f1  6  1/2 +  f2  4  1/2 -    47796165.23 C  2.11352D+11  2.77401D-04  1.91069D-06
                                           B  2.14013D+11  2.80894D-04  1.93475D-06
 f1  6  1/2 +  f2  5  1/2 -    47794872.96 C  3.31701D+12  4.35384D-03  2.99893D-05
                                           B  3.36770D+12  4.42037D-03  3.04476D-05
 f1  6  1/2 +  f2  6  1/2 -    47787791.49 C  6.94673D+11  9.12083D-04  6.28337D-06
                                           B  7.06038D+11  9.27005D-04  6.38617D-06
 f1  6  1/2 +  f2  7  1/2 -    47785867.32 C  2.87454D+12  3.77449D-03  2.60036D-05
                                           B  2.91750D+12  3.83088D-03  2.63922D-05
 f1  6  1/2 +  f2  8  1/2 -    47779921.77 C  1.03786D+12  1.36313D-03  9.39220D-06
                                           B  1.05418D+12  1.38456D-03  9.53986D-06
 f1  6  1/2 +  f2  9  1/2 -    47777360.33 C  1.49296D+13  1.96107D-02  1.35128D-04
                                           B  1.51640D+13  1.99185D-02  1.37249D-04
 f1  6  1/2 +  f2 10  1/2 -    47774467.35 C  7.59334D+10  9.97537D-05  6.87399D-07
                                           B  7.64575D+10  1.00442D-04  6.92143D-07
 f1  6  1/2 +  f2 11  1/2 -    47764049.28 C  1.21035D+12  1.59073D-03  1.09641D-05
                                           B  1.22896D+12  1.61519D-03  1.11326D-05
 f1  6  1/2 +  f2 12  1/2 -    47762493.40 C  1.82988D+13  2.40512D-02  1.65777D-04
                                           B  1.85852D+13  2.44276D-02  1.68372D-04
 f1  6  1/2 +  f2 13  1/2 -    47754816.54 C  1.20557D+13  1.58506D-02  1.09271D-04
                                           B  1.22371D+13  1.60891D-02  1.10915D-04
 f1  6  1/2 +  f2 14  1/2 -    47747638.05 C  1.63637D+12  2.15212D-03  1.48385D-05
                                           B  1.66180D+12  2.18556D-03  1.50691D-05
 f1  6  1/2 +  f2 15  1/2 -    47746485.98 C  1.59731D+10  2.10084D-05  1.44853D-07
                                           B  1.66436D+10  2.18904D-05  1.50934D-07
 f1  6  1/2 +  f2 16  1/2 -    47739144.73 C  8.86444D+12  1.16625D-02  8.04249D-05
                                           B  8.97949D+12  1.18138D-02  8.14687D-05
 f1  6  1/2 +  f2 17  1/2 -    47732065.33 C  2.51629D+12  3.31153D-03  2.28399D-05
                                           B  2.55351D+12  3.36050D-03  2.31777D-05
 f1  6  1/2 +  f2 18  1/2 -    47729421.98 C  2.37731D+12  3.12897D-03  2.15820D-05
                                           B  2.41526D+12  3.17892D-03  2.19265D-05
 f1  6  1/2 +  f2 19  1/2 -    47720814.30 C  8.35919D+11  1.10062D-03  7.59283D-06
                                           B  8.46481D+11  1.11452D-03  7.68877D-06
 f1  6  1/2 +  f2 20  1/2 -    47719118.33 C  1.25159D+12  1.64803D-03  1.13697D-05
                                           B  1.26864D+12  1.67048D-03  1.15246D-05
 f1  6  1/2 +  f2 21  1/2 -    47714341.51 C  7.86213D+12  1.03545D-02  7.14425D-05
                                           B  7.97901D+12  1.05085D-02  7.25046D-05
 f1  6  1/2 +  f2 22  1/2 -    47706784.82 C  4.55659D+11  6.00299D-04  4.14251D-06
                                           B  4.61749D+11  6.08322D-04  4.19787D-06
 f1  6  1/2 +  f2 23  1/2 -    47704748.99 C  2.46218D+11  3.24403D-04  2.23872D-06
                                           B  2.51013D+11  3.30720D-04  2.28231D-06
 f1  6  1/2 +  f2 24  1/2 -    47698930.15 C  1.31815D+11  1.73714D-04  1.19895D-06
                                           B  1.33974D+11  1.76559D-04  1.21859D-06
 f1  6  1/2 +  f2 25  1/2 -    47679595.90 C  5.08949D+13  6.71270D-02  4.63490D-04
                                           B  5.15916D+13  6.80459D-02  4.69834D-04
 f1  6  1/2 +  f2 26  1/2 -    47677829.71 C  1.48932D+13  1.96446D-02  1.35645D-04
                                           B  1.51075D+13  1.99272D-02  1.37596D-04
 f1  6  1/2 +  f2 27  1/2 -    47672445.84 C  6.21747D+12  8.20289D-03  5.66467D-05
                                           B  6.29813D+12  8.30930D-03  5.73816D-05
 f1  6  1/2 +  f2 28  1/2 -    47667777.80 C  6.00272D+12  7.92111D-03  5.47062D-05
                                           B  6.07907D+12  8.02186D-03  5.54020D-05
 f1  6  1/2 +  f2 29  1/2 -    47660510.73 C  3.98946D+11  5.26605D-04  3.63749D-06
                                           B  4.04405D+11  5.33810D-04  3.68726D-06
 f1  6  1/2 +  f2 30  1/2 -    47652115.78 C  2.68385D+09  3.54390D-06  2.44835D-08
                                           B  2.72206D+09  3.59436D-06  2.48322D-08
 f1  6  1/2 +  f2 31  1/2 -    47640633.49 C  1.13634D+11  1.50121D-04  1.03739D-06
                                           B  1.15041D+11  1.51980D-04  1.05023D-06
 f1  6  1/2 +  f2 32  1/2 -    47614323.95 C  8.61793D+10  1.13977D-04  7.88050D-07
                                           B  8.69996D+10  1.15061D-04  7.95551D-07
 f1  6  1/2 +  f2 33  1/2 -    47476146.85 C  7.07219D+11  9.40786D-04  6.52366D-06
                                           B  7.17016D+11  9.53819D-04  6.61403D-06
 f1  6  1/2 +  f2 34  1/2 -    47471494.48 C  9.26477D+11  1.23270D-03  8.54868D-06
                                           B  9.40520D+11  1.25138D-03  8.67826D-06
 f1  6  1/2 +  f2 35  1/2 -    47466583.17 C  2.11095D+10  2.80924D-05  1.94839D-07
                                           B  2.17427D+10  2.89351D-05  2.00684D-07
 f1  6  1/2 +  f2 36  1/2 -    47455636.18 C  6.11571D+11  8.14253D-04  5.64868D-06
                                           B  6.18980D+11  8.24117D-04  5.71711D-06
 f1  6  1/2 +  f2 37  1/2 -    47445786.12 C  3.38107D+11  4.50346D-04  3.12482D-06
                                           B  3.39225D+11  4.51836D-04  3.13515D-06
 f1  6  1/2 +  f2 38  1/2 -    47438737.41 C  3.73758D+08  4.97980D-07  3.45585D-09
                                           B  3.79624D+08  5.05796D-07  3.51009D-09
 f1  6  1/2 +  f2 39  1/2 -    47432906.68 C  3.23684D+11  4.31370D-04  2.99396D-06
                                           B  3.24719D+11  4.32749D-04  3.00353D-06
 f1  6  1/2 +  f2 40  1/2 -    47409200.50 C  1.33314D+11  1.77843D-04  1.23495D-06
                                           B  1.33461D+11  1.78040D-04  1.23632D-06
 f1  6  1/2 +  f2 41  1/2 -    47390899.65 C  1.19101D+10  1.59006D-05  1.10457D-07
                                           B  1.19238D+10  1.59189D-05  1.10584D-07
 f1  6  1/2 +  f2 42  1/2 -    47380265.69 C  4.93710D+10  6.59424D-05  4.58187D-07
                                           B  4.94326D+10  6.60246D-05  4.58758D-07
 f1  6  1/2 +  f2 43  1/2 -    47358334.75 C  1.32760D+10  1.77485D-05  1.23379D-07
                                           B  1.32725D+10  1.77439D-05  1.23347D-07
 f1  7  1/2 +  f2  1  1/2 -    47843126.95 C  9.36310D+09  1.22650D-05  8.43965D-08
                                           B  9.54451D+09  1.25027D-05  8.60317D-08
 f1  7  1/2 +  f2  2  1/2 -    47831637.23 C  1.60597D+11  2.10472D-04  1.44862D-06
                                           B  1.63520D+11  2.14303D-04  1.47498D-06
 f1  7  1/2 +  f2  3  1/2 -    47828681.40 C  1.84002D+12  2.41176D-03  1.66005D-05
                                           B  1.87212D+12  2.45383D-03  1.68901D-05
 f1  7  1/2 +  f2  4  1/2 -    47818531.74 C  1.82129D+12  2.38822D-03  1.64420D-05
                                           B  1.85264D+12  2.42933D-03  1.67250D-05
 f1  7  1/2 +  f2  5  1/2 -    47817239.47 C  1.29076D+12  1.69264D-03  1.16535D-05
                                           B  1.31320D+12  1.72207D-03  1.18561D-05
 f1  7  1/2 +  f2  6  1/2 -    47810158.00 C  6.75520D+11  8.86106D-04  6.10156D-06
                                           B  6.86498D+11  9.00506D-04  6.20072D-06
 f1  7  1/2 +  f2  7  1/2 -    47808233.83 C  1.38385D+12  1.81539D-03  1.25010D-05
                                           B  1.40623D+12  1.84475D-03  1.27031D-05
 f1  7  1/2 +  f2  8  1/2 -    47802288.28 C  4.52182D+10  5.93340D-05  4.08630D-07
                                           B  4.58018D+10  6.00998D-05  4.13905D-07
 f1  7  1/2 +  f2  9  1/2 -    47799726.85 C  7.82611D+12  1.02703D-02  7.07348D-05
                                           B  7.95704D+12  1.04421D-02  7.19181D-05
 f1  7  1/2 +  f2 10  1/2 -    47796833.87 C  7.46218D+12  9.79389D-03  6.74577D-05
                                           B  7.58384D+12  9.95357D-03  6.85576D-05
 f1  7  1/2 +  f2 11  1/2 -    47786415.80 C  6.04794D+13  7.94121D-02  5.47089D-04
                                           B  6.14398D+13  8.06731D-02  5.55776D-04
 f1  7  1/2 +  f2 12  1/2 -    47784859.91 C  3.15982D+11  4.14925D-04  2.85861D-06
                                           B  3.20788D+11  4.21235D-04  2.90209D-06
 f1  7  1/2 +  f2 13  1/2 -    47777183.05 C  5.01437D+10  6.58663D-05  4.53856D-07
                                           B  5.10538D+10  6.70618D-05  4.62094D-07
 f1  7  1/2 +  f2 14  1/2 -    47770004.56 C  9.05605D+12  1.18991D-02  8.20042D-05
                                           B  9.19842D+12  1.20862D-02  8.32934D-05
 f1  7  1/2 +  f2 15  1/2 -    47768852.50 C  7.86553D+11  1.03354D-03  7.12290D-06
                                           B  8.00249D+11  1.05153D-03  7.24693D-06
 f1  7  1/2 +  f2 16  1/2 -    47761511.24 C  1.37969D+13  1.81348D-02  1.25000D-04
                                           B  1.40056D+13  1.84091D-02  1.26891D-04
 f1  7  1/2 +  f2 17  1/2 -    47754431.85 C  2.03937D+13  2.68136D-02  1.84849D-04
                                           B  2.06912D+13  2.72049D-02  1.87546D-04
 f1  7  1/2 +  f2 18  1/2 -    47751788.49 C  3.96034D+12  5.20764D-03  3.59027D-05
                                           B  4.01966D+12  5.28565D-03  3.64405D-05
 f1  7  1/2 +  f2 19  1/2 -    47743180.82 C  7.11771D+12  9.36279D-03  6.45609D-05
                                           B  7.21465D+12  9.49031D-03  6.54402D-05
 f1  7  1/2 +  f2 20  1/2 -    47741484.85 C  1.30151D+12  1.71216D-03  1.18066D-05
                                           B  1.31927D+12  1.73552D-03  1.19677D-05
 f1  7  1/2 +  f2 21  1/2 -    47736708.02 C  2.56733D+12  3.37803D-03  2.32963D-05
                                           B  2.60948D+12  3.43349D-03  2.36788D-05
 f1  7  1/2 +  f2 22  1/2 -    47729151.34 C  1.16618D+12  1.53492D-03  1.05871D-05
                                           B  1.18227D+12  1.55610D-03  1.07332D-05
 f1  7  1/2 +  f2 23  1/2 -    47727115.50 C  1.60030D+13  2.10649D-02  1.45301D-04
                                           B  1.62452D+13  2.13836D-02  1.47500D-04
 f1  7  1/2 +  f2 24  1/2 -    47721296.67 C  3.95774D+11  5.21087D-04  3.59479D-06
                                           B  4.03702D+11  5.31526D-04  3.66680D-06
 f1  7  1/2 +  f2 25  1/2 -    47701962.42 C  8.02930D+11  1.05802D-03  7.30184D-06
                                           B  8.12622D+11  1.07079D-03  7.38998D-06
 f1  7  1/2 +  f2 26  1/2 -    47700196.22 C  5.49801D+10  7.24524D-05  5.00044D-07
                                           B  5.61446D+10  7.39870D-05  5.10636D-07
 f1  7  1/2 +  f2 27  1/2 -    47694812.36 C  2.40720D+12  3.17291D-03  2.19009D-05
                                           B  2.44402D+12  3.22144D-03  2.22359D-05
 f1  7  1/2 +  f2 28  1/2 -    47690144.31 C  1.23145D+11  1.62349D-04  1.12072D-06
                                           B  1.25107D+11  1.64935D-04  1.13857D-06
 f1  7  1/2 +  f2 29  1/2 -    47682877.24 C  8.03698D+11  1.05988D-03  7.31761D-06
                                           B  8.13625D+11  1.07297D-03  7.40798D-06
 f1  7  1/2 +  f2 30  1/2 -    47674482.29 C  1.55495D+10  2.05131D-05  1.41651D-07
                                           B  1.56386D+10  2.06307D-05  1.42464D-07
 f1  7  1/2 +  f2 31  1/2 -    47663000.00 C  2.94817D+10  3.89115D-05  2.68765D-07
                                           B  2.97841D+10  3.93106D-05  2.71521D-07
 f1  7  1/2 +  f2 32  1/2 -    47636690.47 C  3.46691D+10  4.58086D-05  3.16578D-07
                                           B  3.50352D+10  4.62923D-05  3.19921D-07
 f1  7  1/2 +  f2 33  1/2 -    47498513.36 C  2.91836D+08  3.87852D-07  2.68820D-09
                                           B  2.99699D+08  3.98303D-07  2.76064D-09
 f1  7  1/2 +  f2 34  1/2 -    47493861.00 C  1.12294D+10  1.49269D-05  1.03468D-07
                                           B  1.13079D+10  1.50312D-05  1.04191D-07
 f1  7  1/2 +  f2 35  1/2 -    47488949.68 C  1.02173D+11  1.35843D-04  9.41720D-07
                                           B  1.02577D+11  1.36381D-04  9.45444D-07
 f1  7  1/2 +  f2 36  1/2 -    47478002.69 C  4.84084D+11  6.43907D-04  4.46485D-06
                                           B  4.85521D+11  6.45819D-04  4.47810D-06
 f1  7  1/2 +  f2 37  1/2 -    47468152.63 C  2.48585D+10  3.30794D-05  2.29420D-07
                                           B  2.51962D+10  3.35289D-05  2.32537D-07
 f1  7  1/2 +  f2 38  1/2 -    47461103.92 C  6.13767D+10  8.16988D-05  5.66701D-07
                                           B  6.13637D+10  8.16815D-05  5.66580D-07
 f1  7  1/2 +  f2 39  1/2 -    47455273.19 C  1.34929D+11  1.79648D-04  1.24628D-06
                                           B  1.36843D+11  1.82197D-04  1.26396D-06
 f1  7  1/2 +  f2 40  1/2 -    47431567.01 C  4.01636D+11  5.35285D-04  3.71530D-06
                                           B  4.07959D+11  5.43713D-04  3.77379D-06
 f1  7  1/2 +  f2 41  1/2 -    47413266.16 C  2.16746D+10  2.89093D-05  2.00731D-07
                                           B  2.20573D+10  2.94198D-05  2.04275D-07
 f1  7  1/2 +  f2 42  1/2 -    47402632.20 C  3.14014D+07  4.19017D-08  2.91008D-10
                                           B  3.30033D+07  4.40393D-08  3.05853D-10
 f1  7  1/2 +  f2 43  1/2 -    47380701.26 C  3.57319D+09  4.77245D-06  3.31601D-08
                                           B  3.64371D+09  4.86663D-06  3.38145D-08
 f1  8  1/2 +  f2  1  1/2 -    47846308.97 C  3.18014D+07  4.16522D-08  2.86592D-10
                                           B  3.23410D+07  4.23588D-08  2.91455D-10
 f1  8  1/2 +  f2  2  1/2 -    47834819.25 C  1.07991D+10  1.41509D-05  9.73905D-08
                                           B  1.09388D+10  1.43340D-05  9.86506D-08
 f1  8  1/2 +  f2  3  1/2 -    47831863.42 C  1.35660D+10  1.77789D-05  1.22366D-07
                                           B  1.38218D+10  1.81142D-05  1.24674D-07
 f1  8  1/2 +  f2  4  1/2 -    47821713.76 C  1.77914D+10  2.33264D-05  1.60582D-07
                                           B  1.81234D+10  2.37616D-05  1.63579D-07
 f1  8  1/2 +  f2  5  1/2 -    47820421.49 C  1.43626D+10  1.88320D-05  1.29646D-07
                                           B  1.45834D+10  1.91213D-05  1.31638D-07
 f1  8  1/2 +  f2  6  1/2 -    47813340.02 C  5.47468D+08  7.18040D-07  4.94396D-09
                                           B  5.56213D+08  7.29509D-07  5.02293D-09
 f1  8  1/2 +  f2  7  1/2 -    47811415.85 C  1.11625D+11  1.46415D-04  1.00816D-06
                                           B  1.13459D+11  1.48821D-04  1.02473D-06
 f1  8  1/2 +  f2  8  1/2 -    47805470.30 C  5.79368D+09  7.60129D-06  5.23462D-08
                                           B  5.84852D+09  7.67323D-06  5.28416D-08
 f1  8  1/2 +  f2  9  1/2 -    47802908.87 C  1.38577D+12  1.81832D-03  1.25225D-05
                                           B  1.41188D+12  1.85258D-03  1.27585D-05
 f1  8  1/2 +  f2 10  1/2 -    47800015.89 C  5.25027D+10  6.88990D-05  4.74527D-07
                                           B  5.32783D+10  6.99169D-05  4.81537D-07
 f1  8  1/2 +  f2 11  1/2 -    47789597.82 C  8.55815D+11  1.12357D-03  7.74003D-06
                                           B  8.69406D+11  1.14141D-03  7.86295D-06
 f1  8  1/2 +  f2 12  1/2 -    47788041.93 C  1.40500D+11  1.84470D-04  1.27081D-06
                                           B  1.42965D+11  1.87707D-04  1.29311D-06
 f1  8  1/2 +  f2 13  1/2 -    47780365.07 C  1.21978D+12  1.60202D-03  1.10381D-05
                                           B  1.24059D+12  1.62936D-03  1.12265D-05
 f1  8  1/2 +  f2 14  1/2 -    47773186.58 C  5.95577D+11  7.82452D-04  5.39199D-06
                                           B  6.06834D+11  7.97240D-04  5.49390D-06
 f1  8  1/2 +  f2 15  1/2 -    47772034.52 C  3.21876D+12  4.22891D-03  2.91428D-05
                                           B  3.27507D+12  4.30290D-03  2.96526D-05
 f1  8  1/2 +  f2 16  1/2 -    47764693.26 C  4.37874D+09  5.75470D-06  3.96635D-08
                                           B  4.45015D+09  5.84856D-06  4.03104D-08
 f1  8  1/2 +  f2 17  1/2 -    47757613.87 C  3.48287D+11  4.57867D-04  3.15626D-06
                                           B  3.53244D+11  4.64384D-04  3.20118D-06
 f1  8  1/2 +  f2 18  1/2 -    47754970.52 C  4.08514D+11  5.37103D-04  3.70267D-06
                                           B  4.15467D+11  5.46244D-04  3.76568D-06
 f1  8  1/2 +  f2 19  1/2 -    47746362.84 C  9.37105D+11  1.23252D-03  8.49828D-06
                                           B  9.52329D+11  1.25255D-03  8.63633D-06
 f1  8  1/2 +  f2 20  1/2 -    47744666.87 C  1.74106D+12  2.29009D-03  1.57908D-05
                                           B  1.76835D+12  2.32598D-03  1.60382D-05
 f1  8  1/2 +  f2 21  1/2 -    47739890.04 C  1.36517D+13  1.79602D-02  1.23852D-04
                                           B  1.38654D+13  1.82414D-02  1.25792D-04
 f1  8  1/2 +  f2 22  1/2 -    47732333.36 C  3.40078D+12  4.47549D-03  3.08676D-05
                                           B  3.45068D+12  4.54116D-03  3.13206D-05
 f1  8  1/2 +  f2 23  1/2 -    47730297.52 C  2.98049D+12  3.92272D-03  2.70563D-05
                                           B  3.02408D+12  3.98009D-03  2.74520D-05
 f1  8  1/2 +  f2 24  1/2 -    47724478.69 C  2.68781D+13  3.53838D-02  2.44084D-04
                                           B  2.72592D+13  3.58854D-02  2.47544D-04
 f1  8  1/2 +  f2 25  1/2 -    47705144.44 C  1.52736D+13  2.01232D-02  1.38870D-04
                                           B  1.55120D+13  2.04374D-02  1.41038D-04
 f1  8  1/2 +  f2 26  1/2 -    47703378.24 C  1.75611D+12  2.31389D-03  1.59687D-05
                                           B  1.78799D+12  2.35588D-03  1.62585D-05
 f1  8  1/2 +  f2 27  1/2 -    47697994.38 C  7.08470D+10  9.33704D-05  6.44443D-07
                                           B  7.22504D+10  9.52199D-05  6.57208D-07
 f1  8  1/2 +  f2 28  1/2 -    47693326.33 C  2.21785D+13  2.92351D-02  2.01800D-04
                                           B  2.25043D+13  2.96646D-02  2.04765D-04
 f1  8  1/2 +  f2 29  1/2 -    47686059.27 C  4.17318D+13  5.50265D-02  3.79889D-04
                                           B  4.23381D+13  5.58260D-02  3.85408D-04
 f1  8  1/2 +  f2 30  1/2 -    47677664.31 C  1.35020D+13  1.78097D-02  1.22975D-04
                                           B  1.36895D+13  1.80570D-02  1.24682D-04
 f1  8  1/2 +  f2 31  1/2 -    47666182.03 C  9.25682D+12  1.22160D-02  8.43712D-05
                                           B  9.38227D+12  1.23816D-02  8.55146D-05
 f1  8  1/2 +  f2 32  1/2 -    47639872.49 C  3.22859D+12  4.26540D-03  2.94757D-05
                                           B  3.26911D+12  4.31892D-03  2.98456D-05
 f1  8  1/2 +  f2 33  1/2 -    47501695.38 C  5.03708D+10  6.69343D-05  4.63890D-07
                                           B  5.04786D+10  6.70775D-05  4.64882D-07
 f1  8  1/2 +  f2 34  1/2 -    47497043.02 C  8.22382D+09  1.09302D-05  7.57596D-08
                                           B  8.25004D+09  1.09651D-05  7.60011D-08
 f1  8  1/2 +  f2 35  1/2 -    47492131.71 C  1.09034D+09  1.44946D-06  1.00476D-08
                                           B  1.07584D+09  1.43019D-06  9.91394D-09
 f1  8  1/2 +  f2 36  1/2 -    47481184.72 C  1.17557D+06  1.56349D-09  1.08405D-11
                                           B  2.79246D+06  3.71391D-09  2.57505D-11
 f1  8  1/2 +  f2 37  1/2 -    47471334.65 C  5.14008D+11  6.83903D-04  4.74284D-06
                                           B  5.17522D+11  6.88579D-04  4.77527D-06
 f1  8  1/2 +  f2 38  1/2 -    47464285.94 C  2.91400D+10  3.87831D-05  2.68999D-07
                                           B  2.87988D+10  3.83291D-05  2.65850D-07
 f1  8  1/2 +  f2 39  1/2 -    47458455.21 C  8.39016D+11  1.11694D-03  7.74806D-06
                                           B  8.26232D+11  1.09992D-03  7.63000D-06
 f1  8  1/2 +  f2 40  1/2 -    47434749.04 C  1.20515D+11  1.60596D-04  1.11458D-06
                                           B  1.17890D+11  1.57098D-04  1.09031D-06
 f1  8  1/2 +  f2 41  1/2 -    47416448.18 C  2.93575D+11  3.91515D-04  2.71829D-06
                                           B  2.94041D+11  3.92136D-04  2.72260D-06
 f1  8  1/2 +  f2 42  1/2 -    47405814.22 C  3.63686D+09  4.85234D-06  3.36973D-08
                                           B  3.62292D+09  4.83374D-06  3.35682D-08
 f1  8  1/2 +  f2 43  1/2 -    47383883.28 C  1.37067D+10  1.83046D-05  1.27176D-07
                                           B  1.36563D+10  1.82373D-05  1.26708D-07
 f1  9  1/2 +  f2  1  1/2 -    47850676.98 C  1.50994D+09  1.97729D-06  1.36038D-08
                                           B  1.54464D+09  2.02273D-06  1.39163D-08
 f1  9  1/2 +  f2  2  1/2 -    47839187.26 C  6.79124D+11  8.89753D-04  6.12296D-06
                                           B  6.91444D+11  9.05893D-04  6.23403D-06
 f1  9  1/2 +  f2  3  1/2 -    47836231.43 C  9.17084D+11  1.20166D-03  8.26993D-06
                                           B  9.37313D+11  1.22817D-03  8.45234D-06
 f1  9  1/2 +  f2  4  1/2 -    47826081.77 C  1.96984D+10  2.58220D-05  1.77746D-07
                                           B  2.00497D+10  2.62825D-05  1.80916D-07
 f1  9  1/2 +  f2  5  1/2 -    47824789.50 C  8.47252D+11  1.11069D-03  7.64569D-06
                                           B  8.64871D+11  1.13379D-03  7.80468D-06
 f1  9  1/2 +  f2  6  1/2 -    47817708.03 C  8.48947D+09  1.11325D-05  7.66439D-08
                                           B  8.50992D+09  1.11593D-05  7.68285D-08
 f1  9  1/2 +  f2  7  1/2 -    47815783.87 C  6.28856D+11  8.24701D-04  5.67807D-06
                                           B  6.40578D+11  8.40074D-04  5.78391D-06
 f1  9  1/2 +  f2  8  1/2 -    47809838.32 C  5.64019D+10  7.39855D-05  5.09454D-07
                                           B  5.73242D+10  7.51954D-05  5.17785D-07
 f1  9  1/2 +  f2  9  1/2 -    47807276.88 C  2.15722D+12  2.83006D-03  1.94884D-05
                                           B  2.19771D+12  2.88317D-03  1.98542D-05
 f1  9  1/2 +  f2 10  1/2 -    47804383.90 C  2.61308D+10  3.42851D-05  2.36109D-07
                                           B  2.69613D+10  3.53747D-05  2.43613D-07
 f1  9  1/2 +  f2 11  1/2 -    47793965.83 C  1.47136D+10  1.93134D-05  1.33034D-07
                                           B  1.43054D+10  1.87777D-05  1.29344D-07
 f1  9  1/2 +  f2 12  1/2 -    47792409.94 C  7.66161D+11  1.00575D-03  6.92798D-06
                                           B  7.72777D+11  1.01444D-03  6.98781D-06
 f1  9  1/2 +  f2 13  1/2 -    47784733.09 C  9.59360D+11  1.25977D-03  8.67916D-06
                                           B  9.70840D+11  1.27484D-03  8.78302D-06
 f1  9  1/2 +  f2 14  1/2 -    47777554.60 C  4.77283D+09  6.26925D-06  4.31984D-08
                                           B  4.81349D+09  6.32266D-06  4.35664D-08
 f1  9  1/2 +  f2 15  1/2 -    47776402.53 C  1.30078D+12  1.70869D-03  1.17740D-05
                                           B  1.33183D+12  1.74948D-03  1.20551D-05
 f1  9  1/2 +  f2 16  1/2 -    47769061.27 C  3.29818D+12  4.33379D-03  2.98674D-05
                                           B  3.34220D+12  4.39164D-03  3.02661D-05
 f1  9  1/2 +  f2 17  1/2 -    47761981.88 C  1.56322D+11  2.05468D-04  1.41624D-06
                                           B  1.60134D+11  2.10478D-04  1.45077D-06
 f1  9  1/2 +  f2 18  1/2 -    47759338.53 C  5.39819D+11  7.09610D-04  4.89144D-06
                                           B  5.53046D+11  7.26997D-04  5.01129D-06
 f1  9  1/2 +  f2 19  1/2 -    47750730.85 C  5.81841D+09  7.65124D-06  5.27506D-08
                                           B  5.92315D+09  7.78897D-06  5.37002D-08
 f1  9  1/2 +  f2 20  1/2 -    47749034.88 C  4.55032D+10  5.98413D-05  4.12583D-07
                                           B  4.60575D+10  6.05702D-05  4.17609D-07
 f1  9  1/2 +  f2 21  1/2 -    47744258.05 C  7.59959D+11  9.99622D-04  6.89272D-06
                                           B  7.80654D+11  1.02684D-03  7.08041D-06
 f1  9  1/2 +  f2 22  1/2 -    47736701.37 C  6.39851D+11  8.41902D-04  5.80610D-06
                                           B  6.52207D+11  8.58161D-04  5.91823D-06
 f1  9  1/2 +  f2 23  1/2 -    47734665.53 C  2.19192D+12  2.88433D-03  1.98924D-05
                                           B  2.23399D+12  2.93968D-03  2.02741D-05
 f1  9  1/2 +  f2 24  1/2 -    47728846.70 C  1.72275D+11  2.26751D-04  1.56402D-06
                                           B  1.75522D+11  2.31024D-04  1.59350D-06
 f1  9  1/2 +  f2 25  1/2 -    47709512.45 C  2.62508D+11  3.45797D-04  2.38611D-06
                                           B  2.71037D+11  3.57031D-04  2.46364D-06
 f1  9  1/2 +  f2 26  1/2 -    47707746.25 C  2.40561D+11  3.16910D-04  2.18687D-06
                                           B  2.46103D+11  3.24210D-04  2.23724D-06
 f1  9  1/2 +  f2 27  1/2 -    47702362.39 C  4.05077D+10  5.33759D-05  3.68368D-07
                                           B  4.18629D+10  5.51617D-05  3.80692D-07
 f1  9  1/2 +  f2 28  1/2 -    47697694.35 C  3.78353D+10  4.98644D-05  3.44166D-07
                                           B  3.77752D+10  4.97852D-05  3.43620D-07
 f1  9  1/2 +  f2 29  1/2 -    47690427.28 C  8.57657D+09  1.13068D-05  7.80519D-08
                                           B  8.66862D+09  1.14281D-05  7.88896D-08
 f1  9  1/2 +  f2 30  1/2 -    47682032.32 C  4.45424D+09  5.87424D-06  4.05576D-08
                                           B  4.52874D+09  5.97250D-06  4.12360D-08
 f1  9  1/2 +  f2 31  1/2 -    47670550.04 C  2.44897D+10  3.23126D-05  2.23150D-07
                                           B  2.49246D+10  3.28863D-05  2.27112D-07
 f1  9  1/2 +  f2 32  1/2 -    47644240.50 C  1.63202D+07  2.15573D-08  1.48956D-10
                                           B  1.85915D+07  2.45573D-08  1.69686D-10
 f1  9  1/2 +  f2 33  1/2 -    47506063.40 C  8.61464D+13  1.14453D-01  7.93147D-04
                                           B  8.66652D+13  1.15142D-01  7.97923D-04
 f1  9  1/2 +  f2 34  1/2 -    47501411.03 C  2.16432D+13  2.87605D-02  1.99326D-04
                                           B  2.17574D+13  2.89122D-02  2.00378D-04
 f1  9  1/2 +  f2 35  1/2 -    47496499.72 C  3.69014D+13  4.90464D-02  3.39955D-04
                                           B  3.71108D+13  4.93248D-02  3.41884D-04
 f1  9  1/2 +  f2 36  1/2 -    47485552.73 C  3.39600D+12  4.51578D-03  3.13074D-05
                                           B  3.41278D+12  4.53809D-03  3.14620D-05
 f1  9  1/2 +  f2 37  1/2 -    47475702.66 C  8.23683D+11  1.09573D-03  7.59817D-06
                                           B  8.28383D+11  1.10199D-03  7.64153D-06
 f1  9  1/2 +  f2 38  1/2 -    47468653.95 C  3.34082D+11  4.44557D-04  3.08316D-06
                                           B  3.35234D+11  4.46090D-04  3.09379D-06
 f1  9  1/2 +  f2 39  1/2 -    47462823.23 C  1.78204D+10  2.37191D-05  1.64521D-07
                                           B  1.79602D+10  2.39052D-05  1.65811D-07
 f1  9  1/2 +  f2 40  1/2 -    47439117.05 C  2.94659D+09  3.92586D-06  2.72442D-08
                                           B  2.91374D+09  3.88208D-06  2.69404D-08
 f1  9  1/2 +  f2 41  1/2 -    47420816.19 C  7.76392D+08  1.03522D-06  7.18683D-09
                                           B  7.72595D+08  1.03015D-06  7.15169D-09
 f1  9  1/2 +  f2 42  1/2 -    47410182.23 C  1.02096D+09  1.36193D-06  9.45712D-09
                                           B  1.02962D+09  1.37348D-06  9.53730D-09
 f1  9  1/2 +  f2 43  1/2 -    47388251.30 C  4.22075D+09  5.63554D-06  3.91508D-08
                                           B  4.23214D+09  5.65076D-06  3.92565D-08
 f1 10  1/2 +  f2  1  1/2 -    47854463.73 C  1.85104D+10  2.42359D-05  1.66729D-07
                                           B  1.90456D+10  2.49366D-05  1.71550D-07
 f1 10  1/2 +  f2  2  1/2 -    47842974.01 C  2.98637D+12  3.91197D-03  2.69186D-05
                                           B  3.04433D+12  3.98789D-03  2.74410D-05
 f1 10  1/2 +  f2  3  1/2 -    47840018.18 C  9.42227D+10  1.23441D-04  8.49464D-07
                                           B  9.48747D+10  1.24296D-04  8.55342D-07
 f1 10  1/2 +  f2  4  1/2 -    47829868.52 C  9.93757D+11  1.30248D-03  8.96491D-06
                                           B  1.01620D+12  1.33189D-03  9.16735D-06
 f1 10  1/2 +  f2  5  1/2 -    47828576.25 C  4.45766D+11  5.84278D-04  4.02168D-06
                                           B  4.53138D+11  5.93941D-04  4.08819D-06
 f1 10  1/2 +  f2  6  1/2 -    47821494.78 C  8.72815D+11  1.14436D-03  7.87800D-06
                                           B  8.85358D+11  1.16081D-03  7.99121D-06
 f1 10  1/2 +  f2  7  1/2 -    47819570.61 C  1.16035D+10  1.52148D-05  1.04746D-07
                                           B  1.17642D+10  1.54255D-05  1.06196D-07
 f1 10  1/2 +  f2  8  1/2 -    47813625.06 C  2.30856D+11  3.02779D-04  2.08473D-06
                                           B  2.36010D+11  3.09538D-04  2.13127D-06
 f1 10  1/2 +  f2  9  1/2 -    47811063.63 C  6.29674D+11  8.25937D-04  5.68714D-06
                                           B  6.41211D+11  8.41069D-04  5.79134D-06
 f1 10  1/2 +  f2 10  1/2 -    47808170.65 C  7.03888D+11  9.23394D-04  6.35859D-06
                                           B  7.13912D+11  9.36544D-04  6.44914D-06
 f1 10  1/2 +  f2 11  1/2 -    47797752.58 C  1.22627D+12  1.60938D-03  1.10847D-05
                                           B  1.24195D+12  1.62996D-03  1.12265D-05
 f1 10  1/2 +  f2 12  1/2 -    47796196.69 C  6.75169D+10  8.86163D-05  6.10374D-07
                                           B  6.83971D+10  8.97716D-05  6.18331D-07
 f1 10  1/2 +  f2 13  1/2 -    47788519.83 C  1.09579D+11  1.43869D-04  9.91102D-07
                                           B  1.10320D+11  1.44842D-04  9.97804D-07
 f1 10  1/2 +  f2 14  1/2 -    47781341.34 C  1.75036D+12  2.29878D-03  1.58385D-05
                                           B  1.77344D+12  2.32910D-03  1.60474D-05
 f1 10  1/2 +  f2 15  1/2 -    47780189.28 C  5.89486D+12  7.74222D-03  5.33449D-05
                                           B  5.97779D+12  7.85114D-03  5.40954D-05
 f1 10  1/2 +  f2 16  1/2 -    47772848.02 C  4.99854D+10  6.56703D-05  4.52546D-07
                                           B  5.02707D+10  6.60450D-05  4.55129D-07
 f1 10  1/2 +  f2 17  1/2 -    47765768.63 C  6.61604D+12  8.69466D-03  5.99255D-05
                                           B  6.70257D+12  8.80837D-03  6.07092D-05
 f1 10  1/2 +  f2 18  1/2 -    47763125.28 C  1.55955D+12  2.04976D-03  1.41281D-05
                                           B  1.58076D+12  2.07763D-03  1.43202D-05
 f1 10  1/2 +  f2 19  1/2 -    47754517.60 C  6.35726D+12  8.35851D-03  5.76222D-05
                                           B  6.44507D+12  8.47396D-03  5.84181D-05
 f1 10  1/2 +  f2 20  1/2 -    47752821.63 C  1.93699D+12  2.54693D-03  1.75587D-05
                                           B  1.96166D+12  2.57937D-03  1.77824D-05
 f1 10  1/2 +  f2 21  1/2 -    47748044.80 C  1.13436D+10  1.49186D-05  1.02860D-07
                                           B  1.13644D+10  1.49460D-05  1.03049D-07
 f1 10  1/2 +  f2 22  1/2 -    47740488.12 C  6.91351D+11  9.09520D-04  6.27193D-06
                                           B  7.01704D+11  9.23141D-04  6.36586D-06
 f1 10  1/2 +  f2 23  1/2 -    47738452.28 C  1.19425D+11  1.57126D-04  1.08356D-06
                                           B  1.22030D+11  1.60553D-04  1.10720D-06
 f1 10  1/2 +  f2 24  1/2 -    47732633.45 C  5.75233D+11  7.57008D-04  5.22108D-06
                                           B  5.81942D+11  7.65838D-04  5.28198D-06
 f1 10  1/2 +  f2 25  1/2 -    47713299.20 C  2.23782D+11  2.94737D-04  2.03362D-06
                                           B  2.28624D+11  3.01114D-04  2.07762D-06
 f1 10  1/2 +  f2 26  1/2 -    47711533.00 C  2.10162D+11  2.76819D-04  1.91006D-06
                                           B  2.10223D+11  2.76899D-04  1.91062D-06
 f1 10  1/2 +  f2 27  1/2 -    47706149.14 C  1.63382D+09  2.15251D-06  1.48541D-08
                                           B  1.50473D+09  1.98243D-06  1.36804D-08
 f1 10  1/2 +  f2 28  1/2 -    47701481.09 C  2.30064D+11  3.03161D-04  2.09227D-06
                                           B  2.35051D+11  3.09732D-04  2.13761D-06
 f1 10  1/2 +  f2 29  1/2 -    47694214.02 C  1.57544D+11  2.07662D-04  1.43340D-06
                                           B  1.59873D+11  2.10732D-04  1.45459D-06
 f1 10  1/2 +  f2 30  1/2 -    47685819.07 C  1.64873D+10  2.17400D-05  1.50088D-07
                                           B  1.67443D+10  2.20788D-05  1.52427D-07
 f1 10  1/2 +  f2 31  1/2 -    47674336.78 C  2.79614D+10  3.68873D-05  2.54723D-07
                                           B  2.81656D+10  3.71568D-05  2.56583D-07
 f1 10  1/2 +  f2 32  1/2 -    47648027.25 C  2.07367D+10  2.73865D-05  1.89220D-07
                                           B  2.09717D+10  2.76969D-05  1.91365D-07
 f1 10  1/2 +  f2 33  1/2 -    47509850.14 C  2.22373D+13  2.95394D-02  2.04689D-04
                                           B  2.23676D+13  2.97126D-02  2.05889D-04
 f1 10  1/2 +  f2 34  1/2 -    47505197.78 C  2.15614D+13  2.86472D-02  1.98526D-04
                                           B  2.16668D+13  2.87873D-02  1.99496D-04
 f1 10  1/2 +  f2 35  1/2 -    47500286.46 C  3.23109D+13  4.29382D-02  2.97593D-04
                                           B  3.24797D+13  4.31626D-02  2.99149D-04
 f1 10  1/2 +  f2 36  1/2 -    47489339.48 C  4.73515D+13  6.29548D-02  4.36424D-04
                                           B  4.75525D+13  6.32221D-02  4.38277D-04
 f1 10  1/2 +  f2 37  1/2 -    47479489.41 C  8.85865D+10  1.17827D-04  8.16983D-07
                                           B  8.88543D+10  1.18183D-04  8.19453D-07
 f1 10  1/2 +  f2 38  1/2 -    47472440.70 C  5.87230D+12  7.81290D-03  5.41809D-05
                                           B  5.89609D+12  7.84457D-03  5.44005D-05
 f1 10  1/2 +  f2 39  1/2 -    47466609.97 C  7.50847D+11  9.99223D-04  6.93027D-06
                                           B  7.54320D+11  1.00385D-03  6.96233D-06
 f1 10  1/2 +  f2 40  1/2 -    47442903.79 C  4.20836D+08  5.60606D-07  3.89011D-09
                                           B  4.18298D+08  5.57225D-07  3.86665D-09
 f1 10  1/2 +  f2 41  1/2 -    47424602.94 C  2.78909D+09  3.71829D-06  2.58116D-08
                                           B  2.79991D+09  3.73271D-06  2.59117D-08
 f1 10  1/2 +  f2 42  1/2 -    47413968.98 C  3.36323D+08  4.48572D-07  3.11459D-09
                                           B  3.36773D+08  4.49172D-07  3.11876D-09
 f1 10  1/2 +  f2 43  1/2 -    47392038.04 C  1.75072D+09  2.33718D-06  1.62354D-08
                                           B  1.74440D+09  2.32876D-06  1.61769D-08
 f1 11  1/2 +  f2  1  1/2 -    47877877.76 C  1.09366D+10  1.43055D-05  9.83655D-08
                                           B  1.11804D+10  1.46243D-05  1.00558D-07
 f1 11  1/2 +  f2  2  1/2 -    47866388.04 C  8.23059D+10  1.07710D-04  7.40802D-07
                                           B  8.39828D+10  1.09905D-04  7.55896D-07
 f1 11  1/2 +  f2  3  1/2 -    47863432.21 C  1.88470D+10  2.46674D-05  1.69666D-07
                                           B  1.92091D+10  2.51413D-05  1.72926D-07
 f1 11  1/2 +  f2  4  1/2 -    47853282.55 C  2.71833D+10  3.55931D-05  2.44867D-07
                                           B  2.78058D+10  3.64083D-05  2.50475D-07
 f1 11  1/2 +  f2  5  1/2 -    47851990.28 C  5.25709D+10  6.88388D-05  4.73597D-07
                                           B  5.36804D+10  7.02916D-05  4.83592D-07
 f1 11  1/2 +  f2  6  1/2 -    47844908.81 C  6.89815D+10  9.03543D-05  6.21711D-07
                                           B  7.03268D+10  9.21165D-05  6.33836D-07
 f1 11  1/2 +  f2  7  1/2 -    47842984.65 C  5.61741D+11  7.35847D-04  5.06343D-06
                                           B  5.73460D+11  7.51198D-04  5.16906D-06
 f1 11  1/2 +  f2  8  1/2 -    47837039.10 C  7.05051D+11  9.23804D-04  6.35757D-06
                                           B  7.19597D+11  9.42863D-04  6.48873D-06
 f1 11  1/2 +  f2  9  1/2 -    47834477.66 C  2.67719D+11  3.50820D-04  2.41446D-06
                                           B  2.73185D+11  3.57983D-04  2.46375D-06
 f1 11  1/2 +  f2 10  1/2 -    47831584.68 C  2.69674D+10  3.53425D-05  2.43253D-07
                                           B  2.75374D+10  3.60895D-05  2.48394D-07
 f1 11  1/2 +  f2 11  1/2 -    47821166.61 C  7.48173D+10  9.80955D-05  6.75312D-07
                                           B  7.63757D+10  1.00139D-04  6.89379D-07
 f1 11  1/2 +  f2 12  1/2 -    47819610.72 C  8.96184D+11  1.17509D-03  8.08988D-06
                                           B  9.13850D+11  1.19826D-03  8.24935D-06
 f1 11  1/2 +  f2 13  1/2 -    47811933.87 C  1.66566D+11  2.18475D-04  1.50432D-06
                                           B  1.69627D+11  2.22490D-04  1.53197D-06
 f1 11  1/2 +  f2 14  1/2 -    47804755.38 C  5.45347D+11  7.15514D-04  4.92746D-06
                                           B  5.55029D+11  7.28218D-04  5.01494D-06
 f1 11  1/2 +  f2 15  1/2 -    47803603.31 C  5.03554D+10  6.60713D-05  4.55017D-07
                                           B  5.11844D+10  6.71589D-05  4.62507D-07
 f1 11  1/2 +  f2 16  1/2 -    47796262.05 C  1.04197D+09  1.36758D-06  9.41967D-09
                                           B  1.06989D+09  1.40424D-06  9.67214D-09
 f1 11  1/2 +  f2 17  1/2 -    47789182.66 C  3.49301D+12  4.58594D-03  3.15918D-05
                                           B  3.55120D+12  4.66233D-03  3.21181D-05
 f1 11  1/2 +  f2 18  1/2 -    47786539.31 C  4.20386D+12  5.51982D-03  3.80272D-05
                                           B  4.27561D+12  5.61403D-03  3.86763D-05
 f1 11  1/2 +  f2 19  1/2 -    47777931.63 C  7.40001D+10  9.71999D-05  6.69752D-07
                                           B  7.44413D+10  9.77793D-05  6.73744D-07
 f1 11  1/2 +  f2 20  1/2 -    47776235.66 C  5.69144D+12  7.47629D-03  5.15169D-05
                                           B  5.78709D+12  7.60194D-03  5.23827D-05
 f1 11  1/2 +  f2 21  1/2 -    47771458.83 C  4.36460D+12  5.73450D-03  3.95187D-05
                                           B  4.43761D+12  5.83042D-03  4.01797D-05
 f1 11  1/2 +  f2 22  1/2 -    47763902.15 C  2.74466D+12  3.60726D-03  2.48630D-05
                                           B  2.78380D+12  3.65869D-03  2.52175D-05
 f1 11  1/2 +  f2 23  1/2 -    47761866.31 C  7.17900D+11  9.43603D-04  6.50404D-06
                                           B  7.27893D+11  9.56738D-04  6.59458D-06
 f1 11  1/2 +  f2 24  1/2 -    47756047.48 C  5.92647D+11  7.79161D-04  5.37124D-06
                                           B  6.01638D+11  7.90981D-04  5.45272D-06
 f1 11  1/2 +  f2 25  1/2 -    47736713.23 C  1.60064D+12  2.10609D-03  1.45245D-05
                                           B  1.62546D+12  2.13874D-03  1.47497D-05
 f1 11  1/2 +  f2 26  1/2 -    47734947.03 C  6.07063D+11  7.98819D-04  5.50919D-06
                                           B  6.17289D+11  8.12275D-04  5.60199D-06
 f1 11  1/2 +  f2 27  1/2 -    47729563.17 C  2.07105D+13  2.72586D-02  1.88014D-04
                                           B  2.10367D+13  2.76879D-02  1.90976D-04
 f1 11  1/2 +  f2 28  1/2 -    47724895.13 C  4.52218D+13  5.95313D-02  4.10654D-04
                                           B  4.59271D+13  6.04598D-02  4.17059D-04
 f1 11  1/2 +  f2 29  1/2 -    47717628.06 C  2.17328D+13  2.86184D-02  1.97443D-04
                                           B  2.20644D+13  2.90551D-02  2.00456D-04
 f1 11  1/2 +  f2 30  1/2 -    47709233.10 C  3.31539D+13  4.36735D-02  3.01364D-04
                                           B  3.36702D+13  4.43536D-02  3.06057D-04
 f1 11  1/2 +  f2 31  1/2 -    47697750.82 C  3.16539D+12  4.17176D-03  2.87937D-05
                                           B  3.21303D+12  4.23455D-03  2.92270D-05
 f1 11  1/2 +  f2 32  1/2 -    47671441.28 C  1.29755D+13  1.71197D-02  1.18226D-04
                                           B  1.31802D+13  1.73897D-02  1.20091D-04
 f1 11  1/2 +  f2 33  1/2 -    47533264.18 C  1.74865D+08  2.32057D-07  1.60721D-09
                                           B  1.76818D+08  2.34650D-07  1.62517D-09
 f1 11  1/2 +  f2 34  1/2 -    47528611.81 C  4.50083D+09  5.97407D-06  4.13800D-08
                                           B  4.52901D+09  6.01147D-06  4.16391D-08
 f1 11  1/2 +  f2 35  1/2 -    47523700.50 C  4.18513D+09  5.55618D-06  3.84895D-08
                                           B  4.22816D+09  5.61330D-06  3.88852D-08
 f1 11  1/2 +  f2 36  1/2 -    47512753.51 C  1.86680D+09  2.47951D-06  1.71803D-08
                                           B  1.88007D+09  2.49713D-06  1.73024D-08
 f1 11  1/2 +  f2 37  1/2 -    47502903.44 C  4.69954D+10  6.24458D-05  4.32771D-07
                                           B  4.76451D+10  6.33090D-05  4.38754D-07
 f1 11  1/2 +  f2 38  1/2 -    47495854.74 C  3.78032D+11  5.02464D-04  3.48277D-06
                                           B  3.80073D+11  5.05177D-04  3.50158D-06
 f1 11  1/2 +  f2 39  1/2 -    47490024.01 C  1.78688D+10  2.37562D-05  1.64684D-07
                                           B  1.77918D+10  2.36539D-05  1.63974D-07
 f1 11  1/2 +  f2 40  1/2 -    47466317.83 C  1.27301D+11  1.69414D-04  1.17500D-06
                                           B  1.28626D+11  1.71177D-04  1.18723D-06
 f1 11  1/2 +  f2 41  1/2 -    47448016.97 C  1.47002D+12  1.95783D-03  1.35842D-05
                                           B  1.49341D+12  1.98898D-03  1.38003D-05
 f1 11  1/2 +  f2 42  1/2 -    47437383.01 C  2.86770D+11  3.82103D-04  2.65177D-06
                                           B  2.91412D+11  3.88287D-04  2.69469D-06
 f1 11  1/2 +  f2 43  1/2 -    47415452.08 C  3.31182D+11  4.41686D-04  3.06669D-06
                                           B  3.36514D+11  4.48799D-04  3.11607D-06
 f1 12  1/2 +  f2  1  1/2 -    47886800.12 C  5.54712D+07  7.25310D-08  4.98636D-10
                                           B  5.69833D+07  7.45081D-08  5.12228D-10
 f1 12  1/2 +  f2  2  1/2 -    47875310.40 C  3.47579D+09  4.54693D-06  3.12667D-08
                                           B  3.49532D+09  4.57247D-06  3.14424D-08
 f1 12  1/2 +  f2  3  1/2 -    47872354.56 C  3.99632D+07  5.22852D-08  3.59559D-10
                                           B  3.85590D+07  5.04481D-08  3.46925D-10
 f1 12  1/2 +  f2  4  1/2 -    47862204.91 C  1.93374D+09  2.53105D-06  1.74094D-08
                                           B  1.99363D+09  2.60944D-06  1.79486D-08
 f1 12  1/2 +  f2  5  1/2 -    47860912.64 C  4.29045D+09  5.61602D-06  3.86299D-08
                                           B  4.34275D+09  5.68448D-06  3.91008D-08
 f1 12  1/2 +  f2  6  1/2 -    47853831.17 C  3.03393D+09  3.97247D-06  2.73287D-08
                                           B  3.10202D+09  4.06162D-06  2.79420D-08
 f1 12  1/2 +  f2  7  1/2 -    47851907.00 C  1.30865D+10  1.71361D-05  1.17893D-07
                                           B  1.31969D+10  1.72807D-05  1.18888D-07
 f1 12  1/2 +  f2  8  1/2 -    47845961.45 C  7.06093D+09  9.24824D-06  6.36340D-08
                                           B  7.15135D+09  9.36667D-06  6.44489D-08
 f1 12  1/2 +  f2  9  1/2 -    47843400.01 C  2.32919D+09  3.05104D-06  2.09943D-08
                                           B  2.46076D+09  3.22339D-06  2.21802D-08
 f1 12  1/2 +  f2 10  1/2 -    47840507.03 C  2.47119D+07  3.23745D-08  2.22783D-10
                                           B  3.21462D+07  4.21140D-08  2.89805D-10
 f1 12  1/2 +  f2 11  1/2 -    47830088.97 C  2.03893D+10  2.67232D-05  1.83934D-07
                                           B  2.02886D+10  2.65911D-05  1.83025D-07
 f1 12  1/2 +  f2 12  1/2 -    47828533.08 C  3.63289D+08  4.76174D-07  3.27759D-09
                                           B  3.56743D+08  4.67594D-07  3.21853D-09
 f1 12  1/2 +  f2 13  1/2 -    47820856.22 C  9.73672D+10  1.27663D-04  8.78868D-07
                                           B  9.84388D+10  1.29068D-04  8.88541D-07
 f1 12  1/2 +  f2 14  1/2 -    47813677.73 C  3.82310D+11  5.01417D-04  3.45241D-06
                                           B  3.89996D+11  5.11497D-04  3.52182D-06
 f1 12  1/2 +  f2 15  1/2 -    47812525.67 C  2.74520D+10  3.60063D-05  2.47921D-07
                                           B  2.75398D+10  3.61214D-05  2.48713D-07
 f1 12  1/2 +  f2 16  1/2 -    47805184.41 C  2.04799D+10  2.68699D-05  1.85041D-07
                                           B  2.08161D+10  2.73110D-05  1.88078D-07
 f1 12  1/2 +  f2 17  1/2 -    47798105.02 C  1.07204D+09  1.40694D-06  9.69040D-09
                                           B  1.02126D+09  1.34031D-06  9.23144D-09
 f1 12  1/2 +  f2 18  1/2 -    47795461.66 C  1.74158D+10  2.28591D-05  1.57452D-07
                                           B  1.75788D+10  2.30730D-05  1.58925D-07
 f1 12  1/2 +  f2 19  1/2 -    47786853.99 C  2.84254D+10  3.73230D-05  2.57125D-07
                                           B  2.86319D+10  3.75942D-05  2.58993D-07
 f1 12  1/2 +  f2 20  1/2 -    47785158.01 C  2.96345D+09  3.89135D-06  2.68091D-08
                                           B  3.19000D+09  4.18882D-06  2.88586D-08
 f1 12  1/2 +  f2 21  1/2 -    47780381.19 C  2.74522D+10  3.60551D-05  2.48423D-07
                                           B  2.65187D+10  3.48290D-05  2.39976D-07
 f1 12  1/2 +  f2 22  1/2 -    47772824.51 C  2.78642D+11  3.66077D-04  2.52271D-06
                                           B  2.79955D+11  3.67803D-04  2.53460D-06
 f1 12  1/2 +  f2 23  1/2 -    47770788.67 C  4.73336D+11  6.21917D-04  4.28594D-06
                                           B  4.84746D+11  6.36908D-04  4.38925D-06
 f1 12  1/2 +  f2 24  1/2 -    47764969.84 C  1.44469D+10  1.89864D-05  1.30861D-07
                                           B  1.29593D+10  1.70314D-05  1.17386D-07
 f1 12  1/2 +  f2 25  1/2 -    47745635.59 C  5.92023D+11  7.78679D-04  5.36909D-06
                                           B  6.04193D+11  7.94686D-04  5.47946D-06
 f1 12  1/2 +  f2 26  1/2 -    47743869.39 C  6.74216D+11  8.86853D-04  6.11519D-06
                                           B  6.83390D+11  8.98921D-04  6.19840D-06
 f1 12  1/2 +  f2 27  1/2 -    47738485.53 C  3.72621D+07  4.90251D-08  3.38084D-10
                                           B  2.87920D+07  3.78811D-08  2.61234D-10
 f1 12  1/2 +  f2 28  1/2 -    47733817.48 C  1.70533D+10  2.24411D-05  1.54773D-07
                                           B  1.80487D+10  2.37509D-05  1.63806D-07
 f1 12  1/2 +  f2 29  1/2 -    47726550.41 C  3.89621D+11  5.12873D-04  3.53774D-06
                                           B  3.99732D+11  5.26183D-04  3.62955D-06
 f1 12  1/2 +  f2 30  1/2 -    47718155.46 C  8.29147D+11  1.09182D-03  7.53258D-06
                                           B  8.46280D+11  1.11438D-03  7.68823D-06
 f1 12  1/2 +  f2 31  1/2 -    47706673.17 C  3.09255D+11  4.07423D-04  2.81153D-06
                                           B  3.15979D+11  4.16281D-04  2.87266D-06
 f1 12  1/2 +  f2 32  1/2 -    47680363.64 C  6.37312D+11  8.40545D-04  5.80359D-06
                                           B  6.47481D+11  8.53956D-04  5.89619D-06
 f1 12  1/2 +  f2 33  1/2 -    47542186.53 C  2.73174D+11  3.62383D-04  2.50937D-06
                                           B  2.75203D+11  3.65076D-04  2.52801D-06
 f1 12  1/2 +  f2 34  1/2 -    47537534.16 C  1.06074D+10  1.40741D-05  9.74677D-08
                                           B  1.06814D+10  1.41724D-05  9.81481D-08
 f1 12  1/2 +  f2 35  1/2 -    47532622.85 C  1.48713D+11  1.97358D-04  1.36690D-06
                                           B  1.49680D+11  1.98640D-04  1.37579D-06
 f1 12  1/2 +  f2 36  1/2 -    47521675.86 C  1.29355D+11  1.71747D-04  1.18980D-06
                                           B  1.30036D+11  1.72650D-04  1.19605D-06
 f1 12  1/2 +  f2 37  1/2 -    47511825.80 C  8.27963D+11  1.09975D-03  7.62025D-06
                                           B  8.34049D+11  1.10784D-03  7.67626D-06
 f1 12  1/2 +  f2 38  1/2 -    47504777.09 C  2.97531D+12  3.95317D-03  2.73958D-05
                                           B  2.99242D+12  3.97591D-03  2.75534D-05
 f1 12  1/2 +  f2 39  1/2 -    47498946.36 C  1.26604D+14  1.68255D-01  1.16616D-03
                                           B  1.27302D+14  1.69182D-01  1.17259D-03
 f1 12  1/2 +  f2 40  1/2 -    47475240.18 C  2.98030D+13  3.96473D-02  2.74930D-04
                                           B  2.99382D+13  3.98272D-02  2.76177D-04
 f1 12  1/2 +  f2 41  1/2 -    47456939.33 C  5.44856D+10  7.25387D-05  5.03206D-07
                                           B  5.45770D+10  7.26604D-05  5.04050D-07
 f1 12  1/2 +  f2 42  1/2 -    47446305.37 C  1.44950D+10  1.93064D-05  1.33960D-07
                                           B  1.44704D+10  1.92736D-05  1.33732D-07
 f1 12  1/2 +  f2 43  1/2 -    47424374.43 C  1.21654D+11  1.62185D-04  1.12586D-06
                                           B  1.21698D+11  1.62243D-04  1.12627D-06
 f1 13  1/2 +  f2  1  1/2 -    47888595.08 C  2.22803D+09  2.91303D-06  2.00257D-08
                                           B  2.27455D+09  2.97385D-06  2.04438D-08
 f1 13  1/2 +  f2  2  1/2 -    47877105.36 C  4.40737D+10  5.76516D-05  3.96423D-07
                                           B  4.49615D+10  5.88129D-05  4.04409D-07
 f1 13  1/2 +  f2  3  1/2 -    47874149.52 C  2.43105D+10  3.18039D-05  2.18703D-07
                                           B  2.47733D+10  3.24093D-05  2.22866D-07
 f1 13  1/2 +  f2  4  1/2 -    47863999.87 C  2.60289D+10  3.40663D-05  2.34311D-07
                                           B  2.65773D+10  3.47841D-05  2.39248D-07
 f1 13  1/2 +  f2  5  1/2 -    47862707.60 C  1.49217D+11  1.95304D-04  1.34335D-06
                                           B  1.52186D+11  1.99191D-04  1.37008D-06
 f1 13  1/2 +  f2  6  1/2 -    47855626.13 C  9.83054D+10  1.28706D-04  8.85405D-07
                                           B  1.00161D+11  1.31136D-04  9.02118D-07
 f1 13  1/2 +  f2  7  1/2 -    47853701.96 C  4.52351D+11  5.92287D-04  4.07467D-06
                                           B  4.60969D+11  6.03572D-04  4.15230D-06
 f1 13  1/2 +  f2  8  1/2 -    47847756.41 C  1.32476D+10  1.73501D-05  1.19376D-07
                                           B  1.34910D+10  1.76688D-05  1.21569D-07
 f1 13  1/2 +  f2  9  1/2 -    47845194.97 C  8.21772D+09  1.07637D-05  7.40627D-08
                                           B  8.41250D+09  1.10188D-05  7.58182D-08
 f1 13  1/2 +  f2 10  1/2 -    47842301.99 C  4.37005D+09  5.72467D-06  3.93925D-08
                                           B  4.45799D+09  5.83986D-06  4.01852D-08
 f1 13  1/2 +  f2 11  1/2 -    47831883.92 C  2.35600D+09  3.08765D-06  2.12513D-08
                                           B  2.38964D+09  3.13174D-06  2.15548D-08
 f1 13  1/2 +  f2 12  1/2 -    47830328.04 C  1.50419D+11  1.97144D-04  1.35692D-06
                                           B  1.53084D+11  2.00637D-04  1.38097D-06
 f1 13  1/2 +  f2 13  1/2 -    47822651.18 C  1.15397D+11  1.51292D-04  1.04149D-06
                                           B  1.17547D+11  1.54110D-04  1.06089D-06
 f1 13  1/2 +  f2 14  1/2 -    47815472.69 C  1.15639D+12  1.51655D-03  1.04415D-05
                                           B  1.17715D+12  1.54378D-03  1.06290D-05
 f1 13  1/2 +  f2 15  1/2 -    47814320.62 C  8.42018D+11  1.10432D-03  7.60345D-06
                                           B  8.56560D+11  1.12339D-03  7.73477D-06
 f1 13  1/2 +  f2 16  1/2 -    47806979.37 C  1.12810D+11  1.47997D-04  1.01914D-06
                                           B  1.14773D+11  1.50572D-04  1.03688D-06
 f1 13  1/2 +  f2 17  1/2 -    47799899.97 C  1.61927D+13  2.12498D-02  1.46353D-04
                                           B  1.64597D+13  2.16002D-02  1.48767D-04
 f1 13  1/2 +  f2 18  1/2 -    47797256.62 C  3.63460D+11  4.77021D-04  3.28557D-06
                                           B  3.69271D+11  4.84649D-04  3.33810D-06
 f1 13  1/2 +  f2 19  1/2 -    47788648.94 C  4.58986D+12  6.02612D-03  4.15134D-05
                                           B  4.66321D+12  6.12242D-03  4.21768D-05
 f1 13  1/2 +  f2 20  1/2 -    47786952.97 C  2.40005D+13  3.15130D-02  2.17098D-04
                                           B  2.43867D+13  3.20200D-02  2.20591D-04
 f1 13  1/2 +  f2 21  1/2 -    47782176.15 C  3.92123D+12  5.14965D-03  3.54803D-05
                                           B  3.98501D+12  5.23341D-03  3.60574D-05
 f1 13  1/2 +  f2 22  1/2 -    47774619.46 C  3.61435D+13  4.74814D-02  3.27191D-04
                                           B  3.66991D+13  4.82112D-02  3.32221D-04
 f1 13  1/2 +  f2 23  1/2 -    47772583.63 C  1.39917D+13  1.83823D-02  1.26677D-04
                                           B  1.42029D+13  1.86599D-02  1.28590D-04
 f1 13  1/2 +  f2 24  1/2 -    47766764.79 C  1.89378D+13  2.48866D-02  1.71520D-04
                                           B  1.92197D+13  2.52571D-02  1.74074D-04
 f1 13  1/2 +  f2 25  1/2 -    47747430.54 C  1.41679D+11  1.86334D-04  1.28475D-06
                                           B  1.43899D+11  1.89254D-04  1.30488D-06
 f1 13  1/2 +  f2 26  1/2 -    47745664.35 C  4.64754D+12  6.11284D-03  4.21488D-05
                                           B  4.71552D+12  6.20226D-03  4.27653D-05
 f1 13  1/2 +  f2 27  1/2 -    47740280.48 C  1.37624D+13  1.81056D-02  1.24854D-04
                                           B  1.39623D+13  1.83685D-02  1.26667D-04
 f1 13  1/2 +  f2 28  1/2 -    47735612.44 C  2.75421D+12  3.62410D-03  2.49938D-05
                                           B  2.79065D+12  3.67205D-03  2.53246D-05
 f1 13  1/2 +  f2 29  1/2 -    47728345.37 C  6.01196D+12  7.91318D-03  5.45821D-05
                                           B  6.11061D+12  8.04302D-03  5.54777D-05
 f1 13  1/2 +  f2 30  1/2 -    47719950.42 C  3.45252D+11  4.54594D-04  3.13617D-06
                                           B  3.49523D+11  4.60218D-04  3.17497D-06
 f1 13  1/2 +  f2 31  1/2 -    47708468.13 C  1.22598D+13  1.61503D-02  1.11445D-04
                                           B  1.24452D+13  1.63945D-02  1.13130D-04
 f1 13  1/2 +  f2 32  1/2 -    47682158.59 C  2.19090D+12  2.88933D-03  1.99488D-05
                                           B  2.21797D+12  2.92503D-03  2.01953D-05
 f1 13  1/2 +  f2 33  1/2 -    47543981.49 C  6.85310D+08  9.09041D-07  6.29454D-09
                                           B  6.86575D+08  9.10720D-07  6.30616D-09
 f1 13  1/2 +  f2 34  1/2 -    47539329.12 C  1.40435D+08  1.86319D-07  1.29027D-09
                                           B  1.42179D+08  1.88632D-07  1.30629D-09
 f1 13  1/2 +  f2 35  1/2 -    47534417.81 C  3.13629D+10  4.16186D-05  2.88240D-07
                                           B  3.15759D+10  4.19012D-05  2.90198D-07
 f1 13  1/2 +  f2 36  1/2 -    47523470.82 C  3.25992D+10  4.32792D-05  2.99810D-07
                                           B  3.27400D+10  4.34661D-05  3.01105D-07
 f1 13  1/2 +  f2 37  1/2 -    47513620.76 C  1.08500D+08  1.44106D-07  9.98479D-10
                                           B  1.08738D+08  1.44422D-07  1.00067D-09
 f1 13  1/2 +  f2 38  1/2 -    47506572.05 C  9.07023D+10  1.20503D-04  8.35066D-07
                                           B  9.11851D+10  1.21145D-04  8.39511D-07
 f1 13  1/2 +  f2 39  1/2 -    47500741.32 C  4.03188D+11  5.35789D-04  3.71338D-06
                                           B  4.05764D+11  5.39213D-04  3.73711D-06
 f1 13  1/2 +  f2 40  1/2 -    47477035.14 C  9.82793D+09  1.30732D-05  9.06514D-08
                                           B  9.68637D+09  1.28849D-05  8.93457D-08
 f1 13  1/2 +  f2 41  1/2 -    47458734.29 C  1.09746D+12  1.46098D-03  1.01345D-05
                                           B  1.10654D+12  1.47307D-03  1.02184D-05
 f1 13  1/2 +  f2 42  1/2 -    47448100.33 C  1.95640D+11  2.60560D-04  1.80786D-06
                                           B  1.97546D+11  2.63098D-04  1.82547D-06
 f1 13  1/2 +  f2 43  1/2 -    47426169.39 C  1.40090D+11  1.86749D-04  1.29633D-06
                                           B  1.43504D+11  1.91300D-04  1.32792D-06
 f1 14  1/2 +  f2  1  1/2 -    47891006.17 C  1.14996D+06  1.50336D-09  1.03344D-11
                                           B  1.07371D+06  1.40367D-09  9.64910D-12
 f1 14  1/2 +  f2  2  1/2 -    47879516.45 C  1.45041D+10  1.89705D-05  1.30438D-07
                                           B  1.47212D+10  1.92545D-05  1.32391D-07
 f1 14  1/2 +  f2  3  1/2 -    47876560.62 C  1.41867D+09  1.85577D-06  1.27607D-08
                                           B  1.43656D+09  1.87916D-06  1.29216D-08
 f1 14  1/2 +  f2  4  1/2 -    47866410.96 C  3.03941D+09  3.97755D-06  2.73565D-08
                                           B  3.10159D+09  4.05892D-06  2.79162D-08
 f1 14  1/2 +  f2  5  1/2 -    47865118.69 C  6.82293D+09  8.92936D-06  6.14153D-08
                                           B  6.93605D+09  9.07741D-06  6.24336D-08
 f1 14  1/2 +  f2  6  1/2 -    47858037.22 C  8.02189D+09  1.05016D-05  7.22396D-08
                                           B  8.13793D+09  1.06535D-05  7.32845D-08
 f1 14  1/2 +  f2  7  1/2 -    47856113.05 C  2.28184D+06  2.98743D-09  2.05512D-11
                                           B  2.91012D+06  3.80999D-09  2.62097D-11
 f1 14  1/2 +  f2  8  1/2 -    47850167.50 C  2.56662D+09  3.36111D-06  2.31246D-08
                                           B  2.65662D+09  3.47897D-06  2.39355D-08
 f1 14  1/2 +  f2  9  1/2 -    47847606.06 C  1.09244D+11  1.43075D-04  9.84418D-07
                                           B  1.11581D+11  1.46136D-04  1.00548D-06
 f1 14  1/2 +  f2 10  1/2 -    47844713.08 C  7.50248D+09  9.82708D-06  6.76186D-08
                                           B  7.64167D+09  1.00094D-05  6.88731D-08
 f1 14  1/2 +  f2 11  1/2 -    47834295.02 C  4.59391D+10  6.01992D-05  4.14312D-07
                                           B  4.68786D+10  6.14304D-05  4.22785D-07
 f1 14  1/2 +  f2 12  1/2 -    47832739.13 C  8.67061D+10  1.13628D-04  7.82055D-07
                                           B  8.80721D+10  1.15419D-04  7.94376D-07
 f1 14  1/2 +  f2 13  1/2 -    47825062.27 C  2.74710D+11  3.60123D-04  2.47897D-06
                                           B  2.79725D+11  3.66697D-04  2.52422D-06
 f1 14  1/2 +  f2 14  1/2 -    47817883.78 C  7.22725D+11  9.47720D-04  6.52477D-06
                                           B  7.35183D+11  9.64057D-04  6.63725D-06
 f1 14  1/2 +  f2 15  1/2 -    47816731.72 C  8.19934D+11  1.07524D-03  7.40291D-06
                                           B  8.34165D+11  1.09391D-03  7.53140D-06
 f1 14  1/2 +  f2 16  1/2 -    47809390.46 C  3.35826D+11  4.40530D-04  3.03346D-06
                                           B  3.41507D+11  4.47982D-04  3.08477D-06
 f1 14  1/2 +  f2 17  1/2 -    47802311.07 C  1.25068D+13  1.64111D-02  1.13022D-04
                                           B  1.27036D+13  1.66692D-02  1.14800D-04
 f1 14  1/2 +  f2 18  1/2 -    47799667.71 C  9.19728D+12  1.20697D-02  8.31282D-05
                                           B  9.34483D+12  1.22634D-02  8.44618D-05
 f1 14  1/2 +  f2 19  1/2 -    47791060.04 C  1.31139D+13  1.72158D-02  1.18592D-04
                                           B  1.33256D+13  1.74937D-02  1.20507D-04
 f1 14  1/2 +  f2 20  1/2 -    47789364.06 C  8.26586D+12  1.08521D-02  7.47580D-05
                                           B  8.38577D+12  1.10095D-02  7.58425D-05
 f1 14  1/2 +  f2 21  1/2 -    47784587.24 C  3.18762D+12  4.18581D-03  2.88381D-05
                                           B  3.23551D+12  4.24869D-03  2.92714D-05
 f1 14  1/2 +  f2 22  1/2 -    47777030.56 C  2.51684D+13  3.30602D-02  2.27804D-04
                                           B  2.55594D+13  3.35737D-02  2.31343D-04
 f1 14  1/2 +  f2 23  1/2 -    47774994.72 C  6.48757D+12  8.52252D-03  5.87277D-05
                                           B  6.58872D+12  8.65541D-03  5.96434D-05
 f1 14  1/2 +  f2 24  1/2 -    47769175.89 C  5.57868D+11  7.33034D-04  5.05187D-06
                                           B  5.68524D+11  7.47035D-04  5.14836D-06
 f1 14  1/2 +  f2 25  1/2 -    47749841.64 C  1.74840D+12  2.29924D-03  1.58522D-05
                                           B  1.77516D+12  2.33444D-03  1.60948D-05
 f1 14  1/2 +  f2 26  1/2 -    47748075.44 C  5.14651D+09  6.76844D-06  4.66668D-08
                                           B  5.23436D+09  6.88399D-06  4.74635D-08
 f1 14  1/2 +  f2 27  1/2 -    47742691.58 C  5.45916D+12  7.18124D-03  4.95186D-05
                                           B  5.54868D+12  7.29901D-03  5.03306D-05
 f1 14  1/2 +  f2 28  1/2 -    47738023.53 C  7.18687D+12  9.45581D-03  6.52094D-05
                                           B  7.30398D+12  9.60989D-03  6.62719D-05
 f1 14  1/2 +  f2 29  1/2 -    47730756.46 C  5.59100D+12  7.35835D-03  5.07525D-05
                                           B  5.68412D+12  7.48090D-03  5.15978D-05
 f1 14  1/2 +  f2 30  1/2 -    47722361.51 C  1.88312D+13  2.47926D-02  1.71031D-04
                                           B  1.90897D+13  2.51329D-02  1.73379D-04
 f1 14  1/2 +  f2 31  1/2 -    47710879.22 C  1.09297D+12  1.43966D-03  9.93389D-06
                                           B  1.10807D+12  1.45955D-03  1.00711D-05
 f1 14  1/2 +  f2 32  1/2 -    47684569.69 C  3.39293D+13  4.47412D-02  3.08891D-04
                                           B  3.43846D+13  4.53415D-02  3.13036D-04
 f1 14  1/2 +  f2 33  1/2 -    47546392.58 C  9.99511D+08  1.32568D-06  9.17906D-09
                                           B  1.00682D+09  1.33538D-06  9.24616D-09
 f1 14  1/2 +  f2 34  1/2 -    47541740.21 C  1.53185D+09  2.03215D-06  1.40720D-08
                                           B  1.54993D+09  2.05612D-06  1.42380D-08
 f1 14  1/2 +  f2 35  1/2 -    47536828.90 C  1.99250D+08  2.64378D-07  1.83093D-09
                                           B  2.01325D+08  2.67132D-07  1.85000D-09
 f1 14  1/2 +  f2 36  1/2 -    47525881.91 C  6.34000D+09  8.41621D-06  5.82991D-08
                                           B  6.37245D+09  8.45928D-06  5.85975D-08
 f1 14  1/2 +  f2 37  1/2 -    47516031.85 C  3.94612D+10  5.24056D-05  3.63089D-07
                                           B  3.96788D+10  5.26945D-05  3.65091D-07
 f1 14  1/2 +  f2 38  1/2 -    47508983.14 C  1.29076D+10  1.71467D-05  1.18818D-07
                                           B  1.29337D+10  1.71814D-05  1.19058D-07
 f1 14  1/2 +  f2 39  1/2 -    47503152.41 C  8.00943D+11  1.06425D-03  7.37561D-06
                                           B  8.05299D+11  1.07004D-03  7.41571D-06
 f1 14  1/2 +  f2 40  1/2 -    47479446.23 C  1.46224D+11  1.94489D-04  1.34855D-06
                                           B  1.46853D+11  1.95326D-04  1.35435D-06
 f1 14  1/2 +  f2 41  1/2 -    47461145.38 C  5.03867D+12  6.70698D-03  4.65227D-05
                                           B  5.05475D+12  6.72838D-03  4.66711D-05
 f1 14  1/2 +  f2 42  1/2 -    47450511.42 C  3.61855D+12  4.81881D-03  3.34330D-05
                                           B  3.65163D+12  4.86288D-03  3.37387D-05
 f1 14  1/2 +  f2 43  1/2 -    47428580.48 C  1.26315D+12  1.68369D-03  1.16868D-05
                                           B  1.26826D+12  1.69050D-03  1.17341D-05
 f1 15  1/2 +  f2  1  1/2 -    47931203.27 C  6.24134D+06  8.14571D-09  5.59482D-11
                                           B  6.13680D+06  8.00928D-09  5.50111D-11
 f1 15  1/2 +  f2  2  1/2 -    47919713.55 C  1.06606D+09  1.39201D-06  9.56318D-09
                                           B  1.07067D+09  1.39803D-06  9.60454D-09
 f1 15  1/2 +  f2  3  1/2 -    47916757.72 C  2.49069D+08  3.25261D-07  2.23471D-09
                                           B  2.48356D+08  3.24330D-07  2.22831D-09
 f1 15  1/2 +  f2  4  1/2 -    47906608.06 C  6.20683D+08  8.10898D-07  5.57246D-09
                                           B  6.33094D+08  8.27113D-07  5.68388D-09
 f1 15  1/2 +  f2  5  1/2 -    47905315.79 C  3.66447D+09  4.78775D-06  3.29021D-08
                                           B  3.72900D+09  4.87206D-06  3.34814D-08
 f1 15  1/2 +  f2  6  1/2 -    47898234.32 C  7.49576D+08  9.79635D-07  6.73318D-09
                                           B  7.77086D+08  1.01559D-06  6.98029D-09
 f1 15  1/2 +  f2  7  1/2 -    47896310.16 C  6.37725D+07  8.33522D-08  5.72915D-10
                                           B  7.02533D+07  9.18227D-08  6.31137D-10
 f1 15  1/2 +  f2  8  1/2 -    47890364.61 C  5.40388D+09  7.06476D-06  4.85652D-08
                                           B  5.45917D+09  7.13704D-06  4.90620D-08
 f1 15  1/2 +  f2  9  1/2 -    47887803.17 C  3.43893D+10  4.49637D-05  3.09109D-07
                                           B  3.49704D+10  4.57234D-05  3.14333D-07
 f1 15  1/2 +  f2 10  1/2 -    47884910.19 C  5.08536D+09  6.64985D-06  4.57182D-08
                                           B  5.17617D+09  6.76860D-06  4.65346D-08
 f1 15  1/2 +  f2 11  1/2 -    47874492.12 C  2.41903D+09  3.16462D-06  2.17617D-08
                                           B  2.46053D+09  3.21891D-06  2.21350D-08
 f1 15  1/2 +  f2 12  1/2 -    47872936.23 C  2.01135D+10  2.63145D-05  1.80959D-07
                                           B  2.06365D+10  2.69988D-05  1.85665D-07
 f1 15  1/2 +  f2 13  1/2 -    47865259.38 C  1.13139D+08  1.48067D-07  1.01839D-09
                                           B  1.13190D+08  1.48135D-07  1.01885D-09
 f1 15  1/2 +  f2 14  1/2 -    47858080.89 C  1.11596D+10  1.46091D-05  1.00495D-07
                                           B  1.14230D+10  1.49540D-05  1.02867D-07
 f1 15  1/2 +  f2 15  1/2 -    47856928.82 C  2.20210D+10  2.88294D-05  1.98320D-07
                                           B  2.24982D+10  2.94541D-05  2.02617D-07
 f1 15  1/2 +  f2 16  1/2 -    47849587.56 C  4.27713D+10  5.60124D-05  3.85373D-07
                                           B  4.35094D+10  5.69790D-05  3.92023D-07
 f1 15  1/2 +  f2 17  1/2 -    47842508.17 C  4.35200D+10  5.70097D-05  3.92293D-07
                                           B  4.47658D+10  5.86416D-05  4.03522D-07
 f1 15  1/2 +  f2 18  1/2 -    47839864.82 C  1.73596D+11  2.27430D-04  1.56507D-06
                                           B  1.77372D+11  2.32377D-04  1.59911D-06
 f1 15  1/2 +  f2 19  1/2 -    47831257.14 C  2.25740D+11  2.95851D-04  2.03628D-06
                                           B  2.29689D+11  3.01026D-04  2.07189D-06
 f1 15  1/2 +  f2 20  1/2 -    47829561.17 C  4.16855D+08  5.46361D-07  3.76062D-09
                                           B  4.83742D+08  6.34028D-07  4.36403D-09
 f1 15  1/2 +  f2 21  1/2 -    47824784.34 C  4.31677D+10  5.65901D-05  3.89550D-07
                                           B  4.41465D+10  5.78732D-05  3.98383D-07
 f1 15  1/2 +  f2 22  1/2 -    47817227.66 C  1.84545D+12  2.42003D-03  1.66614D-05
                                           B  1.87328D+12  2.45652D-03  1.69127D-05
 f1 15  1/2 +  f2 23  1/2 -    47815191.82 C  5.42028D+11  7.10850D-04  4.89427D-06
                                           B  5.50218D+11  7.21591D-04  4.96822D-06
 f1 15  1/2 +  f2 24  1/2 -    47809372.99 C  1.36969D+10  1.79673D-05  1.23722D-07
                                           B  1.39208D+10  1.82611D-05  1.25745D-07
 f1 15  1/2 +  f2 25  1/2 -    47790038.74 C  2.60057D+09  3.41414D-06  2.35190D-08
                                           B  2.55461D+09  3.35380D-06  2.31034D-08
 f1 15  1/2 +  f2 26  1/2 -    47788272.54 C  4.19012D+10  5.50138D-05  3.78988D-07
                                           B  4.21818D+10  5.53823D-05  3.81527D-07
 f1 15  1/2 +  f2 27  1/2 -    47782888.68 C  1.22716D+12  1.61155D-03  1.11032D-05
                                           B  1.23845D+12  1.62638D-03  1.12054D-05
 f1 15  1/2 +  f2 28  1/2 -    47778220.64 C  2.00016D+12  2.62719D-03  1.81025D-05
                                           B  2.01327D+12  2.64442D-03  1.82211D-05
 f1 15  1/2 +  f2 29  1/2 -    47770953.57 C  1.63360D+12  2.14637D-03  1.47917D-05
                                           B  1.64707D+12  2.16407D-03  1.49136D-05
 f1 15  1/2 +  f2 30  1/2 -    47762558.61 C  1.34171D+12  1.76349D-03  1.21551D-05
                                           B  1.36315D+12  1.79166D-03  1.23494D-05
 f1 15  1/2 +  f2 31  1/2 -    47751076.33 C  2.77582D+11  3.65016D-04  2.51655D-06
                                           B  2.81844D+11  3.70621D-04  2.55519D-06
 f1 15  1/2 +  f2 32  1/2 -    47724766.79 C  3.43799D+12  4.52590D-03  3.12203D-05
                                           B  3.49134D+12  4.59613D-03  3.17047D-05
 f1 15  1/2 +  f2 33  1/2 -    47586589.69 C  7.01236D+08  9.28502D-07  6.42353D-09
                                           B  7.06849D+08  9.35934D-07  6.47494D-09
 f1 15  1/2 +  f2 34  1/2 -    47581937.32 C  3.16815D+08  4.19574D-07  2.90297D-09
                                           B  3.23605D+08  4.28567D-07  2.96519D-09
 f1 15  1/2 +  f2 35  1/2 -    47577026.01 C  6.97983D+09  9.24567D-06  6.39759D-08
                                           B  7.04578D+09  9.33302D-06  6.45804D-08
 f1 15  1/2 +  f2 36  1/2 -    47566079.02 C  4.13413D+08  5.47870D-07  3.79189D-09
                                           B  4.17694D+08  5.53543D-07  3.83116D-09
 f1 15  1/2 +  f2 37  1/2 -    47556228.95 C  1.00885D+12  1.33752D-03  9.25907D-06
                                           B  1.01660D+12  1.34780D-03  9.33023D-06
 f1 15  1/2 +  f2 38  1/2 -    47549180.25 C  1.63140D+11  2.16352D-04  1.49794D-06
                                           B  1.64134D+11  2.17671D-04  1.50707D-06
 f1 15  1/2 +  f2 39  1/2 -    47543349.52 C  2.25366D+11  2.98949D-04  2.07006D-06
                                           B  2.27033D+11  3.01159D-04  2.08537D-06
 f1 15  1/2 +  f2 40  1/2 -    47519643.34 C  3.53243D+12  4.69046D-03  3.24951D-05
                                           B  3.55352D+12  4.71846D-03  3.26891D-05
 f1 15  1/2 +  f2 41  1/2 -    47501342.48 C  8.10074D+13  1.07647D-01  7.46055D-04
                                           B  8.14345D+13  1.08214D-01  7.49987D-04
 f1 15  1/2 +  f2 42  1/2 -    47490708.53 C  4.32786D+13  5.75365D-02  3.98851D-04
                                           B  4.34654D+13  5.77849D-02  4.00573D-04
 f1 15  1/2 +  f2 43  1/2 -    47468777.59 C  2.28960D+13  3.04671D-02  2.11299D-04
                                           B  2.29850D+13  3.05855D-02  2.12121D-04
 f1  1  1/2 +  f2  1  3/2 -    47802609.85 C  1.11405D+14  1.46180D-01  1.00673D-03
                                           B  1.13236D+14  1.48583D-01  1.02328D-03
 f1  1  1/2 +  f2  2  3/2 -    47794476.25 C  7.90265D+11  1.03730D-03  7.14501D-06
                                           B  8.04283D+11  1.05570D-03  7.27175D-06
 f1  1  1/2 +  f2  3  3/2 -    47782334.39 C  3.95639D+13  5.19580D-02  3.57982D-04
                                           B  4.02170D+13  5.28157D-02  3.63891D-04
 f1  1  1/2 +  f2  4  3/2 -    47780777.79 C  3.41537D+13  4.48558D-02  3.09059D-04
                                           B  3.46943D+13  4.55659D-02  3.13951D-04
 f1  1  1/2 +  f2  5  3/2 -    47771799.69 C  3.62041D+13  4.75666D-02  3.27798D-04
                                           B  3.67868D+13  4.83323D-02  3.33074D-04
 f1  1  1/2 +  f2  6  3/2 -    47768173.16 C  3.42731D+13  4.50364D-02  3.10385D-04
                                           B  3.48138D+13  4.57469D-02  3.15282D-04
 f1  1  1/2 +  f2  7  3/2 -    47763685.50 C  4.40052D+12  5.78357D-03  3.98633D-05
                                           B  4.46404D+12  5.86705D-03  4.04388D-05
 f1  1  1/2 +  f2  8  3/2 -    47760502.26 C  1.47748D+13  1.94210D-02  1.33869D-04
                                           B  1.49884D+13  1.97018D-02  1.35804D-04
 f1  1  1/2 +  f2  9  3/2 -    47758637.50 C  4.74496D+12  6.23759D-03  4.29972D-05
                                           B  4.81501D+12  6.32967D-03  4.36319D-05
 f1  1  1/2 +  f2 10  3/2 -    47754589.31 C  8.68877D+12  1.14239D-02  7.87547D-05
                                           B  8.82228D+12  1.15995D-02  7.99648D-05
 f1  1  1/2 +  f2 11  3/2 -    47752785.23 C  5.98785D+11  7.87339D-04  5.42798D-06
                                           B  6.09374D+11  8.01261D-04  5.52397D-06
 f1  1  1/2 +  f2 12  3/2 -    47748719.49 C  5.70466D+12  7.50229D-03  5.17258D-05
                                           B  5.79726D+12  7.62408D-03  5.25655D-05
 f1  1  1/2 +  f2 13  3/2 -    47745874.16 C  1.74019D+11  2.28883D-04  1.57817D-06
                                           B  1.76482D+11  2.32122D-04  1.60050D-06
 f1  1  1/2 +  f2 14  3/2 -    47743788.45 C  1.40501D+12  1.84814D-03  1.27436D-05
                                           B  1.42565D+12  1.87528D-03  1.29308D-05
 f1  1  1/2 +  f2 15  3/2 -    47741829.53 C  8.35178D+11  1.09867D-03  7.57609D-06
                                           B  8.51319D+11  1.11991D-03  7.72251D-06
 f1  1  1/2 +  f2 16  3/2 -    47738424.09 C  5.38259D+10  7.08179D-05  4.88372D-07
                                           B  5.38073D+10  7.07934D-05  4.88202D-07
 f1  1  1/2 +  f2 17  3/2 -    47737575.11 C  1.58927D+11  2.09105D-04  1.44205D-06
                                           B  1.62444D+11  2.13732D-04  1.47396D-06
 f1  1  1/2 +  f2 18  3/2 -    47731281.92 C  4.45543D+11  5.86369D-04  4.04430D-06
                                           B  4.54078D+11  5.97603D-04  4.12178D-06
 f1  1  1/2 +  f2 19  3/2 -    47726565.78 C  8.78633D+11  1.15658D-03  7.97793D-06
                                           B  8.90717D+11  1.17248D-03  8.08766D-06
 f1  1  1/2 +  f2 20  3/2 -    47724050.81 C  5.62045D+09  7.39919D-06  5.10414D-08
                                           B  5.74293D+09  7.56044D-06  5.21537D-08
 f1  1  1/2 +  f2 21  3/2 -    47722575.00 C  3.14281D+11  4.13770D-04  2.85437D-06
                                           B  3.18486D+11  4.19306D-04  2.89256D-06
 f1  1  1/2 +  f2 22  3/2 -    47720685.24 C  5.09965D+12  6.71452D-03  4.63216D-05
                                           B  5.18150D+12  6.82228D-03  4.70651D-05
 f1  1  1/2 +  f2 23  3/2 -    47717860.69 C  3.32330D+12  4.37618D-03  3.01919D-05
                                           B  3.37748D+12  4.44753D-03  3.06841D-05
 f1  1  1/2 +  f2 24  3/2 -    47717682.15 C  4.58285D+12  6.03483D-03  4.16352D-05
                                           B  4.65345D+12  6.12780D-03  4.22767D-05
 f1  1  1/2 +  f2 25  3/2 -    47713461.84 C  1.13033D+12  1.48871D-03  1.02717D-05
                                           B  1.14879D+12  1.51302D-03  1.04395D-05
 f1  1  1/2 +  f2 26  3/2 -    47709970.83 C  7.86483D+09  1.03600D-05  7.14867D-08
                                           B  8.11491D+09  1.06894D-05  7.37598D-08
 f1  1  1/2 +  f2 27  3/2 -    47709667.49 C  5.79736D+12  7.63669D-03  5.26956D-05
                                           B  5.89022D+12  7.75901D-03  5.35397D-05
 f1  1  1/2 +  f2 28  3/2 -    47708196.90 C  3.18230D+12  4.19221D-03  2.89285D-05
                                           B  3.23395D+12  4.26024D-03  2.93979D-05
 f1  1  1/2 +  f2 29  3/2 -    47702440.30 C  4.44954D+11  5.86302D-04  4.04629D-06
                                           B  4.49838D+11  5.92738D-04  4.09070D-06
 f1  1  1/2 +  f2 30  3/2 -    47699667.12 C  3.78655D+11  4.99000D-04  3.44398D-06
                                           B  3.84556D+11  5.06776D-04  3.49765D-06
 f1  1  1/2 +  f2 31  3/2 -    47697877.67 C  4.16411D+11  5.48797D-04  3.78781D-06
                                           B  4.23403D+11  5.58012D-04  3.85142D-06
 f1  1  1/2 +  f2 32  3/2 -    47695557.59 C  3.93378D+12  5.18492D-03  3.57882D-05
                                           B  3.99325D+12  5.26330D-03  3.63292D-05
 f1  1  1/2 +  f2 33  3/2 -    47691640.94 C  5.83798D+11  7.69601D-04  5.31250D-06
                                           B  5.92492D+11  7.81062D-04  5.39162D-06
 f1  1  1/2 +  f2 34  3/2 -    47688178.22 C  1.11317D+11  1.46767D-04  1.01320D-06
                                           B  1.13310D+11  1.49395D-04  1.03134D-06
 f1  1  1/2 +  f2 35  3/2 -    47686315.43 C  1.46505D+11  1.93176D-04  1.33363D-06
                                           B  1.48456D+11  1.95749D-04  1.35139D-06
 f1  1  1/2 +  f2 36  3/2 -    47683669.02 C  3.74286D+11  4.93574D-04  3.40768D-06
                                           B  3.80328D+11  5.01541D-04  3.46268D-06
 f1  1  1/2 +  f2 37  3/2 -    47681587.55 C  3.87181D+10  5.10622D-05  3.52553D-07
                                           B  3.91761D+10  5.16663D-05  3.56724D-07
 f1  1  1/2 +  f2 38  3/2 -    47678661.22 C  3.88704D+10  5.12695D-05  3.54006D-07
                                           B  3.94825D+10  5.20768D-05  3.59580D-07
 f1  1  1/2 +  f2 39  3/2 -    47677227.66 C  1.48060D+10  1.95301D-05  1.34855D-07
                                           B  1.49678D+10  1.97435D-05  1.36329D-07
 f1  1  1/2 +  f2 40  3/2 -    47671933.65 C  1.83912D+11  2.42646D-04  1.67566D-06
                                           B  1.87004D+11  2.46725D-04  1.70383D-06
 f1  1  1/2 +  f2 41  3/2 -    47668820.03 C  5.07907D+09  6.70198D-06  4.62854D-08
                                           B  5.15559D+09  6.80295D-06  4.69828D-08
 f1  1  1/2 +  f2 42  3/2 -    47663433.58 C  6.16413D+10  8.13559D-05  5.61926D-07
                                           B  6.27109D+10  8.27675D-05  5.71676D-07
 f1  1  1/2 +  f2 43  3/2 -    47660388.78 C  6.85993D+09  9.05508D-06  6.25475D-08
                                           B  6.95718D+09  9.18345D-06  6.34342D-08
 f1  1  1/2 +  f2 44  3/2 -    47658562.04 C  7.21618D+10  9.52606D-05  6.58033D-07
                                           B  7.33881D+10  9.68794D-05  6.69215D-07
 f1  1  1/2 +  f2 45  3/2 -    47652908.89 C  1.10675D+06  1.46136D-09  1.00958D-11
                                           B  8.72136D+05  1.15158D-09  7.95572D-12
 f1  1  1/2 +  f2 46  3/2 -    47651248.84 C  7.32036D+08  9.66655D-07  6.67841D-09
                                           B  7.48659D+08  9.88606D-07  6.83006D-09
 f1  1  1/2 +  f2 47  3/2 -    47647165.47 C  1.30558D+11  1.72432D-04  1.19139D-06
                                           B  1.32809D+11  1.75405D-04  1.21193D-06
 f1  1  1/2 +  f2 48  3/2 -    47639221.87 C  8.74179D+10  1.15494D-04  7.98123D-07
                                           B  8.89808D+10  1.17559D-04  8.12392D-07
 f1  1  1/2 +  f2 49  3/2 -    47629653.82 C  7.17376D+09  9.48155D-06  6.55357D-08
                                           B  7.26710D+09  9.60492D-06  6.63884D-08
 f1  1  1/2 +  f2 50  3/2 -    47627973.58 C  4.86569D+10  6.43144D-05  4.44551D-07
                                           B  4.94642D+10  6.53815D-05  4.51927D-07
 f1  1  1/2 +  f2 51  3/2 -    47621256.90 C  1.38708D+09  1.83395D-06  1.26783D-08
                                           B  1.40221D+09  1.85395D-06  1.28166D-08
 f1  1  1/2 +  f2 52  3/2 -    47613517.16 C  1.42772D+08  1.88830D-07  1.30562D-09
                                           B  1.43717D+08  1.90079D-07  1.31425D-09
 f1  1  1/2 +  f2 53  3/2 -    47610979.50 C  6.50048D+08  8.59843D-07  5.94549D-09
                                           B  6.59781D+08  8.72717D-07  6.03451D-09
 f1  1  1/2 +  f2 54  3/2 -    47606229.91 C  5.23209D+04  6.92206D-11  4.78682D-13
                                           B  5.24998D+04  6.94573D-11  4.80319D-13
 f1  1  1/2 +  f2 55  3/2 -    47583629.54 C  2.74485D+08  3.63489D-07  2.51484D-09
                                           B  2.78206D+08  3.68416D-07  2.54892D-09
 f1  1  1/2 +  f2 56  3/2 -    47567339.06 C  8.81873D+07  1.16863D-07  8.08803D-10
                                           B  8.94742D+07  1.18568D-07  8.20605D-10
 f1  1  1/2 +  f2 57  3/2 -    47484562.87 C  1.83407D+11  2.43893D-04  1.69091D-06
                                           B  1.83805D+11  2.44422D-04  1.69459D-06
 f1  1  1/2 +  f2 58  3/2 -    47440951.85 C  3.16159D+11  4.21198D-04  2.92287D-06
                                           B  3.20440D+11  4.26901D-04  2.96244D-06
 f1  1  1/2 +  f2 59  3/2 -    47439896.02 C  1.02284D+10  1.36272D-05  9.45667D-08
                                           B  1.04501D+10  1.39226D-05  9.66165D-08
 f1  1  1/2 +  f2 60  3/2 -    47437020.46 C  1.76055D+11  2.34585D-04  1.62802D-06
                                           B  1.79271D+11  2.38870D-04  1.65776D-06
 f1  1  1/2 +  f2 61  3/2 -    47435621.21 C  5.66824D+10  7.55312D-05  5.24201D-07
                                           B  5.76744D+10  7.68531D-05  5.33375D-07
 f1  1  1/2 +  f2 62  3/2 -    47432434.16 C  8.87424D+08  1.18268D-06  8.20859D-09
                                           B  9.50498D+08  1.26674D-06  8.79201D-09
 f1  1  1/2 +  f2 63  3/2 -    47431549.71 C  3.77984D+11  5.03763D-04  3.49651D-06
                                           B  3.84233D+11  5.12092D-04  3.55431D-06
 f1  1  1/2 +  f2 64  3/2 -    47421423.60 C  3.85343D+11  5.13790D-04  3.56687D-06
                                           B  3.90919D+11  5.21225D-04  3.61848D-06
 f1  1  1/2 +  f2 65  3/2 -    47415183.61 C  4.46825D+07  5.95923D-08  4.13760D-10
                                           B  4.51575D+07  6.02258D-08  4.18158D-10
 f1  1  1/2 +  f2 66  3/2 -    47412284.76 C  3.27321D+09  4.36596D-06  3.03155D-08
                                           B  3.31619D+09  4.42329D-06  3.07135D-08
 f1  1  1/2 +  f2 67  3/2 -    47410146.04 C  1.20185D+08  1.60323D-07  1.11327D-09
                                           B  1.20156D+08  1.60284D-07  1.11300D-09
 f1  1  1/2 +  f2 68  3/2 -    47408339.94 C  1.51765D+09  2.02464D-06  1.40595D-08
                                           B  1.54018D+09  2.05471D-06  1.42682D-08
 f1  1  1/2 +  f2 69  3/2 -    47403444.77 C  4.76567D+10  6.35904D-05  4.41629D-07
                                           B  4.86192D+10  6.48748D-05  4.50549D-07
 f1  1  1/2 +  f2 70  3/2 -    47397625.75 C  2.65544D+09  3.54414D-06  2.46167D-08
                                           B  2.69986D+09  3.60343D-06  2.50285D-08
 f1  1  1/2 +  f2 71  3/2 -    47396731.21 C  1.79643D+08  2.39773D-07  1.66543D-09
                                           B  1.83431D+08  2.44830D-07  1.70056D-09
 f1  1  1/2 +  f2 72  3/2 -    47381740.09 C  6.11540D+07  8.16753D-08  5.67486D-10
                                           B  6.16246D+07  8.23038D-08  5.71853D-10
 f1  1  1/2 +  f2 73  3/2 -    47373803.87 C  2.22556D+08  2.97338D-07  2.06627D-09
                                           B  2.24445D+08  2.99862D-07  2.08381D-09
 f1  1  1/2 +  f2 74  3/2 -    47355483.52 C  6.40598D+06  8.56510D-09  5.95440D-11
                                           B  6.47416D+06  8.65626D-09  6.01777D-11
 f1  1  1/2 +  f2 75  3/2 -    47351012.04 C  2.72580D+07  3.64522D-08  2.53437D-10
                                           B  2.76876D+07  3.70266D-08  2.57431D-10
 f1  1  1/2 +  f2 76  3/2 -    47333421.49 C  1.81194D+06  2.42491D-09  1.68657D-11
                                           B  1.84945D+06  2.47511D-09  1.72148D-11
 f1  1  1/2 +  f2 77  3/2 -    47323615.75 C  1.16615D+07  1.56130D-08  1.08613D-10
                                           B  1.19799D+07  1.60393D-08  1.11579D-10
 f1  2  1/2 +  f2  1  3/2 -    47815658.98 C  6.48307D+11  8.50213D-04  5.85374D-06
                                           B  6.57521D+11  8.62297D-04  5.93694D-06
 f1  2  1/2 +  f2  2  3/2 -    47807525.39 C  1.72250D+09  2.25971D-06  1.55608D-08
                                           B  1.73731D+09  2.27915D-06  1.56946D-08
 f1  2  1/2 +  f2  3  3/2 -    47795383.52 C  8.74725D+12  1.14812D-02  7.90819D-05
                                           B  8.87744D+12  1.16521D-02  8.02589D-05
 f1  2  1/2 +  f2  4  3/2 -    47793826.92 C  4.02747D+13  5.28660D-02  3.64150D-04
                                           B  4.08747D+13  5.36536D-02  3.69575D-04
 f1  2  1/2 +  f2  5  3/2 -    47784848.83 C  7.93255D+12  1.04165D-02  7.17638D-05
                                           B  8.07031D+12  1.05974D-02  7.30101D-05
 f1  2  1/2 +  f2  6  3/2 -    47781222.30 C  7.78272D+10  1.02213D-04  7.04244D-07
                                           B  7.95838D+10  1.04520D-04  7.20139D-07
 f1  2  1/2 +  f2  7  3/2 -    47776734.64 C  4.85673D+12  6.37968D-03  4.39600D-05
                                           B  4.93862D+12  6.48725D-03  4.47013D-05
 f1  2  1/2 +  f2  8  3/2 -    47773551.39 C  2.50369D+13  3.28923D-02  2.26664D-04
                                           B  2.54078D+13  3.33795D-02  2.30022D-04
 f1  2  1/2 +  f2  9  3/2 -    47771686.64 C  5.96543D+11  7.83770D-04  5.40124D-06
                                           B  6.05178D+11  7.95115D-04  5.47943D-06
 f1  2  1/2 +  f2 10  3/2 -    47767638.45 C  2.24080D+11  2.94458D-04  2.02939D-06
                                           B  2.30586D+11  3.03008D-04  2.08831D-06
 f1  2  1/2 +  f2 11  3/2 -    47765834.37 C  2.70220D+12  3.55116D-03  2.44753D-05
                                           B  2.73662D+12  3.59640D-03  2.47871D-05
 f1  2  1/2 +  f2 12  3/2 -    47761768.63 C  2.66498D+12  3.50284D-03  2.41444D-05
                                           B  2.69931D+12  3.54797D-03  2.44554D-05
 f1  2  1/2 +  f2 13  3/2 -    47758923.29 C  2.79876D+12  3.67913D-03  2.53610D-05
                                           B  2.84478D+12  3.73962D-03  2.57780D-05
 f1  2  1/2 +  f2 14  3/2 -    47756837.59 C  7.70502D+11  1.01296D-03  6.98281D-06
                                           B  7.82536D+11  1.02878D-03  7.09187D-06
 f1  2  1/2 +  f2 15  3/2 -    47754878.67 C  2.46385D+11  3.23942D-04  2.23318D-06
                                           B  2.50851D+11  3.29813D-04  2.27366D-06
 f1  2  1/2 +  f2 16  3/2 -    47751473.22 C  4.65093D+12  6.11582D-03  4.21641D-05
                                           B  4.71915D+12  6.20552D-03  4.27826D-05
 f1  2  1/2 +  f2 17  3/2 -    47750624.25 C  3.49985D+11  4.60234D-04  3.17304D-06
                                           B  3.50304D+11  4.60654D-04  3.17593D-06
 f1  2  1/2 +  f2 18  3/2 -    47744331.05 C  1.04977D+13  1.38082D-02  9.52119D-05
                                           B  1.06688D+13  1.40333D-02  9.67638D-05
 f1  2  1/2 +  f2 19  3/2 -    47739614.91 C  7.58223D+12  9.97532D-03  6.87897D-05
                                           B  7.70314D+12  1.01344D-02  6.98867D-05
 f1  2  1/2 +  f2 20  3/2 -    47737099.94 C  1.13544D+12  1.49397D-03  1.03029D-05
                                           B  1.15411D+12  1.51852D-03  1.04723D-05
 f1  2  1/2 +  f2 21  3/2 -    47735624.14 C  6.16591D+11  8.11334D-04  5.59542D-06
                                           B  6.27286D+11  8.25407D-04  5.69248D-06
 f1  2  1/2 +  f2 22  3/2 -    47733734.37 C  2.58601D+13  3.40305D-02  2.34703D-04
                                           B  2.62638D+13  3.45616D-02  2.38366D-04
 f1  2  1/2 +  f2 23  3/2 -    47730909.82 C  1.86174D+10  2.45024D-05  1.68999D-07
                                           B  1.89881D+10  2.49902D-05  1.72364D-07
 f1  2  1/2 +  f2 24  3/2 -    47730731.29 C  4.71694D+10  6.20800D-05  4.28183D-07
                                           B  4.76339D+10  6.26914D-05  4.32399D-07
 f1  2  1/2 +  f2 25  3/2 -    47726510.97 C  1.67152D+13  2.20029D-02  1.51774D-04
                                           B  1.69698D+13  2.23381D-02  1.54086D-04
 f1  2  1/2 +  f2 26  3/2 -    47723019.96 C  4.25541D+12  5.60238D-03  3.86474D-05
                                           B  4.31779D+12  5.68451D-03  3.92140D-05
 f1  2  1/2 +  f2 27  3/2 -    47722716.63 C  1.69262D+13  2.22841D-02  1.53726D-04
                                           B  1.71767D+13  2.26140D-02  1.56001D-04
 f1  2  1/2 +  f2 28  3/2 -    47721246.03 C  6.19487D+10  8.15636D-05  5.62678D-07
                                           B  6.30423D+10  8.30035D-05  5.72611D-07
 f1  2  1/2 +  f2 29  3/2 -    47715489.43 C  4.48481D+13  5.90627D-02  4.07502D-04
                                           B  4.55236D+13  5.99523D-02  4.13639D-04
 f1  2  1/2 +  f2 30  3/2 -    47712716.25 C  6.31751D+12  8.32081D-03  5.74126D-05
                                           B  6.40569D+12  8.43694D-03  5.82139D-05
 f1  2  1/2 +  f2 31  3/2 -    47710926.81 C  3.13435D+12  4.12856D-03  2.84877D-05
                                           B  3.17758D+12  4.18551D-03  2.88806D-05
 f1  2  1/2 +  f2 32  3/2 -    47708606.72 C  2.62699D+12  3.46061D-03  2.38799D-05
                                           B  2.66621D+12  3.51227D-03  2.42363D-05
 f1  2  1/2 +  f2 33  3/2 -    47704690.08 C  2.00839D+12  2.64614D-03  1.82611D-05
                                           B  2.03599D+12  2.68251D-03  1.85121D-05
 f1  2  1/2 +  f2 34  3/2 -    47701227.35 C  1.85129D+11  2.43952D-04  1.68364D-06
                                           B  1.87058D+11  2.46493D-04  1.70118D-06
 f1  2  1/2 +  f2 35  3/2 -    47699364.57 C  5.05026D+11  6.65543D-04  4.59345D-06
                                           B  5.10927D+11  6.73320D-04  4.64712D-06
 f1  2  1/2 +  f2 36  3/2 -    47696718.15 C  4.04529D+11  5.33164D-04  3.68000D-06
                                           B  4.11369D+11  5.42178D-04  3.74222D-06
 f1  2  1/2 +  f2 37  3/2 -    47694636.68 C  3.42646D+11  4.51642D-04  3.11746D-06
                                           B  3.47599D+11  4.58170D-04  3.16252D-06
 f1  2  1/2 +  f2 38  3/2 -    47691710.36 C  7.55441D+11  9.95870D-04  6.87441D-06
                                           B  7.65404D+11  1.00900D-03  6.96507D-06
 f1  2  1/2 +  f2 39  3/2 -    47690276.80 C  1.09364D+11  1.44179D-04  9.95282D-07
                                           B  1.10316D+11  1.45435D-04  1.00395D-06
 f1  2  1/2 +  f2 40  3/2 -    47684982.78 C  7.53918D+10  9.94143D-05  6.86346D-07
                                           B  7.66734D+10  1.01104D-04  6.98013D-07
 f1  2  1/2 +  f2 41  3/2 -    47681869.16 C  1.72312D+11  2.27247D-04  1.56899D-06
                                           B  1.74900D+11  2.30659D-04  1.59255D-06
 f1  2  1/2 +  f2 42  3/2 -    47676482.72 C  3.24333D+12  4.27829D-03  2.95421D-05
                                           B  3.28704D+12  4.33595D-03  2.99402D-05
 f1  2  1/2 +  f2 43  3/2 -    47673437.92 C  2.29314D+12  3.02528D-03  2.08912D-05
                                           B  2.32268D+12  3.06424D-03  2.11603D-05
 f1  2  1/2 +  f2 44  3/2 -    47671611.17 C  3.37605D+12  4.45427D-03  3.07604D-05
                                           B  3.42295D+12  4.51615D-03  3.11877D-05
 f1  2  1/2 +  f2 45  3/2 -    47665958.03 C  7.94453D+12  1.04843D-02  7.24113D-05
                                           B  8.04900D+12  1.06222D-02  7.33636D-05
 f1  2  1/2 +  f2 46  3/2 -    47664297.98 C  3.57904D+12  4.72354D-03  3.26249D-05
                                           B  3.62791D+12  4.78804D-03  3.30704D-05
 f1  2  1/2 +  f2 47  3/2 -    47660214.61 C  2.73724D+12  3.61317D-03  2.49579D-05
                                           B  2.77536D+12  3.66349D-03  2.53055D-05
 f1  2  1/2 +  f2 48  3/2 -    47652271.00 C  1.12519D+11  1.48575D-04  1.02645D-06
                                           B  1.14461D+11  1.51140D-04  1.04417D-06
 f1  2  1/2 +  f2 49  3/2 -    47642702.96 C  1.11676D+11  1.47521D-04  1.01938D-06
                                           B  1.12893D+11  1.49129D-04  1.03048D-06
 f1  2  1/2 +  f2 50  3/2 -    47641022.72 C  1.67886D+09  2.21789D-06  1.53262D-08
                                           B  1.74681D+09  2.30766D-06  1.59465D-08
 f1  2  1/2 +  f2 51  3/2 -    47634306.03 C  4.69977D+10  6.21047D-05  4.29220D-07
                                           B  4.75270D+10  6.28042D-05  4.34055D-07
 f1  2  1/2 +  f2 52  3/2 -    47626566.29 C  5.11192D+08  6.75730D-07  4.67089D-09
                                           B  5.29493D+08  6.99922D-07  4.83811D-09
 f1  2  1/2 +  f2 53  3/2 -    47624028.64 C  1.35826D+09  1.79563D-06  1.24127D-08
                                           B  1.35307D+09  1.78878D-06  1.23653D-08
 f1  2  1/2 +  f2 54  3/2 -    47619279.05 C  6.34012D+09  8.38339D-06  5.79579D-08
                                           B  6.44439D+09  8.52127D-06  5.89111D-08
 f1  2  1/2 +  f2 55  3/2 -    47596678.67 C  2.12874D+10  2.81746D-05  1.94875D-07
                                           B  2.14654D+10  2.84102D-05  1.96505D-07
 f1  2  1/2 +  f2 56  3/2 -    47580388.19 C  2.78479D+09  3.68828D-06  2.55195D-08
                                           B  2.81326D+09  3.72599D-06  2.57804D-08
 f1  2  1/2 +  f2 57  3/2 -    47497612.00 C  9.72852D+10  1.29298D-04  8.96180D-07
                                           B  9.78401D+10  1.30035D-04  9.01291D-07
 f1  2  1/2 +  f2 58  3/2 -    47454000.99 C  1.93158D+13  2.57190D-02  1.78425D-04
                                           B  1.93681D+13  2.57887D-02  1.78909D-04
 f1  2  1/2 +  f2 59  3/2 -    47452945.15 C  8.22454D+11  1.09515D-03  7.59776D-06
                                           B  8.25591D+11  1.09933D-03  7.62674D-06
 f1  2  1/2 +  f2 60  3/2 -    47450069.59 C  8.90335D+12  1.18568D-02  8.22634D-05
                                           B  8.95329D+12  1.19233D-02  8.27247D-05
 f1  2  1/2 +  f2 61  3/2 -    47448670.34 C  2.92647D+10  3.89748D-05  2.70418D-07
                                           B  2.93469D+10  3.90843D-05  2.71177D-07
 f1  2  1/2 +  f2 62  3/2 -    47445483.30 C  2.12297D+13  2.82775D-02  1.96211D-04
                                           B  2.13450D+13  2.84312D-02  1.97277D-04
 f1  2  1/2 +  f2 63  3/2 -    47444598.84 C  7.20677D+10  9.59964D-05  6.66107D-07
                                           B  7.39249D+10  9.84702D-05  6.83272D-07
 f1  2  1/2 +  f2 64  3/2 -    47434472.74 C  9.96755D+12  1.32828D-02  9.21870D-05
                                           B  1.00112D+13  1.33410D-02  9.25910D-05
 f1  2  1/2 +  f2 65  3/2 -    47428232.75 C  1.93602D+07  2.58062D-08  1.79128D-10
                                           B  1.42737D+07  1.90262D-08  1.32066D-10
 f1  2  1/2 +  f2 66  3/2 -    47425333.89 C  1.29033D+11  1.72016D-04  1.19408D-06
                                           B  1.29081D+11  1.72080D-04  1.19453D-06
 f1  2  1/2 +  f2 67  3/2 -    47423195.17 C  4.12123D+10  5.49456D-05  3.81433D-07
                                           B  4.11791D+10  5.49014D-05  3.81126D-07
 f1  2  1/2 +  f2 68  3/2 -    47421389.08 C  3.93197D+09  5.24263D-06  3.63957D-08
                                           B  3.90927D+09  5.21237D-06  3.61856D-08
 f1  2  1/2 +  f2 69  3/2 -    47416493.90 C  1.09002D+11  1.45366D-04  1.00927D-06
                                           B  1.09196D+11  1.45624D-04  1.01107D-06
 f1  2  1/2 +  f2 70  3/2 -    47410674.89 C  4.75660D+08  6.34501D-07  4.40587D-09
                                           B  4.81143D+08  6.41814D-07  4.45665D-09
 f1  2  1/2 +  f2 71  3/2 -    47409780.34 C  1.86099D+09  2.48254D-06  1.72387D-08
                                           B  1.86552D+09  2.48858D-06  1.72806D-08
 f1  2  1/2 +  f2 72  3/2 -    47394789.23 C  1.30825D+10  1.74629D-05  1.21300D-07
                                           B  1.30927D+10  1.74765D-05  1.21395D-07
 f1  2  1/2 +  f2 73  3/2 -    47386853.00 C  3.18947D+10  4.25883D-05  2.95875D-07
                                           B  3.20077D+10  4.27392D-05  2.96923D-07
 f1  2  1/2 +  f2 74  3/2 -    47368532.65 C  1.46687D+07  1.96019D-08  1.36234D-10
                                           B  1.48653D+07  1.98647D-08  1.38060D-10
 f1  2  1/2 +  f2 75  3/2 -    47364061.17 C  1.48766D+08  1.98836D-07  1.38204D-09
                                           B  1.49061D+08  1.99229D-07  1.38478D-09
 f1  2  1/2 +  f2 76  3/2 -    47346470.63 C  1.95956D+06  2.62103D-09  1.82246D-11
                                           B  2.03490D+06  2.72180D-09  1.89253D-11
 f1  2  1/2 +  f2 77  3/2 -    47336664.88 C  1.10121D+09  1.47354D-06  1.02480D-08
                                           B  1.09756D+09  1.46866D-06  1.02141D-08
 f1  1  1/2 +  f2  1  3/2 -    47802609.85 C  1.11405D+14  1.46180D-01  1.00673D-03
                                           B  1.13236D+14  1.48583D-01  1.02328D-03
 f1  1  1/2 +  f2  2  3/2 -    47794476.25 C  7.90265D+11  1.03730D-03  7.14501D-06
                                           B  8.04283D+11  1.05570D-03  7.27175D-06
 f1  1  1/2 +  f2  3  3/2 -    47782334.39 C  3.95639D+13  5.19580D-02  3.57982D-04
                                           B  4.02170D+13  5.28157D-02  3.63891D-04
 f1  1  1/2 +  f2  4  3/2 -    47780777.79 C  3.41537D+13  4.48558D-02  3.09059D-04
                                           B  3.46943D+13  4.55659D-02  3.13951D-04
 f1  1  1/2 +  f2  5  3/2 -    47771799.69 C  3.62041D+13  4.75666D-02  3.27798D-04
                                           B  3.67868D+13  4.83323D-02  3.33074D-04
 f1  1  1/2 +  f2  6  3/2 -    47768173.16 C  3.42731D+13  4.50364D-02  3.10385D-04
                                           B  3.48138D+13  4.57469D-02  3.15282D-04
 f1  1  1/2 +  f2  7  3/2 -    47763685.50 C  4.40052D+12  5.78357D-03  3.98633D-05
                                           B  4.46404D+12  5.86705D-03  4.04388D-05
 f1  1  1/2 +  f2  8  3/2 -    47760502.26 C  1.47748D+13  1.94210D-02  1.33869D-04
                                           B  1.49884D+13  1.97018D-02  1.35804D-04
 f1  1  1/2 +  f2  9  3/2 -    47758637.50 C  4.74496D+12  6.23759D-03  4.29972D-05
                                           B  4.81501D+12  6.32967D-03  4.36319D-05
 f1  1  1/2 +  f2 10  3/2 -    47754589.31 C  8.68877D+12  1.14239D-02  7.87547D-05
                                           B  8.82228D+12  1.15995D-02  7.99648D-05
 f1  1  1/2 +  f2 11  3/2 -    47752785.23 C  5.98785D+11  7.87339D-04  5.42798D-06
                                           B  6.09374D+11  8.01261D-04  5.52397D-06
 f1  1  1/2 +  f2 12  3/2 -    47748719.49 C  5.70466D+12  7.50229D-03  5.17258D-05
                                           B  5.79726D+12  7.62408D-03  5.25655D-05
 f1  1  1/2 +  f2 13  3/2 -    47745874.16 C  1.74019D+11  2.28883D-04  1.57817D-06
                                           B  1.76482D+11  2.32122D-04  1.60050D-06
 f1  1  1/2 +  f2 14  3/2 -    47743788.45 C  1.40501D+12  1.84814D-03  1.27436D-05
                                           B  1.42565D+12  1.87528D-03  1.29308D-05
 f1  1  1/2 +  f2 15  3/2 -    47741829.53 C  8.35178D+11  1.09867D-03  7.57609D-06
                                           B  8.51319D+11  1.11991D-03  7.72251D-06
 f1  1  1/2 +  f2 16  3/2 -    47738424.09 C  5.38259D+10  7.08179D-05  4.88372D-07
                                           B  5.38073D+10  7.07934D-05  4.88202D-07
 f1  1  1/2 +  f2 17  3/2 -    47737575.11 C  1.58927D+11  2.09105D-04  1.44205D-06
                                           B  1.62444D+11  2.13732D-04  1.47396D-06
 f1  1  1/2 +  f2 18  3/2 -    47731281.92 C  4.45543D+11  5.86369D-04  4.04430D-06
                                           B  4.54078D+11  5.97603D-04  4.12178D-06
 f1  1  1/2 +  f2 19  3/2 -    47726565.78 C  8.78633D+11  1.15658D-03  7.97793D-06
                                           B  8.90717D+11  1.17248D-03  8.08766D-06
 f1  1  1/2 +  f2 20  3/2 -    47724050.81 C  5.62045D+09  7.39919D-06  5.10414D-08
                                           B  5.74293D+09  7.56044D-06  5.21537D-08
 f1  1  1/2 +  f2 21  3/2 -    47722575.00 C  3.14281D+11  4.13770D-04  2.85437D-06
                                           B  3.18486D+11  4.19306D-04  2.89256D-06
 f1  1  1/2 +  f2 22  3/2 -    47720685.24 C  5.09965D+12  6.71452D-03  4.63216D-05
                                           B  5.18150D+12  6.82228D-03  4.70651D-05
 f1  1  1/2 +  f2 23  3/2 -    47717860.69 C  3.32330D+12  4.37618D-03  3.01919D-05
                                           B  3.37748D+12  4.44753D-03  3.06841D-05
 f1  1  1/2 +  f2 24  3/2 -    47717682.15 C  4.58285D+12  6.03483D-03  4.16352D-05
                                           B  4.65345D+12  6.12780D-03  4.22767D-05
 f1  1  1/2 +  f2 25  3/2 -    47713461.84 C  1.13033D+12  1.48871D-03  1.02717D-05
                                           B  1.14879D+12  1.51302D-03  1.04395D-05
 f1  1  1/2 +  f2 26  3/2 -    47709970.83 C  7.86483D+09  1.03600D-05  7.14867D-08
                                           B  8.11491D+09  1.06894D-05  7.37598D-08
 f1  1  1/2 +  f2 27  3/2 -    47709667.49 C  5.79736D+12  7.63669D-03  5.26956D-05
                                           B  5.89022D+12  7.75901D-03  5.35397D-05
 f1  1  1/2 +  f2 28  3/2 -    47708196.90 C  3.18230D+12  4.19221D-03  2.89285D-05
                                           B  3.23395D+12  4.26024D-03  2.93979D-05
 f1  1  1/2 +  f2 29  3/2 -    47702440.30 C  4.44954D+11  5.86302D-04  4.04629D-06
                                           B  4.49838D+11  5.92738D-04  4.09070D-06
 f1  1  1/2 +  f2 30  3/2 -    47699667.12 C  3.78655D+11  4.99000D-04  3.44398D-06
                                           B  3.84556D+11  5.06776D-04  3.49765D-06
 f1  1  1/2 +  f2 31  3/2 -    47697877.67 C  4.16411D+11  5.48797D-04  3.78781D-06
                                           B  4.23403D+11  5.58012D-04  3.85142D-06
 f1  1  1/2 +  f2 32  3/2 -    47695557.59 C  3.93378D+12  5.18492D-03  3.57882D-05
                                           B  3.99325D+12  5.26330D-03  3.63292D-05
 f1  1  1/2 +  f2 33  3/2 -    47691640.94 C  5.83798D+11  7.69601D-04  5.31250D-06
                                           B  5.92492D+11  7.81062D-04  5.39162D-06
 f1  1  1/2 +  f2 34  3/2 -    47688178.22 C  1.11317D+11  1.46767D-04  1.01320D-06
                                           B  1.13310D+11  1.49395D-04  1.03134D-06
 f1  1  1/2 +  f2 35  3/2 -    47686315.43 C  1.46505D+11  1.93176D-04  1.33363D-06
                                           B  1.48456D+11  1.95749D-04  1.35139D-06
 f1  1  1/2 +  f2 36  3/2 -    47683669.02 C  3.74286D+11  4.93574D-04  3.40768D-06
                                           B  3.80328D+11  5.01541D-04  3.46268D-06
 f1  1  1/2 +  f2 37  3/2 -    47681587.55 C  3.87181D+10  5.10622D-05  3.52553D-07
                                           B  3.91761D+10  5.16663D-05  3.56724D-07
 f1  1  1/2 +  f2 38  3/2 -    47678661.22 C  3.88704D+10  5.12695D-05  3.54006D-07
                                           B  3.94825D+10  5.20768D-05  3.59580D-07
 f1  1  1/2 +  f2 39  3/2 -    47677227.66 C  1.48060D+10  1.95301D-05  1.34855D-07
                                           B  1.49678D+10  1.97435D-05  1.36329D-07
 f1  1  1/2 +  f2 40  3/2 -    47671933.65 C  1.83912D+11  2.42646D-04  1.67566D-06
                                           B  1.87004D+11  2.46725D-04  1.70383D-06
 f1  1  1/2 +  f2 41  3/2 -    47668820.03 C  5.07907D+09  6.70198D-06  4.62854D-08
                                           B  5.15559D+09  6.80295D-06  4.69828D-08
 f1  1  1/2 +  f2 42  3/2 -    47663433.58 C  6.16413D+10  8.13559D-05  5.61926D-07
                                           B  6.27109D+10  8.27675D-05  5.71676D-07
 f1  1  1/2 +  f2 43  3/2 -    47660388.78 C  6.85993D+09  9.05508D-06  6.25475D-08
                                           B  6.95718D+09  9.18345D-06  6.34342D-08
 f1  1  1/2 +  f2 44  3/2 -    47658562.04 C  7.21618D+10  9.52606D-05  6.58033D-07
                                           B  7.33881D+10  9.68794D-05  6.69215D-07
 f1  1  1/2 +  f2 45  3/2 -    47652908.89 C  1.10675D+06  1.46136D-09  1.00958D-11
                                           B  8.72136D+05  1.15158D-09  7.95572D-12
 f1  1  1/2 +  f2 46  3/2 -    47651248.84 C  7.32036D+08  9.66655D-07  6.67841D-09
                                           B  7.48659D+08  9.88606D-07  6.83006D-09
 f1  1  1/2 +  f2 47  3/2 -    47647165.47 C  1.30558D+11  1.72432D-04  1.19139D-06
                                           B  1.32809D+11  1.75405D-04  1.21193D-06
 f1  1  1/2 +  f2 48  3/2 -    47639221.87 C  8.74179D+10  1.15494D-04  7.98123D-07
                                           B  8.89808D+10  1.17559D-04  8.12392D-07
 f1  1  1/2 +  f2 49  3/2 -    47629653.82 C  7.17376D+09  9.48155D-06  6.55357D-08
                                           B  7.26710D+09  9.60492D-06  6.63884D-08
 f1  1  1/2 +  f2 50  3/2 -    47627973.58 C  4.86569D+10  6.43144D-05  4.44551D-07
                                           B  4.94642D+10  6.53815D-05  4.51927D-07
 f1  1  1/2 +  f2 51  3/2 -    47621256.90 C  1.38708D+09  1.83395D-06  1.26783D-08
                                           B  1.40221D+09  1.85395D-06  1.28166D-08
 f1  1  1/2 +  f2 52  3/2 -    47613517.16 C  1.42772D+08  1.88830D-07  1.30562D-09
                                           B  1.43717D+08  1.90079D-07  1.31425D-09
 f1  1  1/2 +  f2 53  3/2 -    47610979.50 C  6.50048D+08  8.59843D-07  5.94549D-09
                                           B  6.59781D+08  8.72717D-07  6.03451D-09
 f1  1  1/2 +  f2 54  3/2 -    47606229.91 C  5.23209D+04  6.92206D-11  4.78682D-13
                                           B  5.24998D+04  6.94573D-11  4.80319D-13
 f1  1  1/2 +  f2 55  3/2 -    47583629.54 C  2.74485D+08  3.63489D-07  2.51484D-09
                                           B  2.78206D+08  3.68416D-07  2.54892D-09
 f1  1  1/2 +  f2 56  3/2 -    47567339.06 C  8.81873D+07  1.16863D-07  8.08803D-10
                                           B  8.94742D+07  1.18568D-07  8.20605D-10
 f1  1  1/2 +  f2 57  3/2 -    47484562.87 C  1.83407D+11  2.43893D-04  1.69091D-06
                                           B  1.83805D+11  2.44422D-04  1.69459D-06
 f1  1  1/2 +  f2 58  3/2 -    47440951.85 C  3.16159D+11  4.21198D-04  2.92287D-06
                                           B  3.20440D+11  4.26901D-04  2.96244D-06
 f1  1  1/2 +  f2 59  3/2 -    47439896.02 C  1.02284D+10  1.36272D-05  9.45667D-08
                                           B  1.04501D+10  1.39226D-05  9.66165D-08
 f1  1  1/2 +  f2 60  3/2 -    47437020.46 C  1.76055D+11  2.34585D-04  1.62802D-06
                                           B  1.79271D+11  2.38870D-04  1.65776D-06
 f1  1  1/2 +  f2 61  3/2 -    47435621.21 C  5.66824D+10  7.55312D-05  5.24201D-07
                                           B  5.76744D+10  7.68531D-05  5.33375D-07
 f1  1  1/2 +  f2 62  3/2 -    47432434.16 C  8.87424D+08  1.18268D-06  8.20859D-09
                                           B  9.50498D+08  1.26674D-06  8.79201D-09
 f1  1  1/2 +  f2 63  3/2 -    47431549.71 C  3.77984D+11  5.03763D-04  3.49651D-06
                                           B  3.84233D+11  5.12092D-04  3.55431D-06
 f1  1  1/2 +  f2 64  3/2 -    47421423.60 C  3.85343D+11  5.13790D-04  3.56687D-06
                                           B  3.90919D+11  5.21225D-04  3.61848D-06
 f1  1  1/2 +  f2 65  3/2 -    47415183.61 C  4.46825D+07  5.95923D-08  4.13760D-10
                                           B  4.51575D+07  6.02258D-08  4.18158D-10
 f1  1  1/2 +  f2 66  3/2 -    47412284.76 C  3.27321D+09  4.36596D-06  3.03155D-08
                                           B  3.31619D+09  4.42329D-06  3.07135D-08
 f1  1  1/2 +  f2 67  3/2 -    47410146.04 C  1.20185D+08  1.60323D-07  1.11327D-09
                                           B  1.20156D+08  1.60284D-07  1.11300D-09
 f1  1  1/2 +  f2 68  3/2 -    47408339.94 C  1.51765D+09  2.02464D-06  1.40595D-08
                                           B  1.54018D+09  2.05471D-06  1.42682D-08
 f1  1  1/2 +  f2 69  3/2 -    47403444.77 C  4.76567D+10  6.35904D-05  4.41629D-07
                                           B  4.86192D+10  6.48748D-05  4.50549D-07
 f1  1  1/2 +  f2 70  3/2 -    47397625.75 C  2.65544D+09  3.54414D-06  2.46167D-08
                                           B  2.69986D+09  3.60343D-06  2.50285D-08
 f1  1  1/2 +  f2 71  3/2 -    47396731.21 C  1.79643D+08  2.39773D-07  1.66543D-09
                                           B  1.83431D+08  2.44830D-07  1.70056D-09
 f1  1  1/2 +  f2 72  3/2 -    47381740.09 C  6.11540D+07  8.16753D-08  5.67486D-10
                                           B  6.16246D+07  8.23038D-08  5.71853D-10
 f1  1  1/2 +  f2 73  3/2 -    47373803.87 C  2.22556D+08  2.97338D-07  2.06627D-09
                                           B  2.24445D+08  2.99862D-07  2.08381D-09
 f1  1  1/2 +  f2 74  3/2 -    47355483.52 C  6.40598D+06  8.56510D-09  5.95440D-11
                                           B  6.47416D+06  8.65626D-09  6.01777D-11
 f1  1  1/2 +  f2 75  3/2 -    47351012.04 C  2.72580D+07  3.64522D-08  2.53437D-10
                                           B  2.76876D+07  3.70266D-08  2.57431D-10
 f1  1  1/2 +  f2 76  3/2 -    47333421.49 C  1.81194D+06  2.42491D-09  1.68657D-11
                                           B  1.84945D+06  2.47511D-09  1.72148D-11
 f1  1  1/2 +  f2 77  3/2 -    47323615.75 C  1.16615D+07  1.56130D-08  1.08613D-10
                                           B  1.19799D+07  1.60393D-08  1.11579D-10
 f1  2  1/2 +  f2  1  3/2 -    47815658.98 C  6.48307D+11  8.50213D-04  5.85374D-06
                                           B  6.57521D+11  8.62297D-04  5.93694D-06
 f1  2  1/2 +  f2  2  3/2 -    47807525.39 C  1.72250D+09  2.25971D-06  1.55608D-08
                                           B  1.73731D+09  2.27915D-06  1.56946D-08
 f1  2  1/2 +  f2  3  3/2 -    47795383.52 C  8.74725D+12  1.14812D-02  7.90819D-05
                                           B  8.87744D+12  1.16521D-02  8.02589D-05
 f1  2  1/2 +  f2  4  3/2 -    47793826.92 C  4.02747D+13  5.28660D-02  3.64150D-04
                                           B  4.08747D+13  5.36536D-02  3.69575D-04
 f1  2  1/2 +  f2  5  3/2 -    47784848.83 C  7.93255D+12  1.04165D-02  7.17638D-05
                                           B  8.07031D+12  1.05974D-02  7.30101D-05
 f1  2  1/2 +  f2  6  3/2 -    47781222.30 C  7.78272D+10  1.02213D-04  7.04244D-07
                                           B  7.95838D+10  1.04520D-04  7.20139D-07
 f1  2  1/2 +  f2  7  3/2 -    47776734.64 C  4.85673D+12  6.37968D-03  4.39600D-05
                                           B  4.93862D+12  6.48725D-03  4.47013D-05
 f1  2  1/2 +  f2  8  3/2 -    47773551.39 C  2.50369D+13  3.28923D-02  2.26664D-04
                                           B  2.54078D+13  3.33795D-02  2.30022D-04
 f1  2  1/2 +  f2  9  3/2 -    47771686.64 C  5.96543D+11  7.83770D-04  5.40124D-06
                                           B  6.05178D+11  7.95115D-04  5.47943D-06
 f1  2  1/2 +  f2 10  3/2 -    47767638.45 C  2.24080D+11  2.94458D-04  2.02939D-06
                                           B  2.30586D+11  3.03008D-04  2.08831D-06
 f1  2  1/2 +  f2 11  3/2 -    47765834.37 C  2.70220D+12  3.55116D-03  2.44753D-05
                                           B  2.73662D+12  3.59640D-03  2.47871D-05
 f1  2  1/2 +  f2 12  3/2 -    47761768.63 C  2.66498D+12  3.50284D-03  2.41444D-05
                                           B  2.69931D+12  3.54797D-03  2.44554D-05
 f1  2  1/2 +  f2 13  3/2 -    47758923.29 C  2.79876D+12  3.67913D-03  2.53610D-05
                                           B  2.84478D+12  3.73962D-03  2.57780D-05
 f1  2  1/2 +  f2 14  3/2 -    47756837.59 C  7.70502D+11  1.01296D-03  6.98281D-06
                                           B  7.82536D+11  1.02878D-03  7.09187D-06
 f1  2  1/2 +  f2 15  3/2 -    47754878.67 C  2.46385D+11  3.23942D-04  2.23318D-06
                                           B  2.50851D+11  3.29813D-04  2.27366D-06
 f1  2  1/2 +  f2 16  3/2 -    47751473.22 C  4.65093D+12  6.11582D-03  4.21641D-05
                                           B  4.71915D+12  6.20552D-03  4.27826D-05
 f1  2  1/2 +  f2 17  3/2 -    47750624.25 C  3.49985D+11  4.60234D-04  3.17304D-06
                                           B  3.50304D+11  4.60654D-04  3.17593D-06
 f1  2  1/2 +  f2 18  3/2 -    47744331.05 C  1.04977D+13  1.38082D-02  9.52119D-05
                                           B  1.06688D+13  1.40333D-02  9.67638D-05
 f1  2  1/2 +  f2 19  3/2 -    47739614.91 C  7.58223D+12  9.97532D-03  6.87897D-05
                                           B  7.70314D+12  1.01344D-02  6.98867D-05
 f1  2  1/2 +  f2 20  3/2 -    47737099.94 C  1.13544D+12  1.49397D-03  1.03029D-05
                                           B  1.15411D+12  1.51852D-03  1.04723D-05
 f1  2  1/2 +  f2 21  3/2 -    47735624.14 C  6.16591D+11  8.11334D-04  5.59542D-06
                                           B  6.27286D+11  8.25407D-04  5.69248D-06
 f1  2  1/2 +  f2 22  3/2 -    47733734.37 C  2.58601D+13  3.40305D-02  2.34703D-04
                                           B  2.62638D+13  3.45616D-02  2.38366D-04
 f1  2  1/2 +  f2 23  3/2 -    47730909.82 C  1.86174D+10  2.45024D-05  1.68999D-07
                                           B  1.89881D+10  2.49902D-05  1.72364D-07
 f1  2  1/2 +  f2 24  3/2 -    47730731.29 C  4.71694D+10  6.20800D-05  4.28183D-07
                                           B  4.76339D+10  6.26914D-05  4.32399D-07
 f1  2  1/2 +  f2 25  3/2 -    47726510.97 C  1.67152D+13  2.20029D-02  1.51774D-04
                                           B  1.69698D+13  2.23381D-02  1.54086D-04
 f1  2  1/2 +  f2 26  3/2 -    47723019.96 C  4.25541D+12  5.60238D-03  3.86474D-05
                                           B  4.31779D+12  5.68451D-03  3.92140D-05
 f1  2  1/2 +  f2 27  3/2 -    47722716.63 C  1.69262D+13  2.22841D-02  1.53726D-04
                                           B  1.71767D+13  2.26140D-02  1.56001D-04
 f1  2  1/2 +  f2 28  3/2 -    47721246.03 C  6.19487D+10  8.15636D-05  5.62678D-07
                                           B  6.30423D+10  8.30035D-05  5.72611D-07
 f1  2  1/2 +  f2 29  3/2 -    47715489.43 C  4.48481D+13  5.90627D-02  4.07502D-04
                                           B  4.55236D+13  5.99523D-02  4.13639D-04
 f1  2  1/2 +  f2 30  3/2 -    47712716.25 C  6.31751D+12  8.32081D-03  5.74126D-05
                                           B  6.40569D+12  8.43694D-03  5.82139D-05
 f1  2  1/2 +  f2 31  3/2 -    47710926.81 C  3.13435D+12  4.12856D-03  2.84877D-05
                                           B  3.17758D+12  4.18551D-03  2.88806D-05
 f1  2  1/2 +  f2 32  3/2 -    47708606.72 C  2.62699D+12  3.46061D-03  2.38799D-05
                                           B  2.66621D+12  3.51227D-03  2.42363D-05
 f1  2  1/2 +  f2 33  3/2 -    47704690.08 C  2.00839D+12  2.64614D-03  1.82611D-05
                                           B  2.03599D+12  2.68251D-03  1.85121D-05
 f1  2  1/2 +  f2 34  3/2 -    47701227.35 C  1.85129D+11  2.43952D-04  1.68364D-06
                                           B  1.87058D+11  2.46493D-04  1.70118D-06
 f1  2  1/2 +  f2 35  3/2 -    47699364.57 C  5.05026D+11  6.65543D-04  4.59345D-06
                                           B  5.10927D+11  6.73320D-04  4.64712D-06
 f1  2  1/2 +  f2 36  3/2 -    47696718.15 C  4.04529D+11  5.33164D-04  3.68000D-06
                                           B  4.11369D+11  5.42178D-04  3.74222D-06
 f1  2  1/2 +  f2 37  3/2 -    47694636.68 C  3.42646D+11  4.51642D-04  3.11746D-06
                                           B  3.47599D+11  4.58170D-04  3.16252D-06
 f1  2  1/2 +  f2 38  3/2 -    47691710.36 C  7.55441D+11  9.95870D-04  6.87441D-06
                                           B  7.65404D+11  1.00900D-03  6.96507D-06
 f1  2  1/2 +  f2 39  3/2 -    47690276.80 C  1.09364D+11  1.44179D-04  9.95282D-07
                                           B  1.10316D+11  1.45435D-04  1.00395D-06
 f1  2  1/2 +  f2 40  3/2 -    47684982.78 C  7.53918D+10  9.94143D-05  6.86346D-07
                                           B  7.66734D+10  1.01104D-04  6.98013D-07
 f1  2  1/2 +  f2 41  3/2 -    47681869.16 C  1.72312D+11  2.27247D-04  1.56899D-06
                                           B  1.74900D+11  2.30659D-04  1.59255D-06
 f1  2  1/2 +  f2 42  3/2 -    47676482.72 C  3.24333D+12  4.27829D-03  2.95421D-05
                                           B  3.28704D+12  4.33595D-03  2.99402D-05
 f1  2  1/2 +  f2 43  3/2 -    47673437.92 C  2.29314D+12  3.02528D-03  2.08912D-05
                                           B  2.32268D+12  3.06424D-03  2.11603D-05
 f1  2  1/2 +  f2 44  3/2 -    47671611.17 C  3.37605D+12  4.45427D-03  3.07604D-05
                                           B  3.42295D+12  4.51615D-03  3.11877D-05
 f1  2  1/2 +  f2 45  3/2 -    47665958.03 C  7.94453D+12  1.04843D-02  7.24113D-05
                                           B  8.04900D+12  1.06222D-02  7.33636D-05
 f1  2  1/2 +  f2 46  3/2 -    47664297.98 C  3.57904D+12  4.72354D-03  3.26249D-05
                                           B  3.62791D+12  4.78804D-03  3.30704D-05
 f1  2  1/2 +  f2 47  3/2 -    47660214.61 C  2.73724D+12  3.61317D-03  2.49579D-05
                                           B  2.77536D+12  3.66349D-03  2.53055D-05
 f1  2  1/2 +  f2 48  3/2 -    47652271.00 C  1.12519D+11  1.48575D-04  1.02645D-06
                                           B  1.14461D+11  1.51140D-04  1.04417D-06
 f1  2  1/2 +  f2 49  3/2 -    47642702.96 C  1.11676D+11  1.47521D-04  1.01938D-06
                                           B  1.12893D+11  1.49129D-04  1.03048D-06
 f1  2  1/2 +  f2 50  3/2 -    47641022.72 C  1.67886D+09  2.21789D-06  1.53262D-08
                                           B  1.74681D+09  2.30766D-06  1.59465D-08
 f1  2  1/2 +  f2 51  3/2 -    47634306.03 C  4.69977D+10  6.21047D-05  4.29220D-07
                                           B  4.75270D+10  6.28042D-05  4.34055D-07
 f1  2  1/2 +  f2 52  3/2 -    47626566.29 C  5.11192D+08  6.75730D-07  4.67089D-09
                                           B  5.29493D+08  6.99922D-07  4.83811D-09
 f1  2  1/2 +  f2 53  3/2 -    47624028.64 C  1.35826D+09  1.79563D-06  1.24127D-08
                                           B  1.35307D+09  1.78878D-06  1.23653D-08
 f1  2  1/2 +  f2 54  3/2 -    47619279.05 C  6.34012D+09  8.38339D-06  5.79579D-08
                                           B  6.44439D+09  8.52127D-06  5.89111D-08
 f1  2  1/2 +  f2 55  3/2 -    47596678.67 C  2.12874D+10  2.81746D-05  1.94875D-07
                                           B  2.14654D+10  2.84102D-05  1.96505D-07
 f1  2  1/2 +  f2 56  3/2 -    47580388.19 C  2.78479D+09  3.68828D-06  2.55195D-08
                                           B  2.81326D+09  3.72599D-06  2.57804D-08
 f1  2  1/2 +  f2 57  3/2 -    47497612.00 C  9.72852D+10  1.29298D-04  8.96180D-07
                                           B  9.78401D+10  1.30035D-04  9.01291D-07
 f1  2  1/2 +  f2 58  3/2 -    47454000.99 C  1.93158D+13  2.57190D-02  1.78425D-04
                                           B  1.93681D+13  2.57887D-02  1.78909D-04
 f1  2  1/2 +  f2 59  3/2 -    47452945.15 C  8.22454D+11  1.09515D-03  7.59776D-06
                                           B  8.25591D+11  1.09933D-03  7.62674D-06
 f1  2  1/2 +  f2 60  3/2 -    47450069.59 C  8.90335D+12  1.18568D-02  8.22634D-05
                                           B  8.95329D+12  1.19233D-02  8.27247D-05
 f1  2  1/2 +  f2 61  3/2 -    47448670.34 C  2.92647D+10  3.89748D-05  2.70418D-07
                                           B  2.93469D+10  3.90843D-05  2.71177D-07
 f1  2  1/2 +  f2 62  3/2 -    47445483.30 C  2.12297D+13  2.82775D-02  1.96211D-04
                                           B  2.13450D+13  2.84312D-02  1.97277D-04
 f1  2  1/2 +  f2 63  3/2 -    47444598.84 C  7.20677D+10  9.59964D-05  6.66107D-07
                                           B  7.39249D+10  9.84702D-05  6.83272D-07
 f1  2  1/2 +  f2 64  3/2 -    47434472.74 C  9.96755D+12  1.32828D-02  9.21870D-05
                                           B  1.00112D+13  1.33410D-02  9.25910D-05
 f1  2  1/2 +  f2 65  3/2 -    47428232.75 C  1.93602D+07  2.58062D-08  1.79128D-10
                                           B  1.42737D+07  1.90262D-08  1.32066D-10
 f1  2  1/2 +  f2 66  3/2 -    47425333.89 C  1.29033D+11  1.72016D-04  1.19408D-06
                                           B  1.29081D+11  1.72080D-04  1.19453D-06
 f1  2  1/2 +  f2 67  3/2 -    47423195.17 C  4.12123D+10  5.49456D-05  3.81433D-07
                                           B  4.11791D+10  5.49014D-05  3.81126D-07
 f1  2  1/2 +  f2 68  3/2 -    47421389.08 C  3.93197D+09  5.24263D-06  3.63957D-08
                                           B  3.90927D+09  5.21237D-06  3.61856D-08
 f1  2  1/2 +  f2 69  3/2 -    47416493.90 C  1.09002D+11  1.45366D-04  1.00927D-06
                                           B  1.09196D+11  1.45624D-04  1.01107D-06
 f1  2  1/2 +  f2 70  3/2 -    47410674.89 C  4.75660D+08  6.34501D-07  4.40587D-09
                                           B  4.81143D+08  6.41814D-07  4.45665D-09
 f1  2  1/2 +  f2 71  3/2 -    47409780.34 C  1.86099D+09  2.48254D-06  1.72387D-08
                                           B  1.86552D+09  2.48858D-06  1.72806D-08
 f1  2  1/2 +  f2 72  3/2 -    47394789.23 C  1.30825D+10  1.74629D-05  1.21300D-07
                                           B  1.30927D+10  1.74765D-05  1.21395D-07
 f1  2  1/2 +  f2 73  3/2 -    47386853.00 C  3.18947D+10  4.25883D-05  2.95875D-07
                                           B  3.20077D+10  4.27392D-05  2.96923D-07
 f1  2  1/2 +  f2 74  3/2 -    47368532.65 C  1.46687D+07  1.96019D-08  1.36234D-10
                                           B  1.48653D+07  1.98647D-08  1.38060D-10
 f1  2  1/2 +  f2 75  3/2 -    47364061.17 C  1.48766D+08  1.98836D-07  1.38204D-09
                                           B  1.49061D+08  1.99229D-07  1.38478D-09
 f1  2  1/2 +  f2 76  3/2 -    47346470.63 C  1.95956D+06  2.62103D-09  1.82246D-11
                                           B  2.03490D+06  2.72180D-09  1.89253D-11
 f1  2  1/2 +  f2 77  3/2 -    47336664.88 C  1.10121D+09  1.47354D-06  1.02480D-08
                                           B  1.09756D+09  1.46866D-06  1.02141D-08
 f1  3  1/2 +  f2  1  3/2 -    47819169.79 C  4.83401D+09  6.33857D-06  4.36380D-08
                                           B  4.85385D+09  6.36459D-06  4.38171D-08
 f1  3  1/2 +  f2  2  3/2 -    47811036.20 C  2.07791D+11  2.72558D-04  1.87675D-06
                                           B  2.11125D+11  2.76931D-04  1.90686D-06
 f1  3  1/2 +  f2  3  3/2 -    47798894.33 C  1.12094D+12  1.47107D-03  1.01319D-05
                                           B  1.13400D+12  1.48821D-03  1.02500D-05
 f1  3  1/2 +  f2  4  3/2 -    47797337.73 C  2.14404D+10  2.81392D-05  1.93814D-07
                                           B  2.18244D+10  2.86433D-05  1.97285D-07
 f1  3  1/2 +  f2  5  3/2 -    47788359.64 C  2.30603D+13  3.02767D-02  2.08575D-04
                                           B  2.34053D+13  3.07297D-02  2.11695D-04
 f1  3  1/2 +  f2  6  3/2 -    47784733.10 C  1.56587D+11  2.05619D-04  1.41661D-06
                                           B  1.57589D+11  2.06936D-04  1.42568D-06
 f1  3  1/2 +  f2  7  3/2 -    47780245.44 C  2.66862D+13  3.50492D-02  2.41493D-04
                                           B  2.71021D+13  3.55954D-02  2.45257D-04
 f1  3  1/2 +  f2  8  3/2 -    47777062.20 C  2.25774D+13  2.96567D-02  2.04352D-04
                                           B  2.29369D+13  3.01289D-02  2.07606D-04
 f1  3  1/2 +  f2  9  3/2 -    47775197.45 C  9.19363D+12  1.20773D-02  8.32229D-05
                                           B  9.34390D+12  1.22747D-02  8.45832D-05
 f1  3  1/2 +  f2 10  3/2 -    47771149.25 C  6.10652D+12  8.02324D-03  5.52917D-05
                                           B  6.19490D+12  8.13937D-03  5.60919D-05
 f1  3  1/2 +  f2 11  3/2 -    47769345.17 C  2.07758D+13  2.72990D-02  1.88137D-04
                                           B  2.11175D+13  2.77480D-02  1.91231D-04
 f1  3  1/2 +  f2 12  3/2 -    47765279.43 C  5.12036D+11  6.72920D-04  4.63796D-06
                                           B  5.15618D+11  6.77627D-04  4.67040D-06
 f1  3  1/2 +  f2 13  3/2 -    47762434.10 C  7.25570D+11  9.53662D-04  6.57330D-06
                                           B  7.36078D+11  9.67473D-04  6.66850D-06
 f1  3  1/2 +  f2 14  3/2 -    47760348.39 C  3.97399D+12  5.22372D-03  3.60071D-05
                                           B  4.03490D+12  5.30378D-03  3.65589D-05
 f1  3  1/2 +  f2 15  3/2 -    47758389.47 C  1.84924D+12  2.43098D-03  1.67575D-05
                                           B  1.86824D+12  2.45596D-03  1.69296D-05
 f1  3  1/2 +  f2 16  3/2 -    47754984.03 C  7.74496D+11  1.01829D-03  7.01983D-06
                                           B  7.89608D+11  1.03815D-03  7.15680D-06
 f1  3  1/2 +  f2 17  3/2 -    47754135.05 C  2.09253D+12  2.75129D-03  1.89671D-05
                                           B  2.12269D+12  2.79095D-03  1.92405D-05
 f1  3  1/2 +  f2 18  3/2 -    47747841.86 C  5.20662D+12  6.84756D-03  4.72126D-05
                                           B  5.28789D+12  6.95445D-03  4.79496D-05
 f1  3  1/2 +  f2 19  3/2 -    47743125.72 C  1.72091D+11  2.26372D-04  1.56095D-06
                                           B  1.73481D+11  2.28201D-04  1.57356D-06
 f1  3  1/2 +  f2 20  3/2 -    47740610.75 C  1.29399D+12  1.70233D-03  1.17390D-05
                                           B  1.31452D+12  1.72933D-03  1.19252D-05
 f1  3  1/2 +  f2 21  3/2 -    47739134.94 C  4.14052D+12  5.44746D-03  3.75660D-05
                                           B  4.20446D+12  5.53157D-03  3.81460D-05
 f1  3  1/2 +  f2 22  3/2 -    47737245.18 C  2.35874D+11  3.10350D-04  2.14028D-06
                                           B  2.41986D+11  3.18393D-04  2.19574D-06
 f1  3  1/2 +  f2 23  3/2 -    47734420.63 C  1.74762D+13  2.29970D-02  1.58605D-04
                                           B  1.77367D+13  2.33398D-02  1.60969D-04
 f1  3  1/2 +  f2 24  3/2 -    47734242.09 C  4.72805D+10  6.22171D-05  4.29097D-07
                                           B  4.86483D+10  6.40171D-05  4.41511D-07
 f1  3  1/2 +  f2 25  3/2 -    47730021.78 C  5.25582D+12  6.91743D-03  4.77121D-05
                                           B  5.33381D+12  7.02009D-03  4.84202D-05
 f1  3  1/2 +  f2 26  3/2 -    47726530.77 C  3.73039D+12  4.91046D-03  3.38718D-05
                                           B  3.78067D+12  4.97665D-03  3.43283D-05
 f1  3  1/2 +  f2 27  3/2 -    47726227.43 C  3.05364D+11  4.01968D-04  2.77275D-06
                                           B  3.11228D+11  4.09687D-04  2.82599D-06
 f1  3  1/2 +  f2 28  3/2 -    47724756.84 C  1.59644D+13  2.10162D-02  1.44972D-04
                                           B  1.62173D+13  2.13490D-02  1.47269D-04
 f1  3  1/2 +  f2 29  3/2 -    47719000.24 C  9.50239D+11  1.25123D-03  8.63221D-06
                                           B  9.63440D+11  1.26861D-03  8.75213D-06
 f1  3  1/2 +  f2 30  3/2 -    47716227.06 C  3.71303D+11  4.88972D-04  3.37360D-06
                                           B  3.75842D+11  4.94949D-04  3.41484D-06
 f1  3  1/2 +  f2 31  3/2 -    47714437.61 C  1.63640D+13  2.15515D-02  1.48698D-04
                                           B  1.65990D+13  2.18610D-02  1.50833D-04
 f1  3  1/2 +  f2 32  3/2 -    47712117.53 C  1.59047D+13  2.09486D-02  1.44544D-04
                                           B  1.61499D+13  2.12717D-02  1.46774D-04
 f1  3  1/2 +  f2 33  3/2 -    47708200.88 C  1.11372D+13  1.46716D-02  1.01242D-04
                                           B  1.12987D+13  1.48843D-02  1.02710D-04
 f1  3  1/2 +  f2 34  3/2 -    47704738.16 C  5.55945D+10  7.32481D-05  5.05488D-07
                                           B  5.62024D+10  7.40490D-05  5.11015D-07
 f1  3  1/2 +  f2 35  3/2 -    47702875.37 C  2.64296D+12  3.48248D-03  2.40336D-05
                                           B  2.68346D+12  3.53584D-03  2.44019D-05
 f1  3  1/2 +  f2 36  3/2 -    47700228.96 C  3.95429D+12  5.21093D-03  3.59642D-05
                                           B  4.00892D+12  5.28293D-03  3.64611D-05
 f1  3  1/2 +  f2 37  3/2 -    47698147.49 C  2.80450D+11  3.69606D-04  2.55102D-06
                                           B  2.84590D+11  3.75063D-04  2.58868D-06
 f1  3  1/2 +  f2 38  3/2 -    47695221.17 C  2.38604D+13  3.14497D-02  2.17079D-04
                                           B  2.41795D+13  3.18703D-02  2.19982D-04
 f1  3  1/2 +  f2 39  3/2 -    47693787.60 C  2.93571D+11  3.86970D-04  2.67110D-06
                                           B  2.96889D+11  3.91344D-04  2.70130D-06
 f1  3  1/2 +  f2 40  3/2 -    47688493.59 C  1.29786D+13  1.71115D-02  1.18127D-04
                                           B  1.31569D+13  1.73466D-02  1.19750D-04
 f1  3  1/2 +  f2 41  3/2 -    47685379.97 C  1.33700D+12  1.76298D-03  1.21713D-05
                                           B  1.35632D+12  1.78846D-03  1.23472D-05
 f1  3  1/2 +  f2 42  3/2 -    47679993.53 C  1.02914D+13  1.35734D-02  9.37190D-05
                                           B  1.04286D+13  1.37544D-02  9.49688D-05
 f1  3  1/2 +  f2 43  3/2 -    47676948.72 C  2.36858D+11  3.12434D-04  2.15738D-06
                                           B  2.40170D+11  3.16803D-04  2.18754D-06
 f1  3  1/2 +  f2 44  3/2 -    47675121.98 C  3.56144D+12  4.69818D-03  3.24424D-05
                                           B  3.61355D+12  4.76693D-03  3.29172D-05
 f1  3  1/2 +  f2 45  3/2 -    47669468.84 C  2.48994D+11  3.28546D-04  2.26898D-06
                                           B  2.52022D+11  3.32541D-04  2.29657D-06
 f1  3  1/2 +  f2 46  3/2 -    47667808.78 C  1.69988D+11  2.24314D-04  1.54920D-06
                                           B  1.72067D+11  2.27057D-04  1.56814D-06
 f1  3  1/2 +  f2 47  3/2 -    47663725.41 C  4.71847D+12  6.22748D-03  4.30131D-05
                                           B  4.78250D+12  6.31200D-03  4.35968D-05
 f1  3  1/2 +  f2 48  3/2 -    47655781.81 C  3.12686D+12  4.12824D-03  2.85184D-05
                                           B  3.16982D+12  4.18496D-03  2.89102D-05
 f1  3  1/2 +  f2 49  3/2 -    47646213.77 C  6.89755D+11  9.11016D-04  6.29467D-06
                                           B  7.00180D+11  9.24785D-04  6.38981D-06
 f1  3  1/2 +  f2 50  3/2 -    47644533.53 C  5.18888D+12  6.85386D-03  4.73585D-05
                                           B  5.25729D+12  6.94422D-03  4.79828D-05
 f1  3  1/2 +  f2 51  3/2 -    47637816.84 C  3.10346D+11  4.10044D-04  2.83370D-06
                                           B  3.15094D+11  4.16317D-04  2.87705D-06
 f1  3  1/2 +  f2 52  3/2 -    47630077.10 C  1.98868D+09  2.62839D-06  1.81671D-08
                                           B  2.05880D+09  2.72106D-06  1.88076D-08
 f1  3  1/2 +  f2 53  3/2 -    47627539.44 C  7.79559D+10  1.03044D-04  7.12259D-07
                                           B  7.89104D+10  1.04305D-04  7.20980D-07
 f1  3  1/2 +  f2 54  3/2 -    47622789.85 C  5.96660D+09  7.88833D-06  5.45313D-08
                                           B  5.97039D+09  7.89333D-06  5.45659D-08
 f1  3  1/2 +  f2 55  3/2 -    47600189.48 C  9.93750D+09  1.31507D-05  9.09524D-08
                                           B  1.00675D+10  1.33227D-05  9.21423D-08
 f1  3  1/2 +  f2 56  3/2 -    47583899.00 C  3.22205D+09  4.26678D-06  2.95199D-08
                                           B  3.23376D+09  4.28228D-06  2.96272D-08
 f1  3  1/2 +  f2 57  3/2 -    47501122.81 C  7.81624D+09  1.03867D-05  7.19863D-08
                                           B  7.89128D+09  1.04864D-05  7.26774D-08
 f1  3  1/2 +  f2 58  3/2 -    47457511.80 C  5.47616D+12  7.29044D-03  5.05737D-05
                                           B  5.49307D+12  7.31295D-03  5.07298D-05
 f1  3  1/2 +  f2 59  3/2 -    47456455.96 C  8.51849D+12  1.13412D-02  7.86756D-05
                                           B  8.52438D+12  1.13491D-02  7.87300D-05
 f1  3  1/2 +  f2 60  3/2 -    47453580.40 C  5.62169D+12  7.48543D-03  5.19306D-05
                                           B  5.65320D+12  7.52739D-03  5.22217D-05
 f1  3  1/2 +  f2 61  3/2 -    47452181.15 C  7.08858D+12  9.43919D-03  6.54869D-05
                                           B  7.08368D+12  9.43266D-03  6.54416D-05
 f1  3  1/2 +  f2 62  3/2 -    47448994.10 C  1.34621D+12  1.79286D-03  1.24393D-05
                                           B  1.35404D+12  1.80329D-03  1.25116D-05
 f1  3  1/2 +  f2 63  3/2 -    47448109.65 C  5.77729D+12  7.69438D-03  5.33864D-05
                                           B  5.80751D+12  7.73463D-03  5.36656D-05
 f1  3  1/2 +  f2 64  3/2 -    47437983.54 C  2.77617D+12  3.69898D-03  2.56703D-05
                                           B  2.79503D+12  3.72410D-03  2.58446D-05
 f1  3  1/2 +  f2 65  3/2 -    47431743.56 C  3.57537D+09  4.76508D-06  3.30732D-08
                                           B  3.60897D+09  4.80986D-06  3.33841D-08
 f1  3  1/2 +  f2 66  3/2 -    47428844.70 C  2.02139D+10  2.69435D-05  1.87019D-07
                                           B  2.03541D+10  2.71304D-05  1.88317D-07
 f1  3  1/2 +  f2 67  3/2 -    47426705.98 C  3.21005D+08  4.27911D-07  2.97034D-09
                                           B  2.36290D+08  3.14983D-07  2.18645D-09
 f1  3  1/2 +  f2 68  3/2 -    47424899.89 C  1.75491D+10  2.33954D-05  1.62405D-07
                                           B  1.67719D+10  2.23593D-05  1.55213D-07
 f1  3  1/2 +  f2 69  3/2 -    47420004.71 C  2.64808D+12  3.53098D-03  2.45137D-05
                                           B  2.66050D+12  3.54754D-03  2.46287D-05
 f1  3  1/2 +  f2 70  3/2 -    47414185.69 C  5.83472D+10  7.78200D-05  5.40329D-07
                                           B  5.85465D+10  7.80859D-05  5.42175D-07
 f1  3  1/2 +  f2 71  3/2 -    47413291.15 C  1.37938D+10  1.83980D-05  1.27745D-07
                                           B  1.37346D+10  1.83191D-05  1.27198D-07
 f1  3  1/2 +  f2 72  3/2 -    47398300.04 C  2.94414D+09  3.92935D-06  2.72919D-08
                                           B  2.95796D+09  3.94780D-06  2.74200D-08
 f1  3  1/2 +  f2 73  3/2 -    47390363.81 C  3.31758D+08  4.42924D-07  3.07691D-09
                                           B  3.35508D+08  4.47930D-07  3.11169D-09
 f1  3  1/2 +  f2 74  3/2 -    47372043.46 C  6.57719D+07  8.78788D-08  6.10714D-10
                                           B  6.59841D+07  8.81623D-08  6.12684D-10
 f1  3  1/2 +  f2 75  3/2 -    47367571.98 C  9.90840D+08  1.32413D-06  9.20287D-09
                                           B  9.88703D+08  1.32127D-06  9.18302D-09
 f1  3  1/2 +  f2 76  3/2 -    47349981.43 C  1.63225D+07  2.18290D-08  1.51771D-10
                                           B  1.58124D+07  2.11469D-08  1.47029D-10
 f1  3  1/2 +  f2 77  3/2 -    47340175.69 C  2.22368D+09  2.97509D-06  2.06893D-08
                                           B  2.22652D+09  2.97889D-06  2.07157D-08
 f1  4  1/2 +  f2  1  3/2 -    47820890.17 C  6.11800D+09  8.02161D-06  5.52229D-08
                                           B  6.19440D+09  8.12179D-06  5.59126D-08
 f1  4  1/2 +  f2  2  3/2 -    47812756.57 C  4.76382D+11  6.24821D-04  4.30217D-06
                                           B  4.87031D+11  6.38788D-04  4.39834D-06
 f1  4  1/2 +  f2  3  3/2 -    47800614.71 C  9.73323D+12  1.27726D-02  8.79670D-05
                                           B  9.89999D+12  1.29914D-02  8.94742D-05
 f1  4  1/2 +  f2  4  3/2 -    47799058.11 C  1.58560D+13  2.08086D-02  1.43317D-04
                                           B  1.61202D+13  2.11553D-02  1.45705D-04
 f1  4  1/2 +  f2  5  3/2 -    47790080.01 C  1.31694D+12  1.72893D-03  1.19101D-05
                                           B  1.33721D+12  1.75555D-03  1.20935D-05
 f1  4  1/2 +  f2  6  3/2 -    47786453.48 C  8.62101D+13  1.13197D-01  7.79843D-04
                                           B  8.75891D+13  1.15008D-01  7.92317D-04
 f1  4  1/2 +  f2  7  3/2 -    47781965.82 C  1.31467D+12  1.72654D-03  1.18957D-05
                                           B  1.33519D+12  1.75349D-03  1.20813D-05
 f1  4  1/2 +  f2  8  3/2 -    47778782.58 C  2.86149D+13  3.75845D-02  2.58970D-04
                                           B  2.90672D+13  3.81787D-02  2.63064D-04
 f1  4  1/2 +  f2  9  3/2 -    47776917.82 C  5.77474D+12  7.58550D-03  5.22687D-05
                                           B  5.87196D+12  7.71320D-03  5.31487D-05
 f1  4  1/2 +  f2 10  3/2 -    47772869.63 C  4.52236D+12  5.94142D-03  4.09435D-05
                                           B  4.59912D+12  6.04227D-03  4.16384D-05
 f1  4  1/2 +  f2 11  3/2 -    47771065.55 C  9.09567D+12  1.19507D-02  8.23575D-05
                                           B  9.24935D+12  1.21526D-02  8.37490D-05
 f1  4  1/2 +  f2 12  3/2 -    47766999.81 C  9.26040D+11  1.21692D-03  8.38705D-06
                                           B  9.42125D+11  1.23806D-03  8.53273D-06
 f1  4  1/2 +  f2 13  3/2 -    47764154.48 C  4.40180D+12  5.78514D-03  3.98738D-05
                                           B  4.47359D+12  5.87949D-03  4.05241D-05
 f1  4  1/2 +  f2 14  3/2 -    47762068.77 C  1.06535D+12  1.40027D-03  9.65172D-06
                                           B  1.08473D+12  1.42575D-03  9.82737D-06
 f1  4  1/2 +  f2 15  3/2 -    47760109.85 C  3.75917D+11  4.94139D-04  3.40612D-06
                                           B  3.81802D+11  5.01875D-04  3.45944D-06
 f1  4  1/2 +  f2 16  3/2 -    47756704.41 C  4.87391D+12  6.40762D-03  4.41711D-05
                                           B  4.95359D+12  6.51237D-03  4.48932D-05
 f1  4  1/2 +  f2 17  3/2 -    47755855.43 C  2.47583D+12  3.25503D-03  2.24390D-05
                                           B  2.51955D+12  3.31251D-03  2.28353D-05
 f1  4  1/2 +  f2 18  3/2 -    47749562.24 C  3.11056D+11  4.09061D-04  2.82029D-06
                                           B  3.16582D+11  4.16328D-04  2.87039D-06
 f1  4  1/2 +  f2 19  3/2 -    47744846.10 C  1.38783D+13  1.82545D-02  1.25869D-04
                                           B  1.41049D+13  1.85526D-02  1.27924D-04
 f1  4  1/2 +  f2 20  3/2 -    47742331.13 C  5.67690D+12  7.46778D-03  5.14948D-05
                                           B  5.77063D+12  7.59108D-03  5.23451D-05
 f1  4  1/2 +  f2 21  3/2 -    47740855.32 C  1.24268D+13  1.63480D-02  1.12733D-04
                                           B  1.26229D+13  1.66061D-02  1.14513D-04
 f1  4  1/2 +  f2 22  3/2 -    47738965.56 C  1.06232D+13  1.39765D-02  9.63830D-05
                                           B  1.07915D+13  1.41979D-02  9.79101D-05
 f1  4  1/2 +  f2 23  3/2 -    47736141.01 C  1.09316D+13  1.43839D-02  9.91984D-05
                                           B  1.11015D+13  1.46075D-02  1.00740D-04
 f1  4  1/2 +  f2 24  3/2 -    47735962.47 C  8.47818D+11  1.11558D-03  7.69359D-06
                                           B  8.62371D+11  1.13472D-03  7.82565D-06
 f1  4  1/2 +  f2 25  3/2 -    47731742.16 C  2.04764D+10  2.69480D-05  1.85864D-07
                                           B  2.09202D+10  2.75320D-05  1.89892D-07
 f1  4  1/2 +  f2 26  3/2 -    47728251.15 C  1.40017D+13  1.84296D-02  1.27121D-04
                                           B  1.42167D+13  1.87126D-02  1.29073D-04
 f1  4  1/2 +  f2 27  3/2 -    47727947.81 C  2.41269D+13  3.17573D-02  2.19052D-04
                                           B  2.45156D+13  3.22690D-02  2.22581D-04
 f1  4  1/2 +  f2 28  3/2 -    47726477.22 C  1.13194D+13  1.49002D-02  1.02780D-04
                                           B  1.15095D+13  1.51504D-02  1.04506D-04
 f1  4  1/2 +  f2 29  3/2 -    47720720.62 C  1.39670D+12  1.83899D-03  1.26866D-05
                                           B  1.41937D+12  1.86883D-03  1.28925D-05
 f1  4  1/2 +  f2 30  3/2 -    47717947.44 C  1.33749D+12  1.76123D-03  1.21509D-05
                                           B  1.35936D+12  1.79002D-03  1.23496D-05
 f1  4  1/2 +  f2 31  3/2 -    47716157.99 C  1.95083D+12  2.56907D-03  1.77250D-05
                                           B  1.97868D+12  2.60575D-03  1.79781D-05
 f1  4  1/2 +  f2 32  3/2 -    47713837.91 C  3.38750D+12  4.46147D-03  3.07829D-05
                                           B  3.44590D+12  4.53839D-03  3.13136D-05
 f1  4  1/2 +  f2 33  3/2 -    47709921.26 C  3.56318D+10  4.69362D-05  3.23873D-07
                                           B  3.65932D+10  4.82027D-05  3.32612D-07
 f1  4  1/2 +  f2 34  3/2 -    47706458.54 C  2.69941D+10  3.55633D-05  2.45414D-07
                                           B  2.74749D+10  3.61967D-05  2.49786D-07
 f1  4  1/2 +  f2 35  3/2 -    47704595.75 C  3.41749D+12  4.50271D-03  3.10735D-05
                                           B  3.47523D+12  4.57879D-03  3.15984D-05
 f1  4  1/2 +  f2 36  3/2 -    47701949.34 C  3.32053D+12  4.37546D-03  3.01969D-05
                                           B  3.37092D+12  4.44185D-03  3.06551D-05
 f1  4  1/2 +  f2 37  3/2 -    47699867.87 C  1.02760D+13  1.35418D-02  9.34620D-05
                                           B  1.04413D+13  1.37597D-02  9.49660D-05
 f1  4  1/2 +  f2 38  3/2 -    47696941.54 C  4.93271D+12  6.50119D-03  4.48722D-05
                                           B  5.00466D+12  6.59600D-03  4.55267D-05
 f1  4  1/2 +  f2 39  3/2 -    47695507.98 C  3.94518D+12  5.19996D-03  3.58920D-05
                                           B  4.00838D+12  5.28326D-03  3.64670D-05
 f1  4  1/2 +  f2 40  3/2 -    47690213.97 C  2.70324D+12  3.56380D-03  2.46014D-05
                                           B  2.74309D+12  3.61634D-03  2.49641D-05
 f1  4  1/2 +  f2 41  3/2 -    47687100.35 C  1.50929D+12  1.99002D-03  1.37383D-05
                                           B  1.53288D+12  2.02113D-03  1.39530D-05
 f1  4  1/2 +  f2 42  3/2 -    47681713.90 C  1.90810D+12  2.51644D-03  1.73744D-05
                                           B  1.93453D+12  2.55129D-03  1.76151D-05
 f1  4  1/2 +  f2 43  3/2 -    47678669.10 C  9.43316D+11  1.24422D-03  8.59109D-06
                                           B  9.58200D+11  1.26385D-03  8.72665D-06
 f1  4  1/2 +  f2 44  3/2 -    47676842.36 C  8.00857D+10  1.05640D-04  7.29451D-07
                                           B  8.10390D+10  1.06897D-04  7.38134D-07
 f1  4  1/2 +  f2 45  3/2 -    47671189.21 C  6.75967D+11  8.91869D-04  6.15915D-06
                                           B  6.86354D+11  9.05573D-04  6.25379D-06
 f1  4  1/2 +  f2 46  3/2 -    47669529.16 C  1.60218D+10  2.11406D-05  1.46000D-07
                                           B  1.62235D+10  2.14068D-05  1.47838D-07
 f1  4  1/2 +  f2 47  3/2 -    47665445.79 C  8.21046D+11  1.08355D-03  7.48376D-06
                                           B  8.32206D+11  1.09828D-03  7.58548D-06
 f1  4  1/2 +  f2 48  3/2 -    47657502.19 C  1.93885D+12  2.55958D-03  1.76813D-05
                                           B  1.96760D+12  2.59754D-03  1.79435D-05
 f1  4  1/2 +  f2 49  3/2 -    47647934.15 C  5.62517D+11  7.42909D-04  5.13295D-06
                                           B  5.71998D+11  7.55430D-04  5.21946D-06
 f1  4  1/2 +  f2 50  3/2 -    47646253.90 C  9.99399D+09  1.31999D-05  9.12045D-08
                                           B  1.03948D+10  1.37293D-05  9.48625D-08
 f1  4  1/2 +  f2 51  3/2 -    47639537.22 C  5.79465D+11  7.65561D-04  5.29040D-06
                                           B  5.89011D+11  7.78173D-04  5.37754D-06
 f1  4  1/2 +  f2 52  3/2 -    47631797.48 C  2.27184D+11  3.00242D-04  2.07515D-06
                                           B  2.30700D+11  3.04889D-04  2.10727D-06
 f1  4  1/2 +  f2 53  3/2 -    47629259.82 C  6.33492D+09  8.37300D-06  5.78739D-08
                                           B  6.45769D+09  8.53527D-06  5.89955D-08
 f1  4  1/2 +  f2 54  3/2 -    47624510.23 C  3.61449D+10  4.77830D-05  3.30308D-07
                                           B  3.66847D+10  4.84967D-05  3.35241D-07
 f1  4  1/2 +  f2 55  3/2 -    47601909.86 C  3.47322D+08  4.59591D-07  3.17850D-09
                                           B  3.53979D+08  4.68399D-07  3.23942D-09
 f1  4  1/2 +  f2 56  3/2 -    47585619.38 C  1.84075D+09  2.43742D-06  1.68628D-08
                                           B  1.86343D+09  2.46746D-06  1.70706D-08
 f1  4  1/2 +  f2 57  3/2 -    47502843.19 C  1.68424D+08  2.23797D-07  1.55099D-09
                                           B  1.70968D+08  2.27177D-07  1.57442D-09
 f1  4  1/2 +  f2 58  3/2 -    47459232.17 C  5.76339D+11  7.67228D-04  5.32205D-06
                                           B  5.77422D+11  7.68669D-04  5.33205D-06
 f1  4  1/2 +  f2 59  3/2 -    47458176.34 C  5.39713D+10  7.18503D-05  4.98418D-07
                                           B  5.19125D+10  6.91095D-05  4.79404D-07
 f1  4  1/2 +  f2 60  3/2 -    47455300.78 C  5.87441D+11  7.82137D-04  5.42592D-06
                                           B  5.91393D+11  7.87398D-04  5.46242D-06
 f1  4  1/2 +  f2 61  3/2 -    47453901.53 C  1.07417D+12  1.43026D-03  9.92244D-06
                                           B  1.07625D+12  1.43304D-03  9.94170D-06
 f1  4  1/2 +  f2 62  3/2 -    47450714.48 C  1.06041D+11  1.41214D-04  9.79738D-07
                                           B  1.06829D+11  1.42263D-04  9.87020D-07
 f1  4  1/2 +  f2 63  3/2 -    47449830.03 C  9.72007D+11  1.29446D-03  8.98109D-06
                                           B  9.79539D+11  1.30449D-03  9.05068D-06
 f1  4  1/2 +  f2 64  3/2 -    47439703.92 C  2.80957D+11  3.74321D-04  2.59763D-06
                                           B  2.82705D+11  3.76650D-04  2.61379D-06
 f1  4  1/2 +  f2 65  3/2 -    47433463.93 C  5.49103D+09  7.31765D-06  5.07881D-08
                                           B  5.57839D+09  7.43407D-06  5.15962D-08
 f1  4  1/2 +  f2 66  3/2 -    47430565.08 C  1.04335D+10  1.39060D-05  9.65206D-08
                                           B  1.05471D+10  1.40573D-05  9.75708D-08
 f1  4  1/2 +  f2 67  3/2 -    47428426.36 C  5.70696D+11  7.60703D-04  5.28022D-06
                                           B  5.78818D+11  7.71529D-04  5.35537D-06
 f1  4  1/2 +  f2 68  3/2 -    47426620.27 C  1.39356D+12  1.85768D-03  1.28951D-05
                                           B  1.41372D+12  1.88455D-03  1.30816D-05
 f1  4  1/2 +  f2 69  3/2 -    47421725.09 C  2.37331D+10  3.16437D-05  2.19678D-07
                                           B  2.50300D+10  3.33729D-05  2.31682D-07
 f1  4  1/2 +  f2 70  3/2 -    47415906.07 C  1.78572D+07  2.38151D-08  1.65350D-10
                                           B  1.42333D+07  1.89822D-08  1.31795D-10
 f1  4  1/2 +  f2 71  3/2 -    47415011.53 C  9.86781D+09  1.31606D-05  9.13769D-08
                                           B  9.96482D+09  1.32900D-05  9.22753D-08
 f1  4  1/2 +  f2 72  3/2 -    47400020.41 C  1.51366D+09  2.02003D-06  1.40299D-08
                                           B  1.53173D+09  2.04415D-06  1.41975D-08
 f1  4  1/2 +  f2 73  3/2 -    47392084.19 C  3.68865D+08  4.92428D-07  3.42068D-09
                                           B  3.73930D+08  4.99191D-07  3.46766D-09
 f1  4  1/2 +  f2 74  3/2 -    47373763.84 C  9.06283D+07  1.21081D-07  8.41421D-10
                                           B  9.18270D+07  1.22682D-07  8.52550D-10
 f1  4  1/2 +  f2 75  3/2 -    47369292.36 C  6.08026D+08  8.12487D-07  5.64670D-09
                                           B  6.21254D+08  8.30163D-07  5.76955D-09
 f1  4  1/2 +  f2 76  3/2 -    47351701.81 C  3.51230D+04  4.69687D-11  3.26549D-13
                                           B  5.25325D+04  7.02498D-11  4.88411D-13
 f1  4  1/2 +  f2 77  3/2 -    47341896.07 C  7.60974D+07  1.01804D-07  7.07940D-10
                                           B  7.57305D+07  1.01314D-07  7.04527D-10
 f1  5  1/2 +  f2  1  3/2 -    47828322.10 C  1.97091D+10  2.58335D-05  1.77817D-07
                                           B  2.00545D+10  2.62863D-05  1.80934D-07
 f1  5  1/2 +  f2  2  3/2 -    47820188.50 C  1.94696D+11  2.55283D-04  1.75746D-06
                                           B  1.98539D+11  2.60322D-04  1.79216D-06
 f1  5  1/2 +  f2  3  3/2 -    47808046.64 C  2.48770D+12  3.26350D-03  2.24729D-05
                                           B  2.53150D+12  3.32096D-03  2.28685D-05
 f1  5  1/2 +  f2  4  3/2 -    47806490.03 C  1.25375D+12  1.64484D-03  1.13269D-05
                                           B  1.27411D+12  1.67155D-03  1.15109D-05
 f1  5  1/2 +  f2  5  3/2 -    47797511.94 C  6.83985D+12  8.97684D-03  6.18292D-05
                                           B  6.94976D+12  9.12110D-03  6.28228D-05
 f1  5  1/2 +  f2  6  3/2 -    47793885.41 C  1.20745D+12  1.58494D-03  1.09173D-05
                                           B  1.22596D+12  1.60924D-03  1.10847D-05
 f1  5  1/2 +  f2  7  3/2 -    47789397.75 C  4.54986D+13  5.97342D-02  4.11497D-04
                                           B  4.62298D+13  6.06941D-02  4.18110D-04
 f1  5  1/2 +  f2  8  3/2 -    47786214.51 C  1.83180D+12  2.40525D-03  1.65704D-05
                                           B  1.86048D+12  2.44291D-03  1.68298D-05
 f1  5  1/2 +  f2  9  3/2 -    47784349.75 C  2.29251D+13  3.01043D-02  2.07404D-04
                                           B  2.33028D+13  3.06002D-02  2.10821D-04
 f1  5  1/2 +  f2 10  3/2 -    47780301.56 C  8.15023D+12  1.07043D-02  7.37542D-05
                                           B  8.27530D+12  1.08686D-02  7.48859D-05
 f1  5  1/2 +  f2 11  3/2 -    47778497.48 C  3.18369D+12  4.18171D-03  2.88136D-05
                                           B  3.23684D+12  4.25151D-03  2.92945D-05
 f1  5  1/2 +  f2 12  3/2 -    47774431.74 C  5.45769D+12  7.16977D-03  4.94066D-05
                                           B  5.54947D+12  7.29035D-03  5.02375D-05
 f1  5  1/2 +  f2 13  3/2 -    47771586.41 C  8.04745D+11  1.05732D-03  7.28639D-06
                                           B  8.16038D+11  1.07216D-03  7.38865D-06
 f1  5  1/2 +  f2 14  3/2 -    47769500.70 C  2.52901D+12  3.32304D-03  2.29013D-05
                                           B  2.56535D+12  3.37079D-03  2.32304D-05
 f1  5  1/2 +  f2 15  3/2 -    47767541.78 C  1.91683D+12  2.51886D-03  1.73599D-05
                                           B  1.94906D+12  2.56122D-03  1.76518D-05
 f1  5  1/2 +  f2 16  3/2 -    47764136.34 C  3.45510D+13  4.54093D-02  3.12981D-04
                                           B  3.50922D+13  4.61205D-02  3.17884D-04
 f1  5  1/2 +  f2 17  3/2 -    47763287.36 C  3.51661D+12  4.62194D-03  3.18570D-05
                                           B  3.56260D+12  4.68237D-03  3.22736D-05
 f1  5  1/2 +  f2 18  3/2 -    47756994.17 C  2.92464D+12  3.84491D-03  2.65048D-05
                                           B  2.97252D+12  3.90786D-03  2.69388D-05
 f1  5  1/2 +  f2 19  3/2 -    47752278.02 C  2.37892D+11  3.12809D-04  2.15656D-06
                                           B  2.40480D+11  3.16212D-04  2.18001D-06
 f1  5  1/2 +  f2 20  3/2 -    47749763.06 C  7.83749D+12  1.03068D-02  7.10602D-05
                                           B  7.97034D+12  1.04815D-02  7.22648D-05
 f1  5  1/2 +  f2 21  3/2 -    47748287.25 C  2.34942D+13  3.08982D-02  2.13035D-04
                                           B  2.38694D+13  3.13916D-02  2.16437D-04
 f1  5  1/2 +  f2 22  3/2 -    47746397.48 C  5.27011D+12  6.93149D-03  4.77927D-05
                                           B  5.35520D+12  7.04340D-03  4.85643D-05
 f1  5  1/2 +  f2 23  3/2 -    47743572.94 C  1.36048D+12  1.78957D-03  1.23398D-05
                                           B  1.38064D+12  1.81609D-03  1.25227D-05
 f1  5  1/2 +  f2 24  3/2 -    47743394.40 C  9.02575D+11  1.18726D-03  8.18666D-06
                                           B  9.12934D+11  1.20088D-03  8.28062D-06
 f1  5  1/2 +  f2 25  3/2 -    47739174.09 C  1.21020D+12  1.59219D-03  1.09798D-05
                                           B  1.22718D+12  1.61453D-03  1.11339D-05
 f1  5  1/2 +  f2 26  3/2 -    47735683.08 C  3.57792D+13  4.70796D-02  3.24687D-04
                                           B  3.63312D+13  4.78059D-02  3.29696D-04
 f1  5  1/2 +  f2 27  3/2 -    47735379.74 C  1.16207D+09  1.52911D-06  1.05457D-08
                                           B  1.08232D+09  1.42417D-06  9.82195D-09
 f1  5  1/2 +  f2 28  3/2 -    47733909.15 C  1.27612D+12  1.67929D-03  1.15818D-05
                                           B  1.29428D+12  1.70318D-03  1.17465D-05
 f1  5  1/2 +  f2 29  3/2 -    47728152.55 C  6.06451D+11  7.98242D-04  5.50599D-06
                                           B  6.13684D+11  8.07761D-04  5.57165D-06
 f1  5  1/2 +  f2 30  3/2 -    47725379.37 C  5.26802D+12  6.93485D-03  4.78369D-05
                                           B  5.34669D+12  7.03840D-03  4.85512D-05
 f1  5  1/2 +  f2 31  3/2 -    47723589.92 C  7.38423D+12  9.72136D-03  6.70609D-05
                                           B  7.50430D+12  9.87943D-03  6.81513D-05
 f1  5  1/2 +  f2 32  3/2 -    47721269.83 C  1.13843D+13  1.49890D-02  1.03403D-04
                                           B  1.15721D+13  1.52362D-02  1.05109D-04
 f1  5  1/2 +  f2 33  3/2 -    47717353.19 C  1.95383D+10  2.57290D-05  1.77510D-07
                                           B  1.97453D+10  2.60015D-05  1.79390D-07
 f1  5  1/2 +  f2 34  3/2 -    47713890.47 C  2.93907D+13  3.87086D-02  2.67078D-04
                                           B  2.98442D+13  3.93060D-02  2.71200D-04
 f1  5  1/2 +  f2 35  3/2 -    47712027.68 C  8.02443D+12  1.05693D-02  7.29279D-05
                                           B  8.15882D+12  1.07463D-02  7.41493D-05
 f1  5  1/2 +  f2 36  3/2 -    47709381.27 C  2.09929D+12  2.76536D-03  1.90820D-05
                                           B  2.13428D+12  2.81146D-03  1.94001D-05
 f1  5  1/2 +  f2 37  3/2 -    47707299.80 C  1.26646D+13  1.66844D-02  1.15133D-04
                                           B  1.28511D+13  1.69300D-02  1.16828D-04
 f1  5  1/2 +  f2 38  3/2 -    47704373.47 C  5.79428D+11  7.63432D-04  5.26851D-06
                                           B  5.86338D+11  7.72537D-04  5.33134D-06
 f1  5  1/2 +  f2 39  3/2 -    47702939.91 C  6.81443D+12  8.97897D-03  6.19665D-05
                                           B  6.92461D+12  9.12416D-03  6.29685D-05
 f1  5  1/2 +  f2 40  3/2 -    47697645.90 C  1.20008D+13  1.58163D-02  1.09165D-04
                                           B  1.21823D+13  1.60555D-02  1.10816D-04
 f1  5  1/2 +  f2 41  3/2 -    47694532.28 C  4.69219D+11  6.18481D-04  4.26907D-06
                                           B  4.77541D+11  6.29450D-04  4.34479D-06
 f1  5  1/2 +  f2 42  3/2 -    47689145.83 C  1.06097D+12  1.39878D-03  9.65622D-06
                                           B  1.07646D+12  1.41921D-03  9.79724D-06
 f1  5  1/2 +  f2 43  3/2 -    47686101.03 C  2.60321D+11  3.43252D-04  2.36972D-06
                                           B  2.64135D+11  3.48282D-04  2.40444D-06
 f1  5  1/2 +  f2 44  3/2 -    47684274.28 C  1.03379D+12  1.36323D-03  9.41172D-06
                                           B  1.04811D+12  1.38211D-03  9.54208D-06
 f1  5  1/2 +  f2 45  3/2 -    47678621.14 C  6.00372D+11  7.91882D-04  5.46780D-06
                                           B  6.10381D+11  8.05085D-04  5.55896D-06
 f1  5  1/2 +  f2 46  3/2 -    47676961.09 C  1.40599D+12  1.85461D-03  1.28062D-05
                                           B  1.42964D+12  1.88581D-03  1.30216D-05
 f1  5  1/2 +  f2 47  3/2 -    47672877.72 C  1.03643D+12  1.36737D-03  9.44257D-06
                                           B  1.05627D+12  1.39354D-03  9.62330D-06
 f1  5  1/2 +  f2 48  3/2 -    47664934.12 C  4.48675D+12  5.92137D-03  4.08977D-05
                                           B  4.55417D+12  6.01034D-03  4.15122D-05
 f1  5  1/2 +  f2 49  3/2 -    47655366.07 C  5.25852D+10  6.94269D-05  4.79613D-07
                                           B  5.33393D+10  7.04225D-05  4.86491D-07
 f1  5  1/2 +  f2 50  3/2 -    47653685.83 C  3.22211D+10  4.25437D-05  2.93910D-07
                                           B  3.27303D+10  4.32160D-05  2.98555D-07
 f1  5  1/2 +  f2 51  3/2 -    47646969.15 C  4.48218D+09  5.91979D-06  4.09022D-08
                                           B  4.53929D+09  5.99522D-06  4.14234D-08
 f1  5  1/2 +  f2 52  3/2 -    47639229.41 C  6.85541D+10  9.05716D-05  6.25897D-07
                                           B  6.93707D+10  9.16504D-05  6.33352D-07
 f1  5  1/2 +  f2 53  3/2 -    47636691.75 C  4.96695D+09  6.56287D-06  4.53553D-08
                                           B  4.97862D+09  6.57829D-06  4.54619D-08
 f1  5  1/2 +  f2 54  3/2 -    47631942.16 C  2.34375D+10  3.09743D-05  2.14082D-07
                                           B  2.36443D+10  3.12477D-05  2.15971D-07
 f1  5  1/2 +  f2 55  3/2 -    47609341.79 C  8.59978D+09  1.13760D-05  7.86637D-08
                                           B  8.67508D+09  1.14756D-05  7.93524D-08
 f1  5  1/2 +  f2 56  3/2 -    47593051.31 C  1.34928D+09  1.78609D-06  1.23548D-08
                                           B  1.35650D+09  1.79565D-06  1.24209D-08
 f1  5  1/2 +  f2 57  3/2 -    47510275.12 C  5.31982D+08  7.06659D-07  4.89663D-09
                                           B  5.34300D+08  7.09737D-07  4.91797D-09
 f1  5  1/2 +  f2 58  3/2 -    47466664.10 C  1.51498D+11  2.01612D-04  1.39831D-06
                                           B  1.51538D+11  2.01665D-04  1.39868D-06
 f1  5  1/2 +  f2 59  3/2 -    47465608.27 C  3.35033D+11  4.45879D-04  3.09252D-06
                                           B  3.35889D+11  4.47019D-04  3.10043D-06
 f1  5  1/2 +  f2 60  3/2 -    47462732.71 C  4.87897D+10  6.49397D-05  4.50436D-07
                                           B  4.91199D+10  6.53793D-05  4.53485D-07
 f1  5  1/2 +  f2 61  3/2 -    47461333.46 C  1.71479D+10  2.28255D-05  1.58327D-07
                                           B  1.70988D+10  2.27601D-05  1.57874D-07
 f1  5  1/2 +  f2 62  3/2 -    47458146.41 C  2.85462D+10  3.80027D-05  2.63620D-07
                                           B  2.86569D+10  3.81501D-05  2.64643D-07
 f1  5  1/2 +  f2 63  3/2 -    47457261.96 C  1.21005D+09  1.61097D-06  1.11753D-08
                                           B  1.20791D+09  1.60812D-06  1.11555D-08
 f1  5  1/2 +  f2 64  3/2 -    47447135.85 C  3.71983D+09  4.95440D-06  3.43761D-08
                                           B  3.71884D+09  4.95308D-06  3.43670D-08
 f1  5  1/2 +  f2 65  3/2 -    47440895.86 C  1.99509D+12  2.65794D-03  1.84445D-05
                                           B  2.02529D+12  2.69817D-03  1.87237D-05
 f1  5  1/2 +  f2 66  3/2 -    47437997.01 C  4.16775D+11  5.55312D-04  3.85378D-06
                                           B  4.22940D+11  5.63526D-04  3.91078D-06
 f1  5  1/2 +  f2 67  3/2 -    47435858.28 C  3.34157D+11  4.45272D-04  3.09025D-06
                                           B  3.39103D+11  4.51863D-04  3.13599D-06
 f1  5  1/2 +  f2 68  3/2 -    47434052.19 C  6.72683D+10  8.96433D-05  6.22161D-07
                                           B  6.86638D+10  9.15030D-05  6.35069D-07
 f1  5  1/2 +  f2 69  3/2 -    47429157.02 C  5.98981D+09  7.98381D-06  5.54166D-08
                                           B  6.19097D+09  8.25194D-06  5.72778D-08
 f1  5  1/2 +  f2 70  3/2 -    47423338.00 C  1.86066D+10  2.48068D-05  1.72208D-07
                                           B  1.89412D+10  2.52529D-05  1.75305D-07
 f1  5  1/2 +  f2 71  3/2 -    47422443.46 C  3.36566D+10  4.48735D-05  3.11517D-07
                                           B  3.43576D+10  4.58081D-05  3.18005D-07
 f1  5  1/2 +  f2 72  3/2 -    47407452.34 C  2.30889D+10  3.08033D-05  2.13908D-07
                                           B  2.34789D+10  3.13236D-05  2.17521D-07
 f1  5  1/2 +  f2 73  3/2 -    47399516.12 C  2.63958D+05  3.52269D-10  2.44667D-12
                                           B  1.51298D+05  2.01917D-10  1.40241D-12
 f1  5  1/2 +  f2 74  3/2 -    47381195.77 C  4.36433D+09  5.82899D-06  4.05008D-08
                                           B  4.43143D+09  5.91860D-06  4.11234D-08
 f1  5  1/2 +  f2 75  3/2 -    47376724.29 C  5.70350D+09  7.61901D-06  5.29431D-08
                                           B  5.77702D+09  7.71723D-06  5.36256D-08
 f1  5  1/2 +  f2 76  3/2 -    47359133.74 C  9.73812D+06  1.30183D-08  9.04955D-11
                                           B  9.96905D+06  1.33271D-08  9.26416D-11
 f1  5  1/2 +  f2 77  3/2 -    47349328.00 C  1.10387D+08  1.47631D-07  1.02645D-09
                                           B  1.13792D+08  1.52185D-07  1.05812D-09
 f1  6  1/2 +  f2  1  3/2 -    47837668.48 C  4.06992D+09  5.33253D-06  3.66977D-08
                                           B  4.13096D+09  5.41251D-06  3.72481D-08
 f1  6  1/2 +  f2  2  3/2 -    47829534.89 C  2.81422D+09  3.68853D-06  2.53883D-08
                                           B  2.86632D+09  3.75682D-06  2.58583D-08
 f1  6  1/2 +  f2  3  3/2 -    47817393.02 C  7.63210D+10  1.00083D-04  6.89048D-07
                                           B  7.74555D+10  1.01571D-04  6.99291D-07
 f1  6  1/2 +  f2  4  3/2 -    47815836.42 C  2.21721D+11  2.90770D-04  2.00195D-06
                                           B  2.25001D+11  2.95073D-04  2.03158D-06
 f1  6  1/2 +  f2  5  3/2 -    47806858.33 C  5.49370D+09  7.20729D-06  4.96315D-08
                                           B  5.56307D+09  7.29831D-06  5.02583D-08
 f1  6  1/2 +  f2  6  3/2 -    47803231.79 C  6.01251D+11  7.88913D-04  5.43310D-06
                                           B  6.10783D+11  8.01420D-04  5.51923D-06
 f1  6  1/2 +  f2  7  3/2 -    47798744.14 C  2.98415D+11  3.91630D-04  2.69734D-06
                                           B  3.02709D+11  3.97265D-04  2.73615D-06
 f1  6  1/2 +  f2  8  3/2 -    47795560.89 C  5.65121D+12  7.41744D-03  5.10908D-05
                                           B  5.73689D+12  7.52990D-03  5.18653D-05
 f1  6  1/2 +  f2  9  3/2 -    47793696.14 C  4.37087D+11  5.73739D-04  3.95202D-06
                                           B  4.44705D+11  5.83739D-04  4.02091D-06
 f1  6  1/2 +  f2 10  3/2 -    47789647.94 C  9.88058D+12  1.29719D-02  8.93603D-05
                                           B  1.00312D+13  1.31696D-02  9.07225D-05
 f1  6  1/2 +  f2 11  3/2 -    47787843.86 C  1.31340D+12  1.72445D-03  1.18798D-05
                                           B  1.33268D+12  1.74976D-03  1.20542D-05
 f1  6  1/2 +  f2 12  3/2 -    47783778.12 C  1.50372D+13  1.97467D-02  1.36047D-04
                                           B  1.52763D+13  2.00607D-02  1.38210D-04
 f1  6  1/2 +  f2 13  3/2 -    47780932.79 C  7.36207D+11  9.66894D-04  6.66192D-06
                                           B  7.48454D+11  9.82978D-04  6.77275D-06
 f1  6  1/2 +  f2 14  3/2 -    47778847.08 C  1.02471D+13  1.34591D-02  9.27379D-05
                                           B  1.04004D+13  1.36605D-02  9.41255D-05
 f1  6  1/2 +  f2 15  3/2 -    47776888.16 C  3.88669D+12  5.10542D-03  3.51795D-05
                                           B  3.94508D+12  5.18213D-03  3.57080D-05
 f1  6  1/2 +  f2 16  3/2 -    47773482.72 C  3.43408D+12  4.51154D-03  3.10895D-05
                                           B  3.48922D+12  4.58397D-03  3.15886D-05
 f1  6  1/2 +  f2 17  3/2 -    47772633.75 C  2.60041D+12  3.41642D-03  2.35433D-05
                                           B  2.63285D+12  3.45904D-03  2.38370D-05
 f1  6  1/2 +  f2 18  3/2 -    47766340.55 C  9.73745D+12  1.27964D-02  8.81948D-05
                                           B  9.88191D+12  1.29863D-02  8.95031D-05
 f1  6  1/2 +  f2 19  3/2 -    47761624.41 C  4.23815D+11  5.57066D-04  3.83975D-06
                                           B  4.28526D+11  5.63258D-04  3.88243D-06
 f1  6  1/2 +  f2 20  3/2 -    47759109.44 C  9.19057D+12  1.20814D-02  8.32793D-05
                                           B  9.32725D+12  1.22611D-02  8.45178D-05
 f1  6  1/2 +  f2 21  3/2 -    47757633.64 C  1.57080D+13  2.06501D-02  1.42349D-04
                                           B  1.59370D+13  2.09512D-02  1.44425D-04
 f1  6  1/2 +  f2 22  3/2 -    47755743.87 C  1.26723D+13  1.66607D-02  1.14853D-04
                                           B  1.28607D+13  1.69084D-02  1.16561D-04
 f1  6  1/2 +  f2 23  3/2 -    47752919.32 C  2.53645D+12  3.33514D-03  2.29927D-05
                                           B  2.57887D+12  3.39092D-03  2.33773D-05
 f1  6  1/2 +  f2 24  3/2 -    47752740.78 C  9.00066D+12  1.18349D-02  8.15911D-05
                                           B  9.13713D+12  1.20144D-02  8.28282D-05
 f1  6  1/2 +  f2 25  3/2 -    47748520.47 C  7.30647D+12  9.60894D-03  6.62508D-05
                                           B  7.42296D+12  9.76214D-03  6.73071D-05
 f1  6  1/2 +  f2 26  3/2 -    47745029.46 C  2.98832D+13  3.93060D-02  2.71023D-04
                                           B  3.03052D+13  3.98610D-02  2.74850D-04
 f1  6  1/2 +  f2 27  3/2 -    47744726.12 C  4.11110D+12  5.40749D-03  3.72860D-05
                                           B  4.16761D+12  5.48182D-03  3.77985D-05
 f1  6  1/2 +  f2 28  3/2 -    47743255.53 C  5.94719D+12  7.82304D-03  5.39435D-05
                                           B  6.03195D+12  7.93454D-03  5.47123D-05
 f1  6  1/2 +  f2 29  3/2 -    47737498.93 C  1.77642D+12  2.33730D-03  1.61187D-05
                                           B  1.80162D+12  2.37045D-03  1.63473D-05
 f1  6  1/2 +  f2 30  3/2 -    47734725.75 C  8.97367D+12  1.18083D-02  8.14385D-05
                                           B  9.10003D+12  1.19746D-02  8.25853D-05
 f1  6  1/2 +  f2 31  3/2 -    47732936.30 C  1.63261D+12  2.14850D-03  1.48181D-05
                                           B  1.65587D+12  2.17911D-03  1.50292D-05
 f1  6  1/2 +  f2 32  3/2 -    47730616.22 C  1.35111D+12  1.77821D-03  1.22648D-05
                                           B  1.37655D+12  1.81170D-03  1.24958D-05
 f1  6  1/2 +  f2 33  3/2 -    47726699.58 C  1.09842D+13  1.44589D-02  9.97351D-05
                                           B  1.11361D+13  1.46588D-02  1.01114D-04
 f1  6  1/2 +  f2 34  3/2 -    47723236.85 C  4.11526D+12  5.41783D-03  3.73741D-05
                                           B  4.17339D+12  5.49435D-03  3.79020D-05
 f1  6  1/2 +  f2 35  3/2 -    47721374.06 C  3.13557D+12  4.12836D-03  2.84800D-05
                                           B  3.17748D+12  4.18354D-03  2.88607D-05
 f1  6  1/2 +  f2 36  3/2 -    47718727.65 C  1.98092D+13  2.60841D-02  1.79955D-04
                                           B  2.01092D+13  2.64792D-02  1.82681D-04
 f1  6  1/2 +  f2 37  3/2 -    47716646.18 C  4.12247D+11  5.42882D-04  3.74551D-06
                                           B  4.16601D+11  5.48615D-04  3.78507D-06
 f1  6  1/2 +  f2 38  3/2 -    47713719.86 C  1.50558D+12  1.98291D-03  1.36816D-05
                                           B  1.52631D+12  2.01022D-03  1.38700D-05
 f1  6  1/2 +  f2 39  3/2 -    47712286.30 C  6.16770D+11  8.12364D-04  5.60526D-06
                                           B  6.24220D+11  8.22176D-04  5.67297D-06
 f1  6  1/2 +  f2 40  3/2 -    47706992.28 C  2.27903D+13  3.00244D-02  2.07190D-04
                                           B  2.31174D+13  3.04553D-02  2.10163D-04
 f1  6  1/2 +  f2 41  3/2 -    47703878.66 C  1.60901D+11  2.12002D-04  1.46306D-06
                                           B  1.63928D+11  2.15989D-04  1.49058D-06
 f1  6  1/2 +  f2 42  3/2 -    47698492.22 C  1.23739D+13  1.63073D-02  1.12552D-04
                                           B  1.25488D+13  1.65378D-02  1.14143D-04
 f1  6  1/2 +  f2 43  3/2 -    47695447.41 C  4.01856D+12  5.29669D-03  3.65597D-05
                                           B  4.07502D+12  5.37111D-03  3.70734D-05
 f1  6  1/2 +  f2 44  3/2 -    47693620.67 C  1.48859D+13  1.96220D-02  1.35444D-04
                                           B  1.51073D+13  1.99138D-02  1.37458D-04
 f1  6  1/2 +  f2 45  3/2 -    47687967.53 C  1.79457D+13  2.36608D-02  1.63342D-04
                                           B  1.82070D+13  2.40054D-02  1.65720D-04
 f1  6  1/2 +  f2 46  3/2 -    47686307.47 C  1.17803D+13  1.55330D-02  1.07235D-04
                                           B  1.19545D+13  1.57628D-02  1.08822D-04
 f1  6  1/2 +  f2 47  3/2 -    47682224.11 C  1.65782D+13  2.18632D-02  1.50950D-04
                                           B  1.68080D+13  2.21662D-02  1.53042D-04
 f1  6  1/2 +  f2 48  3/2 -    47674280.50 C  6.25356D+12  8.24986D-03  5.69689D-05
                                           B  6.33484D+12  8.35709D-03  5.77094D-05
 f1  6  1/2 +  f2 49  3/2 -    47664712.46 C  5.02163D+11  6.62733D-04  4.57738D-06
                                           B  5.07672D+11  6.70004D-04  4.62760D-06
 f1  6  1/2 +  f2 50  3/2 -    47663032.22 C  1.08052D+09  1.42612D-06  9.85032D-09
                                           B  1.13107D+09  1.49284D-06  1.03112D-08
 f1  6  1/2 +  f2 51  3/2 -    47656315.53 C  1.82681D+12  2.41179D-03  1.66608D-05
                                           B  1.84763D+12  2.43928D-03  1.68507D-05
 f1  6  1/2 +  f2 52  3/2 -    47648575.79 C  1.99420D+12  2.63364D-03  1.81962D-05
                                           B  2.01651D+12  2.66310D-03  1.83998D-05
 f1  6  1/2 +  f2 53  3/2 -    47646038.14 C  3.23983D+11  4.27914D-04  2.95668D-06
                                           B  3.27927D+11  4.33123D-04  2.99268D-06
 f1  6  1/2 +  f2 54  3/2 -    47641288.55 C  8.46788D+10  1.11865D-04  7.73014D-07
                                           B  8.58790D+10  1.13451D-04  7.83971D-07
 f1  6  1/2 +  f2 55  3/2 -    47618688.17 C  2.76962D+09  3.66230D-06  2.53193D-08
                                           B  2.80469D+09  3.70867D-06  2.56399D-08
 f1  6  1/2 +  f2 56  3/2 -    47602397.69 C  4.94194D+08  6.53925D-07  4.52246D-09
                                           B  5.07018D+08  6.70893D-07  4.63981D-09
 f1  6  1/2 +  f2 57  3/2 -    47519621.50 C  7.06504D+08  9.38116D-07  6.49919D-09
                                           B  7.16543D+08  9.51445D-07  6.59153D-09
 f1  6  1/2 +  f2 58  3/2 -    47476010.49 C  2.00762D+12  2.67068D-03  1.85192D-05
                                           B  2.03675D+12  2.70943D-03  1.87879D-05
 f1  6  1/2 +  f2 59  3/2 -    47474954.65 C  2.71610D+10  3.61330D-05  2.50562D-07
                                           B  2.80285D+10  3.72871D-05  2.58565D-07
 f1  6  1/2 +  f2 60  3/2 -    47472079.09 C  6.08921D+09  8.10162D-06  5.61836D-08
                                           B  6.09092D+09  8.10390D-06  5.61994D-08
 f1  6  1/2 +  f2 61  3/2 -    47470679.84 C  1.05083D+08  1.39821D-07  9.69663D-10
                                           B  8.29708D+07  1.10398D-07  7.65618D-10
 f1  6  1/2 +  f2 62  3/2 -    47467492.79 C  1.20414D+11  1.60240D-04  1.11135D-06
                                           B  1.22045D+11  1.62411D-04  1.12641D-06
 f1  6  1/2 +  f2 63  3/2 -    47466608.34 C  5.54509D+11  7.37938D-04  5.11809D-06
                                           B  5.64146D+11  7.50763D-04  5.20703D-06
 f1  6  1/2 +  f2 64  3/2 -    47456482.24 C  3.33658D+09  4.44221D-06  3.08162D-08
                                           B  3.38608D+09  4.50811D-06  3.12733D-08
 f1  6  1/2 +  f2 65  3/2 -    47450242.25 C  1.48512D+12  1.97776D-03  1.37218D-05
                                           B  1.48870D+12  1.98252D-03  1.37548D-05
 f1  6  1/2 +  f2 66  3/2 -    47447343.39 C  2.22317D+11  2.96099D-04  2.05447D-06
                                           B  2.23578D+11  2.97778D-04  2.06612D-06
 f1  6  1/2 +  f2 67  3/2 -    47445204.67 C  1.20263D+10  1.60190D-05  1.11152D-07
                                           B  1.20386D+10  1.60354D-05  1.11266D-07
 f1  6  1/2 +  f2 68  3/2 -    47443398.58 C  3.52321D+10  4.69326D-05  3.25667D-07
                                           B  3.54152D+10  4.71765D-05  3.27360D-07
 f1  6  1/2 +  f2 69  3/2 -    47438503.40 C  1.81336D+10  2.41607D-05  1.67670D-07
                                           B  1.81815D+10  2.42246D-05  1.68113D-07
 f1  6  1/2 +  f2 70  3/2 -    47432684.38 C  1.82826D+11  2.43653D-04  1.69110D-06
                                           B  1.83624D+11  2.44716D-04  1.69848D-06
 f1  6  1/2 +  f2 71  3/2 -    47431789.84 C  6.17961D+10  8.23588D-05  5.71631D-07
                                           B  6.20200D+10  8.26571D-05  5.73702D-07
 f1  6  1/2 +  f2 72  3/2 -    47416798.73 C  1.47951D+11  1.97306D-04  1.36989D-06
                                           B  1.48279D+11  1.97743D-04  1.37292D-06
 f1  6  1/2 +  f2 73  3/2 -    47408862.50 C  1.23037D+11  1.64137D-04  1.13978D-06
                                           B  1.23339D+11  1.64539D-04  1.14257D-06
 f1  6  1/2 +  f2 74  3/2 -    47390542.15 C  1.48254D+09  1.97930D-06  1.37497D-08
                                           B  1.48632D+09  1.98434D-06  1.37848D-08
 f1  6  1/2 +  f2 75  3/2 -    47386070.67 C  2.65908D+09  3.55073D-06  2.46685D-08
                                           B  2.65679D+09  3.54767D-06  2.46473D-08
 f1  6  1/2 +  f2 76  3/2 -    47368480.13 C  2.74492D+10  3.66807D-05  2.54932D-07
                                           B  2.74325D+10  3.66585D-05  2.54777D-07
 f1  6  1/2 +  f2 77  3/2 -    47358674.38 C  6.76208D+09  9.04001D-06  6.28413D-08
                                           B  6.76961D+09  9.05008D-06  6.29113D-08
 f1  7  1/2 +  f2  1  3/2 -    47860034.99 C  5.62381D+09  7.36160D-06  5.06378D-08
                                           B  5.72791D+09  7.49787D-06  5.15751D-08
 f1  7  1/2 +  f2  2  3/2 -    47851901.40 C  2.38937D+05  3.12877D-10  2.15253D-12
                                           B  2.88637D+05  3.77956D-10  2.60026D-12
 f1  7  1/2 +  f2  3  3/2 -    47839759.54 C  5.25347D+10  6.88266D-05  4.73634D-07
                                           B  5.34523D+10  7.00287D-05  4.81906D-07
 f1  7  1/2 +  f2  4  3/2 -    47838202.93 C  1.35471D+11  1.77494D-04  1.22148D-06
                                           B  1.37761D+11  1.80494D-04  1.24212D-06
 f1  7  1/2 +  f2  5  3/2 -    47829224.84 C  5.22347D+10  6.84637D-05  4.71240D-07
                                           B  5.30628D+10  6.95491D-05  4.78711D-07
 f1  7  1/2 +  f2  6  3/2 -    47825598.31 C  1.69967D+11  2.22809D-04  1.53372D-06
                                           B  1.73396D+11  2.27303D-04  1.56466D-06
 f1  7  1/2 +  f2  7  3/2 -    47821110.65 C  6.84006D+11  8.96827D-04  6.17397D-06
                                           B  6.96969D+11  9.13822D-04  6.29097D-06
 f1  7  1/2 +  f2  8  3/2 -    47817927.40 C  1.13266D+12  1.48528D-03  1.02257D-05
                                           B  1.15238D+12  1.51113D-03  1.04037D-05
 f1  7  1/2 +  f2  9  3/2 -    47816062.65 C  3.69240D+12  4.84227D-03  3.33389D-05
                                           B  3.76339D+12  4.93537D-03  3.39799D-05
 f1  7  1/2 +  f2 10  3/2 -    47812014.46 C  1.46580D+12  1.92259D-03  1.32381D-05
                                           B  1.49113D+12  1.95583D-03  1.34669D-05
 f1  7  1/2 +  f2 11  3/2 -    47810210.38 C  2.28331D+11  2.99509D-04  2.06236D-06
                                           B  2.32843D+11  3.05429D-04  2.10312D-06
 f1  7  1/2 +  f2 12  3/2 -    47806144.64 C  6.56616D+12  8.61453D-03  5.93231D-05
                                           B  6.68121D+12  8.76547D-03  6.03625D-05
 f1  7  1/2 +  f2 13  3/2 -    47803299.31 C  1.57425D+12  2.06559D-03  1.42253D-05
                                           B  1.59881D+12  2.09782D-03  1.44473D-05
 f1  7  1/2 +  f2 14  3/2 -    47801213.60 C  9.95715D+12  1.30661D-02  8.99874D-05
                                           B  1.01250D+13  1.32863D-02  9.15044D-05
 f1  7  1/2 +  f2 15  3/2 -    47799254.68 C  2.72432D+11  3.57523D-04  2.46240D-06
                                           B  2.77386D+11  3.64024D-04  2.50717D-06
 f1  7  1/2 +  f2 16  3/2 -    47795849.23 C  4.37841D+11  5.74677D-04  3.95831D-06
                                           B  4.45263D+11  5.84419D-04  4.02541D-06
 f1  7  1/2 +  f2 17  3/2 -    47795000.26 C  1.23964D+13  1.62712D-02  1.12076D-04
                                           B  1.25888D+13  1.65237D-02  1.13816D-04
 f1  7  1/2 +  f2 18  3/2 -    47788707.06 C  1.00575D+13  1.32047D-02  9.09660D-05
                                           B  1.02192D+13  1.34169D-02  9.24279D-05
 f1  7  1/2 +  f2 19  3/2 -    47783990.92 C  4.57048D+12  6.00184D-03  4.13502D-05
                                           B  4.64130D+12  6.09485D-03  4.19910D-05
 f1  7  1/2 +  f2 20  3/2 -    47781475.95 C  6.73245D+11  8.84182D-04  6.09197D-06
                                           B  6.83895D+11  8.98168D-04  6.18833D-06
 f1  7  1/2 +  f2 21  3/2 -    47780000.15 C  1.02616D+13  1.34776D-02  9.28626D-05
                                           B  1.04260D+13  1.36935D-02  9.43501D-05
 f1  7  1/2 +  f2 22  3/2 -    47778110.38 C  3.73683D+12  4.90832D-03  3.38204D-05
                                           B  3.79262D+12  4.98160D-03  3.43254D-05
 f1  7  1/2 +  f2 23  3/2 -    47775285.83 C  1.24773D+13  1.63908D-02  1.12947D-04
                                           B  1.26744D+13  1.66498D-02  1.14731D-04
 f1  7  1/2 +  f2 24  3/2 -    47775107.30 C  2.81281D+12  3.69509D-03  2.54624D-05
                                           B  2.85362D+12  3.74870D-03  2.58318D-05
 f1  7  1/2 +  f2 25  3/2 -    47770886.99 C  4.51113D+13  5.92716D-02  4.08469D-04
                                           B  4.58389D+13  6.02276D-02  4.15057D-04
 f1  7  1/2 +  f2 26  3/2 -    47767395.98 C  1.07322D+10  1.41030D-05  9.71977D-08
                                           B  1.08193D+10  1.42175D-05  9.79871D-08
 f1  7  1/2 +  f2 27  3/2 -    47767092.64 C  2.64635D+12  3.47759D-03  2.39676D-05
                                           B  2.68931D+12  3.53404D-03  2.43567D-05
 f1  7  1/2 +  f2 28  3/2 -    47765622.04 C  3.04201D+12  3.99777D-03  2.75536D-05
                                           B  3.08539D+12  4.05478D-03  2.79465D-05
 f1  7  1/2 +  f2 29  3/2 -    47759865.45 C  4.30068D+12  5.65325D-03  3.89683D-05
                                           B  4.36462D+12  5.73731D-03  3.95476D-05
 f1  7  1/2 +  f2 30  3/2 -    47757092.26 C  2.12649D+13  2.79560D-02  1.92714D-04
                                           B  2.15960D+13  2.83913D-02  1.95715D-04
 f1  7  1/2 +  f2 31  3/2 -    47755302.82 C  1.29675D+13  1.70490D-02  1.17531D-04
                                           B  1.31607D+13  1.73031D-02  1.19283D-04
 f1  7  1/2 +  f2 32  3/2 -    47752982.73 C  1.69056D+12  2.22289D-03  1.53247D-05
                                           B  1.71438D+12  2.25421D-03  1.55407D-05
 f1  7  1/2 +  f2 33  3/2 -    47749066.09 C  6.55093D+11  8.61511D-04  5.93979D-06
                                           B  6.65281D+11  8.74909D-04  6.03217D-06
 f1  7  1/2 +  f2 34  3/2 -    47745603.36 C  2.97933D+12  3.91868D-03  2.70198D-05
                                           B  3.02114D+12  3.97367D-03  2.73989D-05
 f1  7  1/2 +  f2 35  3/2 -    47743740.58 C  4.85219D+11  6.38252D-04  4.40100D-06
                                           B  4.93872D+11  6.49635D-04  4.47949D-06
 f1  7  1/2 +  f2 36  3/2 -    47741094.16 C  3.78676D+12  4.98162D-03  3.43521D-05
                                           B  3.84257D+12  5.05504D-03  3.48584D-05
 f1  7  1/2 +  f2 37  3/2 -    47739012.69 C  2.78092D+12  3.65872D-03  2.52308D-05
                                           B  2.81907D+12  3.70891D-03  2.55769D-05
 f1  7  1/2 +  f2 38  3/2 -    47736086.37 C  6.06896D+12  7.98562D-03  5.50728D-05
                                           B  6.17063D+12  8.11939D-03  5.59954D-05
 f1  7  1/2 +  f2 39  3/2 -    47734652.81 C  1.82170D+11  2.39717D-04  1.65326D-06
                                           B  1.84236D+11  2.42434D-04  1.67200D-06
 f1  7  1/2 +  f2 40  3/2 -    47729358.79 C  3.05971D+12  4.02714D-03  2.77771D-05
                                           B  3.11057D+12  4.09409D-03  2.82388D-05
 f1  7  1/2 +  f2 41  3/2 -    47726245.17 C  8.56887D+12  1.12797D-02  7.78063D-05
                                           B  8.70181D+12  1.14547D-02  7.90135D-05
 f1  7  1/2 +  f2 42  3/2 -    47720858.73 C  6.73243D+13  8.86428D-02  6.11520D-04
                                           B  6.83754D+13  9.00266D-02  6.21067D-04
 f1  7  1/2 +  f2 43  3/2 -    47717813.93 C  7.18660D+11  9.46347D-04  6.52898D-06
                                           B  7.29753D+11  9.60954D-04  6.62976D-06
 f1  7  1/2 +  f2 44  3/2 -    47715987.18 C  3.74497D+12  4.93184D-03  3.40267D-05
                                           B  3.80476D+12  5.01057D-03  3.45699D-05
 f1  7  1/2 +  f2 45  3/2 -    47710334.04 C  3.87815D+11  5.10843D-04  3.52493D-06
                                           B  3.93232D+11  5.17978D-04  3.57417D-06
 f1  7  1/2 +  f2 46  3/2 -    47708673.99 C  2.99383D+13  3.94385D-02  2.72144D-04
                                           B  3.04095D+13  4.00592D-02  2.76427D-04
 f1  7  1/2 +  f2 47  3/2 -    47704590.62 C  1.91236D+10  2.51964D-05  1.73882D-07
                                           B  1.93756D+10  2.55283D-05  1.76172D-07
 f1  7  1/2 +  f2 48  3/2 -    47696647.01 C  5.91504D+12  7.79597D-03  5.38093D-05
                                           B  6.00902D+12  7.91982D-03  5.46642D-05
 f1  7  1/2 +  f2 49  3/2 -    47687078.97 C  4.60062D+10  6.06600D-05  4.18772D-07
                                           B  4.64079D+10  6.11896D-05  4.22428D-07
 f1  7  1/2 +  f2 50  3/2 -    47685398.73 C  1.08809D+13  1.43477D-02  9.90540D-05
                                           B  1.10448D+13  1.45638D-02  1.00546D-04
 f1  7  1/2 +  f2 51  3/2 -    47678682.04 C  2.33272D+11  3.07682D-04  2.12448D-06
                                           B  2.37491D+11  3.13247D-04  2.16291D-06
 f1  7  1/2 +  f2 52  3/2 -    47670942.30 C  7.23628D+12  9.54763D-03  6.59352D-05
                                           B  7.35060D+12  9.69846D-03  6.69768D-05
 f1  7  1/2 +  f2 53  3/2 -    47668404.65 C  1.00815D+11  1.33031D-04  9.18751D-07
                                           B  1.02226D+11  1.34893D-04  9.31611D-07
 f1  7  1/2 +  f2 54  3/2 -    47663655.06 C  2.12326D+09  2.80230D-06  1.93555D-08
                                           B  2.30649D+09  3.04414D-06  2.10258D-08
 f1  7  1/2 +  f2 55  3/2 -    47641054.68 C  2.86165D+09  3.78043D-06  2.61237D-08
                                           B  2.92516D+09  3.86433D-06  2.67035D-08
 f1  7  1/2 +  f2 56  3/2 -    47624764.20 C  2.43602D+11  3.22034D-04  2.22610D-06
                                           B  2.46650D+11  3.26065D-04  2.25396D-06
 f1  7  1/2 +  f2 57  3/2 -    47541988.01 C  3.02092D+06  4.00749D-09  2.77505D-11
                                           B  3.00213D+06  3.98257D-09  2.75779D-11
 f1  7  1/2 +  f2 58  3/2 -    47498377.00 C  4.45751D+08  5.92410D-07  4.10600D-09
                                           B  4.51115D+08  5.99539D-07  4.15541D-09
 f1  7  1/2 +  f2 59  3/2 -    47497321.17 C  6.81525D+06  9.05798D-09  6.27824D-11
                                           B  7.98914D+06  1.06182D-08  7.35963D-11
 f1  7  1/2 +  f2 60  3/2 -    47494445.61 C  1.06528D+10  1.41601D-05  9.81517D-08
                                           B  1.07241D+10  1.42549D-05  9.88089D-08
 f1  7  1/2 +  f2 61  3/2 -    47493046.36 C  2.72124D+10  3.61738D-05  2.50750D-07
                                           B  2.73357D+10  3.63378D-05  2.51886D-07
 f1  7  1/2 +  f2 62  3/2 -    47489859.31 C  1.19439D+09  1.58793D-06  1.10079D-08
                                           B  1.19064D+09  1.58294D-06  1.09734D-08
 f1  7  1/2 +  f2 63  3/2 -    47488974.85 C  6.67624D+10  8.87635D-05  6.15343D-07
                                           B  6.68827D+10  8.89234D-05  6.16452D-07
 f1  7  1/2 +  f2 64  3/2 -    47478848.75 C  1.05809D+11  1.40737D-04  9.75852D-07
                                           B  1.06172D+11  1.41221D-04  9.79206D-07
 f1  7  1/2 +  f2 65  3/2 -    47472608.76 C  2.97519D+10  3.95836D-05  2.74504D-07
                                           B  3.02274D+10  4.02163D-05  2.78891D-07
 f1  7  1/2 +  f2 66  3/2 -    47469709.90 C  1.48354D+10  1.97403D-05  1.36903D-07
                                           B  1.50441D+10  2.00180D-05  1.38829D-07
 f1  7  1/2 +  f2 67  3/2 -    47467571.18 C  3.72685D+10  4.95947D-05  3.43965D-07
                                           B  3.79015D+10  5.04371D-05  3.49807D-07
 f1  7  1/2 +  f2 68  3/2 -    47465765.09 C  1.07611D+11  1.43213D-04  9.93294D-07
                                           B  1.08613D+11  1.44547D-04  1.00255D-06
 f1  7  1/2 +  f2 69  3/2 -    47460869.91 C  3.05887D+10  4.07171D-05  2.82434D-07
                                           B  3.04257D+10  4.05001D-05  2.80929D-07
 f1  7  1/2 +  f2 70  3/2 -    47455050.90 C  1.11444D+11  1.48382D-04  1.02938D-06
                                           B  1.13096D+11  1.50581D-04  1.04463D-06
 f1  7  1/2 +  f2 71  3/2 -    47454156.35 C  2.49929D+11  3.32779D-04  2.30864D-06
                                           B  2.53571D+11  3.37628D-04  2.34228D-06
 f1  7  1/2 +  f2 72  3/2 -    47439165.24 C  2.11672D+12  2.82018D-03  1.95711D-05
                                           B  2.15098D+12  2.86583D-03  1.98879D-05
 f1  7  1/2 +  f2 73  3/2 -    47431229.01 C  1.80201D+11  2.40169D-04  1.66697D-06
                                           B  1.83040D+11  2.43953D-04  1.69324D-06
 f1  7  1/2 +  f2 74  3/2 -    47412908.67 C  1.52493D+10  2.03397D-05  1.41229D-07
                                           B  1.55142D+10  2.06931D-05  1.43683D-07
 f1  7  1/2 +  f2 75  3/2 -    47408437.18 C  2.20617D+10  2.94317D-05  2.04378D-07
                                           B  2.24342D+10  2.99286D-05  2.07829D-07
 f1  7  1/2 +  f2 76  3/2 -    47390846.64 C  7.47587D+09  9.98070D-06  6.93333D-08
                                           B  7.61830D+09  1.01708D-05  7.06542D-08
 f1  7  1/2 +  f2 77  3/2 -    47381040.89 C  1.84979D+09  2.47059D-06  1.71661D-08
                                           B  1.88593D+09  2.51887D-06  1.75015D-08
 f1  8  1/2 +  f2  1  3/2 -    47863217.01 C  1.25760D+09  1.64599D-06  1.13214D-08
                                           B  1.27843D+09  1.67325D-06  1.15089D-08
 f1  8  1/2 +  f2  2  3/2 -    47855083.42 C  3.39881D+07  4.44999D-08  3.06130D-10
                                           B  3.44364D+07  4.50868D-08  3.10168D-10
 f1  8  1/2 +  f2  3  3/2 -    47842941.56 C  2.42910D+10  3.18198D-05  2.18955D-07
                                           B  2.46884D+10  3.23404D-05  2.22537D-07
 f1  8  1/2 +  f2  4  3/2 -    47841384.95 C  4.32780D+10  5.66953D-05  3.90139D-07
                                           B  4.40168D+10  5.76633D-05  3.96799D-07
 f1  8  1/2 +  f2  5  3/2 -    47832406.86 C  1.76481D+11  2.31281D-04  1.59182D-06
                                           B  1.78932D+11  2.34494D-04  1.61393D-06
 f1  8  1/2 +  f2  6  3/2 -    47828780.33 C  9.08231D+09  1.19043D-05  8.19392D-08
                                           B  9.21391D+09  1.20768D-05  8.31264D-08
 f1  8  1/2 +  f2  7  3/2 -    47824292.67 C  9.47865D+08  1.24262D-06  8.55390D-09
                                           B  9.38109D+08  1.22983D-06  8.46586D-09
 f1  8  1/2 +  f2  8  3/2 -    47821109.43 C  2.36026D+11  3.09462D-04  2.13041D-06
                                           B  2.39693D+11  3.14271D-04  2.16352D-06
 f1  8  1/2 +  f2  9  3/2 -    47819244.67 C  8.56488D+10  1.12306D-04  7.73173D-07
                                           B  8.70893D+10  1.14195D-04  7.86176D-07
 f1  8  1/2 +  f2 10  3/2 -    47815196.48 C  4.32861D+11  5.67681D-04  3.90854D-06
                                           B  4.40721D+11  5.77989D-04  3.97951D-06
 f1  8  1/2 +  f2 11  3/2 -    47813392.40 C  5.82815D+10  7.64397D-05  5.26314D-07
                                           B  5.90967D+10  7.75090D-05  5.33677D-07
 f1  8  1/2 +  f2 12  3/2 -    47809326.66 C  2.96797D+12  3.89333D-03  2.68092D-05
                                           B  3.01703D+12  3.95770D-03  2.72524D-05
 f1  8  1/2 +  f2 13  3/2 -    47806481.33 C  1.12361D+12  1.47411D-03  1.01512D-05
                                           B  1.14113D+12  1.49710D-03  1.03095D-05
 f1  8  1/2 +  f2 14  3/2 -    47804395.62 C  4.13915D+12  5.43080D-03  3.74000D-05
                                           B  4.20345D+12  5.51515D-03  3.79809D-05
 f1  8  1/2 +  f2 15  3/2 -    47802436.70 C  1.39719D+11  1.83334D-04  1.26261D-06
                                           B  1.42599D+11  1.87113D-04  1.28864D-06
 f1  8  1/2 +  f2 16  3/2 -    47799031.25 C  1.17106D+12  1.53685D-03  1.05849D-05
                                           B  1.18910D+12  1.56051D-03  1.07479D-05
 f1  8  1/2 +  f2 17  3/2 -    47798182.28 C  2.37903D+12  3.12223D-03  2.15045D-05
                                           B  2.41329D+12  3.16719D-03  2.18142D-05
 f1  8  1/2 +  f2 18  3/2 -    47791889.08 C  2.33736D+13  3.06835D-02  2.11362D-04
                                           B  2.37374D+13  3.11610D-02  2.14651D-04
 f1  8  1/2 +  f2 19  3/2 -    47787172.94 C  3.03579D+11  3.98600D-04  2.74600D-06
                                           B  3.09235D+11  4.06025D-04  2.79716D-06
 f1  8  1/2 +  f2 20  3/2 -    47784657.98 C  3.56014D+11  4.67495D-04  3.22080D-06
                                           B  3.62560D+11  4.76091D-04  3.28003D-06
 f1  8  1/2 +  f2 21  3/2 -    47783182.17 C  1.99347D+10  2.61787D-05  1.80363D-07
                                           B  2.03346D+10  2.67039D-05  1.83982D-07
 f1  8  1/2 +  f2 22  3/2 -    47781292.40 C  6.53525D+12  8.58291D-03  5.91360D-05
                                           B  6.63834D+12  8.71830D-03  6.00689D-05
 f1  8  1/2 +  f2 23  3/2 -    47778467.86 C  2.78526D+13  3.65839D-02  2.52077D-04
                                           B  2.82884D+13  3.71562D-02  2.56021D-04
 f1  8  1/2 +  f2 24  3/2 -    47778289.32 C  4.33498D+13  5.69395D-02  3.92336D-04
                                           B  4.40191D+13  5.78187D-02  3.98394D-04
 f1  8  1/2 +  f2 25  3/2 -    47774069.01 C  3.07502D+11  4.03972D-04  2.78378D-06
                                           B  3.14591D+11  4.13285D-04  2.84796D-06
 f1  8  1/2 +  f2 26  3/2 -    47770578.00 C  2.97060D+13  3.90312D-02  2.68984D-04
                                           B  3.01565D+13  3.96231D-02  2.73063D-04
 f1  8  1/2 +  f2 27  3/2 -    47770274.66 C  4.78652D+13  6.28915D-02  4.33421D-04
                                           B  4.85902D+13  6.38441D-02  4.39986D-04
 f1  8  1/2 +  f2 28  3/2 -    47768804.06 C  4.65356D+11  6.11483D-04  4.21421D-06
                                           B  4.70693D+11  6.18496D-04  4.26254D-06
 f1  8  1/2 +  f2 29  3/2 -    47763047.47 C  1.65744D+11  2.17841D-04  1.50150D-06
                                           B  1.67354D+11  2.19958D-04  1.51608D-06
 f1  8  1/2 +  f2 30  3/2 -    47760274.28 C  9.74910D+09  1.28150D-05  8.83339D-08
                                           B  9.95917D+09  1.30911D-05  9.02373D-08
 f1  8  1/2 +  f2 31  3/2 -    47758484.84 C  6.08062D+11  7.99345D-04  5.51010D-06
                                           B  6.14267D+11  8.07503D-04  5.56633D-06
 f1  8  1/2 +  f2 32  3/2 -    47756164.75 C  3.45653D+12  4.54432D-03  3.13268D-05
                                           B  3.50756D+12  4.61141D-03  3.17892D-05
 f1  8  1/2 +  f2 33  3/2 -    47752248.11 C  4.12863D+12  5.42883D-03  3.74273D-05
                                           B  4.19291D+12  5.51335D-03  3.80099D-05
 f1  8  1/2 +  f2 34  3/2 -    47748785.38 C  1.76000D+12  2.31460D-03  1.59584D-05
                                           B  1.79034D+12  2.35450D-03  1.62335D-05
 f1  8  1/2 +  f2 35  3/2 -    47746922.60 C  2.74142D+12  3.60556D-03  2.48601D-05
                                           B  2.77774D+12  3.65333D-03  2.51895D-05
 f1  8  1/2 +  f2 36  3/2 -    47744276.19 C  9.33679D+11  1.22813D-03  8.46831D-06
                                           B  9.47857D+11  1.24677D-03  8.59691D-06
 f1  8  1/2 +  f2 37  3/2 -    47742194.71 C  2.16026D+12  2.84177D-03  1.95958D-05
                                           B  2.19996D+12  2.89399D-03  1.99559D-05
 f1  8  1/2 +  f2 38  3/2 -    47739268.39 C  1.78829D+10  2.35274D-05  1.62246D-07
                                           B  1.74148D+10  2.29115D-05  1.57999D-07
 f1  8  1/2 +  f2 39  3/2 -    47737834.83 C  1.97396D+13  2.59717D-02  1.79108D-04
                                           B  2.00412D+13  2.63686D-02  1.81844D-04
 f1  8  1/2 +  f2 40  3/2 -    47732540.81 C  1.24940D+13  1.64423D-02  1.13402D-04
                                           B  1.26905D+13  1.67007D-02  1.15185D-04
 f1  8  1/2 +  f2 41  3/2 -    47729427.19 C  1.10057D+13  1.44855D-02  9.99134D-05
                                           B  1.11836D+13  1.47196D-02  1.01528D-04
 f1  8  1/2 +  f2 42  3/2 -    47724040.75 C  8.91705D+12  1.17391D-02  8.09791D-05
                                           B  9.05437D+12  1.19199D-02  8.22262D-05
 f1  8  1/2 +  f2 43  3/2 -    47720995.95 C  2.05557D+12  2.70645D-03  1.86710D-05
                                           B  2.08304D+12  2.74262D-03  1.89205D-05
 f1  8  1/2 +  f2 44  3/2 -    47719169.20 C  5.67204D+12  7.46863D-03  5.15257D-05
                                           B  5.76157D+12  7.58652D-03  5.23390D-05
 f1  8  1/2 +  f2 45  3/2 -    47713516.06 C  1.01467D+13  1.33638D-02  9.22072D-05
                                           B  1.02881D+13  1.35501D-02  9.34923D-05
 f1  8  1/2 +  f2 46  3/2 -    47711856.01 C  1.13920D+13  1.50050D-02  1.03535D-04
                                           B  1.15450D+13  1.52065D-02  1.04925D-04
 f1  8  1/2 +  f2 47  3/2 -    47707772.64 C  2.21383D+12  2.91644D-03  2.01252D-05
                                           B  2.24489D+12  2.95737D-03  2.04076D-05
 f1  8  1/2 +  f2 48  3/2 -    47699829.03 C  9.79987D+12  1.29144D-02  8.91319D-05
                                           B  9.92872D+12  1.30842D-02  9.03039D-05
 f1  8  1/2 +  f2 49  3/2 -    47690260.99 C  2.52315D+11  3.32638D-04  2.29624D-06
                                           B  2.55826D+11  3.37266D-04  2.32819D-06
 f1  8  1/2 +  f2 50  3/2 -    47688580.75 C  4.76201D+11  6.27840D-04  4.33422D-06
                                           B  4.82168D+11  6.35708D-04  4.38853D-06
 f1  8  1/2 +  f2 51  3/2 -    47681864.06 C  7.42705D+11  9.79485D-04  6.76270D-06
                                           B  7.51977D+11  9.91713D-04  6.84712D-06
 f1  8  1/2 +  f2 52  3/2 -    47674124.33 C  9.56540D+11  1.26190D-03  8.71401D-06
                                           B  9.67278D+11  1.27607D-03  8.81184D-06
 f1  8  1/2 +  f2 53  3/2 -    47671586.67 C  5.60687D+10  7.39757D-05  5.10864D-07
                                           B  5.66459D+10  7.47372D-05  5.16123D-07
 f1  8  1/2 +  f2 54  3/2 -    47666837.08 C  8.66229D+11  1.14311D-03  7.89491D-06
                                           B  8.75818D+11  1.15576D-03  7.98230D-06
 f1  8  1/2 +  f2 55  3/2 -    47644236.71 C  9.27985D+10  1.22577D-04  8.46980D-07
                                           B  9.35867D+10  1.23618D-04  8.54174D-07
 f1  8  1/2 +  f2 56  3/2 -    47627946.23 C  6.79006D+11  8.97506D-04  6.20371D-06
                                           B  6.85277D+11  9.05796D-04  6.26101D-06
 f1  8  1/2 +  f2 57  3/2 -    47545170.03 C  2.41805D+08  3.20730D-07  2.22080D-09
                                           B  2.43376D+08  3.22814D-07  2.23523D-09
 f1  8  1/2 +  f2 58  3/2 -    47501559.02 C  1.20908D+11  1.60668D-04  1.11352D-06
                                           B  1.21730D+11  1.61760D-04  1.12108D-06
 f1  8  1/2 +  f2 59  3/2 -    47500503.19 C  1.85858D+10  2.46986D-05  1.71179D-07
                                           B  1.87060D+10  2.48583D-05  1.72286D-07
 f1  8  1/2 +  f2 60  3/2 -    47497627.63 C  8.64332D+10  1.14875D-04  7.96211D-07
                                           B  8.69023D+10  1.15498D-04  8.00532D-07
 f1  8  1/2 +  f2 61  3/2 -    47496228.38 C  1.41185D+08  1.87655D-07  1.30070D-09
                                           B  1.41896D+08  1.88599D-07  1.30724D-09
 f1  8  1/2 +  f2 62  3/2 -    47493041.33 C  9.59217D+07  1.27510D-07  8.83873D-10
                                           B  9.23304D+07  1.22736D-07  8.50782D-10
 f1  8  1/2 +  f2 63  3/2 -    47492156.88 C  9.05455D+09  1.20368D-05  8.34382D-08
                                           B  9.09651D+09  1.20926D-05  8.38248D-08
 f1  8  1/2 +  f2 64  3/2 -    47482030.77 C  2.88056D+10  3.83094D-05  2.65615D-07
                                           B  2.88856D+10  3.84159D-05  2.66353D-07
 f1  8  1/2 +  f2 65  3/2 -    47475790.78 C  1.56633D+10  2.08366D-05  1.44488D-07
                                           B  1.58070D+10  2.10278D-05  1.45813D-07
 f1  8  1/2 +  f2 66  3/2 -    47472891.93 C  1.20865D+10  1.60804D-05  1.11514D-07
                                           B  1.18569D+10  1.57749D-05  1.09395D-07
 f1  8  1/2 +  f2 67  3/2 -    47470753.20 C  4.36692D+10  5.81047D-05  4.02959D-07
                                           B  4.39531D+10  5.84824D-05  4.05578D-07
 f1  8  1/2 +  f2 68  3/2 -    47468947.11 C  1.01718D+10  1.35353D-05  9.38714D-08
                                           B  1.02269D+10  1.36086D-05  9.43796D-08
 f1  8  1/2 +  f2 69  3/2 -    47464051.93 C  1.34173D+11  1.78576D-04  1.23861D-06
                                           B  1.35007D+11  1.79686D-04  1.24631D-06
 f1  8  1/2 +  f2 70  3/2 -    47458232.92 C  1.98173D+13  2.63820D-02  1.83009D-04
                                           B  1.99393D+13  2.65445D-02  1.84136D-04
 f1  8  1/2 +  f2 71  3/2 -    47457338.37 C  9.82560D+10  1.30810D-04  9.07429D-07
                                           B  9.88754D+10  1.31634D-04  9.13149D-07
 f1  8  1/2 +  f2 72  3/2 -    47442347.26 C  2.90663D+10  3.87209D-05  2.68692D-07
                                           B  2.92024D+10  3.89022D-05  2.69950D-07
 f1  8  1/2 +  f2 73  3/2 -    47434411.03 C  3.14746D+12  4.19431D-03  2.91100D-05
                                           B  3.16506D+12  4.21776D-03  2.92728D-05
 f1  8  1/2 +  f2 74  3/2 -    47416090.69 C  9.13630D+11  1.21845D-03  8.45973D-06
                                           B  9.15881D+11  1.22145D-03  8.48057D-06
 f1  8  1/2 +  f2 75  3/2 -    47411619.20 C  4.58209D+10  6.11198D-05  4.24397D-07
                                           B  4.59491D+10  6.12908D-05  4.25585D-07
 f1  8  1/2 +  f2 76  3/2 -    47394028.66 C  1.42034D+10  1.89598D-05  1.31700D-07
                                           B  1.42426D+10  1.90121D-05  1.32064D-07
 f1  8  1/2 +  f2 77  3/2 -    47384222.92 C  8.11909D+09  1.08425D-05  7.53303D-08
                                           B  8.12807D+09  1.08544D-05  7.54136D-08
 f1  9  1/2 +  f2  1  3/2 -    47867585.02 C  1.72661D+11  2.25943D-04  1.55394D-06
                                           B  1.76501D+11  2.30968D-04  1.58850D-06
 f1  9  1/2 +  f2  2  3/2 -    47859451.43 C  1.96567D+08  2.57314D-07  1.76999D-09
                                           B  2.03209D+08  2.66008D-07  1.82980D-09
 f1  9  1/2 +  f2  3  3/2 -    47847309.57 C  5.58678D+11  7.31702D-04  5.03445D-06
                                           B  5.71298D+11  7.48231D-04  5.14818D-06
 f1  9  1/2 +  f2  4  3/2 -    47845752.96 C  2.99300D+12  3.92019D-03  2.69736D-05
                                           B  3.05770D+12  4.00494D-03  2.75568D-05
 f1  9  1/2 +  f2  5  3/2 -    47836774.87 C  1.41953D+12  1.85999D-03  1.28004D-05
                                           B  1.44228D+12  1.88978D-03  1.30055D-05
 f1  9  1/2 +  f2  6  3/2 -    47833148.34 C  1.37810D+11  1.80597D-04  1.24296D-06
                                           B  1.39810D+11  1.83218D-04  1.26100D-06
 f1  9  1/2 +  f2  7  3/2 -    47828660.68 C  3.88203D+11  5.08826D-04  3.50233D-06
                                           B  3.94769D+11  5.17433D-04  3.56157D-06
 f1  9  1/2 +  f2  8  3/2 -    47825477.44 C  1.51484D+12  1.98581D-03  1.36695D-05
                                           B  1.54550D+12  2.02599D-03  1.39461D-05
 f1  9  1/2 +  f2  9  3/2 -    47823612.68 C  4.16864D+10  5.46509D-05  3.76210D-07
                                           B  4.27893D+10  5.60968D-05  3.86163D-07
 f1  9  1/2 +  f2 10  3/2 -    47819564.49 C  1.05143D+11  1.37866D-04  9.49132D-07
                                           B  1.06432D+11  1.39556D-04  9.60765D-07
 f1  9  1/2 +  f2 11  3/2 -    47817760.41 C  2.99930D+11  3.93305D-04  2.70780D-06
                                           B  3.05783D+11  4.00979D-04  2.76063D-06
 f1  9  1/2 +  f2 12  3/2 -    47813694.67 C  3.35025D+11  4.39401D-04  3.02541D-06
                                           B  3.41748D+11  4.48217D-04  3.08611D-06
 f1  9  1/2 +  f2 13  3/2 -    47810849.34 C  5.79929D+11  7.60694D-04  5.23792D-06
                                           B  5.88913D+11  7.72478D-04  5.31906D-06
 f1  9  1/2 +  f2 14  3/2 -    47808763.63 C  2.33491D+11  3.06298D-04  2.10917D-06
                                           B  2.36435D+11  3.10159D-04  2.13576D-06
 f1  9  1/2 +  f2 15  3/2 -    47806804.71 C  2.93830D+10  3.85482D-05  2.65454D-07
                                           B  2.98485D+10  3.91589D-05  2.69660D-07
 f1  9  1/2 +  f2 16  3/2 -    47803399.27 C  2.26608D+12  2.97334D-03  2.04768D-05
                                           B  2.30136D+12  3.01963D-03  2.07956D-05
 f1  9  1/2 +  f2 17  3/2 -    47802550.29 C  5.30071D+10  6.95536D-05  4.79010D-07
                                           B  5.19104D+10  6.81146D-05  4.69099D-07
 f1  9  1/2 +  f2 18  3/2 -    47796257.10 C  2.91028D+12  3.81975D-03  2.63098D-05
                                           B  2.95203D+12  3.87454D-03  2.66872D-05
 f1  9  1/2 +  f2 19  3/2 -    47791540.95 C  2.60805D+12  3.42375D-03  2.35845D-05
                                           B  2.64839D+12  3.47670D-03  2.39493D-05
 f1  9  1/2 +  f2 20  3/2 -    47789025.99 C  1.30637D+11  1.71513D-04  1.18153D-06
                                           B  1.32336D+11  1.73744D-04  1.19690D-06
 f1  9  1/2 +  f2 21  3/2 -    47787550.18 C  6.27262D+11  8.23583D-04  5.67372D-06
                                           B  6.35845D+11  8.34852D-04  5.75136D-06
 f1  9  1/2 +  f2 22  3/2 -    47785660.41 C  9.86844D+12  1.29581D-02  8.92727D-05
                                           B  1.00044D+13  1.31367D-02  9.05031D-05
 f1  9  1/2 +  f2 23  3/2 -    47782835.87 C  2.50116D+10  3.28463D-05  2.26303D-07
                                           B  2.48709D+10  3.26615D-05  2.25030D-07
 f1  9  1/2 +  f2 24  3/2 -    47782657.33 C  8.34582D+09  1.09601D-05  7.55130D-08
                                           B  8.41500D+09  1.10510D-05  7.61389D-08
 f1  9  1/2 +  f2 25  3/2 -    47778437.02 C  4.68037D+12  6.14758D-03  4.23592D-05
                                           B  4.75129D+12  6.24073D-03  4.30010D-05
 f1  9  1/2 +  f2 26  3/2 -    47774946.01 C  1.85513D+12  2.43704D-03  1.67934D-05
                                           B  1.88077D+12  2.47071D-03  1.70254D-05
 f1  9  1/2 +  f2 27  3/2 -    47774642.67 C  9.11543D+12  1.19749D-02  8.25179D-05
                                           B  9.24469D+12  1.21447D-02  8.36880D-05
 f1  9  1/2 +  f2 28  3/2 -    47773172.08 C  2.10022D+10  2.75921D-05  1.90141D-07
                                           B  2.13408D+10  2.80369D-05  1.93206D-07
 f1  9  1/2 +  f2 29  3/2 -    47767415.48 C  1.43903D+13  1.89102D-02  1.30328D-04
                                           B  1.45759D+13  1.91540D-02  1.32009D-04
 f1  9  1/2 +  f2 30  3/2 -    47764642.30 C  1.70134D+12  2.23597D-03  1.54112D-05
                                           B  1.72651D+12  2.26905D-03  1.56391D-05
 f1  9  1/2 +  f2 31  3/2 -    47762852.85 C  1.92387D+12  2.52862D-03  1.74289D-05
                                           B  1.94802D+12  2.56036D-03  1.76476D-05
 f1  9  1/2 +  f2 32  3/2 -    47760532.76 C  6.35545D+07  8.35403D-08  5.75841D-10
                                           B  4.28439D+07  5.63168D-08  3.88190D-10
 f1  9  1/2 +  f2 33  3/2 -    47756616.12 C  8.18518D+11  1.07609D-03  7.41807D-06
                                           B  8.31531D+11  1.09320D-03  7.53601D-06
 f1  9  1/2 +  f2 34  3/2 -    47753153.40 C  1.51062D+11  1.98627D-04  1.36934D-06
                                           B  1.53428D+11  2.01739D-04  1.39079D-06
 f1  9  1/2 +  f2 35  3/2 -    47751290.61 C  6.57211D+11  8.64216D-04  5.95817D-06
                                           B  6.66215D+11  8.76056D-04  6.03980D-06
 f1  9  1/2 +  f2 36  3/2 -    47748644.20 C  2.26138D+11  2.97399D-04  2.05048D-06
                                           B  2.26849D+11  2.98333D-04  2.05691D-06
 f1  9  1/2 +  f2 37  3/2 -    47746562.73 C  4.30142D+06  5.65738D-09  3.90075D-11
                                           B  5.41847D+06  7.12656D-09  4.91375D-11
 f1  9  1/2 +  f2 38  3/2 -    47743636.40 C  1.04594D+11  1.37583D-04  9.48693D-07
                                           B  1.06819D+11  1.40509D-04  9.68869D-07
 f1  9  1/2 +  f2 39  3/2 -    47742202.84 C  2.10916D+11  2.77454D-04  1.91322D-06
                                           B  2.13911D+11  2.81395D-04  1.94039D-06
 f1  9  1/2 +  f2 40  3/2 -    47736908.83 C  4.51496D+10  5.94064D-05  4.09689D-07
                                           B  4.48783D+10  5.90494D-05  4.07227D-07
 f1  9  1/2 +  f2 41  3/2 -    47733795.21 C  2.74317D+08  3.60985D-07  2.48965D-09
                                           B  2.76889D+08  3.64369D-07  2.51299D-09
 f1  9  1/2 +  f2 42  3/2 -    47728408.76 C  4.48936D+11  5.90906D-04  4.07584D-06
                                           B  4.58186D+11  6.03081D-04  4.15981D-06
 f1  9  1/2 +  f2 43  3/2 -    47725363.96 C  7.43860D+11  9.79221D-04  6.75471D-06
                                           B  7.55738D+11  9.94856D-04  6.86257D-06
 f1  9  1/2 +  f2 44  3/2 -    47723537.21 C  1.16724D+11  1.53668D-04  1.06005D-06
                                           B  1.19843D+11  1.57774D-04  1.08837D-06
 f1  9  1/2 +  f2 45  3/2 -    47717884.07 C  1.25388D+12  1.65112D-03  1.13913D-05
                                           B  1.27624D+12  1.68057D-03  1.15945D-05
 f1  9  1/2 +  f2 46  3/2 -    47716224.02 C  1.94386D+11  2.55988D-04  1.76616D-06
                                           B  1.99505D+11  2.62730D-04  1.81267D-06
 f1  9  1/2 +  f2 47  3/2 -    47712140.65 C  3.39683D+10  4.47408D-05  3.08710D-07
                                           B  3.55916D+10  4.68788D-05  3.23462D-07
 f1  9  1/2 +  f2 48  3/2 -    47704197.05 C  2.56041D+11  3.37353D-04  2.32811D-06
                                           B  2.57484D+11  3.39254D-04  2.34123D-06
 f1  9  1/2 +  f2 49  3/2 -    47694629.00 C  1.72844D+11  2.27826D-04  1.57257D-06
                                           B  1.75091D+11  2.30788D-04  1.59301D-06
 f1  9  1/2 +  f2 50  3/2 -    47692948.76 C  1.71818D+11  2.26490D-04  1.56340D-06
                                           B  1.73165D+11  2.28265D-04  1.57566D-06
 f1  9  1/2 +  f2 51  3/2 -    47686232.08 C  7.20387D+07  9.49878D-08  6.55768D-10
                                           B  7.60179D+07  1.00235D-07  6.91991D-10
 f1  9  1/2 +  f2 52  3/2 -    47678492.34 C  5.30912D+10  7.00270D-05  4.83525D-07
                                           B  5.35131D+10  7.05834D-05  4.87366D-07
 f1  9  1/2 +  f2 53  3/2 -    47675954.68 C  7.95646D+10  1.04956D-04  7.24744D-07
                                           B  8.02644D+10  1.05880D-04  7.31119D-07
 f1  9  1/2 +  f2 54  3/2 -    47671205.09 C  1.02018D+10  1.34602D-05  9.29545D-08
                                           B  1.02321D+10  1.35001D-05  9.32305D-08
 f1  9  1/2 +  f2 55  3/2 -    47648604.72 C  5.50729D+10  7.27319D-05  5.02517D-07
                                           B  5.56785D+10  7.35317D-05  5.08042D-07
 f1  9  1/2 +  f2 56  3/2 -    47632314.24 C  1.53520D+09  2.02885D-06  1.40225D-08
                                           B  1.55985D+09  2.06143D-06  1.42476D-08
 f1  9  1/2 +  f2 57  3/2 -    47549538.05 C  2.95473D+11  3.91844D-04  2.71295D-06
                                           B  2.97288D+11  3.94251D-04  2.72962D-06
 f1  9  1/2 +  f2 58  3/2 -    47505927.03 C  1.12303D+14  1.49205D-01  1.03398D-03
                                           B  1.12928D+14  1.50036D-01  1.03973D-03
 f1  9  1/2 +  f2 59  3/2 -    47504871.20 C  3.48739D+12  4.63354D-03  3.21107D-05
                                           B  3.50574D+12  4.65792D-03  3.22797D-05
 f1  9  1/2 +  f2 60  3/2 -    47501995.64 C  4.88261D+13  6.48808D-02  4.49655D-04
                                           B  4.90618D+13  6.51940D-02  4.51826D-04
 f1  9  1/2 +  f2 61  3/2 -    47500596.39 C  6.80197D+11  9.03909D-04  6.26471D-06
                                           B  6.83816D+11  9.08718D-04  6.29804D-06
 f1  9  1/2 +  f2 62  3/2 -    47497409.34 C  5.84074D+13  7.76276D-02  5.38049D-04
                                           B  5.86772D+13  7.79861D-02  5.40533D-04
 f1  9  1/2 +  f2 63  3/2 -    47496524.89 C  2.97297D+12  3.95143D-03  2.73885D-05
                                           B  2.99289D+12  3.97790D-03  2.75720D-05
 f1  9  1/2 +  f2 64  3/2 -    47486398.78 C  3.48281D+13  4.63104D-02  3.21059D-04
                                           B  3.49745D+13  4.65051D-02  3.22409D-04
 f1  9  1/2 +  f2 65  3/2 -    47480158.79 C  8.15374D+10  1.08448D-04  7.51941D-07
                                           B  8.21358D+10  1.09244D-04  7.57460D-07
 f1  9  1/2 +  f2 66  3/2 -    47477259.94 C  8.01203D+11  1.06576D-03  7.39008D-06
                                           B  8.05167D+11  1.07103D-03  7.42664D-06
 f1  9  1/2 +  f2 67  3/2 -    47475121.21 C  2.94597D+11  3.91908D-04  2.71765D-06
                                           B  2.95929D+11  3.93680D-04  2.72994D-06
 f1  9  1/2 +  f2 68  3/2 -    47473315.12 C  1.45846D+11  1.94036D-04  1.34558D-06
                                           B  1.46528D+11  1.94944D-04  1.35187D-06
 f1  9  1/2 +  f2 69  3/2 -    47468419.95 C  1.87799D+09  2.49904D-06  1.73318D-08
                                           B  1.88213D+09  2.50455D-06  1.73700D-08
 f1  9  1/2 +  f2 70  3/2 -    47462600.93 C  1.38844D+11  1.84804D-04  1.28184D-06
                                           B  1.39649D+11  1.85875D-04  1.28928D-06
 f1  9  1/2 +  f2 71  3/2 -    47461706.39 C  4.44436D+09  5.91576D-06  4.10339D-08
                                           B  4.47390D+09  5.95508D-06  4.13066D-08
 f1  9  1/2 +  f2 72  3/2 -    47446715.27 C  5.57138D+10  7.42059D-05  5.14882D-07
                                           B  5.59392D+10  7.45060D-05  5.16965D-07
 f1  9  1/2 +  f2 73  3/2 -    47438779.05 C  5.28803D+10  7.04554D-05  4.88941D-07
                                           B  5.29124D+10  7.04983D-05  4.89239D-07
 f1  9  1/2 +  f2 74  3/2 -    47420458.70 C  1.58552D+08  2.11412D-07  1.46771D-09
                                           B  1.58076D+08  2.10776D-07  1.46329D-09
 f1  9  1/2 +  f2 75  3/2 -    47415987.22 C  4.06225D+08  5.41758D-07  3.76146D-09
                                           B  4.07569D+08  5.43550D-07  3.77390D-09
 f1  9  1/2 +  f2 76  3/2 -    47398396.67 C  2.07798D+08  2.77334D-07  1.92626D-09
                                           B  2.08883D+08  2.78782D-07  1.93632D-09
 f1  9  1/2 +  f2 77  3/2 -    47388590.93 C  3.29161D+09  4.39490D-06  3.05317D-08
                                           B  3.30194D+09  4.40869D-06  3.06275D-08
 f1 10  1/2 +  f2  1  3/2 -    47871371.77 C  1.51205D+10  1.97835D-05  1.36051D-07
                                           B  1.53351D+10  2.00643D-05  1.37982D-07
 f1 10  1/2 +  f2  2  3/2 -    47863238.18 C  6.15211D+09  8.05207D-06  5.53836D-08
                                           B  6.33496D+09  8.29139D-06  5.70297D-08
 f1 10  1/2 +  f2  3  3/2 -    47851096.32 C  6.79655D+10  8.90006D-05  6.12317D-07
                                           B  7.01674D+10  9.18838D-05  6.32154D-07
 f1 10  1/2 +  f2  4  3/2 -    47849539.71 C  1.22682D+11  1.60661D-04  1.10537D-06
                                           B  1.25067D+11  1.63785D-04  1.12687D-06
 f1 10  1/2 +  f2  5  3/2 -    47840561.62 C  2.60974D+12  3.41894D-03  2.35273D-05
                                           B  2.66167D+12  3.48699D-03  2.39955D-05
 f1 10  1/2 +  f2  6  3/2 -    47836935.09 C  3.95678D+11  5.18445D-04  3.56792D-06
                                           B  4.05930D+11  5.31878D-04  3.66036D-06
 f1 10  1/2 +  f2  7  3/2 -    47832447.43 C  2.19738D+12  2.87970D-03  1.98198D-05
                                           B  2.24126D+12  2.93721D-03  2.02156D-05
 f1 10  1/2 +  f2  8  3/2 -    47829264.18 C  4.47394D+11  5.86395D-04  4.03620D-06
                                           B  4.56155D+11  5.97878D-04  4.11523D-06
 f1 10  1/2 +  f2  9  3/2 -    47827399.43 C  6.66003D+11  8.72992D-04  6.00910D-06
                                           B  6.82344D+11  8.94412D-04  6.15653D-06
 f1 10  1/2 +  f2 10  3/2 -    47823351.24 C  1.19825D+11  1.57092D-04  1.08141D-06
                                           B  1.23081D+11  1.61361D-04  1.11079D-06
 f1 10  1/2 +  f2 11  3/2 -    47821547.16 C  1.24054D+12  1.62649D-03  1.11970D-05
                                           B  1.26234D+12  1.65507D-03  1.13938D-05
 f1 10  1/2 +  f2 12  3/2 -    47817481.42 C  2.57354D+10  3.37477D-05  2.32345D-07
                                           B  2.58566D+10  3.39068D-05  2.33440D-07
 f1 10  1/2 +  f2 13  3/2 -    47814636.09 C  1.19125D+10  1.56232D-05  1.07568D-07
                                           B  1.20163D+10  1.57593D-05  1.08506D-07
 f1 10  1/2 +  f2 14  3/2 -    47812550.38 C  1.47571D+11  1.93555D-04  1.33272D-06
                                           B  1.49690D+11  1.96334D-04  1.35185D-06
 f1 10  1/2 +  f2 15  3/2 -    47810591.46 C  1.39474D+11  1.82950D-04  1.25975D-06
                                           B  1.42332D+11  1.86699D-04  1.28557D-06
 f1 10  1/2 +  f2 16  3/2 -    47807186.01 C  1.43513D+11  1.88275D-04  1.29651D-06
                                           B  1.44755D+11  1.89905D-04  1.30773D-06
 f1 10  1/2 +  f2 17  3/2 -    47806337.04 C  1.15992D+11  1.52176D-04  1.04794D-06
                                           B  1.18611D+11  1.55612D-04  1.07160D-06
 f1 10  1/2 +  f2 18  3/2 -    47800043.84 C  1.13617D+12  1.49099D-03  1.02688D-05
                                           B  1.15408D+12  1.51449D-03  1.04307D-05
 f1 10  1/2 +  f2 19  3/2 -    47795327.70 C  1.48404D+12  1.94788D-03  1.34169D-05
                                           B  1.50710D+12  1.97816D-03  1.36254D-05
 f1 10  1/2 +  f2 20  3/2 -    47792812.74 C  7.36195D+10  9.66397D-05  6.65685D-07
                                           B  7.38740D+10  9.69737D-05  6.67985D-07
 f1 10  1/2 +  f2 21  3/2 -    47791336.93 C  2.13206D+11  2.79891D-04  1.92804D-06
                                           B  2.17303D+11  2.85269D-04  1.96508D-06
 f1 10  1/2 +  f2 22  3/2 -    47789447.16 C  1.23398D+12  1.62007D-03  1.11603D-05
                                           B  1.24550D+12  1.63519D-03  1.12645D-05
 f1 10  1/2 +  f2 23  3/2 -    47786622.61 C  7.33786D+12  9.63484D-03  6.63764D-05
                                           B  7.44198D+12  9.77156D-03  6.73183D-05
 f1 10  1/2 +  f2 24  3/2 -    47786444.08 C  5.06710D+11  6.65330D-04  4.58362D-06
                                           B  5.10435D+11  6.70222D-04  4.61732D-06
 f1 10  1/2 +  f2 25  3/2 -    47782223.77 C  2.14081D+12  2.81147D-03  1.93706D-05
                                           B  2.17086D+12  2.85093D-03  1.96425D-05
 f1 10  1/2 +  f2 26  3/2 -    47778732.76 C  2.61037D+12  3.42863D-03  2.36244D-05
                                           B  2.65229D+12  3.48370D-03  2.40039D-05
 f1 10  1/2 +  f2 27  3/2 -    47778429.42 C  1.68243D+12  2.20984D-03  1.52267D-05
                                           B  1.70035D+12  2.23338D-03  1.53888D-05
 f1 10  1/2 +  f2 28  3/2 -    47776958.82 C  3.78325D+12  4.96953D-03  3.42431D-05
                                           B  3.83263D+12  5.03440D-03  3.46900D-05
 f1 10  1/2 +  f2 29  3/2 -    47771202.23 C  5.02252D+10  6.59898D-05  4.54764D-07
                                           B  5.10214D+10  6.70360D-05  4.61974D-07
 f1 10  1/2 +  f2 30  3/2 -    47768429.04 C  1.51540D+11  1.99128D-04  1.37236D-06
                                           B  1.52545D+11  2.00449D-04  1.38146D-06
 f1 10  1/2 +  f2 31  3/2 -    47766639.60 C  3.87989D+12  5.09868D-03  3.51406D-05
                                           B  3.94396D+12  5.18288D-03  3.57209D-05
 f1 10  1/2 +  f2 32  3/2 -    47764319.51 C  3.67441D+12  4.82912D-03  3.32844D-05
                                           B  3.72648D+12  4.89755D-03  3.37560D-05
 f1 10  1/2 +  f2 33  3/2 -    47760402.87 C  1.26568D+12  1.66370D-03  1.14679D-05
                                           B  1.28903D+12  1.69440D-03  1.16795D-05
 f1 10  1/2 +  f2 34  3/2 -    47756940.14 C  5.51811D+10  7.25446D-05  5.00086D-07
                                           B  5.47231D+10  7.19425D-05  4.95935D-07
 f1 10  1/2 +  f2 35  3/2 -    47755077.36 C  1.60903D+09  2.11550D-06  1.45838D-08
                                           B  1.40474D+09  1.84690D-06  1.27321D-08
 f1 10  1/2 +  f2 36  3/2 -    47752430.94 C  1.59922D+12  2.10283D-03  1.44972D-05
                                           B  1.62395D+12  2.13536D-03  1.47214D-05
 f1 10  1/2 +  f2 37  3/2 -    47750349.47 C  3.80772D+11  5.00725D-04  3.45222D-06
                                           B  3.84351D+11  5.05432D-04  3.48467D-06
 f1 10  1/2 +  f2 38  3/2 -    47747423.15 C  3.02408D+12  3.97723D-03  2.74225D-05
                                           B  3.08781D+12  4.06105D-03  2.80004D-05
 f1 10  1/2 +  f2 39  3/2 -    47745989.59 C  2.71671D+09  3.57319D-06  2.46374D-08
                                           B  2.59182D+09  3.40893D-06  2.35048D-08
 f1 10  1/2 +  f2 40  3/2 -    47740695.57 C  1.53768D+12  2.02291D-03  1.39496D-05
                                           B  1.57010D+12  2.06555D-03  1.42437D-05
 f1 10  1/2 +  f2 41  3/2 -    47737581.95 C  7.98077D+09  1.05005D-05  7.24147D-08
                                           B  7.47583D+09  9.83617D-06  6.78330D-08
 f1 10  1/2 +  f2 42  3/2 -    47732195.51 C  7.22600D+11  9.50961D-04  6.55884D-06
                                           B  7.38531D+11  9.71927D-04  6.70344D-06
 f1 10  1/2 +  f2 43  3/2 -    47729150.71 C  5.87440D+10  7.73185D-05  5.33305D-07
                                           B  5.86542D+10  7.72004D-05  5.32490D-07
 f1 10  1/2 +  f2 44  3/2 -    47727323.96 C  1.11708D+11  1.47041D-04  1.01426D-06
                                           B  1.15465D+11  1.51986D-04  1.04837D-06
 f1 10  1/2 +  f2 45  3/2 -    47721670.82 C  4.95775D+10  6.52742D-05  4.50299D-07
                                           B  5.06146D+10  6.66396D-05  4.59719D-07
 f1 10  1/2 +  f2 46  3/2 -    47720010.77 C  9.26241D+08  1.21958D-06  8.41368D-09
                                           B  9.69210D+08  1.27616D-06  8.80399D-09
 f1 10  1/2 +  f2 47  3/2 -    47715927.40 C  5.70340D+11  7.51095D-04  5.18211D-06
                                           B  5.81798D+11  7.66185D-04  5.28623D-06
 f1 10  1/2 +  f2 48  3/2 -    47707983.79 C  1.99254D+10  2.62490D-05  1.81133D-07
                                           B  2.12027D+10  2.79317D-05  1.92745D-07
 f1 10  1/2 +  f2 49  3/2 -    47698415.75 C  1.02015D+10  1.34445D-05  9.27931D-08
                                           B  9.91742D+09  1.30701D-05  9.02091D-08
 f1 10  1/2 +  f2 50  3/2 -    47696735.51 C  3.77741D+11  4.97856D-04  3.43630D-06
                                           B  3.86460D+11  5.09349D-04  3.51562D-06
 f1 10  1/2 +  f2 51  3/2 -    47690018.82 C  9.25246D+08  1.21980D-06  8.42050D-09
                                           B  8.50978D+08  1.12189D-06  7.74460D-09
 f1 10  1/2 +  f2 52  3/2 -    47682279.08 C  7.83230D+09  1.03291D-05  7.13152D-08
                                           B  7.81753D+09  1.03096D-05  7.11806D-08
 f1 10  1/2 +  f2 53  3/2 -    47679741.43 C  2.39840D+10  3.16330D-05  2.18415D-07
                                           B  2.43543D+10  3.21215D-05  2.21788D-07
 f1 10  1/2 +  f2 54  3/2 -    47674991.84 C  7.03909D+10  9.28588D-05  6.41222D-07
                                           B  7.10762D+10  9.37628D-05  6.47464D-07
 f1 10  1/2 +  f2 55  3/2 -    47652391.47 C  1.33520D+09  1.76306D-06  1.21803D-08
                                           B  1.32991D+09  1.75607D-06  1.21320D-08
 f1 10  1/2 +  f2 56  3/2 -    47636100.99 C  4.19273D+10  5.54003D-05  3.82870D-07
                                           B  4.23020D+10  5.58955D-05  3.86292D-07
 f1 10  1/2 +  f2 57  3/2 -    47553324.79 C  3.74739D+09  4.96884D-06  3.43993D-08
                                           B  3.78300D+09  5.01605D-06  3.47261D-08
 f1 10  1/2 +  f2 58  3/2 -    47509713.78 C  2.70737D+13  3.59642D-02  2.49209D-04
                                           B  2.72282D+13  3.61694D-02  2.50631D-04
 f1 10  1/2 +  f2 59  3/2 -    47508657.95 C  6.82268D+13  9.06352D-02  6.28058D-04
                                           B  6.86417D+13  9.11865D-02  6.31878D-04
 f1 10  1/2 +  f2 60  3/2 -    47505782.39 C  2.75449D+13  3.65962D-02  2.53609D-04
                                           B  2.76811D+13  3.67772D-02  2.54864D-04
 f1 10  1/2 +  f2 61  3/2 -    47504383.14 C  1.04455D+14  1.38787D-01  9.61811D-04
                                           B  1.05068D+14  1.39602D-01  9.67463D-04
 f1 10  1/2 +  f2 62  3/2 -    47501196.09 C  5.61754D+12  7.46492D-03  5.17364D-05
                                           B  5.64341D+12  7.49929D-03  5.19746D-05
 f1 10  1/2 +  f2 63  3/2 -    47500311.63 C  3.06494D+13  4.07302D-02  2.82290D-04
                                           B  3.07957D+13  4.09246D-02  2.83637D-04
 f1 10  1/2 +  f2 64  3/2 -    47490185.53 C  4.80397D+12  6.38675D-03  4.42743D-05
                                           B  4.82116D+12  6.40962D-03  4.44328D-05
 f1 10  1/2 +  f2 65  3/2 -    47483945.54 C  6.59785D+09  8.77398D-06  6.08310D-08
                                           B  6.68655D+09  8.89193D-06  6.16488D-08
 f1 10  1/2 +  f2 66  3/2 -    47481046.69 C  1.33312D+09  1.77303D-06  1.22934D-08
                                           B  1.31948D+09  1.75489D-06  1.21676D-08
 f1 10  1/2 +  f2 67  3/2 -    47478907.96 C  2.11614D+12  2.81469D-03  1.95167D-05
                                           B  2.12772D+12  2.83009D-03  1.96234D-05
 f1 10  1/2 +  f2 68  3/2 -    47477101.87 C  4.42297D+12  5.88346D-03  4.07967D-05
                                           B  4.44286D+12  5.90992D-03  4.09801D-05
 f1 10  1/2 +  f2 69  3/2 -    47472206.69 C  7.52155D+12  1.00073D-02  6.93989D-05
                                           B  7.54987D+12  1.00450D-02  6.96602D-05
 f1 10  1/2 +  f2 70  3/2 -    47466387.68 C  2.15883D+11  2.87299D-04  1.99262D-06
                                           B  2.16743D+11  2.88444D-04  2.00055D-06
 f1 10  1/2 +  f2 71  3/2 -    47465493.13 C  2.00559D+11  2.66915D-04  1.85127D-06
                                           B  2.01455D+11  2.68108D-04  1.85955D-06
 f1 10  1/2 +  f2 72  3/2 -    47450502.02 C  3.08484D+09  4.10808D-06  2.85019D-08
                                           B  3.10103D+09  4.12964D-06  2.86515D-08
 f1 10  1/2 +  f2 73  3/2 -    47442565.79 C  1.52095D+09  2.02613D-06  1.40597D-08
                                           B  1.52537D+09  2.03201D-06  1.41005D-08
 f1 10  1/2 +  f2 74  3/2 -    47424245.45 C  1.50028D+08  2.00014D-07  1.38847D-09
                                           B  1.50881D+08  2.01150D-07  1.39635D-09
 f1 10  1/2 +  f2 75  3/2 -    47419773.96 C  9.33534D+09  1.24480D-05  8.64202D-08
                                           B  9.39882D+09  1.25326D-05  8.70078D-08
 f1 10  1/2 +  f2 76  3/2 -    47402183.42 C  1.89622D+09  2.53035D-06  1.75735D-08
                                           B  1.91277D+09  2.55242D-06  1.77268D-08
 f1 10  1/2 +  f2 77  3/2 -    47392377.68 C  1.85471D+09  2.47598D-06  1.71994D-08
                                           B  1.85097D+09  2.47098D-06  1.71647D-08
 f1 11  1/2 +  f2  1  3/2 -    47894785.81 C  4.43428D+07  5.79608D-08  3.98402D-10
                                           B  4.53903D+07  5.93300D-08  4.07814D-10
 f1 11  1/2 +  f2  2  3/2 -    47886652.21 C  4.11015D+08  5.37423D-07  3.69469D-09
                                           B  4.19943D+08  5.49097D-07  3.77494D-09
 f1 11  1/2 +  f2  3  3/2 -    47874510.35 C  1.89443D+10  2.47832D-05  1.70423D-07
                                           B  1.93436D+10  2.53056D-05  1.74015D-07
 f1 11  1/2 +  f2  4  3/2 -    47872953.74 C  4.25460D+10  5.56630D-05  3.82782D-07
                                           B  4.33732D+10  5.67452D-05  3.90225D-07
 f1 11  1/2 +  f2  5  3/2 -    47863975.65 C  6.02752D+11  7.88876D-04  5.42595D-06
                                           B  6.14332D+11  8.04032D-04  5.53019D-06
 f1 11  1/2 +  f2  6  3/2 -    47860349.12 C  2.79575D+09  3.65960D-06  2.51729D-08
                                           B  2.84039D+09  3.71804D-06  2.55749D-08
 f1 11  1/2 +  f2  7  3/2 -    47855861.46 C  1.94644D+11  2.54835D-04  1.75307D-06
                                           B  1.98139D+11  2.59411D-04  1.78455D-06
 f1 11  1/2 +  f2  8  3/2 -    47852678.22 C  3.78898D+10  4.96132D-05  3.41324D-07
                                           B  3.86625D+10  5.06250D-05  3.48285D-07
 f1 11  1/2 +  f2  9  3/2 -    47850813.46 C  2.42818D+07  3.17973D-08  2.18764D-10
                                           B  2.45416D+07  3.21376D-08  2.21105D-10
 f1 11  1/2 +  f2 10  3/2 -    47846765.27 C  5.89255D+09  7.71766D-06  5.31017D-08
                                           B  5.98120D+09  7.83377D-06  5.39006D-08
 f1 11  1/2 +  f2 11  3/2 -    47844961.19 C  1.45712D+11  1.90858D-04  1.31325D-06
                                           B  1.48729D+11  1.94811D-04  1.34045D-06
 f1 11  1/2 +  f2 12  3/2 -    47840895.45 C  2.87607D+11  3.76781D-04  2.59278D-06
                                           B  2.92862D+11  3.83664D-04  2.64015D-06
 f1 11  1/2 +  f2 13  3/2 -    47838050.12 C  2.17899D+12  2.85494D-03  1.96471D-05
                                           B  2.22018D+12  2.90891D-03  2.00185D-05
 f1 11  1/2 +  f2 14  3/2 -    47835964.41 C  5.94459D+11  7.78934D-04  5.36070D-06
                                           B  6.05917D+11  7.93948D-04  5.46403D-06
 f1 11  1/2 +  f2 15  3/2 -    47834005.49 C  1.59272D+10  2.08715D-05  1.43646D-07
                                           B  1.62218D+10  2.12576D-05  1.46303D-07
 f1 11  1/2 +  f2 16  3/2 -    47830600.05 C  6.36396D+11  8.34073D-04  5.74082D-06
                                           B  6.48345D+11  8.49733D-04  5.84860D-06
 f1 11  1/2 +  f2 17  3/2 -    47829751.07 C  3.70986D+11  4.86238D-04  3.34678D-06
                                           B  3.77594D+11  4.94899D-04  3.40639D-06
 f1 11  1/2 +  f2 18  3/2 -    47823457.88 C  1.16208D+12  1.52350D-03  1.04876D-05
                                           B  1.18286D+12  1.55074D-03  1.06751D-05
 f1 11  1/2 +  f2 19  3/2 -    47818741.73 C  7.87236D+11  1.03228D-03  7.10680D-06
                                           B  8.01331D+11  1.05076D-03  7.23404D-06
 f1 11  1/2 +  f2 20  3/2 -    47816226.77 C  5.53908D+11  7.26398D-04  5.00121D-06
                                           B  5.64028D+11  7.39669D-04  5.09258D-06
 f1 11  1/2 +  f2 21  3/2 -    47814750.96 C  5.94815D+09  7.80092D-06  5.37105D-08
                                           B  5.99653D+09  7.86437D-06  5.41474D-08
 f1 11  1/2 +  f2 22  3/2 -    47812861.19 C  2.56864D+11  3.36901D-04  2.31971D-06
                                           B  2.61118D+11  3.42480D-04  2.35812D-06
 f1 11  1/2 +  f2 23  3/2 -    47810036.65 C  3.24059D+10  4.25083D-05  2.92705D-07
                                           B  3.29649D+10  4.32416D-05  2.97754D-07
 f1 11  1/2 +  f2 24  3/2 -    47809858.11 C  1.29978D+12  1.70500D-03  1.17404D-05
                                           B  1.32175D+12  1.73381D-03  1.19388D-05
 f1 11  1/2 +  f2 25  3/2 -    47805637.80 C  7.49996D+12  9.83985D-03  6.77618D-05
                                           B  7.62620D+12  1.00055D-02  6.89024D-05
 f1 11  1/2 +  f2 26  3/2 -    47802146.79 C  3.33513D+11  4.37629D-04  3.01394D-06
                                           B  3.39219D+11  4.45116D-04  3.06550D-06
 f1 11  1/2 +  f2 27  3/2 -    47801843.45 C  5.12885D+11  6.73006D-04  4.63500D-06
                                           B  5.21187D+11  6.83899D-04  4.71002D-06
 f1 11  1/2 +  f2 28  3/2 -    47800372.86 C  2.18647D+11  2.86926D-04  1.97612D-06
                                           B  2.22800D+11  2.92375D-04  2.01365D-06
 f1 11  1/2 +  f2 29  3/2 -    47794616.26 C  1.14548D+12  1.50355D-03  1.03565D-05
                                           B  1.16431D+12  1.52826D-03  1.05267D-05
 f1 11  1/2 +  f2 30  3/2 -    47791843.08 C  4.06585D+13  5.33742D-02  3.67666D-04
                                           B  4.13165D+13  5.42380D-02  3.73616D-04
 f1 11  1/2 +  f2 31  3/2 -    47790053.63 C  4.51212D+12  5.92371D-03  4.08067D-05
                                           B  4.58477D+12  6.01908D-03  4.14637D-05
 f1 11  1/2 +  f2 32  3/2 -    47787733.54 C  3.92382D+12  5.15187D-03  3.54914D-05
                                           B  3.98444D+12  5.23146D-03  3.60397D-05
 f1 11  1/2 +  f2 33  3/2 -    47783816.90 C  1.06262D+14  1.39542D-01  9.61388D-04
                                           B  1.07949D+14  1.41758D-01  9.76654D-04
 f1 11  1/2 +  f2 34  3/2 -    47780354.18 C  2.59023D+11  3.40194D-04  2.34397D-06
                                           B  2.63876D+11  3.46568D-04  2.38789D-06
 f1 11  1/2 +  f2 35  3/2 -    47778491.39 C  1.29388D+13  1.69948D-02  1.17101D-04
                                           B  1.31452D+13  1.72660D-02  1.18969D-04
 f1 11  1/2 +  f2 36  3/2 -    47775844.98 C  1.89185D+11  2.48518D-04  1.71248D-06
                                           B  1.92758D+11  2.53212D-04  1.74482D-06
 f1 11  1/2 +  f2 37  3/2 -    47773763.51 C  5.05771D+12  6.64450D-03  4.57877D-05
                                           B  5.13392D+12  6.74463D-03  4.64776D-05
 f1 11  1/2 +  f2 38  3/2 -    47770837.18 C  4.20395D+11  5.52356D-04  3.80655D-06
                                           B  4.26947D+11  5.60965D-04  3.86588D-06
 f1 11  1/2 +  f2 39  3/2 -    47769403.62 C  4.15601D+12  5.46091D-03  3.76349D-05
                                           B  4.21827D+12  5.54272D-03  3.81987D-05
 f1 11  1/2 +  f2 40  3/2 -    47764109.61 C  5.98396D+12  7.86454D-03  5.42060D-05
                                           B  6.07523D+12  7.98449D-03  5.50327D-05
 f1 11  1/2 +  f2 41  3/2 -    47760995.99 C  3.74520D+13  4.92285D-02  3.39327D-04
                                           B  3.80058D+13  4.99564D-02  3.44345D-04
 f1 11  1/2 +  f2 42  3/2 -    47755609.54 C  3.66455D+12  4.81793D-03  3.32132D-05
                                           B  3.71946D+12  4.89011D-03  3.37109D-05
 f1 11  1/2 +  f2 43  3/2 -    47752564.74 C  1.90003D+12  2.49836D-03  1.72240D-05
                                           B  1.92371D+12  2.52950D-03  1.74387D-05
 f1 11  1/2 +  f2 44  3/2 -    47750737.99 C  2.39925D+13  3.15502D-02  2.17519D-04
                                           B  2.43423D+13  3.20103D-02  2.20691D-04
 f1 11  1/2 +  f2 45  3/2 -    47745084.85 C  3.32580D+11  4.37448D-04  3.01629D-06
                                           B  3.36721D+11  4.42895D-04  3.05385D-06
 f1 11  1/2 +  f2 46  3/2 -    47743424.80 C  5.35824D+12  7.04827D-03  4.86009D-05
                                           B  5.44141D+12  7.15768D-03  4.93554D-05
 f1 11  1/2 +  f2 47  3/2 -    47739341.43 C  1.49537D+13  1.96735D-02  1.35669D-04
                                           B  1.51807D+13  1.99722D-02  1.37729D-04
 f1 11  1/2 +  f2 48  3/2 -    47731397.83 C  5.27267D+10  6.93921D-05  4.78609D-07
                                           B  5.33206D+10  7.01737D-05  4.84001D-07
 f1 11  1/2 +  f2 49  3/2 -    47721829.78 C  7.74901D+10  1.02023D-04  7.03815D-07
                                           B  7.96821D+10  1.04909D-04  7.23724D-07
 f1 11  1/2 +  f2 50  3/2 -    47720149.54 C  8.24819D+12  1.08603D-02  7.49233D-05
                                           B  8.38526D+12  1.10408D-02  7.61684D-05
 f1 11  1/2 +  f2 51  3/2 -    47713432.86 C  2.23939D+13  2.94942D-02  2.03503D-04
                                           B  2.27279D+13  2.99340D-02  2.06538D-04
 f1 11  1/2 +  f2 52  3/2 -    47705693.12 C  4.76676D+12  6.28016D-03  4.33388D-05
                                           B  4.84360D+12  6.38139D-03  4.40373D-05
 f1 11  1/2 +  f2 53  3/2 -    47703155.46 C  3.16581D+10  4.17137D-05  2.87877D-07
                                           B  3.23881D+10  4.26756D-05  2.94515D-07
 f1 11  1/2 +  f2 54  3/2 -    47698405.87 C  4.64856D+11  6.12630D-04  4.22834D-06
                                           B  4.70864D+11  6.20548D-04  4.28299D-06
 f1 11  1/2 +  f2 55  3/2 -    47675805.50 C  2.18188D+12  2.87821D-03  1.98747D-05
                                           B  2.21324D+12  2.91958D-03  2.01603D-05
 f1 11  1/2 +  f2 56  3/2 -    47659515.02 C  3.16374D+10  4.17628D-05  2.88480D-07
                                           B  3.23707D+10  4.27307D-05  2.95166D-07
 f1 11  1/2 +  f2 57  3/2 -    47576738.83 C  2.71330D+05  3.59414D-10  2.48700D-12
                                           B  2.73544D+05  3.62347D-10  2.50730D-12
 f1 11  1/2 +  f2 58  3/2 -    47533127.81 C  4.54217D+07  6.02780D-08  4.17482D-10
                                           B  4.55980D+07  6.05119D-08  4.19102D-10
 f1 11  1/2 +  f2 59  3/2 -    47532071.98 C  2.32920D+06  3.09115D-09  2.14096D-11
                                           B  2.51229D+06  3.33414D-09  2.30926D-11
 f1 11  1/2 +  f2 60  3/2 -    47529196.42 C  1.35647D+10  1.80043D-05  1.24707D-07
                                           B  1.36252D+10  1.80846D-05  1.25263D-07
 f1 11  1/2 +  f2 61  3/2 -    47527797.17 C  1.85839D+09  2.46677D-06  1.70866D-08
                                           B  1.87303D+09  2.48621D-06  1.72213D-08
 f1 11  1/2 +  f2 62  3/2 -    47524610.12 C  2.54817D+10  3.38282D-05  2.34334D-07
                                           B  2.55911D+10  3.39734D-05  2.35340D-07
 f1 11  1/2 +  f2 63  3/2 -    47523725.67 C  9.61924D+08  1.27705D-06  8.84652D-09
                                           B  9.72402D+08  1.29096D-06  8.94289D-09
 f1 11  1/2 +  f2 64  3/2 -    47513599.56 C  8.18151D+09  1.08664D-05  7.52910D-08
                                           B  8.23727D+09  1.09404D-05  7.58041D-08
 f1 11  1/2 +  f2 65  3/2 -    47507359.57 C  7.61212D+08  1.01128D-06  7.00788D-09
                                           B  7.60727D+08  1.01064D-06  7.00341D-09
 f1 11  1/2 +  f2 66  3/2 -    47504460.72 C  4.35101D+10  5.78108D-05  4.00636D-07
                                           B  4.40121D+10  5.84778D-05  4.05259D-07
 f1 11  1/2 +  f2 67  3/2 -    47502321.99 C  2.35520D+08  3.12958D-07  2.16893D-09
                                           B  2.53648D+08  3.37046D-07  2.33588D-09
 f1 11  1/2 +  f2 68  3/2 -    47500515.90 C  4.94588D+08  6.57256D-07  4.55525D-09
                                           B  5.02087D+08  6.67221D-07  4.62431D-09
 f1 11  1/2 +  f2 69  3/2 -    47495620.73 C  3.15542D+11  4.19410D-04  2.90710D-06
                                           B  3.17161D+11  4.21561D-04  2.92201D-06
 f1 11  1/2 +  f2 70  3/2 -    47489801.71 C  2.05263D+11  2.72897D-04  1.89179D-06
                                           B  2.06242D+11  2.74198D-04  1.90081D-06
 f1 11  1/2 +  f2 71  3/2 -    47488907.17 C  1.57464D+09  2.09355D-06  1.45133D-08
                                           B  1.61891D+09  2.15242D-06  1.49214D-08
 f1 11  1/2 +  f2 72  3/2 -    47473916.05 C  1.89249D+10  2.51775D-05  1.74595D-07
                                           B  1.92160D+10  2.55647D-05  1.77281D-07
 f1 11  1/2 +  f2 73  3/2 -    47465979.83 C  1.27538D+11  1.69731D-04  1.17721D-06
                                           B  1.28634D+11  1.71190D-04  1.18733D-06
 f1 11  1/2 +  f2 74  3/2 -    47447659.48 C  3.35613D+11  4.46989D-04  3.10140D-06
                                           B  3.41454D+11  4.54768D-04  3.15538D-06
 f1 11  1/2 +  f2 75  3/2 -    47443188.00 C  5.60089D+11  7.46099D-04  5.17724D-06
                                           B  5.69356D+11  7.58444D-04  5.26290D-06
 f1 11  1/2 +  f2 76  3/2 -    47425597.45 C  7.55438D+10  1.00707D-04  6.99075D-07
                                           B  7.67125D+10  1.02265D-04  7.09890D-07
 f1 11  1/2 +  f2 77  3/2 -    47415791.71 C  1.47174D+11  1.96279D-04  1.36278D-06
                                           B  1.49836D+11  1.99828D-04  1.38743D-06
 f1 12  1/2 +  f2  1  3/2 -    47903708.16 C  1.07962D+06  1.41066D-09  9.69455D-12
                                           B  9.83368D+05  1.28489D-09  8.83023D-12
 f1 12  1/2 +  f2  2  3/2 -    47895574.57 C  7.42572D+07  9.70590D-08  6.67138D-10
                                           B  7.62143D+07  9.96170D-08  6.84721D-10
 f1 12  1/2 +  f2  3  3/2 -    47883432.70 C  6.03726D+07  7.89509D-08  5.42809D-10
                                           B  5.86811D+07  7.67389D-08  5.27601D-10
 f1 12  1/2 +  f2  4  3/2 -    47881876.10 C  1.91988D+08  2.51084D-07  1.72633D-09
                                           B  2.01242D+08  2.63186D-07  1.80954D-09
 f1 12  1/2 +  f2  5  3/2 -    47872898.01 C  5.46068D+09  7.14422D-06  4.91293D-08
                                           B  5.42997D+09  7.10405D-06  4.88531D-08
 f1 12  1/2 +  f2  6  3/2 -    47869271.48 C  1.98230D+09  2.59384D-06  1.78387D-08
                                           B  2.00431D+09  2.62265D-06  1.80368D-08
 f1 12  1/2 +  f2  7  3/2 -    47864783.82 C  1.18328D+10  1.54862D-05  1.06513D-07
                                           B  1.19584D+10  1.56505D-05  1.07644D-07
 f1 12  1/2 +  f2  8  3/2 -    47861600.57 C  4.39746D+08  5.75593D-07  3.95917D-09
                                           B  4.25681D+08  5.57182D-07  3.83253D-09
 f1 12  1/2 +  f2  9  3/2 -    47859735.82 C  1.12349D+09  1.47067D-06  1.01163D-08
                                           B  1.14913D+09  1.50424D-06  1.03472D-08
 f1 12  1/2 +  f2 10  3/2 -    47855687.63 C  2.65417D+10  3.47496D-05  2.39052D-07
                                           B  2.69090D+10  3.52304D-05  2.42359D-07
 f1 12  1/2 +  f2 11  3/2 -    47853883.55 C  6.79955D+09  8.90295D-06  6.12480D-08
                                           B  6.86653D+09  8.99064D-06  6.18513D-08
 f1 12  1/2 +  f2 12  3/2 -    47849817.81 C  2.46421D+10  3.22704D-05  2.22024D-07
                                           B  2.51990D+10  3.29997D-05  2.27042D-07
 f1 12  1/2 +  f2 13  3/2 -    47846972.47 C  3.92625D+10  5.14230D-05  3.53817D-07
                                           B  4.02385D+10  5.27013D-05  3.62612D-07
 f1 12  1/2 +  f2 14  3/2 -    47844886.77 C  3.69652D+10  4.84183D-05  3.33157D-07
                                           B  3.81419D+10  4.99596D-05  3.43763D-07
 f1 12  1/2 +  f2 15  3/2 -    47842927.85 C  3.50224D+10  4.58774D-05  3.15687D-07
                                           B  3.53537D+10  4.63113D-05  3.18673D-07
 f1 12  1/2 +  f2 16  3/2 -    47839522.40 C  4.25590D+10  5.57578D-05  3.83702D-07
                                           B  4.35350D+10  5.70365D-05  3.92502D-07
 f1 12  1/2 +  f2 17  3/2 -    47838673.43 C  1.12874D+10  1.47885D-05  1.01770D-07
                                           B  1.11623D+10  1.46246D-05  1.00642D-07
 f1 12  1/2 +  f2 18  3/2 -    47832380.23 C  6.29831D+11  8.25407D-04  5.68096D-06
                                           B  6.43354D+11  8.43129D-04  5.80293D-06
 f1 12  1/2 +  f2 19  3/2 -    47827664.09 C  1.67135D+10  2.19077D-05  1.50797D-07
                                           B  1.67757D+10  2.19892D-05  1.51358D-07
 f1 12  1/2 +  f2 20  3/2 -    47825149.12 C  1.59454D+11  2.09031D-04  1.43890D-06
                                           B  1.61622D+11  2.11874D-04  1.45846D-06
 f1 12  1/2 +  f2 21  3/2 -    47823673.32 C  7.64927D+09  1.00282D-05  6.90326D-08
                                           B  7.85736D+09  1.03010D-05  7.09106D-08
 f1 12  1/2 +  f2 22  3/2 -    47821783.55 C  6.20099D+11  8.13012D-04  5.59689D-06
                                           B  6.30753D+11  8.26981D-04  5.69306D-06
 f1 12  1/2 +  f2 23  3/2 -    47818959.00 C  2.10234D+12  2.75671D-03  1.89787D-05
                                           B  2.13749D+12  2.80280D-03  1.92960D-05
 f1 12  1/2 +  f2 24  3/2 -    47818780.47 C  1.79323D+12  2.35140D-03  1.61884D-05
                                           B  1.82514D+12  2.39324D-03  1.64764D-05
 f1 12  1/2 +  f2 25  3/2 -    47814560.15 C  2.81305D+11  3.68930D-04  2.54015D-06
                                           B  2.83608D+11  3.71952D-04  2.56095D-06
 f1 12  1/2 +  f2 26  3/2 -    47811069.14 C  1.42722D+12  1.87207D-03  1.28905D-05
                                           B  1.45150D+12  1.90392D-03  1.31098D-05
 f1 12  1/2 +  f2 27  3/2 -    47810765.81 C  1.25066D+12  1.64049D-03  1.12960D-05
                                           B  1.27204D+12  1.66854D-03  1.14891D-05
 f1 12  1/2 +  f2 28  3/2 -    47809295.21 C  1.03921D+11  1.36322D-04  9.38708D-07
                                           B  1.04781D+11  1.37450D-04  9.46471D-07
 f1 12  1/2 +  f2 29  3/2 -    47803538.61 C  1.17965D+11  1.54782D-04  1.06595D-06
                                           B  1.19063D+11  1.56222D-04  1.07587D-06
 f1 12  1/2 +  f2 30  3/2 -    47800765.43 C  1.34140D+10  1.76026D-05  1.21232D-07
                                           B  1.37270D+10  1.80133D-05  1.24060D-07
 f1 12  1/2 +  f2 31  3/2 -    47798975.99 C  2.03782D+11  2.67434D-04  1.84193D-06
                                           B  2.08948D+11  2.74214D-04  1.88863D-06
 f1 12  1/2 +  f2 32  3/2 -    47796655.90 C  2.93983D+11  3.85847D-04  2.65762D-06
                                           B  2.98701D+11  3.92039D-04  2.70027D-06
 f1 12  1/2 +  f2 33  3/2 -    47792739.26 C  5.88646D+10  7.72712D-05  5.32269D-07
                                           B  5.91773D+10  7.76818D-05  5.35097D-07
 f1 12  1/2 +  f2 34  3/2 -    47789276.53 C  3.50702D+11  4.60431D-04  3.17183D-06
                                           B  3.53818D+11  4.64523D-04  3.20002D-06
 f1 12  1/2 +  f2 35  3/2 -    47787413.75 C  1.17217D+11  1.53905D-04  1.06026D-06
                                           B  1.19678D+11  1.57136D-04  1.08252D-06
 f1 12  1/2 +  f2 36  3/2 -    47784767.33 C  1.73608D+05  2.27970D-10  1.57060D-12
                                           B  1.19256D+06  1.56599D-09  1.07889D-11
 f1 12  1/2 +  f2 37  3/2 -    47782685.86 C  1.17436D+12  1.54223D-03  1.06256D-05
                                           B  1.18494D+12  1.55613D-03  1.07214D-05
 f1 12  1/2 +  f2 38  3/2 -    47779759.54 C  1.11688D+12  1.46692D-03  1.01074D-05
                                           B  1.12797D+12  1.48149D-03  1.02077D-05
 f1 12  1/2 +  f2 39  3/2 -    47778325.98 C  3.58722D+12  4.71177D-03  3.24660D-05
                                           B  3.62892D+12  4.76655D-03  3.28434D-05
 f1 12  1/2 +  f2 40  3/2 -    47773031.96 C  2.39242D+12  3.14311D-03  2.16597D-05
                                           B  2.41588D+12  3.17393D-03  2.18721D-05
 f1 12  1/2 +  f2 41  3/2 -    47769918.34 C  2.56153D+12  3.36572D-03  2.31953D-05
                                           B  2.58448D+12  3.39587D-03  2.34031D-05
 f1 12  1/2 +  f2 42  3/2 -    47764531.90 C  2.36121D+12  3.10321D-03  2.13886D-05
                                           B  2.38524D+12  3.13479D-03  2.16062D-05
 f1 12  1/2 +  f2 43  3/2 -    47761487.10 C  1.02569D+11  1.34818D-04  9.29275D-07
                                           B  1.04258D+11  1.37038D-04  9.44577D-07
 f1 12  1/2 +  f2 44  3/2 -    47759660.35 C  1.11382D+12  1.46414D-03  1.00924D-05
                                           B  1.12261D+12  1.47569D-03  1.01721D-05
 f1 12  1/2 +  f2 45  3/2 -    47754007.21 C  1.41989D+12  1.86691D-03  1.28703D-05
                                           B  1.43598D+12  1.88806D-03  1.30161D-05
 f1 12  1/2 +  f2 46  3/2 -    47752347.16 C  3.15134D+12  4.14375D-03  2.85677D-05
                                           B  3.19231D+12  4.19762D-03  2.89390D-05
 f1 12  1/2 +  f2 47  3/2 -    47748263.79 C  3.19661D+10  4.20399D-05  2.89854D-07
                                           B  3.27210D+10  4.30327D-05  2.96699D-07
 f1 12  1/2 +  f2 48  3/2 -    47740320.18 C  8.26757D+11  1.08766D-03  7.50041D-06
                                           B  8.35341D+11  1.09896D-03  7.57829D-06
 f1 12  1/2 +  f2 49  3/2 -    47730752.14 C  1.84677D+11  2.43055D-04  1.67642D-06
                                           B  1.86919D+11  2.46005D-04  1.69677D-06
 f1 12  1/2 +  f2 50  3/2 -    47729071.90 C  1.08955D+11  1.43407D-04  9.89150D-07
                                           B  1.10993D+11  1.46090D-04  1.00765D-06
 f1 12  1/2 +  f2 51  3/2 -    47722355.21 C  9.47913D+10  1.24799D-04  8.60927D-07
                                           B  9.55431D+10  1.25789D-04  8.67755D-07
 f1 12  1/2 +  f2 52  3/2 -    47714615.47 C  3.26335D+10  4.29783D-05  2.96533D-07
                                           B  3.29286D+10  4.33669D-05  2.99215D-07
 f1 12  1/2 +  f2 53  3/2 -    47712077.82 C  6.49467D+10  8.55437D-05  5.90249D-07
                                           B  6.58991D+10  8.67982D-05  5.98905D-07
 f1 12  1/2 +  f2 54  3/2 -    47707328.23 C  1.73177D+11  2.28144D-04  1.57434D-06
                                           B  1.75022D+11  2.30573D-04  1.59111D-06
 f1 12  1/2 +  f2 55  3/2 -    47684727.85 C  8.99370D+11  1.18595D-03  8.18774D-06
                                           B  9.11993D+11  1.20260D-03  8.30265D-06
 f1 12  1/2 +  f2 56  3/2 -    47668437.37 C  9.80449D+11  1.29375D-03  8.93502D-06
                                           B  9.91904D+11  1.30887D-03  9.03941D-06
 f1 12  1/2 +  f2 57  3/2 -    47585661.18 C  3.86047D+07  5.11182D-08  3.53651D-10
                                           B  3.89598D+07  5.15884D-08  3.56904D-10
 f1 12  1/2 +  f2 58  3/2 -    47542050.17 C  2.77268D+11  3.67817D-04  2.54700D-06
                                           B  2.79171D+11  3.70341D-04  2.56448D-06
 f1 12  1/2 +  f2 59  3/2 -    47540994.33 C  3.17665D+10  4.21426D-05  2.91829D-07
                                           B  3.19863D+10  4.24342D-05  2.93848D-07
 f1 12  1/2 +  f2 60  3/2 -    47538118.77 C  6.29733D+10  8.35527D-05  5.78621D-07
                                           B  6.34115D+10  8.41340D-05  5.82646D-07
 f1 12  1/2 +  f2 61  3/2 -    47536719.52 C  3.65672D+09  4.85200D-06  3.36022D-08
                                           B  3.68044D+09  4.88348D-06  3.38202D-08
 f1 12  1/2 +  f2 62  3/2 -    47533532.47 C  1.28816D+11  1.70945D-04  1.18395D-06
                                           B  1.29687D+11  1.72102D-04  1.19196D-06
 f1 12  1/2 +  f2 63  3/2 -    47532648.02 C  9.19044D+10  1.21966D-04  8.44741D-07
                                           B  9.24884D+10  1.22741D-04  8.50109D-07
 f1 12  1/2 +  f2 64  3/2 -    47522521.92 C  6.70758D+11  8.90542D-04  6.16923D-06
                                           B  6.73749D+11  8.94514D-04  6.19674D-06
 f1 12  1/2 +  f2 65  3/2 -    47516281.93 C  6.04930D+11  8.03356D-04  5.56597D-06
                                           B  6.08324D+11  8.07863D-04  5.59720D-06
 f1 12  1/2 +  f2 66  3/2 -    47513383.07 C  6.37219D+12  8.46340D-03  5.86414D-05
                                           B  6.40595D+12  8.50823D-03  5.89520D-05
 f1 12  1/2 +  f2 67  3/2 -    47511244.35 C  4.97147D+11  6.60359D-04  4.57572D-06
                                           B  4.99867D+11  6.63972D-04  4.60075D-06
 f1 12  1/2 +  f2 68  3/2 -    47509438.26 C  4.51645D+10  5.99964D-05  4.15739D-07
                                           B  4.54168D+10  6.03316D-05  4.18062D-07
 f1 12  1/2 +  f2 69  3/2 -    47504543.08 C  1.37314D+12  1.82446D-03  1.26437D-05
                                           B  1.38040D+12  1.83410D-03  1.27105D-05
 f1 12  1/2 +  f2 70  3/2 -    47498724.07 C  2.34661D+14  3.11864D-01  2.16152D-03
                                           B  2.35841D+14  3.13432D-01  2.17239D-03
 f1 12  1/2 +  f2 71  3/2 -    47497829.52 C  1.29214D+12  1.71731D-03  1.19028D-05
                                           B  1.29847D+12  1.72573D-03  1.19612D-05
 f1 12  1/2 +  f2 72  3/2 -    47482838.41 C  2.00893D+11  2.67165D-04  1.85233D-06
                                           B  2.01816D+11  2.68392D-04  1.86084D-06
 f1 12  1/2 +  f2 73  3/2 -    47474902.18 C  4.86960D+13  6.47817D-02  4.49225D-04
                                           B  4.88866D+13  6.50354D-02  4.50984D-04
 f1 12  1/2 +  f2 74  3/2 -    47456581.83 C  2.41036D+12  3.20905D-03  2.22616D-05
                                           B  2.42116D+12  3.22343D-03  2.23613D-05
 f1 12  1/2 +  f2 75  3/2 -    47452110.35 C  2.94592D+11  3.92282D-04  2.72156D-06
                                           B  2.95316D+11  3.93245D-04  2.72825D-06
 f1 12  1/2 +  f2 76  3/2 -    47434519.81 C  1.99946D+11  2.66448D-04  1.84924D-06
                                           B  2.00628D+11  2.67356D-04  1.85554D-06
 f1 12  1/2 +  f2 77  3/2 -    47424714.06 C  9.37267D+09  1.24952D-05  8.67387D-08
                                           B  9.33233D+09  1.24414D-05  8.63653D-08
 f1 13  1/2 +  f2  1  3/2 -    47905503.12 C  2.38314D+06  3.11363D-09  2.13972D-11
                                           B  2.40487D+06  3.14202D-09  2.15923D-11
 f1 13  1/2 +  f2  2  3/2 -    47897369.53 C  1.94365D+10  2.54029D-05  1.74601D-07
                                           B  1.98878D+10  2.59927D-05  1.78655D-07
 f1 13  1/2 +  f2  3  3/2 -    47885227.66 C  5.69490D+10  7.44681D-05  5.11970D-07
                                           B  5.81973D+10  7.61005D-05  5.23193D-07
 f1 13  1/2 +  f2  4  3/2 -    47883671.06 C  3.31252D+10  4.33183D-05  2.97824D-07
                                           B  3.38118D+10  4.42162D-05  3.03997D-07
 f1 13  1/2 +  f2  5  3/2 -    47874692.97 C  2.63175D+08  3.44287D-07  2.36750D-09
                                           B  2.66544D+08  3.48694D-07  2.39781D-09
 f1 13  1/2 +  f2  6  3/2 -    47871066.43 C  1.36112D+10  1.78090D-05  1.22473D-07
                                           B  1.38362D+10  1.81034D-05  1.24498D-07
 f1 13  1/2 +  f2  7  3/2 -    47866578.78 C  3.50554D+10  4.58753D-05  3.15516D-07
                                           B  3.56666D+10  4.66750D-05  3.21017D-07
 f1 13  1/2 +  f2  8  3/2 -    47863395.53 C  3.72901D+10  4.88062D-05  3.35696D-07
                                           B  3.79529D+10  4.96737D-05  3.41663D-07
 f1 13  1/2 +  f2  9  3/2 -    47861530.78 C  7.81807D+09  1.02333D-05  7.03888D-08
                                           B  7.97483D+09  1.04385D-05  7.18001D-08
 f1 13  1/2 +  f2 10  3/2 -    47857482.58 C  5.55142D+09  7.26762D-06  4.99940D-08
                                           B  5.63999D+09  7.38356D-06  5.07916D-08
 f1 13  1/2 +  f2 11  3/2 -    47855678.50 C  6.05467D+10  7.92704D-05  5.45322D-07
                                           B  6.15979D+10  8.06468D-05  5.54791D-07
 f1 13  1/2 +  f2 12  3/2 -    47851612.76 C  4.51579D+10  5.91328D-05  4.06825D-07
                                           B  4.59203D+10  6.01311D-05  4.13693D-07
 f1 13  1/2 +  f2 13  3/2 -    47848767.43 C  5.39861D+11  7.07014D-04  4.86444D-06
                                           B  5.49966D+11  7.20248D-04  4.95549D-06
 f1 13  1/2 +  f2 14  3/2 -    47846681.72 C  3.27110D+10  4.28428D-05  2.94783D-07
                                           B  3.35214D+10  4.39042D-05  3.02086D-07
 f1 13  1/2 +  f2 15  3/2 -    47844722.80 C  9.05777D+10  1.18643D-04  8.16362D-07
                                           B  9.21566D+10  1.20711D-04  8.30592D-07
 f1 13  1/2 +  f2 16  3/2 -    47841317.36 C  1.71721D+11  2.24960D-04  1.54803D-06
                                           B  1.75366D+11  2.29735D-04  1.58088D-06
 f1 13  1/2 +  f2 17  3/2 -    47840468.38 C  2.70222D+11  3.54012D-04  2.43612D-06
                                           B  2.75786D+11  3.61302D-04  2.48628D-06
 f1 13  1/2 +  f2 18  3/2 -    47834175.19 C  1.18237D+08  1.54940D-07  1.06636D-09
                                           B  1.20468D+08  1.57864D-07  1.08648D-09
 f1 13  1/2 +  f2 19  3/2 -    47829459.05 C  2.01264D+08  2.63793D-07  1.81569D-09
                                           B  1.92232D+08  2.51955D-07  1.73421D-09
 f1 13  1/2 +  f2 20  3/2 -    47826944.08 C  1.23396D+11  1.61749D-04  1.11338D-06
                                           B  1.25369D+11  1.64336D-04  1.13119D-06
 f1 13  1/2 +  f2 21  3/2 -    47825468.28 C  6.22773D+11  8.16393D-04  5.61973D-06
                                           B  6.35603D+11  8.33212D-04  5.73551D-06
 f1 13  1/2 +  f2 22  3/2 -    47823578.51 C  2.37443D+12  3.11288D-03  2.14287D-05
                                           B  2.41792D+12  3.16990D-03  2.18212D-05
 f1 13  1/2 +  f2 23  3/2 -    47820753.96 C  1.64849D+09  2.16142D-06  1.48799D-08
                                           B  1.65253D+09  2.16673D-06  1.49164D-08
 f1 13  1/2 +  f2 24  3/2 -    47820575.42 C  2.83751D+12  3.72045D-03  2.56127D-05
                                           B  2.89033D+12  3.78971D-03  2.60896D-05
 f1 13  1/2 +  f2 25  3/2 -    47816355.11 C  4.91420D+11  6.44448D-04  4.43697D-06
                                           B  5.02033D+11  6.58366D-04  4.53280D-06
 f1 13  1/2 +  f2 26  3/2 -    47812864.10 C  3.14911D+08  4.13035D-07  2.84392D-09
                                           B  3.28784D+08  4.31230D-07  2.96920D-09
 f1 13  1/2 +  f2 27  3/2 -    47812560.76 C  9.59888D+11  1.25900D-03  8.66878D-06
                                           B  9.77877D+11  1.28259D-03  8.83124D-06
 f1 13  1/2 +  f2 28  3/2 -    47811090.17 C  7.80175D+12  1.02335D-02  7.04643D-05
                                           B  7.93968D+12  1.04144D-02  7.17101D-05
 f1 13  1/2 +  f2 29  3/2 -    47805333.57 C  1.52096D+10  1.99551D-05  1.37421D-07
                                           B  1.55123D+10  2.03521D-05  1.40155D-07
 f1 13  1/2 +  f2 30  3/2 -    47802560.39 C  9.34260D+11  1.22589D-03  8.44263D-06
                                           B  9.49232D+11  1.24554D-03  8.57792D-06
 f1 13  1/2 +  f2 31  3/2 -    47800770.94 C  5.79761D+12  7.60794D-03  5.23971D-05
                                           B  5.89633D+12  7.73749D-03  5.32894D-05
 f1 13  1/2 +  f2 32  3/2 -    47798450.86 C  1.87133D+12  2.45590D-03  1.69150D-05
                                           B  1.90033D+12  2.49396D-03  1.71772D-05
 f1 13  1/2 +  f2 33  3/2 -    47794534.22 C  4.57219D+12  6.00144D-03  4.13383D-05
                                           B  4.64306D+12  6.09446D-03  4.19791D-05
 f1 13  1/2 +  f2 34  3/2 -    47791071.49 C  1.05345D+12  1.38295D-03  9.52656D-06
                                           B  1.06998D+12  1.40465D-03  9.67603D-06
 f1 13  1/2 +  f2 35  3/2 -    47789208.70 C  1.09604D+12  1.43898D-03  9.91290D-06
                                           B  1.11385D+12  1.46236D-03  1.00739D-05
 f1 13  1/2 +  f2 36  3/2 -    47786562.29 C  5.58956D+12  7.33928D-03  5.05619D-05
                                           B  5.67814D+12  7.45559D-03  5.13632D-05
 f1 13  1/2 +  f2 37  3/2 -    47784480.82 C  3.50416D+12  4.60148D-03  3.17020D-05
                                           B  3.56023D+12  4.67511D-03  3.22092D-05
 f1 13  1/2 +  f2 38  3/2 -    47781554.50 C  4.58936D+12  6.02725D-03  4.15274D-05
                                           B  4.66139D+12  6.12185D-03  4.21792D-05
 f1 13  1/2 +  f2 39  3/2 -    47780120.94 C  5.64558D+11  7.41484D-04  5.10893D-06
                                           B  5.73520D+11  7.53255D-04  5.19003D-06
 f1 13  1/2 +  f2 40  3/2 -    47774826.92 C  4.06621D+12  5.34169D-03  3.68091D-05
                                           B  4.12743D+12  5.42212D-03  3.73634D-05
 f1 13  1/2 +  f2 41  3/2 -    47771713.30 C  4.74354D+13  6.23231D-02  4.29491D-04
                                           B  4.81650D+13  6.32816D-02  4.36096D-04
 f1 13  1/2 +  f2 42  3/2 -    47766326.86 C  1.80207D+12  2.36819D-03  1.63219D-05
                                           B  1.83025D+12  2.40522D-03  1.65771D-05
 f1 13  1/2 +  f2 43  3/2 -    47763282.05 C  2.44943D+13  3.21932D-02  2.21894D-04
                                           B  2.48756D+13  3.26944D-02  2.25349D-04
 f1 13  1/2 +  f2 44  3/2 -    47761455.31 C  3.89684D+13  5.12206D-02  3.53055D-04
                                           B  3.95516D+13  5.19873D-02  3.58340D-04
 f1 13  1/2 +  f2 45  3/2 -    47755802.17 C  4.95056D+12  6.50864D-03  4.48683D-05
                                           B  5.02643D+12  6.60838D-03  4.55559D-05
 f1 13  1/2 +  f2 46  3/2 -    47754142.11 C  4.25092D+12  5.58918D-03  3.85312D-05
                                           B  4.32339D+12  5.68447D-03  3.91881D-05
 f1 13  1/2 +  f2 47  3/2 -    47750058.75 C  1.01676D+13  1.33709D-02  9.21854D-05
                                           B  1.03346D+13  1.35904D-02  9.36988D-05
 f1 13  1/2 +  f2 48  3/2 -    47742115.14 C  8.78478D+11  1.15562D-03  7.96873D-06
                                           B  8.91132D+11  1.17227D-03  8.08352D-06
 f1 13  1/2 +  f2 49  3/2 -    47732547.10 C  1.98382D+13  2.61072D-02  1.80062D-04
                                           B  2.01418D+13  2.65067D-02  1.82817D-04
 f1 13  1/2 +  f2 50  3/2 -    47730866.86 C  1.54489D+13  2.03323D-02  1.40237D-04
                                           B  1.56931D+13  2.06537D-02  1.42454D-04
 f1 13  1/2 +  f2 51  3/2 -    47724150.17 C  1.13371D+13  1.49249D-02  1.02956D-04
                                           B  1.15078D+13  1.51497D-02  1.04506D-04
 f1 13  1/2 +  f2 52  3/2 -    47716410.43 C  1.95734D+12  2.57762D-03  1.77839D-05
                                           B  1.99058D+12  2.62140D-03  1.80859D-05
 f1 13  1/2 +  f2 53  3/2 -    47713872.78 C  4.94583D+13  6.51385D-02  4.49437D-04
                                           B  5.02315D+13  6.61568D-02  4.56463D-04
 f1 13  1/2 +  f2 54  3/2 -    47709123.19 C  2.84798D+13  3.75164D-02  2.58878D-04
                                           B  2.89439D+13  3.81278D-02  2.63097D-04
 f1 13  1/2 +  f2 55  3/2 -    47686522.81 C  6.54591D+12  8.63111D-03  5.95863D-05
                                           B  6.64143D+12  8.75706D-03  6.04558D-05
 f1 13  1/2 +  f2 56  3/2 -    47670232.33 C  1.18867D+13  1.56839D-02  1.08313D-04
                                           B  1.20695D+13  1.59251D-02  1.09979D-04
 f1 13  1/2 +  f2 57  3/2 -    47587456.14 C  8.94990D+03  1.18501D-11  8.19793D-14
                                           B  9.66762D+03  1.28004D-11  8.85534D-14
 f1 13  1/2 +  f2 58  3/2 -    47543845.13 C  7.35140D+09  9.75145D-06  6.75228D-08
                                           B  7.39574D+09  9.81027D-06  6.79301D-08
 f1 13  1/2 +  f2 59  3/2 -    47542789.29 C  1.32180D+10  1.75341D-05  1.21415D-07
                                           B  1.33539D+10  1.77143D-05  1.22664D-07
 f1 13  1/2 +  f2 60  3/2 -    47539913.73 C  2.48257D+09  3.29362D-06  2.28082D-08
                                           B  2.49768D+09  3.31366D-06  2.29469D-08
 f1 13  1/2 +  f2 61  3/2 -    47538514.48 C  1.92935D+10  2.55981D-05  1.77271D-07
                                           B  1.94108D+10  2.57538D-05  1.78349D-07
 f1 13  1/2 +  f2 62  3/2 -    47535327.43 C  3.77880D+07  5.01428D-08  3.47271D-10
                                           B  3.77532D+07  5.00966D-08  3.46950D-10
 f1 13  1/2 +  f2 63  3/2 -    47534442.98 C  3.06933D+09  4.07300D-06  2.82086D-08
                                           B  3.06751D+09  4.07059D-06  2.81919D-08
 f1 13  1/2 +  f2 64  3/2 -    47524316.88 C  1.57377D+10  2.08929D-05  1.44730D-07
                                           B  1.58176D+10  2.09989D-05  1.45464D-07
 f1 13  1/2 +  f2 65  3/2 -    47518076.89 C  5.52518D+08  7.33697D-07  5.08316D-09
                                           B  5.50041D+08  7.30407D-07  5.06036D-09
 f1 13  1/2 +  f2 66  3/2 -    47515178.03 C  4.24897D+10  5.64296D-05  3.90976D-07
                                           B  4.28511D+10  5.69095D-05  3.94301D-07
 f1 13  1/2 +  f2 67  3/2 -    47513039.31 C  2.31628D+10  3.07647D-05  2.13165D-07
                                           B  2.30831D+10  3.06589D-05  2.12431D-07
 f1 13  1/2 +  f2 68  3/2 -    47511233.22 C  1.34251D+11  1.78325D-04  1.23564D-06
                                           B  1.35259D+11  1.79664D-04  1.24492D-06
 f1 13  1/2 +  f2 69  3/2 -    47506338.04 C  2.07604D+10  2.75817D-05  1.91137D-07
                                           B  2.08398D+10  2.76871D-05  1.91868D-07
 f1 13  1/2 +  f2 70  3/2 -    47500519.02 C  5.06014D+11  6.72440D-04  4.66048D-06
                                           B  5.08483D+11  6.75721D-04  4.68322D-06
 f1 13  1/2 +  f2 71  3/2 -    47499624.48 C  2.36310D+08  3.14043D-07  2.17658D-09
                                           B  2.33817D+08  3.10731D-07  2.15362D-09
 f1 13  1/2 +  f2 72  3/2 -    47484633.37 C  7.84549D+09  1.04328D-05  7.23310D-08
                                           B  8.11588D+09  1.07924D-05  7.48238D-08
 f1 13  1/2 +  f2 73  3/2 -    47476697.14 C  3.77896D+11  5.02689D-04  3.48573D-06
                                           B  3.81262D+11  5.07166D-04  3.51678D-06
 f1 13  1/2 +  f2 74  3/2 -    47458376.79 C  7.74836D+11  1.03151D-03  7.15541D-06
                                           B  7.84846D+11  1.04483D-03  7.24785D-06
 f1 13  1/2 +  f2 75  3/2 -    47453905.31 C  3.97941D+10  5.29862D-05  3.67592D-07
                                           B  3.83651D+10  5.10835D-05  3.54392D-07
 f1 13  1/2 +  f2 76  3/2 -    47436314.77 C  2.70543D+12  3.60498D-03  2.50188D-05
                                           B  2.74110D+12  3.65250D-03  2.53487D-05
 f1 13  1/2 +  f2 77  3/2 -    47426509.02 C  2.32078D+09  3.09370D-06  2.14750D-08
                                           B  2.48814D+09  3.31681D-06  2.30237D-08
 f1 14  1/2 +  f2  1  3/2 -    47907914.21 C  8.64522D+06  1.12940D-08  7.76100D-11
                                           B  8.76032D+06  1.14444D-08  7.86433D-11
 f1 14  1/2 +  f2  2  3/2 -    47899780.62 C  1.55821D+08  2.03633D-07  1.39955D-09
                                           B  1.59621D+08  2.08599D-07  1.43368D-09
 f1 14  1/2 +  f2  3  3/2 -    47887638.76 C  2.79889D+06  3.65954D-09  2.51581D-11
                                           B  3.26932D+06  4.27463D-09  2.93867D-11
 f1 14  1/2 +  f2  4  3/2 -    47886082.15 C  7.19419D+07  9.40700D-08  6.46722D-10
                                           B  7.38276D+07  9.65357D-08  6.63673D-10
 f1 14  1/2 +  f2  5  3/2 -    47877104.06 C  2.86517D+08  3.74786D-07  2.57710D-09
                                           B  2.92040D+08  3.82010D-07  2.62677D-09
 f1 14  1/2 +  f2  6  3/2 -    47873477.53 C  1.59874D+09  2.09158D-06  1.43832D-08
                                           B  1.63579D+09  2.14005D-06  1.47165D-08
 f1 14  1/2 +  f2  7  3/2 -    47868989.87 C  7.57136D+07  9.90726D-08  6.81357D-10
                                           B  7.93518D+07  1.03833D-07  7.14098D-10
 f1 14  1/2 +  f2  8  3/2 -    47865806.62 C  9.64777D+08  1.26259D-06  8.68389D-09
                                           B  9.75722D+08  1.27692D-06  8.78241D-09
 f1 14  1/2 +  f2  9  3/2 -    47863941.87 C  2.71956D+09  3.55934D-06  2.44814D-08
                                           B  2.77454D+09  3.63130D-06  2.49764D-08
 f1 14  1/2 +  f2 10  3/2 -    47859893.68 C  9.98124D+09  1.30656D-05  8.98737D-08
                                           B  1.01671D+10  1.33089D-05  9.15476D-08
 f1 14  1/2 +  f2 11  3/2 -    47858089.60 C  2.15792D+10  2.82497D-05  1.94327D-07
                                           B  2.21374D+10  2.89804D-05  1.99354D-07
 f1 14  1/2 +  f2 12  3/2 -    47854023.86 C  7.27933D+10  9.53109D-05  6.55692D-07
                                           B  7.41297D+10  9.70606D-05  6.67729D-07
 f1 14  1/2 +  f2 13  3/2 -    47851178.52 C  3.52089D+11  4.61057D-04  3.17203D-06
                                           B  3.58245D+11  4.69118D-04  3.22749D-06
 f1 14  1/2 +  f2 14  3/2 -    47849092.82 C  1.12655D+11  1.47534D-04  1.01507D-06
                                           B  1.15002D+11  1.50607D-04  1.03621D-06
 f1 14  1/2 +  f2 15  3/2 -    47847133.90 C  3.25963D+11  4.26918D-04  2.93741D-06
                                           B  3.32379D+11  4.35320D-04  2.99522D-06
 f1 14  1/2 +  f2 16  3/2 -    47843728.45 C  3.81036D+11  4.99119D-04  3.43443D-06
                                           B  3.88931D+11  5.09461D-04  3.50559D-06
 f1 14  1/2 +  f2 17  3/2 -    47842879.48 C  4.03247D+10  5.28232D-05  3.63482D-07
                                           B  4.10369D+10  5.37561D-05  3.69901D-07
 f1 14  1/2 +  f2 18  3/2 -    47836586.28 C  6.83654D+10  8.95785D-05  6.16480D-07
                                           B  6.96094D+10  9.12085D-05  6.27698D-07
 f1 14  1/2 +  f2 19  3/2 -    47831870.14 C  5.45694D+10  7.15159D-05  4.92222D-07
                                           B  5.58327D+10  7.31715D-05  5.03617D-07
 f1 14  1/2 +  f2 20  3/2 -    47829355.17 C  2.30987D+11  3.02751D-04  2.08385D-06
                                           B  2.35777D+11  3.09030D-04  2.12707D-06
 f1 14  1/2 +  f2 21  3/2 -    47827879.37 C  5.02326D+10  6.58433D-05  4.53217D-07
                                           B  5.10548D+10  6.69209D-05  4.60635D-07
 f1 14  1/2 +  f2 22  3/2 -    47825989.60 C  2.61419D+11  3.42686D-04  2.35889D-06
                                           B  2.66610D+11  3.49491D-04  2.40573D-06
 f1 14  1/2 +  f2 23  3/2 -    47823165.05 C  5.47357D+11  7.17599D-04  4.93991D-06
                                           B  5.57442D+11  7.30821D-04  5.03093D-06
 f1 14  1/2 +  f2 24  3/2 -    47822986.52 C  1.05688D+11  1.38561D-04  9.53848D-07
                                           B  1.07921D+11  1.41488D-04  9.73999D-07
 f1 14  1/2 +  f2 25  3/2 -    47818766.20 C  1.23151D+10  1.61484D-05  1.11175D-07
                                           B  1.26416D+10  1.65765D-05  1.14122D-07
 f1 14  1/2 +  f2 26  3/2 -    47815275.19 C  4.85037D+11  6.36105D-04  4.37963D-06
                                           B  4.93430D+11  6.47113D-04  4.45542D-06
 f1 14  1/2 +  f2 27  3/2 -    47814971.86 C  1.31920D+11  1.73010D-04  1.19119D-06
                                           B  1.34036D+11  1.75784D-04  1.21030D-06
 f1 14  1/2 +  f2 28  3/2 -    47813501.26 C  6.40956D+11  8.40649D-04  5.78815D-06
                                           B  6.50962D+11  8.53773D-04  5.87851D-06
 f1 14  1/2 +  f2 29  3/2 -    47807744.67 C  1.22096D+11  1.60174D-04  1.10299D-06
                                           B  1.24244D+11  1.62992D-04  1.12239D-06
 f1 14  1/2 +  f2 30  3/2 -    47804971.48 C  2.68362D+12  3.52097D-03  2.42474D-05
                                           B  2.72658D+12  3.57733D-03  2.46355D-05
 f1 14  1/2 +  f2 31  3/2 -    47803182.04 C  2.19580D+12  2.88116D-03  1.98420D-05
                                           B  2.23270D+12  2.92957D-03  2.01754D-05
 f1 14  1/2 +  f2 32  3/2 -    47800861.95 C  4.13167D+08  5.42178D-07  3.73407D-09
                                           B  4.09124D+08  5.36873D-07  3.69752D-09
 f1 14  1/2 +  f2 33  3/2 -    47796945.31 C  1.85460D+12  2.43410D-03  1.67654D-05
                                           B  1.88261D+12  2.47085D-03  1.70186D-05
 f1 14  1/2 +  f2 34  3/2 -    47793482.58 C  1.20313D+12  1.57929D-03  1.08785D-05
                                           B  1.22432D+12  1.60711D-03  1.10701D-05
 f1 14  1/2 +  f2 35  3/2 -    47791619.80 C  1.49648D+11  1.96451D-04  1.35325D-06
                                           B  1.51963D+11  1.99491D-04  1.37419D-06
 f1 14  1/2 +  f2 36  3/2 -    47788973.38 C  1.91316D+12  2.51180D-03  1.73034D-05
                                           B  1.94413D+12  2.55245D-03  1.75835D-05
 f1 14  1/2 +  f2 37  3/2 -    47786891.91 C  5.72819D+10  7.52121D-05  5.18149D-07
                                           B  5.80347D+10  7.62005D-05  5.24958D-07
 f1 14  1/2 +  f2 38  3/2 -    47783965.59 C  2.74477D+11  3.60437D-04  2.48327D-06
                                           B  2.78277D+11  3.65427D-04  2.51765D-06
 f1 14  1/2 +  f2 39  3/2 -    47782532.03 C  1.29875D+12  1.70559D-03  1.17512D-05
                                           B  1.31718D+12  1.72979D-03  1.19179D-05
 f1 14  1/2 +  f2 40  3/2 -    47777238.01 C  1.48603D+13  1.95197D-02  1.34502D-04
                                           B  1.50948D+13  1.98278D-02  1.36624D-04
 f1 14  1/2 +  f2 41  3/2 -    47774124.39 C  3.03999D+11  3.99369D-04  2.75205D-06
                                           B  3.08864D+11  4.05761D-04  2.79610D-06
 f1 14  1/2 +  f2 42  3/2 -    47768737.95 C  1.00788D+13  1.32437D-02  9.12728D-05
                                           B  1.02260D+13  1.34371D-02  9.26057D-05
 f1 14  1/2 +  f2 43  3/2 -    47765693.15 C  4.06248D+13  5.33884D-02  3.67965D-04
                                           B  4.12409D+13  5.41981D-02  3.73546D-04
 f1 14  1/2 +  f2 44  3/2 -    47763866.40 C  1.52701D+12  2.00693D-03  1.38327D-05
                                           B  1.55114D+12  2.03864D-03  1.40513D-05
 f1 14  1/2 +  f2 45  3/2 -    47758213.26 C  1.18556D+12  1.55853D-03  1.07434D-05
                                           B  1.20474D+12  1.58374D-03  1.09172D-05
 f1 14  1/2 +  f2 46  3/2 -    47756553.21 C  2.78012D+13  3.65498D-02  2.51958D-04
                                           B  2.81983D+13  3.70719D-02  2.55557D-04
 f1 14  1/2 +  f2 47  3/2 -    47752469.84 C  1.19835D+13  1.57573D-02  1.08633D-04
                                           B  1.21453D+13  1.59700D-02  1.10099D-04
 f1 14  1/2 +  f2 48  3/2 -    47744526.23 C  2.26467D+12  2.97883D-03  2.05399D-05
                                           B  2.29770D+12  3.02227D-03  2.08394D-05
 f1 14  1/2 +  f2 49  3/2 -    47734958.19 C  5.06468D+13  6.66449D-02  4.59627D-04
                                           B  5.14535D+13  6.77064D-02  4.66948D-04
 f1 14  1/2 +  f2 50  3/2 -    47733277.95 C  1.36237D+13  1.79284D-02  1.23650D-04
                                           B  1.38394D+13  1.82123D-02  1.25608D-04
 f1 14  1/2 +  f2 51  3/2 -    47726561.26 C  7.98397D+11  1.05096D-03  7.24939D-06
                                           B  8.07673D+11  1.06317D-03  7.33362D-06
 f1 14  1/2 +  f2 52  3/2 -    47718821.52 C  5.29899D+13  6.97753D-02  4.81379D-04
                                           B  5.37562D+13  7.07843D-02  4.88340D-04
 f1 14  1/2 +  f2 53  3/2 -    47716283.87 C  9.40367D+11  1.23837D-03  8.54400D-06
                                           B  9.48930D+11  1.24965D-03  8.62180D-06
 f1 14  1/2 +  f2 54  3/2 -    47711534.28 C  8.64960D+12  1.13930D-02  7.86121D-05
                                           B  8.78483D+12  1.15711D-02  7.98411D-05
 f1 14  1/2 +  f2 55  3/2 -    47688933.90 C  5.84754D+13  7.70949D-02  5.32211D-04
                                           B  5.93592D+13  7.82601D-02  5.40255D-04
 f1 14  1/2 +  f2 56  3/2 -    47672643.42 C  5.16991D+12  6.82075D-03  4.71019D-05
                                           B  5.23139D+12  6.90186D-03  4.76620D-05
 f1 14  1/2 +  f2 57  3/2 -    47589867.23 C  3.39463D+06  4.49419D-09  3.10894D-11
                                           B  3.43636D+06  4.54944D-09  3.14716D-11
 f1 14  1/2 +  f2 58  3/2 -    47546256.22 C  8.34022D+06  1.10620D-08  7.65935D-11
                                           B  8.92845D+06  1.18422D-08  8.19956D-11
 f1 14  1/2 +  f2 59  3/2 -    47545200.38 C  1.04823D+10  1.39037D-05  9.62718D-08
                                           B  1.05576D+10  1.40036D-05  9.69633D-08
 f1 14  1/2 +  f2 60  3/2 -    47542324.83 C  7.07598D+07  9.38671D-08  6.49993D-10
                                           B  7.19432D+07  9.54370D-08  6.60864D-10
 f1 14  1/2 +  f2 61  3/2 -    47540925.58 C  8.54971D+07  1.13424D-07  7.85438D-10
                                           B  8.65978D+07  1.14884D-07  7.95549D-10
 f1 14  1/2 +  f2 62  3/2 -    47537738.53 C  1.43837D+06  1.90845D-09  1.32165D-11
                                           B  1.50172D+06  1.99251D-09  1.37987D-11
 f1 14  1/2 +  f2 63  3/2 -    47536854.07 C  4.28310D+07  5.68310D-08  3.93578D-10
                                           B  4.46489D+07  5.92431D-08  4.10283D-10
 f1 14  1/2 +  f2 64  3/2 -    47526727.97 C  7.16457D+09  9.51047D-06  6.58779D-08
                                           B  7.22606D+09  9.59210D-06  6.64433D-08
 f1 14  1/2 +  f2 65  3/2 -    47520487.98 C  1.92004D+10  2.54939D-05  1.76616D-07
                                           B  1.94004D+10  2.57595D-05  1.78456D-07
 f1 14  1/2 +  f2 66  3/2 -    47517589.12 C  2.17998D+11  2.89489D-04  2.00564D-06
                                           B  2.19953D+11  2.92085D-04  2.02363D-06
 f1 14  1/2 +  f2 67  3/2 -    47515450.40 C  1.75746D+11  2.33401D-04  1.61712D-06
                                           B  1.76325D+11  2.34171D-04  1.62246D-06
 f1 14  1/2 +  f2 68  3/2 -    47513644.31 C  6.20850D+10  8.24590D-05  5.71341D-07
                                           B  6.24669D+10  8.29662D-05  5.74855D-07
 f1 14  1/2 +  f2 69  3/2 -    47508749.13 C  3.16951D+10  4.21049D-05  2.91766D-07
                                           B  3.19184D+10  4.24016D-05  2.93822D-07
 f1 14  1/2 +  f2 70  3/2 -    47502930.12 C  5.80099D+11  7.70813D-04  5.34200D-06
                                           B  5.82978D+11  7.74639D-04  5.36852D-06
 f1 14  1/2 +  f2 71  3/2 -    47502035.57 C  3.37318D+10  4.48232D-05  3.10646D-07
                                           B  3.43073D+10  4.55879D-05  3.15946D-07
 f1 14  1/2 +  f2 72  3/2 -    47487044.46 C  3.08500D+11  4.10197D-04  2.84376D-06
                                           B  3.09758D+11  4.11870D-04  2.85536D-06
 f1 14  1/2 +  f2 73  3/2 -    47479108.23 C  4.49937D+11  5.98458D-04  4.14961D-06
                                           B  4.53640D+11  6.03385D-04  4.18377D-06
 f1 14  1/2 +  f2 74  3/2 -    47460787.88 C  4.05454D+12  5.39709D-03  3.74369D-05
                                           B  4.09595D+12  5.45221D-03  3.78193D-05
 f1 14  1/2 +  f2 75  3/2 -    47456316.40 C  6.10867D+12  8.13291D-03  5.64193D-05
                                           B  6.11264D+12  8.13820D-03  5.64560D-05
 f1 14  1/2 +  f2 76  3/2 -    47438725.86 C  4.46693D+11  5.95156D-04  4.13022D-06
                                           B  4.41991D+11  5.88892D-04  4.08675D-06
 f1 14  1/2 +  f2 77  3/2 -    47428920.11 C  2.30255D+12  3.06910D-03  2.13031D-05
                                           B  2.32356D+12  3.09710D-03  2.14974D-05
 f1 15  1/2 +  f2  1  3/2 -    47948111.32 C  1.56512D+05  2.04123D-10  1.40151D-12
                                           B  1.54957D+05  2.02095D-10  1.38758D-12
 f1 15  1/2 +  f2  2  3/2 -    47939977.72 C  2.96533D+07  3.86870D-08  2.65670D-10
                                           B  3.03283D+07  3.95677D-08  2.71718D-10
 f1 15  1/2 +  f2  3  3/2 -    47927835.86 C  5.52160D+08  7.20738D-07  4.95068D-09
                                           B  5.57059D+08  7.27132D-07  4.99461D-09
 f1 15  1/2 +  f2  4  3/2 -    47926279.26 C  2.98199D+07  3.89266D-08  2.67392D-10
                                           B  3.01757D+07  3.93910D-08  2.70582D-10
 f1 15  1/2 +  f2  5  3/2 -    47917301.16 C  4.56957D+07  5.96731D-08  4.09979D-10
                                           B  4.74331D+07  6.19419D-08  4.25567D-10
 f1 15  1/2 +  f2  6  3/2 -    47913674.63 C  4.45050D+08  5.81270D-07  3.99387D-09
                                           B  4.56430D+08  5.96132D-07  4.09599D-09
 f1 15  1/2 +  f2  7  3/2 -    47909186.97 C  9.51935D+07  1.24353D-07  8.54505D-10
                                           B  1.01337D+08  1.32379D-07  9.09655D-10
 f1 15  1/2 +  f2  8  3/2 -    47906003.73 C  3.63144D+09  4.74446D-06  3.26041D-08
                                           B  3.67757D+09  4.80473D-06  3.30183D-08
 f1 15  1/2 +  f2  9  3/2 -    47904138.97 C  7.03079D+08  9.18640D-07  6.31318D-09
                                           B  7.14013D+08  9.32928D-07  6.41137D-09
 f1 15  1/2 +  f2 10  3/2 -    47900090.78 C  6.47752D+09  8.46494D-06  5.81785D-08
                                           B  6.56932D+09  8.58491D-06  5.90031D-08
 f1 15  1/2 +  f2 11  3/2 -    47898286.70 C  6.52387D+08  8.52616D-07  5.86015D-09
                                           B  6.47402D+08  8.46101D-07  5.81537D-09
 f1 15  1/2 +  f2 12  3/2 -    47894220.96 C  2.70234D+09  3.53233D-06  2.42803D-08
                                           B  2.74342D+09  3.58602D-06  2.46494D-08
 f1 15  1/2 +  f2 13  3/2 -    47891375.63 C  3.42461D+07  4.47697D-08  3.07753D-10
                                           B  4.62326D+07  6.04396D-08  4.15470D-10
 f1 15  1/2 +  f2 14  3/2 -    47889289.92 C  5.92000D+10  7.73986D-05  5.32072D-07
                                           B  6.01687D+10  7.86650D-05  5.40778D-07
 f1 15  1/2 +  f2 15  3/2 -    47887331.00 C  1.08102D+10  1.41345D-05  9.71709D-08
                                           B  1.10840D+10  1.44924D-05  9.96314D-08
 f1 15  1/2 +  f2 16  3/2 -    47883925.56 C  2.80125D+10  3.66320D-05  2.51853D-07
                                           B  2.85841D+10  3.73794D-05  2.56991D-07
 f1 15  1/2 +  f2 17  3/2 -    47883076.58 C  1.04218D+10  1.36290D-05  9.37040D-08
                                           B  1.05933D+10  1.38533D-05  9.52460D-08
 f1 15  1/2 +  f2 18  3/2 -    47876783.39 C  4.78228D+09  6.25566D-06  4.30154D-08
                                           B  4.93666D+09  6.45759D-06  4.44039D-08
 f1 15  1/2 +  f2 19  3/2 -    47872067.24 C  9.08495D+06  1.18863D-08  8.17409D-11
                                           B  9.79466D+06  1.28148D-08  8.81265D-11
 f1 15  1/2 +  f2 20  3/2 -    47869552.28 C  7.78655D+09  1.01886D-05  7.00697D-08
                                           B  7.92166D+09  1.03654D-05  7.12855D-08
 f1 15  1/2 +  f2 21  3/2 -    47868076.47 C  6.88768D+09  9.01299D-06  6.19867D-08
                                           B  6.98712D+09  9.14311D-06  6.28816D-08
 f1 15  1/2 +  f2 22  3/2 -    47866186.71 C  1.87392D+08  2.45234D-07  1.68666D-09
                                           B  1.93953D+08  2.53820D-07  1.74571D-09
 f1 15  1/2 +  f2 23  3/2 -    47863362.16 C  2.63557D+10  3.44950D-05  2.37262D-07
                                           B  2.69110D+10  3.52218D-05  2.42261D-07
 f1 15  1/2 +  f2 24  3/2 -    47863183.62 C  5.07853D+09  6.64696D-06  4.57190D-08
                                           B  5.14323D+09  6.73164D-06  4.63015D-08
 f1 15  1/2 +  f2 25  3/2 -    47858963.31 C  1.19740D+10  1.56747D-05  1.07823D-07
                                           B  1.21147D+10  1.58589D-05  1.09090D-07
 f1 15  1/2 +  f2 26  3/2 -    47855472.30 C  7.78407D+07  1.01913D-07  7.01093D-10
                                           B  8.48070D+07  1.11034D-07  7.63836D-10
 f1 15  1/2 +  f2 27  3/2 -    47855168.96 C  1.05065D+09  1.37559D-06  9.46312D-09
                                           B  1.02875D+09  1.34692D-06  9.26589D-09
 f1 15  1/2 +  f2 28  3/2 -    47853698.37 C  3.15331D+10  4.12880D-05  2.84043D-07
                                           B  3.24574D+10  4.24983D-05  2.92369D-07
 f1 15  1/2 +  f2 29  3/2 -    47847941.77 C  5.43092D+09  7.11270D-06  4.89381D-08
                                           B  5.50744D+09  7.21291D-06  4.96276D-08
 f1 15  1/2 +  f2 30  3/2 -    47845168.59 C  3.40986D+10  4.46631D-05  3.07317D-07
                                           B  3.47698D+10  4.55422D-05  3.13366D-07
 f1 15  1/2 +  f2 31  3/2 -    47843379.14 C  2.80722D+09  3.67723D-06  2.53031D-08
                                           B  2.87094D+09  3.76070D-06  2.58775D-08
 f1 15  1/2 +  f2 32  3/2 -    47841059.05 C  3.94200D+10  5.16420D-05  3.55367D-07
                                           B  3.99414D+10  5.23250D-05  3.60068D-07
 f1 15  1/2 +  f2 33  3/2 -    47837142.41 C  1.39411D+09  1.82664D-06  1.25708D-08
                                           B  1.47048D+09  1.92671D-06  1.32595D-08
 f1 15  1/2 +  f2 34  3/2 -    47833679.69 C  3.76238D+11  4.93041D-04  3.39332D-06
                                           B  3.82029D+11  5.00629D-04  3.44554D-06
 f1 15  1/2 +  f2 35  3/2 -    47831816.90 C  1.82959D+10  2.39778D-05  1.65032D-07
                                           B  1.89980D+10  2.48978D-05  1.71364D-07
 f1 15  1/2 +  f2 36  3/2 -    47829170.49 C  1.24565D+11  1.63267D-04  1.12378D-06
                                           B  1.27852D+11  1.67575D-04  1.15343D-06
 f1 15  1/2 +  f2 37  3/2 -    47827089.02 C  5.42055D+10  7.10532D-05  4.89086D-07
                                           B  5.53350D+10  7.25337D-05  4.99277D-07
 f1 15  1/2 +  f2 38  3/2 -    47824162.69 C  1.03497D+10  1.35681D-05  9.34004D-08
                                           B  1.03920D+10  1.36236D-05  9.37821D-08
 f1 15  1/2 +  f2 39  3/2 -    47822729.13 C  4.59222D+09  6.02062D-06  4.14460D-08
                                           B  4.61770D+09  6.05403D-06  4.16760D-08
 f1 15  1/2 +  f2 40  3/2 -    47817435.12 C  8.80209D+11  1.15425D-03  7.94676D-06
                                           B  8.95028D+11  1.17369D-03  8.08055D-06
 f1 15  1/2 +  f2 41  3/2 -    47814321.50 C  3.67297D+10  4.81714D-05  3.31671D-07
                                           B  3.73567D+10  4.89938D-05  3.37333D-07
 f1 15  1/2 +  f2 42  3/2 -    47808935.05 C  3.49997D+11  4.59128D-04  3.16155D-06
                                           B  3.56056D+11  4.67077D-04  3.21629D-06
 f1 15  1/2 +  f2 43  3/2 -    47805890.25 C  7.27969D+11  9.55076D-04  6.57707D-06
                                           B  7.46163D+11  9.78946D-04  6.74144D-06
 f1 15  1/2 +  f2 44  3/2 -    47804063.51 C  2.58978D+11  3.39799D-04  2.34009D-06
                                           B  2.64935D+11  3.47614D-04  2.39391D-06
 f1 15  1/2 +  f2 45  3/2 -    47798410.36 C  1.39248D+09  1.82747D-06  1.25867D-08
                                           B  1.28054D+09  1.68056D-06  1.15749D-08
 f1 15  1/2 +  f2 46  3/2 -    47796750.31 C  7.63586D+11  1.00219D-03  6.90281D-06
                                           B  7.79198D+11  1.02268D-03  7.04395D-06
 f1 15  1/2 +  f2 47  3/2 -    47792666.94 C  5.43605D+10  7.13590D-05  4.91545D-07
                                           B  5.64186D+10  7.40607D-05  5.10155D-07
 f1 15  1/2 +  f2 48  3/2 -    47784723.34 C  8.01505D+10  1.05248D-04  7.25107D-07
                                           B  8.13528D+10  1.06827D-04  7.35985D-07
 f1 15  1/2 +  f2 49  3/2 -    47775155.29 C  1.99012D+12  2.61434D-03  1.80151D-05
                                           B  2.02537D+12  2.66065D-03  1.83342D-05
 f1 15  1/2 +  f2 50  3/2 -    47773475.05 C  2.06064D+12  2.70718D-03  1.86555D-05
                                           B  2.07798D+12  2.72996D-03  1.88124D-05
 f1 15  1/2 +  f2 51  3/2 -    47766758.37 C  5.29632D+12  6.96002D-03  4.79690D-05
                                           B  5.33869D+12  7.01569D-03  4.83527D-05
 f1 15  1/2 +  f2 52  3/2 -    47759018.63 C  6.06910D+12  7.97814D-03  5.49948D-05
                                           B  6.13891D+12  8.06990D-03  5.56273D-05
 f1 15  1/2 +  f2 53  3/2 -    47756480.97 C  1.56752D+11  2.06081D-04  1.42063D-06
                                           B  1.61494D+11  2.12314D-04  1.46360D-06
 f1 15  1/2 +  f2 54  3/2 -    47751731.38 C  1.04364D+10  1.37234D-05  9.46122D-08
                                           B  1.06557D+10  1.40117D-05  9.65999D-08
 f1 15  1/2 +  f2 55  3/2 -    47729131.01 C  1.47003D+11  1.93485D-04  1.33456D-06
                                           B  1.54757D+11  2.03690D-04  1.40496D-06
 f1 15  1/2 +  f2 56  3/2 -    47712840.53 C  4.89414D+11  6.44605D-04  4.44768D-06
                                           B  4.96835D+11  6.54380D-04  4.51513D-06
 f1 15  1/2 +  f2 57  3/2 -    47630064.34 C  3.89353D+05  5.14599D-10  3.55683D-12
                                           B  3.86245D+05  5.10491D-10  3.52844D-12
 f1 15  1/2 +  f2 58  3/2 -    47586453.32 C  7.34585D+09  9.72664D-06  6.72907D-08
                                           B  7.41241D+09  9.81479D-06  6.79005D-08
 f1 15  1/2 +  f2 59  3/2 -    47585397.49 C  2.11263D+10  2.79745D-05  1.93537D-07
                                           B  2.13108D+10  2.82189D-05  1.95228D-07
 f1 15  1/2 +  f2 60  3/2 -    47582521.93 C  2.87766D+07  3.81094D-08  2.63670D-10
                                           B  2.89344D+07  3.83184D-08  2.65116D-10
 f1 15  1/2 +  f2 61  3/2 -    47581122.68 C  1.48496D+10  1.96668D-05  1.36074D-07
                                           B  1.49838D+10  1.98445D-05  1.37303D-07
 f1 15  1/2 +  f2 62  3/2 -    47577935.63 C  3.62336D+09  4.79942D-06  3.32092D-08
                                           B  3.63874D+09  4.81979D-06  3.33502D-08
 f1 15  1/2 +  f2 63  3/2 -    47577051.18 C  3.62973D+09  4.80803D-06  3.32694D-08
                                           B  3.66947D+09  4.86067D-06  3.36337D-08
 f1 15  1/2 +  f2 64  3/2 -    47566925.07 C  1.23144D+10  1.63189D-05  1.12944D-07
                                           B  1.24124D+10  1.64487D-05  1.13842D-07
 f1 15  1/2 +  f2 65  3/2 -    47560685.08 C  1.26474D+11  1.67646D-04  1.16043D-06
                                           B  1.27579D+11  1.69111D-04  1.17058D-06
 f1 15  1/2 +  f2 66  3/2 -    47557786.23 C  5.64572D+11  7.48452D-04  5.18105D-06
                                           B  5.68794D+11  7.54049D-04  5.21980D-06
 f1 15  1/2 +  f2 67  3/2 -    47555647.51 C  3.11105D+12  4.12468D-03  2.85538D-05
                                           B  3.13495D+12  4.15637D-03  2.87732D-05
 f1 15  1/2 +  f2 68  3/2 -    47553841.41 C  6.66865D+10  8.84208D-05  6.12131D-07
                                           B  6.71917D+10  8.90907D-05  6.16769D-07
 f1 15  1/2 +  f2 69  3/2 -    47548946.24 C  1.04439D+10  1.38506D-05  9.58966D-08
                                           B  1.06300D+10  1.40973D-05  9.76050D-08
 f1 15  1/2 +  f2 70  3/2 -    47543127.22 C  1.76025D+11  2.33500D-04  1.61687D-06
                                           B  1.77066D+11  2.34880D-04  1.62643D-06
 f1 15  1/2 +  f2 71  3/2 -    47542232.68 C  4.03755D+12  5.35607D-03  3.70887D-05
                                           B  4.06751D+12  5.39582D-03  3.73640D-05
 f1 15  1/2 +  f2 72  3/2 -    47527241.56 C  5.39687D+12  7.16382D-03  4.96224D-05
                                           B  5.43179D+12  7.21017D-03  4.99435D-05
 f1 15  1/2 +  f2 73  3/2 -    47519305.34 C  9.81346D+11  1.30308D-03  9.02766D-06
                                           B  9.85899D+11  1.30912D-03  9.06954D-06
 f1 15  1/2 +  f2 74  3/2 -    47500984.99 C  4.57134D+12  6.07472D-03  4.21017D-05
                                           B  4.59054D+12  6.10024D-03  4.22785D-05
 f1 15  1/2 +  f2 75  3/2 -    47496513.51 C  2.50502D+14  3.32947D-01  2.30775D-03
                                           B  2.51813D+14  3.34690D-01  2.31984D-03
 f1 15  1/2 +  f2 76  3/2 -    47478922.96 C  2.91110D+13  3.87207D-02  2.68484D-04
                                           B  2.92403D+13  3.88927D-02  2.69676D-04
 f1 15  1/2 +  f2 77  3/2 -    47469117.22 C  1.18167D+13  1.57240D-02  1.09050D-04
                                           B  1.18564D+13  1.57768D-02  1.09417D-04
 f1  1  3/2 +  f2  1  1/2 -    47775494.31 C  7.67673D+13  2.01690D-01  1.38981D-03
                                           B  7.79501D+13  2.04797D-01  1.41122D-03
 f1  1  3/2 +  f2  2  1/2 -    47764004.59 C  3.10325D+11  8.15706D-04  5.62223D-06
                                           B  3.14953D+11  8.27870D-04  5.70607D-06
 f1  1  3/2 +  f2  3  1/2 -    47761048.76 C  7.57776D+10  1.99210D-04  1.37313D-06
                                           B  7.68995D+10  2.02159D-04  1.39346D-06
 f1  1  3/2 +  f2  4  1/2 -    47750899.10 C  2.71297D+12  7.13508D-03  4.91918D-05
                                           B  2.75192D+12  7.23754D-03  4.98982D-05
 f1  1  3/2 +  f2  5  1/2 -    47749606.83 C  7.04635D+11  1.85328D-03  1.27776D-05
                                           B  7.14708D+11  1.87978D-03  1.29602D-05
 f1  1  3/2 +  f2  6  1/2 -    47742525.36 C  2.56001D+11  6.73517D-04  4.64429D-06
                                           B  2.59585D+11  6.82947D-04  4.70931D-06
 f1  1  3/2 +  f2  7  1/2 -    47740601.20 C  1.33985D+12  3.52532D-03  2.43101D-05
                                           B  1.35850D+12  3.57440D-03  2.46485D-05
 f1  1  3/2 +  f2  8  1/2 -    47734655.65 C  9.34263D+10  2.45878D-04  1.69575D-06
                                           B  9.47049D+10  2.49243D-04  1.71895D-06
 f1  1  3/2 +  f2  9  1/2 -    47732094.21 C  9.83281D+09  2.58806D-05  1.78501D-07
                                           B  9.96770D+09  2.62356D-05  1.80949D-07
 f1  1  3/2 +  f2 10  1/2 -    47729201.23 C  6.71682D+10  1.76813D-04  1.21956D-06
                                           B  6.80739D+10  1.79197D-04  1.23601D-06
 f1  1  3/2 +  f2 11  1/2 -    47718783.16 C  2.14316D+09  5.64408D-06  3.89385D-08
                                           B  2.17067D+09  5.71653D-06  3.94383D-08
 f1  1  3/2 +  f2 12  1/2 -    47717227.27 C  5.94854D+10  1.56667D-04  1.08088D-06
                                           B  6.02517D+10  1.58685D-04  1.09481D-06
 f1  1  3/2 +  f2 13  1/2 -    47709550.42 C  3.53940D+09  9.32474D-06  6.43438D-08
                                           B  3.58483D+09  9.44444D-06  6.51698D-08
 f1  1  3/2 +  f2 14  1/2 -    47702371.93 C  8.15438D+10  2.14896D-04  1.48308D-06
                                           B  8.25509D+10  2.17550D-04  1.50140D-06
 f1  1  3/2 +  f2 15  1/2 -    47701219.86 C  4.31048D+09  1.13602D-05  7.84026D-08
                                           B  4.36305D+09  1.14987D-05  7.93587D-08
 f1  1  3/2 +  f2 16  1/2 -    47693878.60 C  2.54357D+09  6.70557D-06  4.62859D-08
                                           B  2.57500D+09  6.78843D-06  4.68579D-08
 f1  1  3/2 +  f2 17  1/2 -    47686799.21 C  1.41595D+09  3.73397D-06  2.57779D-08
                                           B  1.43258D+09  3.77781D-06  2.60806D-08
 f1  1  3/2 +  f2 18  1/2 -    47684155.86 C  1.71895D+09  4.53349D-06  3.12993D-08
                                           B  1.73748D+09  4.58235D-06  3.16366D-08
 f1  1  3/2 +  f2 19  1/2 -    47675548.18 C  2.92806D+10  7.72513D-05  5.33440D-07
                                           B  2.96045D+10  7.81059D-05  5.39341D-07
 f1  1  3/2 +  f2 20  1/2 -    47673852.21 C  4.72222D+09  1.24596D-05  8.60396D-08
                                           B  4.77506D+09  1.25990D-05  8.70024D-08
 f1  1  3/2 +  f2 21  1/2 -    47669075.38 C  2.77941D+09  7.33494D-06  5.06565D-08
                                           B  2.80903D+09  7.41312D-06  5.11965D-08
 f1  1  3/2 +  f2 22  1/2 -    47661518.70 C  9.32128D+06  2.46069D-08  1.69967D-10
                                           B  9.45620D+06  2.49631D-08  1.72428D-10
 f1  1  3/2 +  f2 23  1/2 -    47659482.86 C  5.20058D+07  1.37300D-07  9.48412D-10
                                           B  5.26344D+07  1.38960D-07  9.59875D-10
 f1  1  3/2 +  f2 24  1/2 -    47653664.03 C  8.93891D+07  2.36053D-07  1.63076D-09
                                           B  9.02703D+07  2.38380D-07  1.64683D-09
 f1  1  3/2 +  f2 25  1/2 -    47634329.78 C  4.70518D+08  1.24352D-06  8.59428D-09
                                           B  4.75057D+08  1.25552D-06  8.67719D-09
 f1  1  3/2 +  f2 26  1/2 -    47632563.58 C  1.40660D+09  3.71774D-06  2.56951D-08
                                           B  1.41978D+09  3.75260D-06  2.59360D-08
 f1  1  3/2 +  f2 27  1/2 -    47627179.72 C  6.52920D+06  1.72611D-08  1.19313D-10
                                           B  6.59417D+06  1.74328D-08  1.20500D-10
 f1  1  3/2 +  f2 28  1/2 -    47622511.68 C  8.49517D+08  2.24629D-06  1.55285D-08
                                           B  8.57046D+08  2.26619D-06  1.56661D-08
 f1  1  3/2 +  f2 29  1/2 -    47615244.61 C  6.09041D+07  1.61091D-07  1.11379D-09
                                           B  6.14358D+07  1.62498D-07  1.12351D-09
 f1  1  3/2 +  f2 30  1/2 -    47606849.65 C  1.09045D+08  2.88526D-07  1.99522D-09
                                           B  1.09928D+08  2.90861D-07  2.01137D-09
 f1  1  3/2 +  f2 31  1/2 -    47595367.37 C  4.62699D+06  1.22486D-08  8.47223D-11
                                           B  4.66813D+06  1.23575D-08  8.54755D-11
 f1  1  3/2 +  f2 32  1/2 -    47569057.83 C  1.13427D+07  3.00597D-08  2.08034D-10
                                           B  1.14206D+07  3.02662D-08  2.09464D-10
 f1  1  3/2 +  f2 33  1/2 -    47430880.73 C  2.26317D+07  6.03271D-08  4.18723D-10
                                           B  2.27147D+07  6.05483D-08  4.20258D-10
 f1  1  3/2 +  f2 34  1/2 -    47426228.36 C  3.94818D+05  1.05263D-09  7.30692D-12
                                           B  4.03202D+05  1.07499D-09  7.46208D-12
 f1  1  3/2 +  f2 35  1/2 -    47421317.05 C  7.85519D+06  2.09473D-08  1.45422D-10
                                           B  7.79512D+06  2.07871D-08  1.44310D-10
 f1  1  3/2 +  f2 36  1/2 -    47410370.06 C  1.07468D+05  2.86715D-10  1.99092D-12
                                           B  1.01382D+05  2.70478D-10  1.87817D-12
 f1  1  3/2 +  f2 37  1/2 -    47400519.99 C  1.30431D+06  3.48122D-09  2.41782D-11
                                           B  1.32699D+06  3.54176D-09  2.45986D-11
 f1  1  3/2 +  f2 38  1/2 -    47393471.28 C  9.13958D+08  2.44010D-06  1.69498D-08
                                           B  9.12308D+08  2.43569D-06  1.69192D-08
 f1  1  3/2 +  f2 39  1/2 -    47387640.56 C  2.50217D+07  6.68197D-08  4.64211D-10
                                           B  2.49627D+07  6.66621D-08  4.63116D-10
 f1  1  3/2 +  f2 40  1/2 -    47363934.38 C  3.01262D+04  8.05317D-11  5.59751D-13
                                           B  2.96696D+04  7.93111D-11  5.51267D-13
 f1  1  3/2 +  f2 41  1/2 -    47345633.52 C  9.61144D+04  2.57126D-10  1.78789D-12
                                           B  9.60133D+04  2.56856D-10  1.78601D-12
 f1  1  3/2 +  f2 42  1/2 -    47334999.56 C  1.41328D+02  3.78252D-13  2.63072D-15
                                           B  1.41633D+02  3.79068D-13  2.63639D-15
 f1  1  3/2 +  f2 43  1/2 -    47313068.63 C  1.75843D+06  4.71065D-09  3.27774D-11
                                           B  1.75492D+06  4.70123D-09  3.27119D-11
 f1  2  3/2 +  f2  1  1/2 -    47781811.82 C  1.36913D+10  3.59613D-05  2.47770D-07
                                           B  1.39419D+10  3.66196D-05  2.52305D-07
 f1  2  3/2 +  f2  2  1/2 -    47770322.09 C  3.91282D+12  1.02823D-02  7.08612D-05
                                           B  3.97751D+12  1.04523D-02  7.20328D-05
 f1  2  3/2 +  f2  3  1/2 -    47767366.26 C  3.26975D+12  8.59348D-03  5.92262D-05
                                           B  3.32887D+12  8.74886D-03  6.02970D-05
 f1  2  3/2 +  f2  4  1/2 -    47757216.60 C  1.43699D+11  3.77827D-04  2.60453D-06
                                           B  1.45981D+11  3.83828D-04  2.64590D-06
 f1  2  3/2 +  f2  5  1/2 -    47755924.33 C  2.84927D+11  7.49198D-04  5.16470D-06
                                           B  2.90005D+11  7.62550D-04  5.25674D-06
 f1  2  3/2 +  f2  6  1/2 -    47748842.86 C  1.69059D+13  4.44662D-02  3.06579D-04
                                           B  1.71452D+13  4.50957D-02  3.10919D-04
 f1  2  3/2 +  f2  7  1/2 -    47746918.70 C  3.17050D+10  8.33979D-05  5.75023D-07
                                           B  3.19570D+10  8.40607D-05  5.79593D-07
 f1  2  3/2 +  f2  8  1/2 -    47740973.15 C  6.77845D+11  1.78347D-03  1.22984D-05
                                           B  6.88629D+11  1.81184D-03  1.24941D-05
 f1  2  3/2 +  f2  9  1/2 -    47738411.71 C  1.61802D+11  4.25760D-04  2.93611D-06
                                           B  1.64145D+11  4.31926D-04  2.97863D-06
 f1  2  3/2 +  f2 10  1/2 -    47735518.73 C  2.91088D+13  7.66054D-02  5.28315D-04
                                           B  2.95448D+13  7.77528D-02  5.36229D-04
 f1  2  3/2 +  f2 11  1/2 -    47725100.66 C  1.73177D+13  4.55947D-02  3.14516D-04
                                           B  1.75891D+13  4.63092D-02  3.19445D-04
 f1  2  3/2 +  f2 12  1/2 -    47723544.78 C  2.04731D+12  5.39058D-03  3.71859D-05
                                           B  2.07982D+12  5.47618D-03  3.77764D-05
 f1  2  3/2 +  f2 13  1/2 -    47715867.92 C  2.18694D+08  5.76008D-07  3.97412D-09
                                           B  2.03446D+08  5.35847D-07  3.69704D-09
 f1  2  3/2 +  f2 14  1/2 -    47708689.43 C  3.99884D+09  1.05355D-05  7.27000D-08
                                           B  4.08320D+09  1.07578D-05  7.42337D-08
 f1  2  3/2 +  f2 15  1/2 -    47707537.36 C  1.09824D+12  2.89362D-03  1.99678D-05
                                           B  1.11299D+12  2.93249D-03  2.02360D-05
 f1  2  3/2 +  f2 16  1/2 -    47700196.10 C  5.67561D+12  1.49586D-02  1.03239D-04
                                           B  5.77859D+12  1.52300D-02  1.05113D-04
 f1  2  3/2 +  f2 17  1/2 -    47693116.71 C  7.19891D+10  1.89790D-04  1.31007D-06
                                           B  7.25424D+10  1.91248D-04  1.32013D-06
 f1  2  3/2 +  f2 18  1/2 -    47690473.36 C  8.29087D+10  2.18602D-04  1.50903D-06
                                           B  8.44992D+10  2.22796D-04  1.53798D-06
 f1  2  3/2 +  f2 19  1/2 -    47681865.68 C  1.04336D+11  2.75198D-04  1.90006D-06
                                           B  1.05718D+11  2.78845D-04  1.92524D-06
 f1  2  3/2 +  f2 20  1/2 -    47680169.71 C  1.45717D+11  3.84372D-04  2.65393D-06
                                           B  1.47467D+11  3.88989D-04  2.68581D-06
 f1  2  3/2 +  f2 21  1/2 -    47675392.88 C  1.08270D+11  2.85651D-04  1.97250D-06
                                           B  1.09811D+11  2.89718D-04  2.00058D-06
 f1  2  3/2 +  f2 22  1/2 -    47667836.20 C  3.02580D+09  7.98560D-06  5.51516D-08
                                           B  3.03473D+09  8.00916D-06  5.53143D-08
 f1  2  3/2 +  f2 23  1/2 -    47665800.36 C  1.11529D+11  2.94369D-04  2.03311D-06
                                           B  1.13334D+11  2.99133D-04  2.06601D-06
 f1  2  3/2 +  f2 24  1/2 -    47659981.53 C  4.67648D+08  1.23461D-06  8.52807D-09
                                           B  4.86846D+08  1.28529D-06  8.87817D-09
 f1  2  3/2 +  f2 25  1/2 -    47640647.28 C  6.04650D+11  1.59760D-03  1.10399D-05
                                           B  6.14868D+11  1.62459D-03  1.12264D-05
 f1  2  3/2 +  f2 26  1/2 -    47638881.08 C  3.34534D+11  8.83964D-04  6.10870D-06
                                           B  3.39774D+11  8.97811D-04  6.20439D-06
 f1  2  3/2 +  f2 27  1/2 -    47633497.22 C  4.12968D+10  1.09146D-04  7.54349D-07
                                           B  4.20043D+10  1.11016D-04  7.67272D-07
 f1  2  3/2 +  f2 28  1/2 -    47628829.18 C  5.16507D+10  1.36538D-04  9.43756D-07
                                           B  5.24812D+10  1.38734D-04  9.58932D-07
 f1  2  3/2 +  f2 29  1/2 -    47621562.11 C  9.70056D+09  2.56512D-05  1.77329D-07
                                           B  9.85515D+09  2.60600D-05  1.80155D-07
 f1  2  3/2 +  f2 30  1/2 -    47613167.15 C  4.53808D+06  1.20043D-08  8.30013D-11
                                           B  4.21206D+06  1.11419D-08  7.70384D-11
 f1  2  3/2 +  f2 31  1/2 -    47601684.87 C  4.40342D+08  1.16537D-06  8.05966D-09
                                           B  4.47961D+08  1.18553D-06  8.19910D-09
 f1  2  3/2 +  f2 32  1/2 -    47575375.33 C  6.36887D+07  1.68739D-07  1.16764D-09
                                           B  6.45439D+07  1.71005D-07  1.18332D-09
 f1  2  3/2 +  f2 33  1/2 -    47437198.23 C  1.12536D+11  2.99895D-04  2.08126D-06
                                           B  1.14089D+11  3.04035D-04  2.10999D-06
 f1  2  3/2 +  f2 34  1/2 -    47432545.86 C  8.49892D+11  2.26532D-03  1.57227D-05
                                           B  8.57973D+11  2.28685D-03  1.58722D-05
 f1  2  3/2 +  f2 35  1/2 -    47427634.55 C  1.32934D+08  3.54397D-07  2.45999D-09
                                           B  1.26674D+08  3.37709D-07  2.34415D-09
 f1  2  3/2 +  f2 36  1/2 -    47416687.56 C  1.91017D+09  5.09481D-06  3.53730D-08
                                           B  2.06111D+09  5.49739D-06  3.81681D-08
 f1  2  3/2 +  f2 37  1/2 -    47406837.49 C  1.12887D+08  3.01218D-07  2.09178D-09
                                           B  1.16786D+08  3.11620D-07  2.16401D-09
 f1  2  3/2 +  f2 38  1/2 -    47399788.79 C  2.13432D+08  5.69672D-07  3.95662D-09
                                           B  2.16130D+08  5.76871D-07  4.00662D-09
 f1  2  3/2 +  f2 39  1/2 -    47393958.06 C  2.04497D+08  5.45958D-07  3.79238D-09
                                           B  2.06277D+08  5.50709D-07  3.82538D-09
 f1  2  3/2 +  f2 40  1/2 -    47370251.88 C  4.22711D+06  1.12966D-08  7.85090D-11
                                           B  4.07242D+06  1.08833D-08  7.56361D-11
 f1  2  3/2 +  f2 41  1/2 -    47351951.02 C  4.98362D+04  1.33287D-10  9.26670D-13
                                           B  4.59715D+04  1.22951D-10  8.54808D-13
 f1  2  3/2 +  f2 42  1/2 -    47341317.07 C  5.93533D+04  1.58812D-10  1.10438D-12
                                           B  5.55723D+04  1.48695D-10  1.03402D-12
 f1  2  3/2 +  f2 43  1/2 -    47319386.13 C  8.72172D+06  2.33583D-08  1.62509D-10
                                           B  8.76857D+06  2.34838D-08  1.63382D-10
 f1  3  3/2 +  f2  1  1/2 -    47782102.50 C  1.08534D+09  2.85071D-06  1.96410D-08
                                           B  1.09401D+09  2.87348D-06  1.97979D-08
 f1  3  3/2 +  f2  2  1/2 -    47770612.78 C  6.02260D+12  1.58263D-02  1.09067D-04
                                           B  6.10897D+12  1.60533D-02  1.10631D-04
 f1  3  3/2 +  f2  3  1/2 -    47767656.95 C  1.18079D+13  3.10329D-02  2.13877D-04
                                           B  1.20005D+13  3.15391D-02  2.17366D-04
 f1  3  3/2 +  f2  4  1/2 -    47757507.29 C  8.54024D+10  2.24546D-04  1.54789D-06
                                           B  8.67589D+10  2.28112D-04  1.57247D-06
 f1  3  3/2 +  f2  5  1/2 -    47756215.02 C  2.12634D+12  5.59100D-03  3.85421D-05
                                           B  2.15935D+12  5.67782D-03  3.91406D-05
 f1  3  3/2 +  f2  6  1/2 -    47749133.55 C  2.66262D+13  7.00318D-02  4.82843D-04
                                           B  2.70084D+13  7.10373D-02  4.89775D-04
 f1  3  3/2 +  f2  7  1/2 -    47747209.38 C  3.50824D+12  9.22808D-03  6.36266D-05
                                           B  3.55962D+12  9.36321D-03  6.45584D-05
 f1  3  3/2 +  f2  8  1/2 -    47741263.83 C  3.00755D+11  7.91302D-04  5.45662D-06
                                           B  3.05633D+11  8.04138D-04  5.54514D-06
 f1  3  3/2 +  f2  9  1/2 -    47738702.39 C  5.46943D+10  1.43919D-04  9.92484D-07
                                           B  5.55165D+10  1.46083D-04  1.00740D-06
 f1  3  3/2 +  f2 10  1/2 -    47735809.41 C  7.07334D+09  1.86146D-05  1.28376D-07
                                           B  7.63387D+09  2.00897D-05  1.38550D-07
 f1  3  3/2 +  f2 11  1/2 -    47725391.35 C  2.39113D+12  6.29537D-03  4.34258D-05
                                           B  2.43510D+12  6.41115D-03  4.42244D-05
 f1  3  3/2 +  f2 12  1/2 -    47723835.46 C  1.05948D+12  2.78958D-03  1.92433D-05
                                           B  1.07658D+12  2.83460D-03  1.95539D-05
 f1  3  3/2 +  f2 13  1/2 -    47716158.60 C  5.38148D+11  1.41739D-03  9.77910D-06
                                           B  5.45787D+11  1.43751D-03  9.91790D-06
 f1  3  3/2 +  f2 14  1/2 -    47708980.11 C  2.73195D+09  7.19765D-06  4.96668D-08
                                           B  2.78584D+09  7.33962D-06  5.06464D-08
 f1  3  3/2 +  f2 15  1/2 -    47707828.05 C  1.13539D+12  2.99147D-03  2.06429D-05
                                           B  1.14888D+12  3.02702D-03  2.08882D-05
 f1  3  3/2 +  f2 16  1/2 -    47700486.79 C  2.38383D+13  6.28272D-02  4.33611D-04
                                           B  2.41845D+13  6.37395D-02  4.39907D-04
 f1  3  3/2 +  f2 17  1/2 -    47693407.40 C  1.48635D+12  3.91852D-03  2.70482D-05
                                           B  1.50517D+12  3.96814D-03  2.73907D-05
 f1  3  3/2 +  f2 18  1/2 -    47690764.04 C  2.66567D+11  7.02839D-04  4.85173D-06
                                           B  2.70543D+11  7.13321D-04  4.92409D-06
 f1  3  3/2 +  f2 19  1/2 -    47682156.37 C  1.17875D+11  3.10904D-04  2.14657D-06
                                           B  1.19066D+11  3.14048D-04  2.16828D-06
 f1  3  3/2 +  f2 20  1/2 -    47680460.40 C  2.85037D+11  7.51862D-04  5.19126D-06
                                           B  2.88188D+11  7.60174D-04  5.24866D-06
 f1  3  3/2 +  f2 21  1/2 -    47675683.57 C  1.78536D+09  4.71031D-06  3.25258D-08
                                           B  1.77569D+09  4.68479D-06  3.23496D-08
 f1  3  3/2 +  f2 22  1/2 -    47668126.89 C  5.96116D+10  1.57323D-04  1.08652D-06
                                           B  6.03587D+10  1.59295D-04  1.10014D-06
 f1  3  3/2 +  f2 23  1/2 -    47666091.05 C  9.26741D+10  2.44600D-04  1.68936D-06
                                           B  9.40918D+10  2.48342D-04  1.71521D-06
 f1  3  3/2 +  f2 24  1/2 -    47660272.22 C  5.94930D+10  1.57062D-04  1.08490D-06
                                           B  6.02441D+10  1.59045D-04  1.09860D-06
 f1  3  3/2 +  f2 25  1/2 -    47640937.97 C  7.23288D+11  1.91103D-03  1.32058D-05
                                           B  7.34173D+11  1.93979D-03  1.34045D-05
 f1  3  3/2 +  f2 26  1/2 -    47639171.77 C  1.19077D+11  3.14643D-04  2.17435D-06
                                           B  1.21205D+11  3.20265D-04  2.21320D-06
 f1  3  3/2 +  f2 27  1/2 -    47633787.91 C  6.42917D+10  1.69919D-04  1.17437D-06
                                           B  6.52168D+10  1.72364D-04  1.19126D-06
 f1  3  3/2 +  f2 28  1/2 -    47629119.86 C  3.96860D+10  1.04908D-04  7.25125D-07
                                           B  4.03061D+10  1.06548D-04  7.36456D-07
 f1  3  3/2 +  f2 29  1/2 -    47621852.79 C  7.33051D+09  1.93838D-05  1.34001D-07
                                           B  7.44478D+09  1.96860D-05  1.36090D-07
 f1  3  3/2 +  f2 30  1/2 -    47613457.84 C  2.94863D+09  7.79972D-06  5.39293D-08
                                           B  2.98148D+09  7.88661D-06  5.45301D-08
 f1  3  3/2 +  f2 31  1/2 -    47601975.55 C  6.57856D+08  1.74100D-06  1.20406D-08
                                           B  6.67024D+08  1.76526D-06  1.22084D-08
 f1  3  3/2 +  f2 32  1/2 -    47575666.02 C  2.19767D+05  5.82251D-10  4.02903D-12
                                           B  2.40602D+05  6.37452D-10  4.41101D-12
 f1  3  3/2 +  f2 33  1/2 -    47437488.91 C  2.74517D+10  7.31548D-05  5.07688D-07
                                           B  2.80597D+10  7.47752D-05  5.18933D-07
 f1  3  3/2 +  f2 34  1/2 -    47432836.54 C  1.03927D+10  2.77005D-05  1.92258D-07
                                           B  9.78296D+09  2.60753D-05  1.80978D-07
 f1  3  3/2 +  f2 35  1/2 -    47427925.23 C  6.36628D+09  1.69721D-05  1.17809D-07
                                           B  6.41035D+09  1.70896D-05  1.18624D-07
 f1  3  3/2 +  f2 36  1/2 -    47416978.24 C  1.07478D+11  2.86660D-04  1.99026D-06
                                           B  1.08325D+11  2.88919D-04  2.00594D-06
 f1  3  3/2 +  f2 37  1/2 -    47407128.18 C  9.49630D+08  2.53387D-06  1.75961D-08
                                           B  9.58213D+08  2.55677D-06  1.77552D-08
 f1  3  3/2 +  f2 38  1/2 -    47400079.47 C  1.05927D+08  2.82727D-07  1.96365D-09
                                           B  1.07331D+08  2.86473D-07  1.98967D-09
 f1  3  3/2 +  f2 39  1/2 -    47394248.74 C  4.93535D+06  1.31760D-08  9.15240D-11
                                           B  4.69585D+06  1.25366D-08  8.70825D-11
 f1  3  3/2 +  f2 40  1/2 -    47370542.56 C  9.32670D+07  2.49246D-07  1.73219D-09
                                           B  9.36285D+07  2.50213D-07  1.73891D-09
 f1  3  3/2 +  f2 41  1/2 -    47352241.71 C  2.12959D+06  5.69550D-09  3.95974D-11
                                           B  2.14281D+06  5.73086D-09  3.98433D-11
 f1  3  3/2 +  f2 42  1/2 -    47341607.75 C  1.61335D+06  4.31678D-09  3.00188D-11
                                           B  1.61634D+06  4.32477D-09  3.00743D-11
 f1  3  3/2 +  f2 43  1/2 -    47319676.81 C  6.08670D+05  1.63011D-09  1.13410D-11
                                           B  5.89572D+05  1.57896D-09  1.09851D-11
 f1  4  3/2 +  f2  1  1/2 -    47785725.51 C  1.05406D+11  2.76812D-04  1.90705D-06
                                           B  1.07624D+11  2.82638D-04  1.94719D-06
 f1  4  3/2 +  f2  2  1/2 -    47774235.79 C  1.66591D+13  4.37707D-02  3.01623D-04
                                           B  1.69288D+13  4.44790D-02  3.06505D-04
 f1  4  3/2 +  f2  3  1/2 -    47771279.96 C  6.03319D+12  1.58537D-02  1.09255D-04
                                           B  6.13732D+12  1.61273D-02  1.11140D-04
 f1  4  3/2 +  f2  4  1/2 -    47761130.30 C  3.40750D+11  8.95786D-04  6.17455D-06
                                           B  3.45195D+11  9.07473D-04  6.25511D-06
 f1  4  3/2 +  f2  5  1/2 -    47759838.03 C  1.84483D+12  4.85007D-03  3.34319D-05
                                           B  1.87354D+12  4.92555D-03  3.39522D-05
 f1  4  3/2 +  f2  6  1/2 -    47752756.56 C  4.96748D+08  1.30634D-06  9.00604D-09
                                           B  4.97203D+08  1.30754D-06  9.01430D-09
 f1  4  3/2 +  f2  7  1/2 -    47750832.39 C  1.01407D+13  2.66700D-02  1.83873D-04
                                           B  1.03059D+13  2.71044D-02  1.86868D-04
 f1  4  3/2 +  f2  8  1/2 -    47744886.84 C  2.74868D+12  7.23083D-03  4.98582D-05
                                           B  2.79361D+12  7.34903D-03  5.06732D-05
 f1  4  3/2 +  f2  9  1/2 -    47742325.41 C  3.70567D+12  9.74939D-03  6.72279D-05
                                           B  3.76474D+12  9.90480D-03  6.82996D-05
 f1  4  3/2 +  f2 10  1/2 -    47739432.43 C  1.48915D+13  3.91834D-02  2.70209D-04
                                           B  1.51237D+13  3.97943D-02  2.74422D-04
 f1  4  3/2 +  f2 11  1/2 -    47729014.36 C  4.44813D+12  1.17093D-02  8.07651D-05
                                           B  4.52288D+12  1.19061D-02  8.21223D-05
 f1  4  3/2 +  f2 12  1/2 -    47727458.47 C  8.78142D+11  2.31178D-03  1.59461D-05
                                           B  8.93336D+11  2.35178D-03  1.62220D-05
 f1  4  3/2 +  f2 13  1/2 -    47719781.61 C  1.92762D+12  5.07625D-03  3.50203D-05
                                           B  1.95874D+12  5.15819D-03  3.55856D-05
 f1  4  3/2 +  f2 14  1/2 -    47712603.12 C  7.33441D+12  1.93204D-02  1.33309D-04
                                           B  7.45322D+12  1.96334D-02  1.35468D-04
 f1  4  3/2 +  f2 15  1/2 -    47711451.06 C  2.80145D+11  7.38000D-04  5.09224D-06
                                           B  2.84768D+11  7.50177D-04  5.17627D-06
 f1  4  3/2 +  f2 16  1/2 -    47704109.80 C  3.88288D+12  1.02320D-02  7.06122D-05
                                           B  3.94197D+12  1.03877D-02  7.16868D-05
 f1  4  3/2 +  f2 17  1/2 -    47697030.41 C  2.75464D+12  7.26106D-03  5.01169D-05
                                           B  2.79836D+12  7.37630D-03  5.09123D-05
 f1  4  3/2 +  f2 18  1/2 -    47694387.05 C  1.47847D+12  3.89758D-03  2.69032D-05
                                           B  1.50239D+12  3.96065D-03  2.73385D-05
 f1  4  3/2 +  f2 19  1/2 -    47685779.38 C  1.34233D+11  3.53997D-04  2.44392D-06
                                           B  1.36225D+11  3.59249D-04  2.48017D-06
 f1  4  3/2 +  f2 20  1/2 -    47684083.41 C  1.33364D+12  3.51729D-03  2.42835D-05
                                           B  1.35509D+12  3.57388D-03  2.46742D-05
 f1  4  3/2 +  f2 21  1/2 -    47679306.58 C  4.51775D+11  1.19174D-03  8.22860D-06
                                           B  4.59360D+11  1.21174D-03  8.36674D-06
 f1  4  3/2 +  f2 22  1/2 -    47671749.90 C  1.95563D+10  5.16039D-05  3.56367D-07
                                           B  1.98528D+10  5.23863D-05  3.61770D-07
 f1  4  3/2 +  f2 23  1/2 -    47669714.06 C  1.17446D+11  3.09934D-04  2.14044D-06
                                           B  1.19223D+11  3.14624D-04  2.17283D-06
 f1  4  3/2 +  f2 24  1/2 -    47663895.23 C  4.85669D+10  1.28197D-04  8.85452D-07
                                           B  4.93072D+10  1.30151D-04  8.98948D-07
 f1  4  3/2 +  f2 25  1/2 -    47644560.98 C  2.98284D+10  7.87990D-05  5.44481D-07
                                           B  3.02698D+10  7.99651D-05  5.52539D-07
 f1  4  3/2 +  f2 26  1/2 -    47642794.78 C  8.47375D+11  2.23872D-03  1.54695D-05
                                           B  8.61078D+11  2.27492D-03  1.57197D-05
 f1  4  3/2 +  f2 27  1/2 -    47637410.92 C  7.21604D+10  1.90687D-04  1.31780D-06
                                           B  7.32897D+10  1.93671D-04  1.33842D-06
 f1  4  3/2 +  f2 28  1/2 -    47632742.87 C  1.19360D+11  3.15475D-04  2.18039D-06
                                           B  1.21276D+11  3.20538D-04  2.21539D-06
 f1  4  3/2 +  f2 29  1/2 -    47625475.80 C  3.29279D+09  8.70568D-06  6.01782D-08
                                           B  3.34838D+09  8.85266D-06  6.11942D-08
 f1  4  3/2 +  f2 30  1/2 -    47617080.85 C  1.43576D+09  3.79730D-06  2.62535D-08
                                           B  1.45893D+09  3.85857D-06  2.66771D-08
 f1  4  3/2 +  f2 31  1/2 -    47605598.56 C  8.55631D+08  2.26406D-06  1.56569D-08
                                           B  8.68451D+08  2.29798D-06  1.58915D-08
 f1  4  3/2 +  f2 32  1/2 -    47579289.03 C  1.48515D+08  3.93416D-07  2.72214D-09
                                           B  1.51008D+08  4.00021D-07  2.76784D-09
 f1  4  3/2 +  f2 33  1/2 -    47441111.92 C  2.64833D+10  7.05634D-05  4.89667D-07
                                           B  2.68184D+10  7.14563D-05  4.95862D-07
 f1  4  3/2 +  f2 34  1/2 -    47436459.56 C  1.01101D+11  2.69431D-04  1.86987D-06
                                           B  1.02915D+11  2.74265D-04  1.90342D-06
 f1  4  3/2 +  f2 35  1/2 -    47431548.24 C  7.29742D+10  1.94515D-04  1.35008D-06
                                           B  7.42510D+10  1.97918D-04  1.37371D-06
 f1  4  3/2 +  f2 36  1/2 -    47420601.26 C  6.93814D+11  1.85024D-03  1.28450D-05
                                           B  7.04525D+11  1.87880D-03  1.30433D-05
 f1  4  3/2 +  f2 37  1/2 -    47410751.19 C  2.07160D+09  5.52676D-06  3.83769D-08
                                           B  2.10698D+09  5.62115D-06  3.90323D-08
 f1  4  3/2 +  f2 38  1/2 -    47403702.48 C  4.17209D+09  1.11339D-05  7.73232D-08
                                           B  4.25559D+09  1.13567D-05  7.88707D-08
 f1  4  3/2 +  f2 39  1/2 -    47397871.75 C  1.39853D+08  3.73311D-07  2.59291D-09
                                           B  1.42809D+08  3.81201D-07  2.64772D-09
 f1  4  3/2 +  f2 40  1/2 -    47374165.57 C  4.27440D+08  1.14212D-06  7.93678D-09
                                           B  4.34148D+08  1.16004D-06  8.06132D-09
 f1  4  3/2 +  f2 41  1/2 -    47355864.72 C  1.16281D+06  3.10942D-09  2.16163D-11
                                           B  1.18464D+06  3.16778D-09  2.20220D-11
 f1  4  3/2 +  f2 42  1/2 -    47345230.76 C  1.89088D+06  5.05860D-09  3.51746D-11
                                           B  1.91992D+06  5.13628D-09  3.57148D-11
 f1  4  3/2 +  f2 43  1/2 -    47323299.82 C  1.27630D+05  3.41759D-10  2.37750D-12
                                           B  1.25525D+05  3.36122D-10  2.33829D-12
 f1  5  3/2 +  f2  1  1/2 -    47798595.42 C  6.50030D+08  1.70616D-06  1.17512D-08
                                           B  6.68079D+08  1.75354D-06  1.20775D-08
 f1  5  3/2 +  f2  2  1/2 -    47787105.70 C  3.76095D+12  9.87629D-03  6.80391D-05
                                           B  3.82445D+12  1.00430D-02  6.91879D-05
 f1  5  3/2 +  f2  3  1/2 -    47784149.87 C  6.98268D+12  1.83389D-02  1.26347D-04
                                           B  7.09243D+12  1.86271D-02  1.28333D-04
 f1  5  3/2 +  f2  4  1/2 -    47774000.21 C  2.55841D+12  6.72211D-03  4.63222D-05
                                           B  2.59886D+12  6.82836D-03  4.70544D-05
 f1  5  3/2 +  f2  5  1/2 -    47772707.94 C  3.86871D+10  1.01654D-04  7.00518D-07
                                           B  3.94965D+10  1.03781D-04  7.15175D-07
 f1  5  3/2 +  f2  6  1/2 -    47765626.47 C  1.01349D+12  2.66384D-03  1.83598D-05
                                           B  1.02943D+12  2.70573D-03  1.86485D-05
 f1  5  3/2 +  f2  7  1/2 -    47763702.31 C  2.19031D+12  5.75740D-03  3.96830D-05
                                           B  2.22440D+12  5.84701D-03  4.03006D-05
 f1  5  3/2 +  f2  8  1/2 -    47757756.76 C  3.53634D+11  9.29789D-04  6.40938D-06
                                           B  3.58983D+11  9.43851D-04  6.50632D-06
 f1  5  3/2 +  f2  9  1/2 -    47755195.32 C  3.28395D+12  8.63521D-03  5.95289D-05
                                           B  3.33583D+12  8.77164D-03  6.04694D-05
 f1  5  3/2 +  f2 10  1/2 -    47752302.34 C  1.06177D+13  2.79229D-02  1.92505D-04
                                           B  1.07663D+13  2.83137D-02  1.95199D-04
 f1  5  3/2 +  f2 11  1/2 -    47741884.27 C  1.34870D+12  3.54842D-03  2.44687D-05
                                           B  1.37264D+12  3.61141D-03  2.49030D-05
 f1  5  3/2 +  f2 12  1/2 -    47740328.38 C  9.83695D+10  2.58826D-04  1.78483D-06
                                           B  9.93057D+10  2.61289D-04  1.80182D-06
 f1  5  3/2 +  f2 13  1/2 -    47732651.52 C  3.37341D+10  8.87883D-05  6.12373D-07
                                           B  3.41552D+10  8.98967D-05  6.20017D-07
 f1  5  3/2 +  f2 14  1/2 -    47725473.04 C  5.57767D+10  1.46849D-04  1.01297D-06
                                           B  5.64406D+10  1.48597D-04  1.02502D-06
 f1  5  3/2 +  f2 15  1/2 -    47724320.97 C  6.46264D+12  1.70156D-02  1.17377D-04
                                           B  6.55411D+12  1.72565D-02  1.19039D-04
 f1  5  3/2 +  f2 16  1/2 -    47716979.71 C  1.38682D+13  3.65252D-02  2.51997D-04
                                           B  1.40729D+13  3.70644D-02  2.55717D-04
 f1  5  3/2 +  f2 17  1/2 -    47709900.32 C  2.08039D+12  5.48081D-03  3.78191D-05
                                           B  2.10704D+12  5.55102D-03  3.83036D-05
 f1  5  3/2 +  f2 18  1/2 -    47707256.97 C  1.24718D+12  3.28607D-03  2.26761D-05
                                           B  1.26471D+12  3.33226D-03  2.29948D-05
 f1  5  3/2 +  f2 19  1/2 -    47698649.29 C  2.17843D+11  5.74182D-04  3.96295D-06
                                           B  2.20609D+11  5.81473D-04  4.01328D-06
 f1  5  3/2 +  f2 20  1/2 -    47696953.32 C  4.43440D+11  1.16888D-03  8.06783D-06
                                           B  4.48631D+11  1.18257D-03  8.16227D-06
 f1  5  3/2 +  f2 21  1/2 -    47692176.49 C  6.38825D+12  1.68425D-02  1.16261D-04
                                           B  6.47415D+12  1.70689D-02  1.17824D-04
 f1  5  3/2 +  f2 22  1/2 -    47684619.81 C  2.62723D+12  6.92883D-03  4.78362D-05
                                           B  2.66297D+12  7.02309D-03  4.84870D-05
 f1  5  3/2 +  f2 23  1/2 -    47682583.97 C  1.52550D+12  4.02357D-03  2.77797D-05
                                           B  1.54515D+12  4.07538D-03  2.81374D-05
 f1  5  3/2 +  f2 24  1/2 -    47676765.14 C  1.32626D+11  3.49890D-04  2.41602D-06
                                           B  1.34123D+11  3.53841D-04  2.44330D-06
 f1  5  3/2 +  f2 25  1/2 -    47657430.89 C  5.67594D+12  1.49863D-02  1.03524D-04
                                           B  5.75357D+12  1.51913D-02  1.04940D-04
 f1  5  3/2 +  f2 26  1/2 -    47655664.69 C  3.58256D+12  9.45979D-03  6.53496D-05
                                           B  3.62882D+12  9.58194D-03  6.61934D-05
 f1  5  3/2 +  f2 27  1/2 -    47650280.83 C  1.40452D+11  3.70950D-04  2.56286D-06
                                           B  1.42527D+11  3.76429D-04  2.60072D-06
 f1  5  3/2 +  f2 28  1/2 -    47645612.78 C  5.06567D+11  1.33816D-03  9.24616D-06
                                           B  5.13526D+11  1.35655D-03  9.37319D-06
 f1  5  3/2 +  f2 29  1/2 -    47638345.72 C  4.12802D+11  1.09080D-03  7.53815D-06
                                           B  4.17712D+11  1.10378D-03  7.62781D-06
 f1  5  3/2 +  f2 30  1/2 -    47629950.76 C  1.41020D+10  3.72768D-05  2.57653D-07
                                           B  1.42620D+10  3.76998D-05  2.60576D-07
 f1  5  3/2 +  f2 31  1/2 -    47618468.48 C  5.74329D+09  1.51890D-05  1.05009D-07
                                           B  5.79361D+09  1.53220D-05  1.05929D-07
 f1  5  3/2 +  f2 32  1/2 -    47592158.94 C  1.29006D+09  3.41551D-06  2.36263D-08
                                           B  1.30081D+09  3.44398D-06  2.38233D-08
 f1  5  3/2 +  f2 33  1/2 -    47453981.83 C  1.59608D+11  4.25038D-04  2.94870D-06
                                           B  1.57716D+11  4.19999D-04  2.91374D-06
 f1  5  3/2 +  f2 34  1/2 -    47449329.47 C  3.67089D+12  9.77752D-03  6.78382D-05
                                           B  3.67017D+12  9.77560D-03  6.78248D-05
 f1  5  3/2 +  f2 35  1/2 -    47444418.16 C  4.58376D+11  1.22115D-03  8.47344D-06
                                           B  4.55885D+11  1.21451D-03  8.42739D-06
 f1  5  3/2 +  f2 36  1/2 -    47433471.17 C  8.30723D+11  2.21414D-03  1.53672D-05
                                           B  8.28330D+11  2.20776D-03  1.53229D-05
 f1  5  3/2 +  f2 37  1/2 -    47423621.10 C  1.05627D+10  2.81645D-05  1.95517D-07
                                           B  1.05773D+10  2.82036D-05  1.95788D-07
 f1  5  3/2 +  f2 38  1/2 -    47416572.39 C  4.85991D+10  1.29624D-04  8.99976D-07
                                           B  4.86212D+10  1.29683D-04  9.00387D-07
 f1  5  3/2 +  f2 39  1/2 -    47410741.67 C  6.67116D+09  1.77978D-05  1.23585D-07
                                           B  6.66184D+09  1.77729D-05  1.23412D-07
 f1  5  3/2 +  f2 40  1/2 -    47387035.49 C  2.08935D+08  5.57968D-07  3.87637D-09
                                           B  2.08985D+08  5.58101D-07  3.87730D-09
 f1  5  3/2 +  f2 41  1/2 -    47368734.63 C  2.41934D+08  6.46594D-07  4.49382D-09
                                           B  2.42413D+08  6.47874D-07  4.50271D-09
 f1  5  3/2 +  f2 42  1/2 -    47358100.67 C  1.71513D+08  4.58592D-07  3.18792D-09
                                           B  1.74390D+08  4.66284D-07  3.24139D-09
 f1  5  3/2 +  f2 43  1/2 -    47336169.74 C  1.24096D+08  3.32114D-07  2.30978D-09
                                           B  1.23688D+08  3.31023D-07  2.30219D-09
 f1  6  3/2 +  f2  1  1/2 -    47802334.70 C  4.50091D+09  1.18119D-05  8.13480D-08
                                           B  4.65924D+09  1.22274D-05  8.42095D-08
 f1  6  3/2 +  f2  2  1/2 -    47790844.98 C  5.68877D+12  1.49364D-02  1.02891D-04
                                           B  5.77662D+12  1.51671D-02  1.04480D-04
 f1  6  3/2 +  f2  3  1/2 -    47787889.14 C  5.20760D+11  1.36747D-03  9.42057D-06
                                           B  5.27297D+11  1.38464D-03  9.53882D-06
 f1  6  3/2 +  f2  4  1/2 -    47777739.49 C  2.54319D+12  6.68107D-03  4.60358D-05
                                           B  2.58197D+12  6.78293D-03  4.67377D-05
 f1  6  3/2 +  f2  5  1/2 -    47776447.21 C  7.76404D+12  2.03975D-02  1.40553D-04
                                           B  7.88614D+12  2.07183D-02  1.42763D-04
 f1  6  3/2 +  f2  6  1/2 -    47769365.74 C  1.29995D+12  3.41622D-03  2.35436D-05
                                           B  1.31943D+12  3.46742D-03  2.38964D-05
 f1  6  3/2 +  f2  7  1/2 -    47767441.58 C  5.18729D+07  1.36331D-07  9.39589D-10
                                           B  2.72262D+07  7.15550D-08  4.93156D-10
 f1  6  3/2 +  f2  8  1/2 -    47761496.03 C  6.70831D+12  1.76350D-02  1.21555D-04
                                           B  6.80486D+12  1.78888D-02  1.23304D-04
 f1  6  3/2 +  f2  9  1/2 -    47758934.59 C  3.48844D+12  9.17150D-03  6.32210D-05
                                           B  3.53946D+12  9.30564D-03  6.41456D-05
 f1  6  3/2 +  f2 10  1/2 -    47756041.61 C  8.57477D+11  2.25467D-03  1.55429D-05
                                           B  8.66185D+11  2.27757D-03  1.57007D-05
 f1  6  3/2 +  f2 11  1/2 -    47745623.54 C  1.75015D+12  4.60389D-03  3.17444D-05
                                           B  1.77895D+12  4.67967D-03  3.22669D-05
 f1  6  3/2 +  f2 12  1/2 -    47744067.66 C  2.60925D+12  6.86427D-03  4.73316D-05
                                           B  2.64979D+12  6.97092D-03  4.80669D-05
 f1  6  3/2 +  f2 13  1/2 -    47736390.80 C  8.59832D+11  2.26273D-03  1.56048D-05
                                           B  8.70986D+11  2.29208D-03  1.58072D-05
 f1  6  3/2 +  f2 14  1/2 -    47729212.31 C  3.80667D+12  1.00206D-02  6.91172D-05
                                           B  3.86735D+12  1.01804D-02  7.02190D-05
 f1  6  3/2 +  f2 15  1/2 -    47728060.24 C  8.80280D+10  2.31735D-04  1.59843D-06
                                           B  8.95502D+10  2.35742D-04  1.62607D-06
 f1  6  3/2 +  f2 16  1/2 -    47720718.98 C  7.22036D+11  1.90135D-03  1.31169D-05
                                           B  7.34067D+11  1.93303D-03  1.33355D-05
 f1  6  3/2 +  f2 17  1/2 -    47713639.59 C  6.54385D+12  1.72372D-02  1.18932D-04
                                           B  6.63790D+12  1.74849D-02  1.20641D-04
 f1  6  3/2 +  f2 18  1/2 -    47710996.24 C  4.06852D+11  1.07181D-03  7.39561D-06
                                           B  4.13148D+11  1.08839D-03  7.51006D-06
 f1  6  3/2 +  f2 19  1/2 -    47702388.56 C  6.35541D+11  1.67487D-03  1.15589D-05
                                           B  6.45101D+11  1.70006D-03  1.17328D-05
 f1  6  3/2 +  f2 20  1/2 -    47700692.59 C  7.58846D+12  1.99996D-02  1.38030D-04
                                           B  7.69118D+12  2.02704D-02  1.39898D-04
 f1  6  3/2 +  f2 21  1/2 -    47695915.76 C  1.28861D+12  3.39685D-03  2.34461D-05
                                           B  1.30938D+12  3.45161D-03  2.38241D-05
 f1  6  3/2 +  f2 22  1/2 -    47688359.08 C  2.33657D+11  6.16129D-04  4.25339D-06
                                           B  2.37024D+11  6.25008D-04  4.31468D-06
 f1  6  3/2 +  f2 23  1/2 -    47686323.24 C  7.37318D+11  1.94440D-03  1.34235D-05
                                           B  7.48128D+11  1.97290D-03  1.36203D-05
 f1  6  3/2 +  f2 24  1/2 -    47680504.41 C  1.67877D+11  4.42819D-04  3.05746D-06
                                           B  1.70171D+11  4.48870D-04  3.09924D-06
 f1  6  3/2 +  f2 25  1/2 -    47661170.16 C  4.73530D+11  1.25007D-03  8.63469D-06
                                           B  4.80162D+11  1.26758D-03  8.75562D-06
 f1  6  3/2 +  f2 26  1/2 -    47659403.96 C  1.28782D+13  3.39998D-02  2.34857D-04
                                           B  1.30465D+13  3.44441D-02  2.37926D-04
 f1  6  3/2 +  f2 27  1/2 -    47654020.10 C  9.47616D+11  2.50237D-03  1.72873D-05
                                           B  9.60614D+11  2.53669D-03  1.75244D-05
 f1  6  3/2 +  f2 28  1/2 -    47649352.06 C  2.33025D+12  6.15470D-03  4.25232D-05
                                           B  2.36138D+12  6.23691D-03  4.30912D-05
 f1  6  3/2 +  f2 29  1/2 -    47642084.99 C  3.92017D+10  1.03572D-04  7.15691D-07
                                           B  3.98349D+10  1.05245D-04  7.27252D-07
 f1  6  3/2 +  f2 30  1/2 -    47633690.04 C  9.78945D+10  2.58731D-04  1.78817D-06
                                           B  9.90205D+10  2.61706D-04  1.80874D-06
 f1  6  3/2 +  f2 31  1/2 -    47622207.75 C  8.37089D+09  2.21345D-05  1.53016D-07
                                           B  8.49821D+09  2.24712D-05  1.55343D-07
 f1  6  3/2 +  f2 32  1/2 -    47595898.21 C  8.51229D+09  2.25333D-05  1.55859D-07
                                           B  8.60389D+09  2.27758D-05  1.57536D-07
 f1  6  3/2 +  f2 33  1/2 -    47457721.11 C  1.21417D+12  3.23285D-03  2.24261D-05
                                           B  1.21326D+12  3.23041D-03  2.24092D-05
 f1  6  3/2 +  f2 34  1/2 -    47453068.74 C  5.71892D+11  1.52301D-03  1.05661D-05
                                           B  5.76142D+11  1.53433D-03  1.06446D-05
 f1  6  3/2 +  f2 35  1/2 -    47448157.43 C  1.48203D+12  3.94763D-03  2.73901D-05
                                           B  1.48089D+12  3.94460D-03  2.73690D-05
 f1  6  3/2 +  f2 36  1/2 -    47437210.44 C  5.80868D+12  1.54795D-02  1.07427D-04
                                           B  5.82518D+12  1.55235D-02  1.07732D-04
 f1  6  3/2 +  f2 37  1/2 -    47427360.38 C  1.15789D+10  3.08694D-05  2.14277D-07
                                           B  1.16118D+10  3.09571D-05  2.14885D-07
 f1  6  3/2 +  f2 38  1/2 -    47420311.67 C  7.12072D+11  1.89895D-03  1.31833D-05
                                           B  7.14382D+11  1.90511D-03  1.32261D-05
 f1  6  3/2 +  f2 39  1/2 -    47414480.94 C  1.31600D+10  3.51036D-05  2.43734D-07
                                           B  1.31013D+10  3.49470D-05  2.42647D-07
 f1  6  3/2 +  f2 40  1/2 -    47390774.76 C  5.42450D+09  1.44840D-05  1.00617D-07
                                           B  5.41096D+09  1.44479D-05  1.00366D-07
 f1  6  3/2 +  f2 41  1/2 -    47372473.91 C  2.19826D+05  5.87415D-10  4.08221D-12
                                           B  1.99658D+05  5.33523D-10  3.70768D-12
 f1  6  3/2 +  f2 42  1/2 -    47361839.95 C  3.70355D+06  9.90099D-09  6.88218D-11
                                           B  3.79159D+06  1.01364D-08  7.04577D-11
 f1  6  3/2 +  f2 43  1/2 -    47339909.01 C  4.12162D+08  1.10289D-06  7.66970D-09
                                           B  4.13263D+08  1.10583D-06  7.69020D-09
 f1  7  3/2 +  f2  1  1/2 -    47803947.49 C  9.63331D+11  2.52793D-03  1.74092D-05
                                           B  9.80867D+11  2.57395D-03  1.77261D-05
 f1  7  3/2 +  f2  2  1/2 -    47792457.77 C  1.74653D+11  4.58536D-04  3.15857D-06
                                           B  1.77736D+11  4.66633D-04  3.21434D-06
 f1  7  3/2 +  f2  3  1/2 -    47789501.94 C  8.13899D+12  2.13709D-02  1.47220D-04
                                           B  8.27107D+12  2.17177D-02  1.49609D-04
 f1  7  3/2 +  f2  4  1/2 -    47779352.28 C  2.64043D+11  6.93605D-04  4.77912D-06
                                           B  2.66883D+11  7.01065D-04  4.83052D-06
 f1  7  3/2 +  f2  5  1/2 -    47778060.01 C  2.40977D+12  6.33049D-03  4.36199D-05
                                           B  2.45055D+12  6.43759D-03  4.43579D-05
 f1  7  3/2 +  f2  6  1/2 -    47770978.54 C  1.53822D+12  4.04212D-03  2.78561D-05
                                           B  1.56333D+12  4.10809D-03  2.83108D-05
 f1  7  3/2 +  f2  7  1/2 -    47769054.38 C  4.32817D+13  1.13744D-01  7.83895D-04
                                           B  4.39626D+13  1.15533D-01  7.96227D-04
 f1  7  3/2 +  f2  8  1/2 -    47763108.83 C  1.98586D+10  5.22014D-05  3.59803D-07
                                           B  2.01040D+10  5.28463D-05  3.64249D-07
 f1  7  3/2 +  f2  9  1/2 -    47760547.39 C  1.99859D+11  5.25416D-04  3.62168D-06
                                           B  2.03346D+11  5.34584D-04  3.68487D-06
 f1  7  3/2 +  f2 10  1/2 -    47757654.41 C  3.00770D+11  7.90800D-04  5.45129D-06
                                           B  3.05330D+11  8.02790D-04  5.53394D-06
 f1  7  3/2 +  f2 11  1/2 -    47747236.34 C  3.96448D+09  1.04281D-05  7.19009D-08
                                           B  4.13879D+09  1.08867D-05  7.50623D-08
 f1  7  3/2 +  f2 12  1/2 -    47745680.45 C  3.63950D+12  9.57395D-03  6.60135D-05
                                           B  3.69812D+12  9.72815D-03  6.70767D-05
 f1  7  3/2 +  f2 13  1/2 -    47738003.59 C  3.80311D+12  1.00076D-02  6.90144D-05
                                           B  3.86447D+12  1.01690D-02  7.01278D-05
 f1  7  3/2 +  f2 14  1/2 -    47730825.11 C  1.15846D+12  3.04931D-03  2.10319D-05
                                           B  1.17569D+12  3.09466D-03  2.13447D-05
 f1  7  3/2 +  f2 15  1/2 -    47729673.04 C  7.38182D+11  1.94314D-03  1.34027D-05
                                           B  7.49014D+11  1.97165D-03  1.35993D-05
 f1  7  3/2 +  f2 16  1/2 -    47722331.78 C  1.46047D+12  3.84564D-03  2.65291D-05
                                           B  1.48247D+12  3.90355D-03  2.69286D-05
 f1  7  3/2 +  f2 17  1/2 -    47715252.39 C  2.78765D+06  7.34245D-09  5.06594D-11
                                           B  1.86224D+06  4.90500D-09  3.38421D-11
 f1  7  3/2 +  f2 18  1/2 -    47712609.04 C  7.78107D+12  2.04970D-02  1.41427D-04
                                           B  7.90345D+12  2.08194D-02  1.43652D-04
 f1  7  3/2 +  f2 19  1/2 -    47704001.36 C  2.98545D+12  7.86717D-03  5.42924D-05
                                           B  3.03466D+12  7.99683D-03  5.51872D-05
 f1  7  3/2 +  f2 20  1/2 -    47702305.39 C  3.02994D+10  7.98497D-05  5.51074D-07
                                           B  3.04591D+10  8.02704D-05  5.53977D-07
 f1  7  3/2 +  f2 21  1/2 -    47697528.56 C  6.88019D+10  1.81354D-04  1.25172D-06
                                           B  6.98872D+10  1.84214D-04  1.27146D-06
 f1  7  3/2 +  f2 22  1/2 -    47689971.88 C  4.23372D+11  1.11631D-03  7.70610D-06
                                           B  4.29822D+11  1.13332D-03  7.82350D-06
 f1  7  3/2 +  f2 23  1/2 -    47687936.04 C  8.26793D+11  2.18021D-03  1.50510D-05
                                           B  8.39431D+11  2.21353D-03  1.52810D-05
 f1  7  3/2 +  f2 24  1/2 -    47682117.21 C  1.73804D+11  4.58422D-04  3.16509D-06
                                           B  1.76406D+11  4.65285D-04  3.21247D-06
 f1  7  3/2 +  f2 25  1/2 -    47662782.96 C  1.25476D+11  3.31221D-04  2.28778D-06
                                           B  1.27125D+11  3.35575D-04  2.31785D-06
 f1  7  3/2 +  f2 26  1/2 -    47661016.76 C  7.81182D+11  2.06226D-03  1.42448D-05
                                           B  7.90965D+11  2.08809D-03  1.44232D-05
 f1  7  3/2 +  f2 27  1/2 -    47655632.90 C  1.59836D+11  4.22049D-04  2.91557D-06
                                           B  1.62032D+11  4.27849D-04  2.95564D-06
 f1  7  3/2 +  f2 28  1/2 -    47650964.85 C  9.53282D+10  2.51765D-04  1.73940D-06
                                           B  9.64423D+10  2.54708D-04  1.75973D-06
 f1  7  3/2 +  f2 29  1/2 -    47643697.79 C  5.17166D+09  1.36627D-05  9.44075D-08
                                           B  5.24621D+09  1.38597D-05  9.57685D-08
 f1  7  3/2 +  f2 30  1/2 -    47635302.83 C  4.23558D+07  1.11937D-07  7.73605D-10
                                           B  3.99149D+07  1.05486D-07  7.29024D-10
 f1  7  3/2 +  f2 31  1/2 -    47623820.55 C  8.23946D+08  2.17855D-06  1.50598D-08
                                           B  8.35684D+08  2.20959D-06  1.52743D-08
 f1  7  3/2 +  f2 32  1/2 -    47597511.01 C  5.90222D+08  1.56230D-06  1.08058D-08
                                           B  5.96182D+08  1.57808D-06  1.09149D-08
 f1  7  3/2 +  f2 33  1/2 -    47459333.90 C  2.57881D+11  6.86585D-04  4.76265D-06
                                           B  2.59201D+11  6.90098D-04  4.78701D-06
 f1  7  3/2 +  f2 34  1/2 -    47454681.54 C  3.56913D+10  9.50434D-05  6.59354D-07
                                           B  3.58140D+10  9.53703D-05  6.61621D-07
 f1  7  3/2 +  f2 35  1/2 -    47449770.23 C  4.40814D+11  1.17410D-03  8.14604D-06
                                           B  4.43592D+11  1.18150D-03  8.19737D-06
 f1  7  3/2 +  f2 36  1/2 -    47438823.24 C  4.04869D+11  1.07886D-03  7.48697D-06
                                           B  4.06137D+11  1.08224D-03  7.51043D-06
 f1  7  3/2 +  f2 37  1/2 -    47428973.17 C  9.61514D+09  2.56322D-05  1.77917D-07
                                           B  9.80319D+09  2.61335D-05  1.81397D-07
 f1  7  3/2 +  f2 38  1/2 -    47421924.46 C  3.85060D+11  1.02681D-03  7.12828D-06
                                           B  3.93162D+11  1.04841D-03  7.27826D-06
 f1  7  3/2 +  f2 39  1/2 -    47416093.74 C  1.20003D+10  3.20079D-05  2.22232D-07
                                           B  1.22690D+10  3.27247D-05  2.27209D-07
 f1  7  3/2 +  f2 40  1/2 -    47392387.56 C  1.15723D+08  3.08974D-07  2.14629D-09
                                           B  1.21580D+08  3.24610D-07  2.25491D-09
 f1  7  3/2 +  f2 41  1/2 -    47374086.70 C  2.73635D+05  7.31153D-10  5.08092D-12
                                           B  2.71992D+05  7.26762D-10  5.05042D-12
 f1  7  3/2 +  f2 42  1/2 -    47363452.74 C  9.57367D+04  2.55923D-10  1.77886D-12
                                           B  1.01495D+05  2.71317D-10  1.88586D-12
 f1  7  3/2 +  f2 43  1/2 -    47341521.81 C  1.17644D+07  3.14777D-08  2.18895D-10
                                           B  1.21893D+07  3.26147D-08  2.26802D-10
 f1  8  3/2 +  f2  1  1/2 -    47810992.45 C  4.09716D+10  1.07484D-04  7.40105D-07
                                           B  4.17118D+10  1.09426D-04  7.53476D-07
 f1  8  3/2 +  f2  2  1/2 -    47799502.73 C  3.93937D+12  1.03395D-02  7.12115D-05
                                           B  4.00570D+12  1.05136D-02  7.24106D-05
 f1  8  3/2 +  f2  3  1/2 -    47796546.90 C  1.19068D+12  3.12549D-03  2.15277D-05
                                           B  1.21007D+12  3.17641D-03  2.18784D-05
 f1  8  3/2 +  f2  4  1/2 -    47786397.24 C  2.58673D+12  6.79297D-03  4.67984D-05
                                           B  2.62592D+12  6.89590D-03  4.75075D-05
 f1  8  3/2 +  f2  5  1/2 -    47785104.97 C  5.22343D+12  1.37179D-02  9.45086D-05
                                           B  5.30437D+12  1.39305D-02  9.59732D-05
 f1  8  3/2 +  f2  6  1/2 -    47778023.50 C  2.45759D+12  6.45611D-03  4.44855D-05
                                           B  2.49613D+12  6.55735D-03  4.51831D-05
 f1  8  3/2 +  f2  7  1/2 -    47776099.33 C  4.98773D+10  1.31039D-04  9.02950D-07
                                           B  5.05464D+10  1.32796D-04  9.15064D-07
 f1  8  3/2 +  f2  8  1/2 -    47770153.78 C  3.21810D+12  8.45677D-03  5.82805D-05
                                           B  3.26612D+12  8.58295D-03  5.91501D-05
 f1  8  3/2 +  f2  9  1/2 -    47767592.34 C  1.80441D+13  4.74226D-02  3.26834D-04
                                           B  1.83360D+13  4.81899D-02  3.32123D-04
 f1  8  3/2 +  f2 10  1/2 -    47764699.37 C  8.02808D+11  2.11016D-03  1.45440D-05
                                           B  8.14475D+11  2.14083D-03  1.47554D-05
 f1  8  3/2 +  f2 11  1/2 -    47754281.30 C  1.27138D+12  3.34325D-03  2.30480D-05
                                           B  1.28967D+12  3.39133D-03  2.33794D-05
 f1  8  3/2 +  f2 12  1/2 -    47752725.41 C  1.04848D+13  2.75729D-02  1.90090D-04
                                           B  1.06453D+13  2.79948D-02  1.92999D-04
 f1  8  3/2 +  f2 13  1/2 -    47745048.55 C  8.91434D+12  2.34504D-02  1.61695D-04
                                           B  9.05046D+12  2.38085D-02  1.64164D-04
 f1  8  3/2 +  f2 14  1/2 -    47737870.06 C  3.16180D+11  8.32006D-04  5.73772D-06
                                           B  3.20649D+11  8.43764D-04  5.81880D-06
 f1  8  3/2 +  f2 15  1/2 -    47736718.00 C  1.09568D+11  2.88334D-04  1.98847D-06
                                           B  1.12611D+11  2.96343D-04  2.04370D-06
 f1  8  3/2 +  f2 16  1/2 -    47729376.74 C  1.23158D+12  3.24198D-03  2.23615D-05
                                           B  1.24924D+12  3.28846D-03  2.26820D-05
 f1  8  3/2 +  f2 17  1/2 -    47722297.35 C  1.43199D+12  3.77064D-03  2.60117D-05
                                           B  1.45324D+12  3.82661D-03  2.63978D-05
 f1  8  3/2 +  f2 18  1/2 -    47719653.99 C  8.10383D+11  2.13409D-03  1.47229D-05
                                           B  8.24253D+11  2.17062D-03  1.49748D-05
 f1  8  3/2 +  f2 19  1/2 -    47711046.32 C  5.21297D+12  1.37330D-02  9.47593D-05
                                           B  5.29090D+12  1.39383D-02  9.61758D-05
 f1  8  3/2 +  f2 20  1/2 -    47709350.35 C  2.25737D+12  5.94720D-03  4.10379D-05
                                           B  2.29207D+12  6.03865D-03  4.16689D-05
 f1  8  3/2 +  f2 21  1/2 -    47704573.52 C  7.40075D+12  1.95017D-02  1.34583D-04
                                           B  7.50881D+12  1.97865D-02  1.36548D-04
 f1  8  3/2 +  f2 22  1/2 -    47697016.84 C  3.63452D+12  9.58037D-03  6.61251D-05
                                           B  3.68782D+12  9.72087D-03  6.70949D-05
 f1  8  3/2 +  f2 23  1/2 -    47694981.00 C  9.05211D+11  2.38628D-03  1.64712D-05
                                           B  9.17942D+11  2.41985D-03  1.67029D-05
 f1  8  3/2 +  f2 24  1/2 -    47689162.17 C  6.15799D+10  1.62374D-04  1.12092D-06
                                           B  6.20892D+10  1.63717D-04  1.13019D-06
 f1  8  3/2 +  f2 25  1/2 -    47669827.92 C  4.29250D+11  1.13277D-03  7.82300D-06
                                           B  4.35158D+11  1.14836D-03  7.93067D-06
 f1  8  3/2 +  f2 26  1/2 -    47668061.72 C  2.29427D+10  6.05490D-05  4.18172D-07
                                           B  2.31521D+10  6.11016D-05  4.21989D-07
 f1  8  3/2 +  f2 27  1/2 -    47662677.86 C  4.75796D+10  1.25598D-04  8.67518D-07
                                           B  4.81892D+10  1.27207D-04  8.78634D-07
 f1  8  3/2 +  f2 28  1/2 -    47658009.81 C  5.03589D+10  1.32960D-04  9.18463D-07
                                           B  5.10208D+10  1.34708D-04  9.30535D-07
 f1  8  3/2 +  f2 29  1/2 -    47650742.74 C  4.13966D+09  1.09331D-05  7.55351D-08
                                           B  4.16303D+09  1.09948D-05  7.59616D-08
 f1  8  3/2 +  f2 30  1/2 -    47642347.79 C  4.17986D+09  1.10431D-05  7.63089D-08
                                           B  4.20343D+09  1.11054D-05  7.67394D-08
 f1  8  3/2 +  f2 31  1/2 -    47630865.50 C  3.49802D+08  9.24620D-07  6.39073D-09
                                           B  3.51264D+08  9.28484D-07  6.41743D-09
 f1  8  3/2 +  f2 32  1/2 -    47604555.97 C  7.80779D+08  2.06609D-06  1.42881D-08
                                           B  7.93728D+08  2.10035D-06  1.45251D-08
 f1  8  3/2 +  f2 33  1/2 -    47466378.86 C  4.61267D+10  1.22771D-04  8.51505D-07
                                           B  4.62186D+10  1.23016D-04  8.53201D-07
 f1  8  3/2 +  f2 34  1/2 -    47461726.50 C  7.73993D+09  2.06048D-05  1.42922D-07
                                           B  7.78006D+09  2.07116D-05  1.43663D-07
 f1  8  3/2 +  f2 35  1/2 -    47456815.18 C  2.05996D+09  5.48504D-06  3.80502D-08
                                           B  2.08180D+09  5.54318D-06  3.84535D-08
 f1  8  3/2 +  f2 36  1/2 -    47445868.19 C  1.46691D+10  3.90773D-05  2.71145D-07
                                           B  1.46019D+10  3.88982D-05  2.69902D-07
 f1  8  3/2 +  f2 37  1/2 -    47436018.13 C  8.00205D+11  2.13257D-03  1.48003D-05
                                           B  8.13053D+11  2.16681D-03  1.50379D-05
 f1  8  3/2 +  f2 38  1/2 -    47428969.42 C  9.46277D+09  2.52260D-05  1.75098D-07
                                           B  9.62449D+09  2.56571D-05  1.78090D-07
 f1  8  3/2 +  f2 39  1/2 -    47423138.69 C  8.60200D+09  2.29370D-05  1.59229D-07
[truncated: 4,365,733 more chars]
