# Supplementary material for: Ab Initio Manganese Kα and Kβ Energy Eigenvalues, Shake-Off Probabilities, Auger Rates, with Convergence Tests
Source: Molecules. 2024 Sep 4;29(17):4199. doi: 10.3390/molecules29174199 (PMC11487437; doi:10.3390/molecules29174199)
Supplement: Supplementary file 1 [file molecules-29-04199-s001.zip › Mn_Ka_3d-5f.ct]

 Transition between files:
 f1 = iMn_Ka_3s-5s
 f2 = fMn_Ka_3s-5s


 Electric 2**( 1)-pole transitions
 =================================

 Upper       Lower 
 Lev  J P   Lev  J P       E (Kays)         A (s-1)          gf            S
 f1  1  1/2 +  f2  1  1/2 -    47602194.70 C  3.65629D+13  4.83809D-02  3.34598D-04
                                           B  3.69649D+13  4.89129D-02  3.38277D-04
 f1  1  1/2 +  f2  2  1/2 -    47586439.66 C  5.65818D+13  7.49200D-02  5.18311D-04
                                           B  5.72163D+13  7.57602D-02  5.24124D-04
 f1  1  1/2 +  f2  3  1/2 -    47577919.05 C  2.58503D+10  3.42407D-05  2.36926D-07
                                           B  2.60425D+10  3.44953D-05  2.38688D-07
 f1  1  1/2 +  f2  4  1/2 -    47577426.35 C  3.57658D+12  4.73755D-03  3.27815D-05
                                           B  3.61642D+12  4.79032D-03  3.31466D-05
 f1  1  1/2 +  f2  5  1/2 -    47571414.75 C  3.38566D+11  4.48579D-04  3.10433D-06
                                           B  3.42314D+11  4.53545D-04  3.13870D-06
 f1  1  1/2 +  f2  6  1/2 -    47570922.32 C  1.48058D+11  1.96172D-04  1.35760D-06
                                           B  1.49730D+11  1.98387D-04  1.37292D-06
 f1  1  1/2 +  f2  7  1/2 -    47564092.35 C  3.72611D+12  4.93838D-03  3.41807D-05
                                           B  3.76829D+12  4.99429D-03  3.45677D-05
 f1  1  1/2 +  f2  8  1/2 -    47558912.79 C  3.89857D+12  5.16808D-03  3.57745D-05
                                           B  3.94265D+12  5.22651D-03  3.61789D-05
 f1  1  1/2 +  f2  9  1/2 -    47554067.27 C  7.23138D+10  9.58813D-05  6.63776D-07
                                           B  7.29875D+10  9.67745D-05  6.69960D-07
 f1  1  1/2 +  f2 10  1/2 -    47553558.26 C  9.48737D+08  1.25796D-06  8.70884D-09
                                           B  9.52633D+08  1.26313D-06  8.74460D-09
 f1  1  1/2 +  f2 11  1/2 -    47549313.46 C  1.31436D+10  1.74307D-05  1.20683D-07
                                           B  1.32927D+10  1.76284D-05  1.22052D-07
 f1  1  1/2 +  f2 12  1/2 -    47548336.41 C  1.63773D+09  2.17200D-06  1.50384D-08
                                           B  1.65774D+09  2.19853D-06  1.52220D-08
 f1  1  1/2 +  f2 13  1/2 -    47546172.31 C  9.22803D+11  1.22396D-03  8.47473D-06
                                           B  9.33221D+11  1.23777D-03  8.57040D-06
 f1  1  1/2 +  f2 14  1/2 -    47545296.01 C  3.23009D+12  4.28438D-03  2.96658D-05
                                           B  3.26666D+12  4.33288D-03  3.00016D-05
 f1  1  1/2 +  f2 15  1/2 -    47541502.83 C  2.97696D+11  3.94926D-04  2.73475D-06
                                           B  3.01103D+11  3.99445D-04  2.76605D-06
 f1  1  1/2 +  f2 16  1/2 -    47537815.86 C  2.20201D+12  2.92165D-03  2.02332D-05
                                           B  2.22705D+12  2.95488D-03  2.04633D-05
 f1  1  1/2 +  f2 17  1/2 -    47536873.57 C  7.42750D+11  9.85528D-04  6.82518D-06
                                           B  7.51383D+11  9.96983D-04  6.90451D-06
 f1  1  1/2 +  f2 18  1/2 -    47534816.81 C  2.69911D+09  3.58166D-06  2.48055D-08
                                           B  2.70234D+09  3.58594D-06  2.48352D-08
 f1  1  1/2 +  f2 19  1/2 -    47534212.81 C  1.77024D+11  2.34914D-04  1.62696D-06
                                           B  1.78970D+11  2.37495D-04  1.64484D-06
 f1  1  1/2 +  f2 20  1/2 -    47530574.59 C  7.10418D+10  9.42878D-05  6.53067D-07
                                           B  7.18828D+10  9.54040D-05  6.60799D-07
 f1  1  1/2 +  f2 21  1/2 -    47529701.07 C  1.18607D+11  1.57423D-04  1.09038D-06
                                           B  1.20152D+11  1.59474D-04  1.10459D-06
 f1  2  1/2 +  f2  1  1/2 -    47602588.44 C  3.03916D+13  4.02143D-02  2.78116D-04
                                           B  3.07084D+13  4.06334D-02  2.81014D-04
 f1  2  1/2 +  f2  2  1/2 -    47586833.39 C  1.63181D+13  2.16065D-02  1.49477D-04
                                           B  1.64610D+13  2.17957D-02  1.50785D-04
 f1  2  1/2 +  f2  3  1/2 -    47578312.79 C  1.57579D+11  2.08722D-04  1.44423D-06
                                           B  1.60079D+11  2.12033D-04  1.46713D-06
 f1  2  1/2 +  f2  4  1/2 -    47577820.08 C  3.17472D+11  4.20518D-04  2.90975D-06
                                           B  3.19233D+11  4.22850D-04  2.92589D-06
 f1  2  1/2 +  f2  5  1/2 -    47571808.48 C  7.14965D+09  9.47269D-06  6.55540D-08
                                           B  7.34926D+09  9.73716D-06  6.73842D-08
 f1  2  1/2 +  f2  6  1/2 -    47571316.05 C  3.75011D+09  4.96868D-06  3.43852D-08
                                           B  3.75825D+09  4.97947D-06  3.44599D-08
 f1  2  1/2 +  f2  7  1/2 -    47564486.08 C  2.76949D+10  3.67047D-05  2.54047D-07
                                           B  2.75479D+10  3.65099D-05  2.52699D-07
 f1  2  1/2 +  f2  8  1/2 -    47559306.53 C  5.06160D+09  6.70973D-06  4.64456D-08
                                           B  4.93779D+09  6.54560D-06  4.53095D-08
 f1  2  1/2 +  f2  9  1/2 -    47554461.00 C  5.16949D+10  6.85414D-05  4.74501D-07
                                           B  5.21425D+10  6.91349D-05  4.78610D-07
 f1  2  1/2 +  f2 10  1/2 -    47553951.99 C  8.96457D+08  1.18862D-06  8.22873D-09
                                           B  9.15697D+08  1.21413D-06  8.40534D-09
 f1  2  1/2 +  f2 11  1/2 -    47549707.19 C  2.34912D+08  3.11527D-07  2.15687D-09
                                           B  2.36816D+08  3.14052D-07  2.17435D-09
 f1  2  1/2 +  f2 12  1/2 -    47548730.14 C  2.16351D+09  2.86925D-06  1.98657D-08
                                           B  2.19171D+09  2.90665D-06  2.01247D-08
 f1  2  1/2 +  f2 13  1/2 -    47546566.04 C  1.04372D+11  1.38431D-04  9.58498D-07
                                           B  1.05847D+11  1.40387D-04  9.72039D-07
 f1  2  1/2 +  f2 14  1/2 -    47545689.75 C  5.63024D+11  7.46779D-04  5.17078D-06
                                           B  5.70740D+11  7.57014D-04  5.24165D-06
 f1  2  1/2 +  f2 15  1/2 -    47541896.57 C  8.63283D+10  1.14522D-04  7.93026D-07
                                           B  8.73987D+10  1.15942D-04  8.02858D-07
 f1  2  1/2 +  f2 16  1/2 -    47538209.59 C  3.45465D+11  4.58360D-04  3.17424D-06
                                           B  3.49777D+11  4.64080D-04  3.21385D-06
 f1  2  1/2 +  f2 17  1/2 -    47537267.30 C  1.12730D+11  1.49575D-04  1.03586D-06
                                           B  1.14046D+11  1.51321D-04  1.04795D-06
 f1  2  1/2 +  f2 18  1/2 -    47535210.55 C  1.89962D+12  2.52071D-03  1.74576D-05
                                           B  1.92236D+12  2.55088D-03  1.76665D-05
 f1  2  1/2 +  f2 19  1/2 -    47534606.54 C  6.43086D+11  8.53369D-04  5.91021D-06
                                           B  6.50655D+11  8.63413D-04  5.97977D-06
 f1  2  1/2 +  f2 20  1/2 -    47530968.32 C  7.14686D+10  9.48527D-05  6.56974D-07
                                           B  7.22343D+10  9.58689D-05  6.64013D-07
 f1  2  1/2 +  f2 21  1/2 -    47530094.80 C  5.58297D+11  7.40996D-04  5.13243D-06
                                           B  5.64162D+11  7.48780D-04  5.18634D-06
 f1  3  1/2 +  f2  1  1/2 -    47626272.59 C  4.59053D+12  6.06816D-03  4.19456D-05
                                           B  4.64352D+12  6.13821D-03  4.24298D-05
 f1  3  1/2 +  f2  2  1/2 -    47610517.55 C  1.88791D+10  2.49726D-05  1.72678D-07
                                           B  1.90103D+10  2.51461D-05  1.73878D-07
 f1  3  1/2 +  f2  3  1/2 -    47601996.94 C  3.26072D+13  4.31471D-02  2.98402D-04
                                           B  3.29610D+13  4.36151D-02  3.01639D-04
 f1  3  1/2 +  f2  4  1/2 -    47601504.24 C  4.74568D+13  6.27979D-02  4.34310D-04
                                           B  4.79752D+13  6.34839D-02  4.39055D-04
 f1  3  1/2 +  f2  5  1/2 -    47595492.64 C  1.38437D+13  1.83235D-02  1.26741D-04
                                           B  1.39853D+13  1.85109D-02  1.28038D-04
 f1  3  1/2 +  f2  6  1/2 -    47595000.21 C  3.21459D+12  4.25491D-03  2.94310D-05
                                           B  3.24738D+12  4.29832D-03  2.97312D-05
 f1  3  1/2 +  f2  7  1/2 -    47588170.24 C  1.13932D+12  1.50847D-03  1.04355D-05
                                           B  1.15069D+12  1.52352D-03  1.05396D-05
 f1  3  1/2 +  f2  8  1/2 -    47582990.68 C  2.13247D+13  2.82402D-02  1.95385D-04
                                           B  2.15445D+13  2.85312D-02  1.97398D-04
 f1  3  1/2 +  f2  9  1/2 -    47578145.16 C  4.18690D+10  5.54582D-05  3.83737D-07
                                           B  4.23070D+10  5.60383D-05  3.87751D-07
 f1  3  1/2 +  f2 10  1/2 -    47577636.15 C  1.50423D+10  1.99249D-05  1.37870D-07
                                           B  1.51908D+10  2.01216D-05  1.39231D-07
 f1  3  1/2 +  f2 11  1/2 -    47573391.35 C  6.61807D+10  8.76780D-05  6.06739D-07
                                           B  6.68418D+10  8.85539D-05  6.12801D-07
 f1  3  1/2 +  f2 12  1/2 -    47572414.30 C  5.89458D+10  7.80962D-05  5.40444D-07
                                           B  5.95111D+10  7.88452D-05  5.45626D-07
 f1  3  1/2 +  f2 13  1/2 -    47570250.20 C  2.80283D+12  3.71375D-03  2.57012D-05
                                           B  2.83020D+12  3.75002D-03  2.59522D-05
 f1  3  1/2 +  f2 14  1/2 -    47569373.90 C  9.42279D+12  1.24857D-02  8.64093D-05
                                           B  9.51516D+12  1.26081D-02  8.72564D-05
 f1  3  1/2 +  f2 15  1/2 -    47565580.72 C  1.04999D+11  1.39152D-04  9.63102D-07
                                           B  1.06198D+11  1.40740D-04  9.74092D-07
 f1  3  1/2 +  f2 16  1/2 -    47561893.75 C  3.81936D+10  5.06244D-05  3.50410D-07
                                           B  3.83082D+10  5.07764D-05  3.51462D-07
 f1  3  1/2 +  f2 17  1/2 -    47560951.46 C  3.03968D+11  4.02917D-04  2.78895D-06
                                           B  3.06803D+11  4.06674D-04  2.81496D-06
 f1  3  1/2 +  f2 18  1/2 -    47558894.70 C  1.03028D+11  1.36577D-04  9.45416D-07
                                           B  1.04499D+11  1.38528D-04  9.58915D-07
 f1  3  1/2 +  f2 19  1/2 -    47558290.70 C  2.04300D+10  2.70835D-05  1.87479D-07
                                           B  2.07682D+10  2.75318D-05  1.90583D-07
 f1  3  1/2 +  f2 20  1/2 -    47554652.48 C  7.64105D+05  1.01311D-09  7.01354D-12
                                           B  5.49175D+05  7.28136D-10  5.04075D-12
 f1  3  1/2 +  f2 21  1/2 -    47553778.96 C  5.83268D+10  7.73368D-05  5.35398D-07
                                           B  5.89052D+10  7.81037D-05  5.40707D-07
 f1  4  1/2 +  f2  1  1/2 -    47626703.38 C  1.38411D+10  1.82961D-05  1.26469D-07
                                           B  1.37923D+10  1.82315D-05  1.26022D-07
 f1  4  1/2 +  f2  2  1/2 -    47610948.34 C  1.27321D+10  1.68412D-05  1.16451D-07
                                           B  1.28860D+10  1.70448D-05  1.17858D-07
 f1  4  1/2 +  f2  3  1/2 -    47602427.73 C  2.76058D+12  3.65283D-03  2.52625D-05
                                           B  2.79117D+12  3.69331D-03  2.55424D-05
 f1  4  1/2 +  f2  4  1/2 -    47601935.02 C  8.86176D+11  1.17262D-03  8.10978D-06
                                           B  8.92822D+11  1.18142D-03  8.17061D-06
 f1  4  1/2 +  f2  5  1/2 -    47595923.43 C  2.24638D+12  2.97325D-03  2.05654D-05
                                           B  2.27221D+12  3.00744D-03  2.08019D-05
 f1  4  1/2 +  f2  6  1/2 -    47595431.00 C  4.89362D+11  6.47720D-04  4.48021D-06
                                           B  4.94911D+11  6.55065D-04  4.53100D-06
 f1  4  1/2 +  f2  7  1/2 -    47588601.03 C  7.84167D+11  1.03822D-03  7.18229D-06
                                           B  7.93954D+11  1.05118D-03  7.27193D-06
 f1  4  1/2 +  f2  8  1/2 -    47583421.47 C  1.05673D+10  1.39940D-05  9.68190D-08
                                           B  1.02910D+10  1.36281D-05  9.42876D-08
 f1  4  1/2 +  f2  9  1/2 -    47578575.95 C  2.30693D+09  3.05562D-06  2.11429D-08
                                           B  2.34653D+09  3.10808D-06  2.15058D-08
 f1  4  1/2 +  f2 10  1/2 -    47578066.94 C  1.06680D+09  1.41305D-06  9.77746D-09
                                           B  1.08040D+09  1.43107D-06  9.90212D-09
 f1  4  1/2 +  f2 11  1/2 -    47573822.14 C  9.47747D+09  1.25558D-05  8.68863D-08
                                           B  9.56659D+09  1.26739D-05  8.77034D-08
 f1  4  1/2 +  f2 12  1/2 -    47572845.09 C  2.89858D+08  3.84021D-07  2.65749D-09
                                           B  2.95954D+08  3.92098D-07  2.71338D-09
 f1  4  1/2 +  f2 13  1/2 -    47570680.99 C  6.13264D+10  8.12562D-05  5.62332D-07
                                           B  6.25070D+10  8.28205D-05  5.73158D-07
 f1  4  1/2 +  f2 14  1/2 -    47569804.69 C  4.67874D+11  6.19945D-04  4.29040D-06
                                           B  4.75783D+11  6.30426D-04  4.36293D-06
 f1  4  1/2 +  f2 15  1/2 -    47566011.51 C  1.44082D+11  1.90943D-04  1.32154D-06
                                           B  1.46000D+11  1.93485D-04  1.33914D-06
 f1  4  1/2 +  f2 16  1/2 -    47562324.54 C  5.52071D+11  7.31740D-04  5.06488D-06
                                           B  5.58678D+11  7.40496D-04  5.12549D-06
 f1  4  1/2 +  f2 17  1/2 -    47561382.24 C  9.98042D+10  1.32290D-04  9.15691D-07
                                           B  1.00920D+11  1.33770D-04  9.25931D-07
 f1  4  1/2 +  f2 18  1/2 -    47559325.49 C  7.39574D+11  9.80388D-04  6.78638D-06
                                           B  7.49001D+11  9.92884D-04  6.87288D-06
 f1  4  1/2 +  f2 19  1/2 -    47558721.49 C  2.04532D+11  2.71137D-04  1.87687D-06
                                           B  2.07175D+11  2.74641D-04  1.90113D-06
 f1  4  1/2 +  f2 20  1/2 -    47555083.27 C  5.02597D+08  6.66367D-07  4.61309D-09
                                           B  5.07705D+08  6.73140D-07  4.65998D-09
 f1  4  1/2 +  f2 21  1/2 -    47554209.75 C  1.16308D+09  1.54213D-06  1.06760D-08
                                           B  1.17327D+09  1.55564D-06  1.07695D-08
 f1  5  1/2 +  f2  1  1/2 -    47636702.16 C  4.52488D+11  5.97876D-04  4.13186D-06
                                           B  4.57932D+11  6.05070D-04  4.18157D-06
 f1  5  1/2 +  f2  2  1/2 -    47620947.11 C  9.77124D+12  1.29194D-02  8.93139D-05
                                           B  9.88754D+12  1.30731D-02  9.03769D-05
 f1  5  1/2 +  f2  3  1/2 -    47612426.51 C  1.17173D+12  1.54979D-03  1.07159D-05
                                           B  1.18440D+12  1.56656D-03  1.08318D-05
 f1  5  1/2 +  f2  4  1/2 -    47611933.80 C  1.09527D+09  1.44869D-06  1.00170D-08
                                           B  1.12371D+09  1.48631D-06  1.02771D-08
 f1  5  1/2 +  f2  5  1/2 -    47605922.21 C  2.28778D+12  3.02677D-03  2.09312D-05
                                           B  2.31335D+12  3.06060D-03  2.11652D-05
 f1  5  1/2 +  f2  6  1/2 -    47605429.78 C  8.78248D+11  1.16196D-03  8.03547D-06
                                           B  8.87519D+11  1.17423D-03  8.12029D-06
 f1  5  1/2 +  f2  7  1/2 -    47598599.81 C  1.22357D+14  1.61930D-01  1.11997D-03
                                           B  1.23657D+14  1.63651D-01  1.13188D-03
 f1  5  1/2 +  f2  8  1/2 -    47593420.25 C  1.35181D+12  1.78940D-03  1.23776D-05
                                           B  1.36744D+12  1.81010D-03  1.25208D-05
 f1  5  1/2 +  f2  9  1/2 -    47588574.73 C  5.18437D+10  6.86401D-05  4.74844D-07
                                           B  5.23656D+10  6.93312D-05  4.79624D-07
 f1  5  1/2 +  f2 10  1/2 -    47588065.72 C  4.01227D+10  5.31229D-05  3.67501D-07
                                           B  4.05312D+10  5.36638D-05  3.71244D-07
 f1  5  1/2 +  f2 11  1/2 -    47583820.92 C  2.92154D+10  3.86884D-05  2.67669D-07
                                           B  2.95067D+10  3.90742D-05  2.70337D-07
 f1  5  1/2 +  f2 12  1/2 -    47582843.86 C  1.65764D+10  2.19522D-05  1.51881D-07
                                           B  1.67498D+10  2.21817D-05  1.53469D-07
 f1  5  1/2 +  f2 13  1/2 -    47580679.77 C  8.30744D+11  1.10026D-03  7.61270D-06
                                           B  8.39756D+11  1.11219D-03  7.69528D-06
 f1  5  1/2 +  f2 14  1/2 -    47579803.47 C  2.82213D+12  3.73783D-03  2.58626D-05
                                           B  2.85308D+12  3.77882D-03  2.61463D-05
 f1  5  1/2 +  f2 15  1/2 -    47576010.29 C  1.59013D+11  2.10642D-04  1.45758D-06
                                           B  1.60666D+11  2.12831D-04  1.47273D-06
 f1  5  1/2 +  f2 16  1/2 -    47572323.32 C  2.49035D+11  3.29943D-04  2.28329D-06
                                           B  2.51194D+11  3.32803D-04  2.30308D-06
 f1  5  1/2 +  f2 17  1/2 -    47571381.02 C  7.07762D+10  9.37743D-05  6.48953D-07
                                           B  7.14070D+10  9.46100D-05  6.54737D-07
 f1  5  1/2 +  f2 18  1/2 -    47569324.27 C  7.22198D+11  9.56952D-04  6.62276D-06
                                           B  7.29255D+11  9.66303D-04  6.68747D-06
 f1  5  1/2 +  f2 19  1/2 -    47568720.27 C  3.91168D+11  5.18332D-04  3.58725D-06
                                           B  3.94863D+11  5.23228D-04  3.62114D-06
 f1  5  1/2 +  f2 20  1/2 -    47565082.05 C  2.33799D+10  3.09852D-05  2.14457D-07
                                           B  2.36316D+10  3.13187D-05  2.16766D-07
 f1  5  1/2 +  f2 21  1/2 -    47564208.53 C  2.89463D+09  3.83637D-06  2.65531D-08
                                           B  2.93145D+09  3.88517D-06  2.68909D-08
 f1  6  1/2 +  f2  1  1/2 -    47640977.65 C  2.54105D+07  3.35691D-08  2.31971D-10
                                           B  2.57373D+07  3.40009D-08  2.34955D-10
 f1  6  1/2 +  f2  2  1/2 -    47625222.61 C  7.92526D+08  1.04768D-06  7.24213D-09
                                           B  8.02434D+08  1.06077D-06  7.33266D-09
 f1  6  1/2 +  f2  3  1/2 -    47616702.00 C  1.42515D+10  1.88464D-05  1.30300D-07
                                           B  1.44628D+10  1.91258D-05  1.32232D-07
 f1  6  1/2 +  f2  4  1/2 -    47616209.29 C  3.65253D+11  4.83028D-04  3.33959D-06
                                           B  3.70712D+11  4.90246D-04  3.38950D-06
 f1  6  1/2 +  f2  5  1/2 -    47610197.70 C  1.46696D+11  1.94047D-04  1.34178D-06
                                           B  1.48868D+11  1.96919D-04  1.36165D-06
 f1  6  1/2 +  f2  6  1/2 -    47609705.27 C  4.20415D+10  5.56128D-05  3.84552D-07
                                           B  4.26528D+10  5.64215D-05  3.90144D-07
 f1  6  1/2 +  f2  7  1/2 -    47602875.30 C  8.37360D+09  1.10798D-05  7.66259D-08
                                           B  8.52370D+09  1.12785D-05  7.79996D-08
 f1  6  1/2 +  f2  8  1/2 -    47597695.74 C  1.44243D+12  1.90902D-03  1.32038D-05
                                           B  1.46292D+12  1.93614D-03  1.33914D-05
 f1  6  1/2 +  f2  9  1/2 -    47592850.22 C  1.36553D+09  1.80761D-06  1.25037D-08
                                           B  1.38492D+09  1.83328D-06  1.26813D-08
 f1  6  1/2 +  f2 10  1/2 -    47592341.21 C  2.69983D+08  3.57397D-07  2.47223D-09
                                           B  2.73824D+08  3.62481D-07  2.50740D-09
 f1  6  1/2 +  f2 11  1/2 -    47588096.41 C  1.55505D+10  2.05890D-05  1.42434D-07
                                           B  1.57656D+10  2.08738D-05  1.44404D-07
 f1  6  1/2 +  f2 12  1/2 -    47587119.36 C  7.45058D+09  9.86505D-06  6.82473D-08
                                           B  7.55215D+09  9.99953D-06  6.91776D-08
 f1  6  1/2 +  f2 13  1/2 -    47584955.26 C  8.76273D+10  1.16035D-04  8.02775D-07
                                           B  8.88394D+10  1.17640D-04  8.13880D-07
 f1  6  1/2 +  f2 14  1/2 -    47584078.96 C  1.38641D+11  1.83594D-04  1.27020D-06
                                           B  1.40542D+11  1.86110D-04  1.28761D-06
 f1  6  1/2 +  f2 15  1/2 -    47580285.78 C  1.51266D+10  2.00343D-05  1.38619D-07
                                           B  1.53291D+10  2.03025D-05  1.40475D-07
 f1  6  1/2 +  f2 16  1/2 -    47576598.81 C  5.01792D+11  6.64698D-04  4.59946D-06
                                           B  5.08481D+11  6.73559D-04  4.66077D-06
 f1  6  1/2 +  f2 17  1/2 -    47575656.51 C  1.71686D+11  2.27432D-04  1.57378D-06
                                           B  1.73971D+11  2.30460D-04  1.59473D-06
 f1  6  1/2 +  f2 18  1/2 -    47573599.76 C  4.06273D+11  5.38237D-04  3.72463D-06
                                           B  4.11603D+11  5.45298D-04  3.77349D-06
 f1  6  1/2 +  f2 19  1/2 -    47572995.76 C  9.67998D+10  1.28245D-04  8.87475D-07
                                           B  9.80648D+10  1.29921D-04  8.99073D-07
 f1  6  1/2 +  f2 20  1/2 -    47569357.54 C  3.85382D+10  5.10651D-05  3.53405D-07
                                           B  3.90523D+10  5.17464D-05  3.58120D-07
 f1  6  1/2 +  f2 21  1/2 -    47568484.02 C  7.50954D+08  9.95091D-07  6.88682D-09
                                           B  7.60648D+08  1.00794D-06  6.97572D-09
 f1  7  1/2 +  f2  1  1/2 -    47649016.82 C  6.34878D+09  8.38437D-06  5.79285D-08
                                           B  6.43619D+09  8.49981D-06  5.87260D-08
 f1  7  1/2 +  f2  2  1/2 -    47633261.77 C  4.31231D+09  5.69872D-06  3.93861D-08
                                           B  4.36193D+09  5.76428D-06  3.98392D-08
 f1  7  1/2 +  f2  3  1/2 -    47624741.17 C  8.26877D+07  1.09311D-07  7.55625D-10
                                           B  8.39174D+07  1.10936D-07  7.66862D-10
 f1  7  1/2 +  f2  4  1/2 -    47624248.46 C  1.35258D+10  1.78810D-05  1.23606D-07
                                           B  1.36819D+10  1.80875D-05  1.25034D-07
 f1  7  1/2 +  f2  5  1/2 -    47618236.86 C  1.20876D+11  1.59838D-04  1.10505D-06
                                           B  1.22232D+11  1.61632D-04  1.11745D-06
 f1  7  1/2 +  f2  6  1/2 -    47617744.43 C  1.92457D+11  2.54498D-04  1.75951D-06
                                           B  1.94646D+11  2.57393D-04  1.77952D-06
 f1  7  1/2 +  f2  7  1/2 -    47610914.46 C  2.88713D+08  3.81893D-07  2.64065D-09
                                           B  2.92185D+08  3.86485D-07  2.67240D-09
 f1  7  1/2 +  f2  8  1/2 -    47605734.90 C  1.66396D+10  2.20147D-05  1.52240D-07
                                           B  1.68224D+10  2.22565D-05  1.53913D-07
 f1  7  1/2 +  f2  9  1/2 -    47600889.38 C  3.39349D+11  4.49059D-04  3.10573D-06
                                           B  3.43872D+11  4.55046D-04  3.14714D-06
 f1  7  1/2 +  f2 10  1/2 -    47600380.37 C  1.81780D+13  2.40554D-02  1.66371D-04
                                           B  1.83700D+13  2.43095D-02  1.68128D-04
 f1  7  1/2 +  f2 11  1/2 -    47596135.57 C  3.60001D+12  4.76484D-03  3.29574D-05
                                           B  3.63444D+12  4.81041D-03  3.32725D-05
 f1  7  1/2 +  f2 12  1/2 -    47595158.52 C  4.43047D+13  5.86424D-02  4.05625D-04
                                           B  4.47655D+13  5.92524D-02  4.09844D-04
 f1  7  1/2 +  f2 13  1/2 -    47592994.42 C  8.36321D+12  1.10707D-02  7.65785D-05
                                           B  8.45612D+12  1.11937D-02  7.74293D-05
 f1  7  1/2 +  f2 14  1/2 -    47592118.12 C  1.55906D+12  2.06386D-03  1.42765D-05
                                           B  1.57633D+12  2.08672D-03  1.44346D-05
 f1  7  1/2 +  f2 15  1/2 -    47588324.95 C  1.24704D+12  1.65108D-03  1.14220D-05
                                           B  1.25938D+12  1.66741D-03  1.15350D-05
 f1  7  1/2 +  f2 16  1/2 -    47584637.97 C  8.14629D+11  1.07873D-03  7.46316D-06
                                           B  8.22413D+11  1.08904D-03  7.53448D-06
 f1  7  1/2 +  f2 17  1/2 -    47583695.68 C  3.48041D+12  4.60895D-03  3.18874D-05
                                           B  3.51379D+12  4.65315D-03  3.21932D-05
 f1  7  1/2 +  f2 18  1/2 -    47581638.93 C  1.09846D+12  1.45476D-03  1.00653D-05
                                           B  1.10964D+12  1.46957D-03  1.01678D-05
 f1  7  1/2 +  f2 19  1/2 -    47581034.92 C  1.45748D+12  1.93029D-03  1.33556D-05
                                           B  1.47240D+12  1.95005D-03  1.34924D-05
 f1  7  1/2 +  f2 20  1/2 -    47577396.70 C  4.69371D+11  6.21731D-04  4.30207D-06
                                           B  4.73605D+11  6.27340D-04  4.34088D-06
 f1  7  1/2 +  f2 21  1/2 -    47576523.18 C  5.97169D+12  7.91042D-03  5.47372D-05
                                           B  6.03222D+12  7.99061D-03  5.52920D-05
 f1  8  1/2 +  f2  1  1/2 -    47649872.84 C  2.01643D+09  2.66286D-06  1.83976D-08
                                           B  2.04458D+09  2.70002D-06  1.86544D-08
 f1  8  1/2 +  f2  2  1/2 -    47634117.80 C  2.26343D+10  2.99102D-05  2.06717D-07
                                           B  2.29019D+10  3.02637D-05  2.09161D-07
 f1  8  1/2 +  f2  3  1/2 -    47625597.19 C  6.69005D+08  8.84374D-07  6.11324D-09
                                           B  6.75389D+08  8.92813D-07  6.17157D-09
 f1  8  1/2 +  f2  4  1/2 -    47625104.49 C  6.80108D+09  8.99070D-06  6.21489D-08
                                           B  6.88369D+09  9.09992D-06  6.29038D-08
 f1  8  1/2 +  f2  5  1/2 -    47619092.89 C  1.25731D+10  1.66252D-05  1.14937D-07
                                           B  1.26867D+10  1.67754D-05  1.15976D-07
 f1  8  1/2 +  f2  6  1/2 -    47618600.46 C  9.04197D+10  1.19563D-04  8.26602D-07
                                           B  9.12866D+10  1.20710D-04  8.34527D-07
 f1  8  1/2 +  f2  7  1/2 -    47611770.49 C  3.46199D+10  4.57916D-05  3.16626D-07
                                           B  3.50062D+10  4.63024D-05  3.20159D-07
 f1  8  1/2 +  f2  8  1/2 -    47606590.93 C  1.45499D+09  1.92492D-06  1.33113D-08
                                           B  1.47452D+09  1.95076D-06  1.34900D-08
 f1  8  1/2 +  f2  9  1/2 -    47601745.41 C  7.78603D+12  1.03029D-02  7.12542D-05
                                           B  7.87944D+12  1.04265D-02  7.21091D-05
 f1  8  1/2 +  f2 10  1/2 -    47601236.40 C  1.18121D+12  1.56307D-03  1.08102D-05
                                           B  1.19373D+12  1.57964D-03  1.09248D-05
 f1  8  1/2 +  f2 11  1/2 -    47596991.60 C  1.71363D+13  2.26802D-02  1.56871D-04
                                           B  1.73200D+13  2.29233D-02  1.58552D-04
 f1  8  1/2 +  f2 12  1/2 -    47596014.55 C  5.81753D+11  7.69991D-04  5.32587D-06
                                           B  5.88031D+11  7.78300D-04  5.38334D-06
 f1  8  1/2 +  f2 13  1/2 -    47593850.45 C  1.36883D+13  1.81190D-02  1.25331D-04
                                           B  1.38371D+13  1.83160D-02  1.26694D-04
 f1  8  1/2 +  f2 14  1/2 -    47592974.15 C  2.38453D+12  3.15650D-03  2.18343D-05
                                           B  2.41045D+12  3.19080D-03  2.20715D-05
 f1  8  1/2 +  f2 15  1/2 -    47589180.97 C  4.01660D+12  5.31777D-03  3.67872D-05
                                           B  4.05983D+12  5.37501D-03  3.71832D-05
 f1  8  1/2 +  f2 16  1/2 -    47585494.00 C  3.99737D+12  5.29314D-03  3.66197D-05
                                           B  4.04068D+12  5.35048D-03  3.70164D-05
 f1  8  1/2 +  f2 17  1/2 -    47584551.71 C  1.11941D+13  1.48232D-02  1.02554D-04
                                           B  1.13155D+13  1.49840D-02  1.03666D-04
 f1  8  1/2 +  f2 18  1/2 -    47582494.95 C  3.84540D+11  5.09255D-04  3.52341D-06
                                           B  3.89381D+11  5.15666D-04  3.56777D-06
 f1  8  1/2 +  f2 19  1/2 -    47581890.95 C  2.39890D+12  3.17699D-03  2.19811D-05
                                           B  2.42761D+12  3.21501D-03  2.22442D-05
 f1  8  1/2 +  f2 20  1/2 -    47578252.73 C  2.76277D+09  3.65944D-06  2.53211D-08
                                           B  2.76447D+09  3.66169D-06  2.53367D-08
 f1  8  1/2 +  f2 21  1/2 -    47577379.21 C  1.66424D+11  2.20446D-04  1.52538D-06
                                           B  1.66887D+11  2.21060D-04  1.52962D-06
 f1  9  1/2 +  f2  1  1/2 -    47652085.38 C  2.63853D+07  3.48407D-08  2.40702D-10
                                           B  2.75279D+07  3.63494D-08  2.51126D-10
 f1  9  1/2 +  f2  2  1/2 -    47636330.34 C  3.29419D+10  4.35271D-05  3.00813D-07
                                           B  3.33526D+10  4.40698D-05  3.04564D-07
 f1  9  1/2 +  f2  3  1/2 -    47627809.73 C  1.16862D+09  1.54469D-06  1.06772D-08
                                           B  1.18592D+09  1.56756D-06  1.08352D-08
 f1  9  1/2 +  f2  4  1/2 -    47627317.03 C  9.77465D+08  1.29204D-06  8.93092D-09
                                           B  9.88024D+08  1.30600D-06  9.02740D-09
 f1  9  1/2 +  f2  5  1/2 -    47621305.43 C  2.46853D+10  3.26380D-05  2.25631D-07
                                           B  2.50560D+10  3.31281D-05  2.29019D-07
 f1  9  1/2 +  f2  6  1/2 -    47620813.00 C  3.66297D+10  4.84314D-05  3.34816D-07
                                           B  3.72772D+10  4.92875D-05  3.40734D-07
 f1  9  1/2 +  f2  7  1/2 -    47613983.03 C  7.77755D+07  1.02864D-07  7.11217D-10
                                           B  7.82783D+07  1.03529D-07  7.15816D-10
 f1  9  1/2 +  f2  8  1/2 -    47608803.47 C  5.27095D+09  6.97272D-06  4.82159D-08
                                           B  5.32581D+09  7.04530D-06  4.87178D-08
 f1  9  1/2 +  f2  9  1/2 -    47603957.95 C  2.56865D+12  3.39865D-03  2.35038D-05
                                           B  2.59303D+12  3.43091D-03  2.37269D-05
 f1  9  1/2 +  f2 10  1/2 -    47603448.94 C  1.06275D+12  1.40619D-03  9.72481D-06
                                           B  1.07543D+12  1.42297D-03  9.84083D-06
 f1  9  1/2 +  f2 11  1/2 -    47599204.14 C  1.11925D+13  1.48121D-02  1.02445D-04
                                           B  1.13035D+13  1.49589D-02  1.03461D-04
 f1  9  1/2 +  f2 12  1/2 -    47598227.09 C  1.49524D+13  1.97887D-02  1.36868D-04
                                           B  1.51127D+13  2.00009D-02  1.38335D-04
 f1  9  1/2 +  f2 13  1/2 -    47596062.99 C  1.39512D+13  1.84654D-02  1.27721D-04
                                           B  1.40851D+13  1.86426D-02  1.28947D-04
 f1  9  1/2 +  f2 14  1/2 -    47595186.69 C  2.07486D+12  2.74631D-03  1.89960D-05
                                           B  2.09406D+12  2.77174D-03  1.91719D-05
 f1  9  1/2 +  f2 15  1/2 -    47591393.51 C  8.46139D+11  1.12014D-03  7.74854D-06
                                           B  8.54954D+11  1.13181D-03  7.82926D-06
 f1  9  1/2 +  f2 16  1/2 -    47587706.54 C  1.74227D+12  2.30683D-03  1.59586D-05
                                           B  1.75926D+12  2.32931D-03  1.61142D-05
 f1  9  1/2 +  f2 17  1/2 -    47586764.25 C  6.00773D+12  7.95474D-03  5.50320D-05
                                           B  6.06512D+12  8.03072D-03  5.55577D-05
 f1  9  1/2 +  f2 18  1/2 -    47584707.49 C  1.15959D+11  1.53552D-04  1.06234D-06
                                           B  1.16826D+11  1.54700D-04  1.07028D-06
 f1  9  1/2 +  f2 19  1/2 -    47584103.49 C  4.18812D+11  5.54604D-04  3.83704D-06
                                           B  4.22145D+11  5.59018D-04  3.86758D-06
 f1  9  1/2 +  f2 20  1/2 -    47580465.27 C  7.42893D+11  9.83913D-04  6.80775D-06
                                           B  7.50659D+11  9.94198D-04  6.87891D-06
 f1  9  1/2 +  f2 21  1/2 -    47579591.75 C  5.31975D+11  7.04592D-04  4.87520D-06
                                           B  5.37888D+11  7.12424D-04  4.92939D-06
 f1  1  1/2 +  f2  1  3/2 -    47604650.81 C  2.48672D+14  3.29015D-01  2.27532D-03
                                           B  2.51392D+14  3.32614D-01  2.30021D-03
 f1  1  1/2 +  f2  2  3/2 -    47601806.33 C  1.78987D+11  2.36843D-04  1.63800D-06
                                           B  1.80311D+11  2.38596D-04  1.65012D-06
 f1  1  1/2 +  f2  3  3/2 -    47594561.53 C  5.97813D+12  7.91296D-03  5.47340D-05
                                           B  6.04909D+12  8.00687D-03  5.53836D-05
 f1  1  1/2 +  f2  4  3/2 -    47586692.92 C  1.74912D+13  2.31599D-02  1.60224D-04
                                           B  1.76913D+13  2.34249D-02  1.62057D-04
 f1  1  1/2 +  f2  5  3/2 -    47581402.44 C  1.56802D+11  2.07666D-04  1.43682D-06
                                           B  1.58306D+11  2.09657D-04  1.45060D-06
 f1  1  1/2 +  f2  6  3/2 -    47578881.65 C  5.01326D+11  6.64017D-04  4.59453D-06
                                           B  5.07076D+11  6.71634D-04  4.64723D-06
 f1  1  1/2 +  f2  7  3/2 -    47577255.04 C  1.00428D+11  1.33028D-04  9.20492D-07
                                           B  1.01420D+11  1.34343D-04  9.29588D-07
 f1  1  1/2 +  f2  8  3/2 -    47575467.28 C  3.07084D+10  4.06798D-05  2.81496D-07
                                           B  3.09925D+10  4.10561D-05  2.84099D-07
 f1  1  1/2 +  f2  9  3/2 -    47571791.96 C  2.83485D+10  3.75594D-05  2.59923D-07
                                           B  2.87101D+10  3.80385D-05  2.63239D-07
 f1  1  1/2 +  f2 10  3/2 -    47569003.38 C  6.42505D+09  8.51366D-06  5.89207D-08
                                           B  6.47500D+09  8.57985D-06  5.93788D-08
 f1  1  1/2 +  f2 11  3/2 -    47566134.33 C  3.36790D+12  4.46326D-03  3.08908D-05
                                           B  3.40685D+12  4.51486D-03  3.12480D-05
 f1  1  1/2 +  f2 12  3/2 -    47564091.46 C  1.17823D+12  1.56156D-03  1.08082D-05
                                           B  1.19202D+12  1.57983D-03  1.09347D-05
 f1  1  1/2 +  f2 13  3/2 -    47563459.68 C  4.84764D+10  6.42497D-05  4.44706D-07
                                           B  4.89917D+10  6.49327D-05  4.49433D-07
 f1  1  1/2 +  f2 14  3/2 -    47561762.82 C  1.51676D+11  2.01042D-04  1.39157D-06
                                           B  1.53607D+11  2.03602D-04  1.40929D-06
 f1  1  1/2 +  f2 15  3/2 -    47559642.33 C  9.51156D+08  1.26085D-06  8.72769D-09
                                           B  9.35103D+08  1.23957D-06  8.58039D-09
 f1  1  1/2 +  f2 16  3/2 -    47556161.23 C  2.02260D+10  2.68154D-05  1.85632D-07
                                           B  2.04396D+10  2.70986D-05  1.87592D-07
 f1  1  1/2 +  f2 17  3/2 -    47555091.32 C  1.00077D+10  1.32687D-05  9.18558D-08
                                           B  1.00905D+10  1.33784D-05  9.26154D-08
 f1  1  1/2 +  f2 18  3/2 -    47554398.34 C  7.95315D+09  1.05450D-05  7.30013D-08
                                           B  8.00114D+09  1.06086D-05  7.34417D-08
 f1  1  1/2 +  f2 19  3/2 -    47551704.08 C  3.56949D+10  4.73327D-05  3.27696D-07
                                           B  3.60228D+10  4.77675D-05  3.30706D-07
 f1  1  1/2 +  f2 20  3/2 -    47551194.49 C  7.51266D+10  9.96228D-05  6.89720D-07
                                           B  7.59277D+10  1.00685D-04  6.97075D-07
 f1  1  1/2 +  f2 21  3/2 -    47549947.13 C  7.88089D+11  1.04511D-03  7.23583D-06
                                           B  7.96961D+11  1.05688D-03  7.31729D-06
 f1  1  1/2 +  f2 22  3/2 -    47549118.19 C  1.11389D+11  1.47722D-04  1.02277D-06
                                           B  1.12586D+11  1.49309D-04  1.03376D-06
 f1  1  1/2 +  f2 23  3/2 -    47548065.13 C  1.17764D+11  1.56184D-04  1.08138D-06
                                           B  1.18996D+11  1.57817D-04  1.09269D-06
 f1  1  1/2 +  f2 24  3/2 -    47547621.44 C  3.51976D+10  4.66813D-05  3.23214D-07
                                           B  3.56238D+10  4.72466D-05  3.27128D-07
 f1  1  1/2 +  f2 25  3/2 -    47546396.67 C  6.31376D+11  8.37415D-04  5.79827D-06
                                           B  6.38512D+11  8.46879D-04  5.86380D-06
 f1  1  1/2 +  f2 26  3/2 -    47545773.99 C  9.90656D+10  1.31397D-04  9.09810D-07
                                           B  1.00277D+11  1.33004D-04  9.20935D-07
 f1  1  1/2 +  f2 27  3/2 -    47544460.38 C  2.05407D+07  2.72460D-08  1.88660D-10
                                           B  2.35670D+07  3.12603D-08  2.16455D-10
 f1  1  1/2 +  f2 28  3/2 -    47543918.33 C  6.49152D+10  8.61081D-05  5.96245D-07
                                           B  6.56622D+10  8.70990D-05  6.03106D-07
 f1  1  1/2 +  f2 29  3/2 -    47542246.64 C  4.79737D+11  6.36402D-04  4.40684D-06
                                           B  4.85169D+11  6.43608D-04  4.45674D-06
 f1  1  1/2 +  f2 30  3/2 -    47541954.76 C  1.11271D+10  1.47610D-05  1.02215D-07
                                           B  1.12775D+10  1.49605D-05  1.03597D-07
 f1  1  1/2 +  f2 31  3/2 -    47541680.21 C  2.61083D+11  3.46351D-04  2.39838D-06
                                           B  2.64090D+11  3.50341D-04  2.42601D-06
 f1  1  1/2 +  f2 32  3/2 -    47539759.96 C  1.32603D+11  1.75925D-04  1.21828D-06
                                           B  1.34126D+11  1.77945D-04  1.23227D-06
 f1  1  1/2 +  f2 33  3/2 -    47539366.10 C  9.85912D+09  1.30803D-05  9.05819D-08
                                           B  9.96890D+09  1.32260D-05  9.15905D-08
 f1  1  1/2 +  f2 34  3/2 -    47538192.81 C  4.15115D+10  5.50770D-05  3.81420D-07
                                           B  4.19293D+10  5.56313D-05  3.85259D-07
 f1  1  1/2 +  f2 35  3/2 -    47536888.07 C  6.53289D+09  8.66825D-06  6.00311D-08
                                           B  6.61524D+09  8.77752D-06  6.07878D-08
 f1  2  1/2 +  f2  1  3/2 -    47605044.54 C  7.89898D+12  1.04509D-02  7.22729D-05
                                           B  7.98164D+12  1.05602D-02  7.30292D-05
 f1  2  1/2 +  f2  2  3/2 -    47602200.06 C  1.22880D+13  1.62598D-02  1.12451D-04
                                           B  1.24150D+13  1.64278D-02  1.13613D-04
 f1  2  1/2 +  f2  3  3/2 -    47594955.26 C  1.33034D+14  1.76088D-01  1.21799D-03
                                           B  1.34382D+14  1.77872D-01  1.23033D-03
 f1  2  1/2 +  f2  4  3/2 -    47587086.65 C  1.59265D+10  2.10877D-05  1.45887D-07
                                           B  1.68502D+10  2.23108D-05  1.54348D-07
 f1  2  1/2 +  f2  5  3/2 -    47581796.17 C  2.13194D+10  2.82346D-05  1.95351D-07
                                           B  2.15120D+10  2.84896D-05  1.97116D-07
 f1  2  1/2 +  f2  6  3/2 -    47579275.39 C  4.35290D+11  5.76542D-04  3.98923D-06
                                           B  4.38708D+11  5.81069D-04  4.02055D-06
 f1  2  1/2 +  f2  7  3/2 -    47577648.77 C  4.34068D+12  5.74962D-03  3.97843D-05
                                           B  4.38300D+12  5.80568D-03  4.01722D-05
 f1  2  1/2 +  f2  8  3/2 -    47575861.01 C  1.03619D+10  1.37264D-05  9.49828D-08
                                           B  1.04548D+10  1.38494D-05  9.58338D-08
 f1  2  1/2 +  f2  9  3/2 -    47572185.70 C  1.59874D+12  2.11816D-03  1.46582D-05
                                           B  1.61316D+12  2.13727D-03  1.47905D-05
 f1  2  1/2 +  f2 10  3/2 -    47569397.11 C  3.19254D+11  4.23028D-04  2.92763D-06
                                           B  3.22169D+11  4.26890D-04  2.95436D-06
 f1  2  1/2 +  f2 11  3/2 -    47566528.07 C  2.36010D+09  3.12762D-06  2.16466D-08
                                           B  2.16499D+09  2.86907D-06  1.98570D-08
 f1  2  1/2 +  f2 12  3/2 -    47564485.20 C  1.79604D+11  2.38033D-04  1.64752D-06
                                           B  1.79993D+11  2.38550D-04  1.65109D-06
 f1  2  1/2 +  f2 13  3/2 -    47563853.41 C  1.48120D+11  1.96312D-04  1.35877D-06
                                           B  1.49610D+11  1.98287D-04  1.37244D-06
 f1  2  1/2 +  f2 14  3/2 -    47562156.55 C  3.24776D+12  4.30476D-03  2.97963D-05
                                           B  3.27445D+12  4.34013D-03  3.00411D-05
 f1  2  1/2 +  f2 15  3/2 -    47560036.07 C  1.96826D+13  2.60907D-02  1.80601D-04
                                           B  1.98554D+13  2.63198D-02  1.82186D-04
 f1  2  1/2 +  f2 16  3/2 -    47556554.97 C  1.61123D+09  2.13611D-06  1.47873D-08
                                           B  1.63580D+09  2.16869D-06  1.50129D-08
 f1  2  1/2 +  f2 17  3/2 -    47555485.05 C  6.58690D+09  8.73308D-06  6.04564D-08
                                           B  6.64005D+09  8.80355D-06  6.09443D-08
 f1  2  1/2 +  f2 18  3/2 -    47554792.07 C  1.88867D+11  2.50413D-04  1.73355D-06
                                           B  1.90634D+11  2.52755D-04  1.74977D-06
 f1  2  1/2 +  f2 19  3/2 -    47552097.81 C  3.89835D+12  5.16927D-03  3.57878D-05
                                           B  3.93225D+12  5.21423D-03  3.60991D-05
 f1  2  1/2 +  f2 20  3/2 -    47551588.23 C  2.22464D+07  2.94997D-08  2.04234D-10
                                           B  1.96628D+07  2.60738D-08  1.80515D-10
 f1  2  1/2 +  f2 21  3/2 -    47550340.86 C  5.21585D+12  6.91680D-03  4.78881D-05
                                           B  5.26640D+12  6.98383D-03  4.83522D-05
 f1  2  1/2 +  f2 22  3/2 -    47549511.92 C  8.94571D+11  1.18634D-03  8.21372D-06
                                           B  9.02949D+11  1.19745D-03  8.29065D-06
 f1  2  1/2 +  f2 23  3/2 -    47548458.86 C  5.23409D+11  6.94155D-04  4.80613D-06
                                           B  5.28372D+11  7.00737D-04  4.85170D-06
 f1  2  1/2 +  f2 24  3/2 -    47548015.18 C  4.55245D+10  6.03766D-05  4.18034D-07
                                           B  4.60687D+10  6.10983D-05  4.23031D-07
 f1  2  1/2 +  f2 25  3/2 -    47546790.40 C  7.59254D+11  1.00701D-03  6.97247D-06
                                           B  7.67797D+11  1.01834D-03  7.05092D-06
 f1  2  1/2 +  f2 26  3/2 -    47546167.73 C  1.95523D+11  2.59332D-04  1.79562D-06
                                           B  1.97735D+11  2.62265D-04  1.81594D-06
 f1  2  1/2 +  f2 27  3/2 -    47544854.12 C  6.95052D+11  9.21930D-04  6.38367D-06
                                           B  7.00298D+11  9.28888D-04  6.43185D-06
 f1  2  1/2 +  f2 28  3/2 -    47544312.06 C  8.74988D+09  1.16063D-05  8.03655D-08
                                           B  8.74039D+09  1.15937D-05  8.02784D-08
 f1  2  1/2 +  f2 29  3/2 -    47542640.37 C  3.58598D+11  4.75695D-04  3.29398D-06
                                           B  3.62930D+11  4.81443D-04  3.33378D-06
 f1  2  1/2 +  f2 30  3/2 -    47542348.49 C  4.51395D+10  5.98802D-05  4.14647D-07
                                           B  4.53828D+10  6.02029D-05  4.16881D-07
 f1  2  1/2 +  f2 31  3/2 -    47542073.94 C  5.06176D+10  6.71480D-05  4.64976D-07
                                           B  5.14448D+10  6.82453D-05  4.72574D-07
 f1  2  1/2 +  f2 32  3/2 -    47540153.69 C  3.30391D+11  4.38323D-04  3.03535D-06
                                           B  3.33830D+11  4.42887D-04  3.06696D-06
 f1  2  1/2 +  f2 33  3/2 -    47539759.83 C  2.81984D+10  3.74109D-05  2.59070D-07
                                           B  2.84813D+10  3.77863D-05  2.61669D-07
 f1  2  1/2 +  f2 34  3/2 -    47538586.55 C  2.27385D+10  3.01687D-05  2.08923D-07
                                           B  2.29870D+10  3.04984D-05  2.11206D-07
 f1  2  1/2 +  f2 35  3/2 -    47537281.81 C  9.69729D+10  1.28668D-04  8.91068D-07
                                           B  9.78718D+10  1.29860D-04  8.99327D-07
 f1  3  1/2 +  f2  1  3/2 -    47628728.70 C  1.10416D+12  1.45942D-03  1.00876D-05
                                           B  1.11744D+12  1.47698D-03  1.02089D-05
 f1  3  1/2 +  f2  2  3/2 -    47625884.22 C  1.07770D+13  1.42462D-02  9.84762D-05
                                           B  1.09049D+13  1.44153D-02  9.96455D-05
 f1  3  1/2 +  f2  3  3/2 -    47618639.42 C  1.82610D+12  2.41467D-03  1.66939D-05
                                           B  1.84716D+12  2.44252D-03  1.68864D-05
 f1  3  1/2 +  f2  4  3/2 -    47610770.81 C  5.98303D+12  7.91404D-03  5.47229D-05
                                           B  6.04841D+12  8.00052D-03  5.53208D-05
 f1  3  1/2 +  f2  5  3/2 -    47605480.33 C  6.97616D+09  9.22976D-06  6.38276D-08
                                           B  7.06178D+09  9.34304D-06  6.46110D-08
 f1  3  1/2 +  f2  6  3/2 -    47602959.54 C  4.02844D+11  5.33036D-04  3.68636D-06
                                           B  4.09154D+11  5.41386D-04  3.74411D-06
 f1  3  1/2 +  f2  7  3/2 -    47601332.93 C  1.65846D+13  2.19459D-02  1.51779D-04
                                           B  1.67695D+13  2.21906D-02  1.53471D-04
 f1  3  1/2 +  f2  8  3/2 -    47599545.17 C  1.83827D+11  2.43271D-04  1.68253D-06
                                           B  1.85708D+11  2.45760D-04  1.69975D-06
 f1  3  1/2 +  f2  9  3/2 -    47595869.85 C  1.20443D+11  1.59415D-04  1.10265D-06
                                           B  1.22332D+11  1.61916D-04  1.11995D-06
 f1  3  1/2 +  f2 10  3/2 -    47593081.27 C  9.83729D+13  1.30219D-01  9.00756D-04
                                           B  9.94000D+13  1.31579D-01  9.10161D-04
 f1  3  1/2 +  f2 11  3/2 -    47590212.22 C  1.23918D+12  1.64055D-03  1.13487D-05
                                           B  1.25078D+12  1.65590D-03  1.14549D-05
 f1  3  1/2 +  f2 12  3/2 -    47588169.35 C  1.26313D+13  1.67240D-02  1.15695D-04
                                           B  1.27590D+13  1.68930D-02  1.16865D-04
 f1  3  1/2 +  f2 13  3/2 -    47587537.57 C  8.54473D+10  1.13136D-04  7.82676D-07
                                           B  8.62531D+10  1.14203D-04  7.90057D-07
 f1  3  1/2 +  f2 14  3/2 -    47585840.71 C  1.15217D+13  1.52562D-02  1.05547D-04
                                           B  1.16268D+13  1.53954D-02  1.06510D-04
 f1  3  1/2 +  f2 15  3/2 -    47583720.22 C  1.49937D+12  1.98555D-03  1.37372D-05
                                           B  1.51150D+12  2.00161D-03  1.38483D-05
 f1  3  1/2 +  f2 16  3/2 -    47580239.12 C  3.01273D+11  3.99020D-04  2.76086D-06
                                           B  3.04340D+11  4.03082D-04  2.78896D-06
 f1  3  1/2 +  f2 17  3/2 -    47579169.21 C  9.20735D+11  1.21952D-03  8.43815D-06
                                           B  9.29686D+11  1.23138D-03  8.52019D-06
 f1  3  1/2 +  f2 18  3/2 -    47578476.23 C  3.46687D+10  4.59203D-05  3.17738D-07
                                           B  3.50355D+10  4.64061D-05  3.21100D-07
 f1  3  1/2 +  f2 19  3/2 -    47575781.97 C  3.51849D+12  4.66093D-03  3.22524D-05
                                           B  3.55646D+12  4.71122D-03  3.26004D-05
 f1  3  1/2 +  f2 20  3/2 -    47575272.38 C  8.95257D+10  1.18597D-04  8.20667D-07
                                           B  9.03498D+10  1.19688D-04  8.28222D-07
 f1  3  1/2 +  f2 21  3/2 -    47574025.02 C  3.15769D+12  4.18329D-03  2.89483D-05
                                           B  3.18871D+12  4.22438D-03  2.92327D-05
 f1  3  1/2 +  f2 22  3/2 -    47573196.08 C  7.28407D+11  9.65021D-04  6.67806D-06
                                           B  7.35512D+11  9.74436D-04  6.74321D-06
 f1  3  1/2 +  f2 23  3/2 -    47572143.02 C  2.31638D+11  3.06896D-04  2.12381D-06
                                           B  2.33878D+11  3.09864D-04  2.14434D-06
 f1  3  1/2 +  f2 24  3/2 -    47571699.33 C  2.73704D+11  3.62637D-04  2.50957D-06
                                           B  2.76035D+11  3.65725D-04  2.53094D-06
 f1  3  1/2 +  f2 25  3/2 -    47570474.56 C  2.14971D+12  2.84834D-03  1.97120D-05
                                           B  2.16744D+12  2.87184D-03  1.98746D-05
 f1  3  1/2 +  f2 26  3/2 -    47569851.88 C  2.11454D+11  2.80182D-04  1.93903D-06
                                           B  2.13435D+11  2.82806D-04  1.95719D-06
 f1  3  1/2 +  f2 27  3/2 -    47568538.27 C  2.90939D+11  3.85523D-04  2.66812D-06
                                           B  2.92783D+11  3.87966D-04  2.68503D-06
 f1  3  1/2 +  f2 28  3/2 -    47567996.22 C  1.33121D+12  1.76403D-03  1.22086D-05
                                           B  1.34299D+12  1.77964D-03  1.23166D-05
 f1  3  1/2 +  f2 29  3/2 -    47566324.53 C  5.40586D+11  7.16396D-04  4.95826D-06
                                           B  5.48248D+11  7.26550D-04  5.02853D-06
 f1  3  1/2 +  f2 30  3/2 -    47566032.65 C  5.63671D+11  7.46998D-04  5.17009D-06
                                           B  5.69977D+11  7.55355D-04  5.22793D-06
 f1  3  1/2 +  f2 31  3/2 -    47565758.10 C  5.84730D+11  7.74916D-04  5.36334D-06
                                           B  5.92308D+11  7.84958D-04  5.43285D-06
 f1  3  1/2 +  f2 32  3/2 -    47563837.85 C  2.19090D+10  2.90374D-05  2.00981D-07
                                           B  2.21817D+10  2.93988D-05  2.03483D-07
 f1  3  1/2 +  f2 33  3/2 -    47563443.99 C  3.91079D+11  5.18330D-04  3.58764D-06
                                           B  3.95152D+11  5.23727D-04  3.62500D-06
 f1  3  1/2 +  f2 34  3/2 -    47562270.70 C  3.87908D+10  5.14152D-05  3.55881D-07
                                           B  3.91872D+10  5.19406D-05  3.59518D-07
 f1  3  1/2 +  f2 35  3/2 -    47560965.96 C  4.60894D+10  6.10924D-05  4.22875D-07
                                           B  4.65135D+10  6.16546D-05  4.26767D-07
 f1  4  1/2 +  f2  1  3/2 -    47629159.49 C  9.78258D+11  1.29299D-03  8.93713D-06
                                           B  9.89872D+11  1.30834D-03  9.04324D-06
 f1  4  1/2 +  f2  2  3/2 -    47626315.01 C  9.15164D+12  1.20974D-02  8.36222D-05
                                           B  9.25926D+12  1.22397D-02  8.46056D-05
 f1  4  1/2 +  f2  3  3/2 -    47619070.21 C  5.79279D+11  7.65973D-04  5.29552D-06
                                           B  5.85910D+11  7.74742D-04  5.35614D-06
 f1  4  1/2 +  f2  4  3/2 -    47611201.60 C  2.60719D+12  3.44859D-03  2.38456D-05
                                           B  2.63646D+12  3.48730D-03  2.41133D-05
 f1  4  1/2 +  f2  5  3/2 -    47605911.12 C  8.65210D+10  1.14469D-04  7.91593D-07
                                           B  8.74533D+10  1.15702D-04  8.00124D-07
 f1  4  1/2 +  f2  6  3/2 -    47603390.33 C  9.28199D+13  1.22816D-01  8.49358D-04
                                           B  9.38157D+13  1.24133D-01  8.58470D-04
 f1  4  1/2 +  f2  7  3/2 -    47601763.72 C  2.41693D+13  3.19820D-02  2.21186D-04
                                           B  2.44267D+13  3.23226D-02  2.23542D-04
 f1  4  1/2 +  f2  8  3/2 -    47599975.96 C  4.58409D+10  6.06635D-05  4.19562D-07
                                           B  4.63217D+10  6.12997D-05  4.23962D-07
 f1  4  1/2 +  f2  9  3/2 -    47596300.64 C  5.52025D+12  7.30635D-03  5.05362D-05
                                           B  5.57946D+12  7.38471D-03  5.10782D-05
 f1  4  1/2 +  f2 10  3/2 -    47593512.06 C  3.02803D+13  4.00823D-02  2.77256D-04
                                           B  3.05942D+13  4.04978D-02  2.80130D-04
 f1  4  1/2 +  f2 11  3/2 -    47590643.01 C  7.82143D+12  1.03545D-02  7.16283D-05
                                           B  7.90103D+12  1.04599D-02  7.23573D-05
 f1  4  1/2 +  f2 12  3/2 -    47588600.14 C  1.51828D+13  2.01017D-02  1.39061D-04
                                           B  1.53377D+13  2.03068D-02  1.40480D-04
 f1  4  1/2 +  f2 13  3/2 -    47587968.35 C  2.60659D+09  3.45117D-06  2.38751D-08
                                           B  2.63599D+09  3.49009D-06  2.41443D-08
 f1  4  1/2 +  f2 14  3/2 -    47586271.50 C  5.74724D+13  7.60999D-02  5.26475D-04
                                           B  5.80456D+13  7.68588D-02  5.31725D-04
 f1  4  1/2 +  f2 15  3/2 -    47584151.01 C  8.46802D+12  1.12136D-02  7.75815D-05
                                           B  8.55084D+12  1.13233D-02  7.83403D-05
 f1  4  1/2 +  f2 16  3/2 -    47580669.91 C  2.06159D+09  2.73041D-06  1.88918D-08
                                           B  2.08498D+09  2.76140D-06  1.91062D-08
 f1  4  1/2 +  f2 17  3/2 -    47579600.00 C  1.25841D+11  1.66675D-04  1.15325D-06
                                           B  1.27068D+11  1.68299D-04  1.16449D-06
 f1  4  1/2 +  f2 18  3/2 -    47578907.02 C  4.02657D+10  5.33327D-05  3.69024D-07
                                           B  4.06656D+10  5.38625D-05  3.72690D-07
 f1  4  1/2 +  f2 19  3/2 -    47576212.76 C  1.25161D+12  1.65798D-03  1.14727D-05
                                           B  1.26437D+12  1.67487D-03  1.15896D-05
 f1  4  1/2 +  f2 20  3/2 -    47575703.17 C  2.09870D+11  2.78014D-04  1.92379D-06
                                           B  2.11911D+11  2.80719D-04  1.94250D-06
 f1  4  1/2 +  f2 21  3/2 -    47574455.81 C  3.44055D+12  4.55793D-03  3.15406D-05
                                           B  3.47377D+12  4.60194D-03  3.18451D-05
 f1  4  1/2 +  f2 22  3/2 -    47573626.87 C  6.30463D+11  8.35246D-04  5.77995D-06
                                           B  6.36519D+11  8.43270D-04  5.83547D-06
 f1  4  1/2 +  f2 23  3/2 -    47572573.81 C  1.00330D+11  1.32925D-04  9.19868D-07
                                           B  1.01292D+11  1.34199D-04  9.28685D-07
 f1  4  1/2 +  f2 24  3/2 -    47572130.12 C  1.06573D+12  1.41198D-03  9.77131D-06
                                           B  1.07567D+12  1.42516D-03  9.86247D-06
 f1  4  1/2 +  f2 25  3/2 -    47570905.35 C  6.31982D+12  8.37354D-03  5.79487D-05
                                           B  6.37828D+12  8.45101D-03  5.84848D-05
 f1  4  1/2 +  f2 26  3/2 -    47570282.67 C  3.08555D+11  4.08836D-04  2.82936D-06
                                           B  3.11461D+11  4.12686D-04  2.85601D-06
 f1  4  1/2 +  f2 27  3/2 -    47568969.06 C  4.31414D+12  5.71656D-03  3.95628D-05
                                           B  4.35355D+12  5.76878D-03  3.99241D-05
 f1  4  1/2 +  f2 28  3/2 -    47568427.01 C  4.94983D+12  6.55904D-03  4.53939D-05
                                           B  4.99572D+12  6.61986D-03  4.58148D-05
 f1  4  1/2 +  f2 29  3/2 -    47566755.32 C  2.85303D+11  3.78083D-04  2.61673D-06
                                           B  2.87418D+11  3.80886D-04  2.63613D-06
 f1  4  1/2 +  f2 30  3/2 -    47566463.44 C  2.05932D+11  2.72904D-04  1.88880D-06
                                           B  2.08014D+11  2.75663D-04  1.90789D-06
 f1  4  1/2 +  f2 31  3/2 -    47566188.89 C  4.18402D+10  5.54479D-05  3.83762D-07
                                           B  4.20674D+10  5.57490D-05  3.85846D-07
 f1  4  1/2 +  f2 32  3/2 -    47564268.64 C  1.43420D+12  1.90080D-03  1.31562D-05
                                           B  1.44716D+12  1.91798D-03  1.32751D-05
 f1  4  1/2 +  f2 33  3/2 -    47563874.78 C  3.98042D+09  5.27548D-06  3.65141D-08
                                           B  4.03106D+09  5.34260D-06  3.69787D-08
 f1  4  1/2 +  f2 34  3/2 -    47562701.49 C  2.15560D+10  2.85709D-05  1.97757D-07
                                           B  2.17604D+10  2.88418D-05  1.99633D-07
 f1  4  1/2 +  f2 35  3/2 -    47561396.75 C  8.32378D+09  1.10331D-05  7.63696D-08
                                           B  8.39820D+09  1.11318D-05  7.70523D-08
 f1  5  1/2 +  f2  1  3/2 -    47639158.26 C  3.68469D+09  4.86812D-06  3.36413D-08
                                           B  3.73099D+09  4.92929D-06  3.40640D-08
 f1  5  1/2 +  f2  2  3/2 -    47636313.79 C  7.58190D+10  1.00182D-04  6.92352D-07
                                           B  7.67264D+10  1.01381D-04  7.00638D-07
 f1  5  1/2 +  f2  3  3/2 -    47629068.99 C  1.33669D+11  1.76675D-04  1.22118D-06
                                           B  1.36218D+11  1.80044D-04  1.24446D-06
 f1  5  1/2 +  f2  4  3/2 -    47621200.38 C  2.13910D+13  2.82825D-02  1.95521D-04
                                           B  2.16465D+13  2.86203D-02  1.97856D-04
 f1  5  1/2 +  f2  5  3/2 -    47615909.90 C  1.45804D+10  1.92820D-05  1.33314D-07
                                           B  1.47566D+10  1.95150D-05  1.34925D-07
 f1  5  1/2 +  f2  6  3/2 -    47613389.11 C  6.63588D+12  8.77663D-03  6.06840D-05
                                           B  6.70993D+12  8.87457D-03  6.13612D-05
 f1  5  1/2 +  f2  7  3/2 -    47611762.49 C  4.06026D+12  5.37048D-03  3.71343D-05
                                           B  4.10652D+12  5.43167D-03  3.75573D-05
 f1  5  1/2 +  f2  8  3/2 -    47609974.73 C  6.37657D+09  8.43488D-06  5.83252D-08
                                           B  6.43663D+09  8.51432D-06  5.88746D-08
 f1  5  1/2 +  f2  9  3/2 -    47606299.42 C  3.86298D+12  5.11071D-03  3.53421D-05
                                           B  3.90784D+12  5.17006D-03  3.57525D-05
 f1  5  1/2 +  f2 10  3/2 -    47603510.84 C  9.56868D+11  1.26608D-03  8.75585D-06
                                           B  9.66320D+11  1.27859D-03  8.84235D-06
 f1  5  1/2 +  f2 11  3/2 -    47600641.79 C  6.39600D+13  8.46390D-02  5.85374D-04
                                           B  6.46439D+13  8.55441D-02  5.91633D-04
 f1  5  1/2 +  f2 12  3/2 -    47598598.92 C  3.15022D+13  4.16907D-02  2.88351D-04
                                           B  3.18351D+13  4.21314D-02  2.91399D-04
 f1  5  1/2 +  f2 13  3/2 -    47597967.13 C  1.41219D+12  1.86898D-03  1.29268D-05
                                           B  1.42752D+12  1.88927D-03  1.30671D-05
 f1  5  1/2 +  f2 14  3/2 -    47596270.27 C  1.07113D+12  1.41770D-03  9.80592D-06
                                           B  1.08322D+12  1.43369D-03  9.91652D-06
 f1  5  1/2 +  f2 15  3/2 -    47594149.79 C  6.33597D+09  8.38674D-06  5.80117D-08
                                           B  6.35722D+09  8.41487D-06  5.82062D-08
 f1  5  1/2 +  f2 16  3/2 -    47590668.69 C  2.15156D+10  2.84838D-05  1.97039D-07
                                           B  2.17778D+10  2.88310D-05  1.99440D-07
 f1  5  1/2 +  f2 17  3/2 -    47589598.78 C  6.57539D+10  8.70533D-05  6.02211D-07
                                           B  6.64704D+10  8.80019D-05  6.08773D-07
 f1  5  1/2 +  f2 18  3/2 -    47588905.80 C  2.17376D+11  2.87798D-04  1.99094D-06
                                           B  2.19682D+11  2.90851D-04  2.01206D-06
 f1  5  1/2 +  f2 19  3/2 -    47586211.53 C  2.19692D+13  2.90897D-02  2.01249D-04
                                           B  2.22053D+13  2.94024D-02  2.03412D-04
 f1  5  1/2 +  f2 20  3/2 -    47585701.95 C  6.00843D+11  7.95602D-04  5.50421D-06
                                           B  6.07293D+11  8.04143D-04  5.56330D-06
 f1  5  1/2 +  f2 21  3/2 -    47584454.59 C  1.42773D+13  1.89062D-02  1.30802D-04
                                           B  1.44273D+13  1.91048D-02  1.32176D-04
 f1  5  1/2 +  f2 22  3/2 -    47583625.65 C  2.99283D+12  3.96328D-03  2.74204D-05
                                           B  3.02384D+12  4.00434D-03  2.77044D-05
 f1  5  1/2 +  f2 23  3/2 -    47582572.58 C  7.00230D+11  9.27326D-04  6.41594D-06
                                           B  7.07292D+11  9.36679D-04  6.48065D-06
 f1  5  1/2 +  f2 24  3/2 -    47582128.90 C  4.59652D+10  6.08736D-05  4.21173D-07
                                           B  4.64325D+10  6.14925D-05  4.25455D-07
 f1  5  1/2 +  f2 25  3/2 -    47580904.13 C  1.11206D+12  1.47283D-03  1.01905D-05
                                           B  1.12388D+12  1.48848D-03  1.02988D-05
 f1  5  1/2 +  f2 26  3/2 -    47580281.45 C  8.54109D+10  1.13122D-04  7.82701D-07
                                           B  8.64050D+10  1.14439D-04  7.91810D-07
 f1  5  1/2 +  f2 27  3/2 -    47578967.84 C  7.96041D+12  1.05437D-02  7.29548D-05
                                           B  8.04565D+12  1.06566D-02  7.37360D-05
 f1  5  1/2 +  f2 28  3/2 -    47578425.79 C  3.97923D+12  5.27068D-03  3.64697D-05
                                           B  4.02267D+12  5.32822D-03  3.68678D-05
 f1  5  1/2 +  f2 29  3/2 -    47576754.10 C  1.48273D+12  1.96408D-03  1.35907D-05
                                           B  1.49874D+12  1.98530D-03  1.37375D-05
 f1  5  1/2 +  f2 30  3/2 -    47576462.22 C  5.29516D+12  7.01427D-03  4.85362D-05
                                           B  5.35215D+12  7.08977D-03  4.90586D-05
 f1  5  1/2 +  f2 31  3/2 -    47576187.67 C  2.47632D+12  3.28032D-03  2.26988D-05
                                           B  2.50370D+12  3.31658D-03  2.29497D-05
 f1  5  1/2 +  f2 32  3/2 -    47574267.42 C  6.73815D+11  8.92656D-04  6.17714D-06
                                           B  6.82289D+11  9.03883D-04  6.25483D-06
 f1  5  1/2 +  f2 33  3/2 -    47573873.55 C  1.54122D+10  2.04182D-05  1.41294D-07
                                           B  1.56126D+10  2.06836D-05  1.43131D-07
 f1  5  1/2 +  f2 34  3/2 -    47572700.27 C  5.46776D+10  7.24405D-05  5.01302D-07
                                           B  5.52408D+10  7.31867D-05  5.06465D-07
 f1  5  1/2 +  f2 35  3/2 -    47571395.53 C  5.02997D+08  6.66441D-07  4.61202D-09
                                           B  5.09411D+08  6.74938D-07  4.67083D-09
 f1  6  1/2 +  f2  1  3/2 -    47643433.76 C  2.86025D+08  3.77821D-07  2.61071D-09
                                           B  2.89611D+08  3.82557D-07  2.64344D-09
 f1  6  1/2 +  f2  2  3/2 -    47640589.28 C  4.33131D+09  5.72206D-06  3.95413D-08
                                           B  4.38501D+09  5.79301D-06  4.00316D-08
 f1  6  1/2 +  f2  3  3/2 -    47633344.48 C  1.17683D+10  1.55518D-05  1.07484D-07
                                           B  1.19084D+10  1.57369D-05  1.08763D-07
 f1  6  1/2 +  f2  4  3/2 -    47625475.87 C  1.98308D+11  2.62150D-04  1.81212D-06
                                           B  2.00645D+11  2.65239D-04  1.83347D-06
 f1  6  1/2 +  f2  5  3/2 -    47620185.39 C  3.27725D+09  4.33327D-06  2.99571D-08
                                           B  3.31503D+09  4.38322D-06  3.03024D-08
 f1  6  1/2 +  f2  6  3/2 -    47617664.60 C  1.22628D+12  1.62159D-03  1.12111D-05
                                           B  1.24029D+12  1.64012D-03  1.13392D-05
 f1  6  1/2 +  f2  7  3/2 -    47616037.99 C  1.58000D+13  2.08949D-02  1.44465D-04
                                           B  1.59794D+13  2.11321D-02  1.46105D-04
 f1  6  1/2 +  f2  8  3/2 -    47614250.23 C  6.23143D+10  8.24142D-05  5.69824D-07
                                           B  6.30169D+10  8.33433D-05  5.76248D-07
 f1  6  1/2 +  f2  9  3/2 -    47610574.91 C  2.01755D+13  2.66873D-02  1.84534D-04
                                           B  2.03998D+13  2.69840D-02  1.86586D-04
 f1  6  1/2 +  f2 10  3/2 -    47607786.33 C  2.19082D+13  2.89826D-02  2.00417D-04
                                           B  2.21493D+13  2.93016D-02  2.02623D-04
 f1  6  1/2 +  f2 11  3/2 -    47604917.28 C  5.33055D+13  7.05272D-02  4.87731D-04
                                           B  5.38855D+13  7.12945D-02  4.93038D-04
 f1  6  1/2 +  f2 12  3/2 -    47602874.41 C  3.05266D+13  4.03925D-02  2.79346D-04
                                           B  3.08561D+13  4.08285D-02  2.82361D-04
 f1  6  1/2 +  f2 13  3/2 -    47602242.62 C  2.35364D+11  3.11440D-04  2.15388D-06
                                           B  2.37897D+11  3.14791D-04  2.17706D-06
 f1  6  1/2 +  f2 14  3/2 -    47600545.77 C  3.80057D+13  5.02936D-02  3.47837D-04
                                           B  3.84121D+13  5.08314D-02  3.51557D-04
 f1  6  1/2 +  f2 15  3/2 -    47598425.28 C  2.04408D+13  2.70521D-02  1.87104D-04
                                           B  2.06576D+13  2.73389D-02  1.89088D-04
 f1  6  1/2 +  f2 16  3/2 -    47594944.18 C  3.91875D+11  5.18697D-04  3.58780D-06
                                           B  3.95972D+11  5.24120D-04  3.62531D-06
 f1  6  1/2 +  f2 17  3/2 -    47593874.27 C  2.06776D+11  2.73707D-04  1.89326D-06
                                           B  2.08928D+11  2.76556D-04  1.91297D-06
 f1  6  1/2 +  f2 18  3/2 -    47593181.29 C  1.09796D+11  1.45340D-04  1.00535D-06
                                           B  1.10935D+11  1.46848D-04  1.01578D-06
 f1  6  1/2 +  f2 19  3/2 -    47590487.03 C  1.71232D+13  2.26690D-02  1.56815D-04
                                           B  1.72989D+13  2.29016D-02  1.58424D-04
 f1  6  1/2 +  f2 20  3/2 -    47589977.44 C  6.28556D+11  8.32149D-04  5.75653D-06
                                           B  6.34993D+11  8.40670D-04  5.81548D-06
 f1  6  1/2 +  f2 21  3/2 -    47588730.08 C  9.63473D+12  1.27561D-02  8.82451D-05
                                           B  9.73290D+12  1.28861D-02  8.91442D-05
 f1  6  1/2 +  f2 22  3/2 -    47587901.14 C  2.18790D+12  2.89683D-03  2.00402D-05
                                           B  2.21012D+12  2.92624D-03  2.02436D-05
 f1  6  1/2 +  f2 23  3/2 -    47586848.07 C  8.19508D+11  1.08509D-03  7.50681D-06
                                           B  8.27794D+11  1.09607D-03  7.58272D-06
 f1  6  1/2 +  f2 24  3/2 -    47586404.39 C  1.94487D+11  2.57521D-04  1.78158D-06
                                           B  1.96448D+11  2.60117D-04  1.79954D-06
 f1  6  1/2 +  f2 25  3/2 -    47585179.62 C  3.86410D+11  5.11673D-04  3.53994D-06
                                           B  3.90285D+11  5.16804D-04  3.57544D-06
 f1  6  1/2 +  f2 26  3/2 -    47584556.94 C  9.80046D+11  1.29778D-03  8.97867D-06
                                           B  9.89865D+11  1.31079D-03  9.06862D-06
 f1  6  1/2 +  f2 27  3/2 -    47583243.33 C  2.59061D+12  3.43069D-03  2.37357D-05
                                           B  2.61644D+12  3.46490D-03  2.39724D-05
 f1  6  1/2 +  f2 28  3/2 -    47582701.28 C  2.78058D+12  3.68235D-03  2.54772D-05
                                           B  2.80825D+12  3.71899D-03  2.57307D-05
 f1  6  1/2 +  f2 29  3/2 -    47581029.59 C  1.75978D+13  2.33066D-02  1.61258D-04
                                           B  1.77715D+13  2.35366D-02  1.62849D-04
 f1  6  1/2 +  f2 30  3/2 -    47580737.71 C  7.59733D+12  1.00620D-02  6.96195D-05
                                           B  7.67223D+12  1.01612D-02  7.03059D-05
 f1  6  1/2 +  f2 31  3/2 -    47580463.16 C  9.10683D+12  1.20614D-02  8.34535D-05
                                           B  9.19650D+12  1.21802D-02  8.42753D-05
 f1  6  1/2 +  f2 32  3/2 -    47578542.91 C  2.73709D+13  3.62538D-02  2.50853D-04
                                           B  2.76379D+13  3.66076D-02  2.53300D-04
 f1  6  1/2 +  f2 33  3/2 -    47578149.05 C  6.92654D+12  9.17464D-03  6.34830D-05
                                           B  6.99400D+12  9.26400D-03  6.41013D-05
 f1  6  1/2 +  f2 34  3/2 -    47576975.76 C  7.66605D+10  1.01547D-04  7.02659D-07
                                           B  7.74037D+10  1.02531D-04  7.09471D-07
 f1  6  1/2 +  f2 35  3/2 -    47575671.02 C  6.00115D+08  7.94973D-07  5.50102D-09
                                           B  6.05845D+08  8.02564D-07  5.55354D-09
 f1  7  1/2 +  f2  1  3/2 -    47651472.92 C  6.34596D+08  8.37978D-07  5.78938D-09
                                           B  6.44785D+08  8.51432D-07  5.88233D-09
 f1  7  1/2 +  f2  2  3/2 -    47648628.44 C  5.01988D+10  6.62949D-05  4.58042D-07
                                           B  5.08785D+10  6.71926D-05  4.64245D-07
 f1  7  1/2 +  f2  3  3/2 -    47641383.64 C  2.76958D+09  3.65875D-06  2.52827D-08
                                           B  2.80609D+09  3.70699D-06  2.56161D-08
 f1  7  1/2 +  f2  4  3/2 -    47633515.03 C  3.41374D+09  4.51120D-06  3.11785D-08
                                           B  3.45884D+09  4.57081D-06  3.15905D-08
 f1  7  1/2 +  f2  5  3/2 -    47628224.55 C  9.95166D+12  1.31539D-02  9.09213D-05
                                           B  1.00625D+13  1.33004D-02  9.19341D-05
 f1  7  1/2 +  f2  6  3/2 -    47625703.77 C  7.99119D+09  1.05637D-05  7.30215D-08
                                           B  8.07969D+09  1.06807D-05  7.38302D-08
 f1  7  1/2 +  f2  7  3/2 -    47624077.15 C  2.97601D+09  3.93431D-06  2.71968D-08
                                           B  3.00618D+09  3.97420D-06  2.74725D-08
 f1  7  1/2 +  f2  8  3/2 -    47622289.39 C  1.57183D+12  2.07814D-03  1.43661D-05
                                           B  1.58813D+12  2.09967D-03  1.45150D-05
 f1  7  1/2 +  f2  9  3/2 -    47618614.08 C  1.38014D+10  1.82497D-05  1.26170D-07
                                           B  1.39595D+10  1.84589D-05  1.27616D-07
 f1  7  1/2 +  f2 10  3/2 -    47615825.49 C  1.21646D+09  1.60873D-06  1.11226D-08
                                           B  1.23261D+09  1.63008D-06  1.12703D-08
 f1  7  1/2 +  f2 11  3/2 -    47612956.45 C  5.06454D+09  6.69850D-06  4.63157D-08
                                           B  5.11982D+09  6.77162D-06  4.68212D-08
 f1  7  1/2 +  f2 12  3/2 -    47610913.57 C  2.25830D+10  2.98715D-05  2.06550D-07
                                           B  2.28341D+10  3.02036D-05  2.08847D-07
 f1  7  1/2 +  f2 13  3/2 -    47610281.79 C  2.09166D+11  2.76680D-04  1.91316D-06
                                           B  2.11590D+11  2.79887D-04  1.93534D-06
 f1  7  1/2 +  f2 14  3/2 -    47608584.93 C  8.26018D+06  1.09271D-08  7.55609D-11
                                           B  8.14750D+06  1.07781D-08  7.45301D-11
 f1  7  1/2 +  f2 15  3/2 -    47606464.45 C  8.00950D+10  1.05965D-04  7.32775D-07
                                           B  8.09023D+10  1.07033D-04  7.40161D-07
 f1  7  1/2 +  f2 16  3/2 -    47602983.34 C  4.31543D+12  5.71010D-03  3.94898D-05
                                           B  4.35451D+12  5.76181D-03  3.98474D-05
 f1  7  1/2 +  f2 17  3/2 -    47601913.43 C  3.44073D+12  4.55291D-03  3.14877D-05
                                           B  3.47457D+12  4.59769D-03  3.17974D-05
 f1  7  1/2 +  f2 18  3/2 -    47601220.45 C  2.55268D+13  3.37791D-02  2.33618D-04
                                           B  2.57942D+13  3.41329D-02  2.36064D-04
 f1  7  1/2 +  f2 19  3/2 -    47598526.19 C  7.09133D+10  9.38487D-05  6.49098D-07
                                           B  7.18466D+10  9.50839D-05  6.57641D-07
 f1  7  1/2 +  f2 20  3/2 -    47598016.61 C  4.14553D+12  5.48643D-03  3.79469D-05
                                           B  4.19317D+12  5.54948D-03  3.83830D-05
 f1  7  1/2 +  f2 21  3/2 -    47596769.24 C  1.39786D+11  1.85010D-04  1.27966D-06
                                           B  1.41031D+11  1.86658D-04  1.29106D-06
 f1  7  1/2 +  f2 22  3/2 -    47595940.30 C  1.17343D+13  1.55312D-02  1.07426D-04
                                           B  1.18541D+13  1.56897D-02  1.08523D-04
 f1  7  1/2 +  f2 23  3/2 -    47594887.24 C  2.47875D+13  3.28095D-02  2.26942D-04
                                           B  2.50475D+13  3.31537D-02  2.29323D-04
 f1  7  1/2 +  f2 24  3/2 -    47594443.56 C  2.05841D+13  2.72463D-02  1.88463D-04
                                           B  2.08163D+13  2.75536D-02  1.90589D-04
 f1  7  1/2 +  f2 25  3/2 -    47593218.78 C  2.82414D+12  3.73838D-03  2.58591D-05
                                           B  2.85442D+12  3.77847D-03  2.61364D-05
 f1  7  1/2 +  f2 26  3/2 -    47592596.11 C  1.70704D+12  2.25972D-03  1.56311D-05
                                           B  1.72355D+12  2.28156D-03  1.57822D-05
 f1  7  1/2 +  f2 27  3/2 -    47591282.50 C  3.99657D+11  5.29079D-04  3.65989D-06
                                           B  4.03136D+11  5.33684D-04  3.69175D-06
 f1  7  1/2 +  f2 28  3/2 -    47590740.44 C  1.47536D+10  1.95318D-05  1.35112D-07
                                           B  1.46462D+10  1.93896D-05  1.34129D-07
 f1  7  1/2 +  f2 29  3/2 -    47589068.75 C  5.15571D+12  6.82593D-03  4.72205D-05
                                           B  5.20697D+12  6.89380D-03  4.76900D-05
 f1  7  1/2 +  f2 30  3/2 -    47588776.87 C  1.05238D+12  1.39332D-03  9.63877D-06
                                           B  1.06407D+12  1.40880D-03  9.74588D-06
 f1  7  1/2 +  f2 31  3/2 -    47588502.32 C  2.13229D+12  2.82313D-03  1.95301D-05
                                           B  2.15228D+12  2.84959D-03  1.97131D-05
 f1  7  1/2 +  f2 32  3/2 -    47586582.07 C  3.70359D+11  4.90390D-04  3.39260D-06
                                           B  3.73645D+11  4.94741D-04  3.42270D-06
 f1  7  1/2 +  f2 33  3/2 -    47586188.21 C  1.01024D+12  1.33767D-03  9.25432D-06
                                           B  1.01986D+12  1.35042D-03  9.34249D-06
 f1  7  1/2 +  f2 34  3/2 -    47585014.93 C  1.46733D+12  1.94301D-03  1.34425D-05
                                           B  1.48283D+12  1.96354D-03  1.35845D-05
 f1  7  1/2 +  f2 35  3/2 -    47583710.19 C  3.00874D+11  3.98433D-04  2.75659D-06
                                           B  3.04500D+11  4.03235D-04  2.78981D-06
 f1  8  1/2 +  f2  1  3/2 -    47652328.95 C  3.79571D+09  5.01202D-06  3.46261D-08
                                           B  3.84122D+09  5.07211D-06  3.50413D-08
 f1  8  1/2 +  f2  2  3/2 -    47649484.47 C  5.53270D+10  7.30648D-05  5.04807D-07
                                           B  5.60140D+10  7.39721D-05  5.11075D-07
 f1  8  1/2 +  f2  3  3/2 -    47642239.67 C  2.81131D+09  3.71374D-06  2.56623D-08
                                           B  2.84644D+09  3.76015D-06  2.59829D-08
 f1  8  1/2 +  f2  4  3/2 -    47634371.06 C  1.14266D+11  1.50995D-04  1.04356D-06
                                           B  1.15637D+11  1.52807D-04  1.05608D-06
 f1  8  1/2 +  f2  5  3/2 -    47629080.58 C  2.44280D+13  3.22872D-02  2.23169D-04
                                           B  2.47187D+13  3.26716D-02  2.25826D-04
 f1  8  1/2 +  f2  6  3/2 -    47626559.79 C  1.41190D+08  1.86635D-07  1.29009D-09
                                           B  1.43250D+08  1.89359D-07  1.30892D-09
 f1  8  1/2 +  f2  7  3/2 -    47624933.18 C  3.15137D+09  4.16599D-06  2.87978D-08
                                           B  3.18944D+09  4.21631D-06  2.91457D-08
 f1  8  1/2 +  f2  8  3/2 -    47623145.42 C  6.71072D+12  8.87198D-03  6.13307D-05
                                           B  6.79056D+12  8.97754D-03  6.20604D-05
 f1  8  1/2 +  f2  9  3/2 -    47619470.10 C  5.34828D+09  7.07185D-06  4.88905D-08
                                           B  5.41080D+09  7.15451D-06  4.94619D-08
 f1  8  1/2 +  f2 10  3/2 -    47616681.52 C  1.25830D+10  1.66400D-05  1.15045D-07
                                           B  1.27279D+10  1.68317D-05  1.16371D-07
 f1  8  1/2 +  f2 11  3/2 -    47613812.47 C  3.12912D+10  4.13850D-05  2.86145D-07
                                           B  3.16479D+10  4.18568D-05  2.89407D-07
 f1  8  1/2 +  f2 12  3/2 -    47611769.60 C  1.52643D+10  2.01900D-05  1.39604D-07
                                           B  1.54440D+10  2.04276D-05  1.41247D-07
 f1  8  1/2 +  f2 13  3/2 -    47611137.82 C  1.31136D+10  1.73457D-05  1.19939D-07
                                           B  1.32851D+10  1.75726D-05  1.21507D-07
 f1  8  1/2 +  f2 14  3/2 -    47609440.96 C  3.14367D+08  4.15852D-07  2.87555D-09
                                           B  3.17537D+08  4.20045D-07  2.90454D-09
 f1  8  1/2 +  f2 15  3/2 -    47607320.47 C  5.05547D+11  6.68808D-04  4.62491D-06
                                           B  5.11185D+11  6.76267D-04  4.67649D-06
 f1  8  1/2 +  f2 16  3/2 -    47603839.37 C  9.31689D+13  1.23275D-01  8.52528D-04
                                           B  9.41862D+13  1.24621D-01  8.61836D-04
 f1  8  1/2 +  f2 17  3/2 -    47602769.46 C  9.32107D+12  1.23336D-02  8.52967D-05
                                           B  9.42395D+12  1.24697D-02  8.62382D-05
 f1  8  1/2 +  f2 18  3/2 -    47602076.48 C  4.12194D+12  5.45428D-03  3.77214D-05
                                           B  4.16265D+12  5.50815D-03  3.80939D-05
 f1  8  1/2 +  f2 19  3/2 -    47599382.22 C  6.30974D+11  8.35020D-04  5.77525D-06
                                           B  6.37666D+11  8.43876D-04  5.83651D-06
 f1  8  1/2 +  f2 20  3/2 -    47598872.63 C  6.21658D+12  8.22709D-03  5.69017D-05
                                           B  6.28088D+12  8.31218D-03  5.74902D-05
 f1  8  1/2 +  f2 21  3/2 -    47597625.27 C  1.00314D+11  1.32764D-04  9.18270D-07
                                           B  1.01506D+11  1.34341D-04  9.29177D-07
 f1  8  1/2 +  f2 22  3/2 -    47596796.33 C  6.10172D+12  8.07578D-03  5.58576D-05
                                           B  6.16737D+12  8.16268D-03  5.64586D-05
 f1  8  1/2 +  f2 23  3/2 -    47595743.27 C  6.30849D+12  8.34982D-03  5.77543D-05
                                           B  6.37574D+12  8.43882D-03  5.83700D-05
 f1  8  1/2 +  f2 24  3/2 -    47595299.58 C  5.91682D+13  7.83155D-02  5.41701D-04
                                           B  5.97867D+13  7.91342D-02  5.47363D-04
 f1  8  1/2 +  f2 25  3/2 -    47594074.81 C  2.65712D+12  3.51717D-03  2.43285D-05
                                           B  2.68464D+12  3.55360D-03  2.45805D-05
 f1  8  1/2 +  f2 26  3/2 -    47593452.13 C  4.61353D+09  6.10698D-06  4.22430D-08
                                           B  4.67115D+09  6.18326D-06  4.27707D-08
 f1  8  1/2 +  f2 27  3/2 -    47592138.52 C  1.89806D+10  2.51262D-05  1.73807D-07
                                           B  1.92027D+10  2.54203D-05  1.75841D-07
 f1  8  1/2 +  f2 28  3/2 -    47591596.47 C  5.05858D+11  6.69662D-04  4.63235D-06
                                           B  5.10843D+11  6.76261D-04  4.67800D-06
 f1  8  1/2 +  f2 29  3/2 -    47589924.78 C  1.67762D+10  2.22101D-05  1.53642D-07
                                           B  1.70343D+10  2.25518D-05  1.56006D-07
 f1  8  1/2 +  f2 30  3/2 -    47589632.90 C  1.33306D+11  1.76486D-04  1.22088D-06
                                           B  1.34407D+11  1.77944D-04  1.23097D-06
 f1  8  1/2 +  f2 31  3/2 -    47589358.35 C  2.28119D+10  3.02016D-05  2.08927D-07
                                           B  2.31040D+10  3.05883D-05  2.11603D-07
 f1  8  1/2 +  f2 32  3/2 -    47587438.10 C  6.22387D+11  8.24070D-04  5.70095D-06
                                           B  6.28440D+11  8.32083D-04  5.75639D-06
 f1  8  1/2 +  f2 33  3/2 -    47587044.24 C  6.82145D+12  9.03206D-03  6.24847D-05
                                           B  6.88906D+12  9.12158D-03  6.31040D-05
 f1  8  1/2 +  f2 34  3/2 -    47585870.95 C  8.50006D+11  1.12552D-03  7.78666D-06
                                           B  8.56605D+11  1.13426D-03  7.84711D-06
 f1  8  1/2 +  f2 35  3/2 -    47584566.21 C  1.13767D+13  1.50651D-02  1.04227D-04
                                           B  1.14975D+13  1.52251D-02  1.05334D-04
 f1  9  1/2 +  f2  1  3/2 -    47654541.49 C  9.83062D+08  1.29796D-06  8.96667D-09
                                           B  9.92752D+08  1.31075D-06  9.05506D-09
 f1  9  1/2 +  f2  2  3/2 -    47651697.01 C  2.67665D+08  3.53446D-07  2.44186D-09
                                           B  2.70492D+08  3.57179D-07  2.46765D-09
 f1  9  1/2 +  f2  3  3/2 -    47644452.21 C  1.79751D+09  2.37430D-06  1.64058D-08
                                           B  1.81965D+09  2.40354D-06  1.66079D-08
 f1  9  1/2 +  f2  4  3/2 -    47636583.60 C  2.93314D+10  3.87560D-05  2.67839D-07
                                           B  2.97079D+10  3.92535D-05  2.71277D-07
 f1  9  1/2 +  f2  5  3/2 -    47631293.12 C  2.72075D+11  3.59577D-04  2.48528D-06
                                           B  2.74822D+11  3.63207D-04  2.51037D-06
 f1  9  1/2 +  f2  6  3/2 -    47628772.34 C  1.80852D+10  2.39040D-05  1.65226D-07
                                           B  1.83073D+10  2.41977D-05  1.67255D-07
 f1  9  1/2 +  f2  7  3/2 -    47627145.72 C  1.95509D+10  2.58432D-05  1.78635D-07
                                           B  1.97680D+10  2.61301D-05  1.80618D-07
 f1  9  1/2 +  f2  8  3/2 -    47625357.96 C  3.89377D+10  5.14732D-05  3.55810D-07
                                           B  3.94474D+10  5.21471D-05  3.60468D-07
 f1  9  1/2 +  f2  9  3/2 -    47621682.64 C  5.24899D+10  6.93991D-05  4.79761D-07
                                           B  5.30866D+10  7.01881D-05  4.85215D-07
 f1  9  1/2 +  f2 10  3/2 -    47618894.06 C  5.32744D+09  7.04446D-06  4.87017D-08
                                           B  5.38716D+09  7.12342D-06  4.92476D-08
 f1  9  1/2 +  f2 11  3/2 -    47616025.01 C  3.38983D+08  4.48290D-07  3.09943D-09
                                           B  3.43432D+08  4.54174D-07  3.14011D-09
 f1  9  1/2 +  f2 12  3/2 -    47613982.14 C  5.26574D+08  6.96432D-07  4.81526D-09
                                           B  5.34840D+08  7.07363D-07  4.89084D-09
 f1  9  1/2 +  f2 13  3/2 -    47613350.36 C  4.32383D+11  5.71872D-04  3.95408D-06
                                           B  4.37510D+11  5.78653D-04  4.00097D-06
 f1  9  1/2 +  f2 14  3/2 -    47611653.50 C  9.58398D+10  1.26767D-04  8.76535D-07
                                           B  9.69153D+10  1.28190D-04  8.86371D-07
 f1  9  1/2 +  f2 15  3/2 -    47609533.02 C  4.22477D+09  5.58860D-06  3.86443D-08
                                           B  4.28445D+09  5.66754D-06  3.91901D-08
 f1  9  1/2 +  f2 16  3/2 -    47606051.91 C  5.48410D+12  7.25552D-03  5.01744D-05
                                           B  5.53806D+12  7.32692D-03  5.06681D-05
 f1  9  1/2 +  f2 17  3/2 -    47604982.00 C  4.19568D+12  5.55118D-03  3.83891D-05
                                           B  4.23779D+12  5.60689D-03  3.87744D-05
 f1  9  1/2 +  f2 18  3/2 -    47604289.02 C  1.73145D+13  2.29089D-02  1.58429D-04
                                           B  1.74953D+13  2.31482D-02  1.60083D-04
 f1  9  1/2 +  f2 19  3/2 -    47601594.76 C  4.08871D+10  5.41042D-05  3.74184D-07
                                           B  4.12742D+10  5.46164D-05  3.77727D-07
 f1  9  1/2 +  f2 20  3/2 -    47601085.17 C  5.53983D+11  7.33079D-04  5.07002D-06
                                           B  5.59793D+11  7.40767D-04  5.12319D-06
 f1  9  1/2 +  f2 21  3/2 -    47599837.81 C  1.48097D+13  1.95985D-02  1.35548D-04
                                           B  1.49658D+13  1.98051D-02  1.36977D-04
 f1  9  1/2 +  f2 22  3/2 -    47599008.87 C  5.19279D+13  6.87215D-02  4.75303D-04
                                           B  5.24757D+13  6.94465D-02  4.80317D-04
 f1  9  1/2 +  f2 23  3/2 -    47597955.81 C  1.41178D+12  1.86844D-03  1.29231D-05
                                           B  1.42704D+12  1.88863D-03  1.30628D-05
 f1  9  1/2 +  f2 24  3/2 -    47597512.12 C  1.54982D+12  2.05117D-03  1.41871D-05
                                           B  1.56483D+12  2.07103D-03  1.43244D-05
 f1  9  1/2 +  f2 25  3/2 -    47596287.35 C  6.68045D+11  8.84194D-04  6.11575D-06
                                           B  6.75257D+11  8.93739D-04  6.18178D-06
 f1  9  1/2 +  f2 26  3/2 -    47595664.67 C  8.82224D+12  1.16770D-02  8.07682D-05
                                           B  8.91395D+12  1.17984D-02  8.16078D-05
 f1  9  1/2 +  f2 27  3/2 -    47594351.06 C  7.93805D+11  1.05073D-03  7.26793D-06
                                           B  8.02346D+11  1.06204D-03  7.34614D-06
 f1  9  1/2 +  f2 28  3/2 -    47593809.01 C  7.96473D+10  1.05428D-04  7.29261D-07
                                           B  8.03904D+10  1.06412D-04  7.36065D-07
 f1  9  1/2 +  f2 29  3/2 -    47592137.32 C  3.69687D+12  4.89386D-03  3.38526D-05
                                           B  3.73302D+12  4.94171D-03  3.41836D-05
 f1  9  1/2 +  f2 30  3/2 -    47591845.44 C  2.47610D+12  3.27787D-03  2.26743D-05
                                           B  2.50250D+12  3.31281D-03  2.29161D-05
 f1  9  1/2 +  f2 31  3/2 -    47591570.89 C  1.46775D+13  1.94303D-02  1.34408D-04
                                           B  1.48254D+13  1.96261D-02  1.35762D-04
 f1  9  1/2 +  f2 32  3/2 -    47589650.64 C  8.32552D+09  1.10224D-05  7.62496D-08
                                           B  8.48120D+09  1.12285D-05  7.76753D-08
 f1  9  1/2 +  f2 33  3/2 -    47589256.78 C  1.17741D+10  1.55883D-05  1.07836D-07
                                           B  1.20152D+10  1.59075D-05  1.10045D-07
 f1  9  1/2 +  f2 34  3/2 -    47588083.49 C  4.10172D+11  5.43072D-04  3.75694D-06
                                           B  4.15741D+11  5.50445D-04  3.80795D-06
 f1  9  1/2 +  f2 35  3/2 -    47586778.75 C  3.38297D+12  4.47934D-03  3.09887D-05
                                           B  3.42305D+12  4.53241D-03  3.13558D-05
 f1  1  3/2 +  f2  1  1/2 -    47602082.84 C  3.13896D+13  8.30715D-02  5.74515D-04
                                           B  3.17316D+13  8.39765D-02  5.80774D-04
 f1  1  3/2 +  f2  2  1/2 -    47586327.79 C  8.19683D+12  2.17070D-02  1.50173D-04
                                           B  8.28711D+12  2.19461D-02  1.51827D-04
 f1  1  3/2 +  f2  3  1/2 -    47577807.19 C  7.25948D+12  1.92315D-02  1.33072D-04
                                           B  7.33837D+12  1.94406D-02  1.34518D-04
 f1  1  3/2 +  f2  4  1/2 -    47577314.48 C  6.50171D+09  1.72245D-05  1.19185D-07
                                           B  6.57903D+09  1.74293D-05  1.20602D-07
 f1  1  3/2 +  f2  5  1/2 -    47571302.89 C  3.07648D+11  8.15234D-04  5.64173D-06
                                           B  3.10971D+11  8.24040D-04  5.70268D-06
 f1  1  3/2 +  f2  6  1/2 -    47570810.46 C  1.85986D+10  4.92851D-05  3.41076D-07
                                           B  1.88076D+10  4.98390D-05  3.44909D-07
 f1  1  3/2 +  f2  7  1/2 -    47563980.49 C  9.10477D+11  2.41341D-03  1.67043D-05
                                           B  9.20394D+11  2.43969D-03  1.68862D-05
 f1  1  3/2 +  f2  8  1/2 -    47558800.93 C  1.12882D+12  2.99282D-03  2.07170D-05
                                           B  1.14125D+12  3.02577D-03  2.09450D-05
 f1  1  3/2 +  f2  9  1/2 -    47553955.41 C  1.97353D+10  5.23345D-05  3.62307D-07
                                           B  1.99266D+10  5.28419D-05  3.65820D-07
 f1  1  3/2 +  f2 10  1/2 -    47553446.40 C  6.58117D+10  1.74525D-04  1.20823D-06
                                           B  6.65285D+10  1.76426D-04  1.22139D-06
 f1  1  3/2 +  f2 11  1/2 -    47549201.60 C  7.19449D+09  1.90823D-05  1.32119D-07
                                           B  7.28307D+09  1.93173D-05  1.33745D-07
 f1  1  3/2 +  f2 12  1/2 -    47548224.54 C  2.69348D+08  7.14434D-07  4.94656D-09
                                           B  2.72940D+08  7.23963D-07  5.01254D-09
 f1  1  3/2 +  f2 13  1/2 -    47546060.45 C  6.28279D+10  1.66664D-04  1.15399D-06
                                           B  6.35613D+10  1.68609D-04  1.16746D-06
 f1  1  3/2 +  f2 14  1/2 -    47545184.15 C  1.47752D+11  3.91957D-04  2.71398D-06
                                           B  1.49407D+11  3.96347D-04  2.74438D-06
 f1  1  3/2 +  f2 15  1/2 -    47541390.97 C  1.51989D+10  4.03261D-05  2.79248D-07
                                           B  1.53832D+10  4.08151D-05  2.82634D-07
 f1  1  3/2 +  f2 16  1/2 -    47537704.00 C  5.37539D+11  1.42643D-03  9.87846D-06
                                           B  5.43512D+11  1.44228D-03  9.98821D-06
 f1  1  3/2 +  f2 17  1/2 -    47536761.70 C  3.19399D+11  8.47603D-04  5.87000D-06
                                           B  3.23008D+11  8.57180D-04  5.93633D-06
 f1  1  3/2 +  f2 18  1/2 -    47534704.95 C  3.93278D+12  1.04375D-02  7.22870D-05
                                           B  3.97682D+12  1.05544D-02  7.30965D-05
 f1  1  3/2 +  f2 19  1/2 -    47534100.95 C  6.94420D+11  1.84302D-03  1.27644D-05
                                           B  7.01633D+11  1.86216D-03  1.28970D-05
 f1  1  3/2 +  f2 20  1/2 -    47530462.73 C  1.08083D+10  2.86900D-05  1.98716D-07
                                           B  1.09180D+10  2.89811D-05  2.00733D-07
 f1  1  3/2 +  f2 21  1/2 -    47529589.21 C  1.93792D+09  5.14429D-06  3.56317D-08
                                           B  1.97114D+09  5.23248D-06  3.62426D-08
 f1  2  3/2 +  f2  1  1/2 -    47602442.38 C  8.55256D+12  2.26337D-02  1.56532D-04
                                           B  8.64283D+12  2.28726D-02  1.58184D-04
 f1  2  3/2 +  f2  2  1/2 -    47586687.33 C  2.28320D+13  6.04633D-02  4.18294D-04
                                           B  2.30520D+13  6.10456D-02  4.22323D-04
 f1  2  3/2 +  f2  3  1/2 -    47578166.73 C  1.61796D+12  4.28617D-03  2.96577D-05
                                           B  1.63037D+12  4.31906D-03  2.98853D-05
 f1  2  3/2 +  f2  4  1/2 -    47577674.02 C  4.00456D+11  1.06088D-03  7.34071D-06
                                           B  4.04254D+11  1.07094D-03  7.41035D-06
 f1  2  3/2 +  f2  5  1/2 -    47571662.42 C  3.31931D+09  8.79566D-06  6.08689D-08
                                           B  3.31391D+09  8.78135D-06  6.07699D-08
 f1  2  3/2 +  f2  6  1/2 -    47571169.99 C  1.76833D+10  4.68590D-05  3.24284D-07
                                           B  1.78228D+10  4.72288D-05  3.26842D-07
 f1  2  3/2 +  f2  7  1/2 -    47564340.02 C  3.77921D+11  1.00174D-03  6.93346D-06
                                           B  3.80501D+11  1.00858D-03  6.98080D-06
 f1  2  3/2 +  f2  8  1/2 -    47559160.46 C  1.56262D+11  4.14287D-04  2.86776D-06
                                           B  1.56907D+11  4.16000D-04  2.87962D-06
 f1  2  3/2 +  f2  9  1/2 -    47554314.94 C  4.42988D+10  1.17471D-04  8.13233D-07
                                           B  4.46612D+10  1.18432D-04  8.19887D-07
 f1  2  3/2 +  f2 10  1/2 -    47553805.93 C  3.54594D+09  9.40326D-06  6.50981D-08
                                           B  3.60589D+09  9.56223D-06  6.61987D-08
 f1  2  3/2 +  f2 11  1/2 -    47549561.13 C  3.73297D+09  9.90099D-06  6.85500D-08
                                           B  3.78214D+09  1.00314D-05  6.94531D-08
 f1  2  3/2 +  f2 12  1/2 -    47548584.08 C  1.14089D+09  3.02612D-06  2.09520D-08
                                           B  1.15285D+09  3.05785D-06  2.11716D-08
 f1  2  3/2 +  f2 13  1/2 -    47546419.98 C  3.71743D+09  9.86110D-06  6.82784D-08
                                           B  3.79219D+09  1.00594D-05  6.96514D-08
 f1  2  3/2 +  f2 14  1/2 -    47545543.68 C  2.73133D+08  7.24557D-07  5.01693D-09
                                           B  2.60090D+08  6.89956D-07  4.77735D-09
 f1  2  3/2 +  f2 15  1/2 -    47541750.51 C  1.16092D+10  3.08012D-05  2.13289D-07
                                           B  1.17495D+10  3.11735D-05  2.15867D-07
 f1  2  3/2 +  f2 16  1/2 -    47538063.53 C  1.12701D+11  2.99063D-04  2.07108D-06
                                           B  1.14260D+11  3.03200D-04  2.09973D-06
 f1  2  3/2 +  f2 17  1/2 -    47537121.24 C  1.52230D+11  4.03974D-04  2.79767D-06
                                           B  1.54074D+11  4.08866D-04  2.83155D-06
 f1  2  3/2 +  f2 18  1/2 -    47535064.49 C  2.00743D+12  5.32757D-03  3.68970D-05
                                           B  2.03127D+12  5.39085D-03  3.73352D-05
 f1  2  3/2 +  f2 19  1/2 -    47534460.48 C  5.49142D+10  1.45742D-04  1.00937D-06
                                           B  5.57700D+10  1.48013D-04  1.02510D-06
 f1  2  3/2 +  f2 20  1/2 -    47530822.26 C  1.06756D+09  2.83373D-06  1.96272D-08
                                           B  1.08291D+09  2.87448D-06  1.99095D-08
 f1  2  3/2 +  f2 21  1/2 -    47529948.74 C  6.75374D+09  1.79278D-05  1.24175D-07
                                           B  6.83529D+09  1.81443D-05  1.25675D-07
 f1  3  3/2 +  f2  1  1/2 -    47617862.80 C  2.94722D+10  7.79454D-05  5.38885D-07
                                           B  2.98091D+10  7.88365D-05  5.45046D-07
 f1  3  3/2 +  f2  2  1/2 -    47602107.75 C  9.02761D+09  2.38912D-05  1.65230D-07
                                           B  9.12476D+09  2.41483D-05  1.67008D-07
 f1  3  3/2 +  f2  3  1/2 -    47593587.15 C  4.38619D+10  1.16120D-04  8.03222D-07
                                           B  4.43181D+10  1.17328D-04  8.11576D-07
 f1  3  3/2 +  f2  4  1/2 -    47593094.44 C  9.78781D+07  2.59129D-07  1.79245D-09
                                           B  9.88927D+07  2.61815D-07  1.81103D-09
 f1  3  3/2 +  f2  5  1/2 -    47587082.84 C  6.46366D+12  1.71166D-02  1.18414D-04
                                           B  6.52910D+12  1.72899D-02  1.19613D-04
 f1  3  3/2 +  f2  6  1/2 -    47586590.41 C  3.76258D+13  9.96401D-02  6.89327D-04
                                           B  3.80059D+13  1.00647D-01  6.96291D-04
 f1  3  3/2 +  f2  7  1/2 -    47579760.44 C  1.09135D+12  2.89094D-03  2.00029D-05
                                           B  1.10206D+12  2.91931D-03  2.01991D-05
 f1  3  3/2 +  f2  8  1/2 -    47574580.88 C  1.61976D+11  4.29159D-04  2.96974D-06
                                           B  1.63530D+11  4.33276D-04  2.99823D-06
 f1  3  3/2 +  f2  9  1/2 -    47569735.36 C  3.18910D+09  8.45133D-06  5.84884D-08
                                           B  3.21903D+09  8.53064D-06  5.90373D-08
 f1  3  3/2 +  f2 10  1/2 -    47569226.35 C  1.64240D+11  4.35255D-04  3.01227D-06
                                           B  1.65778D+11  4.39332D-04  3.04048D-06
 f1  3  3/2 +  f2 11  1/2 -    47564981.55 C  4.52461D+11  1.19929D-03  8.30065D-06
                                           B  4.56617D+11  1.21031D-03  8.37690D-06
 f1  3  3/2 +  f2 12  1/2 -    47564004.50 C  3.63886D+10  9.64553D-05  6.67611D-07
                                           B  3.67214D+10  9.73375D-05  6.73717D-07
 f1  3  3/2 +  f2 13  1/2 -    47561840.40 C  5.94030D+11  1.57474D-03  1.09000D-05
                                           B  5.99408D+11  1.58900D-03  1.09987D-05
 f1  3  3/2 +  f2 14  1/2 -    47560964.10 C  2.28334D+11  6.05322D-04  4.18997D-06
                                           B  2.30392D+11  6.10779D-04  4.22775D-06
 f1  3  3/2 +  f2 15  1/2 -    47557170.92 C  4.26980D+11  1.13212D-03  7.83705D-06
                                           B  4.30760D+11  1.14215D-03  7.90644D-06
 f1  3  3/2 +  f2 16  1/2 -    47553483.95 C  6.87492D+09  1.82314D-05  1.26216D-07
                                           B  6.93470D+09  1.83900D-05  1.27313D-07
 f1  3  3/2 +  f2 17  1/2 -    47552541.66 C  1.58694D+12  4.20854D-03  2.91362D-05
                                           B  1.60068D+12  4.24497D-03  2.93885D-05
 f1  3  3/2 +  f2 18  1/2 -    47550484.91 C  1.86317D+08  4.94153D-07  3.42123D-09
                                           B  1.87929D+08  4.98426D-07  3.45081D-09
 f1  3  3/2 +  f2 19  1/2 -    47549880.90 C  1.62203D+12  4.30207D-03  2.97854D-05
                                           B  1.63589D+12  4.33882D-03  3.00399D-05
 f1  3  3/2 +  f2 20  1/2 -    47546242.68 C  1.61435D+13  4.28235D-02  2.96511D-04
                                           B  1.62789D+13  4.31828D-02  2.98999D-04
 f1  3  3/2 +  f2 21  1/2 -    47545369.16 C  1.19233D+12  3.16299D-03  2.19011D-05
                                           B  1.20229D+12  3.18941D-03  2.20840D-05
 f1  4  3/2 +  f2  1  1/2 -    47625188.85 C  2.35844D+12  6.23548D-03  4.31031D-05
                                           B  2.38640D+12  6.30939D-03  4.36140D-05
 f1  4  3/2 +  f2  2  1/2 -    47609433.80 C  4.05833D+12  1.07369D-02  7.42440D-05
                                           B  4.10345D+12  1.08563D-02  7.50694D-05
 f1  4  3/2 +  f2  3  1/2 -    47600913.20 C  4.48132D+13  1.18602D-01  8.20263D-04
                                           B  4.52924D+13  1.19871D-01  8.29035D-04
 f1  4  3/2 +  f2  4  1/2 -    47600420.49 C  1.50376D+13  3.97992D-02  2.75258D-04
                                           B  1.51986D+13  4.02255D-02  2.78205D-04
 f1  4  3/2 +  f2  5  1/2 -    47594408.89 C  2.16730D+12  5.73753D-03  3.96867D-05
                                           B  2.18979D+12  5.79706D-03  4.00984D-05
 f1  4  3/2 +  f2  6  1/2 -    47593916.46 C  3.43079D+11  9.08258D-04  6.28251D-06
                                           B  3.46626D+11  9.17647D-04  6.34746D-06
 f1  4  3/2 +  f2  7  1/2 -    47587086.49 C  2.23384D+12  5.91550D-03  4.09240D-05
                                           B  2.25637D+12  5.97516D-03  4.13367D-05
 f1  4  3/2 +  f2  8  1/2 -    47581906.94 C  7.05907D+11  1.86974D-03  1.29364D-05
                                           B  7.12983D+11  1.88848D-03  1.30661D-05
 f1  4  3/2 +  f2  9  1/2 -    47577061.41 C  6.24369D+09  1.65411D-05  1.14457D-07
                                           B  6.30485D+09  1.67031D-05  1.15578D-07
 f1  4  3/2 +  f2 10  1/2 -    47576552.40 C  4.26129D+06  1.12895D-08  7.81188D-11
                                           B  4.28517D+06  1.13527D-08  7.85566D-11
 f1  4  3/2 +  f2 11  1/2 -    47572307.60 C  5.27822D+09  1.39861D-05  9.67873D-08
                                           B  5.32952D+09  1.41220D-05  9.77279D-08
 f1  4  3/2 +  f2 12  1/2 -    47571330.55 C  1.00392D+10  2.66028D-05  1.84101D-07
                                           B  1.01337D+10  2.68532D-05  1.85834D-07
 f1  4  3/2 +  f2 13  1/2 -    47569166.45 C  6.55943D+11  1.73833D-03  1.20305D-05
                                           B  6.62076D+11  1.75459D-03  1.21430D-05
 f1  4  3/2 +  f2 14  1/2 -    47568290.16 C  2.34741D+12  6.22116D-03  4.30556D-05
                                           B  2.36928D+12  6.27912D-03  4.34567D-05
 f1  4  3/2 +  f2 15  1/2 -    47564496.98 C  1.25973D+10  3.33909D-05  2.31111D-07
                                           B  1.27182D+10  3.37115D-05  2.33330D-07
 f1  4  3/2 +  f2 16  1/2 -    47560810.00 C  1.05401D+11  2.79425D-04  1.93416D-06
                                           B  1.06318D+11  2.81856D-04  1.95099D-06
 f1  4  3/2 +  f2 17  1/2 -    47559867.71 C  1.13885D+11  3.01928D-04  2.08996D-06
                                           B  1.14927D+11  3.04690D-04  2.10908D-06
 f1  4  3/2 +  f2 18  1/2 -    47557810.96 C  9.76086D+11  2.58799D-03  1.79150D-05
                                           B  9.85175D+11  2.61208D-03  1.80818D-05
 f1  4  3/2 +  f2 19  1/2 -    47557206.95 C  4.01128D+11  1.06358D-03  7.36254D-06
                                           B  4.04848D+11  1.07344D-03  7.43081D-06
 f1  4  3/2 +  f2 20  1/2 -    47553568.73 C  1.08999D+11  2.89052D-04  2.00110D-06
                                           B  1.09960D+11  2.91600D-04  2.01874D-06
 f1  4  3/2 +  f2 21  1/2 -    47552695.21 C  3.00747D+09  7.97570D-06  5.52165D-08
                                           B  3.03606D+09  8.05151D-06  5.57414D-08
 f1  5  3/2 +  f2  1  1/2 -    47626132.90 C  1.02135D+12  2.70023D-03  1.86651D-05
                                           B  1.03536D+12  2.73729D-03  1.89213D-05
 f1  5  3/2 +  f2  2  1/2 -    47610377.86 C  3.25894D+10  8.62167D-05  5.96163D-07
                                           B  3.31356D+10  8.76617D-05  6.06155D-07
 f1  5  3/2 +  f2  3  1/2 -    47601857.25 C  2.93026D+11  7.75490D-04  5.36325D-06
                                           B  2.95489D+11  7.82009D-04  5.40833D-06
 f1  5  3/2 +  f2  4  1/2 -    47601364.55 C  3.61730D+12  9.57334D-03  6.62094D-05
                                           B  3.65440D+12  9.67154D-03  6.68885D-05
 f1  5  3/2 +  f2  5  1/2 -    47595352.95 C  1.61694D+12  4.28038D-03  2.96070D-05
                                           B  1.63515D+12  4.32860D-03  2.99404D-05
 f1  5  3/2 +  f2  6  1/2 -    47594860.52 C  3.86087D+11  1.02207D-03  7.06965D-06
                                           B  3.90466D+11  1.03367D-03  7.14984D-06
 f1  5  3/2 +  f2  7  1/2 -    47588030.55 C  1.68469D+09  4.46111D-06  3.08618D-08
                                           B  1.72984D+09  4.58067D-06  3.16889D-08
 f1  5  3/2 +  f2  8  1/2 -    47582850.99 C  6.63681D+11  1.75783D-03  1.21619D-05
                                           B  6.69331D+11  1.77279D-03  1.22654D-05
 f1  5  3/2 +  f2  9  1/2 -    47578005.47 C  2.76602D+08  7.32757D-07  5.07025D-09
                                           B  2.77749D+08  7.35797D-07  5.09128D-09
 f1  5  3/2 +  f2 10  1/2 -    47577496.46 C  8.90280D+08  2.35853D-06  1.63198D-08
                                           B  8.96170D+08  2.37413D-06  1.64278D-08
 f1  5  3/2 +  f2 11  1/2 -    47573251.66 C  2.15733D+08  5.71622D-07  3.95568D-09
                                           B  2.14807D+08  5.69168D-07  3.93870D-09
 f1  5  3/2 +  f2 12  1/2 -    47572274.61 C  5.30013D+09  1.40442D-05  9.71893D-08
                                           B  5.35476D+09  1.41889D-05  9.81910D-08
 f1  5  3/2 +  f2 13  1/2 -    47570110.51 C  2.49037D+11  6.59953D-04  4.56725D-06
                                           B  2.51437D+11  6.66313D-04  4.61126D-06
 f1  5  3/2 +  f2 14  1/2 -    47569234.21 C  7.47224D+11  1.98023D-03  1.37046D-05
                                           B  7.54352D+11  1.99912D-03  1.38353D-05
 f1  5  3/2 +  f2 15  1/2 -    47565441.03 C  1.13590D+10  3.01075D-05  2.08382D-07
                                           B  1.15250D+10  3.05474D-05  2.11426D-07
 f1  5  3/2 +  f2 16  1/2 -    47561754.06 C  2.54194D+11  6.73857D-04  4.66429D-06
                                           B  2.57064D+11  6.81465D-04  4.71695D-06
 f1  5  3/2 +  f2 17  1/2 -    47560811.77 C  3.29059D+09  8.72355D-06  6.03837D-08
                                           B  3.36143D+09  8.91135D-06  6.16836D-08
 f1  5  3/2 +  f2 18  1/2 -    47558755.01 C  1.82744D+12  4.84506D-03  3.35386D-05
                                           B  1.85052D+12  4.90627D-03  3.39623D-05
 f1  5  3/2 +  f2 19  1/2 -    47558151.01 C  7.28562D+11  1.93168D-03  1.33717D-05
                                           B  7.37650D+11  1.95577D-03  1.35384D-05
 f1  5  3/2 +  f2 20  1/2 -    47554512.79 C  2.07894D+10  5.51284D-05  3.81645D-07
                                           B  2.10434D+10  5.58021D-05  3.86309D-07
 f1  5  3/2 +  f2 21  1/2 -    47553639.27 C  1.20544D+10  3.19665D-05  2.21303D-07
                                           B  1.22197D+10  3.24049D-05  2.24338D-07
 f1  6  3/2 +  f2  1  1/2 -    47626614.45 C  6.81213D+09  1.80095D-05  1.24488D-07
                                           B  6.88850D+09  1.82114D-05  1.25884D-07
 f1  6  3/2 +  f2  2  1/2 -    47610859.40 C  1.96532D+11  5.19923D-04  3.59508D-06
                                           B  1.98734D+11  5.25748D-04  3.63536D-06
 f1  6  3/2 +  f2  3  1/2 -    47602338.80 C  9.45624D+11  2.50253D-03  1.73072D-05
                                           B  9.55842D+11  2.52957D-03  1.74942D-05
 f1  6  3/2 +  f2  4  1/2 -    47601846.09 C  2.24560D+13  5.94294D-02  4.11011D-04
                                           B  2.26975D+13  6.00686D-02  4.15431D-04
 f1  6  3/2 +  f2  5  1/2 -    47595834.50 C  4.47511D+13  1.18463D-01  8.19389D-04
                                           B  4.52209D+13  1.19707D-01  8.27991D-04
 f1  6  3/2 +  f2  6  1/2 -    47595342.07 C  8.57559D+12  2.27014D-02  1.57023D-04
                                           B  8.66546D+12  2.29393D-02  1.58669D-04
 f1  6  3/2 +  f2  7  1/2 -    47588512.09 C  2.48121D+11  6.57018D-04  4.54517D-06
                                           B  2.50638D+11  6.63684D-04  4.59129D-06
 f1  6  3/2 +  f2  8  1/2 -    47583332.54 C  4.45891D+11  1.18097D-03  8.17067D-06
                                           B  4.50320D+11  1.19269D-03  8.25183D-06
 f1  6  3/2 +  f2  9  1/2 -    47578487.01 C  4.90818D+08  1.30022D-06  8.99667D-09
                                           B  4.95568D+08  1.31280D-06  9.08373D-09
 f1  6  3/2 +  f2 10  1/2 -    47577978.00 C  3.67919D+09  9.74670D-06  6.74415D-08
                                           B  3.71489D+09  9.84128D-06  6.80960D-08
 f1  6  3/2 +  f2 11  1/2 -    47573733.20 C  6.56056D+10  1.73830D-04  1.20291D-06
                                           B  6.62313D+10  1.75488D-04  1.21438D-06
 f1  6  3/2 +  f2 12  1/2 -    47572756.15 C  1.23454D+10  3.27119D-05  2.26372D-07
                                           B  1.24623D+10  3.30217D-05  2.28516D-07
 f1  6  3/2 +  f2 13  1/2 -    47570592.05 C  2.34002D+11  6.20099D-04  4.29139D-06
                                           B  2.36205D+11  6.25937D-04  4.33179D-06
 f1  6  3/2 +  f2 14  1/2 -    47569715.76 C  4.29655D+11  1.13861D-03  7.87991D-06
                                           B  4.33682D+11  1.14929D-03  7.95377D-06
 f1  6  3/2 +  f2 15  1/2 -    47565922.58 C  7.75691D+10  2.05596D-04  1.42297D-06
                                           B  7.82806D+10  2.07482D-04  1.43602D-06
 f1  6  3/2 +  f2 16  1/2 -    47562235.61 C  5.84107D+11  1.54841D-03  1.07176D-05
                                           B  5.89383D+11  1.56239D-03  1.08144D-05
 f1  6  3/2 +  f2 17  1/2 -    47561293.31 C  9.99371D+09  2.64934D-05  1.83383D-07
                                           B  1.00861D+10  2.67383D-05  1.85078D-07
 f1  6  3/2 +  f2 18  1/2 -    47559236.56 C  5.24176D+10  1.38971D-04  9.61980D-07
                                           B  5.28554D+10  1.40132D-04  9.70015D-07
 f1  6  3/2 +  f2 19  1/2 -    47558632.55 C  3.63663D+10  9.64179D-05  6.67427D-07
                                           B  3.66762D+10  9.72396D-05  6.73115D-07
 f1  6  3/2 +  f2 20  1/2 -    47554994.34 C  1.06606D+10  2.82688D-05  1.95698D-07
                                           B  1.07525D+10  2.85125D-05  1.97385D-07
 f1  6  3/2 +  f2 21  1/2 -    47554120.82 C  1.66283D+08  4.40949D-07  3.05264D-09
                                           B  1.67640D+08  4.44549D-07  3.07756D-09
 f1  7  3/2 +  f2  1  1/2 -    47636671.42 C  2.08182D+11  5.50145D-04  3.80199D-06
                                           B  2.10830D+11  5.57144D-04  3.85037D-06
 f1  7  3/2 +  f2  2  1/2 -    47620916.37 C  3.58217D+11  9.47257D-04  6.54856D-06
                                           B  3.63458D+11  9.61117D-04  6.64438D-06
 f1  7  3/2 +  f2  3  1/2 -    47612395.77 C  1.22446D+12  3.23907D-03  2.23963D-05
                                           B  1.23895D+12  3.27741D-03  2.26614D-05
 f1  7  3/2 +  f2  4  1/2 -    47611903.06 C  3.22487D+11  8.53099D-04  5.89874D-06
                                           B  3.25627D+11  8.61405D-04  5.95617D-06
 f1  7  3/2 +  f2  5  1/2 -    47605891.47 C  1.08426D+12  2.86899D-03  1.98401D-05
                                           B  1.09542D+12  2.89853D-03  2.00444D-05
 f1  7  3/2 +  f2  6  1/2 -    47605399.04 C  8.44185D+10  2.23379D-04  1.54476D-06
                                           B  8.54924D+10  2.26221D-04  1.56442D-06
 f1  7  3/2 +  f2  7  1/2 -    47598569.06 C  7.80746D+12  2.06652D-02  1.42929D-04
                                           B  7.88937D+12  2.08820D-02  1.44429D-04
 f1  7  3/2 +  f2  8  1/2 -    47593389.51 C  1.87818D+13  4.97236D-02  3.43947D-04
                                           B  1.89869D+13  5.02665D-02  3.47703D-04
 f1  7  3/2 +  f2  9  1/2 -    47588543.99 C  1.47348D+08  3.90174D-07  2.69918D-09
                                           B  1.47914D+08  3.91671D-07  2.70953D-09
 f1  7  3/2 +  f2 10  1/2 -    47588034.98 C  1.37667D+10  3.64546D-05  2.52191D-07
                                           B  1.39090D+10  3.68313D-05  2.54798D-07
 f1  7  3/2 +  f2 11  1/2 -    47583790.18 C  1.12167D+10  2.97074D-05  2.05533D-07
                                           B  1.13320D+10  3.00129D-05  2.07646D-07
 f1  7  3/2 +  f2 12  1/2 -    47582813.12 C  1.25472D+10  3.32327D-05  2.29927D-07
                                           B  1.26830D+10  3.35922D-05  2.32415D-07
 f1  7  3/2 +  f2 13  1/2 -    47580649.02 C  6.81813D+11  1.80602D-03  1.24959D-05
                                           B  6.89744D+11  1.82703D-03  1.26413D-05
 f1  7  3/2 +  f2 14  1/2 -    47579772.73 C  2.85666D+12  7.56715D-03  5.23583D-05
                                           B  2.89032D+12  7.65631D-03  5.29752D-05
 f1  7  3/2 +  f2 15  1/2 -    47575979.55 C  1.11126D+11  2.94413D-04  2.03725D-06
                                           B  1.12356D+11  2.97672D-04  2.05981D-06
 f1  7  3/2 +  f2 16  1/2 -    47572292.58 C  3.33079D+10  8.82586D-05  6.10771D-07
                                           B  3.34880D+10  8.87358D-05  6.14074D-07
 f1  7  3/2 +  f2 17  1/2 -    47571350.28 C  2.73509D+10  7.24768D-05  5.01567D-07
                                           B  2.75690D+10  7.30547D-05  5.05566D-07
 f1  7  3/2 +  f2 18  1/2 -    47569293.53 C  4.38411D+10  1.16184D-04  8.04072D-07
                                           B  4.41229D+10  1.16931D-04  8.09240D-07
 f1  7  3/2 +  f2 19  1/2 -    47568689.52 C  2.75453D+10  7.30001D-05  5.05217D-07
                                           B  2.77771D+10  7.36143D-05  5.09467D-07
 f1  7  3/2 +  f2 20  1/2 -    47565051.31 C  1.55629D+10  4.12507D-05  2.85508D-07
                                           B  1.57573D+10  4.17661D-05  2.89076D-07
 f1  7  3/2 +  f2 21  1/2 -    47564177.79 C  2.53976D+09  6.73210D-06  4.65957D-08
                                           B  2.57931D+09  6.83693D-06  4.73213D-08
 f1  8  3/2 +  f2  1  1/2 -    47636926.41 C  7.78186D+10  2.05643D-04  1.42117D-06
                                           B  7.87339D+10  2.08062D-04  1.43788D-06
 f1  8  3/2 +  f2  2  1/2 -    47621171.36 C  1.54809D+12  4.09369D-03  2.83003D-05
                                           B  1.56465D+12  4.13747D-03  2.86029D-05
 f1  8  3/2 +  f2  3  1/2 -    47612650.76 C  7.11323D+11  1.88165D-03  1.30105D-05
                                           B  7.18943D+11  1.90181D-03  1.31498D-05
 f1  8  3/2 +  f2  4  1/2 -    47612158.05 C  2.44692D+12  6.47295D-03  4.47569D-05
                                           B  2.47506D+12  6.54738D-03  4.52715D-05
 f1  8  3/2 +  f2  5  1/2 -    47606146.46 C  2.09994D+12  5.55646D-03  3.84247D-05
                                           B  2.12345D+12  5.61868D-03  3.88550D-05
 f1  8  3/2 +  f2  6  1/2 -    47605654.03 C  1.04313D+11  2.76019D-04  1.90878D-06
                                           B  1.05555D+11  2.79305D-04  1.93151D-06
 f1  8  3/2 +  f2  7  1/2 -    47598824.05 C  2.24156D+11  5.93302D-04  4.10351D-06
                                           B  2.26445D+11  5.99359D-04  4.14540D-06
 f1  8  3/2 +  f2  8  1/2 -    47593644.50 C  3.90095D+13  1.03274D-01  7.14359D-04
                                           B  3.94068D+13  1.04325D-01  7.21634D-04
 f1  8  3/2 +  f2  9  1/2 -    47588798.97 C  4.65007D+10  1.23131D-04  8.51802D-07
                                           B  4.69855D+10  1.24415D-04  8.60682D-07
 f1  8  3/2 +  f2 10  1/2 -    47588289.96 C  5.83017D+09  1.54383D-05  1.06801D-07
                                           B  5.88873D+09  1.55933D-05  1.07874D-07
 f1  8  3/2 +  f2 11  1/2 -    47584045.16 C  4.32396D+10  1.14519D-04  7.92303D-07
                                           B  4.36703D+10  1.15660D-04  8.00195D-07
 f1  8  3/2 +  f2 12  1/2 -    47583068.11 C  7.07922D+09  1.87499D-05  1.29724D-07
                                           B  7.14455D+09  1.89229D-05  1.30922D-07
 f1  8  3/2 +  f2 13  1/2 -    47580904.01 C  5.79235D+11  1.53429D-03  1.06157D-05
                                           B  5.84272D+11  1.54763D-03  1.07080D-05
 f1  8  3/2 +  f2 14  1/2 -    47580027.72 C  1.69710D+12  4.49547D-03  3.11047D-05
                                           B  1.71120D+12  4.53284D-03  3.13633D-05
 f1  8  3/2 +  f2 15  1/2 -    47576234.54 C  1.24113D+11  3.28817D-04  2.27531D-06
                                           B  1.25217D+11  3.31742D-04  2.29554D-06
 f1  8  3/2 +  f2 16  1/2 -    47572547.57 C  1.23969D+12  3.28486D-03  2.27319D-05
                                           B  1.25196D+12  3.31737D-03  2.29569D-05
 f1  8  3/2 +  f2 17  1/2 -    47571605.27 C  2.82509D+11  7.48607D-04  5.18062D-06
                                           B  2.85263D+11  7.55907D-04  5.23114D-06
 f1  8  3/2 +  f2 18  1/2 -    47569548.52 C  1.36384D+11  3.61430D-04  2.50133D-06
                                           B  1.37793D+11  3.65163D-04  2.52716D-06
 f1  8  3/2 +  f2 19  1/2 -    47568944.51 C  5.35726D+09  1.41976D-05  9.82575D-08
                                           B  5.41472D+09  1.43498D-05  9.93114D-08
 f1  8  3/2 +  f2 20  1/2 -    47565306.29 C  4.40375D+08  1.16724D-06  8.07877D-09
                                           B  4.49695D+08  1.19194D-06  8.24975D-09
 f1  8  3/2 +  f2 21  1/2 -    47564432.77 C  7.90003D+09  2.09402D-05  1.44936D-07
                                           B  7.98831D+09  2.11743D-05  1.46555D-07
 f1  9  3/2 +  f2  1  1/2 -    47642276.15 C  7.43337D+08  1.96390D-06  1.35707D-08
                                           B  7.52607D+08  1.98839D-06  1.37399D-08
 f1  9  3/2 +  f2  2  1/2 -    47626521.10 C  4.51928D+10  1.19478D-04  8.25878D-07
                                           B  4.57258D+10  1.20887D-04  8.35618D-07
 f1  9  3/2 +  f2  3  1/2 -    47618000.50 C  2.99680D+09  7.92562D-06  5.47946D-08
                                           B  3.03104D+09  8.01617D-06  5.54206D-08
 f1  9  3/2 +  f2  4  1/2 -    47617507.79 C  2.96739D+09  7.84800D-06  5.42585D-08
                                           B  3.00126D+09  7.93757D-06  5.48778D-08
 f1  9  3/2 +  f2  5  1/2 -    47611496.20 C  6.04739D+08  1.59979D-06  1.10618D-08
                                           B  6.11460D+08  1.61757D-06  1.11847D-08
 f1  9  3/2 +  f2  6  1/2 -    47611003.76 C  1.01498D+08  2.68509D-07  1.85664D-09
                                           B  1.02647D+08  2.71548D-07  1.87765D-09
 f1  9  3/2 +  f2  7  1/2 -    47604173.79 C  3.49601D+10  9.25124D-05  6.39780D-07
                                           B  3.53394D+10  9.35161D-05  6.46721D-07
 f1  9  3/2 +  f2  8  1/2 -    47598994.24 C  1.18928D+11  3.14779D-04  2.17713D-06
                                           B  1.20192D+11  3.18126D-04  2.20028D-06
 f1  9  3/2 +  f2  9  1/2 -    47594148.71 C  6.49076D+13  1.71833D-01  1.18858D-03
                                           B  6.55842D+13  1.73624D-01  1.20097D-03
 f1  9  3/2 +  f2 10  1/2 -    47593639.70 C  3.87753D+12  1.02654D-02  7.10071D-05
                                           B  3.91786D+12  1.03722D-02  7.17456D-05
 f1  9  3/2 +  f2 11  1/2 -    47589394.90 C  7.00471D+11  1.85476D-03  1.28308D-05
                                           B  7.07630D+11  1.87371D-03  1.29619D-05
 f1  9  3/2 +  f2 12  1/2 -    47588417.85 C  1.73946D+12  4.60607D-03  3.18643D-05
                                           B  1.75717D+12  4.65296D-03  3.21887D-05
 f1  9  3/2 +  f2 13  1/2 -    47586253.75 C  6.00034D+11  1.58902D-03  1.09932D-05
                                           B  6.06087D+11  1.60506D-03  1.11041D-05
 f1  9  3/2 +  f2 14  1/2 -    47585377.46 C  1.56959D+11  4.15679D-04  2.87581D-06
                                           B  1.58536D+11  4.19854D-04  2.90470D-06
 f1  9  3/2 +  f2 15  1/2 -    47581584.28 C  9.66165D+11  2.55912D-03  1.77063D-05
                                           B  9.75723D+11  2.58444D-03  1.78815D-05
 f1  9  3/2 +  f2 16  1/2 -    47577897.30 C  6.78552D+11  1.79759D-03  1.24383D-05
                                           B  6.85159D+11  1.81509D-03  1.25594D-05
 f1  9  3/2 +  f2 17  1/2 -    47576955.01 C  9.49432D+11  2.51529D-03  1.74047D-05
                                           B  9.58640D+11  2.53969D-03  1.75735D-05
 f1  9  3/2 +  f2 18  1/2 -    47574898.26 C  5.84453D+11  1.54850D-03  1.07154D-05
                                           B  5.90067D+11  1.56338D-03  1.08183D-05
 f1  9  3/2 +  f2 19  1/2 -    47574294.25 C  2.32967D+12  6.17259D-03  4.27141D-05
                                           B  2.35199D+12  6.23173D-03  4.31233D-05
 f1  9  3/2 +  f2 20  1/2 -    47570656.03 C  4.35910D+06  1.15514D-08  7.99416D-11
                                           B  4.40027D+06  1.16605D-08  8.06966D-11
 f1  9  3/2 +  f2 21  1/2 -    47569782.51 C  1.11773D+12  2.96205D-03  2.04992D-05
                                           B  1.12822D+12  2.98986D-03  2.06916D-05
 f1 10  3/2 +  f2  1  1/2 -    47644423.97 C  1.00387D+10  2.65198D-05  1.83246D-07
                                           B  1.01651D+10  2.68537D-05  1.85553D-07
 f1 10  3/2 +  f2  2  1/2 -    47628668.93 C  1.70882D+11  4.51727D-04  3.12236D-06
                                           B  1.72914D+11  4.57100D-04  3.15950D-06
 f1 10  3/2 +  f2  3  1/2 -    47620148.32 C  9.08147D+09  2.40156D-05  1.66026D-07
                                           B  9.18627D+09  2.42927D-05  1.67942D-07
 f1 10  3/2 +  f2  4  1/2 -    47619655.61 C  5.72150D+12  1.51306D-02  1.04603D-04
                                           B  5.78733D+12  1.53047D-02  1.05807D-04
 f1 10  3/2 +  f2  5  1/2 -    47613644.02 C  4.52611D+12  1.19724D-02  8.27797D-05
                                           B  4.57704D+12  1.21071D-02  8.37112D-05
 f1 10  3/2 +  f2  6  1/2 -    47613151.59 C  1.00141D+12  2.64897D-03  1.83158D-05
                                           B  1.01266D+12  2.67872D-03  1.85215D-05
 f1 10  3/2 +  f2  7  1/2 -    47606321.62 C  6.37505D+11  1.68683D-03  1.16650D-05
                                           B  6.44478D+11  1.70528D-03  1.17925D-05
 f1 10  3/2 +  f2  8  1/2 -    47601142.06 C  2.02418D+12  5.35714D-03  3.70503D-05
                                           B  2.04589D+12  5.41460D-03  3.74476D-05
 f1 10  3/2 +  f2  9  1/2 -    47596296.54 C  5.13059D+10  1.35812D-04  9.39379D-07
                                           B  5.18450D+10  1.37239D-04  9.49251D-07
 f1 10  3/2 +  f2 10  1/2 -    47595787.53 C  5.59244D+07  1.48041D-07  1.02397D-09
                                           B  5.64992D+07  1.49563D-07  1.03450D-09
 f1 10  3/2 +  f2 11  1/2 -    47591542.73 C  2.46171D+11  6.51770D-04  4.50858D-06
                                           B  2.48710D+11  6.58495D-04  4.55510D-06
 f1 10  3/2 +  f2 12  1/2 -    47590565.68 C  2.76226D+11  7.31376D-04  5.05936D-06
                                           B  2.79062D+11  7.38886D-04  5.11131D-06
 f1 10  3/2 +  f2 13  1/2 -    47588401.58 C  1.07538D+13  2.84759D-02  1.96994D-04
                                           B  1.08633D+13  2.87658D-02  1.98999D-04
 f1 10  3/2 +  f2 14  1/2 -    47587525.28 C  3.44667D+13  9.12707D-02  6.31413D-04
                                           B  3.48162D+13  9.21962D-02  6.37816D-04
 f1 10  3/2 +  f2 15  1/2 -    47583732.10 C  7.30680D+11  1.93521D-03  1.33889D-05
                                           B  7.37972D+11  1.95452D-03  1.35225D-05
 f1 10  3/2 +  f2 16  1/2 -    47580045.13 C  1.27384D+12  3.37430D-03  2.33472D-05
                                           B  1.28636D+12  3.40746D-03  2.35766D-05
 f1 10  3/2 +  f2 17  1/2 -    47579102.83 C  1.25699D+11  3.32979D-04  2.30396D-06
                                           B  1.26928D+11  3.36235D-04  2.32650D-06
 f1 10  3/2 +  f2 18  1/2 -    47577046.08 C  2.13895D+12  5.66661D-03  3.92104D-05
                                           B  2.15968D+12  5.72154D-03  3.95905D-05
 f1 10  3/2 +  f2 19  1/2 -    47576442.08 C  6.74660D+11  1.78739D-03  1.23681D-05
                                           B  6.81184D+11  1.80467D-03  1.24877D-05
 f1 10  3/2 +  f2 20  1/2 -    47572803.86 C  1.31669D+11  3.48886D-04  2.41435D-06
                                           B  1.32922D+11  3.52207D-04  2.43733D-06
 f1 10  3/2 +  f2 21  1/2 -    47571930.34 C  9.67062D+10  2.56254D-04  1.77335D-06
                                           B  9.76223D+10  2.58681D-04  1.79015D-06
 f1 11  3/2 +  f2  1  1/2 -    47646702.79 C  1.21568D+08  3.21123D-07  2.21878D-09
                                           B  1.21987D+08  3.22230D-07  2.22643D-09
 f1 11  3/2 +  f2  2  1/2 -    47630947.75 C  9.04804D+08  2.39163D-06  1.65303D-08
                                           B  9.15430D+08  2.41972D-06  1.67244D-08
 f1 11  3/2 +  f2  3  1/2 -    47622427.14 C  4.46670D+08  1.18109D-06  8.16480D-09
                                           B  4.51168D+08  1.19298D-06  8.24703D-09
 f1 11  3/2 +  f2  4  1/2 -    47621934.43 C  1.61815D+08  4.27881D-07  2.95795D-09
                                           B  1.63725D+08  4.32932D-07  2.99287D-09
 f1 11  3/2 +  f2  5  1/2 -    47615922.84 C  3.30542D+10  8.74260D-05  6.04455D-07
                                           B  3.33910D+10  8.83168D-05  6.10614D-07
 f1 11  3/2 +  f2  6  1/2 -    47615430.41 C  1.43053D+11  3.78372D-04  2.61605D-06
                                           B  1.44502D+11  3.82205D-04  2.64255D-06
 f1 11  3/2 +  f2  7  1/2 -    47608600.44 C  1.19798D+09  3.16955D-06  2.19174D-08
                                           B  1.21281D+09  3.20877D-06  2.21885D-08
 f1 11  3/2 +  f2  8  1/2 -    47603420.88 C  2.06013D+06  5.45176D-09  3.77029D-11
                                           B  2.08982D+06  5.53031D-09  3.82461D-11
 f1 11  3/2 +  f2  9  1/2 -    47598575.36 C  6.66554D+11  1.76427D-03  1.22025D-05
                                           B  6.74160D+11  1.78440D-03  1.23417D-05
 f1 11  3/2 +  f2 10  1/2 -    47598066.35 C  1.03418D+13  2.73738D-02  1.89331D-04
                                           B  1.04545D+13  2.76720D-02  1.91393D-04
 f1 11  3/2 +  f2 11  1/2 -    47593821.55 C  1.59840D+12  4.23157D-03  2.92702D-05
                                           B  1.61804D+12  4.28357D-03  2.96300D-05
 f1 11  3/2 +  f2 12  1/2 -    47592844.50 C  1.16333D+12  3.07989D-03  2.13044D-05
                                           B  1.17625D+12  3.11411D-03  2.15411D-05
 f1 11  3/2 +  f2 13  1/2 -    47590680.40 C  4.04001D+11  1.06969D-03  7.39962D-06
                                           B  4.09826D+11  1.08511D-03  7.50632D-06
 f1 11  3/2 +  f2 14  1/2 -    47589804.10 C  1.33427D+11  3.53291D-04  2.44396D-06
                                           B  1.35323D+11  3.58313D-04  2.47870D-06
 f1 11  3/2 +  f2 15  1/2 -    47586010.92 C  1.69134D+11  4.47909D-04  3.09875D-06
                                           B  1.71358D+11  4.53799D-04  3.13949D-06
 f1 11  3/2 +  f2 16  1/2 -    47582323.95 C  1.75606D+08  4.65120D-07  3.21807D-09
                                           B  1.79952D+08  4.76631D-07  3.29771D-09
 f1 11  3/2 +  f2 17  1/2 -    47581381.65 C  3.21883D+10  8.52594D-05  5.89903D-07
                                           B  3.25831D+10  8.63049D-05  5.97137D-07
 f1 11  3/2 +  f2 18  1/2 -    47579324.90 C  4.06124D+07  1.07582D-07  7.44383D-10
                                           B  3.82513D+07  1.01327D-07  7.01107D-10
 f1 11  3/2 +  f2 19  1/2 -    47578720.90 C  2.19064D+09  5.80314D-06  4.01537D-08
                                           B  2.24482D+09  5.94666D-06  4.11468D-08
 f1 11  3/2 +  f2 20  1/2 -    47575082.68 C  1.59791D+12  4.23361D-03  2.92959D-05
                                           B  1.61465D+12  4.27797D-03  2.96029D-05
 f1 11  3/2 +  f2 21  1/2 -    47574209.16 C  5.96293D+10  1.57992D-04  1.09330D-06
                                           B  6.00648D+10  1.59146D-04  1.10128D-06
 f1 12  3/2 +  f2  1  1/2 -    47649019.05 C  1.41064D+10  3.72586D-05  2.57423D-07
                                           B  1.42957D+10  3.77584D-05  2.60877D-07
 f1 12  3/2 +  f2  2  1/2 -    47633264.00 C  1.00637D+08  2.65985D-07  1.83832D-09
                                           B  1.02266D+08  2.70290D-07  1.86808D-09
 f1 12  3/2 +  f2  3  1/2 -    47624743.40 C  1.03754D+09  2.74321D-06  1.89628D-08
                                           B  1.05086D+09  2.77842D-06  1.92062D-08
 f1 12  3/2 +  f2  4  1/2 -    47624250.69 C  3.56730D+09  9.43195D-06  6.52002D-08
                                           B  3.60823D+09  9.54015D-06  6.59482D-08
 f1 12  3/2 +  f2  5  1/2 -    47618239.10 C  1.11066D+11  2.93734D-04  2.03075D-06
                                           B  1.12293D+11  2.96977D-04  2.05317D-06
 f1 12  3/2 +  f2  6  1/2 -    47617746.66 C  9.71393D+11  2.56907D-03  1.77616D-05
                                           B  9.82111D+11  2.59741D-03  1.79576D-05
 f1 12  3/2 +  f2  7  1/2 -    47610916.69 C  3.17436D+09  8.39771D-06  5.80671D-08
                                           B  3.20916D+09  8.48977D-06  5.87036D-08
 f1 12  3/2 +  f2  8  1/2 -    47605737.14 C  2.15148D+09  5.69295D-06  3.93689D-08
                                           B  2.17530D+09  5.75598D-06  3.98048D-08
 f1 12  3/2 +  f2  9  1/2 -    47600891.61 C  2.21563D+12  5.86386D-03  4.05550D-05
                                           B  2.23946D+12  5.92695D-03  4.09913D-05
 f1 12  3/2 +  f2 10  1/2 -    47600382.60 C  2.57486D+13  6.81477D-02  4.71321D-04
                                           B  2.60206D+13  6.88675D-02  4.76299D-04
 f1 12  3/2 +  f2 11  1/2 -    47596137.80 C  5.15285D+12  1.36402D-02  9.43464D-05
                                           B  5.20965D+12  1.37906D-02  9.53865D-05
 f1 12  3/2 +  f2 12  1/2 -    47595160.75 C  5.98457D+12  1.58425D-02  1.09582D-04
                                           B  6.04832D+12  1.60113D-02  1.10749D-04
 f1 12  3/2 +  f2 13  1/2 -    47592996.65 C  7.16634D+10  1.89727D-04  1.31239D-06
                                           B  7.28040D+10  1.92747D-04  1.33327D-06
 f1 12  3/2 +  f2 14  1/2 -    47592120.36 C  1.47160D+10  3.89617D-05  2.69512D-07
                                           B  1.49776D+10  3.96543D-05  2.74303D-07
 f1 12  3/2 +  f2 15  1/2 -    47588327.18 C  9.00872D+11  2.38550D-03  1.65027D-05
                                           B  9.09040D+11  2.40713D-03  1.66523D-05
 f1 12  3/2 +  f2 16  1/2 -    47584640.20 C  5.46281D+11  1.44677D-03  1.00094D-05
                                           B  5.51489D+11  1.46056D-03  1.01048D-05
 f1 12  3/2 +  f2 17  1/2 -    47583697.91 C  2.46339D+12  6.52432D-03  4.51391D-05
                                           B  2.48777D+12  6.58888D-03  4.55857D-05
 f1 12  3/2 +  f2 18  1/2 -    47581641.16 C  6.28811D+11  1.66556D-03  1.15238D-05
                                           B  6.35199D+11  1.68247D-03  1.16408D-05
 f1 12  3/2 +  f2 19  1/2 -    47581037.15 C  1.01420D+12  2.68641D-03  1.85872D-05
                                           B  1.02460D+12  2.71396D-03  1.87778D-05
 f1 12  3/2 +  f2 20  1/2 -    47577398.93 C  4.40664D+12  1.16741D-02  8.07791D-05
                                           B  4.44949D+12  1.17876D-02  8.15645D-05
 f1 12  3/2 +  f2 21  1/2 -    47576525.41 C  9.37716D+11  2.48430D-03  1.71904D-05
                                           B  9.47115D+11  2.50920D-03  1.73627D-05
 f1  1  3/2 +  f2  1  3/2 -    47604538.94 C  1.94242D+13  5.14000D-02  3.55460D-04
                                           B  1.96314D+13  5.19483D-02  3.59252D-04
 f1  1  3/2 +  f2  2  3/2 -    47601694.47 C  4.37111D+13  1.15682D-01  8.00051D-04
                                           B  4.41870D+13  1.16941D-01  8.08763D-04
 f1  1  3/2 +  f2  3  3/2 -    47594449.67 C  1.81187D+13  4.79658D-02  3.31781D-04
                                           B  1.83238D+13  4.85089D-02  3.35537D-04
 f1  1  3/2 +  f2  4  3/2 -    47586581.06 C  3.09873D+13  8.20601D-02  5.67706D-04
                                           B  3.13294D+13  8.29660D-02  5.73973D-04
 f1  1  3/2 +  f2  5  3/2 -    47581290.58 C  3.19252D+11  8.45626D-04  5.85084D-06
                                           B  3.22544D+11  8.54347D-04  5.91117D-06
 f1  1  3/2 +  f2  6  3/2 -    47578769.79 C  3.90144D+11  1.03351D-03  7.15120D-06
                                           B  3.94404D+11  1.04480D-03  7.22927D-06
 f1  1  3/2 +  f2  7  3/2 -    47577143.17 C  8.08006D+10  2.14060D-04  1.48120D-06
                                           B  8.19191D+10  2.17023D-04  1.50170D-06
 f1  1  3/2 +  f2  8  3/2 -    47575355.41 C  7.11123D+10  1.88408D-04  1.30374D-06
                                           B  7.18634D+10  1.90397D-04  1.31751D-06
 f1  1  3/2 +  f2  9  3/2 -    47571680.10 C  6.99302D+08  1.85304D-06  1.28237D-08
                                           B  7.13357D+08  1.89029D-06  1.30814D-08
 f1  1  3/2 +  f2 10  3/2 -    47568891.52 C  5.58943D+11  1.48129D-03  1.02516D-05
                                           B  5.65681D+11  1.49914D-03  1.03752D-05
 f1  1  3/2 +  f2 11  3/2 -    47566022.47 C  4.58251D+12  1.21458D-02  8.40632D-05
                                           B  4.63357D+12  1.22812D-02  8.49999D-05
 f1  1  3/2 +  f2 12  3/2 -    47563979.60 C  1.38218D+12  3.66376D-03  2.53586D-05
                                           B  1.39771D+12  3.70492D-03  2.56434D-05
 f1  1  3/2 +  f2 13  3/2 -    47563347.81 C  5.09376D+10  1.35024D-04  9.34576D-07
                                           B  5.14524D+10  1.36389D-04  9.44022D-07
 f1  1  3/2 +  f2 14  3/2 -    47561650.95 C  3.38061D+11  8.96189D-04  6.20323D-06
                                           B  3.42188D+11  9.07128D-04  6.27895D-06
 f1  1  3/2 +  f2 15  3/2 -    47559530.47 C  2.75431D+10  7.30223D-05  5.05468D-07
                                           B  2.80509D+10  7.43685D-05  5.14786D-07
 f1  1  3/2 +  f2 16  3/2 -    47556049.37 C  7.70317D+10  2.04256D-04  1.41399D-06
                                           B  7.77927D+10  2.06274D-04  1.42796D-06
 f1  1  3/2 +  f2 17  3/2 -    47554979.46 C  4.40480D+09  1.16803D-05  8.08596D-08
                                           B  4.45181D+09  1.18049D-05  8.17226D-08
 f1  1  3/2 +  f2 18  3/2 -    47554286.48 C  2.50217D+10  6.63522D-05  4.59347D-07
                                           B  2.53189D+10  6.71402D-05  4.64803D-07
 f1  1  3/2 +  f2 19  3/2 -    47551592.21 C  7.21217D+10  1.91273D-04  1.32423D-06
                                           B  7.27741D+10  1.93003D-04  1.33621D-06
 f1  1  3/2 +  f2 20  3/2 -    47551082.63 C  4.30515D+09  1.14179D-05  7.90498D-08
                                           B  4.37806D+09  1.16112D-05  8.03884D-08
 f1  1  3/2 +  f2 21  3/2 -    47549835.27 C  1.16642D+12  3.09368D-03  2.14191D-05
                                           B  1.17893D+12  3.12686D-03  2.16489D-05
 f1  1  3/2 +  f2 22  3/2 -    47549006.32 C  1.36754D+11  3.62722D-04  2.51135D-06
                                           B  1.38118D+11  3.66341D-04  2.53641D-06
 f1  1  3/2 +  f2 23  3/2 -    47547953.26 C  1.36497D+11  3.62058D-04  2.50681D-06
                                           B  1.37933D+11  3.65867D-04  2.53318D-06
 f1  1  3/2 +  f2 24  3/2 -    47547509.58 C  5.26452D+10  1.39643D-04  9.66871D-07
                                           B  5.31947D+10  1.41101D-04  9.76964D-07
 f1  1  3/2 +  f2 25  3/2 -    47546284.81 C  6.59002D+11  1.74812D-03  1.21040D-05
                                           B  6.66371D+11  1.76767D-03  1.22394D-05
 f1  1  3/2 +  f2 26  3/2 -    47545662.13 C  3.73730D+11  9.91411D-04  6.86465D-06
                                           B  3.77920D+11  1.00253D-03  6.94161D-06
 f1  1  3/2 +  f2 27  3/2 -    47544348.52 C  3.87043D+11  1.02678D-03  7.10977D-06
                                           B  3.91677D+11  1.03908D-03  7.19489D-06
 f1  1  3/2 +  f2 28  3/2 -    47543806.46 C  1.96214D+11  5.20547D-04  3.60447D-06
                                           B  1.98651D+11  5.27013D-04  3.64925D-06
 f1  1  3/2 +  f2 29  3/2 -    47542134.78 C  2.03716D+11  5.40488D-04  3.74268D-06
                                           B  2.06006D+11  5.46562D-04  3.78474D-06
 f1  1  3/2 +  f2 30  3/2 -    47541842.90 C  8.25143D+10  2.18925D-04  1.51598D-06
                                           B  8.34340D+10  2.21365D-04  1.53288D-06
 f1  1  3/2 +  f2 31  3/2 -    47541568.35 C  2.68967D+11  7.13626D-04  4.94166D-06
                                           B  2.72004D+11  7.21683D-04  4.99745D-06
 f1  1  3/2 +  f2 32  3/2 -    47539648.10 C  1.81642D+11  4.81971D-04  3.33765D-06
                                           B  1.83671D+11  4.87357D-04  3.37495D-06
 f1  1  3/2 +  f2 33  3/2 -    47539254.23 C  1.88016D+09  4.98893D-06  3.45486D-08
                                           B  1.89682D+09  5.03314D-06  3.48548D-08
 f1  1  3/2 +  f2 34  3/2 -    47538080.95 C  9.98522D+07  2.64967D-07  1.83496D-09
                                           B  9.79975D+07  2.60046D-07  1.80087D-09
 f1  1  3/2 +  f2 35  3/2 -    47536776.21 C  5.47776D+10  1.45366D-04  1.00672D-06
                                           B  5.54363D+10  1.47113D-04  1.01882D-06
 f1  2  3/2 +  f2  1  3/2 -    47604898.48 C  5.52156D+12  1.46109D-02  1.01042D-04
                                           B  5.57939D+12  1.47639D-02  1.02100D-04
 f1  2  3/2 +  f2  2  3/2 -    47602054.00 C  1.35887D+13  3.59620D-02  2.48710D-04
                                           B  1.37297D+13  3.63352D-02  2.51291D-04
 f1  2  3/2 +  f2  3  3/2 -    47594809.20 C  2.20351D+13  5.83329D-02  4.03487D-04
                                           B  2.22739D+13  5.89650D-02  4.07859D-04
 f1  2  3/2 +  f2  4  3/2 -    47586940.59 C  1.94442D+13  5.14912D-02  3.56222D-04
                                           B  1.96240D+13  5.19673D-02  3.59516D-04
 f1  2  3/2 +  f2  5  3/2 -    47581650.11 C  3.65712D+10  9.68674D-05  6.70214D-07
                                           B  3.69480D+10  9.78654D-05  6.77119D-07
 f1  2  3/2 +  f2  6  3/2 -    47579129.33 C  1.13349D+11  3.00263D-04  2.07759D-06
                                           B  1.14893D+11  3.04354D-04  2.10590D-06
 f1  2  3/2 +  f2  7  3/2 -    47577502.71 C  1.67263D+12  4.43112D-03  3.06611D-05
                                           B  1.68698D+12  4.46915D-03  3.09242D-05
 f1  2  3/2 +  f2  8  3/2 -    47575714.95 C  2.48971D+09  6.59623D-06  4.56443D-08
                                           B  2.52231D+09  6.68260D-06  4.62419D-08
 f1  2  3/2 +  f2  9  3/2 -    47572039.64 C  1.55916D+12  4.13147D-03  2.85909D-05
                                           B  1.57477D+12  4.17283D-03  2.88772D-05
 f1  2  3/2 +  f2 10  3/2 -    47569251.05 C  9.82342D+10  2.60332D-04  1.80168D-06
                                           B  9.98215D+10  2.64539D-04  1.83079D-06
 f1  2  3/2 +  f2 11  3/2 -    47566382.01 C  1.03036D+10  2.73090D-05  1.89008D-07
                                           B  1.06875D+10  2.83265D-05  1.96051D-07
 f1  2  3/2 +  f2 12  3/2 -    47564339.13 C  4.36169D+11  1.15614D-03  8.00209D-06
                                           B  4.41530D+11  1.17035D-03  8.10045D-06
 f1  2  3/2 +  f2 13  3/2 -    47563707.35 C  1.49686D+11  3.96777D-04  2.74629D-06
                                           B  1.50925D+11  4.00062D-04  2.76903D-06
 f1  2  3/2 +  f2 14  3/2 -    47562010.49 C  2.56870D+12  6.80943D-03  4.71331D-05
                                           B  2.59261D+12  6.87282D-03  4.75719D-05
 f1  2  3/2 +  f2 15  3/2 -    47559890.01 C  1.36037D+13  3.60655D-02  2.49647D-04
                                           B  1.37242D+13  3.63851D-02  2.51859D-04
 f1  2  3/2 +  f2 16  3/2 -    47556408.90 C  4.26360D+10  1.13051D-04  7.82604D-07
                                           B  4.29938D+10  1.14000D-04  7.89173D-07
 f1  2  3/2 +  f2 17  3/2 -    47555338.99 C  5.82855D+10  1.54554D-04  1.06993D-06
                                           B  5.88544D+10  1.56062D-04  1.08037D-06
 f1  2  3/2 +  f2 18  3/2 -    47554646.01 C  5.21504D+10  1.38290D-04  9.57353D-07
                                           B  5.26413D+10  1.39591D-04  9.66365D-07
 f1  2  3/2 +  f2 19  3/2 -    47551951.75 C  3.03695D+12  8.05414D-03  5.57605D-05
                                           B  3.06306D+12  8.12338D-03  5.62399D-05
 f1  2  3/2 +  f2 20  3/2 -    47551442.17 C  6.79283D+10  1.80153D-04  1.24725D-06
                                           B  6.86089D+10  1.81958D-04  1.25975D-06
 f1  2  3/2 +  f2 21  3/2 -    47550194.80 C  1.78261D+12  4.72790D-03  3.27334D-05
                                           B  1.79582D+12  4.76295D-03  3.29761D-05
 f1  2  3/2 +  f2 22  3/2 -    47549365.86 C  4.77931D+11  1.26763D-03  8.77655D-06
                                           B  4.81526D+11  1.27717D-03  8.84258D-06
 f1  2  3/2 +  f2 23  3/2 -    47548312.80 C  3.10962D+11  8.24813D-04  5.71079D-06
                                           B  3.13414D+11  8.31316D-04  5.75581D-06
 f1  2  3/2 +  f2 24  3/2 -    47547869.12 C  3.70542D+09  9.82863D-06  6.80515D-08
                                           B  3.77911D+09  1.00241D-05  6.94048D-08
 f1  2  3/2 +  f2 25  3/2 -    47546644.34 C  2.43267D+09  6.45299D-06  4.46803D-08
                                           B  2.38149D+09  6.31724D-06  4.37404D-08
 f1  2  3/2 +  f2 26  3/2 -    47546021.67 C  3.08311D+10  8.17859D-05  5.66291D-07
                                           B  3.10664D+10  8.24100D-05  5.70612D-07
 f1  2  3/2 +  f2 27  3/2 -    47544708.06 C  1.49105D+11  3.95554D-04  2.73892D-06
                                           B  1.49739D+11  3.97235D-04  2.75056D-06
 f1  2  3/2 +  f2 28  3/2 -    47544166.00 C  1.27908D+10  3.39329D-05  2.34963D-07
                                           B  1.28213D+10  3.40138D-05  2.35523D-07
 f1  2  3/2 +  f2 29  3/2 -    47542494.31 C  2.44368D+11  6.48334D-04  4.48944D-06
                                           B  2.47488D+11  6.56610D-04  4.54675D-06
 f1  2  3/2 +  f2 30  3/2 -    47542202.43 C  4.96148D+10  1.31635D-04  9.11521D-07
                                           B  5.00259D+10  1.32725D-04  9.19074D-07
 f1  2  3/2 +  f2 31  3/2 -    47541927.88 C  1.60219D+11  4.25087D-04  2.94359D-06
                                           B  1.61996D+11  4.29802D-04  2.97623D-06
 f1  2  3/2 +  f2 32  3/2 -    47540007.63 C  3.67435D+09  9.74945D-06  6.75144D-08
                                           B  3.66437D+09  9.72297D-06  6.73310D-08
 f1  2  3/2 +  f2 33  3/2 -    47539613.77 C  3.00447D+08  7.97213D-07  5.52070D-09
                                           B  3.11574D+08  8.26737D-07  5.72516D-09
 f1  2  3/2 +  f2 34  3/2 -    47538440.49 C  1.88609D+10  5.00484D-05  3.46594D-07
                                           B  1.90698D+10  5.06028D-05  3.50433D-07
 f1  2  3/2 +  f2 35  3/2 -    47537135.75 C  5.02744D+10  1.33413D-04  9.23934D-07
                                           B  5.07752D+10  1.34742D-04  9.33138D-07
 f1  3  3/2 +  f2  1  3/2 -    47620318.90 C  5.37924D+10  1.42251D-04  9.83416D-07
                                           B  5.43396D+10  1.43698D-04  9.93420D-07
 f1  3  3/2 +  f2  2  3/2 -    47617474.42 C  5.40428D+09  1.42930D-05  9.88170D-08
                                           B  5.48916D+09  1.45175D-05  1.00369D-07
 f1  3  3/2 +  f2  3  3/2 -    47610229.62 C  1.02637D+10  2.71531D-05  1.87757D-07
                                           B  1.03741D+10  2.74452D-05  1.89776D-07
 f1  3  3/2 +  f2  4  3/2 -    47602361.01 C  1.23001D+11  3.25513D-04  2.25120D-06
                                           B  1.24272D+11  3.28876D-04  2.27447D-06
 f1  3  3/2 +  f2  5  3/2 -    47597070.53 C  7.38579D+12  1.95503D-02  1.35223D-04
                                           B  7.45838D+12  1.97425D-02  1.36552D-04
 f1  3  3/2 +  f2  6  3/2 -    47594549.75 C  7.57072D+10  2.00420D-04  1.38630D-06
                                           B  7.64791D+10  2.02463D-04  1.40044D-06
 f1  3  3/2 +  f2  7  3/2 -    47592923.13 C  2.54413D+11  6.73554D-04  4.65914D-06
                                           B  2.56984D+11  6.80362D-04  4.70623D-06
 f1  3  3/2 +  f2  8  3/2 -    47591135.37 C  6.72167D+13  1.77968D-01  1.23110D-03
                                           B  6.78862D+13  1.79741D-01  1.24336D-03
 f1  3  3/2 +  f2  9  3/2 -    47587460.06 C  8.49426D+10  2.24936D-04  1.55611D-06
                                           B  8.57679D+10  2.27121D-04  1.57123D-06
 f1  3  3/2 +  f2 10  3/2 -    47584671.47 C  4.35163D+10  1.15249D-04  7.97341D-07
                                           B  4.39164D+10  1.16308D-04  8.04672D-07
 f1  3  3/2 +  f2 11  3/2 -    47581802.43 C  4.47733D+09  1.18592D-05  8.20521D-08
                                           B  4.51619D+09  1.19621D-05  8.27642D-08
 f1  3  3/2 +  f2 12  3/2 -    47579759.55 C  3.64132D+11  9.64567D-04  6.67399D-06
                                           B  3.67389D+11  9.73195D-04  6.73369D-06
 f1  3  3/2 +  f2 13  3/2 -    47579127.77 C  1.41816D+09  3.75674D-06  2.59938D-08
                                           B  1.43070D+09  3.78995D-06  2.62236D-08
 f1  3  3/2 +  f2 14  3/2 -    47577430.91 C  4.39038D+10  1.16310D-04  8.04809D-07
                                           B  4.42873D+10  1.17326D-04  8.11839D-07
 f1  3  3/2 +  f2 15  3/2 -    47575310.43 C  8.47432D+09  2.24522D-05  1.55365D-07
                                           B  8.54517D+09  2.26399D-05  1.56664D-07
 f1  3  3/2 +  f2 16  3/2 -    47571829.32 C  1.48427D+11  3.93307D-04  2.72181D-06
                                           B  1.49680D+11  3.96627D-04  2.74478D-06
 f1  3  3/2 +  f2 17  3/2 -    47570759.41 C  5.93335D+11  1.57231D-03  1.08811D-05
                                           B  5.97750D+11  1.58401D-03  1.09621D-05
 f1  3  3/2 +  f2 18  3/2 -    47570066.43 C  3.94671D+10  1.04589D-04  7.23815D-07
                                           B  3.97946D+10  1.05457D-04  7.29821D-07
 f1  3  3/2 +  f2 19  3/2 -    47567372.17 C  3.41240D+09  9.04398D-06  6.25930D-08
                                           B  3.44387D+09  9.12738D-06  6.31702D-08
 f1  3  3/2 +  f2 20  3/2 -    47566862.59 C  4.73884D+11  1.25597D-03  8.69265D-06
                                           B  4.76963D+11  1.26413D-03  8.74911D-06
 f1  3  3/2 +  f2 21  3/2 -    47565615.22 C  6.61971D+10  1.75457D-04  1.21438D-06
                                           B  6.65865D+10  1.76489D-04  1.22152D-06
 f1  3  3/2 +  f2 22  3/2 -    47564786.28 C  1.39714D+10  3.70327D-05  2.56316D-07
                                           B  1.41115D+10  3.74040D-05  2.58886D-07
 f1  3  3/2 +  f2 23  3/2 -    47563733.22 C  9.08959D+09  2.40941D-05  1.66767D-07
                                           B  9.15892D+09  2.42778D-05  1.68039D-07
 f1  3  3/2 +  f2 24  3/2 -    47563289.54 C  4.55455D+08  1.20731D-06  8.35648D-09
                                           B  5.14755D+08  1.36450D-06  9.44449D-09
 f1  3  3/2 +  f2 25  3/2 -    47562064.76 C  1.36111D+10  3.60818D-05  2.49749D-07
                                           B  1.35779D+10  3.59938D-05  2.49140D-07
 f1  3  3/2 +  f2 26  3/2 -    47561442.09 C  1.79476D+11  4.75788D-04  3.29332D-06
                                           B  1.80393D+11  4.78220D-04  3.31016D-06
 f1  3  3/2 +  f2 27  3/2 -    47560128.48 C  2.14662D+11  5.69098D-04  3.93930D-06
                                           B  2.15426D+11  5.71123D-04  3.95332D-06
 f1  3  3/2 +  f2 28  3/2 -    47559586.42 C  8.13910D+11  2.15784D-03  1.49367D-05
                                           B  8.17490D+11  2.16732D-03  1.50024D-05
 f1  3  3/2 +  f2 29  3/2 -    47557914.73 C  4.21889D+10  1.11859D-04  7.74324D-07
                                           B  4.26881D+10  1.13182D-04  7.83487D-07
 f1  3  3/2 +  f2 30  3/2 -    47557622.85 C  1.66978D+11  4.42728D-04  3.06473D-06
                                           B  1.67832D+11  4.44992D-04  3.08040D-06
 f1  3  3/2 +  f2 31  3/2 -    47557348.30 C  2.28042D+10  6.04640D-05  4.18557D-07
                                           B  2.32357D+10  6.16082D-05  4.26478D-07
 f1  3  3/2 +  f2 32  3/2 -    47555428.05 C  9.26894D+10  2.45781D-04  1.70147D-06
                                           B  9.38724D+10  2.48918D-04  1.72318D-06
 f1  3  3/2 +  f2 33  3/2 -    47555034.19 C  1.06084D+12  2.81302D-03  1.94739D-05
                                           B  1.07176D+12  2.84198D-03  1.96743D-05
 f1  3  3/2 +  f2 34  3/2 -    47553860.91 C  1.07593D+12  2.85319D-03  1.97524D-05
                                           B  1.08357D+12  2.87346D-03  1.98928D-05
 f1  3  3/2 +  f2 35  3/2 -    47552556.17 C  6.44602D+11  1.70947D-03  1.18349D-05
                                           B  6.48161D+11  1.71891D-03  1.19002D-05
 f1  4  3/2 +  f2  1  3/2 -    47627644.95 C  1.67264D+10  4.42182D-05  3.05645D-07
                                           B  1.68623D+10  4.45774D-05  3.08128D-07
 f1  4  3/2 +  f2  2  3/2 -    47624800.47 C  8.04698D+10  2.12757D-04  1.47071D-06
                                           B  8.10408D+10  2.14267D-04  1.48114D-06
 f1  4  3/2 +  f2  3  3/2 -    47617555.67 C  5.68182D+10  1.50270D-04  1.03891D-06
                                           B  5.73672D+10  1.51722D-04  1.04895D-06
 f1  4  3/2 +  f2  4  3/2 -    47609687.06 C  6.02848D+10  1.59490D-04  1.10285D-06
                                           B  6.12142D+10  1.61949D-04  1.11985D-06
 f1  4  3/2 +  f2  5  3/2 -    47604396.58 C  4.33892D+10  1.14817D-04  7.94024D-07
                                           B  4.38656D+10  1.16077D-04  8.02742D-07
 f1  4  3/2 +  f2  6  3/2 -    47601875.80 C  7.82243D+11  2.07020D-03  1.43174D-05
                                           B  7.91251D+11  2.09404D-03  1.44822D-05
 f1  4  3/2 +  f2  7  3/2 -    47600249.18 C  4.25437D+13  1.12599D-01  7.78756D-04
                                           B  4.30043D+13  1.13818D-01  7.87186D-04
 f1  4  3/2 +  f2  8  3/2 -    47598461.42 C  4.24077D+11  1.12247D-03  7.76353D-06
                                           B  4.28669D+11  1.13463D-03  7.84759D-06
 f1  4  3/2 +  f2  9  3/2 -    47594786.11 C  2.22109D+13  5.87982D-02  4.06706D-04
                                           B  2.24425D+13  5.94116D-02  4.10948D-04
 f1  4  3/2 +  f2 10  3/2 -    47591997.52 C  2.22494D+13  5.89071D-02  4.07483D-04
                                           B  2.24819D+13  5.95228D-02  4.11742D-04
 f1  4  3/2 +  f2 11  3/2 -    47589128.48 C  1.46101D+12  3.86861D-03  2.67623D-05
                                           B  1.47545D+12  3.90686D-03  2.70268D-05
 f1  4  3/2 +  f2 12  3/2 -    47587085.60 C  2.86405D+12  7.58438D-03  5.24695D-05
                                           B  2.89263D+12  7.66006D-03  5.29930D-05
 f1  4  3/2 +  f2 13  3/2 -    47586453.82 C  2.47303D+10  6.54908D-05  4.53077D-07
                                           B  2.49845D+10  6.61640D-05  4.57735D-07
 f1  4  3/2 +  f2 14  3/2 -    47584756.96 C  1.41262D+12  3.74117D-03  2.58831D-05
                                           B  1.42729D+12  3.78003D-03  2.61519D-05
 f1  4  3/2 +  f2 15  3/2 -    47582636.48 C  6.59081D+11  1.74566D-03  1.20778D-05
                                           B  6.65817D+11  1.76350D-03  1.22012D-05
 f1  4  3/2 +  f2 16  3/2 -    47579155.37 C  4.92058D+09  1.30347D-05  9.01902D-08
                                           B  4.94771D+09  1.31065D-05  9.06875D-08
 f1  4  3/2 +  f2 17  3/2 -    47578085.46 C  1.68608D+11  4.46664D-04  3.09065D-06
                                           B  1.70459D+11  4.51569D-04  3.12459D-06
 f1  4  3/2 +  f2 18  3/2 -    47577392.48 C  1.56507D+10  4.14621D-05  2.86897D-07
                                           B  1.57930D+10  4.18390D-05  2.89505D-07
 f1  4  3/2 +  f2 19  3/2 -    47574698.22 C  6.59601D+12  1.74762D-02  1.20933D-04
                                           B  6.65882D+12  1.76426D-02  1.22085D-04
 f1  4  3/2 +  f2 20  3/2 -    47574188.64 C  3.30033D+11  8.74446D-04  6.05114D-06
                                           B  3.33070D+11  8.82491D-04  6.10681D-06
 f1  4  3/2 +  f2 21  3/2 -    47572941.27 C  1.48265D+12  3.92858D-03  2.71864D-05
                                           B  1.49679D+12  3.96604D-03  2.74456D-05
 f1  4  3/2 +  f2 22  3/2 -    47572112.33 C  2.32537D+11  6.16176D-04  4.26410D-06
                                           B  2.34742D+11  6.22019D-04  4.30454D-06
 f1  4  3/2 +  f2 23  3/2 -    47571059.27 C  9.97580D+10  2.64350D-04  1.82942D-06
                                           B  1.00697D+11  2.66838D-04  1.84663D-06
 f1  4  3/2 +  f2 24  3/2 -    47570615.59 C  7.94022D+11  2.10413D-03  1.45616D-05
                                           B  8.00961D+11  2.12252D-03  1.46889D-05
 f1  4  3/2 +  f2 25  3/2 -    47569390.81 C  7.21364D+12  1.91169D-02  1.32302D-04
                                           B  7.27746D+12  1.92860D-02  1.33472D-04
 f1  4  3/2 +  f2 26  3/2 -    47568768.14 C  4.09556D+11  1.08539D-03  7.51175D-06
                                           B  4.13343D+11  1.09543D-03  7.58121D-06
 f1  4  3/2 +  f2 27  3/2 -    47567454.53 C  3.04448D+12  8.06883D-03  5.58440D-05
                                           B  3.06933D+12  8.13471D-03  5.62999D-05
 f1  4  3/2 +  f2 28  3/2 -    47566912.47 C  3.57095D+12  9.46436D-03  6.55031D-05
                                           B  3.60126D+12  9.54471D-03  6.60592D-05
 f1  4  3/2 +  f2 29  3/2 -    47565240.78 C  6.08645D+11  1.61325D-03  1.11658D-05
                                           B  6.14714D+11  1.62934D-03  1.12771D-05
 f1  4  3/2 +  f2 30  3/2 -    47564948.90 C  1.24700D+12  3.30529D-03  2.28769D-05
                                           B  1.25795D+12  3.33432D-03  2.30779D-05
 f1  4  3/2 +  f2 31  3/2 -    47564674.35 C  4.06925D+11  1.07861D-03  7.46541D-06
                                           B  4.10999D+11  1.08941D-03  7.54016D-06
 f1  4  3/2 +  f2 32  3/2 -    47562754.10 C  7.30083D+11  1.93534D-03  1.33957D-05
                                           B  7.36254D+11  1.95169D-03  1.35089D-05
 f1  4  3/2 +  f2 33  3/2 -    47562360.24 C  6.36571D+11  1.68748D-03  1.16802D-05
                                           B  6.41972D+11  1.70179D-03  1.17793D-05
 f1  4  3/2 +  f2 34  3/2 -    47561186.96 C  1.55342D+10  4.11813D-05  2.85051D-07
                                           B  1.56555D+10  4.15029D-05  2.87278D-07
 f1  4  3/2 +  f2 35  3/2 -    47559882.22 C  1.07573D+09  2.85193D-06  1.97412D-08
                                           B  1.09671D+09  2.90757D-06  2.01263D-08
 f1  5  3/2 +  f2  1  3/2 -    47628589.01 C  1.74941D+11  4.62459D-04  3.19654D-06
                                           B  1.76955D+11  4.67784D-04  3.23336D-06
 f1  5  3/2 +  f2  2  3/2 -    47625744.53 C  1.93278D+12  5.10995D-03  3.53224D-05
                                           B  1.95499D+12  5.16866D-03  3.57282D-05
 f1  5  3/2 +  f2  3  3/2 -    47618499.73 C  3.35905D+11  8.88347D-04  6.14161D-06
                                           B  3.39661D+11  8.98280D-04  6.21028D-06
 f1  5  3/2 +  f2  4  3/2 -    47610631.12 C  2.20109D+12  5.82302D-03  4.02643D-05
                                           B  2.22607D+12  5.88909D-03  4.07212D-05
 f1  5  3/2 +  f2  5  3/2 -    47605340.64 C  1.05933D+09  2.80309D-06  1.93846D-08
                                           B  1.07457D+09  2.84341D-06  1.96634D-08
 f1  5  3/2 +  f2  6  3/2 -    47602819.85 C  5.94701D+12  1.57381D-02  1.08841D-04
                                           B  6.01726D+12  1.59240D-02  1.10127D-04
 f1  5  3/2 +  f2  7  3/2 -    47601193.24 C  1.99664D+12  5.28424D-03  3.65460D-05
                                           B  2.01620D+12  5.33600D-03  3.69040D-05
 f1  5  3/2 +  f2  8  3/2 -    47599405.48 C  1.01498D+11  2.68642D-04  1.85801D-06
                                           B  1.02617D+11  2.71603D-04  1.87849D-06
 f1  5  3/2 +  f2  9  3/2 -    47595730.16 C  5.56379D+11  1.47283D-03  1.01873D-05
                                           B  5.63316D+11  1.49119D-03  1.03143D-05
 f1  5  3/2 +  f2 10  3/2 -    47592941.58 C  2.03610D+13  5.39054D-02  3.72877D-04
                                           B  2.05696D+13  5.44577D-02  3.76697D-04
 f1  5  3/2 +  f2 11  3/2 -    47590072.53 C  2.87195D+12  7.60434D-03  5.26042D-05
                                           B  2.90275D+12  7.68591D-03  5.31685D-05
 f1  5  3/2 +  f2 12  3/2 -    47588029.66 C  2.20915D+12  5.84989D-03  4.04693D-05
                                           B  2.23189D+12  5.91012D-03  4.08859D-05
 f1  5  3/2 +  f2 13  3/2 -    47587397.88 C  6.03364D+10  1.59777D-04  1.10534D-06
                                           B  6.09891D+10  1.61505D-04  1.11730D-06
 f1  5  3/2 +  f2 14  3/2 -    47585701.02 C  2.06838D+13  5.47767D-02  3.78962D-04
                                           B  2.09040D+13  5.53598D-02  3.82996D-04
 f1  5  3/2 +  f2 15  3/2 -    47583580.54 C  4.56676D+12  1.20952D-02  8.36817D-05
                                           B  4.61629D+12  1.22263D-02  8.45892D-05
 f1  5  3/2 +  f2 16  3/2 -    47580099.43 C  6.34835D+10  1.68162D-04  1.16353D-06
                                           B  6.40591D+10  1.69687D-04  1.17408D-06
 f1  5  3/2 +  f2 17  3/2 -    47579029.52 C  4.32224D+11  1.14497D-03  7.92237D-06
                                           B  4.36457D+11  1.15619D-03  7.99996D-06
 f1  5  3/2 +  f2 18  3/2 -    47578336.54 C  1.39667D+10  3.69992D-05  2.56011D-07
                                           B  1.40886D+10  3.73223D-05  2.58247D-07
 f1  5  3/2 +  f2 19  3/2 -    47575642.28 C  5.59442D+11  1.48219D-03  1.02564D-05
                                           B  5.63522D+11  1.49300D-03  1.03312D-05
 f1  5  3/2 +  f2 20  3/2 -    47575132.69 C  2.24187D+10  5.93974D-05  4.11020D-07
                                           B  2.26544D+10  6.00221D-05  4.15343D-07
 f1  5  3/2 +  f2 21  3/2 -    47573885.33 C  1.78865D+12  4.73921D-03  3.27954D-05
                                           B  1.80532D+12  4.78338D-03  3.31010D-05
 f1  5  3/2 +  f2 22  3/2 -    47573056.39 C  4.29402D+11  1.13778D-03  7.87362D-06
                                           B  4.33411D+11  1.14841D-03  7.94712D-06
 f1  5  3/2 +  f2 23  3/2 -    47572003.33 C  1.04939D+11  2.78068D-04  1.92431D-06
                                           B  1.05912D+11  2.80648D-04  1.94216D-06
 f1  5  3/2 +  f2 24  3/2 -    47571559.64 C  5.57758D+11  1.47798D-03  1.02282D-05
                                           B  5.63317D+11  1.49271D-03  1.03301D-05
 f1  5  3/2 +  f2 25  3/2 -    47570334.87 C  5.02104D+12  1.33057D-02  9.20828D-05
                                           B  5.07118D+12  1.34386D-02  9.30022D-05
 f1  5  3/2 +  f2 26  3/2 -    47569712.19 C  1.78724D+11  4.73630D-04  3.27781D-06
                                           B  1.80412D+11  4.78103D-04  3.30877D-06
 f1  5  3/2 +  f2 27  3/2 -    47568398.58 C  2.07249D+12  5.49254D-03  3.80128D-05
                                           B  2.09342D+12  5.54800D-03  3.83967D-05
 f1  5  3/2 +  f2 28  3/2 -    47567856.53 C  2.05143D+12  5.43684D-03  3.76278D-05
                                           B  2.07091D+12  5.48848D-03  3.79852D-05
 f1  5  3/2 +  f2 29  3/2 -    47566184.84 C  1.07229D+12  2.84205D-03  1.96702D-05
                                           B  1.08522D+12  2.87633D-03  1.99075D-05
 f1  5  3/2 +  f2 30  3/2 -    47565892.96 C  3.46944D+08  9.19572D-07  6.36452D-09
                                           B  3.27362D+08  8.67672D-07  6.00531D-09
 f1  5  3/2 +  f2 31  3/2 -    47565618.41 C  5.09496D+11  1.35043D-03  9.34662D-06
                                           B  5.15840D+11  1.36725D-03  9.46300D-06
 f1  5  3/2 +  f2 32  3/2 -    47563698.16 C  5.75424D+10  1.52530D-04  1.05573D-06
                                           B  5.81828D+10  1.54227D-04  1.06748D-06
 f1  5  3/2 +  f2 33  3/2 -    47563304.30 C  1.34487D+10  3.56495D-05  2.46750D-07
                                           B  1.34875D+10  3.57524D-05  2.47462D-07
 f1  5  3/2 +  f2 34  3/2 -    47562131.01 C  3.44116D+09  9.12222D-06  6.31415D-08
                                           B  3.46178D+09  9.17687D-06  6.35198D-08
 f1  5  3/2 +  f2 35  3/2 -    47560826.27 C  8.17063D+09  2.16608D-05  1.49934D-07
                                           B  8.24306D+09  2.18528D-05  1.51263D-07
 f1  6  3/2 +  f2  1  3/2 -    47629070.55 C  2.63232D+09  6.95845D-06  4.80968D-08
                                           B  2.66788D+09  7.05244D-06  4.87465D-08
 f1  6  3/2 +  f2  2  3/2 -    47626226.08 C  1.01978D+09  2.69606D-06  1.86363D-08
                                           B  1.02721D+09  2.71572D-06  1.87722D-08
 f1  6  3/2 +  f2  3  3/2 -    47618981.28 C  1.57143D+13  4.15578D-02  2.87308D-04
                                           B  1.59008D+13  4.20509D-02  2.90717D-04
 f1  6  3/2 +  f2  4  3/2 -    47611112.67 C  8.83477D+12  2.33720D-02  1.61608D-04
                                           B  8.93613D+12  2.36402D-02  1.63462D-04
 f1  6  3/2 +  f2  5  3/2 -    47605822.19 C  3.18325D+10  8.42302D-05  5.82483D-07
                                           B  3.21828D+10  8.51572D-05  5.88894D-07
 f1  6  3/2 +  f2  6  3/2 -    47603301.40 C  6.44557D+11  1.70571D-03  1.17962D-05
                                           B  6.51698D+11  1.72461D-03  1.19269D-05
 f1  6  3/2 +  f2  7  3/2 -    47601674.78 C  2.43396D+13  6.44150D-02  4.45493D-04
                                           B  2.45976D+13  6.50979D-02  4.50215D-04
 f1  6  3/2 +  f2  8  3/2 -    47599887.02 C  2.79355D+10  7.39370D-05  5.11366D-07
                                           B  2.82366D+10  7.47339D-05  5.16877D-07
 f1  6  3/2 +  f2  9  3/2 -    47596211.71 C  6.56656D+13  1.73825D-01  1.20230D-03
                                           B  6.63573D+13  1.75656D-01  1.21497D-03
 f1  6  3/2 +  f2 10  3/2 -    47593423.13 C  1.36879D+12  3.62377D-03  2.50663D-05
                                           B  1.38287D+12  3.66105D-03  2.53241D-05
 f1  6  3/2 +  f2 11  3/2 -    47590554.08 C  8.00557D+11  2.11967D-03  1.46630D-05
                                           B  8.09543D+11  2.14346D-03  1.48276D-05
 f1  6  3/2 +  f2 12  3/2 -    47588511.21 C  3.03949D+11  8.04849D-04  5.56785D-06
                                           B  3.06963D+11  8.12829D-04  5.62306D-06
 f1  6  3/2 +  f2 13  3/2 -    47587879.42 C  5.78779D+08  1.53263D-06  1.06027D-08
                                           B  5.84776D+08  1.54851D-06  1.07126D-08
 f1  6  3/2 +  f2 14  3/2 -    47586182.56 C  9.39462D+11  2.48791D-03  1.72120D-05
                                           B  9.47955D+11  2.51041D-03  1.73675D-05
 f1  6  3/2 +  f2 15  3/2 -    47584062.08 C  8.60675D+11  2.27947D-03  1.57706D-05
                                           B  8.68391D+11  2.29991D-03  1.59120D-05
 f1  6  3/2 +  f2 16  3/2 -    47580580.98 C  1.39767D+09  3.70222D-06  2.56158D-08
                                           B  1.41953D+09  3.76013D-06  2.60165D-08
 f1  6  3/2 +  f2 17  3/2 -    47579511.07 C  2.60095D+09  6.88985D-06  4.76723D-08
                                           B  2.63454D+09  6.97882D-06  4.82878D-08
 f1  6  3/2 +  f2 18  3/2 -    47578818.08 C  3.04292D+10  8.06084D-05  5.57754D-07
                                           B  3.07513D+10  8.14619D-05  5.63659D-07
 f1  6  3/2 +  f2 19  3/2 -    47576123.82 C  6.80106D+12  1.80184D-02  1.24682D-04
                                           B  6.86977D+12  1.82004D-02  1.25941D-04
 f1  6  3/2 +  f2 20  3/2 -    47575614.24 C  2.05023D+10  5.43191D-05  3.75875D-07
                                           B  2.06903D+10  5.48169D-05  3.79320D-07
 f1  6  3/2 +  f2 21  3/2 -    47574366.88 C  1.08797D+12  2.88262D-03  1.99476D-05
                                           B  1.10016D+12  2.91492D-03  2.01711D-05
 f1  6  3/2 +  f2 22  3/2 -    47573537.93 C  2.84243D+11  7.53142D-04  5.21179D-06
                                           B  2.87437D+11  7.61606D-04  5.27036D-06
 f1  6  3/2 +  f2 23  3/2 -    47572484.87 C  2.93291D+10  7.77151D-05  5.37805D-07
                                           B  2.96371D+10  7.85310D-05  5.43452D-07
 f1  6  3/2 +  f2 24  3/2 -    47572041.19 C  4.91237D+10  1.30168D-04  9.00802D-07
                                           B  4.95902D+10  1.31404D-04  9.09356D-07
 f1  6  3/2 +  f2 25  3/2 -    47570816.41 C  5.40582D+10  1.43251D-04  9.91365D-07
                                           B  5.45437D+10  1.44538D-04  1.00027D-06
 f1  6  3/2 +  f2 26  3/2 -    47570193.74 C  2.70874D+10  7.17819D-05  4.96770D-07
                                           B  2.75090D+10  7.28992D-05  5.04503D-07
 f1  6  3/2 +  f2 27  3/2 -    47568880.13 C  4.18720D+12  1.10968D-02  7.67978D-05
                                           B  4.23123D+12  1.12134D-02  7.76053D-05
 f1  6  3/2 +  f2 28  3/2 -    47568338.07 C  9.76169D+11  2.58706D-03  1.79046D-05
                                           B  9.86403D+11  2.61419D-03  1.80923D-05
 f1  6  3/2 +  f2 29  3/2 -    47566666.38 C  2.74358D+09  7.27161D-06  5.03273D-08
                                           B  2.77649D+09  7.35883D-06  5.09309D-08
 f1  6  3/2 +  f2 30  3/2 -    47566374.50 C  1.46104D+11  3.87239D-04  2.68012D-06
                                           B  1.47517D+11  3.90984D-04  2.70604D-06
 f1  6  3/2 +  f2 31  3/2 -    47566099.96 C  1.52695D+11  4.04714D-04  2.80109D-06
                                           B  1.54204D+11  4.08713D-04  2.82876D-06
 f1  6  3/2 +  f2 32  3/2 -    47564179.71 C  7.71051D+10  2.04381D-04  1.41461D-06
                                           B  7.81441D+10  2.07135D-04  1.43367D-06
 f1  6  3/2 +  f2 33  3/2 -    47563785.84 C  2.48662D+10  6.59136D-05  4.56220D-07
                                           B  2.51661D+10  6.67085D-05  4.61722D-07
 f1  6  3/2 +  f2 34  3/2 -    47562612.56 C  1.33812D+10  3.54716D-05  2.45522D-07
                                           B  1.35069D+10  3.58049D-05  2.47829D-07
 f1  6  3/2 +  f2 35  3/2 -    47561307.82 C  5.61148D+09  1.48761D-05  1.02970D-07
                                           B  5.66479D+09  1.50174D-05  1.03948D-07
 f1  7  3/2 +  f2  1  3/2 -    47639127.52 C  9.40487D+09  2.48509D-05  1.71733D-07
                                           B  9.51170D+09  2.51332D-05  1.73684D-07
 f1  7  3/2 +  f2  2  3/2 -    47636283.05 C  1.50302D+11  3.97197D-04  2.74501D-06
                                           B  1.52090D+11  4.01923D-04  2.77767D-06
 f1  7  3/2 +  f2  3  3/2 -    47629038.25 C  9.09070D+11  2.40310D-03  1.66102D-05
                                           B  9.21846D+11  2.43687D-03  1.68437D-05
 f1  7  3/2 +  f2  4  3/2 -    47621169.64 C  7.30194D+12  1.93088D-02  1.33485D-04
                                           B  7.38470D+12  1.95277D-02  1.34998D-04
 f1  7  3/2 +  f2  5  3/2 -    47615879.16 C  6.75667D+06  1.78709D-08  1.23558D-10
                                           B  6.86377D+06  1.81542D-08  1.25516D-10
 f1  7  3/2 +  f2  6  3/2 -    47613358.37 C  1.99409D+09  5.27478D-06  3.64713D-08
                                           B  2.02426D+09  5.35458D-06  3.70230D-08
 f1  7  3/2 +  f2  7  3/2 -    47611731.75 C  2.34191D+11  6.19526D-04  4.28372D-06
                                           B  2.36600D+11  6.25898D-04  4.32778D-06
 f1  7  3/2 +  f2  8  3/2 -    47609943.99 C  7.81709D+10  2.06808D-04  1.43003D-06
                                           B  7.90399D+10  2.09107D-04  1.44593D-06
 f1  7  3/2 +  f2  9  3/2 -    47606268.68 C  5.22241D+10  1.38185D-04  9.55590D-07
                                           B  5.30172D+10  1.40283D-04  9.70103D-07
 f1  7  3/2 +  f2 10  3/2 -    47603480.10 C  2.58396D+12  6.83794D-03  4.72892D-05
                                           B  2.61248D+12  6.91344D-03  4.78113D-05
 f1  7  3/2 +  f2 11  3/2 -    47600611.05 C  2.39639D+13  6.34235D-02  4.38645D-04
                                           B  2.42210D+13  6.41040D-02  4.43352D-04
 f1  7  3/2 +  f2 12  3/2 -    47598568.18 C  4.03000D+13  1.06668D-01  7.37762D-04
                                           B  4.07299D+13  1.07806D-01  7.45632D-04
 f1  7  3/2 +  f2 13  3/2 -    47597936.39 C  7.14701D+11  1.89176D-03  1.30844D-05
                                           B  7.22051D+11  1.91121D-03  1.32189D-05
 f1  7  3/2 +  f2 14  3/2 -    47596239.53 C  5.61915D+10  1.48745D-04  1.02884D-06
                                           B  5.69153D+10  1.50661D-04  1.04209D-06
 f1  7  3/2 +  f2 15  3/2 -    47594119.05 C  4.81944D+12  1.27587D-02  8.82531D-05
                                           B  4.86937D+12  1.28909D-02  8.91674D-05
 f1  7  3/2 +  f2 16  3/2 -    47590637.95 C  2.03396D+11  5.38540D-04  3.72539D-06
                                           B  2.05555D+11  5.44256D-04  3.76493D-06
 f1  7  3/2 +  f2 17  3/2 -    47589568.04 C  2.95879D+08  7.83446D-07  5.41967D-09
                                           B  2.99812D+08  7.93859D-07  5.49171D-09
 f1  7  3/2 +  f2 18  3/2 -    47588875.06 C  6.67521D+09  1.76755D-05  1.22276D-07
                                           B  6.73721D+09  1.78397D-05  1.23412D-07
 f1  7  3/2 +  f2 19  3/2 -    47586180.79 C  2.35597D+08  6.23916D-07  4.31639D-09
                                           B  2.66857D+08  7.06699D-07  4.88911D-09
 f1  7  3/2 +  f2 20  3/2 -    47585671.21 C  6.25762D+10  1.65720D-04  1.14650D-06
                                           B  6.31134D+10  1.67142D-04  1.15634D-06
 f1  7  3/2 +  f2 21  3/2 -    47584423.85 C  1.24973D+10  3.30983D-05  2.28990D-07
                                           B  1.25636D+10  3.32738D-05  2.30204D-07
 f1  7  3/2 +  f2 22  3/2 -    47583594.90 C  2.67103D+08  7.07428D-07  4.89441D-09
                                           B  2.71464D+08  7.18977D-07  4.97431D-09
 f1  7  3/2 +  f2 23  3/2 -    47582541.84 C  5.84735D+10  1.54875D-04  1.07154D-06
                                           B  5.91004D+10  1.56536D-04  1.08303D-06
 f1  7  3/2 +  f2 24  3/2 -    47582098.16 C  2.03653D+11  5.39413D-04  3.73210D-06
                                           B  2.05743D+11  5.44948D-04  3.77040D-06
 f1  7  3/2 +  f2 25  3/2 -    47580873.38 C  1.45680D+12  3.85882D-03  2.66992D-05
                                           B  1.47156D+12  3.89790D-03  2.69696D-05
 f1  7  3/2 +  f2 26  3/2 -    47580250.71 C  1.49290D+12  3.95454D-03  2.73618D-05
                                           B  1.50877D+12  3.99656D-03  2.76526D-05
 f1  7  3/2 +  f2 27  3/2 -    47578937.10 C  1.44941D+12  3.83955D-03  2.65669D-05
                                           B  1.46580D+12  3.88297D-03  2.68674D-05
 f1  7  3/2 +  f2 28  3/2 -    47578395.04 C  5.06508D+11  1.34179D-03  9.28433D-06
                                           B  5.12535D+11  1.35776D-03  9.39480D-06
 f1  7  3/2 +  f2 29  3/2 -    47576723.35 C  5.94987D+08  1.57629D-06  1.09073D-08
                                           B  5.64023D+08  1.49426D-06  1.03397D-08
 f1  7  3/2 +  f2 30  3/2 -    47576431.48 C  1.70185D+11  4.50875D-04  3.11989D-06
                                           B  1.72666D+11  4.57448D-04  3.16537D-06
 f1  7  3/2 +  f2 31  3/2 -    47576156.93 C  2.60772D+11  6.90875D-04  4.78063D-06
                                           B  2.64320D+11  7.00275D-04  4.84568D-06
 f1  7  3/2 +  f2 32  3/2 -    47574236.68 C  3.80547D+09  1.00828D-05  6.97728D-08
                                           B  3.90498D+09  1.03465D-05  7.15974D-08
 f1  7  3/2 +  f2 33  3/2 -    47573842.81 C  1.06050D+10  2.80991D-05  1.94447D-07
                                           B  1.07010D+10  2.83536D-05  1.96207D-07
 f1  7  3/2 +  f2 34  3/2 -    47572669.53 C  2.54149D+09  6.73428D-06  4.66025D-08
                                           B  2.57448D+09  6.82169D-06  4.72074D-08
 f1  7  3/2 +  f2 35  3/2 -    47571364.79 C  3.56257D+09  9.44039D-06  6.53311D-08
                                           B  3.59944D+09  9.53809D-06  6.60072D-08
 f1  8  3/2 +  f2  1  3/2 -    47639382.51 C  8.37224D+09  2.21222D-05  1.52875D-07
                                           B  8.46329D+09  2.23627D-05  1.54538D-07
 f1  8  3/2 +  f2  2  3/2 -    47636538.03 C  6.75280D+10  1.78452D-04  1.23327D-06
                                           B  6.82724D+10  1.80419D-04  1.24686D-06
 f1  8  3/2 +  f2  3  3/2 -    47629293.24 C  4.78018D+09  1.26361D-05  8.73404D-08
                                           B  4.79642D+09  1.26790D-05  8.76371D-08
 f1  8  3/2 +  f2  4  3/2 -    47621424.62 C  1.63813D+10  4.33173D-05  2.99457D-07
                                           B  1.67717D+10  4.43496D-05  3.06594D-07
 f1  8  3/2 +  f2  5  3/2 -    47616134.15 C  7.68809D+09  2.03342D-05  1.40588D-07
                                           B  7.76510D+09  2.05379D-05  1.41997D-07
 f1  8  3/2 +  f2  6  3/2 -    47613613.36 C  1.07734D+13  2.84977D-02  1.97040D-04
                                           B  1.08947D+13  2.88186D-02  1.99259D-04
 f1  8  3/2 +  f2  7  3/2 -    47611986.74 C  1.76868D+12  4.67881D-03  3.23515D-05
                                           B  1.78851D+12  4.73126D-03  3.27142D-05
 f1  8  3/2 +  f2  8  3/2 -    47610198.98 C  7.70839D+10  2.03930D-04  1.41012D-06
                                           B  7.78816D+10  2.06041D-04  1.42472D-06
 f1  8  3/2 +  f2  9  3/2 -    47606523.67 C  2.95783D+12  7.82633D-03  5.41212D-05
                                           B  2.98949D+12  7.91009D-03  5.47004D-05
 f1  8  3/2 +  f2 10  3/2 -    47603735.08 C  6.89453D+11  1.82449D-03  1.26176D-05
                                           B  6.96232D+11  1.84243D-03  1.27416D-05
 f1  8  3/2 +  f2 11  3/2 -    47600866.04 C  3.13117D+12  8.28696D-03  5.73134D-05
                                           B  3.16436D+12  8.37479D-03  5.79208D-05
 f1  8  3/2 +  f2 12  3/2 -    47598823.17 C  1.30483D+13  3.45365D-02  2.38868D-04
                                           B  1.31877D+13  3.49056D-02  2.41420D-04
 f1  8  3/2 +  f2 13  3/2 -    47598191.38 C  5.30873D+10  1.40517D-04  9.71880D-07
                                           B  5.36639D+10  1.42043D-04  9.82436D-07
 f1  8  3/2 +  f2 14  3/2 -    47596494.52 C  1.02548D+12  2.71454D-03  1.87757D-05
                                           B  1.03598D+12  2.74232D-03  1.89679D-05
 f1  8  3/2 +  f2 15  3/2 -    47594374.04 C  9.62580D+12  2.54826D-02  1.76264D-04
                                           B  9.72282D+12  2.57394D-02  1.78041D-04
 f1  8  3/2 +  f2 16  3/2 -    47590892.94 C  4.44944D+11  1.17808D-03  8.14943D-06
                                           B  4.49358D+11  1.18977D-03  8.23026D-06
 f1  8  3/2 +  f2 17  3/2 -    47589823.02 C  2.31983D+10  6.14251D-05  4.24920D-07
                                           B  2.34027D+10  6.19663D-05  4.28664D-07
 f1  8  3/2 +  f2 18  3/2 -    47589130.04 C  5.16840D+10  1.36854D-04  9.46730D-07
                                           B  5.21724D+10  1.38148D-04  9.55677D-07
 f1  8  3/2 +  f2 19  3/2 -    47586435.78 C  1.18767D+13  3.14520D-02  2.17591D-04
                                           B  1.19907D+13  3.17538D-02  2.19679D-04
 f1  8  3/2 +  f2 20  3/2 -    47585926.20 C  1.04810D+10  2.77563D-05  1.92026D-07
                                           B  1.05689D+10  2.79892D-05  1.93636D-07
 f1  8  3/2 +  f2 21  3/2 -    47584678.83 C  9.62332D+12  2.54864D-02  1.76326D-04
                                           B  9.71357D+12  2.57254D-02  1.77980D-04
 f1  8  3/2 +  f2 22  3/2 -    47583849.89 C  2.40139D+12  6.36007D-03  4.40025D-05
                                           B  2.42406D+12  6.42010D-03  4.44179D-05
 f1  8  3/2 +  f2 23  3/2 -    47582796.83 C  1.84324D+11  4.88201D-04  3.37773D-06
                                           B  1.85936D+11  4.92472D-04  3.40728D-06
 f1  8  3/2 +  f2 24  3/2 -    47582353.15 C  2.84136D+11  7.52578D-04  5.20692D-06
                                           B  2.87176D+11  7.60631D-04  5.26264D-06
 f1  8  3/2 +  f2 25  3/2 -    47581128.37 C  1.97832D+12  5.24016D-03  3.62565D-05
                                           B  2.00038D+12  5.29860D-03  3.66608D-05
 f1  8  3/2 +  f2 26  3/2 -    47580505.70 C  3.87962D+12  1.02766D-02  7.11042D-05
                                           B  3.91937D+12  1.03819D-02  7.18328D-05
 f1  8  3/2 +  f2 27  3/2 -    47579192.09 C  1.21216D+13  3.21103D-02  2.22179D-04
                                           B  1.22370D+13  3.24159D-02  2.24293D-04
 f1  8  3/2 +  f2 28  3/2 -    47578650.03 C  3.65435D+12  9.68063D-03  6.69834D-05
                                           B  3.68815D+12  9.77018D-03  6.76030D-05
 f1  8  3/2 +  f2 29  3/2 -    47576978.34 C  1.63479D+11  4.33098D-04  2.99685D-06
                                           B  1.65250D+11  4.37789D-04  3.02931D-06
 f1  8  3/2 +  f2 30  3/2 -    47576686.46 C  2.85605D+12  7.56651D-03  5.23573D-05
                                           B  2.88290D+12  7.63763D-03  5.28494D-05
 f1  8  3/2 +  f2 31  3/2 -    47576411.91 C  1.43249D+12  3.79511D-03  2.62608D-05
                                           B  1.44637D+12  3.83190D-03  2.65154D-05
 f1  8  3/2 +  f2 32  3/2 -    47574491.67 C  6.62658D+11  1.75574D-03  1.21496D-05
                                           B  6.70739D+11  1.77715D-03  1.22977D-05
 f1  8  3/2 +  f2 33  3/2 -    47574097.80 C  1.79679D+11  4.76074D-04  3.29442D-06
                                           B  1.81633D+11  4.81250D-04  3.33024D-06
 f1  8  3/2 +  f2 34  3/2 -    47572924.52 C  1.11182D+11  2.94601D-04  2.03868D-06
                                           B  1.12233D+11  2.97385D-04  2.05795D-06
 f1  8  3/2 +  f2 35  3/2 -    47571619.78 C  3.16298D+09  8.38144D-06  5.80025D-08
                                           B  3.19423D+09  8.46424D-06  5.85754D-08
 f1  9  3/2 +  f2  1  3/2 -    47644732.25 C  1.59993D+09  4.22657D-06  2.92044D-08
                                           B  1.61958D+09  4.27848D-06  2.95631D-08
 f1  9  3/2 +  f2  2  3/2 -    47641887.77 C  1.26037D+09  3.32996D-06  2.30105D-08
                                           B  1.27567D+09  3.37036D-06  2.32897D-08
 f1  9  3/2 +  f2  3  3/2 -    47634642.97 C  4.42296D+10  1.16892D-04  8.07862D-07
                                           B  4.47447D+10  1.18253D-04  8.17271D-07
 f1  9  3/2 +  f2  4  3/2 -    47626774.36 C  5.28178D+09  1.39635D-05  9.65206D-08
                                           B  5.34520D+09  1.41312D-05  9.76796D-08
 f1  9  3/2 +  f2  5  3/2 -    47621483.88 C  2.94175D+08  7.77889D-07  5.37762D-09
                                           B  2.97542D+08  7.86791D-07  5.43917D-09
 f1  9  3/2 +  f2  6  3/2 -    47618963.10 C  6.39061D+08  1.69005D-06  1.16841D-08
                                           B  6.46384D+08  1.70942D-06  1.18180D-08
 f1  9  3/2 +  f2  7  3/2 -    47617336.48 C  1.82725D+10  4.83265D-05  3.34115D-07
                                           B  1.84784D+10  4.88710D-05  3.37880D-07
 f1  9  3/2 +  f2  8  3/2 -    47615548.72 C  6.36995D+08  1.68483D-06  1.16489D-08
                                           B  6.44130D+08  1.70370D-06  1.17793D-08
 f1  9  3/2 +  f2  9  3/2 -    47611873.41 C  4.34752D+10  1.15008D-04  7.95224D-07
                                           B  4.39621D+10  1.16296D-04  8.04129D-07
 f1  9  3/2 +  f2 10  3/2 -    47609084.82 C  6.05963D+09  1.60319D-05  1.10859D-07
                                           B  6.12666D+09  1.62092D-05  1.12085D-07
 f1  9  3/2 +  f2 11  3/2 -    47606215.78 C  1.14745D+11  3.03616D-04  2.09960D-06
                                           B  1.16014D+11  3.06975D-04  2.12283D-06
 f1  9  3/2 +  f2 12  3/2 -    47604172.91 C  8.88394D+11  2.35090D-03  1.62579D-05
                                           B  8.98227D+11  2.37692D-03  1.64378D-05
 f1  9  3/2 +  f2 13  3/2 -    47603541.12 C  1.03326D+14  2.73433D-01  1.89098D-03
                                           B  1.04471D+14  2.76463D-01  1.91193D-03
 f1  9  3/2 +  f2 14  3/2 -    47601844.26 C  5.42943D+11  1.43689D-03  9.93748D-06
                                           B  5.48963D+11  1.45283D-03  1.00477D-05
 f1  9  3/2 +  f2 15  3/2 -    47599723.78 C  1.62959D+12  4.31308D-03  2.98304D-05
                                           B  1.64748D+12  4.36043D-03  3.01579D-05
 f1  9  3/2 +  f2 16  3/2 -    47596242.68 C  4.68638D+12  1.24054D-02  8.58050D-05
                                           B  4.73542D+12  1.25352D-02  8.67029D-05
 f1  9  3/2 +  f2 17  3/2 -    47595172.76 C  2.67652D+12  7.08538D-03  4.90090D-05
                                           B  2.70428D+12  7.15884D-03  4.95171D-05
 f1  9  3/2 +  f2 18  3/2 -    47594479.78 C  1.36259D+13  3.60720D-02  2.49511D-04
                                           B  1.37675D+13  3.64467D-02  2.52102D-04
 f1  9  3/2 +  f2 19  3/2 -    47591785.52 C  3.38670D+09  8.96666D-06  6.20261D-08
                                           B  3.42790D+09  9.07573D-06  6.27806D-08
 f1  9  3/2 +  f2 20  3/2 -    47591275.94 C  1.17172D+12  3.10232D-03  2.14603D-05
                                           B  1.18360D+12  3.13378D-03  2.16779D-05
 f1  9  3/2 +  f2 21  3/2 -    47590028.57 C  9.09696D+11  2.40870D-03  1.66626D-05
                                           B  9.19419D+11  2.43444D-03  1.68407D-05
 f1  9  3/2 +  f2 22  3/2 -    47589199.63 C  5.41411D+12  1.43360D-02  9.91733D-05
                                           B  5.47021D+12  1.44845D-02  1.00201D-04
 f1  9  3/2 +  f2 23  3/2 -    47588146.57 C  1.17773D+11  3.11864D-04  2.15746D-06
                                           B  1.19148D+11  3.15506D-04  2.18265D-06
 f1  9  3/2 +  f2 24  3/2 -    47587702.89 C  9.83720D+11  2.60495D-03  1.80211D-05
                                           B  9.93962D+11  2.63207D-03  1.82087D-05
 f1  9  3/2 +  f2 25  3/2 -    47586478.11 C  7.84692D+09  2.07802D-05  1.43761D-07
                                           B  7.95737D+09  2.10727D-05  1.45785D-07
 f1  9  3/2 +  f2 26  3/2 -    47585855.44 C  7.49068D+10  1.98373D-04  1.37240D-06
                                           B  7.57570D+10  2.00625D-04  1.38798D-06
 f1  9  3/2 +  f2 27  3/2 -    47584541.83 C  2.24695D+10  5.95086D-05  4.11708D-07
                                           B  2.27280D+10  6.01933D-05  4.16445D-07
 f1  9  3/2 +  f2 28  3/2 -    47583999.77 C  6.05049D+07  1.60246D-07  1.10867D-09
                                           B  6.24058D+07  1.65280D-07  1.14350D-09
 f1  9  3/2 +  f2 29  3/2 -    47582328.08 C  9.39584D+10  2.48864D-04  1.72184D-06
                                           B  9.48142D+10  2.51131D-04  1.73752D-06
 f1  9  3/2 +  f2 30  3/2 -    47582036.20 C  3.98292D+11  1.05495D-03  7.29904D-06
                                           B  4.02587D+11  1.06633D-03  7.37775D-06
 f1  9  3/2 +  f2 31  3/2 -    47581761.65 C  1.39480D+10  3.69443D-05  2.55613D-07
                                           B  1.41956D+10  3.76002D-05  2.60151D-07
 f1  9  3/2 +  f2 32  3/2 -    47579841.40 C  2.26595D+10  6.00237D-05  4.15313D-07
                                           B  2.29330D+10  6.07480D-05  4.20324D-07
 f1  9  3/2 +  f2 33  3/2 -    47579447.54 C  3.81802D+09  1.01139D-05  6.99799D-08
                                           B  3.85653D+09  1.02159D-05  7.06857D-08
 f1  9  3/2 +  f2 34  3/2 -    47578274.26 C  5.98319D+11  1.58501D-03  1.09673D-05
                                           B  6.04972D+11  1.60264D-03  1.10893D-05
 f1  9  3/2 +  f2 35  3/2 -    47576969.52 C  2.10196D+12  5.56864D-03  3.85325D-05
                                           B  2.12407D+12  5.62720D-03  3.89378D-05
 f1 10  3/2 +  f2  1  3/2 -    47646880.07 C  2.54994D+09  6.73563D-06  4.65393D-08
                                           B  2.58013D+09  6.81537D-06  4.70902D-08
 f1 10  3/2 +  f2  2  3/2 -    47644035.60 C  2.81561D+10  7.43828D-05  5.13972D-07
                                           B  2.84905D+10  7.52663D-05  5.20077D-07
 f1 10  3/2 +  f2  3  3/2 -    47636790.80 C  1.85751D+11  4.90867D-04  3.39232D-06
                                           B  1.88079D+11  4.97019D-04  3.43483D-06
 f1 10  3/2 +  f2  4  3/2 -    47628922.19 C  3.07539D+10  8.12973D-05  5.61928D-07
                                           B  3.11359D+10  8.23071D-05  5.68908D-07
 f1 10  3/2 +  f2  5  3/2 -    47623631.71 C  1.77337D+09  4.68892D-06  3.24135D-08
                                           B  1.79308D+09  4.74103D-06  3.27738D-08
 f1 10  3/2 +  f2  6  3/2 -    47621110.92 C  7.36066D+12  1.94642D-02  1.34559D-04
                                           B  7.44965D+12  1.96995D-02  1.36185D-04
 f1 10  3/2 +  f2  7  3/2 -    47619484.30 C  1.26364D+13  3.34173D-02  2.31027D-04
                                           B  1.27811D+13  3.38000D-02  2.33672D-04
 f1 10  3/2 +  f2  8  3/2 -    47617696.54 C  1.50112D+10  3.97005D-05  2.74475D-07
                                           B  1.51745D+10  4.01324D-05  2.77462D-07
 f1 10  3/2 +  f2  9  3/2 -    47614021.23 C  3.16715D+12  8.37754D-03  5.79238D-05
                                           B  3.20165D+12  8.46881D-03  5.85548D-05
 f1 10  3/2 +  f2 10  3/2 -    47611232.65 C  4.82497D+10  1.27642D-04  8.82592D-07
                                           B  4.86965D+10  1.28824D-04  8.90764D-07
 f1 10  3/2 +  f2 11  3/2 -    47608363.60 C  9.39272D+12  2.48509D-02  1.71844D-04
                                           B  9.49601D+12  2.51242D-02  1.73734D-04
 f1 10  3/2 +  f2 12  3/2 -    47606320.73 C  1.46091D+12  3.86557D-03  2.67316D-05
                                           B  1.47674D+12  3.90745D-03  2.70212D-05
 f1 10  3/2 +  f2 13  3/2 -    47605688.94 C  1.05437D+10  2.78993D-05  1.92935D-07
                                           B  1.06638D+10  2.82171D-05  1.95132D-07
 f1 10  3/2 +  f2 14  3/2 -    47603992.08 C  7.40325D+12  1.95908D-02  1.35483D-04
                                           B  7.48686D+12  1.98121D-02  1.37013D-04
 f1 10  3/2 +  f2 15  3/2 -    47601871.60 C  1.29810D+12  3.43541D-03  2.37591D-05
                                           B  1.31257D+12  3.47371D-03  2.40240D-05
 f1 10  3/2 +  f2 16  3/2 -    47598390.50 C  1.48588D+11  3.93295D-04  2.72020D-06
                                           B  1.50159D+11  3.97452D-04  2.74896D-06
 f1 10  3/2 +  f2 17  3/2 -    47597320.59 C  1.29269D+11  3.42173D-04  2.36668D-06
                                           B  1.30566D+11  3.45607D-04  2.39043D-06
 f1 10  3/2 +  f2 18  3/2 -    47596627.61 C  1.85957D+10  4.92241D-05  3.40469D-07
                                           B  1.87919D+10  4.97435D-05  3.44061D-07
 f1 10  3/2 +  f2 19  3/2 -    47593933.34 C  9.63110D+12  2.54971D-02  1.76366D-04
                                           B  9.73243D+12  2.57653D-02  1.78221D-04
 f1 10  3/2 +  f2 20  3/2 -    47593423.76 C  6.14848D+11  1.62776D-03  1.12595D-05
                                           B  6.21415D+11  1.64515D-03  1.13798D-05
 f1 10  3/2 +  f2 21  3/2 -    47592176.40 C  7.62817D+11  2.01961D-03  1.39703D-05
                                           B  7.70898D+11  2.04100D-03  1.41183D-05
 f1 10  3/2 +  f2 22  3/2 -    47591347.46 C  3.78247D+11  1.00147D-03  6.92763D-06
                                           B  3.82225D+11  1.01200D-03  7.00048D-06
 f1 10  3/2 +  f2 23  3/2 -    47590294.39 C  2.64032D+10  6.99097D-05  4.83610D-07
                                           B  2.66885D+10  7.06651D-05  4.88835D-07
 f1 10  3/2 +  f2 24  3/2 -    47589850.71 C  2.19955D+12  5.82402D-03  4.02888D-05
                                           B  2.22220D+12  5.88399D-03  4.07036D-05
 f1 10  3/2 +  f2 25  3/2 -    47588625.94 C  2.48273D+13  6.57417D-02  4.54792D-04
                                           B  2.50807D+13  6.64126D-02  4.59434D-04
 f1 10  3/2 +  f2 26  3/2 -    47588003.26 C  2.15262D+12  5.70021D-03  3.94338D-05
                                           B  2.17458D+12  5.75836D-03  3.98361D-05
 f1 10  3/2 +  f2 27  3/2 -    47586689.65 C  1.16764D+13  3.09211D-02  2.13917D-04
                                           B  1.17937D+13  3.12318D-02  2.16066D-04
 f1 10  3/2 +  f2 28  3/2 -    47586147.60 C  1.13396D+13  3.00300D-02  2.07754D-04
                                           B  1.14533D+13  3.03311D-02  2.09837D-04
 f1 10  3/2 +  f2 29  3/2 -    47584475.91 C  3.19264D+12  8.45545D-03  5.84988D-05
                                           B  3.22652D+12  8.54519D-03  5.91196D-05
 f1 10  3/2 +  f2 30  3/2 -    47584184.03 C  1.26038D+11  3.33805D-04  2.30943D-06
                                           B  1.26976D+11  3.36290D-04  2.32663D-06
 f1 10  3/2 +  f2 31  3/2 -    47583909.48 C  1.28297D+12  3.39793D-03  2.35088D-05
                                           B  1.29695D+12  3.43496D-03  2.37650D-05
 f1 10  3/2 +  f2 32  3/2 -    47581989.23 C  1.12341D+13  2.97558D-02  2.05875D-04
                                           B  1.13482D+13  3.00580D-02  2.07966D-04
 f1 10  3/2 +  f2 33  3/2 -    47581595.36 C  5.95480D+11  1.57727D-03  1.09130D-05
                                           B  6.01591D+11  1.59346D-03  1.10250D-05
 f1 10  3/2 +  f2 34  3/2 -    47580422.08 C  2.61020D+11  6.91410D-04  4.78391D-06
                                           B  2.63651D+11  6.98379D-04  4.83213D-06
 f1 10  3/2 +  f2 35  3/2 -    47579117.34 C  1.27670D+09  3.38200D-06  2.34009D-08
                                           B  1.29235D+09  3.42345D-06  2.36877D-08
 f1 11  3/2 +  f2  1  3/2 -    47649158.90 C  1.63666D+05  4.32280D-10  2.98666D-12
                                           B  1.44296D+05  3.81119D-10  2.63318D-12
 f1 11  3/2 +  f2  2  3/2 -    47646314.42 C  2.23998D+08  5.91701D-07  4.08836D-09
                                           B  2.24716D+08  5.93599D-07  4.10147D-09
 f1 11  3/2 +  f2  3  3/2 -    47639069.62 C  6.02066D+08  1.59087D-06  1.09938D-08
                                           B  6.08627D+08  1.60821D-06  1.11136D-08
 f1 11  3/2 +  f2  4  3/2 -    47631201.01 C  1.67295D+09  4.42199D-06  3.05634D-08
                                           B  1.69127D+09  4.47041D-06  3.08981D-08
 f1 11  3/2 +  f2  5  3/2 -    47625910.53 C  6.14525D+12  1.62469D-02  1.12306D-04
                                           B  6.22035D+12  1.64455D-02  1.13679D-04
 f1 11  3/2 +  f2  6  3/2 -    47623389.74 C  1.56502D+09  4.13806D-06  2.86057D-08
                                           B  1.58409D+09  4.18848D-06  2.89542D-08
 f1 11  3/2 +  f2  7  3/2 -    47621763.13 C  1.05415D+09  2.78746D-06  1.92699D-08
                                           B  1.06782D+09  2.82360D-06  1.95197D-08
 f1 11  3/2 +  f2  8  3/2 -    47619975.37 C  5.63003D+11  1.48885D-03  1.02929D-05
                                           B  5.70271D+11  1.50807D-03  1.04257D-05
 f1 11  3/2 +  f2  9  3/2 -    47616300.05 C  6.98913D+09  1.84854D-05  1.27805D-07
                                           B  7.06669D+09  1.86906D-05  1.29224D-07
 f1 11  3/2 +  f2 10  3/2 -    47613511.47 C  4.76120D+08  1.25943D-06  8.70801D-09
                                           B  4.79757D+08  1.26905D-06  8.77454D-09
 f1 11  3/2 +  f2 11  3/2 -    47610642.42 C  1.78910D+10  4.73309D-05  3.27277D-07
                                           B  1.80927D+10  4.78644D-05  3.30966D-07
 f1 11  3/2 +  f2 12  3/2 -    47608599.55 C  5.82377D+10  1.54082D-04  1.06547D-06
                                           B  5.88789D+10  1.55778D-04  1.07720D-06
 f1 11  3/2 +  f2 13  3/2 -    47607967.76 C  1.11407D+10  2.94761D-05  2.03829D-07
                                           B  1.12520D+10  2.97707D-05  2.05866D-07
 f1 11  3/2 +  f2 14  3/2 -    47606270.91 C  6.39644D+09  1.69250D-05  1.17041D-07
                                           B  6.46855D+09  1.71158D-05  1.18361D-07
 f1 11  3/2 +  f2 15  3/2 -    47604150.42 C  2.29309D+11  6.06805D-04  4.19643D-06
                                           B  2.31874D+11  6.13593D-04  4.24337D-06
 f1 11  3/2 +  f2 16  3/2 -    47600669.32 C  2.85954D+13  7.56812D-02  5.23421D-04
                                           B  2.89155D+13  7.65284D-02  5.29280D-04
 f1 11  3/2 +  f2 17  3/2 -    47599599.41 C  1.68509D+12  4.45999D-03  3.08465D-05
                                           B  1.70431D+12  4.51088D-03  3.11985D-05
 f1 11  3/2 +  f2 18  3/2 -    47598906.43 C  1.91525D+13  5.06931D-02  3.50612D-04
                                           B  1.93621D+13  5.12480D-02  3.54451D-04
 f1 11  3/2 +  f2 19  3/2 -    47596212.17 C  8.66101D+09  2.29267D-05  1.58579D-07
                                           B  8.79797D+09  2.32893D-05  1.61086D-07
 f1 11  3/2 +  f2 20  3/2 -    47595702.58 C  8.98113D+11  2.37746D-03  1.64445D-05
                                           B  9.06207D+11  2.39889D-03  1.65927D-05
 f1 11  3/2 +  f2 21  3/2 -    47594455.22 C  1.54077D+09  4.07890D-06  2.82138D-08
                                           B  1.57962D+09  4.18175D-06  2.89252D-08
 f1 11  3/2 +  f2 22  3/2 -    47593626.28 C  1.24267D+12  3.28985D-03  2.27564D-05
                                           B  1.25664D+12  3.32684D-03  2.30123D-05
 f1 11  3/2 +  f2 23  3/2 -    47592573.22 C  1.52432D+12  4.03566D-03  2.79159D-05
                                           B  1.54013D+12  4.07752D-03  2.82054D-05
 f1 11  3/2 +  f2 24  3/2 -    47592129.53 C  1.67607D+09  4.43751D-06  3.06959D-08
                                           B  1.81610D+09  4.80824D-06  3.32604D-08
 f1 11  3/2 +  f2 25  3/2 -    47590904.76 C  2.97433D+11  7.87516D-04  5.44767D-06
                                           B  3.00274D+11  7.95037D-04  5.49970D-06
 f1 11  3/2 +  f2 26  3/2 -    47590282.08 C  1.13137D+12  2.99562D-03  2.07226D-05
                                           B  1.14371D+12  3.02830D-03  2.09487D-05
 f1 11  3/2 +  f2 27  3/2 -    47588968.47 C  7.36117D+11  1.94918D-03  1.34841D-05
                                           B  7.44361D+11  1.97101D-03  1.36351D-05
 f1 11  3/2 +  f2 28  3/2 -    47588426.42 C  2.51959D+12  6.67184D-03  4.61551D-05
                                           B  2.54809D+12  6.74730D-03  4.66772D-05
 f1 11  3/2 +  f2 29  3/2 -    47586754.73 C  2.12077D+11  5.61616D-04  3.88534D-06
                                           B  2.14434D+11  5.67856D-04  3.92851D-06
 f1 11  3/2 +  f2 30  3/2 -    47586462.85 C  2.51260D+11  6.65386D-04  4.60327D-06
                                           B  2.54186D+11  6.73134D-04  4.65687D-06
 f1 11  3/2 +  f2 31  3/2 -    47586188.30 C  4.37587D+11  1.15883D-03  8.01706D-06
                                           B  4.42595D+11  1.17209D-03  8.10881D-06
 f1 11  3/2 +  f2 32  3/2 -    47584268.05 C  3.45128D+11  9.14054D-04  6.32388D-06
                                           B  3.48911D+11  9.24071D-04  6.39319D-06
 f1 11  3/2 +  f2 33  3/2 -    47583874.19 C  8.97296D+11  2.37648D-03  1.64418D-05
                                           B  9.06647D+11  2.40124D-03  1.66132D-05
 f1 11  3/2 +  f2 34  3/2 -    47582700.90 C  2.28060D+11  6.04045D-04  4.17922D-06
                                           B  2.30542D+11  6.10617D-04  4.22470D-06
 f1 11  3/2 +  f2 35  3/2 -    47581396.16 C  1.57943D+11  4.18353D-04  2.89455D-06
                                           B  1.59504D+11  4.22489D-04  2.92317D-06
 f1 12  3/2 +  f2  1  3/2 -    47651475.15 C  1.13232D+08  2.99043D-07  2.06602D-09
                                           B  1.15016D+08  3.03755D-07  2.09857D-09
 f1 12  3/2 +  f2  2  3/2 -    47648630.67 C  1.16841D+10  3.08611D-05  2.13224D-07
                                           B  1.18402D+10  3.12736D-05  2.16074D-07
 f1 12  3/2 +  f2  3  3/2 -    47641385.87 C  2.97470D+07  7.85945D-08  5.43104D-10
                                           B  3.02437D+07  7.99068D-08  5.52173D-10
 f1 12  3/2 +  f2  4  3/2 -    47633517.26 C  2.66297D+09  7.03816D-06  4.86432D-08
                                           B  2.69159D+09  7.11379D-06  4.91659D-08
 f1 12  3/2 +  f2  5  3/2 -    47628226.78 C  4.69496D+12  1.24114D-02  8.57891D-05
                                           B  4.74628D+12  1.25471D-02  8.67268D-05
 f1 12  3/2 +  f2  6  3/2 -    47625706.00 C  6.16567D+09  1.63010D-05  1.12681D-07
                                           B  6.23905D+09  1.64950D-05  1.14022D-07
 f1 12  3/2 +  f2  7  3/2 -    47624079.38 C  3.51481D+09  9.29321D-06  6.42414D-08
                                           B  3.55904D+09  9.41016D-06  6.50498D-08
 f1 12  3/2 +  f2  8  3/2 -    47622291.62 C  8.63869D+11  2.28426D-03  1.57910D-05
                                           B  8.72902D+11  2.30814D-03  1.59561D-05
 f1 12  3/2 +  f2  9  3/2 -    47618616.31 C  8.22283D+09  2.17463D-05  1.50343D-07
                                           B  8.31356D+09  2.19863D-05  1.52002D-07
 f1 12  3/2 +  f2 10  3/2 -    47615827.72 C  1.42727D+10  3.77504D-05  2.61003D-07
                                           B  1.44258D+10  3.81554D-05  2.63804D-07
 f1 12  3/2 +  f2 11  3/2 -    47612958.68 C  8.15930D+08  2.15834D-06  1.49235D-08
                                           B  8.24596D+08  2.18127D-06  1.50820D-08
 f1 12  3/2 +  f2 12  3/2 -    47610915.81 C  3.21330D+10  8.50071D-05  5.87793D-07
                                           B  3.24937D+10  8.59615D-05  5.94392D-07
 f1 12  3/2 +  f2 13  3/2 -    47610284.02 C  1.41278D+11  3.73759D-04  2.58444D-06
                                           B  1.42898D+11  3.78044D-04  2.61407D-06
 f1 12  3/2 +  f2 14  3/2 -    47608587.16 C  8.37888D+08  2.21683D-06  1.53293D-08
                                           B  8.45418D+08  2.23676D-06  1.54671D-08
 f1 12  3/2 +  f2 15  3/2 -    47606466.68 C  1.22547D+10  3.24257D-05  2.24233D-07
                                           B  1.23936D+10  3.27931D-05  2.26773D-07
 f1 12  3/2 +  f2 16  3/2 -    47602985.58 C  5.58666D+09  1.47843D-05  1.02245D-07
                                           B  5.59910D+09  1.48173D-05  1.02473D-07
 f1 12  3/2 +  f2 17  3/2 -    47601915.66 C  9.76539D+10  2.58439D-04  1.78735D-06
                                           B  9.87645D+10  2.61378D-04  1.80768D-06
 f1 12  3/2 +  f2 18  3/2 -    47601222.68 C  3.50124D+11  9.26623D-04  6.40856D-06
                                           B  3.54239D+11  9.37515D-04  6.48389D-06
 f1 12  3/2 +  f2 19  3/2 -    47598528.42 C  8.25920D+11  2.18609D-03  1.51200D-05
                                           B  8.34684D+11  2.20929D-03  1.52804D-05
 f1 12  3/2 +  f2 20  3/2 -    47598018.84 C  1.06589D+13  2.82133D-02  1.95137D-04
                                           B  1.07717D+13  2.85118D-02  1.97202D-04
 f1 12  3/2 +  f2 21  3/2 -    47596771.47 C  1.76830D+12  4.68077D-03  3.23754D-05
                                           B  1.78722D+12  4.73087D-03  3.27220D-05
 f1 12  3/2 +  f2 22  3/2 -    47595942.53 C  1.12831D+13  2.98679D-02  2.06591D-04
                                           B  1.14028D+13  3.01849D-02  2.08783D-04
 f1 12  3/2 +  f2 23  3/2 -    47594889.47 C  1.34928D+13  3.57190D-02  2.47067D-04
                                           B  1.36341D+13  3.60929D-02  2.49653D-04
 f1 12  3/2 +  f2 24  3/2 -    47594445.79 C  2.35803D+11  6.24244D-04  4.31791D-06
                                           B  2.37750D+11  6.29400D-04  4.35357D-06
 f1 12  3/2 +  f2 25  3/2 -    47593221.01 C  3.99682D+10  1.05814D-04  7.31935D-07
                                           B  4.03446D+10  1.06810D-04  7.38827D-07
 f1 12  3/2 +  f2 26  3/2 -    47592598.34 C  7.22595D+11  1.91308D-03  1.32334D-05
                                           B  7.30145D+11  1.93307D-03  1.33716D-05
 f1 12  3/2 +  f2 27  3/2 -    47591284.73 C  1.06929D+10  2.83111D-05  1.95842D-07
                                           B  1.08299D+10  2.86739D-05  1.98351D-07
 f1 12  3/2 +  f2 28  3/2 -    47590742.67 C  1.50305D+12  3.97967D-03  2.75296D-05
                                           B  1.51758D+12  4.01813D-03  2.77956D-05
 f1 12  3/2 +  f2 29  3/2 -    47589070.98 C  3.16048D+12  8.36867D-03  5.78928D-05
                                           B  3.19130D+12  8.45029D-03  5.84574D-05
 f1 12  3/2 +  f2 30  3/2 -    47588779.10 C  1.99603D+12  5.28537D-03  3.65634D-05
                                           B  2.01537D+12  5.33658D-03  3.69177D-05
 f1 12  3/2 +  f2 31  3/2 -    47588504.55 C  9.02447D+11  2.38966D-03  1.65314D-05
                                           B  9.10952D+11  2.41218D-03  1.66872D-05
 f1 12  3/2 +  f2 32  3/2 -    47586584.30 C  4.22980D+11  1.12013D-03  7.74925D-06
                                           B  4.27501D+11  1.13210D-03  7.83208D-06
 f1 12  3/2 +  f2 33  3/2 -    47586190.44 C  7.96785D+12  2.11007D-02  1.45979D-04
                                           B  8.05102D+12  2.13210D-02  1.47503D-04
 f1 12  3/2 +  f2 34  3/2 -    47585017.16 C  6.11217D+11  1.61872D-03  1.11990D-05
                                           B  6.16031D+11  1.63147D-03  1.12872D-05
 f1 12  3/2 +  f2 35  3/2 -    47583712.42 C  1.32326D+11  3.50465D-04  2.42472D-06
                                           B  1.33599D+11  3.53837D-04  2.44805D-06
 f1  1  3/2 +  f2  1  5/2 -    47606117.15 C  1.87041D+14  4.94914D-01  3.42249D-03
                                           B  1.89106D+14  5.00378D-01  3.46028D-03
 f1  1  3/2 +  f2  2  5/2 -    47602202.58 C  2.33663D+12  6.18376D-03  4.27663D-05
                                           B  2.36073D+12  6.24755D-03  4.32074D-05
 f1  1  3/2 +  f2  3  5/2 -    47597691.73 C  2.96880D+12  7.85827D-03  5.43521D-05
                                           B  3.00675D+12  7.95871D-03  5.50468D-05
 f1  1  3/2 +  f2  4  5/2 -    47589783.83 C  1.77409D+12  4.69749D-03  3.24958D-05
                                           B  1.79366D+12  4.74932D-03  3.28544D-05
 f1  1  3/2 +  f2  5  5/2 -    47588240.29 C  6.58781D+12  1.74446D-02  1.20680D-04
                                           B  6.66416D+12  1.76467D-02  1.22079D-04
 f1  1  3/2 +  f2  6  5/2 -    47583485.52 C  1.23142D+10  3.26145D-05  2.25647D-07
                                           B  1.24044D+10  3.28534D-05  2.27300D-07
 f1  1  3/2 +  f2  7  5/2 -    47581878.01 C  5.35227D+11  1.41766D-03  9.80859D-06
                                           B  5.41368D+11  1.43393D-03  9.92113D-06
 f1  1  3/2 +  f2  8  5/2 -    47577070.24 C  4.84626D+10  1.28389D-04  8.88396D-07
                                           B  4.91319D+10  1.30163D-04  9.00666D-07
 f1  1  3/2 +  f2  9  5/2 -    47573384.51 C  3.52036D+11  9.32774D-04  6.45488D-06
                                           B  3.56537D+11  9.44700D-04  6.53741D-06
 f1  1  3/2 +  f2 10  5/2 -    47572770.42 C  4.64945D+09  1.23198D-05  8.52549D-08
                                           B  4.69447D+09  1.24391D-05  8.60805D-08
 f1  1  3/2 +  f2 11  5/2 -    47569534.00 C  1.75262D+09  4.64460D-06  3.21436D-08
                                           B  1.77225D+09  4.69663D-06  3.25037D-08
 f1  1  3/2 +  f2 12  5/2 -    47566614.50 C  2.14368D+12  5.68162D-03  3.93229D-05
                                           B  2.16862D+12  5.74774D-03  3.97805D-05
 f1  1  3/2 +  f2 13  5/2 -    47565676.02 C  9.63424D+06  2.55357D-08  1.76738D-10
                                           B  8.06365D+06  2.13728D-08  1.47926D-10
 f1  1  3/2 +  f2 14  5/2 -    47565082.51 C  5.07245D+11  1.34449D-03  9.30564D-06
                                           B  5.13622D+11  1.36140D-03  9.42263D-06
 f1  1  3/2 +  f2 15  5/2 -    47564726.15 C  3.94463D+11  1.04557D-03  7.23677D-06
                                           B  3.99184D+11  1.05809D-03  7.32338D-06
 f1  1  3/2 +  f2 16  5/2 -    47562289.19 C  5.12698D+06  1.35911D-08  9.40734D-11
                                           B  5.67018D+06  1.50310D-08  1.04040D-10
 f1  1  3/2 +  f2 17  5/2 -    47561743.38 C  2.74810D+10  7.28509D-05  5.04258D-07
                                           B  2.76232D+10  7.32278D-05  5.06867D-07
 f1  1  3/2 +  f2 18  5/2 -    47559539.87 C  5.95662D+10  1.57922D-04  1.09315D-06
                                           B  6.01320D+10  1.59422D-04  1.10353D-06
 f1  1  3/2 +  f2 19  5/2 -    47558993.48 C  1.68689D+11  4.47240D-04  3.09587D-06
                                           B  1.70575D+11  4.52239D-04  3.13048D-06
 f1  1  3/2 +  f2 20  5/2 -    47557101.44 C  5.32480D+09  1.41186D-05  9.77351D-08
                                           B  5.39295D+09  1.42992D-05  9.89859D-08
 f1  1  3/2 +  f2 21  5/2 -    47555729.71 C  9.93602D+09  2.63466D-05  1.82388D-07
                                           B  1.00138D+10  2.65528D-05  1.83816D-07
 f1  1  3/2 +  f2 22  5/2 -    47555313.82 C  7.14268D+09  1.89400D-05  1.31116D-07
                                           B  7.25196D+09  1.92298D-05  1.33123D-07
 f1  1  3/2 +  f2 23  5/2 -    47554150.55 C  6.03251D+09  1.59970D-05  1.10746D-07
                                           B  6.11237D+09  1.62088D-05  1.12212D-07
 f1  1  3/2 +  f2 24  5/2 -    47552969.46 C  3.89910D+11  1.03401D-03  7.15854D-06
                                           B  3.94548D+11  1.04631D-03  7.24370D-06
 f1  1  3/2 +  f2 25  5/2 -    47552132.23 C  1.76936D+09  4.69238D-06  3.24862D-08
                                           B  1.78973D+09  4.74641D-06  3.28602D-08
 f1  1  3/2 +  f2 26  5/2 -    47550556.41 C  2.18996D+10  5.80822D-05  4.02127D-07
                                           B  2.21826D+10  5.88327D-05  4.07323D-07
 f1  1  3/2 +  f2 27  5/2 -    47550157.23 C  5.01896D+10  1.33115D-04  9.21618D-07
                                           B  5.06604D+10  1.34364D-04  9.30264D-07
 f1  1  3/2 +  f2 28  5/2 -    47548848.67 C  9.81803D+07  2.60413D-07  1.80301D-09
                                           B  9.75339D+07  2.58698D-07  1.79114D-09
 f1  1  3/2 +  f2 29  5/2 -    47547274.25 C  2.95021D+11  7.82562D-04  5.41837D-06
                                           B  2.98529D+11  7.91867D-04  5.48280D-06
 f1  1  3/2 +  f2 30  5/2 -    47547115.53 C  6.90250D+11  1.83095D-03  1.26773D-05
                                           B  6.97987D+11  1.85147D-03  1.28194D-05
 f1  1  3/2 +  f2 31  5/2 -    47546436.26 C  9.82462D+10  2.60614D-04  1.80449D-06
                                           B  9.93704D+10  2.63596D-04  1.82514D-06
 f1  1  3/2 +  f2 32  5/2 -    47545475.76 C  1.69806D+10  4.50455D-05  3.11902D-07
                                           B  1.71820D+10  4.55798D-05  3.15601D-07
 f1  1  3/2 +  f2 33  5/2 -    47545159.80 C  2.68437D+10  7.12110D-05  4.93079D-07
                                           B  2.71284D+10  7.19663D-05  4.98308D-07
 f1  1  3/2 +  f2 34  5/2 -    47544268.50 C  4.82149D+10  1.27910D-04  8.85687D-07
                                           B  4.88636D+10  1.29630D-04  8.97602D-07
 f1  1  3/2 +  f2 35  5/2 -    47544032.23 C  3.33726D+09  8.85350D-06  6.13048D-08
                                           B  3.36680D+09  8.93190D-06  6.18477D-08
 f1  1  3/2 +  f2 36  5/2 -    47543362.40 C  2.94508D+08  7.81331D-07  5.41030D-09
                                           B  2.98984D+08  7.93206D-07  5.49252D-09
 f1  1  3/2 +  f2 37  5/2 -    47541861.21 C  4.82795D+09  1.28094D-05  8.87007D-08
                                           B  4.88665D+09  1.29651D-05  8.97792D-08
 f1  1  3/2 +  f2 38  5/2 -    47541068.94 C  1.84701D+09  4.90060D-06  3.39356D-08
                                           B  1.86849D+09  4.95759D-06  3.43303D-08
 f1  1  3/2 +  f2 39  5/2 -    47540260.91 C  7.05345D+09  1.87153D-05  1.29602D-07
                                           B  7.13488D+09  1.89313D-05  1.31098D-07
 f1  2  3/2 +  f2  1  5/2 -    47606476.69 C  1.51227D+13  4.00143D-02  2.76710D-04
                                           B  1.52814D+13  4.04343D-02  2.79614D-04
 f1  2  3/2 +  f2  2  5/2 -    47602562.11 C  4.48453D+12  1.18679D-02  8.20765D-05
                                           B  4.53118D+12  1.19914D-02  8.29304D-05
 f1  2  3/2 +  f2  3  5/2 -    47598051.27 C  8.67767D+13  2.29690D-01  1.58865D-03
                                           B  8.76544D+13  2.32013D-01  1.60472D-03
 f1  2  3/2 +  f2  4  5/2 -    47590143.36 C  4.06538D+11  1.07643D-03  7.44635D-06
                                           B  4.11494D+11  1.08955D-03  7.53713D-06
 f1  2  3/2 +  f2  5  5/2 -    47588599.83 C  7.25620D+11  1.92142D-03  1.32921D-05
                                           B  7.36627D+11  1.95056D-03  1.34937D-05
 f1  2  3/2 +  f2  6  5/2 -    47583845.05 C  5.88124D+09  1.55764D-05  1.07766D-07
                                           B  5.91389D+09  1.56629D-05  1.08365D-07
 f1  2  3/2 +  f2  7  5/2 -    47582237.55 C  8.87440D+10  2.35054D-04  1.62629D-06
                                           B  9.00228D+10  2.38441D-04  1.64972D-06
 f1  2  3/2 +  f2  8  5/2 -    47577429.78 C  1.22961D+12  3.25749D-03  2.25402D-05
                                           B  1.24038D+12  3.28603D-03  2.27377D-05
 f1  2  3/2 +  f2  9  5/2 -    47573744.05 C  1.94953D+12  5.16551D-03  3.57455D-05
                                           B  1.96503D+12  5.20658D-03  3.60297D-05
 f1  2  3/2 +  f2 10  5/2 -    47573129.96 C  7.15871D+10  1.89683D-04  1.31263D-06
                                           B  7.22720D+10  1.91498D-04  1.32519D-06
 f1  2  3/2 +  f2 11  5/2 -    47569893.54 C  5.49128D+09  1.45522D-05  1.00710D-07
                                           B  5.53647D+09  1.46719D-05  1.01538D-07
 f1  2  3/2 +  f2 12  5/2 -    47566974.03 C  2.75052D+11  7.28989D-04  5.04535D-06
                                           B  2.79737D+11  7.41408D-04  5.13130D-06
 f1  2  3/2 +  f2 13  5/2 -    47566035.56 C  8.49279D+11  2.25099D-03  1.55795D-05
                                           B  8.56520D+11  2.27019D-03  1.57123D-05
 f1  2  3/2 +  f2 14  5/2 -    47565442.04 C  4.00802D+11  1.06234D-03  7.35273D-06
                                           B  4.02717D+11  1.06742D-03  7.38786D-06
 f1  2  3/2 +  f2 15  5/2 -    47565085.68 C  1.68697D+11  4.47145D-04  3.09482D-06
                                           B  1.69410D+11  4.49034D-04  3.10790D-06
 f1  2  3/2 +  f2 16  5/2 -    47562648.72 C  2.75528D+11  7.30386D-04  5.05547D-06
                                           B  2.77901D+11  7.36674D-04  5.09900D-06
 f1  2  3/2 +  f2 17  5/2 -    47562102.92 C  6.66837D+12  1.76773D-02  1.22357D-04
                                           B  6.72687D+12  1.78323D-02  1.23431D-04
 f1  2  3/2 +  f2 18  5/2 -    47559899.40 C  4.54408D+11  1.20471D-03  8.33904D-06
                                           B  4.58584D+11  1.21578D-03  8.41569D-06
 f1  2  3/2 +  f2 19  5/2 -    47559353.02 C  4.20792D+11  1.11561D-03  7.72242D-06
                                           B  4.25257D+11  1.12745D-03  7.80436D-06
 f1  2  3/2 +  f2 20  5/2 -    47557460.97 C  2.13945D+10  5.67259D-05  3.92680D-07
                                           B  2.16337D+10  5.73603D-05  3.97071D-07
 f1  2  3/2 +  f2 21  5/2 -    47556089.24 C  5.27588D+10  1.39894D-04  9.68433D-07
                                           B  5.32497D+10  1.41196D-04  9.77445D-07
 f1  2  3/2 +  f2 22  5/2 -    47555673.35 C  8.91424D+10  2.36373D-04  1.63633D-06
                                           B  8.97312D+10  2.37934D-04  1.64714D-06
 f1  2  3/2 +  f2 23  5/2 -    47554510.09 C  8.92438D+10  2.36653D-04  1.63831D-06
                                           B  8.99028D+10  2.38401D-04  1.65041D-06
 f1  2  3/2 +  f2 24  5/2 -    47553329.00 C  1.26594D+11  3.35713D-04  2.32414D-06
                                           B  1.28527D+11  3.40841D-04  2.35964D-06
 f1  2  3/2 +  f2 25  5/2 -    47552491.76 C  5.15139D+09  1.36614D-05  9.45797D-08
                                           B  5.18565D+09  1.37523D-05  9.52088D-08
 f1  2  3/2 +  f2 26  5/2 -    47550915.94 C  1.09196D+11  2.89606D-04  2.00505D-06
                                           B  1.10382D+11  2.92752D-04  2.02683D-06
 f1  2  3/2 +  f2 27  5/2 -    47550516.76 C  1.18777D+12  3.15021D-03  2.18102D-05
                                           B  1.19818D+12  3.17783D-03  2.20014D-05
 f1  2  3/2 +  f2 28  5/2 -    47549208.21 C  3.61447D+09  9.58684D-06  6.63755D-08
                                           B  3.63438D+09  9.63966D-06  6.67412D-08
 f1  2  3/2 +  f2 29  5/2 -    47547633.79 C  4.32100D+11  1.14616D-03  7.93580D-06
                                           B  4.37190D+11  1.15966D-03  8.02928D-06
 f1  2  3/2 +  f2 30  5/2 -    47547475.06 C  8.42246D+11  2.23410D-03  1.54686D-05
                                           B  8.51830D+11  2.25952D-03  1.56446D-05
 f1  2  3/2 +  f2 31  5/2 -    47546795.80 C  2.21363D+11  5.87192D-04  4.06569D-06
                                           B  2.23746D+11  5.93514D-04  4.10947D-06
 f1  2  3/2 +  f2 32  5/2 -    47545835.29 C  4.41261D+10  1.17055D-04  8.10497D-07
                                           B  4.46073D+10  1.18331D-04  8.19335D-07
 f1  2  3/2 +  f2 33  5/2 -    47545519.34 C  1.15814D+10  3.07226D-05  2.12728D-07
                                           B  1.17244D+10  3.11021D-05  2.15355D-07
 f1  2  3/2 +  f2 34  5/2 -    47544628.03 C  8.90269D+09  2.36176D-05  1.63535D-07
                                           B  8.85276D+09  2.34852D-05  1.62618D-07
 f1  2  3/2 +  f2 35  5/2 -    47544391.77 C  2.07981D+10  5.51750D-05  3.82049D-07
                                           B  2.09760D+10  5.56469D-05  3.85316D-07
 f1  2  3/2 +  f2 36  5/2 -    47543721.94 C  7.31476D+08  1.94058D-06  1.34374D-08
                                           B  7.33934D+08  1.94710D-06  1.34825D-08
 f1  2  3/2 +  f2 37  5/2 -    47542220.75 C  1.72539D+09  4.57770D-06  3.16988D-08
                                           B  1.75283D+09  4.65049D-06  3.22029D-08
 f1  2  3/2 +  f2 38  5/2 -    47541428.47 C  5.68693D+09  1.50887D-05  1.04485D-07
                                           B  5.72056D+09  1.51779D-05  1.05103D-07
 f1  2  3/2 +  f2 39  5/2 -    47540620.44 C  2.44938D+10  6.49896D-05  4.50043D-07
                                           B  2.47455D+10  6.56575D-05  4.54669D-07
 f1  3  3/2 +  f2  1  5/2 -    47621897.11 C  8.97673D+10  2.37368D-04  1.64094D-06
                                           B  9.06753D+10  2.39769D-04  1.65753D-06
 f1  3  3/2 +  f2  2  5/2 -    47617982.53 C  5.79194D+09  1.53179D-05  1.05902D-07
                                           B  5.80112D+09  1.53422D-05  1.06070D-07
 f1  3  3/2 +  f2  3  5/2 -    47613471.68 C  1.01441D+11  2.68331D-04  1.85531D-06
                                           B  1.02473D+11  2.71061D-04  1.87419D-06
 f1  3  3/2 +  f2  4  5/2 -    47605563.78 C  1.56461D+13  4.14008D-02  2.86304D-04
                                           B  1.57980D+13  4.18028D-02  2.89084D-04
 f1  3  3/2 +  f2  5  5/2 -    47604020.25 C  3.51061D+11  9.28995D-04  6.42459D-06
                                           B  3.54351D+11  9.37699D-04  6.48478D-06
 f1  3  3/2 +  f2  6  5/2 -    47599265.47 C  4.56840D+13  1.20915D-01  8.36290D-04
                                           B  4.61309D+13  1.22098D-01  8.44471D-04
 f1  3  3/2 +  f2  7  5/2 -    47597657.97 C  1.86180D+10  4.92809D-05  3.40854D-07
                                           B  1.88150D+10  4.98025D-05  3.44462D-07
 f1  3  3/2 +  f2  8  5/2 -    47592850.20 C  4.53480D+07  1.20058D-07  8.30474D-10
                                           B  4.51335D+07  1.19490D-07  8.26546D-10
 f1  3  3/2 +  f2  9  5/2 -    47589164.47 C  6.81562D+07  1.80471D-07  1.24846D-09
                                           B  6.98297D+07  1.84902D-07  1.27911D-09
 f1  3  3/2 +  f2 10  5/2 -    47588550.38 C  1.58142D+07  4.18755D-08  2.89690D-10
                                           B  1.65175D+07  4.37378D-08  3.02573D-10
 f1  3  3/2 +  f2 11  5/2 -    47585313.96 C  4.93522D+09  1.30701D-05  9.04235D-08
                                           B  4.99133D+09  1.32187D-05  9.14515D-08
 f1  3  3/2 +  f2 12  5/2 -    47582394.45 C  3.78981D+09  1.00379D-05  6.94499D-08
                                           B  3.84853D+09  1.01934D-05  7.05261D-08
 f1  3  3/2 +  f2 13  5/2 -    47581455.98 C  3.38586D+09  8.96834D-06  6.20511D-08
                                           B  3.41658D+09  9.04970D-06  6.26141D-08
 f1  3  3/2 +  f2 14  5/2 -    47580862.46 C  2.30375D+08  6.10224D-07  4.22214D-09
                                           B  2.30284D+08  6.09981D-07  4.22046D-09
 f1  3  3/2 +  f2 15  5/2 -    47580506.10 C  3.47868D+08  9.21454D-07  6.37559D-09
                                           B  3.51057D+08  9.29903D-07  6.43405D-09
 f1  3  3/2 +  f2 16  5/2 -    47578069.14 C  2.11891D+11  5.61328D-04  3.88405D-06
                                           B  2.13620D+11  5.65908D-04  3.91575D-06
 f1  3  3/2 +  f2 17  5/2 -    47577523.33 C  8.00029D+09  2.11943D-05  1.46654D-07
                                           B  8.10499D+09  2.14717D-05  1.48573D-07
 f1  3  3/2 +  f2 18  5/2 -    47575319.82 C  5.76334D+10  1.52696D-04  1.05663D-06
                                           B  5.81585D+10  1.54088D-04  1.06626D-06
 f1  3  3/2 +  f2 19  5/2 -    47574773.44 C  1.58241D+09  4.19260D-06  2.90123D-08
                                           B  1.59889D+09  4.23626D-06  2.93144D-08
 f1  3  3/2 +  f2 20  5/2 -    47572881.39 C  3.24783D+07  8.60582D-08  5.95536D-10
                                           B  3.32197D+07  8.80227D-08  6.09131D-10
 f1  3  3/2 +  f2 21  5/2 -    47571509.66 C  1.29655D+10  3.43568D-05  2.37762D-07
                                           B  1.32628D+10  3.51448D-05  2.43214D-07
 f1  3  3/2 +  f2 22  5/2 -    47571093.77 C  1.09697D+10  2.90688D-05  2.01168D-07
                                           B  1.10750D+10  2.93479D-05  2.03100D-07
 f1  3  3/2 +  f2 23  5/2 -    47569930.51 C  6.60260D+10  1.74972D-04  1.21091D-06
                                           B  6.66224D+10  1.76552D-04  1.22185D-06
 f1  3  3/2 +  f2 24  5/2 -    47568749.42 C  4.48028D+10  1.18735D-04  8.21737D-07
                                           B  4.54047D+10  1.20330D-04  8.32777D-07
 f1  3  3/2 +  f2 25  5/2 -    47567912.18 C  1.23144D+12  3.26365D-03  2.25873D-05
                                           B  1.24674D+12  3.30420D-03  2.28680D-05
 f1  3  3/2 +  f2 26  5/2 -    47566336.36 C  1.45252D+10  3.84982D-05  2.66450D-07
                                           B  1.47002D+10  3.89620D-05  2.69661D-07
 f1  3  3/2 +  f2 27  5/2 -    47565937.18 C  1.87619D+10  4.97282D-05  3.44177D-07
                                           B  1.92847D+10  5.11137D-05  3.53767D-07
 f1  3  3/2 +  f2 28  5/2 -    47564628.63 C  1.25014D+11  3.31366D-04  2.29350D-06
                                           B  1.27321D+11  3.37480D-04  2.33582D-06
 f1  3  3/2 +  f2 29  5/2 -    47563054.21 C  6.14410D+11  1.62868D-03  1.12731D-05
                                           B  6.25677D+11  1.65855D-03  1.14798D-05
 f1  3  3/2 +  f2 30  5/2 -    47562895.48 C  4.01031D+11  1.06306D-03  7.35812D-06
                                           B  4.07955D+11  1.08142D-03  7.48515D-06
 f1  3  3/2 +  f2 31  5/2 -    47562216.21 C  4.72678D+11  1.25302D-03  8.67305D-06
                                           B  4.81048D+11  1.27521D-03  8.82664D-06
 f1  3  3/2 +  f2 32  5/2 -    47561255.71 C  1.46991D+09  3.89676D-06  2.69728D-08
                                           B  1.49397D+09  3.96052D-06  2.74142D-08
 f1  3  3/2 +  f2 33  5/2 -    47560939.76 C  1.49415D+11  3.96106D-04  2.74180D-06
                                           B  1.51554D+11  4.01775D-04  2.78105D-06
 f1  3  3/2 +  f2 34  5/2 -    47560048.45 C  5.13769D+10  1.36207D-04  9.42832D-07
                                           B  5.21839D+10  1.38347D-04  9.57642D-07
 f1  3  3/2 +  f2 35  5/2 -    47559812.19 C  9.98812D+09  2.64802D-05  1.83298D-07
                                           B  1.02818D+10  2.72587D-05  1.88687D-07
 f1  3  3/2 +  f2 36  5/2 -    47559142.36 C  5.56655D+10  1.47583D-04  1.02159D-06
                                           B  5.63053D+10  1.49279D-04  1.03333D-06
 f1  3  3/2 +  f2 37  5/2 -    47557641.17 C  6.22645D+08  1.65089D-06  1.14281D-08
                                           B  6.26542D+08  1.66122D-06  1.14996D-08
 f1  3  3/2 +  f2 38  5/2 -    47556848.89 C  9.29386D+09  2.46427D-05  1.70589D-07
                                           B  9.43722D+09  2.50228D-05  1.73220D-07
 f1  3  3/2 +  f2 39  5/2 -    47556040.86 C  1.90100D+10  5.04066D-05  3.48945D-07
                                           B  1.92983D+10  5.11711D-05  3.54238D-07
 f1  4  3/2 +  f2  1  5/2 -    47629223.16 C  6.55384D+11  1.73247D-03  1.19748D-05
                                           B  6.62797D+11  1.75207D-03  1.21103D-05
 f1  4  3/2 +  f2  2  5/2 -    47625308.58 C  9.71870D+12  2.56951D-02  1.77619D-04
                                           B  9.82731D+12  2.59823D-02  1.79603D-04
 f1  4  3/2 +  f2  3  5/2 -    47620797.74 C  1.83653D+12  4.85649D-03  3.35738D-05
                                           B  1.85694D+12  4.91046D-03  3.39470D-05
 f1  4  3/2 +  f2  4  5/2 -    47612889.83 C  4.04777D+11  1.07074D-03  7.40347D-06
                                           B  4.08995D+11  1.08190D-03  7.48063D-06
 f1  4  3/2 +  f2  5  5/2 -    47611346.30 C  3.28808D+12  8.69841D-03  6.01457D-05
                                           B  3.32178D+12  8.78755D-03  6.07621D-05
 f1  4  3/2 +  f2  6  5/2 -    47606591.52 C  8.76266D+10  2.31857D-04  1.60335D-06
                                           B  8.85356D+10  2.34262D-04  1.61998D-06
 f1  4  3/2 +  f2  7  5/2 -    47604984.02 C  1.03484D+11  2.73834D-04  1.89369D-06
                                           B  1.03699D+11  2.74402D-04  1.89763D-06
 f1  4  3/2 +  f2  8  5/2 -    47600176.25 C  3.60393D+12  9.53842D-03  6.59696D-05
                                           B  3.64613D+12  9.65013D-03  6.67422D-05
 f1  4  3/2 +  f2  9  5/2 -    47596490.52 C  8.05344D+12  2.13182D-02  1.47452D-04
                                           B  8.14403D+12  2.15580D-02  1.49110D-04
 f1  4  3/2 +  f2 10  5/2 -    47595876.43 C  5.47098D+12  1.44825D-02  1.00173D-04
                                           B  5.53179D+12  1.46435D-02  1.01286D-04
 f1  4  3/2 +  f2 11  5/2 -    47592640.01 C  2.44217D+13  6.46568D-02  4.47250D-04
                                           B  2.46807D+13  6.53426D-02  4.51993D-04
 f1  4  3/2 +  f2 12  5/2 -    47589720.50 C  1.09188D+13  2.89111D-02  1.99999D-04
                                           B  1.10250D+13  2.91924D-02  2.01945D-04
 f1  4  3/2 +  f2 13  5/2 -    47588782.03 C  5.87217D+12  1.55492D-02  1.07567D-04
                                           B  5.92536D+12  1.56900D-02  1.08541D-04
 f1  4  3/2 +  f2 14  5/2 -    47588188.51 C  9.74528D+11  2.58056D-03  1.78521D-05
                                           B  9.83015D+11  2.60303D-03  1.80076D-05
 f1  4  3/2 +  f2 15  5/2 -    47587832.15 C  1.57999D+12  4.18389D-03  2.89441D-05
                                           B  1.59448D+12  4.22227D-03  2.92096D-05
 f1  4  3/2 +  f2 16  5/2 -    47585395.19 C  1.44696D+09  3.83201D-06  2.65112D-08
                                           B  1.46096D+09  3.86910D-06  2.67677D-08
 f1  4  3/2 +  f2 17  5/2 -    47584849.39 C  3.69330D+12  9.78125D-03  6.76708D-05
                                           B  3.72895D+12  9.87568D-03  6.83241D-05
 f1  4  3/2 +  f2 18  5/2 -    47582645.87 C  1.32267D+11  3.50327D-04  2.42382D-06
                                           B  1.33645D+11  3.53976D-04  2.44907D-06
 f1  4  3/2 +  f2 19  5/2 -    47582099.49 C  4.19443D+10  1.11097D-04  7.68663D-07
                                           B  4.26460D+10  1.12956D-04  7.81521D-07
 f1  4  3/2 +  f2 20  5/2 -    47580207.44 C  2.10829D+09  5.58465D-06  3.86407D-08
                                           B  2.10053D+09  5.56408D-06  3.84984D-08
 f1  4  3/2 +  f2 21  5/2 -    47578835.71 C  6.97111D+11  1.84668D-03  1.27777D-05
                                           B  7.02475D+11  1.86089D-03  1.28761D-05
 f1  4  3/2 +  f2 22  5/2 -    47578419.82 C  3.97342D+12  1.05260D-02  7.28329D-05
                                           B  4.00340D+12  1.06054D-02  7.33825D-05
 f1  4  3/2 +  f2 23  5/2 -    47577256.56 C  8.43700D+11  2.23515D-03  1.54662D-05
                                           B  8.51246D+11  2.25514D-03  1.56045D-05
 f1  4  3/2 +  f2 24  5/2 -    47576075.47 C  1.43607D+12  3.80466D-03  2.63271D-05
                                           B  1.44695D+12  3.83348D-03  2.65265D-05
 f1  4  3/2 +  f2 25  5/2 -    47575238.23 C  2.06144D+09  5.46167D-06  3.77938D-08
                                           B  2.06378D+09  5.46788D-06  3.78367D-08
 f1  4  3/2 +  f2 26  5/2 -    47573662.41 C  6.33337D+09  1.67811D-05  1.16126D-07
                                           B  6.36236D+09  1.68579D-05  1.16657D-07
 f1  4  3/2 +  f2 27  5/2 -    47573263.23 C  5.97925D+11  1.58430D-03  1.09635D-05
                                           B  6.06090D+11  1.60594D-03  1.11133D-05
 f1  4  3/2 +  f2 28  5/2 -    47571954.68 C  3.45923D+08  9.16633D-07  6.34337D-09
                                           B  3.52661D+08  9.34488D-07  6.46693D-09
 f1  4  3/2 +  f2 29  5/2 -    47570380.26 C  5.54372D+11  1.46908D-03  1.01668D-05
                                           B  5.58858D+11  1.48097D-03  1.02491D-05
 f1  4  3/2 +  f2 30  5/2 -    47570221.53 C  5.02005D+11  1.33032D-03  9.20654D-06
                                           B  5.06179D+11  1.34138D-03  9.28308D-06
 f1  4  3/2 +  f2 31  5/2 -    47569542.27 C  1.67601D+10  4.44158D-05  3.07386D-07
                                           B  1.68967D+10  4.47776D-05  3.09890D-07
 f1  4  3/2 +  f2 32  5/2 -    47568581.76 C  5.51857D+10  1.46253D-04  1.01218D-06
                                           B  5.62199D+10  1.48993D-04  1.03115D-06
 f1  4  3/2 +  f2 33  5/2 -    47568265.81 C  4.61980D+08  1.22435D-06  8.47353D-09
                                           B  4.72795D+08  1.25301D-06  8.67191D-09
 f1  4  3/2 +  f2 34  5/2 -    47567374.50 C  1.23782D+12  3.28062D-03  2.27050D-05
                                           B  1.25110D+12  3.31583D-03  2.29487D-05
 f1  4  3/2 +  f2 35  5/2 -    47567138.24 C  4.43045D+11  1.17422D-03  8.12680D-06
                                           B  4.47386D+11  1.18573D-03  8.20643D-06
 f1  4  3/2 +  f2 36  5/2 -    47566468.41 C  2.11307D+10  5.60054D-05  3.87619D-07
                                           B  2.13798D+10  5.66656D-05  3.92188D-07
 f1  4  3/2 +  f2 37  5/2 -    47564967.22 C  1.90218D+09  5.04192D-06  3.48967D-08
                                           B  1.91454D+09  5.07467D-06  3.51234D-08
 f1  4  3/2 +  f2 38  5/2 -    47564174.94 C  1.93623D+10  5.13234D-05  3.55231D-07
                                           B  1.95741D+10  5.18849D-05  3.59117D-07
 f1  4  3/2 +  f2 39  5/2 -    47563366.91 C  5.29932D+10  1.40473D-04  9.72290D-07
                                           B  5.35723D+10  1.42008D-04  9.82914D-07
 f1  5  3/2 +  f2  1  5/2 -    47630167.21 C  1.07744D+12  2.84804D-03  1.96852D-05
                                           B  1.09036D+12  2.88220D-03  1.99213D-05
 f1  5  3/2 +  f2  2  5/2 -    47626252.64 C  1.42859D+13  3.77687D-02  2.61072D-04
                                           B  1.44549D+13  3.82154D-02  2.64160D-04
 f1  5  3/2 +  f2  3  5/2 -    47621741.79 C  1.44698D+12  3.82623D-03  2.64509D-05
                                           B  1.46383D+12  3.87078D-03  2.67589D-05
 f1  5  3/2 +  f2  4  5/2 -    47613833.89 C  1.43260D+11  3.78945D-04  2.62010D-06
                                           B  1.44889D+11  3.83254D-04  2.64990D-06
 f1  5  3/2 +  f2  5  5/2 -    47612290.35 C  1.70967D+11  4.52264D-04  3.12715D-06
                                           B  1.72938D+11  4.57478D-04  3.16320D-06
 f1  5  3/2 +  f2  6  5/2 -    47607535.58 C  4.66224D+09  1.23356D-05  8.53024D-08
                                           B  4.71451D+09  1.24739D-05  8.62588D-08
 f1  5  3/2 +  f2  7  5/2 -    47605928.07 C  1.16882D+14  3.09274D-01  2.13874D-03
                                           B  1.18156D+14  3.12646D-01  2.16206D-03
 f1  5  3/2 +  f2  8  5/2 -    47601120.31 C  3.77120D+12  9.98075D-03  6.90274D-05
                                           B  3.81115D+12  1.00865D-02  6.97587D-05
 f1  5  3/2 +  f2  9  5/2 -    47597434.57 C  9.28332D+12  2.45728D-02  1.69960D-04
                                           B  9.38096D+12  2.48312D-02  1.71747D-04
 f1  5  3/2 +  f2 10  5/2 -    47596820.49 C  3.65085D+12  9.66398D-03  6.68427D-05
                                           B  3.68921D+12  9.76553D-03  6.75450D-05
 f1  5  3/2 +  f2 11  5/2 -    47593584.07 C  4.17755D+13  1.10597D-01  7.65015D-04
                                           B  4.22092D+13  1.11745D-01  7.72957D-04
 f1  5  3/2 +  f2 12  5/2 -    47590664.56 C  2.13960D+12  5.66509D-03  3.91887D-05
                                           B  2.16137D+12  5.72272D-03  3.95873D-05
 f1  5  3/2 +  f2 13  5/2 -    47589726.08 C  1.23739D+13  3.27642D-02  2.26653D-04
                                           B  1.24998D+13  3.30975D-02  2.28959D-04
 f1  5  3/2 +  f2 14  5/2 -    47589132.57 C  8.80187D+12  2.33065D-02  1.61230D-04
                                           B  8.89133D+12  2.35434D-02  1.62868D-04
 f1  5  3/2 +  f2 15  5/2 -    47588776.21 C  5.27857D+12  1.39774D-02  9.66932D-05
                                           B  5.33214D+12  1.41192D-02  9.76744D-05
 f1  5  3/2 +  f2 16  5/2 -    47586339.25 C  1.05965D+10  2.80618D-05  1.94137D-07
                                           B  1.07028D+10  2.83433D-05  1.96085D-07
 f1  5  3/2 +  f2 17  5/2 -    47585793.44 C  9.87961D+10  2.61639D-04  1.81009D-06
                                           B  9.97763D+10  2.64235D-04  1.82805D-06
 f1  5  3/2 +  f2 18  5/2 -    47583589.93 C  2.11338D+10  5.59733D-05  3.87257D-07
                                           B  2.13442D+10  5.65306D-05  3.91113D-07
 f1  5  3/2 +  f2 19  5/2 -    47583043.55 C  5.57576D+11  1.47679D-03  1.02174D-05
                                           B  5.63124D+11  1.49148D-03  1.03191D-05
 f1  5  3/2 +  f2 20  5/2 -    47581151.50 C  7.25099D+09  1.92064D-05  1.32888D-07
                                           B  7.32658D+09  1.94066D-05  1.34273D-07
 f1  5  3/2 +  f2 21  5/2 -    47579779.77 C  4.46129D+11  1.18177D-03  8.17686D-06
                                           B  4.50403D+11  1.19309D-03  8.25519D-06
 f1  5  3/2 +  f2 22  5/2 -    47579363.88 C  2.67480D+12  7.08553D-03  4.90263D-05
                                           B  2.70036D+12  7.15322D-03  4.94947D-05
 f1  5  3/2 +  f2 23  5/2 -    47578200.62 C  2.74288D+10  7.26621D-05  5.02777D-07
                                           B  2.76852D+10  7.33415D-05  5.07478D-07
 f1  5  3/2 +  f2 24  5/2 -    47577019.52 C  1.11060D+12  2.94227D-03  2.03592D-05
                                           B  1.12122D+12  2.97039D-03  2.05538D-05
 f1  5  3/2 +  f2 25  5/2 -    47576182.29 C  1.43172D+10  3.79312D-05  2.62472D-07
                                           B  1.44525D+10  3.82898D-05  2.64953D-07
 f1  5  3/2 +  f2 26  5/2 -    47574606.47 C  4.21006D+09  1.11546D-05  7.71890D-08
                                           B  4.25226D+09  1.12665D-05  7.79628D-08
 f1  5  3/2 +  f2 27  5/2 -    47574207.29 C  1.46291D+11  3.87608D-04  2.68223D-06
                                           B  1.47594D+11  3.91059D-04  2.70612D-06
 f1  5  3/2 +  f2 28  5/2 -    47572898.73 C  6.20273D+10  1.64354D-04  1.13736D-06
                                           B  6.26195D+10  1.65924D-04  1.14822D-06
 f1  5  3/2 +  f2 29  5/2 -    47571324.31 C  4.75555D+11  1.26017D-03  8.72084D-06
                                           B  4.79985D+11  1.27191D-03  8.80209D-06
 f1  5  3/2 +  f2 30  5/2 -    47571165.59 C  7.55718D+11  2.00258D-03  1.38587D-05
                                           B  7.62800D+11  2.02135D-03  1.39886D-05
 f1  5  3/2 +  f2 31  5/2 -    47570486.32 C  2.52553D+10  6.69259D-05  4.63161D-07
                                           B  2.54891D+10  6.75457D-05  4.67451D-07
 f1  5  3/2 +  f2 32  5/2 -    47569525.82 C  1.97138D+06  5.22433D-09  3.61558D-11
                                           B  1.65399D+06  4.38321D-09  3.03347D-11
 f1  5  3/2 +  f2 33  5/2 -    47569209.86 C  5.19099D+09  1.37568D-05  9.52063D-08
                                           B  5.23950D+09  1.38853D-05  9.60960D-08
 f1  5  3/2 +  f2 34  5/2 -    47568318.56 C  4.11312D+10  1.09007D-04  7.54417D-07
                                           B  4.15393D+10  1.10088D-04  7.61902D-07
 f1  5  3/2 +  f2 35  5/2 -    47568082.29 C  2.40260D+10  6.36748D-05  4.40685D-07
                                           B  2.42520D+10  6.42738D-05  4.44830D-07
 f1  5  3/2 +  f2 36  5/2 -    47567412.47 C  1.08773D+10  2.88283D-05  1.99519D-07
                                           B  1.09829D+10  2.91081D-05  2.01456D-07
 f1  5  3/2 +  f2 37  5/2 -    47565911.28 C  4.10399D+09  1.08776D-05  7.52857D-08
                                           B  4.14137D+09  1.09767D-05  7.59714D-08
 f1  5  3/2 +  f2 38  5/2 -    47565119.00 C  1.28352D+09  3.40207D-06  2.35467D-08
                                           B  1.29469D+09  3.43168D-06  2.37517D-08
 f1  5  3/2 +  f2 39  5/2 -    47564310.97 C  1.34424D+09  3.56313D-06  2.46619D-08
                                           B  1.35790D+09  3.59935D-06  2.49126D-08
 f1  6  3/2 +  f2  1  5/2 -    47630648.76 C  4.54304D+10  1.20086D-04  8.30004D-07
                                           B  4.59702D+10  1.21513D-04  8.39867D-07
 f1  6  3/2 +  f2  2  5/2 -    47626734.18 C  5.76180D+08  1.52326D-06  1.05293D-08
                                           B  5.82604D+08  1.54024D-06  1.06467D-08
 f1  6  3/2 +  f2  3  5/2 -    47622223.34 C  6.39364D+12  1.69062D-02  1.16873D-04
                                           B  6.46737D+12  1.71012D-02  1.18220D-04
 f1  6  3/2 +  f2  4  5/2 -    47614315.43 C  7.26187D+11  1.92084D-03  1.32810D-05
                                           B  7.34358D+11  1.94245D-03  1.34304D-05
 f1  6  3/2 +  f2  5  5/2 -    47612771.90 C  6.89419D+12  1.82370D-02  1.26097D-04
                                           B  6.97138D+12  1.84412D-02  1.27509D-04
 f1  6  3/2 +  f2  6  5/2 -    47608017.13 C  2.98371D+10  7.89431D-05  5.45896D-07
                                           B  3.01677D+10  7.98178D-05  5.51944D-07
 f1  6  3/2 +  f2  7  5/2 -    47606409.62 C  1.59192D+10  4.21219D-05  2.91285D-07
                                           B  1.60721D+10  4.25265D-05  2.94083D-07
 f1  6  3/2 +  f2  8  5/2 -    47601601.85 C  4.54205D+13  1.20206D-01  8.31344D-04
                                           B  4.59285D+13  1.21551D-01  8.40642D-04
 f1  6  3/2 +  f2  9  5/2 -    47597916.12 C  1.29301D+13  3.42249D-02  2.36717D-04
                                           B  1.30608D+13  3.45711D-02  2.39112D-04
 f1  6  3/2 +  f2 10  5/2 -    47597302.03 C  1.23662D+13  3.27333D-02  2.26403D-04
                                           B  1.25062D+13  3.31039D-02  2.28967D-04
 f1  6  3/2 +  f2 11  5/2 -    47594065.61 C  5.25392D+12  1.39090D-02  9.62097D-05
                                           B  5.30807D+12  1.40523D-02  9.72012D-05
 f1  6  3/2 +  f2 12  5/2 -    47591146.11 C  6.30074D+11  1.66823D-03  1.15400D-05
                                           B  6.36919D+11  1.68636D-03  1.16654D-05
 f1  6  3/2 +  f2 13  5/2 -    47590207.63 C  7.10744D+12  1.88190D-02  1.30183D-04
                                           B  7.18276D+12  1.90184D-02  1.31562D-04
 f1  6  3/2 +  f2 14  5/2 -    47589614.12 C  6.80428D+10  1.80167D-04  1.24635D-06
                                           B  6.88872D+10  1.82403D-04  1.26181D-06
 f1  6  3/2 +  f2 15  5/2 -    47589257.76 C  6.34569D+10  1.68027D-04  1.16237D-06
                                           B  6.40934D+10  1.69712D-04  1.17403D-06
 f1  6  3/2 +  f2 16  5/2 -    47586820.80 C  8.66904D+10  2.29570D-04  1.58820D-06
                                           B  8.75484D+10  2.31842D-04  1.60392D-06
 f1  6  3/2 +  f2 17  5/2 -    47586274.99 C  1.15613D+12  3.06170D-03  2.11815D-05
                                           B  1.16735D+12  3.09141D-03  2.13871D-05
 f1  6  3/2 +  f2 18  5/2 -    47584071.48 C  7.11609D+09  1.88467D-05  1.30392D-07
                                           B  7.15926D+09  1.89611D-05  1.31183D-07
 f1  6  3/2 +  f2 19  5/2 -    47583525.09 C  3.13033D+13  8.29077D-02  5.73606D-04
                                           B  3.16422D+13  8.38052D-02  5.79816D-04
 f1  6  3/2 +  f2 20  5/2 -    47581633.04 C  9.99744D+11  2.64806D-03  1.83216D-05
                                           B  1.00995D+12  2.67509D-03  1.85087D-05
 f1  6  3/2 +  f2 21  5/2 -    47580261.31 C  6.82141D+09  1.80692D-05  1.25022D-07
                                           B  6.90594D+09  1.82931D-05  1.26571D-07
 f1  6  3/2 +  f2 22  5/2 -    47579845.42 C  6.58807D+11  1.74514D-03  1.20749D-05
                                           B  6.65764D+11  1.76357D-03  1.22024D-05
 f1  6  3/2 +  f2 23  5/2 -    47578682.16 C  1.37342D+11  3.63827D-04  2.51743D-06
                                           B  1.38941D+11  3.68063D-04  2.54674D-06
 f1  6  3/2 +  f2 24  5/2 -    47577501.07 C  1.25910D+12  3.33561D-03  2.30807D-05
                                           B  1.27433D+12  3.37595D-03  2.33599D-05
 f1  6  3/2 +  f2 25  5/2 -    47576663.83 C  5.77400D+10  1.52970D-04  1.05849D-06
                                           B  5.83897D+10  1.54691D-04  1.07040D-06
 f1  6  3/2 +  f2 26  5/2 -    47575088.02 C  1.05978D+10  2.80784D-05  1.94298D-07
                                           B  1.07313D+10  2.84321D-05  1.96746D-07
 f1  6  3/2 +  f2 27  5/2 -    47574688.84 C  4.27056D+11  1.13149D-03  7.82979D-06
                                           B  4.31632D+11  1.14361D-03  7.91369D-06
 f1  6  3/2 +  f2 28  5/2 -    47573380.28 C  8.36976D+08  2.21770D-06  1.53467D-08
                                           B  8.39892D+08  2.22543D-06  1.54001D-08
 f1  6  3/2 +  f2 29  5/2 -    47571805.86 C  6.86637D+09  1.81947D-05  1.25913D-07
                                           B  6.96118D+09  1.84460D-05  1.27652D-07
 f1  6  3/2 +  f2 30  5/2 -    47571647.14 C  1.29445D+10  3.43010D-05  2.37375D-07
                                           B  1.30590D+10  3.46045D-05  2.39475D-07
 f1  6  3/2 +  f2 31  5/2 -    47570967.87 C  7.86560D+09  2.08433D-05  1.44245D-07
                                           B  7.94635D+09  2.10572D-05  1.45725D-07
 f1  6  3/2 +  f2 32  5/2 -    47570007.36 C  1.76970D+12  4.68976D-03  3.24558D-05
                                           B  1.78941D+12  4.74199D-03  3.28173D-05
 f1  6  3/2 +  f2 33  5/2 -    47569691.41 C  1.03804D+10  2.75087D-05  1.90378D-07
                                           B  1.05100D+10  2.78522D-05  1.92755D-07
 f1  6  3/2 +  f2 34  5/2 -    47568800.11 C  8.65312D+10  2.29322D-04  1.58708D-06
                                           B  8.75103D+10  2.31917D-04  1.60504D-06
 f1  6  3/2 +  f2 35  5/2 -    47568563.84 C  8.05671D+09  2.13518D-05  1.47772D-07
                                           B  8.15345D+09  2.16082D-05  1.49546D-07
 f1  6  3/2 +  f2 36  5/2 -    47567894.01 C  8.73448D+09  2.31487D-05  1.60210D-07
                                           B  8.83658D+09  2.34193D-05  1.62082D-07
 f1  6  3/2 +  f2 37  5/2 -    47566392.82 C  1.83713D+10  4.86920D-05  3.37002D-07
                                           B  1.85442D+10  4.91502D-05  3.40173D-07
 f1  6  3/2 +  f2 38  5/2 -    47565600.54 C  6.78924D+10  1.79950D-04  1.24548D-06
                                           B  6.85866D+10  1.81790D-04  1.25821D-06
 f1  6  3/2 +  f2 39  5/2 -    47564792.51 C  1.91834D+07  5.08479D-08  3.51935D-10
                                           B  1.94284D+07  5.14973D-08  3.56430D-10
 f1  7  3/2 +  f2  1  5/2 -    47640705.73 C  4.10672D+09  1.08507D-05  7.49815D-08
                                           B  4.16308D+09  1.09996D-05  7.60106D-08
 f1  7  3/2 +  f2  2  5/2 -    47636791.16 C  7.81759D+10  2.06588D-04  1.42771D-06
                                           B  7.91098D+10  2.09056D-04  1.44476D-06
 f1  7  3/2 +  f2  3  5/2 -    47632280.31 C  4.68160D+11  1.23740D-03  8.55231D-06
                                           B  4.74490D+11  1.25413D-03  8.66795D-06
 f1  7  3/2 +  f2  4  5/2 -    47624372.40 C  1.79067D+12  4.73451D-03  3.27281D-05
                                           B  1.81178D+12  4.79033D-03  3.31140D-05
 f1  7  3/2 +  f2  5  5/2 -    47622828.87 C  2.03623D+13  5.38412D-02  3.72199D-04
                                           B  2.06008D+13  5.44718D-02  3.76558D-04
 f1  7  3/2 +  f2  6  5/2 -    47618074.10 C  2.24376D+11  5.93404D-04  4.10255D-06
                                           B  2.26953D+11  6.00220D-04  4.14968D-06
 f1  7  3/2 +  f2  7  5/2 -    47616466.59 C  6.47451D+11  1.71242D-03  1.18394D-05
                                           B  6.54448D+11  1.73093D-03  1.19673D-05
 f1  7  3/2 +  f2  8  5/2 -    47611658.82 C  1.10891D+13  2.93350D-02  2.02838D-04
                                           B  1.12134D+13  2.96640D-02  2.05112D-04
 f1  7  3/2 +  f2  9  5/2 -    47607973.09 C  9.07363D+10  2.40071D-04  1.66010D-06
                                           B  9.18001D+10  2.42885D-04  1.67957D-06
 f1  7  3/2 +  f2 10  5/2 -    47607359.00 C  1.44393D+13  3.82046D-02  2.64191D-04
                                           B  1.45959D+13  3.86190D-02  2.67056D-04
 f1  7  3/2 +  f2 11  5/2 -    47604122.58 C  6.08535D+12  1.61033D-02  1.11364D-04
                                           B  6.15356D+12  1.62838D-02  1.12612D-04
 f1  7  3/2 +  f2 12  5/2 -    47601203.08 C  6.97019D+13  1.84470D-01  1.27580D-03
                                           B  7.04483D+13  1.86446D-01  1.28947D-03
 f1  7  3/2 +  f2 13  5/2 -    47600264.60 C  8.63622D+12  2.28572D-02  1.58084D-04
                                           B  8.72889D+12  2.31024D-02  1.59781D-04
 f1  7  3/2 +  f2 14  5/2 -    47599671.09 C  3.70789D+12  9.81379D-03  6.78748D-05
                                           B  3.74651D+12  9.91601D-03  6.85818D-05
 f1  7  3/2 +  f2 15  5/2 -    47599314.73 C  2.32841D+12  6.16277D-03  4.26236D-05
                                           B  2.35295D+12  6.22772D-03  4.30729D-05
 f1  7  3/2 +  f2 16  5/2 -    47596877.77 C  5.01699D+11  1.32802D-03  9.18547D-06
                                           B  5.07024D+11  1.34211D-03  9.28296D-06
 f1  7  3/2 +  f2 17  5/2 -    47596331.96 C  1.32741D+13  3.51378D-02  2.43039D-04
                                           B  1.34143D+13  3.55089D-02  2.45606D-04
 f1  7  3/2 +  f2 18  5/2 -    47594128.45 C  6.95490D+11  1.84120D-03  1.27357D-05
                                           B  7.02700D+11  1.86029D-03  1.28678D-05
 f1  7  3/2 +  f2 19  5/2 -    47593582.06 C  1.72423D+12  4.56475D-03  3.15750D-05
                                           B  1.74298D+12  4.61437D-03  3.19183D-05
 f1  7  3/2 +  f2 20  5/2 -    47591690.02 C  3.25448D+11  8.61661D-04  5.96048D-06
                                           B  3.28927D+11  8.70872D-04  6.02419D-06
 f1  7  3/2 +  f2 21  5/2 -    47590318.28 C  2.92524D+12  7.74537D-03  5.35796D-05
                                           B  2.95613D+12  7.82716D-03  5.41453D-05
 f1  7  3/2 +  f2 22  5/2 -    47589902.40 C  1.64290D+13  4.35011D-02  3.00927D-04
                                           B  1.66026D+13  4.39607D-02  3.04106D-04
 f1  7  3/2 +  f2 23  5/2 -    47588739.13 C  3.72087D+12  9.85267D-03  6.81594D-05
                                           B  3.76008D+12  9.95650D-03  6.88776D-05
 f1  7  3/2 +  f2 24  5/2 -    47587558.04 C  1.80044D+10  4.76770D-05  3.29830D-07
                                           B  1.81628D+10  4.80965D-05  3.32733D-07
 f1  7  3/2 +  f2 25  5/2 -    47586720.81 C  3.96301D+10  1.04947D-04  7.26041D-07
                                           B  4.00469D+10  1.06051D-04  7.33677D-07
 f1  7  3/2 +  f2 26  5/2 -    47585144.99 C  1.32517D+09  3.50951D-06  2.42801D-08
                                           B  1.34023D+09  3.54939D-06  2.45560D-08
 f1  7  3/2 +  f2 27  5/2 -    47584745.81 C  1.62445D+13  4.30217D-02  2.97643D-04
                                           B  1.64149D+13  4.34732D-02  3.00766D-04
 f1  7  3/2 +  f2 28  5/2 -    47583437.25 C  1.89082D+08  5.00790D-07  3.46478D-09
                                           B  1.92701D+08  5.10375D-07  3.53109D-09
 f1  7  3/2 +  f2 29  5/2 -    47581862.83 C  1.78994D+12  4.74103D-03  3.28025D-05
                                           B  1.80934D+12  4.79242D-03  3.31581D-05
 f1  7  3/2 +  f2 30  5/2 -    47581704.11 C  2.06924D+11  5.48086D-04  3.79214D-06
                                           B  2.09448D+11  5.54770D-04  3.83839D-06
 f1  7  3/2 +  f2 31  5/2 -    47581024.84 C  5.33157D+10  1.41223D-04  9.77118D-07
                                           B  5.39119D+10  1.42802D-04  9.88044D-07
 f1  7  3/2 +  f2 32  5/2 -    47580064.33 C  1.01849D+13  2.69789D-02  1.86670D-04
                                           B  1.02869D+13  2.72492D-02  1.88540D-04
 f1  7  3/2 +  f2 33  5/2 -    47579748.38 C  2.76716D+10  7.33006D-05  5.07179D-07
                                           B  2.79544D+10  7.40497D-05  5.12362D-07
 f1  7  3/2 +  f2 34  5/2 -    47578857.08 C  1.36325D+12  3.61132D-03  2.49878D-05
                                           B  1.37853D+12  3.65178D-03  2.52677D-05
 f1  7  3/2 +  f2 35  5/2 -    47578620.81 C  1.75377D+11  4.64585D-04  3.21462D-06
                                           B  1.77206D+11  4.69431D-04  3.24815D-06
 f1  7  3/2 +  f2 36  5/2 -    47577950.98 C  2.68566D+11  7.11471D-04  4.92297D-06
                                           B  2.71376D+11  7.18914D-04  4.97447D-06
 f1  7  3/2 +  f2 37  5/2 -    47576449.79 C  1.80880D+10  4.79208D-05  3.31595D-07
                                           B  1.82611D+10  4.83793D-05  3.34767D-07
 f1  7  3/2 +  f2 38  5/2 -    47575657.52 C  1.89088D+11  5.00970D-04  3.46659D-06
                                           B  1.90933D+11  5.05858D-04  3.50041D-06
 f1  7  3/2 +  f2 39  5/2 -    47574849.48 C  8.22038D+10  2.17798D-04  1.50714D-06
                                           B  8.30225D+10  2.19968D-04  1.52215D-06
 f1  8  3/2 +  f2  1  5/2 -    47640960.72 C  1.36112D+09  3.59627D-06  2.48512D-08
                                           B  1.37269D+09  3.62686D-06  2.50626D-08
 f1  8  3/2 +  f2  2  5/2 -    47637046.14 C  1.22941D+10  3.24881D-05  2.24520D-07
                                           B  1.24295D+10  3.28458D-05  2.26992D-07
 f1  8  3/2 +  f2  3  5/2 -    47632535.30 C  2.35929D+11  6.23580D-04  4.30987D-06
                                           B  2.37945D+11  6.28908D-04  4.34670D-06
 f1  8  3/2 +  f2  4  5/2 -    47624627.39 C  6.32329D+10  1.67185D-04  1.15569D-06
                                           B  6.40236D+10  1.69276D-04  1.17014D-06
 f1  8  3/2 +  f2  5  5/2 -    47623083.86 C  8.23350D+11  2.17704D-03  1.50496D-05
                                           B  8.33421D+11  2.20367D-03  1.52337D-05
 f1  8  3/2 +  f2  6  5/2 -    47618329.09 C  8.16137D+09  2.15840D-05  1.49222D-07
                                           B  8.25925D+09  2.18429D-05  1.51012D-07
 f1  8  3/2 +  f2  7  5/2 -    47616721.58 C  1.00608D+10  2.66092D-05  1.83971D-07
                                           B  1.02525D+10  2.71161D-05  1.87475D-07
 f1  8  3/2 +  f2  8  5/2 -    47611913.81 C  1.76287D+12  4.66345D-03  3.22454D-05
                                           B  1.78218D+12  4.71454D-03  3.25986D-05
 f1  8  3/2 +  f2  9  5/2 -    47608228.08 C  1.81969D+13  4.81450D-02  3.32924D-04
                                           B  1.83989D+13  4.86795D-02  3.36620D-04
 f1  8  3/2 +  f2 10  5/2 -    47607613.99 C  2.88997D+13  7.64643D-02  5.28759D-04
                                           B  2.92223D+13  7.73177D-02  5.34661D-04
 f1  8  3/2 +  f2 11  5/2 -    47604377.57 C  3.11838D+11  8.25188D-04  5.70666D-06
                                           B  3.14387D+11  8.31933D-04  5.75330D-06
 f1  8  3/2 +  f2 12  5/2 -    47601458.07 C  1.39799D+12  3.69984D-03  2.55881D-05
                                           B  1.41277D+12  3.73894D-03  2.58586D-05
 f1  8  3/2 +  f2 13  5/2 -    47600519.59 C  6.90722D+11  1.82809D-03  1.26433D-05
                                           B  6.97925D+11  1.84715D-03  1.27752D-05
 f1  8  3/2 +  f2 14  5/2 -    47599926.08 C  6.20443D+11  1.64213D-03  1.13573D-05
                                           B  6.26444D+11  1.65801D-03  1.14672D-05
 f1  8  3/2 +  f2 15  5/2 -    47599569.72 C  6.04129D+11  1.59898D-03  1.10590D-05
                                           B  6.10350D+11  1.61544D-03  1.11728D-05
 f1  8  3/2 +  f2 16  5/2 -    47597132.75 C  8.56624D+09  2.26750D-05  1.56834D-07
                                           B  8.66501D+09  2.29364D-05  1.58643D-07
 f1  8  3/2 +  f2 17  5/2 -    47596586.95 C  1.21722D+12  3.22207D-03  2.22861D-05
                                           B  1.23036D+12  3.25684D-03  2.25267D-05
 f1  8  3/2 +  f2 18  5/2 -    47594383.43 C  7.72793D+10  2.04583D-04  1.41511D-06
                                           B  7.80561D+10  2.06639D-04  1.42933D-06
 f1  8  3/2 +  f2 19  5/2 -    47593837.05 C  1.59136D+13  4.21294D-02  2.91414D-04
                                           B  1.60750D+13  4.25566D-02  2.94369D-04
 f1  8  3/2 +  f2 20  5/2 -    47591945.00 C  9.08014D+11  2.40405D-03  1.66297D-05
                                           B  9.17071D+11  2.42803D-03  1.67956D-05
 f1  8  3/2 +  f2 21  5/2 -    47590573.27 C  1.21182D+12  3.20858D-03  2.21957D-05
                                           B  1.22329D+12  3.23896D-03  2.24058D-05
 f1  8  3/2 +  f2 22  5/2 -    47590157.38 C  1.07060D+13  2.83472D-02  1.96096D-04
                                           B  1.08086D+13  2.86190D-02  1.97976D-04
 f1  8  3/2 +  f2 23  5/2 -    47588994.12 C  4.31655D+12  1.14299D-02  7.90698D-05
                                           B  4.35825D+12  1.15403D-02  7.98336D-05
 f1  8  3/2 +  f2 24  5/2 -    47587813.03 C  4.39852D+12  1.16475D-02  8.05773D-05
                                           B  4.44259D+12  1.17642D-02  8.13846D-05
 f1  8  3/2 +  f2 25  5/2 -    47586975.79 C  1.34313D+09  3.55681D-06  2.46064D-08
                                           B  1.36105D+09  3.60426D-06  2.49347D-08
 f1  8  3/2 +  f2 26  5/2 -    47585399.98 C  1.72509D+10  4.56860D-05  3.16071D-07
                                           B  1.74342D+10  4.61713D-05  3.19429D-07
 f1  8  3/2 +  f2 27  5/2 -    47585000.79 C  1.43928D+10  3.81174D-05  2.63712D-07
                                           B  1.41569D+10  3.74927D-05  2.59390D-07
 f1  8  3/2 +  f2 28  5/2 -    47583692.24 C  3.00080D+10  7.94765D-05  5.49865D-07
                                           B  3.03483D+10  8.03776D-05  5.56100D-07
 f1  8  3/2 +  f2 29  5/2 -    47582117.82 C  1.08486D+12  2.87345D-03  1.98809D-05
                                           B  1.09341D+12  2.89610D-03  2.00376D-05
 f1  8  3/2 +  f2 30  5/2 -    47581959.10 C  2.72280D+10  7.21189D-05  4.98979D-07
                                           B  2.72090D+10  7.20685D-05  4.98631D-07
 f1  8  3/2 +  f2 31  5/2 -    47581279.83 C  8.17956D+08  2.16658D-06  1.49905D-08
                                           B  8.41673D+08  2.22941D-06  1.54251D-08
 f1  8  3/2 +  f2 32  5/2 -    47580319.32 C  9.30039D+12  2.46357D-02  1.70456D-04
                                           B  9.38866D+12  2.48695D-02  1.72074D-04
 f1  8  3/2 +  f2 33  5/2 -    47580003.37 C  6.78591D+10  1.79753D-04  1.24373D-06
                                           B  6.84978D+10  1.81445D-04  1.25544D-06
 f1  8  3/2 +  f2 34  5/2 -    47579112.07 C  5.53181D+12  1.46539D-02  1.01394D-04
                                           B  5.59253D+12  1.48147D-02  1.02507D-04
 f1  8  3/2 +  f2 35  5/2 -    47578875.80 C  2.47242D+11  6.54956D-04  4.53183D-06
                                           B  2.49889D+11  6.61967D-04  4.58034D-06
 f1  8  3/2 +  f2 36  5/2 -    47578205.97 C  8.53412D+10  2.26079D-04  1.56433D-06
                                           B  8.63687D+10  2.28801D-04  1.58316D-06
 f1  8  3/2 +  f2 37  5/2 -    47576704.78 C  2.26682D+11  6.00547D-04  4.15555D-06
                                           B  2.28882D+11  6.06374D-04  4.19587D-06
 f1  8  3/2 +  f2 38  5/2 -    47575912.50 C  7.83652D+10  2.07619D-04  1.43666D-06
                                           B  7.90923D+10  2.09545D-04  1.44999D-06
 f1  8  3/2 +  f2 39  5/2 -    47575104.47 C  3.62864D+08  9.61395D-07  6.65269D-09
                                           B  3.69500D+08  9.78976D-07  6.77436D-09
 f1  9  3/2 +  f2  1  5/2 -    47646310.46 C  1.33496D+09  3.52637D-06  2.43654D-08
                                           B  1.35097D+09  3.56864D-06  2.46575D-08
 f1  9  3/2 +  f2  2  5/2 -    47642395.88 C  1.17291D+08  3.09880D-07  2.14129D-09
                                           B  1.18673D+08  3.13532D-07  2.16653D-09
 f1  9  3/2 +  f2  3  5/2 -    47637885.04 C  1.10594D+10  2.92244D-05  2.01962D-07
                                           B  1.11870D+10  2.95615D-05  2.04291D-07
 f1  9  3/2 +  f2  4  5/2 -    47629977.13 C  1.69943D+08  4.49222D-07  3.10496D-09
                                           B  1.71807D+08  4.54150D-07  3.13902D-09
 f1  9  3/2 +  f2  5  5/2 -    47628433.60 C  7.89517D+03  2.08712D-11  1.44263D-13
                                           B  9.29592D+03  2.45741D-11  1.69858D-13
 f1  9  3/2 +  f2  6  5/2 -    47623678.83 C  1.82022D+07  4.81278D-08  3.32697D-10
                                           B  1.84089D+07  4.86744D-08  3.36475D-10
 f1  9  3/2 +  f2  7  5/2 -    47622071.32 C  1.10757D+08  2.92868D-07  2.02460D-09
                                           B  1.11980D+08  2.96103D-07  2.04696D-09
 f1  9  3/2 +  f2  8  5/2 -    47617263.55 C  1.78578D+10  4.72300D-05  3.26534D-07
                                           B  1.80545D+10  4.77500D-05  3.30130D-07
 f1  9  3/2 +  f2  9  5/2 -    47613577.82 C  9.35191D+09  2.47375D-05  1.71041D-07
                                           B  9.45866D+09  2.50199D-05  1.72994D-07
 f1  9  3/2 +  f2 10  5/2 -    47612963.73 C  3.89191D+09  1.02951D-05  7.11837D-08
                                           B  3.93403D+09  1.04065D-05  7.19541D-08
 f1  9  3/2 +  f2 11  5/2 -    47609727.31 C  1.79195D+07  4.74081D-08  3.27818D-10
                                           B  1.81869D+07  4.81154D-08  3.32709D-10
 f1  9  3/2 +  f2 12  5/2 -    47606807.81 C  3.12043D+09  8.25647D-06  5.70954D-08
                                           B  3.15461D+09  8.34691D-06  5.77208D-08
 f1  9  3/2 +  f2 13  5/2 -    47605869.33 C  6.74637D+11  1.78512D-03  1.23447D-05
                                           B  6.82132D+11  1.80495D-03  1.24819D-05
 f1  9  3/2 +  f2 14  5/2 -    47605275.81 C  2.27712D+13  6.02552D-02  4.16692D-04
                                           B  2.30233D+13  6.09221D-02  4.21304D-04
 f1  9  3/2 +  f2 15  5/2 -    47604919.46 C  5.50014D+13  1.45542D-01  1.00650D-03
                                           B  5.56104D+13  1.47153D-01  1.01764D-03
 f1  9  3/2 +  f2 16  5/2 -    47602482.49 C  1.08558D+11  2.87289D-04  1.98685D-06
                                           B  1.09762D+11  2.90476D-04  2.00889D-06
 f1  9  3/2 +  f2 17  5/2 -    47601936.69 C  6.50507D+11  1.72155D-03  1.19062D-05
                                           B  6.57661D+11  1.74049D-03  1.20371D-05
 f1  9  3/2 +  f2 18  5/2 -    47599733.17 C  1.11765D+11  2.95811D-04  2.04591D-06
                                           B  1.13058D+11  2.99235D-04  2.06958D-06
 f1  9  3/2 +  f2 19  5/2 -    47599186.79 C  1.33748D+11  3.54002D-04  2.44839D-06
                                           B  1.35219D+11  3.57896D-04  2.47533D-06
 f1  9  3/2 +  f2 20  5/2 -    47597294.74 C  2.45793D+12  6.50612D-03  4.50003D-05
                                           B  2.48521D+12  6.57835D-03  4.54999D-05
 f1  9  3/2 +  f2 21  5/2 -    47595923.01 C  2.95467D+11  7.82146D-04  5.40995D-06
                                           B  2.98367D+11  7.89822D-04  5.46305D-06
 f1  9  3/2 +  f2 22  5/2 -    47595507.12 C  8.73459D+10  2.31222D-04  1.59933D-06
                                           B  8.82167D+10  2.33527D-04  1.61527D-06
 f1  9  3/2 +  f2 23  5/2 -    47594343.86 C  3.63442D+11  9.62148D-04  6.65521D-06
                                           B  3.67323D+11  9.72422D-04  6.72628D-06
 f1  9  3/2 +  f2 24  5/2 -    47593162.77 C  2.33274D+10  6.17582D-05  4.27194D-07
                                           B  2.35890D+10  6.24508D-05  4.31986D-07
 f1  9  3/2 +  f2 25  5/2 -    47592325.53 C  2.61702D+09  6.92868D-06  4.79280D-08
                                           B  2.63445D+09  6.97483D-06  4.82472D-08
 f1  9  3/2 +  f2 26  5/2 -    47590749.71 C  2.98972D+12  7.91594D-03  5.47590D-05
                                           B  3.02186D+12  8.00105D-03  5.53478D-05
 f1  9  3/2 +  f2 27  5/2 -    47590350.53 C  2.10061D+08  5.56192D-07  3.84752D-09
                                           B  2.13695D+08  5.65814D-07  3.91409D-09
 f1  9  3/2 +  f2 28  5/2 -    47589041.98 C  4.55760D+11  1.20681D-03  8.34851D-06
                                           B  4.60760D+11  1.22005D-03  8.44009D-06
 f1  9  3/2 +  f2 29  5/2 -    47587467.56 C  2.93638D+10  7.77579D-05  5.37932D-07
                                           B  2.97116D+10  7.86789D-05  5.44304D-07
 f1  9  3/2 +  f2 30  5/2 -    47587308.84 C  1.48924D+11  3.94366D-04  2.72825D-06
                                           B  1.50557D+11  3.98690D-04  2.75816D-06
 f1  9  3/2 +  f2 31  5/2 -    47586629.57 C  2.16350D+11  5.72934D-04  3.96365D-06
                                           B  2.18715D+11  5.79197D-04  4.00698D-06
 f1  9  3/2 +  f2 32  5/2 -    47585669.06 C  2.92749D+11  7.75285D-04  5.36365D-06
                                           B  2.96025D+11  7.83960D-04  5.42367D-06
 f1  9  3/2 +  f2 33  5/2 -    47585353.11 C  5.51817D+11  1.46139D-03  1.01104D-05
                                           B  5.57882D+11  1.47745D-03  1.02215D-05
 f1  9  3/2 +  f2 34  5/2 -    47584461.81 C  1.58136D+11  4.18811D-04  2.89753D-06
                                           B  1.59925D+11  4.23548D-04  2.93031D-06
 f1  9  3/2 +  f2 35  5/2 -    47584225.54 C  2.59539D+12  6.87376D-03  4.75562D-05
                                           B  2.62431D+12  6.95036D-03  4.80861D-05
 f1  9  3/2 +  f2 36  5/2 -    47583555.71 C  4.68678D+12  1.24131D-02  8.58810D-05
                                           B  4.73960D+12  1.25529D-02  8.68489D-05
 f1  9  3/2 +  f2 37  5/2 -    47582054.52 C  4.89787D+11  1.29729D-03  8.97575D-06
                                           B  4.95158D+11  1.31152D-03  9.07419D-06
 f1  9  3/2 +  f2 38  5/2 -    47581262.24 C  3.46759D+13  9.18487D-02  6.35496D-04
                                           B  3.50602D+13  9.28666D-02  6.42539D-04
 f1  9  3/2 +  f2 39  5/2 -    47580454.21 C  2.13615D+12  5.65838D-03  3.91507D-05
                                           B  2.16015D+12  5.72194D-03  3.95905D-05
 f1 10  3/2 +  f2  1  5/2 -    47648458.28 C  6.53681D+07  1.72658D-07  1.19292D-09
                                           B  6.63206D+07  1.75173D-07  1.21031D-09
 f1 10  3/2 +  f2  2  5/2 -    47644543.71 C  1.58024D+09  4.17459D-06  2.88454D-08
                                           B  1.59791D+09  4.22128D-06  2.91680D-08
 f1 10  3/2 +  f2  3  5/2 -    47640032.86 C  5.78461D+10  1.52844D-04  1.05621D-06
                                           B  5.85751D+10  1.54770D-04  1.06952D-06
 f1 10  3/2 +  f2  4  5/2 -    47632124.96 C  1.22921D+09  3.24895D-06  2.24553D-08
                                           B  1.24788D+09  3.29830D-06  2.27964D-08
 f1 10  3/2 +  f2  5  5/2 -    47630581.42 C  8.04621D+08  2.12685D-06  1.47003D-08
                                           B  8.25981D+08  2.18331D-06  1.50906D-08
 f1 10  3/2 +  f2  6  5/2 -    47625826.65 C  8.88619D+08  2.34935D-06  1.62398D-08
                                           B  8.97379D+08  2.37251D-06  1.63999D-08
 f1 10  3/2 +  f2  7  5/2 -    47624219.14 C  5.57570D+12  1.47422D-02  1.01908D-04
                                           B  5.63796D+12  1.49068D-02  1.03046D-04
 f1 10  3/2 +  f2  8  5/2 -    47619411.37 C  4.34245D+12  1.14838D-02  7.93919D-05
                                           B  4.39431D+12  1.16209D-02  8.03400D-05
 f1 10  3/2 +  f2  9  5/2 -    47615725.64 C  8.39823D+11  2.22129D-03  1.53578D-05
                                           B  8.51757D+11  2.25285D-03  1.55761D-05
 f1 10  3/2 +  f2 10  5/2 -    47615111.56 C  3.72291D+12  9.84714D-03  6.80834D-05
                                           B  3.76490D+12  9.95822D-03  6.88513D-05
 f1 10  3/2 +  f2 11  5/2 -    47611875.13 C  5.26277D+12  1.39220D-02  9.62636D-05
                                           B  5.32259D+12  1.40802D-02  9.73577D-05
 f1 10  3/2 +  f2 12  5/2 -    47608955.63 C  1.86186D+10  4.92591D-05  3.40622D-07
                                           B  1.90954D+10  5.05207D-05  3.49346D-07
 f1 10  3/2 +  f2 13  5/2 -    47608017.15 C  9.79196D+12  2.59076D-02  1.79152D-04
                                           B  9.90430D+12  2.62048D-02  1.81208D-04
 f1 10  3/2 +  f2 14  5/2 -    47607423.64 C  1.26305D+11  3.34186D-04  2.31094D-06
                                           B  1.27472D+11  3.37275D-04  2.33230D-06
 f1 10  3/2 +  f2 15  5/2 -    47607067.28 C  3.25258D+11  8.60603D-04  5.95124D-06
                                           B  3.28598D+11  8.69442D-04  6.01236D-06
 f1 10  3/2 +  f2 16  5/2 -    47604630.32 C  5.97181D+10  1.58025D-04  1.09283D-06
                                           B  6.04181D+10  1.59877D-04  1.10564D-06
 f1 10  3/2 +  f2 17  5/2 -    47604084.51 C  7.06238D+10  1.86888D-04  1.29244D-06
                                           B  7.17156D+10  1.89777D-04  1.31242D-06
 f1 10  3/2 +  f2 18  5/2 -    47601881.00 C  1.38505D+11  3.66553D-04  2.53506D-06
                                           B  1.39900D+11  3.70242D-04  2.56058D-06
 f1 10  3/2 +  f2 19  5/2 -    47601334.62 C  1.05111D+10  2.78180D-05  1.92390D-07
                                           B  1.05142D+10  2.78263D-05  1.92448D-07
 f1 10  3/2 +  f2 20  5/2 -    47599442.57 C  1.45529D+11  3.85179D-04  2.66401D-06
                                           B  1.47027D+11  3.89144D-04  2.69144D-06
 f1 10  3/2 +  f2 21  5/2 -    47598070.84 C  3.75498D+12  9.93909D-03  6.87437D-05
                                           B  3.79454D+12  1.00438D-02  6.94679D-05
 f1 10  3/2 +  f2 22  5/2 -    47597654.95 C  2.03001D+13  5.37335D-02  3.71651D-04
                                           B  2.05147D+13  5.43016D-02  3.75580D-04
 f1 10  3/2 +  f2 23  5/2 -    47596491.68 C  2.07327D+09  5.48811D-06  3.79598D-08
                                           B  2.10780D+09  5.57954D-06  3.85921D-08
 f1 10  3/2 +  f2 24  5/2 -    47595310.59 C  2.67493D+13  7.08111D-02  4.89793D-04
                                           B  2.70249D+13  7.15409D-02  4.94841D-04
 f1 10  3/2 +  f2 25  5/2 -    47594473.36 C  7.65351D+11  2.02612D-03  1.40147D-05
                                           B  7.73253D+11  2.04704D-03  1.41594D-05
 f1 10  3/2 +  f2 26  5/2 -    47592897.54 C  2.80144D+11  7.41678D-04  5.13037D-06
                                           B  2.82996D+11  7.49229D-04  5.18260D-06
 f1 10  3/2 +  f2 27  5/2 -    47592498.36 C  1.99853D+13  5.29118D-02  3.66007D-04
                                           B  2.01938D+13  5.34637D-02  3.69825D-04
 f1 10  3/2 +  f2 28  5/2 -    47591189.80 C  9.89030D+09  2.61863D-05  1.81144D-07
                                           B  9.99452D+09  2.64622D-05  1.83052D-07
 f1 10  3/2 +  f2 29  5/2 -    47589615.38 C  1.91647D+12  5.07454D-03  3.51042D-05
                                           B  1.93640D+12  5.12729D-03  3.54692D-05
 f1 10  3/2 +  f2 30  5/2 -    47589456.66 C  9.19072D+11  2.43358D-03  1.68349D-05
                                           B  9.29018D+11  2.45992D-03  1.70171D-05
 f1 10  3/2 +  f2 31  5/2 -    47588777.39 C  3.94705D+09  1.04516D-05  7.23024D-08
                                           B  3.98987D+09  1.05650D-05  7.30868D-08
 f1 10  3/2 +  f2 32  5/2 -    47587816.89 C  5.43922D+11  1.44033D-03  9.96420D-06
                                           B  5.48775D+11  1.45318D-03  1.00531D-05
 f1 10  3/2 +  f2 33  5/2 -    47587500.93 C  2.38559D+08  6.31725D-07  4.37029D-09
                                           B  2.44210D+08  6.46690D-07  4.47382D-09
 f1 10  3/2 +  f2 34  5/2 -    47586609.63 C  4.81492D+11  1.27508D-03  8.82121D-06
                                           B  4.87324D+11  1.29052D-03  8.92806D-06
 f1 10  3/2 +  f2 35  5/2 -    47586373.36 C  2.11011D+10  5.58803D-05  3.86591D-07
                                           B  2.13513D+10  5.65427D-05  3.91174D-07
 f1 10  3/2 +  f2 36  5/2 -    47585703.53 C  4.89967D+10  1.29757D-04  8.97698D-07
                                           B  4.95542D+10  1.31234D-04  9.07913D-07
 f1 10  3/2 +  f2 37  5/2 -    47584202.35 C  1.37556D+10  3.64309D-05  2.52048D-07
                                           B  1.38685D+10  3.67300D-05  2.54117D-07
 f1 10  3/2 +  f2 38  5/2 -    47583410.07 C  8.16841D+08  2.16344D-06  1.49680D-08
                                           B  8.19810D+08  2.17130D-06  1.50224D-08
 f1 10  3/2 +  f2 39  5/2 -    47582602.04 C  1.17768D+11  3.11924D-04  2.15812D-06
                                           B  1.18941D+11  3.15031D-04  2.17962D-06
 f1 11  3/2 +  f2  1  5/2 -    47650737.10 C  2.08413D+07  5.50431D-08  3.80285D-10
                                           B  2.09432D+07  5.53122D-08  3.82144D-10
 f1 11  3/2 +  f2  2  5/2 -    47646822.53 C  6.25582D+09  1.65247D-05  1.14176D-07
                                           B  6.33768D+09  1.67410D-05  1.15670D-07
 f1 11  3/2 +  f2  3  5/2 -    47642311.68 C  2.81488D+08  7.43691D-07  5.13896D-09
                                           B  2.84582D+08  7.51864D-07  5.19544D-09
 f1 11  3/2 +  f2  4  5/2 -    47634403.78 C  4.02225D+12  1.06303D-02  7.34684D-05
                                           B  4.07110D+12  1.07594D-02  7.43605D-05
 f1 11  3/2 +  f2  5  5/2 -    47632860.24 C  9.70401D+11  2.56481D-03  1.77266D-05
                                           B  9.82110D+11  2.59576D-03  1.79405D-05
 f1 11  3/2 +  f2  6  5/2 -    47628105.47 C  4.90273D+12  1.29607D-02  8.95862D-05
                                           B  4.96118D+12  1.31152D-02  9.06543D-05
 f1 11  3/2 +  f2  7  5/2 -    47626497.96 C  1.29711D+10  3.42924D-05  2.37042D-07
                                           B  1.31248D+10  3.46987D-05  2.39851D-07
 f1 11  3/2 +  f2  8  5/2 -    47621690.19 C  8.03969D+09  2.12592D-05  1.46966D-07
                                           B  8.13295D+09  2.15058D-05  1.48671D-07
 f1 11  3/2 +  f2  9  5/2 -    47618004.46 C  1.38230D+10  3.65576D-05  2.52745D-07
                                           B  1.39823D+10  3.69790D-05  2.55658D-07
 f1 11  3/2 +  f2 10  5/2 -    47617390.38 C  7.44037D+09  1.96780D-05  1.36048D-07
                                           B  7.52574D+09  1.99038D-05  1.37609D-07
 f1 11  3/2 +  f2 11  5/2 -    47614153.96 C  4.15484D+09  1.09901D-05  7.59871D-08
                                           B  4.20346D+09  1.11187D-05  7.68763D-08
 f1 11  3/2 +  f2 12  5/2 -    47611234.45 C  1.24385D+11  3.29053D-04  2.27526D-06
                                           B  1.25777D+11  3.32735D-04  2.30073D-06
 f1 11  3/2 +  f2 13  5/2 -    47610295.97 C  1.32441D+11  3.50379D-04  2.42278D-06
                                           B  1.33913D+11  3.54273D-04  2.44970D-06
 f1 11  3/2 +  f2 14  5/2 -    47609702.46 C  7.09154D+09  1.87615D-05  1.29732D-07
                                           B  7.16564D+09  1.89575D-05  1.31088D-07
 f1 11  3/2 +  f2 15  5/2 -    47609346.10 C  3.38128D+11  8.94570D-04  6.18582D-06
                                           B  3.41923D+11  9.04611D-04  6.25526D-06
 f1 11  3/2 +  f2 16  5/2 -    47606909.14 C  1.26025D+14  3.33452D-01  2.30589D-03
                                           B  1.27403D+14  3.37100D-01  2.33112D-03
 f1 11  3/2 +  f2 17  5/2 -    47606363.33 C  1.23082D+13  3.25674D-02  2.25213D-04
                                           B  1.24437D+13  3.29258D-02  2.27692D-04
 f1 11  3/2 +  f2 18  5/2 -    47604159.82 C  2.65883D+13  7.03589D-02  4.86575D-04
                                           B  2.68835D+13  7.11400D-02  4.91977D-04
 f1 11  3/2 +  f2 19  5/2 -    47603613.44 C  6.37929D+10  1.68815D-04  1.16747D-06
                                           B  6.45024D+10  1.70692D-04  1.18045D-06
 f1 11  3/2 +  f2 20  5/2 -    47601721.39 C  8.85559D+10  2.34364D-04  1.62085D-06
                                           B  8.95355D+10  2.36956D-04  1.63878D-06
 f1 11  3/2 +  f2 21  5/2 -    47600349.66 C  1.44707D+13  3.82991D-02  2.64883D-04
                                           B  1.46270D+13  3.87126D-02  2.67743D-04
 f1 11  3/2 +  f2 22  5/2 -    47599933.77 C  1.02637D+11  2.71651D-04  1.87880D-06
                                           B  1.03701D+11  2.74467D-04  1.89827D-06
 f1 11  3/2 +  f2 23  5/2 -    47598770.51 C  2.89562D+12  7.66422D-03  5.30088D-05
                                           B  2.92706D+12  7.74742D-03  5.35842D-05
 f1 11  3/2 +  f2 24  5/2 -    47597589.41 C  4.69863D+10  1.24371D-04  8.60221D-07
                                           B  4.75078D+10  1.25751D-04  8.69767D-07
 f1 11  3/2 +  f2 25  5/2 -    47596752.18 C  2.22354D+13  5.88583D-02  4.07104D-04
                                           B  2.24695D+13  5.94779D-02  4.11390D-04
 f1 11  3/2 +  f2 26  5/2 -    47595176.36 C  3.30226D+10  8.74184D-05  6.04666D-07
                                           B  3.33521D+10  8.82906D-05  6.10699D-07
 f1 11  3/2 +  f2 27  5/2 -    47594777.18 C  1.12253D+10  2.97164D-05  2.05548D-07
                                           B  1.13436D+10  3.00296D-05  2.07714D-07
 f1 11  3/2 +  f2 28  5/2 -    47593468.62 C  8.29848D+11  2.19696D-03  1.51967D-05
                                           B  8.38580D+11  2.22008D-03  1.53566D-05
 f1 11  3/2 +  f2 29  5/2 -    47591894.20 C  6.16261D+10  1.63161D-04  1.12865D-06
                                           B  6.22561D+10  1.64829D-04  1.14019D-06
 f1 11  3/2 +  f2 30  5/2 -    47591735.48 C  6.43498D+10  1.70373D-04  1.17854D-06
                                           B  6.50538D+10  1.72237D-04  1.19144D-06
 f1 11  3/2 +  f2 31  5/2 -    47591056.21 C  1.12062D+07  2.96705D-08  2.05246D-10
                                           B  9.57922D+06  2.53628D-08  1.75448D-10
 f1 11  3/2 +  f2 32  5/2 -    47590095.71 C  1.43021D+10  3.78690D-05  2.61965D-07
                                           B  1.44528D+10  3.82679D-05  2.64724D-07
 f1 11  3/2 +  f2 33  5/2 -    47589779.75 C  1.26858D+12  3.35899D-03  2.32365D-05
                                           B  1.28059D+12  3.39078D-03  2.34564D-05
 f1 11  3/2 +  f2 34  5/2 -    47588888.45 C  4.74573D+10  1.25664D-04  8.69321D-07
                                           B  4.79035D+10  1.26845D-04  8.77493D-07
 f1 11  3/2 +  f2 35  5/2 -    47588652.18 C  4.49778D+11  1.19099D-03  8.23912D-06
                                           B  4.54696D+11  1.20401D-03  8.32921D-06
 f1 11  3/2 +  f2 36  5/2 -    47587982.36 C  1.37142D+10  3.63157D-05  2.51231D-07
                                           B  1.37445D+10  3.63958D-05  2.51785D-07
 f1 11  3/2 +  f2 37  5/2 -    47586481.17 C  3.13132D+09  8.29235D-06  5.73680D-08
                                           B  3.15730D+09  8.36115D-06  5.78439D-08
 f1 11  3/2 +  f2 38  5/2 -    47585688.89 C  1.12646D+11  2.98320D-04  2.06387D-06
                                           B  1.13734D+11  3.01201D-04  2.08380D-06
 f1 11  3/2 +  f2 39  5/2 -    47584880.86 C  6.89612D+11  1.82635D-03  1.26355D-05
                                           B  6.96659D+11  1.84502D-03  1.27646D-05
 f1 12  3/2 +  f2  1  5/2 -    47653053.36 C  1.63129D+09  4.30791D-06  2.97613D-08
                                           B  1.65680D+09  4.37528D-06  3.02267D-08
 f1 12  3/2 +  f2  2  5/2 -    47649138.78 C  2.23736D+10  5.90941D-05  4.08286D-07
                                           B  2.26715D+10  5.98810D-05  4.13723D-07
 f1 12  3/2 +  f2  3  5/2 -    47644627.94 C  1.94940D+09  5.14981D-06  3.55839D-08
                                           B  1.97705D+09  5.22284D-06  3.60885D-08
 f1 12  3/2 +  f2  4  5/2 -    47636720.03 C  3.92181D+11  1.03638D-03  7.16233D-06
                                           B  3.96886D+11  1.04882D-03  7.24826D-06
 f1 12  3/2 +  f2  5  5/2 -    47635176.50 C  1.16941D+11  3.09049D-04  2.13587D-06
                                           B  1.18353D+11  3.12781D-04  2.16167D-06
 f1 12  3/2 +  f2  6  5/2 -    47630421.72 C  3.59467D+11  9.50184D-04  6.56748D-06
                                           B  3.63481D+11  9.60795D-04  6.64082D-06
 f1 12  3/2 +  f2  7  5/2 -    47628814.22 C  6.65816D+09  1.76008D-05  1.21657D-07
                                           B  6.73492D+09  1.78037D-05  1.23060D-07
 f1 12  3/2 +  f2  8  5/2 -    47624006.45 C  1.43716D+09  3.79990D-06  2.62677D-08
                                           B  1.45370D+09  3.84362D-06  2.65699D-08
 f1 12  3/2 +  f2  9  5/2 -    47620320.72 C  7.13745D+08  1.88745D-06  1.30485D-08
                                           B  7.21128D+08  1.90698D-06  1.31834D-08
 f1 12  3/2 +  f2 10  5/2 -    47619706.63 C  5.96712D+08  1.57801D-06  1.09093D-08
                                           B  6.03133D+08  1.59499D-06  1.10267D-08
 f1 12  3/2 +  f2 11  5/2 -    47616470.21 C  2.17399D+10  5.74992D-05  3.97539D-07
                                           B  2.19964D+10  5.81774D-05  4.02229D-07
 f1 12  3/2 +  f2 12  5/2 -    47613550.71 C  4.04279D+09  1.06939D-05  7.39405D-08
                                           B  4.08540D+09  1.08067D-05  7.47200D-08
 f1 12  3/2 +  f2 13  5/2 -    47612612.23 C  1.54479D+09  4.08642D-06  2.82551D-08
                                           B  1.56266D+09  4.13370D-06  2.85820D-08
 f1 12  3/2 +  f2 14  5/2 -    47612018.71 C  1.62646D+10  4.30257D-05  2.97500D-07
                                           B  1.64702D+10  4.35696D-05  3.01260D-07
 f1 12  3/2 +  f2 15  5/2 -    47611662.36 C  2.04397D+11  5.40711D-04  3.73876D-06
                                           B  2.06842D+11  5.47180D-04  3.78349D-06
 f1 12  3/2 +  f2 16  5/2 -    47609225.39 C  3.75015D+12  9.92166D-03  6.86071D-05
                                           B  3.79007D+12  1.00273D-02  6.93374D-05
 f1 12  3/2 +  f2 17  5/2 -    47608679.59 C  9.21948D+10  2.43923D-04  1.68671D-06
                                           B  9.29980D+10  2.46048D-04  1.70141D-06
 f1 12  3/2 +  f2 18  5/2 -    47606476.07 C  6.88878D+12  1.82275D-02  1.26048D-04
                                           B  6.95359D+12  1.83990D-02  1.27234D-04
 f1 12  3/2 +  f2 19  5/2 -    47605929.69 C  1.47564D+10  3.90460D-05  2.70017D-07
                                           B  1.48883D+10  3.93950D-05  2.72430D-07
 f1 12  3/2 +  f2 20  5/2 -    47604037.64 C  3.73484D+11  9.88330D-04  6.83493D-06
                                           B  3.77730D+11  9.99568D-04  6.91264D-06
 f1 12  3/2 +  f2 21  5/2 -    47602665.91 C  9.46642D+12  2.50519D-02  1.73255D-04
                                           B  9.56599D+12  2.53154D-02  1.75077D-04
 f1 12  3/2 +  f2 22  5/2 -    47602250.02 C  1.03688D+12  2.74404D-03  1.89775D-05
                                           B  1.04848D+12  2.77475D-03  1.91899D-05
 f1 12  3/2 +  f2 23  5/2 -    47601086.76 C  1.55682D+11  4.12024D-04  2.84958D-06
                                           B  1.57783D+11  4.17585D-04  2.88804D-06
 f1 12  3/2 +  f2 24  5/2 -    47599905.67 C  1.17319D+09  3.10509D-06  2.14755D-08
                                           B  1.17793D+09  3.11763D-06  2.15623D-08
 f1 12  3/2 +  f2 25  5/2 -    47599068.43 C  1.19902D+13  3.17355D-02  2.19494D-04
                                           B  1.21176D+13  3.20728D-02  2.21827D-04
 f1 12  3/2 +  f2 26  5/2 -    47597492.61 C  1.24604D+13  3.29823D-02  2.28125D-04
                                           B  1.25914D+13  3.33291D-02  2.30524D-04
 f1 12  3/2 +  f2 27  5/2 -    47597093.43 C  1.32269D+11  3.50118D-04  2.42164D-06
                                           B  1.33646D+11  3.53764D-04  2.44686D-06
 f1 12  3/2 +  f2 28  5/2 -    47595784.88 C  1.92505D+13  5.09592D-02  3.52476D-04
                                           B  1.94516D+13  5.14916D-02  3.56158D-04
 f1 12  3/2 +  f2 29  5/2 -    47594210.46 C  2.72723D+11  7.21990D-04  4.99405D-06
                                           B  2.75609D+11  7.29630D-04  5.04689D-06
 f1 12  3/2 +  f2 30  5/2 -    47594051.74 C  1.48559D+12  3.93289D-03  2.72041D-05
                                           B  1.50049D+12  3.97234D-03  2.74770D-05
 f1 12  3/2 +  f2 31  5/2 -    47593372.47 C  1.51132D+13  4.00113D-02  2.76765D-04
                                           B  1.52636D+13  4.04095D-02  2.79520D-04
 f1 12  3/2 +  f2 32  5/2 -    47592411.96 C  4.36249D+10  1.15499D-04  7.98942D-07
                                           B  4.40530D+10  1.16632D-04  8.06781D-07
 f1 12  3/2 +  f2 33  5/2 -    47592096.01 C  1.13222D+12  2.99763D-03  2.07357D-05
                                           B  1.14115D+12  3.02129D-03  2.08993D-05
 f1 12  3/2 +  f2 34  5/2 -    47591204.71 C  1.39944D+11  3.70527D-04  2.56312D-06
                                           B  1.41173D+11  3.73780D-04  2.58562D-06
 f1 12  3/2 +  f2 35  5/2 -    47590968.44 C  4.54795D+12  1.20416D-02  8.32982D-05
                                           B  4.59791D+12  1.21739D-02  8.42131D-05
 f1 12  3/2 +  f2 36  5/2 -    47590298.61 C  2.26018D+11  5.98445D-04  4.13982D-06
                                           B  2.29657D+11  6.08080D-04  4.20647D-06
 f1 12  3/2 +  f2 37  5/2 -    47588797.42 C  3.67221D+09  9.72378D-06  6.72676D-08
                                           B  3.68884D+09  9.76783D-06  6.75723D-08
 f1 12  3/2 +  f2 38  5/2 -    47588005.14 C  5.79751D+11  1.53520D-03  1.06204D-05
                                           B  5.85283D+11  1.54985D-03  1.07218D-05
 f1 12  3/2 +  f2 39  5/2 -    47587197.11 C  6.25990D+11  1.65770D-03  1.14681D-05
                                           B  6.32681D+11  1.67541D-03  1.15906D-05
 f1  1  5/2 +  f2  1  3/2 -    47604345.73 C  4.83594D+11  1.91954D-03  1.32747D-05
                                           B  4.88988D+11  1.94095D-03  1.34228D-05
 f1  1  5/2 +  f2  2  3/2 -    47601501.26 C  4.23211D+13  1.68006D-01  1.16193D-03
                                           B  4.27792D+13  1.69825D-01  1.17451D-03
 f1  1  5/2 +  f2  3  3/2 -    47594256.46 C  4.23076D+12  1.68004D-02  1.16209D-04
                                           B  4.27779D+12  1.69871D-02  1.17501D-04
 f1  1  5/2 +  f2  4  3/2 -    47586387.85 C  1.26711D+12  5.03336D-03  3.48218D-05
                                           B  1.28061D+12  5.08700D-03  3.51929D-05
 f1  1  5/2 +  f2  5  3/2 -    47581097.37 C  4.86169D+07  1.93165D-07  1.33650D-09
                                           B  5.11643D+07  2.03286D-07  1.40653D-09
 f1  1  5/2 +  f2  6  3/2 -    47578576.58 C  6.15488D+11  2.44571D-03  1.69227D-05
                                           B  6.22024D+11  2.47169D-03  1.71024D-05
 f1  1  5/2 +  f2  7  3/2 -    47576949.96 C  4.82247D+12  1.91640D-02  1.32606D-04
                                           B  4.87461D+12  1.93712D-02  1.34040D-04
 f1  1  5/2 +  f2  8  3/2 -    47575162.20 C  5.96597D+10  2.37099D-04  1.64068D-06
                                           B  6.03270D+10  2.39751D-04  1.65903D-06
 f1  1  5/2 +  f2  9  3/2 -    47571486.89 C  2.35679D+11  9.36777D-04  6.48284D-06
                                           B  2.38110D+11  9.46441D-04  6.54972D-06
 f1  1  5/2 +  f2 10  3/2 -    47568698.31 C  8.02316D+12  3.18942D-02  2.20732D-04
                                           B  8.10895D+12  3.22353D-02  2.23093D-04
 f1  1  5/2 +  f2 11  3/2 -    47565829.26 C  2.20121D+11  8.75148D-04  6.05706D-06
                                           B  2.22473D+11  8.84497D-04  6.12177D-06
 f1  1  5/2 +  f2 12  3/2 -    47563786.39 C  6.97668D+07  2.77399D-07  1.92001D-09
                                           B  7.00524D+07  2.78534D-07  1.92787D-09
 f1  1  5/2 +  f2 13  3/2 -    47563154.60 C  7.01978D+04  2.79120D-10  1.93195D-12
                                           B  1.11742D+05  4.44309D-10  3.07532D-12
 f1  1  5/2 +  f2 14  3/2 -    47561457.74 C  2.30698D+11  9.17366D-04  6.34985D-06
                                           B  2.33342D+11  9.27882D-04  6.42263D-06
 f1  1  5/2 +  f2 15  3/2 -    47559337.26 C  2.06277D+11  8.20329D-04  5.67842D-06
                                           B  2.08909D+11  8.30797D-04  5.75088D-06
 f1  1  5/2 +  f2 16  3/2 -    47555856.16 C  1.98090D+08  7.87886D-07  5.45425D-09
                                           B  2.02069D+08  8.03711D-07  5.56380D-09
 f1  1  5/2 +  f2 17  3/2 -    47554786.25 C  5.98954D+10  2.38240D-04  1.64928D-06
                                           B  6.05025D+10  2.40655D-04  1.66600D-06
 f1  1  5/2 +  f2 18  3/2 -    47554093.27 C  4.92305D+10  1.95825D-04  1.35567D-06
                                           B  4.97870D+10  1.98038D-04  1.37100D-06
 f1  1  5/2 +  f2 19  3/2 -    47551399.00 C  5.82030D+10  2.31541D-04  1.60303D-06
                                           B  5.87132D+10  2.33571D-04  1.61708D-06
 f1  1  5/2 +  f2 20  3/2 -    47550889.42 C  1.03884D+08  4.13276D-07  2.86126D-09
                                           B  1.05791D+08  4.20862D-07  2.91378D-09
 f1  1  5/2 +  f2 21  3/2 -    47549642.06 C  1.59192D+11  6.33337D-04  4.38493D-06
                                           B  1.60746D+11  6.39521D-04  4.42775D-06
 f1  1  5/2 +  f2 22  3/2 -    47548813.11 C  4.34329D+09  1.72802D-05  1.19642D-07
                                           B  4.36572D+09  1.73694D-05  1.20260D-07
 f1  1  5/2 +  f2 23  3/2 -    47547760.05 C  3.06000D+10  1.21750D-04  8.42977D-07
                                           B  3.09151D+10  1.23004D-04  8.51657D-07
 f1  1  5/2 +  f2 24  3/2 -    47547316.37 C  2.07291D+09  8.24777D-06  5.71066D-08
                                           B  2.10358D+09  8.36981D-06  5.79516D-08
 f1  1  5/2 +  f2 25  3/2 -    47546091.60 C  5.72644D+10  2.27858D-04  1.57770D-06
                                           B  5.78586D+10  2.30222D-04  1.59407D-06
 f1  1  5/2 +  f2 26  3/2 -    47545468.92 C  3.11276D+11  1.23861D-03  8.57635D-06
                                           B  3.14631D+11  1.25197D-03  8.66880D-06
 f1  1  5/2 +  f2 27  3/2 -    47544155.31 C  1.56704D+12  6.23585D-03  4.31791D-05
                                           B  1.58442D+12  6.30501D-03  4.36580D-05
 f1  1  5/2 +  f2 28  3/2 -    47543613.25 C  7.56560D+11  3.01071D-03  2.08474D-05
                                           B  7.64760D+11  3.04333D-03  2.10733D-05
 f1  1  5/2 +  f2 29  3/2 -    47541941.56 C  1.70734D+11  6.79478D-04  4.70516D-06
                                           B  1.72573D+11  6.86796D-04  4.75583D-06
 f1  1  5/2 +  f2 30  3/2 -    47541649.69 C  4.06736D+10  1.61872D-04  1.12092D-06
                                           B  4.11487D+10  1.63763D-04  1.13401D-06
 f1  1  5/2 +  f2 31  3/2 -    47541375.14 C  4.70623D+08  1.87300D-06  1.29701D-08
                                           B  4.79447D+08  1.90812D-06  1.32133D-08
 f1  1  5/2 +  f2 32  3/2 -    47539454.89 C  3.73357D+10  1.48602D-04  1.02907D-06
                                           B  3.77263D+10  1.50157D-04  1.03984D-06
 f1  1  5/2 +  f2 33  3/2 -    47539061.02 C  2.77195D+10  1.10330D-04  7.64044D-07
                                           B  2.80202D+10  1.11527D-04  7.72333D-07
 f1  1  5/2 +  f2 34  3/2 -    47537887.74 C  1.28782D+09  5.12609D-06  3.54995D-08
                                           B  1.30491D+09  5.19408D-06  3.59703D-08
 f1  1  5/2 +  f2 35  3/2 -    47536583.00 C  4.80965D+10  1.91455D-04  1.32591D-06
                                           B  4.87513D+10  1.94061D-04  1.34396D-06
 f1  2  5/2 +  f2  1  3/2 -    47604649.63 C  2.30562D+12  9.15161D-03  6.32884D-05
                                           B  2.33044D+12  9.25015D-03  6.39698D-05
 f1  2  5/2 +  f2  2  3/2 -    47601805.16 C  1.17303D+13  4.65664D-02  3.22051D-04
                                           B  1.18549D+13  4.70611D-02  3.25472D-04
 f1  2  5/2 +  f2  3  3/2 -    47594560.36 C  1.39706D+12  5.54765D-03  3.83732D-05
                                           B  1.41039D+12  5.60059D-03  3.87393D-05
 f1  2  5/2 +  f2  4  3/2 -    47586691.75 C  3.35198D+13  1.33149D-01  9.21148D-04
                                           B  3.38558D+13  1.34484D-01  9.30382D-04
 f1  2  5/2 +  f2  5  3/2 -    47581401.27 C  2.17418D+10  8.63835D-05  5.97681D-07
                                           B  2.19248D+10  8.71106D-05  6.02711D-07
 f1  2  5/2 +  f2  6  3/2 -    47578880.48 C  2.08589D+11  8.28844D-04  5.73501D-06
                                           B  2.10398D+11  8.36031D-04  5.78474D-06
 f1  2  5/2 +  f2  7  3/2 -    47577253.86 C  3.87813D+11  1.54111D-03  1.06637D-05
                                           B  3.90431D+11  1.55151D-03  1.07357D-05
 f1  2  5/2 +  f2  8  3/2 -    47575466.10 C  4.36241D+10  1.73368D-04  1.19967D-06
                                           B  4.39851D+10  1.74803D-04  1.20960D-06
 f1  2  5/2 +  f2  9  3/2 -    47571790.79 C  9.79176D+11  3.89198D-03  2.69338D-05
                                           B  9.88144D+11  3.92763D-03  2.71804D-05
 f1  2  5/2 +  f2 10  3/2 -    47569002.21 C  2.30174D+12  9.14993D-03  6.33242D-05
                                           B  2.31893D+12  9.21824D-03  6.37969D-05
 f1  2  5/2 +  f2 11  3/2 -    47566133.16 C  1.07200D+12  4.26196D-03  2.94976D-05
                                           B  1.08137D+12  4.29920D-03  2.97554D-05
 f1  2  5/2 +  f2 12  3/2 -    47564090.29 C  1.97814D+10  7.86514D-05  5.44381D-07
                                           B  1.99579D+10  7.93534D-05  5.49240D-07
 f1  2  5/2 +  f2 13  3/2 -    47563458.50 C  1.58252D+11  6.29231D-04  4.35524D-06
                                           B  1.59736D+11  6.35133D-04  4.39610D-06
 f1  2  5/2 +  f2 14  3/2 -    47561761.64 C  5.87761D+11  2.33719D-03  1.61775D-05
                                           B  5.93749D+11  2.36100D-03  1.63423D-05
 f1  2  5/2 +  f2 15  3/2 -    47559641.16 C  6.08491D+12  2.41984D-02  1.67503D-04
                                           B  6.14262D+12  2.44279D-02  1.69092D-04
 f1  2  5/2 +  f2 16  3/2 -    47556160.06 C  1.92711D+10  7.66484D-05  5.30605D-07
                                           B  1.94241D+10  7.72567D-05  5.34817D-07
 f1  2  5/2 +  f2 17  3/2 -    47555090.15 C  5.37955D+10  2.13974D-04  1.48129D-06
                                           B  5.42079D+10  2.15614D-04  1.49264D-06
 f1  2  5/2 +  f2 18  3/2 -    47554397.17 C  4.99151D+09  1.98545D-05  1.37450D-07
                                           B  5.00450D+09  1.99062D-05  1.37808D-07
 f1  2  5/2 +  f2 19  3/2 -    47551702.90 C  1.73445D+12  6.89982D-03  4.77691D-05
                                           B  1.74936D+12  6.95914D-03  4.81798D-05
 f1  2  5/2 +  f2 20  3/2 -    47551193.32 C  2.26761D+10  9.02098D-05  6.24551D-07
                                           B  2.28829D+10  9.10327D-05  6.30248D-07
 f1  2  5/2 +  f2 21  3/2 -    47549945.96 C  1.79492D+12  7.14091D-03  4.94401D-05
                                           B  1.80976D+12  7.19998D-03  4.98490D-05
 f1  2  5/2 +  f2 22  3/2 -    47549117.01 C  5.92937D+11  2.35903D-03  1.63330D-05
                                           B  5.98109D+11  2.37960D-03  1.64755D-05
 f1  2  5/2 +  f2 23  3/2 -    47548063.95 C  2.11332D+11  8.40829D-04  5.82171D-06
                                           B  2.13009D+11  8.47502D-04  5.86791D-06
 f1  2  5/2 +  f2 24  3/2 -    47547620.27 C  4.36726D+10  1.73764D-04  1.20312D-06
                                           B  4.40866D+10  1.75412D-04  1.21452D-06
 f1  2  5/2 +  f2 25  3/2 -    47546395.50 C  1.33391D+11  5.30762D-04  3.67500D-06
                                           B  1.34380D+11  5.34699D-04  3.70226D-06
 f1  2  5/2 +  f2 26  3/2 -    47545772.82 C  1.78988D+10  7.12211D-05  4.93143D-07
                                           B  1.79131D+10  7.12779D-05  4.93536D-07
 f1  2  5/2 +  f2 27  3/2 -    47544459.21 C  5.78609D+11  2.30247D-03  1.59430D-05
                                           B  5.85414D+11  2.32955D-03  1.61305D-05
 f1  2  5/2 +  f2 28  3/2 -    47543917.15 C  8.51278D+10  3.38759D-04  2.34569D-06
                                           B  8.63213D+10  3.43508D-04  2.37858D-06
 f1  2  5/2 +  f2 29  3/2 -    47542245.46 C  2.34287D+10  9.32389D-05  6.45644D-07
                                           B  2.37427D+10  9.44888D-05  6.54299D-07
 f1  2  5/2 +  f2 30  3/2 -    47541953.59 C  4.79253D+10  1.90730D-04  1.32074D-06
                                           B  4.84345D+10  1.92757D-04  1.33478D-06
 f1  2  5/2 +  f2 31  3/2 -    47541679.04 C  1.05801D+10  4.21066D-05  2.91576D-07
                                           B  1.06842D+10  4.25208D-05  2.94444D-07
 f1  2  5/2 +  f2 32  3/2 -    47539758.79 C  2.15726D+10  8.58614D-05  5.94588D-07
                                           B  2.16973D+10  8.63578D-05  5.98026D-07
 f1  2  5/2 +  f2 33  3/2 -    47539364.92 C  1.29784D+10  5.16562D-05  3.57721D-07
                                           B  1.31234D+10  5.22333D-05  3.61718D-07
 f1  2  5/2 +  f2 34  3/2 -    47538191.64 C  4.13987D+08  1.64782D-06  1.14115D-08
                                           B  4.20215D+08  1.67261D-06  1.15832D-08
 f1  2  5/2 +  f2 35  3/2 -    47536886.90 C  1.45317D+11  5.78447D-04  4.00598D-06
                                           B  1.46831D+11  5.84476D-04  4.04773D-06
 f1  3  5/2 +  f2  1  3/2 -    47609866.68 C  3.95647D+10  1.57008D-04  1.08568D-06
                                           B  3.99940D+10  1.58712D-04  1.09746D-06
 f1  3  5/2 +  f2  2  3/2 -    47607022.20 C  5.12180D+10  2.03278D-04  1.40571D-06
                                           B  5.17690D+10  2.05464D-04  1.42083D-06
 f1  3  5/2 +  f2  3  3/2 -    47599777.40 C  6.36982D+08  2.52887D-06  1.74903D-08
                                           B  6.43651D+08  2.55534D-06  1.76734D-08
 f1  3  5/2 +  f2  4  3/2 -    47591908.79 C  3.68477D+10  1.46337D-04  1.01227D-06
                                           B  3.72240D+10  1.47831D-04  1.02260D-06
 f1  3  5/2 +  f2  5  3/2 -    47586618.31 C  5.87667D+13  2.33437D-01  1.61496D-03
                                           B  5.93583D+13  2.35787D-01  1.63122D-03
 f1  3  5/2 +  f2  6  3/2 -    47584097.53 C  6.09151D+09  2.41997D-05  1.67426D-07
                                           B  6.15164D+09  2.44386D-05  1.69079D-07
 f1  3  5/2 +  f2  7  3/2 -    47582470.91 C  7.54181D+09  2.99634D-05  2.07309D-07
                                           B  7.61503D+09  3.02543D-05  2.09322D-07
 f1  3  5/2 +  f2  8  3/2 -    47580683.15 C  6.62536D+12  2.63243D-02  1.82139D-04
                                           B  6.69168D+12  2.65878D-02  1.83962D-04
 f1  3  5/2 +  f2  9  3/2 -    47577007.84 C  4.91801D+08  1.95436D-06  1.35233D-08
                                           B  4.96973D+08  1.97491D-06  1.36655D-08
 f1  3  5/2 +  f2 10  3/2 -    47574219.25 C  9.18168D+09  3.64912D-05  2.52518D-07
                                           B  9.27218D+09  3.68508D-05  2.55007D-07
 f1  3  5/2 +  f2 11  3/2 -    47571350.21 C  6.62930D+08  2.63503D-06  1.82354D-08
                                           B  6.69507D+08  2.66118D-06  1.84164D-08
 f1  3  5/2 +  f2 12  3/2 -    47569307.33 C  8.26194D+08  3.28426D-06  2.27293D-08
                                           B  8.36174D+08  3.32393D-06  2.30039D-08
 f1  3  5/2 +  f2 13  3/2 -    47568675.55 C  2.65673D+07  1.05612D-07  7.30917D-10
                                           B  2.68430D+07  1.06708D-07  7.38504D-10
 f1  3  5/2 +  f2 14  3/2 -    47566978.69 C  3.43508D+07  1.36563D-07  9.45158D-10
                                           B  3.48496D+07  1.38547D-07  9.58883D-10
 f1  3  5/2 +  f2 15  3/2 -    47564858.21 C  1.22088D+09  4.85410D-06  3.35968D-08
                                           B  1.23270D+09  4.90111D-06  3.39222D-08
 f1  3  5/2 +  f2 16  3/2 -    47561377.10 C  1.09531D+11  4.35551D-04  3.01481D-06
                                           B  1.10540D+11  4.39563D-04  3.04258D-06
 f1  3  5/2 +  f2 17  3/2 -    47560307.19 C  2.33758D+11  9.29581D-04  6.43455D-06
                                           B  2.35749D+11  9.37497D-04  6.48935D-06
 f1  3  5/2 +  f2 18  3/2 -    47559614.21 C  4.06175D+10  1.61527D-04  1.11810D-06
                                           B  4.09879D+10  1.63000D-04  1.12830D-06
 f1  3  5/2 +  f2 19  3/2 -    47556919.95 C  1.86353D+10  7.41171D-05  5.13075D-07
                                           B  1.88002D+10  7.47730D-05  5.17615D-07
 f1  3  5/2 +  f2 20  3/2 -    47556410.36 C  3.03648D+11  1.20771D-03  8.36041D-06
                                           B  3.06171D+11  1.21774D-03  8.42987D-06
 f1  3  5/2 +  f2 21  3/2 -    47555163.00 C  7.92138D+10  3.15075D-04  2.18118D-06
                                           B  7.98725D+10  3.17695D-04  2.19932D-06
 f1  3  5/2 +  f2 22  3/2 -    47554334.06 C  8.24565D+10  3.27985D-04  2.27059D-06
                                           B  8.31724D+10  3.30832D-04  2.29031D-06
 f1  3  5/2 +  f2 23  3/2 -    47553281.00 C  1.58228D+10  6.29405D-05  4.35738D-07
                                           B  1.59629D+10  6.34981D-05  4.39598D-07
 f1  3  5/2 +  f2 24  3/2 -    47552837.32 C  3.96477D+12  1.57716D-02  1.09188D-04
                                           B  3.99841D+12  1.59053D-02  1.10114D-04
 f1  3  5/2 +  f2 25  3/2 -    47551612.54 C  3.90644D+11  1.55403D-03  1.07589D-05
                                           B  3.93886D+11  1.56693D-03  1.08482D-05
 f1  3  5/2 +  f2 26  3/2 -    47550989.87 C  2.56318D+10  1.01969D-04  7.05967D-07
                                           B  2.58123D+10  1.02687D-04  7.10941D-07
 f1  3  5/2 +  f2 27  3/2 -    47549676.26 C  1.34717D+11  5.35966D-04  3.71078D-06
                                           B  1.35730D+11  5.39994D-04  3.73867D-06
 f1  3  5/2 +  f2 28  3/2 -    47549134.20 C  8.94656D+10  3.55943D-04  2.46441D-06
                                           B  9.00443D+10  3.58245D-04  2.48035D-06
 f1  3  5/2 +  f2 29  3/2 -    47547462.51 C  6.65541D+11  2.64807D-03  1.83349D-05
                                           B  6.71086D+11  2.67013D-03  1.84876D-05
 f1  3  5/2 +  f2 30  3/2 -    47547170.63 C  6.75414D+10  2.68738D-04  1.86072D-06
                                           B  6.81702D+10  2.71240D-04  1.87804D-06
 f1  3  5/2 +  f2 31  3/2 -    47546896.08 C  9.62347D+11  3.82910D-03  2.65124D-05
                                           B  9.70226D+11  3.86045D-03  2.67295D-05
 f1  3  5/2 +  f2 32  3/2 -    47544975.83 C  1.04188D+12  4.14587D-03  2.87069D-05
                                           B  1.05038D+12  4.17970D-03  2.89412D-05
 f1  3  5/2 +  f2 33  3/2 -    47544581.97 C  6.82479D+12  2.71579D-02  1.88049D-04
                                           B  6.88096D+12  2.73814D-02  1.89596D-04
 f1  3  5/2 +  f2 34  3/2 -    47543408.69 C  3.80589D+12  1.51455D-02  1.04875D-04
                                           B  3.83785D+12  1.52727D-02  1.05755D-04
 f1  3  5/2 +  f2 35  3/2 -    47542103.95 C  1.96687D+12  7.82759D-03  5.42033D-05
                                           B  1.98355D+12  7.89398D-03  5.46630D-05
 f1  4  5/2 +  f2  1  3/2 -    47619709.58 C  8.57194D+10  3.40028D-04  2.35074D-06
                                           B  8.68567D+10  3.44539D-04  2.38192D-06
 f1  4  5/2 +  f2  2  3/2 -    47616865.11 C  2.87856D+10  1.14199D-04  7.89547D-07
                                           B  2.92000D+10  1.15843D-04  8.00913D-07
 f1  4  5/2 +  f2  3  3/2 -    47609620.31 C  4.08188D+09  1.61987D-05  1.12011D-07
                                           B  4.13080D+09  1.63928D-05  1.13353D-07
 f1  4  5/2 +  f2  4  3/2 -    47601751.70 C  6.18464D+10  2.45515D-04  1.69797D-06
                                           B  6.25734D+10  2.48401D-04  1.71793D-06
 f1  4  5/2 +  f2  5  3/2 -    47596461.22 C  8.58109D+12  3.40724D-02  2.35669D-04
                                           B  8.68072D+12  3.44680D-02  2.38406D-04
 f1  4  5/2 +  f2  6  3/2 -    47593940.43 C  2.51011D+10  9.96779D-05  6.89482D-07
                                           B  2.53801D+10  1.00786D-04  6.97146D-07
 f1  4  5/2 +  f2  7  3/2 -    47592313.81 C  8.35895D+10  3.31961D-04  2.29628D-06
                                           B  8.45176D+10  3.35647D-04  2.32178D-06
 f1  4  5/2 +  f2  8  3/2 -    47590526.05 C  2.19413D+13  8.71424D-02  6.02816D-04
                                           B  2.21875D+13  8.81204D-02  6.09581D-04
 f1  4  5/2 +  f2  9  3/2 -    47586850.74 C  3.46862D+10  1.37782D-04  9.53192D-07
                                           B  3.50745D+10  1.39324D-04  9.63862D-07
 f1  4  5/2 +  f2 10  3/2 -    47584062.16 C  3.01776D+10  1.19887D-04  8.29441D-07
                                           B  3.05282D+10  1.21279D-04  8.39075D-07
 f1  4  5/2 +  f2 11  3/2 -    47581193.11 C  5.17802D+09  2.05732D-05  1.42345D-07
                                           B  5.23871D+09  2.08143D-05  1.44013D-07
 f1  4  5/2 +  f2 12  3/2 -    47579150.24 C  2.92315D+11  1.16152D-03  8.03684D-06
                                           B  2.95636D+11  1.17472D-03  8.12816D-06
 f1  4  5/2 +  f2 13  3/2 -    47578518.45 C  1.21317D+09  4.82070D-06  3.33560D-08
                                           B  1.22702D+09  4.87571D-06  3.37367D-08
 f1  4  5/2 +  f2 14  3/2 -    47576821.59 C  4.04565D+10  1.60771D-04  1.11247D-06
                                           B  4.09157D+10  1.62596D-04  1.12509D-06
 f1  4  5/2 +  f2 15  3/2 -    47574701.11 C  1.01825D+10  4.04680D-05  2.80034D-07
                                           B  1.02993D+10  4.09323D-05  2.83247D-07
 f1  4  5/2 +  f2 16  3/2 -    47571220.01 C  1.24759D+11  4.95899D-04  3.43182D-06
                                           B  1.26167D+11  5.01496D-04  3.47056D-06
 f1  4  5/2 +  f2 17  3/2 -    47570150.10 C  1.50012D+12  5.96301D-03  4.12673D-05
                                           B  1.51728D+12  6.03123D-03  4.17395D-05
 f1  4  5/2 +  f2 18  3/2 -    47569457.12 C  3.56466D+10  1.41700D-04  9.80658D-07
                                           B  3.60478D+10  1.43295D-04  9.91695D-07
 f1  4  5/2 +  f2 19  3/2 -    47566762.85 C  1.99679D+08  7.93841D-07  5.49422D-09
                                           B  2.01613D+08  8.01530D-07  5.54743D-09
 f1  4  5/2 +  f2 20  3/2 -    47566253.27 C  1.99844D+12  7.94515D-03  5.49894D-05
                                           B  2.02130D+12  8.03602D-03  5.56183D-05
 f1  4  5/2 +  f2 21  3/2 -    47565005.91 C  3.81615D+11  1.51726D-03  1.05014D-05
                                           B  3.85983D+11  1.53462D-03  1.06216D-05
 f1  4  5/2 +  f2 22  3/2 -    47564176.96 C  1.25824D+09  5.00279D-06  3.46264D-08
                                           B  1.27559D+09  5.07176D-06  3.51038D-08
 f1  4  5/2 +  f2 23  3/2 -    47563123.90 C  1.19506D+10  4.75181D-05  3.28901D-07
                                           B  1.20849D+10  4.80521D-05  3.32596D-07
 f1  4  5/2 +  f2 24  3/2 -    47562680.22 C  2.54933D+12  1.01369D-02  7.01637D-05
                                           B  2.57902D+12  1.02549D-02  7.09808D-05
 f1  4  5/2 +  f2 25  3/2 -    47561455.44 C  7.56334D+11  3.00755D-03  2.08177D-05
                                           B  7.65074D+11  3.04230D-03  2.10583D-05
 f1  4  5/2 +  f2 26  3/2 -    47560832.77 C  1.27860D+12  5.08447D-03  3.51943D-05
                                           B  1.29318D+12  5.14246D-03  3.55956D-05
 f1  4  5/2 +  f2 27  3/2 -    47559519.16 C  2.71560D+12  1.07994D-02  7.47546D-05
                                           B  2.74666D+12  1.09229D-02  7.56097D-05
 f1  4  5/2 +  f2 28  3/2 -    47558977.10 C  7.44185D+12  2.95955D-02  2.04865D-04
                                           B  7.52659D+12  2.99325D-02  2.07198D-04
 f1  4  5/2 +  f2 29  3/2 -    47557305.41 C  1.08891D+11  4.33079D-04  2.99796D-06
                                           B  1.10180D+11  4.38206D-04  3.03345D-06
 f1  4  5/2 +  f2 30  3/2 -    47557013.54 C  1.02859D+12  4.09093D-03  2.83193D-05
                                           B  1.04023D+12  4.13722D-03  2.86398D-05
 f1  4  5/2 +  f2 31  3/2 -    47556738.99 C  7.78535D+11  3.09644D-03  2.14351D-05
                                           B  7.87590D+11  3.13246D-03  2.16845D-05
 f1  4  5/2 +  f2 32  3/2 -    47554818.74 C  4.25532D+11  1.69259D-03  1.17175D-05
                                           B  4.30543D+11  1.71252D-03  1.18554D-05
 f1  4  5/2 +  f2 33  3/2 -    47554424.87 C  4.96426D+11  1.97461D-03  1.36699D-05
                                           B  5.02569D+11  1.99905D-03  1.38391D-05
 f1  4  5/2 +  f2 34  3/2 -    47553251.59 C  1.41830D+12  5.64178D-03  3.90581D-05
                                           B  1.43385D+12  5.70366D-03  3.94865D-05
 f1  4  5/2 +  f2 35  3/2 -    47551946.85 C  2.63948D+12  1.05000D-02  7.26939D-05
                                           B  2.66893D+12  1.06172D-02  7.35050D-05
 f1  5  5/2 +  f2  1  3/2 -    47627338.42 C  1.21930D+11  4.83514D-04  3.34217D-06
                                           B  1.23656D+11  4.90355D-04  3.38946D-06
 f1  5  5/2 +  f2  2  3/2 -    47624493.95 C  8.45631D+11  3.35374D-03  2.31833D-05
                                           B  8.57557D+11  3.40104D-03  2.35102D-05
 f1  5  5/2 +  f2  3  3/2 -    47617249.15 C  1.21444D+11  4.81789D-04  3.33095D-06
                                           B  1.23063D+11  4.88210D-04  3.37535D-06
 f1  5  5/2 +  f2  4  3/2 -    47609380.54 C  2.86824D+11  1.13826D-03  7.87087D-06
                                           B  2.90906D+11  1.15445D-03  7.98288D-06
 f1  5  5/2 +  f2  5  3/2 -    47604090.06 C  6.29376D+09  2.49822D-05  1.72767D-07
                                           B  6.36111D+09  2.52495D-05  1.74616D-07
 f1  5  5/2 +  f2  6  3/2 -    47601569.27 C  7.37124D+09  2.92622D-05  2.02377D-07
                                           B  7.38592D+09  2.93205D-05  2.02780D-07
 f1  5  5/2 +  f2  7  3/2 -    47599942.65 C  5.11811D+12  2.03192D-02  1.40532D-04
                                           B  5.16974D+12  2.05242D-02  1.41950D-04
 f1  5  5/2 +  f2  8  3/2 -    47598154.89 C  3.32012D+10  1.31820D-04  9.11733D-07
                                           B  3.35128D+10  1.33057D-04  9.20290D-07
 f1  5  5/2 +  f2  9  3/2 -    47594479.58 C  3.49033D+12  1.38600D-02  9.58696D-05
                                           B  3.52665D+12  1.40042D-02  9.68674D-05
 f1  5  5/2 +  f2 10  3/2 -    47591691.00 C  2.05827D+12  8.17429D-03  5.65450D-05
                                           B  2.07807D+12  8.25291D-03  5.70889D-05
 f1  5  5/2 +  f2 11  3/2 -    47588821.95 C  5.74057D+11  2.28010D-03  1.57734D-05
                                           B  5.80315D+11  2.30496D-03  1.59453D-05
 f1  5  5/2 +  f2 12  3/2 -    47586779.08 C  6.44476D+11  2.56002D-03  1.77106D-05
                                           B  6.51340D+11  2.58729D-03  1.78992D-05
 f1  5  5/2 +  f2 13  3/2 -    47586147.29 C  2.28862D+09  9.09119D-06  6.28950D-08
                                           B  2.31060D+09  9.17853D-06  6.34992D-08
 f1  5  5/2 +  f2 14  3/2 -    47584450.43 C  2.43287D+10  9.66490D-05  6.68664D-07
                                           B  2.45176D+10  9.73994D-05  6.73856D-07
 f1  5  5/2 +  f2 15  3/2 -    47582329.95 C  4.08298D+10  1.62217D-04  1.12234D-06
                                           B  4.12152D+10  1.63748D-04  1.13293D-06
 f1  5  5/2 +  f2 16  3/2 -    47578848.85 C  4.85106D+10  1.92761D-04  1.33377D-06
                                           B  4.90976D+10  1.95093D-04  1.34990D-06
 f1  5  5/2 +  f2 17  3/2 -    47577778.94 C  1.40524D+10  5.58406D-05  3.86386D-07
                                           B  1.42861D+10  5.67692D-05  3.92812D-07
 f1  5  5/2 +  f2 18  3/2 -    47577085.96 C  8.25904D+09  3.28203D-05  2.27102D-07
                                           B  8.35247D+09  3.31916D-05  2.29671D-07
 f1  5  5/2 +  f2 19  3/2 -    47574391.69 C  1.67279D+12  6.64822D-03  4.60053D-05
                                           B  1.68958D+12  6.71491D-03  4.64668D-05
 f1  5  5/2 +  f2 20  3/2 -    47573882.11 C  1.18790D+11  4.72120D-04  3.26708D-06
                                           B  1.20053D+11  4.77139D-04  3.30181D-06
 f1  5  5/2 +  f2 21  3/2 -    47572634.75 C  3.26626D+11  1.29821D-03  8.98388D-06
                                           B  3.29760D+11  1.31067D-03  9.07009D-06
 f1  5  5/2 +  f2 22  3/2 -    47571805.81 C  6.09803D+10  2.42381D-04  1.67735D-06
                                           B  6.15669D+10  2.44713D-04  1.69349D-06
 f1  5  5/2 +  f2 23  3/2 -    47570752.74 C  2.14201D+10  8.51434D-05  5.89232D-07
                                           B  2.16264D+10  8.59633D-05  5.94907D-07
 f1  5  5/2 +  f2 24  3/2 -    47570309.06 C  5.20330D+11  2.06831D-03  1.43138D-05
                                           B  5.25906D+11  2.09048D-03  1.44672D-05
 f1  5  5/2 +  f2 25  3/2 -    47569084.29 C  3.58195D+12  1.42390D-02  9.85438D-05
                                           B  3.61946D+12  1.43881D-02  9.95758D-05
 f1  5  5/2 +  f2 26  3/2 -    47568461.61 C  9.95854D+10  3.95883D-04  2.73983D-06
                                           B  1.00550D+11  3.99718D-04  2.76637D-06
 f1  5  5/2 +  f2 27  3/2 -    47567148.00 C  3.19343D+12  1.26956D-02  8.78659D-05
                                           B  3.22843D+12  1.28347D-02  8.88288D-05
 f1  5  5/2 +  f2 28  3/2 -    47566605.95 C  2.64590D+12  1.05191D-02  7.28034D-05
                                           B  2.67418D+12  1.06315D-02  7.35816D-05
 f1  5  5/2 +  f2 29  3/2 -    47564934.26 C  8.52703D+09  3.39026D-05  2.34651D-07
                                           B  8.55270D+09  3.40047D-05  2.35357D-07
 f1  5  5/2 +  f2 30  3/2 -    47564642.38 C  5.65529D+11  2.24851D-03  1.55628D-05
                                           B  5.71387D+11  2.27181D-03  1.57240D-05
 f1  5  5/2 +  f2 31  3/2 -    47564367.83 C  8.25243D+08  3.28116D-06  2.27102D-08
                                           B  8.16945D+08  3.24817D-06  2.24819D-08
 f1  5  5/2 +  f2 32  3/2 -    47562447.58 C  4.49393D+11  1.78693D-03  1.23685D-05
                                           B  4.54095D+11  1.80562D-03  1.24980D-05
 f1  5  5/2 +  f2 33  3/2 -    47562053.71 C  3.63215D+11  1.44428D-03  9.99693D-06
                                           B  3.67020D+11  1.45941D-03  1.01017D-05
 f1  5  5/2 +  f2 34  3/2 -    47560880.43 C  1.77801D+10  7.07039D-05  4.89406D-07
                                           B  1.79745D+10  7.14770D-05  4.94757D-07
 f1  5  5/2 +  f2 35  3/2 -    47559575.69 C  3.10919D+10  1.23646D-04  8.55890D-07
                                           B  3.14674D+10  1.25139D-04  8.66225D-07
 f1  6  5/2 +  f2  1  3/2 -    47628942.94 C  7.60516D+09  3.01561D-05  2.08440D-07
                                           B  7.70230D+09  3.05413D-05  2.11102D-07
 f1  6  5/2 +  f2  2  3/2 -    47626098.47 C  3.11565D+10  1.23557D-04  8.54080D-07
                                           B  3.15448D+10  1.25097D-04  8.64723D-07
 f1  6  5/2 +  f2  3  3/2 -    47618853.67 C  8.61747D+11  3.41846D-03  2.36335D-05
                                           B  8.73213D+11  3.46395D-03  2.39479D-05
 f1  6  5/2 +  f2  4  3/2 -    47610985.06 C  4.40084D+10  1.74634D-04  1.20753D-06
                                           B  4.47211D+10  1.77463D-04  1.22709D-06
 f1  6  5/2 +  f2  5  3/2 -    47605694.58 C  7.03191D+09  2.79103D-05  1.93010D-07
                                           B  7.10704D+09  2.82085D-05  1.95073D-07
 f1  6  5/2 +  f2  6  3/2 -    47603173.79 C  2.55174D+13  1.01292D-01  7.00509D-04
                                           B  2.57917D+13  1.02380D-01  7.08038D-04
 f1  6  5/2 +  f2  7  3/2 -    47601547.17 C  8.73449D+11  3.46740D-03  2.39805D-05
                                           B  8.83528D+11  3.50741D-03  2.42572D-05
 f1  6  5/2 +  f2  8  3/2 -    47599759.41 C  8.94969D+09  3.55310D-05  2.45742D-07
                                           B  9.04316D+09  3.59021D-05  2.48308D-07
 f1  6  5/2 +  f2  9  3/2 -    47596084.10 C  1.47730D+13  5.86589D-02  4.05731D-04
                                           B  1.49272D+13  5.92714D-02  4.09967D-04
 f1  6  5/2 +  f2 10  3/2 -    47593295.52 C  3.04444D+12  1.20900D-02  8.36287D-05
                                           B  3.07635D+12  1.22167D-02  8.45052D-05
 f1  6  5/2 +  f2 11  3/2 -    47590426.47 C  3.52699D+12  1.40079D-02  9.69015D-05
                                           B  3.56499D+12  1.41589D-02  9.79455D-05
 f1  6  5/2 +  f2 12  3/2 -    47588383.60 C  1.18102D+12  4.69100D-03  3.24519D-05
                                           B  1.19321D+12  4.73941D-03  3.27868D-05
 f1  6  5/2 +  f2 13  3/2 -    47587751.81 C  2.75413D+10  1.09396D-04  7.56804D-07
                                           B  2.78209D+10  1.10507D-04  7.64487D-07
 f1  6  5/2 +  f2 14  3/2 -    47586054.95 C  1.06638D+13  4.23606D-02  2.93061D-04
                                           B  1.07752D+13  4.28030D-02  2.96122D-04
 f1  6  5/2 +  f2 15  3/2 -    47583934.47 C  1.02137D+12  4.05763D-03  2.80729D-05
                                           B  1.03056D+12  4.09414D-03  2.83256D-05
 f1  6  5/2 +  f2 16  3/2 -    47580453.37 C  6.44808D+10  2.56202D-04  1.77268D-06
                                           B  6.51739D+10  2.58956D-04  1.79173D-06
 f1  6  5/2 +  f2 17  3/2 -    47579383.46 C  4.92904D+09  1.95855D-05  1.35516D-07
                                           B  4.96409D+09  1.97247D-05  1.36480D-07
 f1  6  5/2 +  f2 18  3/2 -    47578690.48 C  4.94728D+10  1.96585D-04  1.36023D-06
                                           B  4.99905D+10  1.98642D-04  1.37447D-06
 f1  6  5/2 +  f2 19  3/2 -    47575996.21 C  2.36711D+12  9.40700D-03  6.50937D-05
                                           B  2.39182D+12  9.50523D-03  6.57734D-05
 f1  6  5/2 +  f2 20  3/2 -    47575486.63 C  9.93772D+10  3.94938D-04  2.73289D-06
                                           B  1.00307D+11  3.98635D-04  2.75847D-06
 f1  6  5/2 +  f2 21  3/2 -    47574239.27 C  4.33341D+12  1.72225D-02  1.19179D-04
                                           B  4.37876D+12  1.74027D-02  1.20426D-04
 f1  6  5/2 +  f2 22  3/2 -    47573410.33 C  9.01411D+11  3.58264D-03  2.47922D-05
                                           B  9.10953D+11  3.62057D-03  2.50546D-05
 f1  6  5/2 +  f2 23  3/2 -    47572357.26 C  2.02531D+11  8.04990D-04  5.57072D-06
                                           B  2.04535D+11  8.12957D-04  5.62585D-06
 f1  6  5/2 +  f2 24  3/2 -    47571913.58 C  4.83215D+10  1.92065D-04  1.32915D-06
                                           B  4.87782D+10  1.93880D-04  1.34171D-06
 f1  6  5/2 +  f2 25  3/2 -    47570688.81 C  8.98253D+09  3.57050D-05  2.47096D-07
                                           B  9.07926D+09  3.60895D-05  2.49756D-07
 f1  6  5/2 +  f2 26  3/2 -    47570066.13 C  3.51763D+11  1.39827D-03  9.67683D-06
                                           B  3.55730D+11  1.41404D-03  9.78597D-06
 f1  6  5/2 +  f2 27  3/2 -    47568752.52 C  2.65043D+12  1.05361D-02  7.29182D-05
                                           B  2.67948D+12  1.06516D-02  7.37174D-05
 f1  6  5/2 +  f2 28  3/2 -    47568210.47 C  5.93148D+11  2.35797D-03  1.63191D-05
                                           B  5.99661D+11  2.38386D-03  1.64983D-05
 f1  6  5/2 +  f2 29  3/2 -    47566538.78 C  1.67701D+11  6.66719D-04  4.61441D-06
                                           B  1.69217D+11  6.72745D-04  4.65613D-06
 f1  6  5/2 +  f2 30  3/2 -    47566246.90 C  4.85426D+11  1.92990D-03  1.33571D-05
                                           B  4.90063D+11  1.94833D-03  1.34847D-05
 f1  6  5/2 +  f2 31  3/2 -    47565972.35 C  4.59385D+11  1.82639D-03  1.26407D-05
                                           B  4.63848D+11  1.84413D-03  1.27635D-05
 f1  6  5/2 +  f2 32  3/2 -    47564052.10 C  2.17718D+10  8.65657D-05  5.99160D-07
                                           B  2.21711D+10  8.81534D-05  6.10149D-07
 f1  6  5/2 +  f2 33  3/2 -    47563658.23 C  1.82766D+10  7.26698D-05  5.02984D-07
                                           B  1.85168D+10  7.36248D-05  5.09594D-07
 f1  6  5/2 +  f2 34  3/2 -    47562484.95 C  7.15319D+09  2.84433D-05  1.96875D-07
                                           B  7.21531D+09  2.86903D-05  1.98585D-07
 f1  6  5/2 +  f2 35  3/2 -    47561180.21 C  5.68141D+07  2.25923D-07  1.56381D-09
                                           B  5.75095D+07  2.28688D-07  1.58295D-09
 f1  7  5/2 +  f2  1  3/2 -    47629159.16 C  3.29291D+09  1.30570D-05  9.02497D-08
                                           B  3.32671D+09  1.31910D-05  9.11760D-08
 f1  7  5/2 +  f2  2  3/2 -    47626314.69 C  5.04839D+09  2.00202D-05  1.38387D-07
                                           B  5.09635D+09  2.02104D-05  1.39702D-07
 f1  7  5/2 +  f2  3  3/2 -    47619069.89 C  3.48490D+12  1.38241D-02  9.55723D-05
                                           B  3.52147D+12  1.39692D-02  9.65752D-05
 f1  7  5/2 +  f2  4  3/2 -    47611201.28 C  1.26425D+12  5.01675D-03  3.46888D-05
                                           B  1.27701D+12  5.06739D-03  3.50389D-05
 f1  7  5/2 +  f2  5  3/2 -    47605910.80 C  7.19005D+07  2.85377D-07  1.97348D-09
                                           B  7.25037D+07  2.87771D-07  1.99004D-09
 f1  7  5/2 +  f2  6  3/2 -    47603390.01 C  1.89670D+13  7.52890D-02  5.20678D-04
                                           B  1.91736D+13  7.61091D-02  5.26350D-04
 f1  7  5/2 +  f2  7  3/2 -    47601763.39 C  5.45004D+12  2.16353D-02  1.49629D-04
                                           B  5.51047D+12  2.18752D-02  1.51288D-04
 f1  7  5/2 +  f2  8  3/2 -    47599975.63 C  6.29755D+07  2.50016D-07  1.72916D-09
                                           B  6.38553D+07  2.53508D-07  1.75332D-09
 f1  7  5/2 +  f2  9  3/2 -    47596300.32 C  6.64303D+11  2.63772D-03  1.82445D-05
                                           B  6.71069D+11  2.66458D-03  1.84303D-05
 f1  7  5/2 +  f2 10  3/2 -    47593511.74 C  6.41552D+11  2.54768D-03  1.76227D-05
                                           B  6.48093D+11  2.57366D-03  1.78024D-05
 f1  7  5/2 +  f2 11  3/2 -    47590642.69 C  2.45550D+12  9.75227D-03  6.74621D-05
                                           B  2.47908D+12  9.84594D-03  6.81100D-05
 f1  7  5/2 +  f2 12  3/2 -    47588599.82 C  3.20107D+11  1.27145D-03  8.79571D-06
                                           B  3.23268D+11  1.28400D-03  8.88257D-06
 f1  7  5/2 +  f2 13  3/2 -    47587968.03 C  2.68140D+10  1.06507D-04  7.36809D-07
                                           B  2.70863D+10  1.07588D-04  7.44292D-07
 f1  7  5/2 +  f2 14  3/2 -    47586271.17 C  2.79639D+12  1.11082D-02  7.68489D-05
                                           B  2.82242D+12  1.12116D-02  7.75643D-05
 f1  7  5/2 +  f2 15  3/2 -    47584150.69 C  4.78146D+12  1.89952D-02  1.31419D-04
                                           B  4.83167D+12  1.91947D-02  1.32799D-04
 f1  7  5/2 +  f2 16  3/2 -    47580669.59 C  8.79949D+09  3.49627D-05  2.41908D-07
                                           B  8.86207D+09  3.52114D-05  2.43629D-07
 f1  7  5/2 +  f2 17  3/2 -    47579599.68 C  2.94531D+10  1.17031D-04  8.09756D-07
                                           B  2.97750D+10  1.18309D-04  8.18604D-07
 f1  7  5/2 +  f2 18  3/2 -    47578906.70 C  3.80504D+10  1.51196D-04  1.04617D-06
                                           B  3.83896D+10  1.52544D-04  1.05549D-06
 f1  7  5/2 +  f2 19  3/2 -    47576212.43 C  4.10300D+12  1.63054D-02  1.12828D-04
                                           B  4.13993D+12  1.64521D-02  1.13843D-04
 f1  7  5/2 +  f2 20  3/2 -    47575702.85 C  1.80999D+11  7.19309D-04  4.97744D-06
                                           B  1.82781D+11  7.26391D-04  5.02644D-06
 f1  7  5/2 +  f2 21  3/2 -    47574455.49 C  1.51014D+12  6.00176D-03  4.15317D-05
                                           B  1.52213D+12  6.04941D-03  4.18615D-05
 f1  7  5/2 +  f2 22  3/2 -    47573626.54 C  2.37294D+11  9.43111D-04  6.52638D-06
                                           B  2.39032D+11  9.50019D-04  6.57418D-06
 f1  7  5/2 +  f2 23  3/2 -    47572573.48 C  1.54343D+11  6.13456D-04  4.24524D-06
                                           B  1.55732D+11  6.18976D-04  4.28344D-06
 f1  7  5/2 +  f2 24  3/2 -    47572129.80 C  7.87348D+09  3.12947D-05  2.16568D-07
                                           B  7.94771D+09  3.15897D-05  2.18609D-07
 f1  7  5/2 +  f2 25  3/2 -    47570905.03 C  9.37901D+09  3.72806D-05  2.57999D-07
                                           B  9.48309D+09  3.76943D-05  2.60862D-07
 f1  7  5/2 +  f2 26  3/2 -    47570282.35 C  1.68060D+10  6.68040D-05  4.62320D-07
                                           B  1.71224D+10  6.80616D-05  4.71023D-07
 f1  7  5/2 +  f2 27  3/2 -    47568968.74 C  6.15096D+11  2.44514D-03  1.69222D-05
                                           B  6.18640D+11  2.45923D-03  1.70197D-05
 f1  7  5/2 +  f2 28  3/2 -    47568426.68 C  1.17929D+11  4.68804D-04  3.24450D-06
                                           B  1.18563D+11  4.71326D-04  3.26196D-06
 f1  7  5/2 +  f2 29  3/2 -    47566754.99 C  1.74234D+11  6.92682D-04  4.79409D-06
                                           B  1.75883D+11  6.99240D-04  4.83948D-06
 f1  7  5/2 +  f2 30  3/2 -    47566463.12 C  4.70037D+11  1.86870D-03  1.29334D-05
                                           B  4.74230D+11  1.88537D-03  1.30488D-05
 f1  7  5/2 +  f2 31  3/2 -    47566188.57 C  3.72636D+11  1.48149D-03  1.02536D-05
                                           B  3.75855D+11  1.49428D-03  1.03421D-05
 f1  7  5/2 +  f2 32  3/2 -    47564268.32 C  4.18509D+11  1.66399D-03  1.15172D-05
                                           B  4.23285D+11  1.68299D-03  1.16486D-05
 f1  7  5/2 +  f2 33  3/2 -    47563874.45 C  2.78015D+10  1.10541D-04  7.65105D-07
                                           B  2.81514D+10  1.11932D-04  7.74734D-07
 f1  7  5/2 +  f2 34  3/2 -    47562701.17 C  1.47692D+09  5.87262D-06  4.06482D-08
                                           B  1.49195D+09  5.93238D-06  4.10618D-08
 f1  7  5/2 +  f2 35  3/2 -    47561396.43 C  6.98796D+08  2.77876D-06  1.92341D-08
                                           B  7.04159D+08  2.80008D-06  1.93817D-08
 f1  8  5/2 +  f2  1  3/2 -    47632065.47 C  9.27452D+09  3.67707D-05  2.54143D-07
                                           B  9.38619D+09  3.72134D-05  2.57203D-07
 f1  8  5/2 +  f2  2  3/2 -    47629221.00 C  1.60351D+10  6.35818D-05  4.39476D-07
                                           B  1.62263D+10  6.43399D-05  4.44716D-07
 f1  8  5/2 +  f2  3  3/2 -    47621976.20 C  1.05073D+13  4.16758D-02  2.88106D-04
                                           B  1.06292D+13  4.21595D-02  2.91450D-04
 f1  8  5/2 +  f2  4  3/2 -    47614107.59 C  5.73115D+12  2.27394D-02  1.57224D-04
                                           B  5.79576D+12  2.29958D-02  1.58997D-04
 f1  8  5/2 +  f2  5  3/2 -    47608817.11 C  6.11310D+09  2.42603D-05  1.67758D-07
                                           B  6.18065D+09  2.45284D-05  1.69612D-07
 f1  8  5/2 +  f2  6  3/2 -    47606296.32 C  3.05186D+12  1.21128D-02  8.37637D-05
                                           B  3.08525D+12  1.22454D-02  8.46803D-05
 f1  8  5/2 +  f2  7  3/2 -    47604669.70 C  3.27115D+12  1.29841D-02  8.97918D-05
                                           B  3.30671D+12  1.31252D-02  9.07678D-05
 f1  8  5/2 +  f2  8  3/2 -    47602881.94 C  6.79368D+09  2.69679D-05  1.86505D-07
                                           B  6.86707D+09  2.72593D-05  1.88519D-07
 f1  8  5/2 +  f2  9  3/2 -    47599206.63 C  7.78472D+12  3.09067D-02  2.13761D-04
                                           B  7.86754D+12  3.12355D-02  2.16035D-04
 f1  8  5/2 +  f2 10  3/2 -    47596418.05 C  1.52020D+12  6.03618D-03  4.17507D-05
                                           B  1.53620D+12  6.09968D-03  4.21899D-05
 f1  8  5/2 +  f2 11  3/2 -    47593549.00 C  1.26382D+12  5.01879D-03  3.47157D-05
                                           B  1.27697D+12  5.07099D-03  3.50768D-05
 f1  8  5/2 +  f2 12  3/2 -    47591506.13 C  5.74436D+12  2.28135D-02  1.57811D-04
                                           B  5.80359D+12  2.30487D-02  1.59438D-04
 f1  8  5/2 +  f2 13  3/2 -    47590874.34 C  1.03242D+12  4.10033D-03  2.83642D-05
                                           B  1.04301D+12  4.14237D-03  2.86550D-05
 f1  8  5/2 +  f2 14  3/2 -    47589177.48 C  2.04306D+13  8.11472D-02  5.61359D-04
                                           B  2.06392D+13  8.19757D-02  5.67091D-04
 f1  8  5/2 +  f2 15  3/2 -    47587057.00 C  4.10646D+13  1.63117D-01  1.12846D-03
                                           B  4.14803D+13  1.64768D-01  1.13988D-03
 f1  8  5/2 +  f2 16  3/2 -    47583575.90 C  4.11071D+10  1.63310D-04  1.12987D-06
                                           B  4.15172D+10  1.64939D-04  1.14115D-06
 f1  8  5/2 +  f2 17  3/2 -    47582505.99 C  1.09744D+10  4.36008D-05  3.01663D-07
                                           B  1.10836D+10  4.40347D-05  3.04666D-07
 f1  8  5/2 +  f2 18  3/2 -    47581813.00 C  9.70421D+10  3.85556D-04  2.66761D-06
                                           B  9.80019D+10  3.89369D-04  2.69399D-06
 f1  8  5/2 +  f2 19  3/2 -    47579118.74 C  1.88913D+11  7.50649D-04  5.19393D-06
                                           B  1.90759D+11  7.57984D-04  5.24469D-06
 f1  8  5/2 +  f2 20  3/2 -    47578609.16 C  9.01966D+09  3.58406D-05  2.47993D-07
                                           B  9.10758D+09  3.61900D-05  2.50410D-07
 f1  8  5/2 +  f2 21  3/2 -    47577361.80 C  9.34125D+10  3.71205D-04  2.56855D-06
                                           B  9.43234D+10  3.74824D-04  2.59360D-06
 f1  8  5/2 +  f2 22  3/2 -    47576532.85 C  2.36371D+11  9.39329D-04  6.49981D-06
                                           B  2.38658D+11  9.48416D-04  6.56269D-06
 f1  8  5/2 +  f2 23  3/2 -    47575479.79 C  5.37872D+11  2.13758D-03  1.47916D-05
                                           B  5.43057D+11  2.15818D-03  1.49342D-05
 f1  8  5/2 +  f2 24  3/2 -    47575036.11 C  1.27049D+10  5.04920D-05  3.49397D-07
                                           B  1.28267D+10  5.09758D-05  3.52745D-07
 f1  8  5/2 +  f2 25  3/2 -    47573811.33 C  9.28258D+10  3.68928D-04  2.55299D-06
                                           B  9.37114D+10  3.72448D-04  2.57735D-06
 f1  8  5/2 +  f2 26  3/2 -    47573188.66 C  3.83927D+11  1.52593D-03  1.05596D-05
                                           B  3.87586D+11  1.54047D-03  1.06602D-05
 f1  8  5/2 +  f2 27  3/2 -    47571875.05 C  2.34207D+11  9.30912D-04  6.44220D-06
                                           B  2.36421D+11  9.39713D-04  6.50310D-06
 f1  8  5/2 +  f2 28  3/2 -    47571332.99 C  3.36490D+11  1.33749D-03  9.25594D-06
                                           B  3.39668D+11  1.35012D-03  9.34336D-06
 f1  8  5/2 +  f2 29  3/2 -    47569661.30 C  3.35360D+11  1.33309D-03  9.22584D-06
                                           B  3.38507D+11  1.34560D-03  9.31242D-06
 f1  8  5/2 +  f2 30  3/2 -    47569369.42 C  3.89712D+11  1.54917D-03  1.07213D-05
                                           B  3.93361D+11  1.56367D-03  1.08217D-05
 f1  8  5/2 +  f2 31  3/2 -    47569094.88 C  2.69422D+11  1.07101D-03  7.41212D-06
                                           B  2.71950D+11  1.08106D-03  7.48167D-06
 f1  8  5/2 +  f2 32  3/2 -    47567174.63 C  2.98308D+11  1.18593D-03  8.20782D-06
                                           B  3.01080D+11  1.19695D-03  8.28407D-06
 f1  8  5/2 +  f2 33  3/2 -    47566780.76 C  3.15220D+10  1.25318D-04  8.67334D-07
                                           B  3.18140D+10  1.26479D-04  8.75370D-07
 f1  8  5/2 +  f2 34  3/2 -    47565607.48 C  1.04244D+10  4.14451D-05  2.86851D-07
                                           B  1.05217D+10  4.18320D-05  2.89529D-07
 f1  8  5/2 +  f2 35  3/2 -    47564302.74 C  1.54040D+10  6.12465D-05  4.23912D-07
                                           B  1.55468D+10  6.18142D-05  4.27841D-07
 f1  9  5/2 +  f2  1  3/2 -    47639097.76 C  3.05676D+10  1.21156D-04  8.37251D-07
                                           B  3.09902D+10  1.22831D-04  8.48826D-07
 f1  9  5/2 +  f2  2  3/2 -    47636253.29 C  1.85829D+11  7.36625D-04  5.09078D-06
                                           B  1.88327D+11  7.46527D-04  5.15921D-06
 f1  9  5/2 +  f2  3  3/2 -    47629008.49 C  3.91705D+09  1.55319D-05  1.07357D-07
                                           B  4.01816D+09  1.59328D-05  1.10128D-07
 f1  9  5/2 +  f2  4  3/2 -    47621139.88 C  1.05872D+10  4.19942D-05  2.90312D-07
                                           B  1.08777D+10  4.31465D-05  2.98278D-07
 f1  9  5/2 +  f2  5  3/2 -    47615849.40 C  1.06432D+10  4.22259D-05  2.91946D-07
                                           B  1.07788D+10  4.27640D-05  2.95666D-07
 f1  9  5/2 +  f2  6  3/2 -    47613328.61 C  8.73579D+11  3.46621D-03  2.39663D-05
                                           B  8.83485D+11  3.50551D-03  2.42381D-05
 f1  9  5/2 +  f2  7  3/2 -    47611701.99 C  7.39077D+09  2.93273D-05  2.02784D-07
                                           B  7.50814D+09  2.97930D-05  2.06004D-07
 f1  9  5/2 +  f2  8  3/2 -    47609914.23 C  8.89926D+10  3.53157D-04  2.44200D-06
                                           B  9.00629D+10  3.57405D-04  2.47137D-06
 f1  9  5/2 +  f2  9  3/2 -    47606238.92 C  3.15420D+11  1.25190D-03  8.65729D-06
                                           B  3.18751D+11  1.26512D-03  8.74871D-06
 f1  9  5/2 +  f2 10  3/2 -    47603450.34 C  1.68078D+12  6.67181D-03  4.61404D-05
                                           B  1.70007D+12  6.74837D-03  4.66698D-05
 f1  9  5/2 +  f2 11  3/2 -    47600581.29 C  3.43790D+11  1.36483D-03  9.43932D-06
                                           B  3.47697D+11  1.38034D-03  9.54661D-06
 f1  9  5/2 +  f2 12  3/2 -    47598538.42 C  9.71113D+12  3.85560D-02  2.66670D-04
                                           B  9.81226D+12  3.89575D-02  2.69447D-04
 f1  9  5/2 +  f2 13  3/2 -    47597906.63 C  1.46852D+11  5.83061D-04  4.03276D-06
                                           B  1.48452D+11  5.89414D-04  4.07670D-06
 f1  9  5/2 +  f2 14  3/2 -    47596209.77 C  1.16378D+10  4.62100D-05  3.19624D-07
                                           B  1.17657D+10  4.67177D-05  3.23136D-07
 f1  9  5/2 +  f2 15  3/2 -    47594089.29 C  4.07059D+12  1.61644D-02  1.11811D-04
                                           B  4.11625D+12  1.63458D-02  1.13065D-04
 f1  9  5/2 +  f2 16  3/2 -    47590608.19 C  2.02570D+11  8.04528D-04  5.56539D-06
                                           B  2.04756D+11  8.13213D-04  5.62547D-06
 f1  9  5/2 +  f2 17  3/2 -    47589538.28 C  8.61563D+09  3.42195D-05  2.36721D-07
                                           B  8.72856D+09  3.46680D-05  2.39824D-07
 f1  9  5/2 +  f2 18  3/2 -    47588845.29 C  1.63687D+10  6.50149D-05  4.49762D-07
                                           B  1.65569D+10  6.57623D-05  4.54933D-07
 f1  9  5/2 +  f2 19  3/2 -    47586151.03 C  2.66078D+12  1.05696D-02  7.31227D-05
                                           B  2.68901D+12  1.06817D-02  7.38985D-05
 f1  9  5/2 +  f2 20  3/2 -    47585641.45 C  3.85615D+09  1.53183D-05  1.05977D-07
                                           B  3.89753D+09  1.54827D-05  1.07114D-07
 f1  9  5/2 +  f2 21  3/2 -    47584394.09 C  4.22385D+12  1.67798D-02  1.16091D-04
                                           B  4.27086D+12  1.69666D-02  1.17383D-04
 f1  9  5/2 +  f2 22  3/2 -    47583565.14 C  1.05472D+12  4.19016D-03  2.89900D-05
                                           B  1.06633D+12  4.23631D-03  2.93093D-05
 f1  9  5/2 +  f2 23  3/2 -    47582512.08 C  2.14754D+11  8.53207D-04  5.90314D-06
                                           B  2.17280D+11  8.63245D-04  5.97259D-06
 f1  9  5/2 +  f2 24  3/2 -    47582068.40 C  1.56676D+08  6.22480D-07  4.30683D-09
                                           B  1.49297D+08  5.93160D-07  4.10397D-09
 f1  9  5/2 +  f2 25  3/2 -    47580843.62 C  2.53613D+11  1.00766D-03  6.97203D-06
                                           B  2.57490D+11  1.02307D-03  7.07863D-06
 f1  9  5/2 +  f2 26  3/2 -    47580220.95 C  8.89720D+08  3.53516D-06  2.44601D-08
                                           B  9.55585D+08  3.79687D-06  2.62709D-08
 f1  9  5/2 +  f2 27  3/2 -    47578907.34 C  1.21335D+12  4.82133D-03  3.33602D-05
                                           B  1.22500D+12  4.86761D-03  3.36804D-05
 f1  9  5/2 +  f2 28  3/2 -    47578365.28 C  3.76380D+11  1.49560D-03  1.03486D-05
                                           B  3.80103D+11  1.51040D-03  1.04510D-05
 f1  9  5/2 +  f2 29  3/2 -    47576693.59 C  1.33656D+12  5.31139D-03  3.67528D-05
                                           B  1.35166D+12  5.37142D-03  3.71681D-05
 f1  9  5/2 +  f2 30  3/2 -    47576401.71 C  2.78826D+10  1.10805D-04  7.66731D-07
                                           B  2.83175D+10  1.12533D-04  7.78690D-07
 f1  9  5/2 +  f2 31  3/2 -    47576127.17 C  4.20156D+11  1.66971D-03  1.15539D-05
                                           B  4.25313D+11  1.69020D-03  1.16957D-05
 f1  9  5/2 +  f2 32  3/2 -    47574206.92 C  1.76935D+12  7.03201D-03  4.86613D-05
                                           B  1.78908D+12  7.11044D-03  4.92040D-05
 f1  9  5/2 +  f2 33  3/2 -    47573813.05 C  2.17320D+11  8.63718D-04  5.97695D-06
                                           B  2.19725D+11  8.73280D-04  6.04312D-06
 f1  9  5/2 +  f2 34  3/2 -    47572639.77 C  1.09437D+09  4.34969D-06  3.01007D-08
                                           B  1.10217D+09  4.38070D-06  3.03153D-08
 f1  9  5/2 +  f2 35  3/2 -    47571335.03 C  1.04849D+09  4.16759D-06  2.88413D-08
                                           B  1.06109D+09  4.21764D-06  2.91877D-08
 f1 10  5/2 +  f2  1  3/2 -    47639547.75 C  1.41298D+10  5.60028D-05  3.87006D-07
                                           B  1.42977D+10  5.66683D-05  3.91605D-07
 f1 10  5/2 +  f2  2  3/2 -    47636703.28 C  9.50541D+10  3.76787D-04  2.60394D-06
                                           B  9.61822D+10  3.81259D-04  2.63484D-06
 f1 10  5/2 +  f2  3  3/2 -    47629458.48 C  5.16056D+09  2.04623D-05  1.41434D-07
                                           B  5.23557D+09  2.07597D-05  1.43490D-07
 f1 10  5/2 +  f2  4  3/2 -    47621589.87 C  4.11438D+11  1.63194D-03  1.12818D-05
                                           B  4.15985D+11  1.64998D-03  1.14064D-05
 f1 10  5/2 +  f2  5  3/2 -    47616299.39 C  9.20163D+09  3.65059D-05  2.52396D-07
                                           B  9.30277D+09  3.69071D-05  2.55170D-07
 f1 10  5/2 +  f2  6  3/2 -    47613778.60 C  1.46064D+12  5.79544D-03  4.00709D-05
                                           B  1.47711D+12  5.86078D-03  4.05227D-05
 f1 10  5/2 +  f2  7  3/2 -    47612151.98 C  2.12485D+12  8.43143D-03  5.82987D-05
                                           B  2.14849D+12  8.52525D-03  5.89474D-05
 f1 10  5/2 +  f2  8  3/2 -    47610364.22 C  4.88054D+10  1.93675D-04  1.33921D-06
                                           B  4.93337D+10  1.95772D-04  1.35370D-06
 f1 10  5/2 +  f2  9  3/2 -    47606688.91 C  1.60119D+10  6.35502D-05  4.39465D-07
                                           B  1.61816D+10  6.42238D-05  4.44123D-07
 f1 10  5/2 +  f2 10  3/2 -    47603900.33 C  2.67790D+12  1.06296D-02  7.35108D-05
                                           B  2.70662D+12  1.07436D-02  7.42992D-05
 f1 10  5/2 +  f2 11  3/2 -    47601031.28 C  1.61718D+13  6.42001D-02  4.44012D-04
                                           B  1.63448D+13  6.48867D-02  4.48761D-04
 f1 10  5/2 +  f2 12  3/2 -    47598988.41 C  1.05375D+13  4.18362D-02  2.89354D-04
                                           B  1.06499D+13  4.22825D-02  2.92441D-04
 f1 10  5/2 +  f2 13  3/2 -    47598356.62 C  1.13640D+11  4.51186D-04  3.12061D-06
                                           B  1.14836D+11  4.55937D-04  3.15347D-06
 f1 10  5/2 +  f2 14  3/2 -    47596659.76 C  5.49254D+12  2.18087D-02  1.50844D-04
                                           B  5.55035D+12  2.20382D-02  1.52432D-04
 f1 10  5/2 +  f2 15  3/2 -    47594539.28 C  4.05587D+11  1.61057D-03  1.11403D-05
                                           B  4.10038D+11  1.62824D-03  1.12626D-05
 f1 10  5/2 +  f2 16  3/2 -    47591058.18 C  1.84367D+10  7.32220D-05  5.06514D-07
                                           B  1.86204D+10  7.39515D-05  5.11561D-07
 f1 10  5/2 +  f2 17  3/2 -    47589988.27 C  1.33863D+11  5.31664D-04  3.67788D-06
                                           B  1.35257D+11  5.37202D-04  3.71619D-06
 f1 10  5/2 +  f2 18  3/2 -    47589295.29 C  1.95934D+09  7.78215D-06  5.38352D-08
                                           B  1.97778D+09  7.85540D-06  5.43419D-08
 f1 10  5/2 +  f2 19  3/2 -    47586601.02 C  1.22603D+11  4.87015D-04  3.36925D-06
                                           B  1.23778D+11  4.91682D-04  3.40154D-06
 f1 10  5/2 +  f2 20  3/2 -    47586091.44 C  1.30216D+10  5.17267D-05  3.57858D-07
                                           B  1.31512D+10  5.22415D-05  3.61419D-07
 f1 10  5/2 +  f2 21  3/2 -    47584844.08 C  3.83296D+11  1.52267D-03  1.05345D-05
                                           B  3.86839D+11  1.53675D-03  1.06319D-05
 f1 10  5/2 +  f2 22  3/2 -    47584015.14 C  6.21720D+10  2.46991D-04  1.70882D-06
                                           B  6.27369D+10  2.49236D-04  1.72435D-06
 f1 10  5/2 +  f2 23  3/2 -    47582962.07 C  2.12845D+11  8.45610D-04  5.85052D-06
                                           B  2.14880D+11  8.53692D-04  5.90644D-06
 f1 10  5/2 +  f2 24  3/2 -    47582518.39 C  4.30683D+10  1.71109D-04  1.18386D-06
                                           B  4.34648D+10  1.72684D-04  1.19476D-06
 f1 10  5/2 +  f2 25  3/2 -    47581293.62 C  1.68447D+12  6.69268D-03  4.63062D-05
                                           B  1.70035D+12  6.75577D-03  4.67427D-05
 f1 10  5/2 +  f2 26  3/2 -    47580670.94 C  1.95926D+12  7.78468D-03  5.38624D-05
                                           B  1.97800D+12  7.85913D-03  5.43775D-05
 f1 10  5/2 +  f2 27  3/2 -    47579357.33 C  2.75115D+12  1.09317D-02  7.56386D-05
                                           B  2.77803D+12  1.10385D-02  7.63776D-05
 f1 10  5/2 +  f2 28  3/2 -    47578815.28 C  1.39452D+12  5.54125D-03  3.83416D-05
                                           B  1.40817D+12  5.59547D-03  3.87167D-05
 f1 10  5/2 +  f2 29  3/2 -    47577143.59 C  8.94556D+12  3.55484D-02  2.45978D-04
                                           B  9.03111D+12  3.58884D-02  2.48331D-04
 f1 10  5/2 +  f2 30  3/2 -    47576851.71 C  5.33673D+12  2.12077D-02  1.46748D-04
                                           B  5.38795D+12  2.14112D-02  1.48157D-04
 f1 10  5/2 +  f2 31  3/2 -    47576577.16 C  7.45427D+12  2.96229D-02  2.04979D-04
                                           B  7.52545D+12  2.99058D-02  2.06937D-04
 f1 10  5/2 +  f2 32  3/2 -    47574656.91 C  1.60418D+13  6.37545D-02  4.41175D-04
                                           B  1.61939D+13  6.43591D-02  4.45359D-04
 f1 10  5/2 +  f2 33  3/2 -    47574263.04 C  3.09584D+12  1.23039D-02  8.51425D-05
                                           B  3.12522D+12  1.24207D-02  8.59506D-05
 f1 10  5/2 +  f2 34  3/2 -    47573089.76 C  1.38367D+11  5.49943D-04  3.80568D-06
                                           B  1.39677D+11  5.55153D-04  3.84173D-06
 f1 10  5/2 +  f2 35  3/2 -    47571785.02 C  7.08559D+09  2.81635D-05  1.94900D-07
                                           B  7.15141D+09  2.84251D-05  1.96711D-07
 f1 11  5/2 +  f2  1  3/2 -    47644717.89 C  1.33879D+09  5.30507D-06  3.66566D-08
                                           B  1.35606D+09  5.37349D-06  3.71294D-08
 f1 11  5/2 +  f2  2  3/2 -    47641873.41 C  8.51164D+08  3.37322D-06  2.33094D-08
                                           B  8.62083D+08  3.41649D-06  2.36084D-08
 f1 11  5/2 +  f2  3  3/2 -    47634628.62 C  1.35317D+09  5.36432D-06  3.70738D-08
                                           B  1.37339D+09  5.44449D-06  3.76279D-08
 f1 11  5/2 +  f2  4  3/2 -    47626760.01 C  2.74251D+10  1.08757D-04  7.51761D-07
                                           B  2.77465D+10  1.10031D-04  7.60570D-07
 f1 11  5/2 +  f2  5  3/2 -    47621469.53 C  1.34116D+07  5.31966D-08  3.67753D-10
                                           B  1.36035D+07  5.39578D-08  3.73016D-10
 f1 11  5/2 +  f2  6  3/2 -    47618948.74 C  2.19485D+07  8.70670D-08  6.01934D-10
                                           B  2.22049D+07  8.80844D-08  6.08968D-10
 f1 11  5/2 +  f2  7  3/2 -    47617322.12 C  3.90753D+08  1.55018D-06  1.07175D-08
                                           B  3.94865D+08  1.56649D-06  1.08302D-08
 f1 11  5/2 +  f2  8  3/2 -    47615534.36 C  6.43998D+07  2.55503D-07  1.76654D-09
                                           B  6.51014D+07  2.58287D-07  1.78578D-09
 f1 11  5/2 +  f2  9  3/2 -    47611859.05 C  8.57735D+09  3.40355D-05  2.35338D-07
                                           B  8.67357D+09  3.44173D-05  2.37978D-07
 f1 11  5/2 +  f2 10  3/2 -    47609070.47 C  5.98957D+09  2.37698D-05  1.64366D-07
                                           B  6.05571D+09  2.40323D-05  1.66181D-07
 f1 11  5/2 +  f2 11  3/2 -    47606201.42 C  8.61348D+09  3.41870D-05  2.36414D-07
                                           B  8.70391D+09  3.45459D-05  2.38896D-07
 f1 11  5/2 +  f2 12  3/2 -    47604158.55 C  6.89208D+09  2.73571D-05  1.89191D-07
                                           B  6.98363D+09  2.77204D-05  1.91704D-07
 f1 11  5/2 +  f2 13  3/2 -    47603526.76 C  4.40502D+12  1.74855D-02  1.20925D-04
                                           B  4.45810D+12  1.76962D-02  1.22382D-04
 f1 11  5/2 +  f2 14  3/2 -    47601829.90 C  4.94009D+10  1.96109D-04  1.35628D-06
                                           B  4.99862D+10  1.98432D-04  1.37235D-06
 f1 11  5/2 +  f2 15  3/2 -    47599709.42 C  2.97023D+09  1.17921D-05  8.15571D-08
                                           B  2.98032D+09  1.18321D-05  8.18340D-08
 f1 11  5/2 +  f2 16  3/2 -    47596228.32 C  1.03478D+13  4.10878D-02  2.84195D-04
                                           B  1.04570D+13  4.15211D-02  2.87192D-04
 f1 11  5/2 +  f2 17  3/2 -    47595158.40 C  7.02358D+12  2.78896D-02  1.92910D-04
                                           B  7.09753D+12  2.81832D-02  1.94941D-04
 f1 11  5/2 +  f2 18  3/2 -    47594465.42 C  3.06120D+13  1.21559D-01  8.40829D-04
                                           B  3.09326D+13  1.22832D-01  8.49633D-04
 f1 11  5/2 +  f2 19  3/2 -    47591771.16 C  4.32679D+10  1.71835D-04  1.18865D-06
                                           B  4.37363D+10  1.73695D-04  1.20152D-06
 f1 11  5/2 +  f2 20  3/2 -    47591261.58 C  3.86524D+12  1.53508D-02  1.06189D-04
                                           B  3.90540D+12  1.55103D-02  1.07292D-04
 f1 11  5/2 +  f2 21  3/2 -    47590014.22 C  3.99061D+11  1.58495D-03  1.09642D-05
                                           B  4.02892D+11  1.60017D-03  1.10694D-05
 f1 11  5/2 +  f2 22  3/2 -    47589185.27 C  8.15593D+12  3.23941D-02  2.24095D-04
                                           B  8.23826D+12  3.27211D-02  2.26358D-04
 f1 11  5/2 +  f2 23  3/2 -    47588132.21 C  6.82710D+11  2.71174D-03  1.87597D-05
                                           B  6.90071D+11  2.74098D-03  1.89619D-05
 f1 11  5/2 +  f2 24  3/2 -    47587688.53 C  9.95182D+11  3.95296D-03  2.73466D-05
                                           B  1.00502D+12  3.99205D-03  2.76171D-05
 f1 11  5/2 +  f2 25  3/2 -    47586463.75 C  1.88889D+11  7.50322D-04  5.19087D-06
                                           B  1.90946D+11  7.58496D-04  5.24741D-06
 f1 11  5/2 +  f2 26  3/2 -    47585841.08 C  1.57856D+07  6.27066D-08  4.33822D-10
                                           B  1.46144D+07  5.80544D-08  4.01636D-10
 f1 11  5/2 +  f2 27  3/2 -    47584527.47 C  2.42191D+09  9.62133D-06  6.65648D-08
                                           B  2.45684D+09  9.76011D-06  6.75250D-08
 f1 11  5/2 +  f2 28  3/2 -    47583985.41 C  1.14375D+11  4.54378D-04  3.14364D-06
                                           B  1.15573D+11  4.59140D-04  3.17658D-06
 f1 11  5/2 +  f2 29  3/2 -    47582313.72 C  6.94269D+11  2.75833D-03  1.90843D-05
                                           B  7.01363D+11  2.78651D-03  1.92793D-05
 f1 11  5/2 +  f2 30  3/2 -    47582021.84 C  1.57663D+09  6.26400D-06  4.33396D-08
                                           B  1.57093D+09  6.24138D-06  4.31831D-08
 f1 11  5/2 +  f2 31  3/2 -    47581747.30 C  1.41508D+12  5.62225D-03  3.88996D-05
                                           B  1.43017D+12  5.68219D-03  3.93143D-05
 f1 11  5/2 +  f2 32  3/2 -    47579827.05 C  5.28152D+10  2.09856D-04  1.45203D-06
                                           B  5.34109D+10  2.12223D-04  1.46841D-06
 f1 11  5/2 +  f2 33  3/2 -    47579433.18 C  4.21954D+09  1.67662D-05  1.16009D-07
                                           B  4.25951D+09  1.69251D-05  1.17108D-07
 f1 11  5/2 +  f2 34  3/2 -    47578259.90 C  9.36061D+09  3.71960D-05  2.57373D-07
                                           B  9.55259D+09  3.79589D-05  2.62652D-07
 f1 11  5/2 +  f2 35  3/2 -    47576955.16 C  1.19021D+12  4.72976D-03  3.27279D-05
                                           B  1.20047D+12  4.77053D-03  3.30100D-05
 f1 12  5/2 +  f2  1  3/2 -    47646736.33 C  1.98516D+09  7.86573D-06  5.43477D-08
                                           B  2.01333D+09  7.97733D-06  5.51189D-08
 f1 12  5/2 +  f2  2  3/2 -    47643891.86 C  1.74931D+10  6.93204D-05  4.78994D-07
                                           B  1.77365D+10  7.02849D-05  4.85658D-07
 f1 12  5/2 +  f2  3  3/2 -    47636647.06 C  9.50806D+09  3.76894D-05  2.60467D-07
                                           B  9.60480D+09  3.80728D-05  2.63117D-07
 f1 12  5/2 +  f2  4  3/2 -    47628778.45 C  3.02662D+08  1.20013D-06  8.29534D-09
                                           B  3.03872D+08  1.20493D-06  8.32850D-09
 f1 12  5/2 +  f2  5  3/2 -    47623487.97 C  1.16733D+09  4.62979D-06  3.20049D-08
                                           B  1.18265D+09  4.69053D-06  3.24247D-08
 f1 12  5/2 +  f2  6  3/2 -    47620967.18 C  9.51608D+10  3.77460D-04  2.60944D-06
                                           B  9.55490D+10  3.79000D-04  2.62009D-06
 f1 12  5/2 +  f2  7  3/2 -    47619340.57 C  2.40523D+12  9.54113D-03  6.59617D-05
                                           B  2.43333D+12  9.65258D-03  6.67323D-05
 f1 12  5/2 +  f2  8  3/2 -    47617552.81 C  7.97980D+09  3.16568D-05  2.18865D-07
                                           B  8.08056D+09  3.20565D-05  2.21628D-07
 f1 12  5/2 +  f2  9  3/2 -    47613877.49 C  1.20168D+12  4.76794D-03  3.29665D-05
                                           B  1.21640D+12  4.82635D-03  3.33704D-05
 f1 12  5/2 +  f2 10  3/2 -    47611088.91 C  1.02457D+11  4.06569D-04  2.81126D-06
                                           B  1.03815D+11  4.11957D-04  2.84852D-06
 f1 12  5/2 +  f2 11  3/2 -    47608219.86 C  1.72152D+12  6.83216D-03  4.72446D-05
                                           B  1.74070D+12  6.90826D-03  4.77708D-05
 f1 12  5/2 +  f2 12  3/2 -    47606176.99 C  3.13292D+11  1.24346D-03  8.59891D-06
                                           B  3.16833D+11  1.25751D-03  8.69611D-06
 f1 12  5/2 +  f2 13  3/2 -    47605545.20 C  7.44312D+08  2.95426D-06  2.04299D-08
                                           B  7.50044D+08  2.97701D-06  2.05873D-08
 f1 12  5/2 +  f2 14  3/2 -    47603848.35 C  1.65269D+11  6.56020D-04  4.53681D-06
                                           B  1.66239D+11  6.59871D-04  4.56344D-06
 f1 12  5/2 +  f2 15  3/2 -    47601727.86 C  5.15052D+10  2.04463D-04  1.41406D-06
                                           B  5.18903D+10  2.05992D-04  1.42463D-06
 f1 12  5/2 +  f2 16  3/2 -    47598246.76 C  2.75789D+10  1.09497D-04  7.57335D-07
                                           B  2.78739D+10  1.10669D-04  7.65438D-07
 f1 12  5/2 +  f2 17  3/2 -    47597176.85 C  6.70351D+10  2.66164D-04  1.84096D-06
                                           B  6.78239D+10  2.69296D-04  1.86262D-06
 f1 12  5/2 +  f2 18  3/2 -    47596483.87 C  4.19677D+09  1.66638D-05  1.15259D-07
                                           B  4.24101D+09  1.68395D-05  1.16474D-07
 f1 12  5/2 +  f2 19  3/2 -    47593789.61 C  1.16868D+12  4.64092D-03  3.21018D-05
                                           B  1.18027D+12  4.68693D-03  3.24201D-05
 f1 12  5/2 +  f2 20  3/2 -    47593280.02 C  3.93041D+10  1.56083D-04  1.07966D-06
                                           B  3.96392D+10  1.57414D-04  1.08886D-06
 f1 12  5/2 +  f2 21  3/2 -    47592032.66 C  5.12310D+10  2.03457D-04  1.40739D-06
                                           B  5.16762D+10  2.05225D-04  1.41962D-06
 f1 12  5/2 +  f2 22  3/2 -    47591203.72 C  3.48771D+10  1.38515D-04  9.58174D-07
                                           B  3.51964D+10  1.39783D-04  9.66946D-07
 f1 12  5/2 +  f2 23  3/2 -    47590150.65 C  6.55809D+07  2.60467D-07  1.80182D-09
                                           B  6.50972D+07  2.58546D-07  1.78853D-09
 f1 12  5/2 +  f2 24  3/2 -    47589706.97 C  3.11427D+11  1.23691D-03  8.55662D-06
                                           B  3.14544D+11  1.24929D-03  8.64225D-06
 f1 12  5/2 +  f2 25  3/2 -    47588482.20 C  3.95966D+12  1.57276D-02  1.08802D-04
                                           B  3.99972D+12  1.58867D-02  1.09903D-04
 f1 12  5/2 +  f2 26  3/2 -    47587859.52 C  3.24249D+11  1.28794D-03  8.90995D-06
                                           B  3.27489D+11  1.30081D-03  8.99896D-06
 f1 12  5/2 +  f2 27  3/2 -    47586545.91 C  2.27568D+12  9.03965D-03  6.25379D-05
                                           B  2.29915D+12  9.13290D-03  6.31830D-05
 f1 12  5/2 +  f2 28  3/2 -    47586003.86 C  2.18846D+12  8.69337D-03  6.01429D-05
                                           B  2.21096D+12  8.78278D-03  6.07615D-05
 f1 12  5/2 +  f2 29  3/2 -    47584332.17 C  1.72919D+10  6.86947D-05  4.75264D-07
                                           B  1.72366D+10  6.84750D-05  4.73744D-07
 f1 12  5/2 +  f2 30  3/2 -    47584040.29 C  4.26149D+11  1.69296D-03  1.17128D-05
                                           B  4.31372D+11  1.71371D-03  1.18564D-05
 f1 12  5/2 +  f2 31  3/2 -    47583765.74 C  1.25756D+10  4.99598D-05  3.45651D-07
                                           B  1.28894D+10  5.12065D-05  3.54276D-07
 f1 12  5/2 +  f2 32  3/2 -    47581845.49 C  7.96084D+11  3.16290D-03  2.18837D-05
                                           B  8.02752D+11  3.18939D-03  2.20669D-05
 f1 12  5/2 +  f2 33  3/2 -    47581451.63 C  2.09223D+10  8.31271D-05  5.75149D-07
                                           B  2.10608D+10  8.36777D-05  5.78958D-07
 f1 12  5/2 +  f2 34  3/2 -    47580278.34 C  1.95275D+10  7.75894D-05  5.36848D-07
                                           B  1.96913D+10  7.82401D-05  5.41350D-07
 f1 12  5/2 +  f2 35  3/2 -    47578973.60 C  8.99940D+08  3.57596D-06  2.47430D-08
                                           B  9.12848D+08  3.62725D-06  2.50979D-08
 f1 13  5/2 +  f2  1  3/2 -    47647025.68 C  6.29223D+06  2.49311D-08  1.72259D-10
                                           B  6.40965D+06  2.53964D-08  1.75474D-10
 f1 13  5/2 +  f2  2  3/2 -    47644181.21 C  3.15381D+07  1.24975D-07  8.63556D-10
                                           B  3.20135D+07  1.26859D-07  8.76574D-10
 f1 13  5/2 +  f2  3  3/2 -    47636936.41 C  3.95179D+10  1.56644D-04  1.08255D-06
                                           B  4.00285D+10  1.58669D-04  1.09654D-06
 f1 13  5/2 +  f2  4  3/2 -    47629067.80 C  1.84484D+10  7.31515D-05  5.05623D-07
                                           B  1.86705D+10  7.40323D-05  5.11711D-07
 f1 13  5/2 +  f2  5  3/2 -    47623777.32 C  9.64356D+07  3.82471D-07  2.64393D-09
                                           B  9.76226D+07  3.87179D-07  2.67648D-09
 f1 13  5/2 +  f2  6  3/2 -    47621256.53 C  3.73190D+08  1.48026D-06  1.02332D-08
                                           B  3.77639D+08  1.49791D-06  1.03552D-08
 f1 13  5/2 +  f2  7  3/2 -    47619629.91 C  1.09722D+10  4.35243D-05  3.00900D-07
                                           B  1.11010D+10  4.40350D-05  3.04430D-07
 f1 13  5/2 +  f2  8  3/2 -    47617842.15 C  3.77032D+08  1.49571D-06  1.03408D-08
                                           B  3.81413D+08  1.51309D-06  1.04609D-08
 f1 13  5/2 +  f2  9  3/2 -    47614166.84 C  3.96241D+10  1.57216D-04  1.08702D-06
                                           B  4.00704D+10  1.58987D-04  1.09926D-06
 f1 13  5/2 +  f2 10  3/2 -    47611378.26 C  1.53342D+09  6.08483D-06  4.20739D-08
                                           B  1.55048D+09  6.15252D-06  4.25420D-08
 f1 13  5/2 +  f2 11  3/2 -    47608509.21 C  2.87770D+09  1.14205D-05  7.89725D-08
                                           B  2.90658D+09  1.15351D-05  7.97652D-08
 f1 13  5/2 +  f2 12  3/2 -    47606466.34 C  1.25703D+11  4.98909D-04  3.45010D-06
                                           B  1.26984D+11  5.03996D-04  3.48527D-06
 f1 13  5/2 +  f2 13  3/2 -    47605834.55 C  2.32810D+13  9.24037D-02  6.39006D-04
                                           B  2.35189D+13  9.33480D-02  6.45536D-04
 f1 13  5/2 +  f2 14  3/2 -    47604137.69 C  1.92527D+11  7.64207D-04  5.28496D-06
                                           B  1.94473D+11  7.71931D-04  5.33838D-06
 f1 13  5/2 +  f2 15  3/2 -    47602017.21 C  2.04397D+11  8.11397D-04  5.61156D-06
                                           B  2.06362D+11  8.19195D-04  5.66549D-06
 f1 13  5/2 +  f2 16  3/2 -    47598536.11 C  1.68226D+12  6.67904D-03  4.61951D-05
                                           B  1.69992D+12  6.74919D-03  4.66803D-05
 f1 13  5/2 +  f2 17  3/2 -    47597466.20 C  1.14592D+12  4.54983D-03  3.14693D-05
                                           B  1.15780D+12  4.59700D-03  3.17955D-05
 f1 13  5/2 +  f2 18  3/2 -    47596773.22 C  4.72534D+12  1.87623D-02  1.29773D-04
                                           B  4.77458D+12  1.89578D-02  1.31125D-04
 f1 13  5/2 +  f2 19  3/2 -    47594078.95 C  4.19614D+10  1.66630D-04  1.15259D-06
                                           B  4.23702D+10  1.68253D-04  1.16382D-06
 f1 13  5/2 +  f2 20  3/2 -    47593569.37 C  4.37497D+11  1.73735D-03  1.20175D-05
                                           B  4.41896D+11  1.75482D-03  1.21383D-05
 f1 13  5/2 +  f2 21  3/2 -    47592322.01 C  8.68915D+09  3.45074D-05  2.38699D-07
                                           B  8.72871D+09  3.46645D-05  2.39786D-07
 f1 13  5/2 +  f2 22  3/2 -    47591493.06 C  9.12321D+11  3.62325D-03  2.50637D-05
                                           B  9.22157D+11  3.66231D-03  2.53339D-05
 f1 13  5/2 +  f2 23  3/2 -    47590440.00 C  3.82140D+10  1.51772D-04  1.04990D-06
                                           B  3.87369D+10  1.53849D-04  1.06427D-06
 f1 13  5/2 +  f2 24  3/2 -    47589996.32 C  2.88258D+11  1.14488D-03  7.91988D-06
                                           B  2.91393D+11  1.15733D-03  8.00603D-06
 f1 13  5/2 +  f2 25  3/2 -    47588771.54 C  5.42051D+10  2.15298D-04  1.48940D-06
                                           B  5.48634D+10  2.17913D-04  1.50749D-06
 f1 13  5/2 +  f2 26  3/2 -    47588148.87 C  7.29327D+11  2.89690D-03  2.00406D-05
                                           B  7.37127D+11  2.92788D-03  2.02549D-05
 f1 13  5/2 +  f2 27  3/2 -    47586835.26 C  1.83614D+11  7.29358D-04  5.04579D-06
                                           B  1.85593D+11  7.37221D-04  5.10019D-06
 f1 13  5/2 +  f2 28  3/2 -    47586293.20 C  1.36659D+11  5.42856D-04  3.75559D-06
                                           B  1.37958D+11  5.48016D-04  3.79129D-06
 f1 13  5/2 +  f2 29  3/2 -    47584621.51 C  3.18539D+11  1.26543D-03  8.75483D-06
                                           B  3.21546D+11  1.27738D-03  8.83746D-06
 f1 13  5/2 +  f2 30  3/2 -    47584329.64 C  1.28317D+11  5.09759D-04  3.52676D-06
                                           B  1.29857D+11  5.15876D-04  3.56909D-06
 f1 13  5/2 +  f2 31  3/2 -    47584055.09 C  1.63550D+11  6.49734D-04  4.49521D-06
                                           B  1.64702D+11  6.54313D-04  4.52689D-06
 f1 13  5/2 +  f2 32  3/2 -    47582134.84 C  1.02043D+09  4.05418D-06  2.80501D-08
                                           B  1.04475D+09  4.15083D-06  2.87188D-08
 f1 13  5/2 +  f2 33  3/2 -    47581740.97 C  7.48951D+09  2.97565D-05  2.05881D-07
                                           B  7.56579D+09  3.00596D-05  2.07978D-07
 f1 13  5/2 +  f2 34  3/2 -    47580567.69 C  1.41952D+09  5.64015D-06  3.90244D-08
                                           B  1.48556D+09  5.90255D-06  4.08400D-08
 f1 13  5/2 +  f2 35  3/2 -    47579262.95 C  7.94490D+11  3.15691D-03  2.18434D-05
                                           B  8.03647D+11  3.19329D-03  2.20951D-05
 f1 14  5/2 +  f2  1  3/2 -    47649018.92 C  6.83302D+08  2.70716D-06  1.87040D-08
                                           B  6.93791D+08  2.74872D-06  1.89912D-08
 f1 14  5/2 +  f2  2  3/2 -    47646174.44 C  4.42769D+06  1.75440D-08  1.21221D-10
                                           B  4.54568D+06  1.80116D-08  1.24451D-10
 f1 14  5/2 +  f2  3  3/2 -    47638929.64 C  1.33804D+07  5.30339D-08  3.66494D-10
                                           B  1.35310D+07  5.36307D-08  3.70619D-10
 f1 14  5/2 +  f2  4  3/2 -    47631061.03 C  1.99251D+09  7.90005D-06  5.46028D-08
                                           B  2.01838D+09  8.00260D-06  5.53116D-08
 f1 14  5/2 +  f2  5  3/2 -    47625770.55 C  3.73202D+12  1.48002D-02  1.02306D-04
                                           B  3.78134D+12  1.49959D-02  1.03658D-04
 f1 14  5/2 +  f2  6  3/2 -    47623249.77 C  4.36723D+07  1.73212D-07  1.19738D-09
                                           B  4.45002D+07  1.76495D-07  1.22008D-09
 f1 14  5/2 +  f2  7  3/2 -    47621623.15 C  2.86003D+07  1.13441D-07  7.84229D-10
                                           B  2.92559D+07  1.16042D-07  8.02204D-10
 f1 14  5/2 +  f2  8  3/2 -    47619835.39 C  8.42161D+11  3.34063D-03  2.30949D-05
                                           B  8.53050D+11  3.38382D-03  2.33935D-05
 f1 14  5/2 +  f2  9  3/2 -    47616160.08 C  6.49772D+07  2.57787D-07  1.78231D-09
                                           B  6.56028D+07  2.60269D-07  1.79947D-09
 f1 14  5/2 +  f2 10  3/2 -    47613371.49 C  1.41405D+10  5.61070D-05  3.87939D-07
                                           B  1.43030D+10  5.67518D-05  3.92397D-07
 f1 14  5/2 +  f2 11  3/2 -    47610502.45 C  4.25979D+06  1.69041D-08  1.16886D-10
                                           B  4.31516D+06  1.71238D-08  1.18406D-10
 f1 14  5/2 +  f2 12  3/2 -    47608459.58 C  1.19989D+10  4.76193D-05  3.29287D-07
                                           B  1.21298D+10  4.81386D-05  3.32878D-07
 f1 14  5/2 +  f2 13  3/2 -    47607827.79 C  4.23664D+09  1.68141D-05  1.16271D-07
                                           B  4.27874D+09  1.69812D-05  1.17426D-07
 f1 14  5/2 +  f2 14  3/2 -    47606130.93 C  2.39240D+09  9.49548D-06  6.56643D-08
                                           B  2.41777D+09  9.59617D-06  6.63607D-08
 f1 14  5/2 +  f2 15  3/2 -    47604010.45 C  6.01351D+08  2.38699D-06  1.65075D-08
                                           B  6.09837D+08  2.42067D-06  1.67405D-08
 f1 14  5/2 +  f2 16  3/2 -    47600529.35 C  5.00889D+10  1.98851D-04  1.37528D-06
                                           B  5.03147D+10  1.99747D-04  1.38148D-06
 f1 14  5/2 +  f2 17  3/2 -    47599459.43 C  1.14870D+12  4.56050D-03  3.15418D-05
                                           B  1.16109D+12  4.60967D-03  3.18819D-05
 f1 14  5/2 +  f2 18  3/2 -    47598766.45 C  4.32289D+10  1.71630D-04  1.18706D-06
                                           B  4.38091D+10  1.73933D-04  1.20299D-06
 f1 14  5/2 +  f2 19  3/2 -    47596072.19 C  2.36836D+10  9.40403D-05  6.50457D-07
                                           B  2.39494D+10  9.50958D-05  6.57758D-07
 f1 14  5/2 +  f2 20  3/2 -    47595562.61 C  1.11109D+12  4.41191D-03  3.05165D-05
                                           B  1.12322D+12  4.46006D-03  3.08496D-05
 f1 14  5/2 +  f2 21  3/2 -    47594315.24 C  6.65676D+10  2.64339D-04  1.82845D-06
                                           B  6.72986D+10  2.67242D-04  1.84853D-06
 f1 14  5/2 +  f2 22  3/2 -    47593486.30 C  4.72632D+11  1.87688D-03  1.29827D-05
                                           B  4.77692D+11  1.89698D-03  1.31217D-05
 f1 14  5/2 +  f2 23  3/2 -    47592433.24 C  1.08283D+12  4.30026D-03  2.97463D-05
                                           B  1.09422D+12  4.34550D-03  3.00592D-05
 f1 14  5/2 +  f2 24  3/2 -    47591989.56 C  7.46195D+11  2.96342D-03  2.04991D-05
                                           B  7.53932D+11  2.99415D-03  2.07117D-05
 f1 14  5/2 +  f2 25  3/2 -    47590764.78 C  2.54841D+10  1.01212D-04  7.00142D-07
                                           B  2.57607D+10  1.02311D-04  7.07742D-07
 f1 14  5/2 +  f2 26  3/2 -    47590142.11 C  3.01373D+10  1.19696D-04  8.28014D-07
                                           B  3.04732D+10  1.21030D-04  8.37244D-07
 f1 14  5/2 +  f2 27  3/2 -    47588828.50 C  7.52194D+09  2.98764D-05  2.06680D-07
                                           B  7.58382D+09  3.01222D-05  2.08381D-07
 f1 14  5/2 +  f2 28  3/2 -    47588286.44 C  3.74442D+11  1.48728D-03  1.02889D-05
                                           B  3.78189D+11  1.50217D-03  1.03919D-05
 f1 14  5/2 +  f2 29  3/2 -    47586614.75 C  1.36171D+12  5.40909D-03  3.74209D-05
                                           B  1.37675D+12  5.46883D-03  3.78342D-05
 f1 14  5/2 +  f2 30  3/2 -    47586322.87 C  5.43668D+11  2.15963D-03  1.49407D-05
                                           B  5.49466D+11  2.18266D-03  1.51001D-05
 f1 14  5/2 +  f2 31  3/2 -    47586048.32 C  9.68523D+11  3.84733D-03  2.66168D-05
                                           B  9.79427D+11  3.89065D-03  2.69165D-05
 f1 14  5/2 +  f2 32  3/2 -    47584128.07 C  2.37430D+10  9.43236D-05  6.52580D-07
                                           B  2.40854D+10  9.56839D-05  6.61992D-07
 f1 14  5/2 +  f2 33  3/2 -    47583734.21 C  4.77207D+09  1.89583D-05  1.31164D-07
                                           B  4.91523D+09  1.95270D-05  1.35099D-07
 f1 14  5/2 +  f2 34  3/2 -    47582560.93 C  1.62847D+12  6.46984D-03  4.47632D-05
                                           B  1.64720D+12  6.54424D-03  4.52779D-05
 f1 14  5/2 +  f2 35  3/2 -    47581256.19 C  1.29833D+11  5.15850D-04  3.56914D-06
                                           B  1.31586D+11  5.22815D-04  3.61733D-06
 f1  1  5/2 +  f2  1  5/2 -    47605923.94 C  1.41161D+13  5.60277D-02  3.87452D-04
                                           B  1.42651D+13  5.66189D-02  3.91540D-04
 f1  1  5/2 +  f2  2  5/2 -    47602009.37 C  3.03309D+13  1.20405D-01  8.32712D-04
                                           B  3.06599D+13  1.21711D-01  8.41744D-04
 f1  1  5/2 +  f2  3  5/2 -    47597498.52 C  4.41694D+13  1.75373D-01  1.21298D-03
                                           B  4.46626D+13  1.77331D-01  1.22653D-03
 f1  1  5/2 +  f2  4  5/2 -    47589590.61 C  5.10919D+11  2.02926D-03  1.40378D-05
                                           B  5.16593D+11  2.05179D-03  1.41937D-05
 f1  1  5/2 +  f2  5  5/2 -    47588047.08 C  2.11827D+13  8.41383D-02  5.82065D-04
                                           B  2.14106D+13  8.50436D-02  5.88328D-04
 f1  1  5/2 +  f2  6  5/2 -    47583292.31 C  4.81015D+11  1.91099D-03  1.32215D-05
                                           B  4.86045D+11  1.93097D-03  1.33597D-05
 f1  1  5/2 +  f2  7  5/2 -    47581684.80 C  7.22353D+11  2.86998D-03  1.98570D-05
                                           B  7.29935D+11  2.90010D-03  2.00655D-05
 f1  1  5/2 +  f2  8  5/2 -    47576877.03 C  3.86022D+11  1.53401D-03  1.06147D-05
                                           B  3.90680D+11  1.55252D-03  1.07428D-05
 f1  1  5/2 +  f2  9  5/2 -    47573191.30 C  1.69326D+12  6.72990D-03  4.65717D-05
                                           B  1.71311D+12  6.80880D-03  4.71177D-05
 f1  1  5/2 +  f2 10  5/2 -    47572577.21 C  1.83089D+10  7.27711D-05  5.03591D-07
                                           B  1.85523D+10  7.37385D-05  5.10286D-07
 f1  1  5/2 +  f2 11  5/2 -    47569340.79 C  2.39086D+11  9.50404D-04  6.57744D-06
                                           B  2.41875D+11  9.61494D-04  6.65419D-06
 f1  1  5/2 +  f2 12  5/2 -    47566421.29 C  2.65823D+12  1.05682D-02  7.31436D-05
                                           B  2.68672D+12  1.06815D-02  7.39275D-05
 f1  1  5/2 +  f2 13  5/2 -    47565482.81 C  1.33413D+11  5.30425D-04  3.67120D-06
                                           B  1.35195D+11  5.37511D-04  3.72024D-06
 f1  1  5/2 +  f2 14  5/2 -    47564889.30 C  1.36787D+12  5.43851D-03  3.76417D-05
                                           B  1.38378D+12  5.50180D-03  3.80797D-05
 f1  1  5/2 +  f2 15  5/2 -    47564532.94 C  9.31555D+11  3.70383D-03  2.56356D-05
                                           B  9.42091D+11  3.74572D-03  2.59256D-05
 f1  1  5/2 +  f2 16  5/2 -    47562095.98 C  2.10806D+07  8.38244D-08  5.80209D-10
                                           B  2.38434D+07  9.48100D-08  6.56249D-10
 f1  1  5/2 +  f2 17  5/2 -    47561550.17 C  1.38139D+10  5.49307D-05  3.80220D-07
                                           B  1.41728D+10  5.63575D-05  3.90096D-07
 f1  1  5/2 +  f2 18  5/2 -    47559346.66 C  4.13036D+10  1.64257D-04  1.13701D-06
                                           B  4.16481D+10  1.65628D-04  1.14650D-06
 f1  1  5/2 +  f2 19  5/2 -    47558800.27 C  1.24243D+11  4.94105D-04  3.42030D-06
                                           B  1.25467D+11  4.98974D-04  3.45400D-06
 f1  1  5/2 +  f2 20  5/2 -    47556908.23 C  4.20628D+09  1.67294D-05  1.15809D-07
                                           B  4.25372D+09  1.69181D-05  1.17115D-07
 f1  1  5/2 +  f2 21  5/2 -    47555536.49 C  4.07001D+10  1.61883D-04  1.12067D-06
                                           B  4.11518D+10  1.63680D-04  1.13310D-06
 f1  1  5/2 +  f2 22  5/2 -    47555120.61 C  1.30982D+09  5.20985D-06  3.60665D-08
                                           B  1.31507D+09  5.23075D-06  3.62112D-08
 f1  1  5/2 +  f2 23  5/2 -    47553957.34 C  3.60947D+10  1.43575D-04  9.93957D-07
                                           B  3.64983D+10  1.45181D-04  1.00507D-06
 f1  1  5/2 +  f2 24  5/2 -    47552776.25 C  1.04399D+12  4.15291D-03  2.87509D-05
                                           B  1.05582D+12  4.19997D-03  2.90767D-05
 f1  1  5/2 +  f2 25  5/2 -    47551939.02 C  7.17953D+07  2.85607D-07  1.97732D-09
                                           B  7.50834D+07  2.98687D-07  2.06787D-09
 f1  1  5/2 +  f2 26  5/2 -    47550363.20 C  4.81296D+10  1.91476D-04  1.32567D-06
                                           B  4.87039D+10  1.93761D-04  1.34149D-06
 f1  1  5/2 +  f2 27  5/2 -    47549964.02 C  2.32515D+10  9.25037D-05  6.40449D-07
                                           B  2.33471D+10  9.28842D-05  6.43084D-07
 f1  1  5/2 +  f2 28  5/2 -    47548655.46 C  1.29223D+08  5.14128D-07  3.55966D-09
                                           B  1.31317D+08  5.22460D-07  3.61735D-09
 f1  1  5/2 +  f2 29  5/2 -    47547081.04 C  5.83843D+11  2.32304D-03  1.60846D-05
                                           B  5.90061D+11  2.34778D-03  1.62559D-05
 f1  1  5/2 +  f2 30  5/2 -    47546922.32 C  6.91622D+11  2.75190D-03  1.90540D-05
                                           B  6.99137D+11  2.78180D-03  1.92610D-05
 f1  1  5/2 +  f2 31  5/2 -    47546243.05 C  6.34323D+10  2.52399D-04  1.74762D-06
                                           B  6.41694D+10  2.55331D-04  1.76792D-06
 f1  1  5/2 +  f2 32  5/2 -    47545282.55 C  1.01595D+11  4.04267D-04  2.79921D-06
                                           B  1.02729D+11  4.08778D-04  2.83045D-06
 f1  1  5/2 +  f2 33  5/2 -    47544966.59 C  7.51056D+08  2.98863D-06  2.06940D-08
                                           B  7.62400D+08  3.03377D-06  2.10065D-08
 f1  1  5/2 +  f2 34  5/2 -    47544075.29 C  5.13311D+11  2.04266D-03  1.41441D-05
                                           B  5.19346D+11  2.06668D-03  1.43104D-05
 f1  1  5/2 +  f2 35  5/2 -    47543839.02 C  2.12640D+09  8.46183D-06  5.85930D-08
                                           B  2.14838D+09  8.54932D-06  5.91988D-08
 f1  1  5/2 +  f2 36  5/2 -    47543169.19 C  6.64460D+09  2.64424D-05  1.83100D-07
                                           B  6.74403D+09  2.68381D-05  1.85840D-07
 f1  1  5/2 +  f2 37  5/2 -    47541668.00 C  8.93636D+09  3.55648D-05  2.46276D-07
                                           B  9.04745D+09  3.60070D-05  2.49338D-07
 f1  1  5/2 +  f2 38  5/2 -    47540875.73 C  3.82386D+09  1.52187D-05  1.05387D-07
                                           B  3.87441D+09  1.54198D-05  1.06780D-07
 f1  1  5/2 +  f2 39  5/2 -    47540067.70 C  6.75087D+08  2.68688D-06  1.86065D-08
                                           B  6.84057D+08  2.72259D-06  1.88537D-08
 f1  2  5/2 +  f2  1  5/2 -    47606227.84 C  3.64123D+12  1.44520D-02  9.99404D-05
                                           B  3.67898D+12  1.46019D-02  1.00977D-04
 f1  2  5/2 +  f2  2  5/2 -    47602313.27 C  7.67757D+12  3.04773D-02  2.10778D-04
                                           B  7.75838D+12  3.07981D-02  2.12996D-04
 f1  2  5/2 +  f2  3  5/2 -    47597802.42 C  1.76177D+13  6.99493D-02  4.83807D-04
                                           B  1.78128D+13  7.07242D-02  4.89167D-04
 f1  2  5/2 +  f2  4  5/2 -    47589894.51 C  2.85295D+12  1.13311D-02  7.83853D-05
                                           B  2.88008D+12  1.14389D-02  7.91306D-05
 f1  2  5/2 +  f2  5  5/2 -    47588350.98 C  2.81000D+13  1.11613D-01  7.72127D-04
                                           B  2.83677D+13  1.12676D-01  7.79482D-04
 f1  2  5/2 +  f2  6  5/2 -    47583596.21 C  1.51520D+11  6.01955D-04  4.16469D-06
                                           B  1.52986D+11  6.07779D-04  4.20498D-06
 f1  2  5/2 +  f2  7  5/2 -    47581988.70 C  6.78494D+11  2.69569D-03  1.86510D-05
                                           B  6.83933D+11  2.71730D-03  1.88006D-05
 f1  2  5/2 +  f2  8  5/2 -    47577180.93 C  1.51281D+12  6.01167D-03  4.15979D-05
                                           B  1.52724D+12  6.06903D-03  4.19949D-05
 f1  2  5/2 +  f2  9  5/2 -    47573495.20 C  2.16971D+12  8.62343D-03  5.96747D-05
                                           B  2.19037D+12  8.70555D-03  6.02430D-05
 f1  2  5/2 +  f2 10  5/2 -    47572881.11 C  2.63208D+10  1.04614D-04  7.23946D-07
                                           B  2.64583D+10  1.05160D-04  7.27727D-07
 f1  2  5/2 +  f2 11  5/2 -    47569644.69 C  6.18308D+11  2.45784D-03  1.70098D-05
                                           B  6.25399D+11  2.48603D-03  1.72049D-05
 f1  2  5/2 +  f2 12  5/2 -    47566725.19 C  8.13514D+09  3.23421D-05  2.23841D-07
                                           B  7.88711D+09  3.13560D-05  2.17017D-07
 f1  2  5/2 +  f2 13  5/2 -    47565786.71 C  1.36115D+12  5.41161D-03  3.74548D-05
                                           B  1.37261D+12  5.45717D-03  3.77701D-05
 f1  2  5/2 +  f2 14  5/2 -    47565193.20 C  1.54278D+12  6.13387D-03  4.24542D-05
                                           B  1.55805D+12  6.19459D-03  4.28745D-05
 f1  2  5/2 +  f2 15  5/2 -    47564836.84 C  3.57932D+11  1.42311D-03  9.84981D-06
                                           B  3.61617D+11  1.43776D-03  9.95120D-06
 f1  2  5/2 +  f2 16  5/2 -    47562399.88 C  6.70018D+11  2.66421D-03  1.84408D-05
                                           B  6.75848D+11  2.68739D-03  1.86013D-05
 f1  2  5/2 +  f2 17  5/2 -    47561854.07 C  1.29936D+13  5.16678D-02  3.57632D-04
                                           B  1.31062D+13  5.21156D-02  3.60732D-04
 f1  2  5/2 +  f2 18  5/2 -    47559650.56 C  1.14909D+12  4.56967D-03  3.16316D-05
                                           B  1.15893D+12  4.60881D-03  3.19026D-05
 f1  2  5/2 +  f2 19  5/2 -    47559104.17 C  2.56492D+11  1.02004D-03  7.06085D-06
                                           B  2.58087D+11  1.02638D-03  7.10477D-06
 f1  2  5/2 +  f2 20  5/2 -    47557212.13 C  3.00437D+08  1.19489D-06  8.27158D-09
                                           B  3.09260D+08  1.22999D-06  8.51451D-09
 f1  2  5/2 +  f2 21  5/2 -    47555840.39 C  1.22182D+11  4.85969D-04  3.36419D-06
                                           B  1.23412D+11  4.90861D-04  3.39806D-06
 f1  2  5/2 +  f2 22  5/2 -    47555424.51 C  8.94069D+11  3.55615D-03  2.46181D-05
                                           B  9.02734D+11  3.59061D-03  2.48567D-05
 f1  2  5/2 +  f2 23  5/2 -    47554261.24 C  1.46325D+11  5.82034D-04  4.02935D-06
                                           B  1.47626D+11  5.87211D-04  4.06518D-06
 f1  2  5/2 +  f2 24  5/2 -    47553080.15 C  4.11387D+08  1.63645D-06  1.13292D-08
                                           B  4.09096D+08  1.62734D-06  1.12661D-08
 f1  2  5/2 +  f2 25  5/2 -    47552242.92 C  2.54822D+10  1.01369D-04  7.01792D-07
                                           B  2.56745D+10  1.02134D-04  7.07088D-07
 f1  2  5/2 +  f2 26  5/2 -    47550667.10 C  8.43003D+08  3.35371D-06  2.32190D-08
                                           B  8.42451D+08  3.35151D-06  2.32038D-08
 f1  2  5/2 +  f2 27  5/2 -    47550267.92 C  1.99279D+12  7.92802D-03  5.48892D-05
                                           B  2.00806D+12  7.98878D-03  5.53099D-05
 f1  2  5/2 +  f2 28  5/2 -    47548959.36 C  5.46919D+10  2.17596D-04  1.50655D-06
                                           B  5.51972D+10  2.19606D-04  1.52047D-06
 f1  2  5/2 +  f2 29  5/2 -    47547384.94 C  1.13292D+10  4.50769D-05  3.12107D-07
                                           B  1.12762D+10  4.48660D-05  3.10646D-07
 f1  2  5/2 +  f2 30  5/2 -    47547226.22 C  5.49310D+10  2.18563D-04  1.51331D-06
                                           B  5.49719D+10  2.18726D-04  1.51443D-06
 f1  2  5/2 +  f2 31  5/2 -    47546546.95 C  1.77166D+09  7.04938D-06  4.88099D-08
                                           B  1.75378D+09  6.97824D-06  4.83173D-08
 f1  2  5/2 +  f2 32  5/2 -    47545586.44 C  6.61256D+10  2.63123D-04  1.82190D-06
                                           B  6.67574D+10  2.65637D-04  1.83930D-06
 f1  2  5/2 +  f2 33  5/2 -    47545270.49 C  1.50288D+10  5.98026D-05  4.14084D-07
                                           B  1.52123D+10  6.05324D-05  4.19137D-07
 f1  2  5/2 +  f2 34  5/2 -    47544379.19 C  5.48045D+10  2.18085D-04  1.51009D-06
                                           B  5.50029D+10  2.18875D-04  1.51556D-06
 f1  2  5/2 +  f2 35  5/2 -    47544142.92 C  5.03474D+10  2.00351D-04  1.38730D-06
                                           B  5.07802D+10  2.02074D-04  1.39923D-06
 f1  2  5/2 +  f2 36  5/2 -    47543473.09 C  1.04734D+09  4.16788D-06  2.88602D-08
                                           B  1.03989D+09  4.13825D-06  2.86551D-08
 f1  2  5/2 +  f2 37  5/2 -    47541971.90 C  8.54517D+09  3.40075D-05  2.35491D-07
                                           B  8.61550D+09  3.42874D-05  2.37429D-07
 f1  2  5/2 +  f2 38  5/2 -    47541179.63 C  1.43741D+10  5.72073D-05  3.96147D-07
                                           B  1.44764D+10  5.76143D-05  3.98966D-07
 f1  2  5/2 +  f2 39  5/2 -    47540371.60 C  3.20588D+09  1.27594D-05  8.83575D-08
                                           B  3.25366D+09  1.29496D-05  8.96746D-08
 f1  3  5/2 +  f2  1  5/2 -    47611444.89 C  2.59939D+10  1.03147D-04  7.13218D-07
                                           B  2.62780D+10  1.04274D-04  7.21012D-07
 f1  3  5/2 +  f2  2  5/2 -    47607530.31 C  8.80339D+10  3.49388D-04  2.41606D-06
                                           B  8.89756D+10  3.53125D-04  2.44190D-06
 f1  3  5/2 +  f2  3  5/2 -    47603019.46 C  3.10779D+10  1.23365D-04  8.53166D-07
                                           B  3.14020D+10  1.24651D-04  8.62061D-07
 f1  3  5/2 +  f2  4  5/2 -    47595111.56 C  4.50723D+13  1.78976D-01  1.23796D-03
                                           B  4.55215D+13  1.80759D-01  1.25030D-03
 f1  3  5/2 +  f2  5  5/2 -    47593568.03 C  5.96996D+12  2.37074D-02  1.63988D-04
                                           B  6.02899D+12  2.39418D-02  1.65609D-04
 f1  3  5/2 +  f2  6  5/2 -    47588813.25 C  2.25563D+13  8.95914D-02  6.19779D-04
                                           B  2.27760D+13  9.04641D-02  6.25816D-04
 f1  3  5/2 +  f2  7  5/2 -    47587205.75 C  4.75865D+09  1.89022D-05  1.30767D-07
                                           B  4.80280D+09  1.90776D-05  1.31980D-07
 f1  3  5/2 +  f2  8  5/2 -    47582397.98 C  2.74672D+09  1.09127D-05  7.55023D-08
                                           B  2.77190D+09  1.10127D-05  7.61945D-08
 f1  3  5/2 +  f2  9  5/2 -    47578712.24 C  2.37567D+09  9.43996D-06  6.53180D-08
                                           B  2.39659D+09  9.52309D-06  6.58932D-08
 f1  3  5/2 +  f2 10  5/2 -    47578098.16 C  1.43861D+09  5.71660D-06  3.95554D-08
                                           B  1.45135D+09  5.76724D-06  3.99058D-08
 f1  3  5/2 +  f2 11  5/2 -    47574861.74 C  5.83594D+08  2.31934D-06  1.60496D-08
                                           B  5.88318D+08  2.33812D-06  1.61795D-08
 f1  3  5/2 +  f2 12  5/2 -    47571942.23 C  1.90810D+09  7.58419D-06  5.24848D-08
                                           B  1.92410D+09  7.64777D-06  5.29248D-08
 f1  3  5/2 +  f2 13  5/2 -    47571003.76 C  3.26960D+07  1.29963D-07  8.99398D-10
                                           B  3.30350D+07  1.31310D-07  9.08725D-10
 f1  3  5/2 +  f2 14  5/2 -    47570410.24 C  1.52391D+08  6.05753D-07  4.19213D-09
                                           B  1.53834D+08  6.11488D-07  4.23181D-09
 f1  3  5/2 +  f2 15  5/2 -    47570053.88 C  6.06880D+08  2.41237D-06  1.66950D-08
                                           B  6.11174D+08  2.42944D-06  1.68131D-08
 f1  3  5/2 +  f2 16  5/2 -    47567616.92 C  6.62796D+11  2.63491D-03  1.82360D-05
                                           B  6.67200D+11  2.65242D-03  1.83572D-05
 f1  3  5/2 +  f2 17  5/2 -    47567071.11 C  2.10823D+09  8.38135D-06  5.80074D-08
                                           B  2.11829D+09  8.42135D-06  5.82842D-08
 f1  3  5/2 +  f2 18  5/2 -    47564867.60 C  1.82756D+11  7.26621D-04  5.02918D-06
                                           B  1.83832D+11  7.30900D-04  5.05880D-06
 f1  3  5/2 +  f2 19  5/2 -    47564321.22 C  3.24824D+08  1.29150D-06  8.93900D-09
                                           B  3.26708D+08  1.29899D-06  8.99084D-09
 f1  3  5/2 +  f2 20  5/2 -    47562429.17 C  1.41213D+08  5.61509D-07  3.88658D-09
                                           B  1.41785D+08  5.63782D-07  3.90232D-09
 f1  3  5/2 +  f2 21  5/2 -    47561057.44 C  3.02213D+09  1.20176D-05  8.31846D-08
                                           B  3.06082D+09  1.21715D-05  8.42497D-08
 f1  3  5/2 +  f2 22  5/2 -    47560641.55 C  2.15990D+10  8.58909D-05  5.94532D-07
                                           B  2.16667D+10  8.61603D-05  5.96397D-07
 f1  3  5/2 +  f2 23  5/2 -    47559478.29 C  8.60315D+10  3.42131D-04  2.36827D-06
                                           B  8.62524D+10  3.43010D-04  2.37435D-06
 f1  3  5/2 +  f2 24  5/2 -    47558297.20 C  8.32766D+09  3.31192D-05  2.29260D-07
                                           B  8.30641D+09  3.30347D-05  2.28675D-07
 f1  3  5/2 +  f2 25  5/2 -    47557459.96 C  3.06599D+11  1.21939D-03  8.44112D-06
                                           B  3.05315D+11  1.21428D-03  8.40576D-06
 f1  3  5/2 +  f2 26  5/2 -    47555884.14 C  3.34625D+09  1.33094D-05  9.21362D-08
                                           B  3.32471D+09  1.32237D-05  9.15431D-08
 f1  3  5/2 +  f2 27  5/2 -    47555484.96 C  2.20183D+10  8.75773D-05  6.06271D-07
                                           B  2.20698D+10  8.77822D-05  6.07689D-07
 f1  3  5/2 +  f2 28  5/2 -    47554176.41 C  1.56374D+10  6.22007D-05  4.30608D-07
                                           B  1.57266D+10  6.25555D-05  4.33064D-07
 f1  3  5/2 +  f2 29  5/2 -    47552601.99 C  4.83965D+10  1.92519D-04  1.33283D-06
                                           B  4.85055D+10  1.92953D-04  1.33584D-06
 f1  3  5/2 +  f2 30  5/2 -    47552443.26 C  2.20337D+10  8.76497D-05  6.06810D-07
                                           B  2.21475D+10  8.81024D-05  6.09945D-07
 f1  3  5/2 +  f2 31  5/2 -    47551763.99 C  2.62018D+10  1.04233D-04  7.21631D-07
                                           B  2.61851D+10  1.04167D-04  7.21172D-07
 f1  3  5/2 +  f2 32  5/2 -    47550803.49 C  3.95536D+06  1.57355D-08  1.08942D-10
                                           B  3.72503D+06  1.48191D-08  1.02598D-10
 f1  3  5/2 +  f2 33  5/2 -    47550487.53 C  9.98727D+09  3.97325D-05  2.75085D-07
                                           B  1.02305D+10  4.07001D-05  2.81784D-07
 f1  3  5/2 +  f2 34  5/2 -    47549596.23 C  2.18595D+08  8.69671D-07  6.02121D-09
                                           B  2.13723D+08  8.50287D-07  5.88701D-09
 f1  3  5/2 +  f2 35  5/2 -    47549359.96 C  1.17960D+10  4.69306D-05  3.24928D-07
                                           B  1.21805D+10  4.84602D-05  3.35519D-07
 f1  3  5/2 +  f2 36  5/2 -    47548690.14 C  2.64823D+10  1.05363D-04  7.29500D-07
                                           B  2.70716D+10  1.07707D-04  7.45732D-07
 f1  3  5/2 +  f2 37  5/2 -    47547188.95 C  1.54226D+09  6.13644D-06  4.24881D-08
                                           B  1.57282D+09  6.25806D-06  4.33302D-08
 f1  3  5/2 +  f2 38  5/2 -    47546396.67 C  1.10069D+08  4.37964D-07  3.03247D-09
                                           B  1.12628D+08  4.48146D-07  3.10297D-09
 f1  3  5/2 +  f2 39  5/2 -    47545588.64 C  8.44540D+09  3.36054D-05  2.32688D-07
                                           B  8.59076D+09  3.41838D-05  2.36693D-07
 f1  4  5/2 +  f2  1  5/2 -    47621287.79 C  2.29901D+11  9.11899D-04  6.30407D-06
                                           B  2.32725D+11  9.23101D-04  6.38151D-06
 f1  4  5/2 +  f2  2  5/2 -    47617373.22 C  1.86777D+11  7.40971D-04  5.12285D-06
                                           B  1.89153D+11  7.50397D-04  5.18802D-06
 f1  4  5/2 +  f2  3  5/2 -    47612862.37 C  2.02738D+11  8.04444D-04  5.56221D-06
                                           B  2.05127D+11  8.13925D-04  5.62776D-06
 f1  4  5/2 +  f2  4  5/2 -    47604954.46 C  3.89313D+13  1.54527D-01  1.06863D-03
                                           B  3.93758D+13  1.56291D-01  1.08083D-03
 f1  4  5/2 +  f2  5  5/2 -    47603410.93 C  1.29894D+12  5.15610D-03  3.56582D-05
                                           B  1.31362D+12  5.21440D-03  3.60613D-05
 f1  4  5/2 +  f2  6  5/2 -    47598656.16 C  6.61227D+13  2.62525D-01  1.81573D-03
                                           B  6.68625D+13  2.65462D-01  1.83604D-03
 f1  4  5/2 +  f2  7  5/2 -    47597048.65 C  1.59919D+10  6.34963D-05  4.39181D-07
                                           B  1.61600D+10  6.41638D-05  4.43798D-07
 f1  4  5/2 +  f2  8  5/2 -    47592240.88 C  2.31190D+09  9.18134D-06  6.35105D-08
                                           B  2.33972D+09  9.29180D-06  6.42746D-08
 f1  4  5/2 +  f2  9  5/2 -    47588555.15 C  1.85494D+09  7.36775D-06  5.09692D-08
                                           B  1.87789D+09  7.45890D-06  5.15998D-08
 f1  4  5/2 +  f2 10  5/2 -    47587941.06 C  3.07628D+09  1.22191D-05  8.45317D-08
                                           B  3.11341D+09  1.23666D-05  8.55521D-08
 f1  4  5/2 +  f2 11  5/2 -    47584704.64 C  3.76816D+08  1.49694D-06  1.03565D-08
                                           B  3.79168D+08  1.50628D-06  1.04211D-08
 f1  4  5/2 +  f2 12  5/2 -    47581785.14 C  1.00149D+10  3.97899D-05  2.75301D-07
                                           B  1.01408D+10  4.02901D-05  2.78762D-07
 f1  4  5/2 +  f2 13  5/2 -    47580846.66 C  4.92008D+09  1.95486D-05  1.35257D-07
                                           B  4.97100D+09  1.97510D-05  1.36657D-07
 f1  4  5/2 +  f2 14  5/2 -    47580253.15 C  6.78863D+09  2.69735D-05  1.86632D-07
                                           B  6.86519D+09  2.72777D-05  1.88737D-07
 f1  4  5/2 +  f2 15  5/2 -    47579896.79 C  3.52092D+08  1.39900D-06  9.67988D-09
                                           B  3.55805D+08  1.41375D-06  9.78196D-09
 f1  4  5/2 +  f2 16  5/2 -    47577459.83 C  4.38134D+11  1.74106D-03  1.20472D-05
                                           B  4.42890D+11  1.75996D-03  1.21780D-05
 f1  4  5/2 +  f2 17  5/2 -    47576914.02 C  3.72709D+09  1.48111D-05  1.02486D-07
                                           B  3.77615D+09  1.50060D-05  1.03835D-07
 f1  4  5/2 +  f2 18  5/2 -    47574710.51 C  5.09176D+10  2.02360D-04  1.40031D-06
                                           B  5.14568D+10  2.04503D-04  1.41514D-06
 f1  4  5/2 +  f2 19  5/2 -    47574164.12 C  3.27258D+08  1.30064D-06  9.00038D-09
                                           B  3.30030D+08  1.31166D-06  9.07662D-09
 f1  4  5/2 +  f2 20  5/2 -    47572272.08 C  9.22114D+08  3.66510D-06  2.53634D-08
                                           B  9.32453D+08  3.70620D-06  2.56478D-08
 f1  4  5/2 +  f2 21  5/2 -    47570900.34 C  3.50164D+11  1.39187D-03  9.63236D-06
                                           B  3.54151D+11  1.40772D-03  9.74203D-06
 f1  4  5/2 +  f2 22  5/2 -    47570484.46 C  5.43016D+09  2.15847D-05  1.49377D-07
                                           B  5.48645D+09  2.18085D-05  1.50926D-07
 f1  4  5/2 +  f2 23  5/2 -    47569321.19 C  5.81776D+10  2.31265D-04  1.60051D-06
                                           B  5.87817D+10  2.33667D-04  1.61713D-06
 f1  4  5/2 +  f2 24  5/2 -    47568140.10 C  4.76068D+10  1.89254D-04  1.30980D-06
                                           B  4.81746D+10  1.91511D-04  1.32542D-06
 f1  4  5/2 +  f2 25  5/2 -    47567302.87 C  4.29156D+11  1.70611D-03  1.18079D-05
                                           B  4.34444D+11  1.72713D-03  1.19534D-05
 f1  4  5/2 +  f2 26  5/2 -    47565727.05 C  2.87701D+09  1.14383D-05  7.91670D-08
                                           B  2.91299D+09  1.15814D-05  8.01569D-08
 f1  4  5/2 +  f2 27  5/2 -    47565327.87 C  1.04527D+12  4.15583D-03  2.87636D-05
                                           B  1.05697D+12  4.20234D-03  2.90855D-05
 f1  4  5/2 +  f2 28  5/2 -    47564019.31 C  1.36280D+12  5.41857D-03  3.75044D-05
                                           B  1.37824D+12  5.47994D-03  3.79291D-05
 f1  4  5/2 +  f2 29  5/2 -    47562444.89 C  6.65152D+12  2.64485D-02  1.83068D-04
                                           B  6.72653D+12  2.67468D-02  1.85133D-04
 f1  4  5/2 +  f2 30  5/2 -    47562286.17 C  3.16712D+12  1.25936D-02  8.71689D-05
                                           B  3.20299D+12  1.27362D-02  8.81560D-05
 f1  4  5/2 +  f2 31  5/2 -    47561606.90 C  4.31523D+12  1.71593D-02  1.18773D-04
                                           B  4.36399D+12  1.73532D-02  1.20115D-04
 f1  4  5/2 +  f2 32  5/2 -    47560646.39 C  8.91465D+09  3.54501D-05  2.45384D-07
                                           B  9.01651D+09  3.58552D-05  2.48187D-07
 f1  4  5/2 +  f2 33  5/2 -    47560330.44 C  3.44616D+11  1.37042D-03  9.48604D-06
                                           B  3.48551D+11  1.38607D-03  9.59438D-06
 f1  4  5/2 +  f2 34  5/2 -    47559439.14 C  2.42145D+11  9.62965D-04  6.66576D-06
                                           B  2.44909D+11  9.73957D-04  6.74184D-06
 f1  4  5/2 +  f2 35  5/2 -    47559202.87 C  7.17417D+11  2.85306D-03  1.97493D-05
                                           B  7.25352D+11  2.88462D-03  1.99678D-05
 f1  4  5/2 +  f2 36  5/2 -    47558533.04 C  3.02624D+09  1.20353D-05  8.33111D-08
                                           B  3.06749D+09  1.21993D-05  8.44465D-08
 f1  4  5/2 +  f2 37  5/2 -    47557031.85 C  3.01166D+09  1.19780D-05  8.29176D-08
                                           B  3.04327D+09  1.21038D-05  8.37879D-08
 f1  4  5/2 +  f2 38  5/2 -    47556239.57 C  4.20446D+10  1.67226D-04  1.15764D-06
                                           B  4.25179D+10  1.69109D-04  1.17067D-06
 f1  4  5/2 +  f2 39  5/2 -    47555431.54 C  8.01853D+10  3.18936D-04  2.20790D-06
                                           B  8.11008D+10  3.22578D-04  2.23311D-06
 f1  5  5/2 +  f2  1  5/2 -    47628916.63 C  7.01097D+11  2.78001D-03  1.92155D-05
                                           B  7.09758D+11  2.81435D-03  1.94528D-05
 f1  5  5/2 +  f2  2  5/2 -    47625002.06 C  1.05195D+13  4.17191D-02  2.88387D-04
                                           B  1.06474D+13  4.22263D-02  2.91893D-04
 f1  5  5/2 +  f2  3  5/2 -    47620491.21 C  1.72874D+12  6.85727D-03  4.74060D-05
                                           B  1.74927D+12  6.93871D-03  4.79690D-05
 f1  5  5/2 +  f2  4  5/2 -    47612583.31 C  5.94033D+11  2.35709D-03  1.62978D-05
                                           B  6.00988D+11  2.38469D-03  1.64886D-05
 f1  5  5/2 +  f2  5  5/2 -    47611039.77 C  5.44059D+12  2.15894D-02  1.49282D-04
                                           B  5.50416D+12  2.18416D-02  1.51026D-04
 f1  5  5/2 +  f2  6  5/2 -    47606285.00 C  1.12267D+11  4.45586D-04  3.08137D-06
                                           B  1.13537D+11  4.50628D-04  3.11623D-06
 f1  5  5/2 +  f2  7  5/2 -    47604677.49 C  5.75454D+12  2.28413D-02  1.57960D-04
                                           B  5.82231D+12  2.31103D-02  1.59820D-04
 f1  5  5/2 +  f2  8  5/2 -    47599869.72 C  2.85566D+11  1.13371D-03  7.84103D-06
                                           B  2.87823D+11  1.14267D-03  7.90301D-06
 f1  5  5/2 +  f2  9  5/2 -    47596183.99 C  1.57440D+12  6.25145D-03  4.32399D-05
                                           B  1.58896D+12  6.30925D-03  4.36396D-05
 f1  5  5/2 +  f2 10  5/2 -    47595569.91 C  1.45347D+12  5.77140D-03  3.99200D-05
                                           B  1.46735D+12  5.82654D-03  4.03014D-05
 f1  5  5/2 +  f2 11  5/2 -    47592333.48 C  1.10754D+13  4.39839D-02  3.04251D-04
                                           B  1.11869D+13  4.44267D-02  3.07314D-04
 f1  5  5/2 +  f2 12  5/2 -    47589413.98 C  1.38325D+13  5.49402D-02  3.80063D-04
                                           B  1.39787D+13  5.55206D-02  3.84078D-04
 f1  5  5/2 +  f2 13  5/2 -    47588475.50 C  1.30267D+13  5.17416D-02  3.57943D-04
                                           B  1.31670D+13  5.22989D-02  3.61798D-04
 f1  5  5/2 +  f2 14  5/2 -    47587881.99 C  2.94878D+12  1.17128D-02  8.10286D-05
                                           B  2.98063D+12  1.18393D-02  8.19037D-05
 f1  5  5/2 +  f2 15  5/2 -    47587525.63 C  3.28106D+12  1.30328D-02  9.01610D-05
                                           B  3.31605D+12  1.31718D-02  9.11227D-05
 f1  5  5/2 +  f2 16  5/2 -    47585088.67 C  2.44116D+09  9.69760D-06  6.70917D-08
                                           B  2.46541D+09  9.79393D-06  6.77582D-08
 f1  5  5/2 +  f2 17  5/2 -    47584542.86 C  4.12076D+12  1.63702D-02  1.13257D-04
                                           B  4.16312D+12  1.65385D-02  1.14421D-04
 f1  5  5/2 +  f2 18  5/2 -    47582339.35 C  6.35951D+10  2.52663D-04  1.74812D-06
                                           B  6.41959D+10  2.55050D-04  1.76463D-06
 f1  5  5/2 +  f2 19  5/2 -    47581792.97 C  1.76860D+11  7.02678D-04  4.86173D-06
                                           B  1.79068D+11  7.11453D-04  4.92245D-06
 f1  5  5/2 +  f2 20  5/2 -    47579900.92 C  9.99018D+10  3.96950D-04  2.74655D-06
                                           B  1.01033D+11  4.01443D-04  2.77764D-06
 f1  5  5/2 +  f2 21  5/2 -    47578529.19 C  2.43993D+12  9.69536D-03  6.70855D-05
                                           B  2.46583D+12  9.79827D-03  6.77976D-05
 f1  5  5/2 +  f2 22  5/2 -    47578113.30 C  1.48440D+13  5.89855D-02  4.08144D-04
                                           B  1.50016D+13  5.96116D-02  4.12477D-04
 f1  5  5/2 +  f2 23  5/2 -    47576950.03 C  1.34530D+12  5.34608D-03  3.69926D-05
                                           B  1.35896D+12  5.40038D-03  3.73683D-05
 f1  5  5/2 +  f2 24  5/2 -    47575768.94 C  5.14531D+12  2.04479D-02  1.41494D-04
                                           B  5.19929D+12  2.06624D-02  1.42979D-04
 f1  5  5/2 +  f2 25  5/2 -    47574931.71 C  6.53855D+10  2.59857D-04  1.79817D-06
                                           B  6.60904D+10  2.62658D-04  1.81756D-06
 f1  5  5/2 +  f2 26  5/2 -    47573355.89 C  7.37004D+10  2.92922D-04  2.02704D-06
                                           B  7.44866D+10  2.96046D-04  2.04867D-06
 f1  5  5/2 +  f2 27  5/2 -    47572956.71 C  6.24730D+11  2.48302D-03  1.71829D-05
                                           B  6.32601D+11  2.51431D-03  1.73994D-05
 f1  5  5/2 +  f2 28  5/2 -    47571648.15 C  1.21265D+09  4.82003D-06  3.33562D-08
                                           B  1.22895D+09  4.88481D-06  3.38045D-08
 f1  5  5/2 +  f2 29  5/2 -    47570073.73 C  1.29713D+12  5.15613D-03  3.56834D-05
                                           B  1.31018D+12  5.20802D-03  3.60425D-05
 f1  5  5/2 +  f2 30  5/2 -    47569915.01 C  1.04215D+12  4.14261D-03  2.86693D-05
                                           B  1.05255D+12  4.18397D-03  2.89555D-05
 f1  5  5/2 +  f2 31  5/2 -    47569235.74 C  5.13554D+10  2.04147D-04  1.41284D-06
                                           B  5.18657D+10  2.06175D-04  1.42688D-06
 f1  5  5/2 +  f2 32  5/2 -    47568275.24 C  6.27201D+11  2.49334D-03  1.72560D-05
                                           B  6.34364D+11  2.52181D-03  1.74530D-05
 f1  5  5/2 +  f2 33  5/2 -    47567959.28 C  1.22489D+10  4.86943D-05  3.37007D-07
                                           B  1.23883D+10  4.92483D-05  3.40841D-07
 f1  5  5/2 +  f2 34  5/2 -    47567067.98 C  7.80811D+10  3.10414D-04  2.14838D-06
                                           B  7.84684D+10  3.11954D-04  2.15904D-06
 f1  5  5/2 +  f2 35  5/2 -    47566831.71 C  1.59585D+11  6.34441D-04  4.39099D-06
                                           B  1.60962D+11  6.39918D-04  4.42890D-06
 f1  5  5/2 +  f2 36  5/2 -    47566161.88 C  1.28942D+09  5.12635D-06  3.54802D-08
                                           B  1.31179D+09  5.21528D-06  3.60956D-08
 f1  5  5/2 +  f2 37  5/2 -    47564660.70 C  1.09491D+10  4.35329D-05  3.01307D-07
                                           B  1.10592D+10  4.39708D-05  3.04338D-07
 f1  5  5/2 +  f2 38  5/2 -    47563868.42 C  3.32875D+07  1.32353D-07  9.16081D-10
                                           B  3.47060D+07  1.37994D-07  9.55120D-10
 f1  5  5/2 +  f2 39  5/2 -    47563060.39 C  8.35282D+07  3.32126D-07  2.29884D-09
                                           B  8.12973D+07  3.23255D-07  2.23744D-09
 f1  6  5/2 +  f2  1  5/2 -    47630521.15 C  4.56047D+10  1.80820D-04  1.24979D-06
                                           B  4.61824D+10  1.83111D-04  1.26562D-06
 f1  6  5/2 +  f2  2  5/2 -    47626606.58 C  3.46693D+09  1.37485D-05  9.50344D-08
                                           B  3.50202D+09  1.38876D-05  9.59962D-08
 f1  6  5/2 +  f2  3  5/2 -    47622095.73 C  7.09147D+12  2.81273D-02  1.94444D-04
                                           B  7.17667D+12  2.84653D-02  1.96781D-04
 f1  6  5/2 +  f2  4  5/2 -    47614187.83 C  8.57597D+11  3.40267D-03  2.35266D-05
                                           B  8.67517D+11  3.44203D-03  2.37987D-05
 f1  6  5/2 +  f2  5  5/2 -    47612644.29 C  8.47938D+12  3.36456D-02  2.32639D-04
                                           B  8.57659D+12  3.40314D-02  2.35306D-04
 f1  6  5/2 +  f2  6  5/2 -    47607889.52 C  3.35266D+10  1.33058D-04  9.20106D-07
                                           B  3.39058D+10  1.34563D-04  9.30511D-07
 f1  6  5/2 +  f2  7  5/2 -    47606282.01 C  2.71003D+12  1.07561D-02  7.43817D-05
                                           B  2.73937D+12  1.08726D-02  7.51870D-05
 f1  6  5/2 +  f2  8  5/2 -    47601474.24 C  3.06741D+13  1.21770D-01  8.42161D-04
                                           B  3.09943D+13  1.23041D-01  8.50951D-04
 f1  6  5/2 +  f2  9  5/2 -    47597788.51 C  1.02964D+13  4.08808D-02  2.82754D-04
                                           B  1.04075D+13  4.13220D-02  2.85805D-04
 f1  6  5/2 +  f2 10  5/2 -    47597174.42 C  4.86539D+12  1.93181D-02  1.33616D-04
                                           B  4.91935D+12  1.95323D-02  1.35098D-04
 f1  6  5/2 +  f2 11  5/2 -    47593938.00 C  2.56233D+13  1.01751D-01  7.03824D-04
                                           B  2.58922D+13  1.02819D-01  7.11212D-04
 f1  6  5/2 +  f2 12  5/2 -    47591018.50 C  1.86482D+12  7.40620D-03  5.12326D-05
                                           B  1.88370D+12  7.48121D-03  5.17514D-05
 f1  6  5/2 +  f2 13  5/2 -    47590080.02 C  1.08642D+12  4.31495D-03  2.98493D-05
                                           B  1.09705D+12  4.35717D-03  3.01414D-05
 f1  6  5/2 +  f2 14  5/2 -    47589486.51 C  1.97409D+12  7.84069D-03  5.42399D-05
                                           B  1.99478D+12  7.92286D-03  5.48083D-05
 f1  6  5/2 +  f2 15  5/2 -    47589130.15 C  9.79511D+11  3.89048D-03  2.69135D-05
                                           B  9.89550D+11  3.93035D-03  2.71894D-05
 f1  6  5/2 +  f2 16  5/2 -    47586693.19 C  8.82805D+10  3.50673D-04  2.42601D-06
                                           B  8.91442D+10  3.54104D-04  2.44975D-06
 f1  6  5/2 +  f2 17  5/2 -    47586147.38 C  8.49989D+11  3.37646D-03  2.33591D-05
                                           B  8.58164D+11  3.40893D-03  2.35838D-05
 f1  6  5/2 +  f2 18  5/2 -    47583943.87 C  3.72806D+11  1.48105D-03  1.02467D-05
                                           B  3.76518D+11  1.49580D-03  1.03488D-05
 f1  6  5/2 +  f2 19  5/2 -    47583397.48 C  4.63942D+12  1.84315D-02  1.27521D-04
                                           B  4.68966D+12  1.86311D-02  1.28902D-04
 f1  6  5/2 +  f2 20  5/2 -    47581505.44 C  7.99813D+10  3.17776D-04  2.19866D-06
                                           B  8.07386D+10  3.20785D-04  2.21948D-06
 f1  6  5/2 +  f2 21  5/2 -    47580133.71 C  6.41358D+08  2.54834D-06  1.76323D-08
                                           B  6.48486D+08  2.57667D-06  1.78282D-08
 f1  6  5/2 +  f2 22  5/2 -    47579717.82 C  1.57090D+11  6.24186D-04  4.31885D-06
                                           B  1.58959D+11  6.31612D-04  4.37023D-06
 f1  6  5/2 +  f2 23  5/2 -    47578554.55 C  4.43334D+10  1.76164D-04  1.21894D-06
                                           B  4.47315D+10  1.77746D-04  1.22989D-06
 f1  6  5/2 +  f2 24  5/2 -    47577373.46 C  4.20732D+11  1.67191D-03  1.15688D-05
                                           B  4.25303D+11  1.69008D-03  1.16945D-05
 f1  6  5/2 +  f2 25  5/2 -    47576536.23 C  9.50106D+09  3.77568D-05  2.61263D-07
                                           B  9.60804D+09  3.81820D-05  2.64205D-07
 f1  6  5/2 +  f2 26  5/2 -    47574960.41 C  4.04031D+10  1.60571D-04  1.11113D-06
                                           B  4.07977D+10  1.62139D-04  1.12198D-06
 f1  6  5/2 +  f2 27  5/2 -    47574561.23 C  1.70051D+12  6.75830D-03  4.67669D-05
                                           B  1.71786D+12  6.82729D-03  4.72443D-05
 f1  6  5/2 +  f2 28  5/2 -    47573252.67 C  3.90474D+09  1.55194D-05  1.07396D-07
                                           B  3.93381D+09  1.56350D-05  1.08196D-07
 f1  6  5/2 +  f2 29  5/2 -    47571678.25 C  3.16216D+11  1.25689D-03  8.69807D-06
                                           B  3.19071D+11  1.26823D-03  8.77660D-06
 f1  6  5/2 +  f2 30  5/2 -    47571519.53 C  5.87995D+11  2.33716D-03  1.61740D-05
                                           B  5.93280D+11  2.35817D-03  1.63194D-05
 f1  6  5/2 +  f2 31  5/2 -    47570840.26 C  1.36854D+10  5.43984D-05  3.76462D-07
                                           B  1.38377D+10  5.50036D-05  3.80650D-07
 f1  6  5/2 +  f2 32  5/2 -    47569879.76 C  5.11705D+11  2.03406D-03  1.40769D-05
                                           B  5.18188D+11  2.05984D-03  1.42553D-05
 f1  6  5/2 +  f2 33  5/2 -    47569563.80 C  7.16892D+10  2.84973D-04  1.97220D-06
                                           B  7.24167D+10  2.87865D-04  1.99221D-06
 f1  6  5/2 +  f2 34  5/2 -    47568672.50 C  1.55923D+12  6.19838D-03  4.28976D-05
                                           B  1.57598D+12  6.26494D-03  4.33583D-05
 f1  6  5/2 +  f2 35  5/2 -    47568436.23 C  1.35225D+10  5.37562D-05  3.72036D-07
                                           B  1.36780D+10  5.43743D-05  3.76314D-07
 f1  6  5/2 +  f2 36  5/2 -    47567766.40 C  2.11403D+10  8.40416D-05  5.81644D-07
                                           B  2.13539D+10  8.48909D-05  5.87522D-07
 f1  6  5/2 +  f2 37  5/2 -    47566265.22 C  2.66791D+10  1.06067D-04  7.34106D-07
                                           B  2.69844D+10  1.07281D-04  7.42506D-07
 f1  6  5/2 +  f2 38  5/2 -    47565472.94 C  6.94793D+08  2.76236D-06  1.91190D-08
                                           B  6.97064D+08  2.77139D-06  1.91815D-08
 f1  6  5/2 +  f2 39  5/2 -    47564664.91 C  7.44436D+09  2.95983D-05  2.04861D-07
                                           B  7.51581D+09  2.98824D-05  2.06827D-07
 f1  7  5/2 +  f2  1  5/2 -    47630737.37 C  7.48670D+09  2.96842D-05  2.05170D-07
                                           B  7.56585D+09  2.99980D-05  2.07339D-07
 f1  7  5/2 +  f2  2  5/2 -    47626822.80 C  8.44874D+09  3.35041D-05  2.31591D-07
                                           B  8.53701D+09  3.38541D-05  2.34011D-07
 f1  7  5/2 +  f2  3  5/2 -    47622311.95 C  4.48799D+11  1.78008D-03  1.23057D-05
                                           B  4.53505D+11  1.79875D-03  1.24347D-05
 f1  7  5/2 +  f2  4  5/2 -    47614404.04 C  3.42582D+10  1.35924D-04  9.39796D-07
                                           B  3.46023D+10  1.37289D-04  9.49236D-07
 f1  7  5/2 +  f2  5  5/2 -    47612860.51 C  2.28323D+11  9.05960D-04  6.26413D-06
                                           B  2.30570D+11  9.14880D-04  6.32580D-06
 f1  7  5/2 +  f2  6  5/2 -    47608105.74 C  9.01814D+08  3.57902D-06  2.47491D-08
                                           B  9.09786D+08  3.61066D-06  2.49679D-08
 f1  7  5/2 +  f2  7  5/2 -    47606498.23 C  2.57546D+12  1.02219D-02  7.06873D-05
                                           B  2.60315D+12  1.03318D-02  7.14473D-05
 f1  7  5/2 +  f2  8  5/2 -    47601690.46 C  9.44995D+11  3.75140D-03  2.59446D-05
                                           B  9.53568D+11  3.78544D-03  2.61800D-05
 f1  7  5/2 +  f2  9  5/2 -    47598004.73 C  5.22415D+12  2.07418D-02  1.43461D-04
                                           B  5.28197D+12  2.09714D-02  1.45049D-04
 f1  7  5/2 +  f2 10  5/2 -    47597390.64 C  2.09388D+13  8.31369D-02  5.75025D-04
                                           B  2.11522D+13  8.39842D-02  5.80885D-04
 f1  7  5/2 +  f2 11  5/2 -    47594154.22 C  2.59455D+12  1.03030D-02  7.12665D-05
                                           B  2.62174D+12  1.04110D-02  7.20135D-05
 f1  7  5/2 +  f2 12  5/2 -    47591234.72 C  3.21470D+12  1.27672D-02  8.83170D-05
[truncated: 511,477 more chars]
