# Supplementary material for: Ab Initio Manganese Kα and Kβ Energy Eigenvalues, Shake-Off Probabilities, Auger Rates, with Convergence Tests
Source: Molecules. 2024 Sep 4;29(17):4199. doi: 10.3390/molecules29174199 (PMC11487437; doi:10.3390/molecules29174199)
Supplement: Supplementary file 1 [file molecules-29-04199-s001.zip › Mn_Ka_3p-5f.ct]

 Transition between files:
 f1 = iMn_Ka_3p-4s
 f2 = fMn_Ka_3p-4s


 Electric 2**( 1)-pole transitions
 =================================

    Upper         Lower 
File Lev J  P File Lev J  P    E (Kays)        A (s-1)        gf          S
 f1  1  1/2 -  f2  1  1/2 +  47591702.48 C  3.41160D+13  4.51630D-02  3.12412D-04
                                         B  3.42974D+13  4.54033D-02  3.14074D-04
 f1  1  1/2 -  f2  2  1/2 +  47584279.36 C  3.56862D+13  4.72565D-02  3.26944D-04
                                         B  3.58911D+13  4.75278D-02  3.28821D-04
 f1  1  1/2 -  f2  3  1/2 +  47576053.90 C  5.00214D+12  6.62623D-03  4.58515D-05
                                         B  5.02776D+12  6.66017D-03  4.60864D-05
 f1  1  1/2 -  f2  4  1/2 +  47573037.71 C  2.47445D+11  3.27827D-04  2.26861D-06
                                         B  2.48569D+11  3.29316D-04  2.27891D-06
 f1  1  1/2 -  f2  5  1/2 +  47570684.70 C  6.41054D+10  8.49383D-05  5.87814D-07
                                         B  6.43249D+10  8.52291D-05  5.89826D-07
 f1  1  1/2 -  f2  6  1/2 +  47562848.54 C  3.00012D+12  3.97640D-03  2.75231D-05
                                         B  3.01151D+12  3.99151D-03  2.76277D-05
 f1  1  1/2 -  f2  7  1/2 +  47559890.33 C  5.56601D+12  7.37820D-03  5.10723D-05
                                         B  5.58571D+12  7.40431D-03  5.12530D-05
 f1  1  1/2 -  f2  8  1/2 +  47556431.89 C  4.70723D+12  6.24072D-03  4.32017D-05
                                         B  4.72691D+12  6.26681D-03  4.33823D-05
 f1  1  1/2 -  f2  9  1/2 +  47551786.16 C  1.36924D+12  1.81566D-03  1.25702D-05
                                         B  1.37321D+12  1.82093D-03  1.26067D-05
 f1  1  1/2 -  f2 10  1/2 +  47549270.50 C  6.20942D+10  8.23477D-05  5.70142D-07
                                         B  6.19982D+10  8.22203D-05  5.69260D-07
 f1  1  1/2 -  f2 11  1/2 +  47544010.50 C  9.02690D+10  1.19739D-04  8.29114D-07
                                         B  9.06599D+10  1.20257D-04  8.32705D-07
 f1  1  1/2 -  f2 12  1/2 +  47538742.36 C  4.03131D+11  5.34858D-04  3.70396D-06
                                         B  4.04305D+11  5.36416D-04  3.71475D-06
 f1  1  1/2 -  f2 13  1/2 +  47536813.95 C  2.08314D+12  2.76406D-03  1.91422D-05
                                         B  2.08904D+12  2.77188D-03  1.91964D-05
 f1  1  1/2 -  f2 14  1/2 +  47532144.11 C  5.15892D+12  6.84655D-03  4.74198D-05
                                         B  5.17232D+12  6.86434D-03  4.75430D-05
 f1  1  1/2 -  f2 15  1/2 +  47529349.58 C  6.78546D+12  9.00623D-03  6.23816D-05
                                         B  6.80728D+12  9.03520D-03  6.25823D-05
 f1  1  1/2 -  f2 16  1/2 +  47526838.01 C  6.33977D+10  8.41557D-05  5.82935D-07
                                         B  6.31235D+10  8.37917D-05  5.80413D-07
 f1  1  1/2 -  f2 17  1/2 +  47525833.49 C  7.18561D+09  9.53876D-06  6.60751D-08
                                         B  7.03144D+09  9.33411D-06  6.46575D-08
 f1  1  1/2 -  f2 18  1/2 +  47523708.74 C  4.50551D+10  5.98151D-05  4.14358D-07
                                         B  4.53787D+10  6.02448D-05  4.17335D-07
 f1  1  1/2 -  f2 19  1/2 +  47522089.18 C  1.68302D+10  2.23452D-05  1.54798D-07
                                         B  1.70285D+10  2.26085D-05  1.56622D-07
 f1  1  1/2 -  f2 20  1/2 +  47520663.05 C  3.21317D+12  4.26635D-03  2.95562D-05
                                         B  3.21879D+12  4.27382D-03  2.96080D-05
 f1  1  1/2 -  f2 21  1/2 +  47517720.59 C  1.40286D+12  1.86290D-03  1.29066D-05
                                         B  1.40711D+12  1.86855D-03  1.29457D-05
 f1  1  1/2 -  f2 22  1/2 +  47515306.16 C  5.95232D+12  7.90510D-03  5.47708D-05
                                         B  5.96950D+12  7.92791D-03  5.49289D-05
 f1  1  1/2 -  f2 23  1/2 +  47513500.65 C  1.27546D+10  1.69403D-05  1.17376D-07
                                         B  1.25288D+10  1.66404D-05  1.15298D-07
 f1  1  1/2 -  f2 24  1/2 +  47512109.15 C  1.80094D+11  2.39210D-04  1.65749D-06
                                         B  1.80269D+11  2.39441D-04  1.65909D-06
 f1  1  1/2 -  f2 25  1/2 +  47511433.78 C  5.91805D+11  7.86086D-04  5.44688D-06
                                         B  5.91801D+11  7.86081D-04  5.44684D-06
 f1  1  1/2 -  f2 26  1/2 +  47509295.75 C  1.41329D+12  1.87742D-03  1.30095D-05
                                         B  1.41959D+12  1.88579D-03  1.30675D-05
 f1  1  1/2 -  f2 27  1/2 +  47508333.54 C  1.83955D+12  2.44377D-03  1.69343D-05
                                         B  1.84396D+12  2.44963D-03  1.69748D-05
 f1  1  1/2 -  f2 28  1/2 +  47507613.10 C  4.35415D+10  5.78449D-05  4.00846D-07
                                         B  4.36268D+10  5.79582D-05  4.01631D-07
 f1  1  1/2 -  f2 29  1/2 +  47503558.30 C  6.16978D+11  8.19795D-04  5.68139D-06
                                         B  6.17299D+11  8.20222D-04  5.68435D-06
 f1  1  1/2 -  f2 30  1/2 +  47502693.00 C  2.59020D+11  3.44180D-04  2.38530D-06
                                         B  2.59869D+11  3.45307D-04  2.39311D-06
 f1  1  1/2 -  f2 31  1/2 +  47499767.21 C  2.88773D+11  3.83762D-04  2.65978D-06
                                         B  2.89372D+11  3.84558D-04  2.66530D-06
 f1  1  1/2 -  f2 32  1/2 +  47496929.56 C  1.63179D+12  2.16881D-03  1.50325D-05
                                         B  1.64155D+12  2.18178D-03  1.51224D-05
 f1  1  1/2 -  f2 33  1/2 +  47495742.76 C  7.17896D+10  9.54201D-05  6.61394D-07
                                         B  7.22732D+10  9.60629D-05  6.65850D-07
 f1  1  1/2 -  f2 34  1/2 +  47491862.49 C  3.26871D+10  4.34536D-05  3.01219D-07
                                         B  3.27704D+10  4.35643D-05  3.01986D-07
 f1  1  1/2 -  f2 35  1/2 +  47491754.21 C  2.43497D+13  3.23702D-02  2.24389D-04
                                         B  2.44410D+13  3.24915D-02  2.25231D-04
 f1  1  1/2 -  f2 36  1/2 +  47490059.94 C  2.02617D+12  2.69376D-03  1.86737D-05
                                         B  2.03285D+12  2.70263D-03  1.87353D-05
 f1  1  1/2 -  f2 37  1/2 +  47484950.14 C  3.63624D+11  4.83535D-04  3.35234D-06
                                         B  3.64455D+11  4.84641D-04  3.36000D-06
 f1  1  1/2 -  f2 38  1/2 +  47480473.84 C  2.45763D+12  3.26869D-03  2.26639D-05
                                         B  2.46500D+12  3.27849D-03  2.27318D-05
 f1  1  1/2 -  f2 39  1/2 +  47479944.47 C  2.24965D+12  2.99214D-03  2.07466D-05
                                         B  2.25698D+12  3.00189D-03  2.08142D-05
 f1  1  1/2 -  f2 40  1/2 +  47474177.74 C  1.82646D+11  2.42987D-04  1.68501D-06
                                         B  1.82607D+11  2.42935D-04  1.68464D-06
 f1  1  1/2 -  f2 41  1/2 +  47473907.13 C  8.14398D+11  1.08346D-03  7.51338D-06
                                         B  8.16303D+11  1.08600D-03  7.53095D-06
 f1  1  1/2 -  f2 42  1/2 +  47470105.67 C  4.52733D+06  6.02406D-09  4.17777D-11
                                         B  4.07426D+06  5.42120D-09  3.75968D-11
 f1  1  1/2 -  f2 43  1/2 +  47463361.64 C  9.38706D+11  1.24940D-03  8.66597D-06
                                         B  9.41041D+11  1.25251D-03  8.68754D-06
 f1  2  1/2 -  f2  1  1/2 +  47604363.59 C  2.86178D+12  3.78644D-03  2.61854D-05
                                         B  2.88171D+12  3.81280D-03  2.63677D-05
 f1  2  1/2 -  f2  2  1/2 +  47596940.47 C  8.54606D+11  1.13109D-03  7.82334D-06
                                         B  8.58661D+11  1.13645D-03  7.86046D-06
 f1  2  1/2 -  f2  3  1/2 +  47588715.01 C  3.33468D+13  4.41504D-02  3.05426D-04
                                         B  3.35596D+13  4.44320D-02  3.07374D-04
 f1  2  1/2 -  f2  4  1/2 +  47585698.82 C  6.81729D+11  9.02706D-04  6.24519D-06
                                         B  6.85697D+11  9.07961D-04  6.28154D-06
 f1  2  1/2 -  f2  5  1/2 +  47583345.81 C  1.02940D+13  1.36321D-02  9.43157D-05
                                         B  1.03490D+13  1.37049D-02  9.48192D-05
 f1  2  1/2 -  f2  6  1/2 +  47575509.65 C  1.34189D+12  1.77762D-03  1.23007D-05
                                         B  1.35058D+12  1.78913D-03  1.23803D-05
 f1  2  1/2 -  f2  7  1/2 +  47572551.44 C  1.27410D+12  1.68802D-03  1.16814D-05
                                         B  1.28024D+12  1.69616D-03  1.17378D-05
 f1  2  1/2 -  f2  8  1/2 +  47569093.00 C  1.70407D+12  2.25800D-03  1.56270D-05
                                         B  1.71884D+12  2.27759D-03  1.57625D-05
 f1  2  1/2 -  f2  9  1/2 +  47564447.27 C  3.16078D+12  4.18906D-03  2.89941D-05
                                         B  3.17409D+12  4.20670D-03  2.91162D-05
 f1  2  1/2 -  f2 10  1/2 +  47561931.62 C  6.01788D+12  7.97650D-03  5.52114D-05
                                         B  6.04677D+12  8.01479D-03  5.54764D-05
 f1  2  1/2 -  f2 11  1/2 +  47556671.61 C  9.40848D+07  1.24734D-07  8.63472D-10
                                         B  9.59714D+07  1.27235D-07  8.80787D-10
 f1  2  1/2 -  f2 12  1/2 +  47551403.47 C  7.97633D+12  1.05770D-02  7.32279D-05
                                         B  8.02554D+12  1.06423D-02  7.36797D-05
 f1  2  1/2 -  f2 13  1/2 +  47549475.06 C  1.73975D+13  2.30718D-02  1.59739D-04
                                         B  1.74950D+13  2.32012D-02  1.60635D-04
 f1  2  1/2 -  f2 14  1/2 +  47544805.22 C  4.56157D+12  6.05057D-03  4.18956D-05
                                         B  4.58466D+12  6.08119D-03  4.21076D-05
 f1  2  1/2 -  f2 15  1/2 +  47542010.69 C  8.03331D+11  1.06568D-03  7.37948D-06
                                         B  8.11873D+11  1.07701D-03  7.45794D-06
 f1  2  1/2 -  f2 16  1/2 +  47539499.12 C  2.50885D+11  3.32854D-04  2.30502D-06
                                         B  2.51628D+11  3.33840D-04  2.31185D-06
 f1  2  1/2 -  f2 17  1/2 +  47538494.60 C  1.30297D+12  1.72875D-03  1.19719D-05
                                         B  1.30942D+12  1.73730D-03  1.20311D-05
 f1  2  1/2 -  f2 18  1/2 +  47536369.85 C  3.41771D+11  4.53494D-04  3.14066D-06
                                         B  3.43962D+11  4.56401D-04  3.16079D-06
 f1  2  1/2 -  f2 19  1/2 +  47534750.29 C  4.67676D+11  6.20599D-04  4.29809D-06
                                         B  4.69419D+11  6.22911D-04  4.31410D-06
 f1  2  1/2 -  f2 20  1/2 +  47533324.16 C  1.48105D+11  1.96544D-04  1.36125D-06
                                         B  1.49760D+11  1.98741D-04  1.37646D-06
 f1  2  1/2 -  f2 21  1/2 +  47530381.70 C  4.06762D+11  5.39865D-04  3.73930D-06
                                         B  4.09717D+11  5.43788D-04  3.76646D-06
 f1  2  1/2 -  f2 22  1/2 +  47527967.27 C  4.11536D+10  5.46257D-05  3.78376D-07
                                         B  4.14974D+10  5.50821D-05  3.81537D-07
 f1  2  1/2 -  f2 23  1/2 +  47526161.76 C  1.82172D+12  2.41827D-03  1.67513D-05
                                         B  1.83088D+12  2.43042D-03  1.68354D-05
 f1  2  1/2 -  f2 24  1/2 +  47524770.26 C  6.32602D+12  8.39804D-03  5.81746D-05
                                         B  6.35930D+12  8.44223D-03  5.84807D-05
 f1  2  1/2 -  f2 25  1/2 +  47524094.89 C  2.50775D+12  3.32924D-03  2.30625D-05
                                         B  2.52304D+12  3.34954D-03  2.32031D-05
 f1  2  1/2 -  f2 26  1/2 +  47521956.86 C  2.97410D+11  3.94870D-04  2.73549D-06
                                         B  2.98652D+11  3.96520D-04  2.74692D-06
 f1  2  1/2 -  f2 27  1/2 +  47520994.65 C  8.26883D+11  1.09789D-03  7.60590D-06
                                         B  8.32580D+11  1.10546D-03  7.65830D-06
 f1  2  1/2 -  f2 28  1/2 +  47520274.21 C  1.61193D+12  2.14031D-03  1.48277D-05
                                         B  1.62298D+12  2.15499D-03  1.49294D-05
 f1  2  1/2 -  f2 29  1/2 +  47516219.41 C  2.25041D+12  2.98859D-03  2.07061D-05
                                         B  2.26321D+12  3.00558D-03  2.08239D-05
 f1  2  1/2 -  f2 30  1/2 +  47515354.11 C  1.72847D+12  2.29553D-03  1.59047D-05
                                         B  1.73622D+12  2.30581D-03  1.59759D-05
 f1  2  1/2 -  f2 31  1/2 +  47512428.32 C  9.87303D+10  1.31137D-04  9.08641D-07
                                         B  9.89237D+10  1.31393D-04  9.10421D-07
 f1  2  1/2 -  f2 32  1/2 +  47509590.67 C  2.32656D+12  3.09058D-03  2.14158D-05
                                         B  2.34047D+12  3.10905D-03  2.15438D-05
 f1  2  1/2 -  f2 33  1/2 +  47508403.87 C  6.38767D+11  8.48573D-04  5.88023D-06
                                         B  6.42221D+11  8.53162D-04  5.91203D-06
 f1  2  1/2 -  f2 34  1/2 +  47504523.60 C  4.20713D+11  5.58990D-04  3.87387D-06
                                         B  4.23329D+11  5.62466D-04  3.89795D-06
 f1  2  1/2 -  f2 35  1/2 +  47504415.33 C  5.41631D+10  7.19654D-05  4.98730D-07
                                         B  5.48953D+10  7.29382D-05  5.05471D-07
 f1  2  1/2 -  f2 36  1/2 +  47502721.05 C  9.78104D+11  1.29968D-03  9.00727D-06
                                         B  9.85092D+11  1.30896D-03  9.07161D-06
 f1  2  1/2 -  f2 37  1/2 +  47497611.26 C  2.19821D+13  2.92155D-02  2.02496D-04
                                         B  2.21090D+13  2.93841D-02  2.03665D-04
 f1  2  1/2 -  f2 38  1/2 +  47493134.95 C  5.32733D+12  7.08167D-03  4.90886D-05
                                         B  5.35960D+12  7.12456D-03  4.93859D-05
 f1  2  1/2 -  f2 39  1/2 +  47492605.58 C  1.06694D+12  1.41832D-03  9.83160D-06
                                         B  1.07373D+12  1.42735D-03  9.89416D-06
 f1  2  1/2 -  f2 40  1/2 +  47486838.85 C  1.03093D+12  1.37079D-03  9.50330D-06
                                         B  1.03832D+12  1.38062D-03  9.57140D-06
 f1  2  1/2 -  f2 41  1/2 +  47486568.24 C  2.07074D+12  2.75342D-03  1.90887D-05
                                         B  2.08333D+12  2.77016D-03  1.92048D-05
 f1  2  1/2 -  f2 42  1/2 +  47482766.78 C  2.91672D+12  3.87891D-03  2.68936D-05
                                         B  2.93084D+12  3.89770D-03  2.70239D-05
 f1  2  1/2 -  f2 43  1/2 +  47476022.75 C  2.75994D+11  3.67146D-04  2.54589D-06
                                         B  2.77490D+11  3.69136D-04  2.55969D-06
 f1  3  1/2 -  f2  1  1/2 +  47607490.16 C  1.06522D+13  1.40921D-02  9.74486D-05
                                         B  1.07203D+13  1.41822D-02  9.80716D-05
 f1  3  1/2 -  f2  2  1/2 +  47600067.04 C  2.04622D+13  2.70786D-02  1.87281D-04
                                         B  2.05834D+13  2.72388D-02  1.88390D-04
 f1  3  1/2 -  f2  3  1/2 +  47591841.58 C  1.85713D+12  2.45848D-03  1.70063D-05
                                         B  1.87101D+12  2.47684D-03  1.71333D-05
 f1  3  1/2 -  f2  4  1/2 +  47588825.39 C  5.55062D+12  7.34884D-03  5.08381D-05
                                         B  5.58182D+12  7.39016D-03  5.11240D-05
 f1  3  1/2 -  f2  5  1/2 +  47586472.38 C  4.26748D+11  5.65057D-04  3.90917D-06
                                         B  4.28950D+11  5.67973D-04  3.92934D-06
 f1  3  1/2 -  f2  6  1/2 +  47578636.22 C  1.18778D+12  1.57326D-03  1.08859D-05
                                         B  1.19455D+12  1.58223D-03  1.09479D-05
 f1  3  1/2 -  f2  7  1/2 +  47575678.01 C  6.24634D+11  8.27453D-04  5.72577D-06
                                         B  6.27753D+11  8.31585D-04  5.75437D-06
 f1  3  1/2 -  f2  8  1/2 +  47572219.57 C  3.31451D+13  4.39137D-02  3.03894D-04
                                         B  3.33219D+13  4.41480D-02  3.05516D-04
 f1  3  1/2 -  f2  9  1/2 +  47567573.84 C  6.40210D+13  8.48376D-02  5.87155D-04
                                         B  6.43246D+13  8.52399D-02  5.89940D-04
 f1  3  1/2 -  f2 10  1/2 +  47565058.19 C  1.82026D+12  2.41238D-03  1.66968D-05
                                         B  1.82815D+12  2.42283D-03  1.67691D-05
 f1  3  1/2 -  f2 11  1/2 +  47559798.18 C  5.31819D+11  7.04972D-04  4.87986D-06
                                         B  5.34351D+11  7.08329D-04  4.90310D-06
 f1  3  1/2 -  f2 12  1/2 +  47554530.04 C  1.56816D+10  2.07920D-05  1.43939D-07
                                         B  1.55297D+10  2.05904D-05  1.42544D-07
 f1  3  1/2 -  f2 13  1/2 +  47552601.63 C  7.97027D+11  1.05685D-03  7.31667D-06
                                         B  8.02839D+11  1.06455D-03  7.37003D-06
 f1  3  1/2 -  f2 14  1/2 +  47547931.79 C  3.15334D+12  4.18210D-03  2.89560D-05
                                         B  3.16934D+12  4.20333D-03  2.91030D-05
 f1  3  1/2 -  f2 15  1/2 +  47545137.26 C  2.78403D+10  3.69274D-05  2.55693D-07
                                         B  2.82507D+10  3.74719D-05  2.59463D-07
 f1  3  1/2 -  f2 16  1/2 +  47542625.69 C  1.03658D+11  1.37507D-04  9.52179D-07
                                         B  1.04374D+11  1.38456D-04  9.58751D-07
 f1  3  1/2 -  f2 17  1/2 +  47541621.17 C  1.43542D+10  1.90423D-05  1.31862D-07
                                         B  1.44149D+10  1.91227D-05  1.32419D-07
 f1  3  1/2 -  f2 18  1/2 +  47539496.43 C  9.41406D+11  1.24898D-03  8.64922D-06
                                         B  9.46250D+11  1.25541D-03  8.69371D-06
 f1  3  1/2 -  f2 19  1/2 +  47537876.86 C  5.04563D+11  6.69459D-04  4.63617D-06
                                         B  5.06750D+11  6.72361D-04  4.65627D-06
 f1  3  1/2 -  f2 20  1/2 +  47536450.73 C  1.41513D+11  1.87772D-04  1.30041D-06
                                         B  1.41767D+11  1.88108D-04  1.30274D-06
 f1  3  1/2 -  f2 21  1/2 +  47533508.27 C  4.06888D+11  5.39961D-04  3.73971D-06
                                         B  4.08606D+11  5.42242D-04  3.75551D-06
 f1  3  1/2 -  f2 22  1/2 +  47531093.84 C  8.42243D+09  1.11781D-05  7.74225D-08
                                         B  8.48141D+09  1.12564D-05  7.79647D-08
 f1  3  1/2 -  f2 23  1/2 +  47529288.33 C  3.63449D+11  4.82401D-04  3.34136D-06
                                         B  3.64650D+11  4.83996D-04  3.35240D-06
 f1  3  1/2 -  f2 24  1/2 +  47527896.83 C  1.46925D+11  1.95023D-04  1.35087D-06
                                         B  1.47078D+11  1.95227D-04  1.35228D-06
 f1  3  1/2 -  f2 25  1/2 +  47527221.46 C  3.56414D+11  4.73105D-04  3.27711D-06
                                         B  3.58709D+11  4.76152D-04  3.29821D-06
 f1  3  1/2 -  f2 26  1/2 +  47525083.43 C  9.71353D+10  1.28949D-04  8.93247D-07
                                         B  9.75779D+10  1.29537D-04  8.97317D-07
 f1  3  1/2 -  f2 27  1/2 +  47524121.22 C  9.77834D+09  1.29815D-05  8.99262D-08
                                         B  9.87125D+09  1.31048D-05  9.07807D-08
 f1  3  1/2 -  f2 28  1/2 +  47523400.78 C  1.33775D+12  1.77601D-03  1.23031D-05
                                         B  1.34629D+12  1.78736D-03  1.23817D-05
 f1  3  1/2 -  f2 29  1/2 +  47519345.98 C  7.26928D+08  9.65247D-07  6.68719D-09
                                         B  7.51441D+08  9.97797D-07  6.91269D-09
 f1  3  1/2 -  f2 30  1/2 +  47518480.68 C  2.75326D+11  3.65604D-04  2.53293D-06
                                         B  2.75326D+11  3.65604D-04  2.53293D-06
 f1  3  1/2 -  f2 31  1/2 +  47515554.89 C  1.03334D+11  1.37234D-04  9.50824D-07
                                         B  1.03709D+11  1.37732D-04  9.54275D-07
 f1  3  1/2 -  f2 32  1/2 +  47512717.24 C  5.42019D+11  7.19917D-04  4.98825D-06
                                         B  5.45108D+11  7.24020D-04  5.01668D-06
 f1  3  1/2 -  f2 33  1/2 +  47511530.44 C  2.87243D+07  3.81540D-08  2.64373D-10
                                         B  2.43170D+07  3.22998D-08  2.23809D-10
 f1  3  1/2 -  f2 34  1/2 +  47507650.18 C  6.53044D+09  8.67567D-06  6.01195D-08
                                         B  6.62191D+09  8.79719D-06  6.09616D-08
 f1  3  1/2 -  f2 35  1/2 +  47507541.90 C  2.05754D+12  2.73345D-03  1.89420D-05
                                         B  2.06594D+12  2.74461D-03  1.90193D-05
 f1  3  1/2 -  f2 36  1/2 +  47505847.62 C  2.90263D+11  3.85643D-04  2.67248D-06
                                         B  2.91253D+11  3.86958D-04  2.68159D-06
 f1  3  1/2 -  f2 37  1/2 +  47500737.83 C  8.18990D+10  1.08834D-04  7.54294D-07
                                         B  8.16920D+10  1.08559D-04  7.52388D-07
 f1  3  1/2 -  f2 38  1/2 +  47496261.53 C  2.15364D+11  2.86247D-04  1.98407D-06
                                         B  2.15898D+11  2.86957D-04  1.98899D-06
 f1  3  1/2 -  f2 39  1/2 +  47495732.16 C  1.22660D+11  1.63035D-04  1.13006D-06
                                         B  1.23013D+11  1.63505D-04  1.13332D-06
 f1  3  1/2 -  f2 40  1/2 +  47489965.42 C  7.12328D+09  9.47031D-06  6.56505D-08
                                         B  7.08740D+09  9.42261D-06  6.53198D-08
 f1  3  1/2 -  f2 41  1/2 +  47489694.81 C  2.40272D+10  3.19442D-05  2.21446D-07
                                         B  2.40706D+10  3.20020D-05  2.21847D-07
 f1  3  1/2 -  f2 42  1/2 +  47485893.35 C  3.28543D+11  4.36869D-04  3.02874D-06
                                         B  3.30065D+11  4.38892D-04  3.04277D-06
 f1  3  1/2 -  f2 43  1/2 +  47479149.32 C  9.88129D+11  1.31430D-03  9.11315D-06
                                         B  9.93710D+11  1.32173D-03  9.16461D-06
 f1  4  1/2 -  f2  1  1/2 +  47613448.66 C  1.68256D+11  2.22535D-04  1.53867D-06
                                         B  1.68709D+11  2.23134D-04  1.54281D-06
 f1  4  1/2 -  f2  2  1/2 +  47606025.54 C  2.43067D+10  3.21581D-05  2.22384D-07
                                         B  2.44700D+10  3.23742D-05  2.23878D-07
 f1  4  1/2 -  f2  3  1/2 +  47597800.08 C  2.27850D+13  3.01553D-02  2.08570D-04
                                         B  2.29098D+13  3.03205D-02  2.09713D-04
 f1  4  1/2 -  f2  4  1/2 +  47594783.89 C  2.52833D+12  3.34659D-03  2.31483D-05
                                         B  2.54517D+12  3.36888D-03  2.33025D-05
 f1  4  1/2 -  f2  5  1/2 +  47592430.88 C  1.66027D+13  2.19782D-02  1.52030D-04
                                         B  1.67019D+13  2.21094D-02  1.52938D-04
 f1  4  1/2 -  f2  6  1/2 +  47584594.72 C  9.00494D+11  1.19244D-03  8.24983D-06
                                         B  9.04393D+11  1.19760D-03  8.28555D-06
 f1  4  1/2 -  f2  7  1/2 +  47581636.51 C  2.19568D+12  2.90790D-03  2.01194D-05
                                         B  2.20754D+12  2.92360D-03  2.02280D-05
 f1  4  1/2 -  f2  8  1/2 +  47578178.07 C  1.45329D+10  1.92497D-05  1.33196D-07
                                         B  1.42413D+10  1.88635D-05  1.30524D-07
 f1  4  1/2 -  f2  9  1/2 +  47573532.34 C  2.89926D+11  3.84100D-04  2.65799D-06
                                         B  2.91948D+11  3.86779D-04  2.67653D-06
 f1  4  1/2 -  f2 10  1/2 +  47571016.69 C  5.51036D+12  7.30101D-03  5.05262D-05
                                         B  5.53188D+12  7.32953D-03  5.07235D-05
 f1  4  1/2 -  f2 11  1/2 +  47565756.68 C  9.48336D+09  1.25679D-05  8.69846D-08
                                         B  9.50821D+09  1.26008D-05  8.72125D-08
 f1  4  1/2 -  f2 12  1/2 +  47560488.54 C  1.18828D+11  1.57512D-04  1.09029D-06
                                         B  1.18182D+11  1.56656D-04  1.08437D-06
 f1  4  1/2 -  f2 13  1/2 +  47558560.13 C  4.98734D+11  6.61149D-04  4.57664D-06
                                         B  4.95152D+11  6.56401D-04  4.54377D-06
 f1  4  1/2 -  f2 14  1/2 +  47553890.29 C  4.73037D+11  6.27207D-04  4.34210D-06
                                         B  4.73670D+11  6.28046D-04  4.34791D-06
 f1  4  1/2 -  f2 15  1/2 +  47551095.76 C  1.00102D+12  1.32743D-03  9.19022D-06
                                         B  1.00452D+12  1.33207D-03  9.22235D-06
 f1  4  1/2 -  f2 16  1/2 +  47548584.19 C  2.57617D+10  3.41654D-05  2.36551D-07
                                         B  2.62311D+10  3.47880D-05  2.40862D-07
 f1  4  1/2 -  f2 17  1/2 +  47547579.67 C  1.23596D+11  1.63921D-04  1.13496D-06
                                         B  1.25071D+11  1.65878D-04  1.14851D-06
 f1  4  1/2 -  f2 18  1/2 +  47545454.93 C  8.25647D+10  1.09513D-04  7.58282D-07
                                         B  8.31791D+10  1.10328D-04  7.63925D-07
 f1  4  1/2 -  f2 19  1/2 +  47543835.36 C  9.59076D+11  1.27219D-03  8.80915D-06
                                         B  9.63341D+11  1.27785D-03  8.84832D-06
 f1  4  1/2 -  f2 20  1/2 +  47542409.23 C  8.68764D+11  1.15246D-03  7.98034D-06
                                         B  8.73967D+11  1.15937D-03  8.02814D-06
 f1  4  1/2 -  f2 21  1/2 +  47539466.77 C  6.69343D+11  8.88031D-04  6.14964D-06
                                         B  6.72291D+11  8.91941D-04  6.17672D-06
 f1  4  1/2 -  f2 22  1/2 +  47537052.34 C  6.39407D+09  8.48399D-06  5.87548D-08
                                         B  6.48046D+09  8.59863D-06  5.95488D-08
 f1  4  1/2 -  f2 23  1/2 +  47535246.83 C  2.61308D+11  3.46744D-04  2.40142D-06
                                         B  2.61211D+11  3.46615D-04  2.40053D-06
 f1  4  1/2 -  f2 24  1/2 +  47533855.33 C  4.86353D+10  6.45407D-05  4.46998D-07
                                         B  4.80665D+10  6.37858D-05  4.41771D-07
 f1  4  1/2 -  f2 25  1/2 +  47533179.96 C  3.97251D+11  5.27181D-04  3.65122D-06
                                         B  4.00486D+11  5.31473D-04  3.68095D-06
 f1  4  1/2 -  f2 26  1/2 +  47531041.93 C  1.04754D+11  1.39028D-04  9.62946D-07
                                         B  1.04623D+11  1.38855D-04  9.61746D-07
 f1  4  1/2 -  f2 27  1/2 +  47530079.72 C  7.47492D+11  9.92104D-04  6.87170D-06
                                         B  7.51782D+11  9.97798D-04  6.91114D-06
 f1  4  1/2 -  f2 28  1/2 +  47529359.28 C  6.49385D+11  8.61918D-04  5.97007D-06
                                         B  6.53320D+11  8.67141D-04  6.00625D-06
 f1  4  1/2 -  f2 29  1/2 +  47525304.48 C  1.58597D+11  2.10539D-04  1.45842D-06
                                         B  1.59567D+11  2.11827D-04  1.46734D-06
 f1  4  1/2 -  f2 30  1/2 +  47524439.18 C  3.74874D+09  4.97667D-06  3.44745D-08
                                         B  3.85444D+09  5.11699D-06  3.54465D-08
 f1  4  1/2 -  f2 31  1/2 +  47521513.39 C  1.99084D+11  2.64328D-04  1.83117D-06
                                         B  1.99604D+11  2.65019D-04  1.83596D-06
 f1  4  1/2 -  f2 32  1/2 +  47518675.74 C  4.91563D+11  6.52737D-04  4.52220D-06
                                         B  4.94312D+11  6.56387D-04  4.54749D-06
 f1  4  1/2 -  f2 33  1/2 +  47517488.94 C  4.43891D+10  5.89463D-05  4.08394D-07
                                         B  4.47417D+10  5.94146D-05  4.11638D-07
 f1  4  1/2 -  f2 34  1/2 +  47513608.67 C  5.64914D+11  7.50299D-04  5.19866D-06
                                         B  5.66289D+11  7.52125D-04  5.21132D-06
 f1  4  1/2 -  f2 35  1/2 +  47513500.40 C  8.56906D+11  1.13812D-03  7.88580D-06
                                         B  8.60714D+11  1.14317D-03  7.92084D-06
 f1  4  1/2 -  f2 36  1/2 +  47511806.12 C  8.55833D+11  1.13677D-03  7.87677D-06
                                         B  8.60294D+11  1.14270D-03  7.91782D-06
 f1  4  1/2 -  f2 37  1/2 +  47506696.33 C  8.86668D+12  1.17798D-02  8.16319D-05
                                         B  8.90983D+12  1.18372D-02  8.20292D-05
 f1  4  1/2 -  f2 38  1/2 +  47502220.03 C  2.04642D+12  2.71928D-03  1.88458D-05
                                         B  2.05426D+12  2.72970D-03  1.89180D-05
 f1  4  1/2 -  f2 39  1/2 +  47501690.65 C  7.53706D+11  1.00155D-03  6.94125D-06
                                         B  7.56406D+11  1.00513D-03  6.96612D-06
 f1  4  1/2 -  f2 40  1/2 +  47495923.92 C  4.79336D+12  6.37112D-03  4.41606D-05
                                         B  4.81266D+12  6.39676D-03  4.43383D-05
 f1  4  1/2 -  f2 41  1/2 +  47495653.31 C  1.88633D+12  2.50725D-03  1.73788D-05
                                         B  1.89455D+12  2.51817D-03  1.74545D-05
 f1  4  1/2 -  f2 42  1/2 +  47491851.85 C  3.78010D+12  5.02520D-03  3.48345D-05
                                         B  3.79826D+12  5.04934D-03  3.50019D-05
 f1  4  1/2 -  f2 43  1/2 +  47485107.82 C  5.38640D+12  7.16261D-03  4.96580D-05
                                         B  5.41023D+12  7.19431D-03  4.98778D-05
 f1  5  1/2 -  f2  1  1/2 +  47622547.02 C  1.68303D+11  2.22512D-04  1.53821D-06
                                         B  1.69241D+11  2.23753D-04  1.54679D-06
 f1  5  1/2 -  f2  2  1/2 +  47615123.91 C  8.01117D+10  1.05948D-04  7.32528D-07
                                         B  8.09257D+10  1.07025D-04  7.39971D-07
 f1  5  1/2 -  f2  3  1/2 +  47606898.44 C  1.26121D+12  1.66854D-03  1.15383D-05
                                         B  1.27065D+12  1.68102D-03  1.16246D-05
 f1  5  1/2 -  f2  4  1/2 +  47603882.26 C  8.26222D+12  1.09320D-02  7.56019D-05
                                         B  8.32030D+12  1.10088D-02  7.61334D-05
 f1  5  1/2 -  f2  5  1/2 +  47601529.25 C  5.48669D+10  7.26032D-05  5.02124D-07
                                         B  5.49560D+10  7.27213D-05  5.02940D-07
 f1  5  1/2 -  f2  6  1/2 +  47593693.09 C  7.83489D+12  1.03710D-02  7.17378D-05
                                         B  7.87855D+12  1.04288D-02  7.21376D-05
 f1  5  1/2 -  f2  7  1/2 +  47590734.88 C  1.36951D+11  1.81304D-04  1.25418D-06
                                         B  1.36924D+11  1.81268D-04  1.25394D-06
 f1  5  1/2 -  f2  8  1/2 +  47587276.44 C  4.88139D+11  6.46322D-04  4.47130D-06
                                         B  4.93890D+11  6.53937D-04  4.52398D-06
 f1  5  1/2 -  f2  9  1/2 +  47582630.71 C  3.28071D+10  4.34469D-05  3.00598D-07
                                         B  3.31535D+10  4.39056D-05  3.03772D-07
 f1  5  1/2 -  f2 10  1/2 +  47580115.05 C  1.28290D+12  1.69914D-03  1.17565D-05
                                         B  1.29163D+12  1.71070D-03  1.18365D-05
 f1  5  1/2 -  f2 11  1/2 +  47574855.05 C  1.24441D+12  1.64853D-03  1.14076D-05
                                         B  1.25547D+12  1.66318D-03  1.15090D-05
 f1  5  1/2 -  f2 12  1/2 +  47569586.91 C  9.87977D+11  1.30911D-03  9.05987D-06
                                         B  9.94240D+11  1.31741D-03  9.11730D-06
 f1  5  1/2 -  f2 13  1/2 +  47567658.50 C  6.87770D+12  9.11397D-03  6.30770D-05
                                         B  6.91548D+12  9.16403D-03  6.34235D-05
 f1  5  1/2 -  f2 14  1/2 +  47562988.66 C  1.63074D+11  2.16140D-04  1.49603D-06
                                         B  1.64355D+11  2.17838D-04  1.50779D-06
 f1  5  1/2 -  f2 15  1/2 +  47560194.13 C  1.66601D+11  2.20840D-04  1.52866D-06
                                         B  1.67203D+11  2.21638D-04  1.53418D-06
 f1  5  1/2 -  f2 16  1/2 +  47557682.56 C  3.68183D+12  4.88102D-03  3.37882D-05
                                         B  3.70051D+12  4.90578D-03  3.39596D-05
 f1  5  1/2 -  f2 17  1/2 +  47556678.04 C  1.63037D+10  2.16148D-05  1.49629D-07
                                         B  1.65358D+10  2.19224D-05  1.51758D-07
 f1  5  1/2 -  f2 18  1/2 +  47554553.29 C  1.74936D+12  2.31944D-03  1.60571D-05
                                         B  1.76010D+12  2.33367D-03  1.61556D-05
 f1  5  1/2 -  f2 19  1/2 +  47552933.73 C  3.00936D+12  3.99031D-03  2.76252D-05
                                         B  3.02615D+12  4.01258D-03  2.77794D-05
 f1  5  1/2 -  f2 20  1/2 +  47551507.60 C  3.71915D+12  4.93177D-03  3.41440D-05
                                         B  3.73917D+12  4.95832D-03  3.43278D-05
 f1  5  1/2 -  f2 21  1/2 +  47548565.14 C  1.95155D+07  2.58817D-08  1.79197D-10
                                         B  2.05626D+07  2.72703D-08  1.88812D-10
 f1  5  1/2 -  f2 22  1/2 +  47546150.71 C  3.76357D+12  4.99180D-03  3.45635D-05
                                         B  3.77895D+12  5.01220D-03  3.47047D-05
 f1  5  1/2 -  f2 23  1/2 +  47544345.20 C  2.85965D+12  3.79318D-03  2.62652D-05
                                         B  2.87254D+12  3.81028D-03  2.63836D-05
 f1  5  1/2 -  f2 24  1/2 +  47542953.69 C  8.38592D+12  1.11241D-02  7.70293D-05
                                         B  8.42704D+12  1.11787D-02  7.74069D-05
 f1  5  1/2 -  f2 25  1/2 +  47542278.33 C  1.95327D+12  2.59114D-03  1.79426D-05
                                         B  1.96242D+12  2.60327D-03  1.80266D-05
 f1  5  1/2 -  f2 26  1/2 +  47540140.30 C  1.12900D+12  1.49783D-03  1.03723D-05
                                         B  1.13246D+12  1.50241D-03  1.04041D-05
 f1  5  1/2 -  f2 27  1/2 +  47539178.09 C  1.58205D+12  2.09896D-03  1.45354D-05
                                         B  1.59321D+12  2.11376D-03  1.46379D-05
 f1  5  1/2 -  f2 28  1/2 +  47538457.64 C  5.07489D+12  6.73325D-03  4.66289D-05
                                         B  5.10396D+12  6.77182D-03  4.68960D-05
 f1  5  1/2 -  f2 29  1/2 +  47534402.84 C  5.96094D+11  7.91018D-04  5.47840D-06
                                         B  5.96926D+11  7.92122D-04  5.48605D-06
 f1  5  1/2 -  f2 30  1/2 +  47533537.55 C  2.75165D+11  3.65158D-04  2.52904D-06
                                         B  2.76547D+11  3.66992D-04  2.54174D-06
 f1  5  1/2 -  f2 31  1/2 +  47530611.76 C  1.95558D+10  2.59547D-05  1.79771D-07
                                         B  1.97148D+10  2.61657D-05  1.81232D-07
 f1  5  1/2 -  f2 32  1/2 +  47527774.11 C  1.48900D+12  1.97646D-03  1.36904D-05
                                         B  1.49737D+12  1.98757D-03  1.37674D-05
 f1  5  1/2 -  f2 33  1/2 +  47526587.31 C  3.70609D+07  4.91961D-08  3.40777D-10
                                         B  3.97556D+07  5.27731D-08  3.65554D-10
 f1  5  1/2 -  f2 34  1/2 +  47522707.04 C  9.51901D+10  1.26380D-04  8.75490D-07
                                         B  9.57587D+10  1.27135D-04  8.80721D-07
 f1  5  1/2 -  f2 35  1/2 +  47522598.76 C  8.53984D+10  1.13380D-04  7.85439D-07
                                         B  8.52482D+10  1.13181D-04  7.84058D-07
 f1  5  1/2 -  f2 36  1/2 +  47520904.49 C  1.69455D+10  2.24995D-05  1.55871D-07
                                         B  1.71311D+10  2.27460D-05  1.57578D-07
 f1  5  1/2 -  f2 37  1/2 +  47515794.69 C  5.91174D+11  7.85104D-04  5.43957D-06
                                         B  5.95032D+11  7.90227D-04  5.47507D-06
 f1  5  1/2 -  f2 38  1/2 +  47511318.39 C  1.48518D+10  1.97275D-05  1.36694D-07
                                         B  1.51248D+10  2.00902D-05  1.39208D-07
 f1  5  1/2 -  f2 39  1/2 +  47510789.02 C  2.45249D+11  3.25770D-04  2.25733D-06
                                         B  2.46597D+11  3.27560D-04  2.26973D-06
 f1  5  1/2 -  f2 40  1/2 +  47505022.29 C  1.53004D+12  2.03287D-03  1.40879D-05
                                         B  1.53923D+12  2.04508D-03  1.41725D-05
 f1  5  1/2 -  f2 41  1/2 +  47504751.68 C  2.85460D+11  3.79279D-04  2.62844D-06
                                         B  2.87601D+11  3.82124D-04  2.64815D-06
 f1  5  1/2 -  f2 42  1/2 +  47500950.22 C  1.27232D+12  1.69076D-03  1.17180D-05
                                         B  1.27959D+12  1.70041D-03  1.17849D-05
 f1  5  1/2 -  f2 43  1/2 +  47494206.19 C  5.03950D+12  6.69876D-03  4.64333D-05
                                         B  5.06904D+12  6.73801D-03  4.67054D-05
 f1  6  1/2 -  f2  1  1/2 +  47627042.37 C  2.85292D+10  3.77112D-05  2.60671D-07
                                         B  2.87749D+10  3.80360D-05  2.62916D-07
 f1  6  1/2 -  f2  2  1/2 +  47619619.25 C  8.68671D+11  1.14861D-03  7.94074D-06
                                         B  8.73771D+11  1.15535D-03  7.98736D-06
 f1  6  1/2 -  f2  3  1/2 +  47611393.79 C  9.50163D+10  1.25679D-04  8.69018D-07
                                         B  9.52878D+10  1.26038D-04  8.71501D-07
 f1  6  1/2 -  f2  4  1/2 +  47608377.60 C  8.21072D+12  1.08618D-02  7.51094D-05
                                         B  8.25379D+12  1.09188D-02  7.55034D-05
 f1  6  1/2 -  f2  5  1/2 +  47606024.59 C  1.01898D+12  1.34813D-03  9.32277D-06
                                         B  1.02469D+12  1.35568D-03  9.37498D-06
 f1  6  1/2 -  f2  6  1/2 +  47598188.44 C  1.59580D+13  2.11196D-02  1.46074D-04
                                         B  1.60539D+13  2.12465D-02  1.46951D-04
 f1  6  1/2 -  f2  7  1/2 +  47595230.22 C  6.94193D+12  9.18842D-03  6.35555D-05
                                         B  6.99049D+12  9.25270D-03  6.40001D-05
 f1  6  1/2 -  f2  8  1/2 +  47591771.78 C  1.48202D+12  1.96190D-03  1.35713D-05
                                         B  1.49232D+12  1.97554D-03  1.36656D-05
 f1  6  1/2 -  f2  9  1/2 +  47587126.06 C  2.29762D+11  3.04220D-04  2.10462D-06
                                         B  2.31473D+11  3.06485D-04  2.12029D-06
 f1  6  1/2 -  f2 10  1/2 +  47584610.40 C  1.32862D+12  1.75937D-03  1.21721D-05
                                         B  1.33539D+12  1.76832D-03  1.22341D-05
 f1  6  1/2 -  f2 11  1/2 +  47579350.39 C  1.19832D+12  1.58718D-03  1.09820D-05
                                         B  1.20650D+12  1.59801D-03  1.10570D-05
 f1  6  1/2 -  f2 12  1/2 +  47574082.25 C  9.53241D+11  1.26284D-03  8.73886D-06
                                         B  9.57766D+11  1.26884D-03  8.78034D-06
 f1  6  1/2 -  f2 13  1/2 +  47572153.84 C  2.82632D+12  3.74458D-03  2.59135D-05
                                         B  2.83617D+12  3.75764D-03  2.60038D-05
 f1  6  1/2 -  f2 14  1/2 +  47567484.00 C  3.79369D+11  5.02724D-04  3.47933D-06
                                         B  3.81267D+11  5.05239D-04  3.49673D-06
 f1  6  1/2 -  f2 15  1/2 +  47564689.48 C  1.63789D+11  2.17071D-04  1.50243D-06
                                         B  1.64044D+11  2.17409D-04  1.50476D-06
 f1  6  1/2 -  f2 16  1/2 +  47562177.90 C  7.58157D+12  1.00490D-02  6.95565D-05
                                         B  7.61407D+12  1.00921D-02  6.98546D-05
 f1  6  1/2 -  f2 17  1/2 +  47561173.39 C  3.38240D+11  4.48340D-04  3.10335D-06
                                         B  3.40291D+11  4.51058D-04  3.12216D-06
 f1  6  1/2 -  f2 18  1/2 +  47559048.64 C  6.39642D+10  8.47927D-05  5.86950D-07
                                         B  6.41065D+10  8.49813D-05  5.88255D-07
 f1  6  1/2 -  f2 19  1/2 +  47557429.08 C  3.05239D+12  4.04661D-03  2.80123D-05
                                         B  3.06412D+12  4.06216D-03  2.81200D-05
 f1  6  1/2 -  f2 20  1/2 +  47556002.95 C  4.06434D+12  5.38848D-03  3.73024D-05
                                         B  4.07951D+12  5.40860D-03  3.74417D-05
 f1  6  1/2 -  f2 21  1/2 +  47553060.48 C  1.96457D+11  2.60495D-04  1.80342D-06
                                         B  1.97559D+11  2.61955D-04  1.81353D-06
 f1  6  1/2 -  f2 22  1/2 +  47550646.05 C  4.84941D+12  6.43079D-03  4.45229D-05
                                         B  4.86821D+12  6.45571D-03  4.46954D-05
 f1  6  1/2 -  f2 23  1/2 +  47548840.55 C  3.53819D+12  4.69233D-03  3.24881D-05
                                         B  3.54967D+12  4.70756D-03  3.25935D-05
 f1  6  1/2 -  f2 24  1/2 +  47547449.04 C  5.56290D+12  7.37793D-03  5.10838D-05
                                         B  5.58017D+12  7.40084D-03  5.12424D-05
 f1  6  1/2 -  f2 25  1/2 +  47546773.68 C  2.75275D+12  3.65100D-03  2.52794D-05
                                         B  2.76112D+12  3.66211D-03  2.53563D-05
 f1  6  1/2 -  f2 26  1/2 +  47544635.65 C  1.88049D+12  2.49434D-03  1.72715D-05
                                         B  1.88484D+12  2.50011D-03  1.73115D-05
 f1  6  1/2 -  f2 27  1/2 +  47543673.43 C  9.18938D+11  1.21896D-03  8.44057D-06
                                         B  9.25416D+11  1.22755D-03  8.50006D-06
 f1  6  1/2 -  f2 28  1/2 +  47542952.99 C  3.01867D+11  4.00434D-04  2.77281D-06
                                         B  3.01677D+11  4.00183D-04  2.77107D-06
 f1  6  1/2 -  f2 29  1/2 +  47538898.19 C  3.05814D+12  4.05740D-03  2.80979D-05
                                         B  3.06983D+12  4.07290D-03  2.82053D-05
 f1  6  1/2 -  f2 30  1/2 +  47538032.89 C  2.68296D+10  3.55975D-05  2.46521D-07
                                         B  2.67603D+10  3.55056D-05  2.45885D-07
 f1  6  1/2 -  f2 31  1/2 +  47535107.10 C  6.38790D+11  8.47650D-04  5.87054D-06
                                         B  6.41604D+11  8.51385D-04  5.89640D-06
 f1  6  1/2 -  f2 32  1/2 +  47532269.45 C  3.30491D+10  4.38602D-05  3.03779D-07
                                         B  3.30337D+10  4.38398D-05  3.03638D-07
 f1  6  1/2 -  f2 33  1/2 +  47531082.65 C  7.77124D+11  1.03139D-03  7.14366D-06
                                         B  7.80355D+11  1.03568D-03  7.17335D-06
 f1  6  1/2 -  f2 34  1/2 +  47527202.39 C  1.76866D+11  2.34772D-04  1.62622D-06
                                         B  1.76727D+11  2.34588D-04  1.62494D-06
 f1  6  1/2 -  f2 35  1/2 +  47527094.11 C  2.06340D+12  2.73897D-03  1.89724D-05
                                         B  2.07029D+12  2.74812D-03  1.90358D-05
 f1  6  1/2 -  f2 36  1/2 +  47525399.83 C  7.30099D+10  9.69211D-05  6.71379D-07
                                         B  7.34463D+10  9.75003D-05  6.75392D-07
 f1  6  1/2 -  f2 37  1/2 +  47520290.04 C  6.18773D+11  8.21601D-04  5.69190D-06
                                         B  6.21915D+11  8.25773D-04  5.72081D-06
 f1  6  1/2 -  f2 38  1/2 +  47515813.74 C  8.01396D+11  1.06429D-03  7.37388D-06
                                         B  8.03464D+11  1.06703D-03  7.39291D-06
 f1  6  1/2 -  f2 39  1/2 +  47515284.37 C  3.40105D+10  4.51683D-05  3.12951D-07
                                         B  3.43598D+10  4.56322D-05  3.16165D-07
 f1  6  1/2 -  f2 40  1/2 +  47509517.63 C  5.37419D+09  7.13904D-06  4.94692D-08
                                         B  5.38352D+09  7.15143D-06  4.95551D-08
 f1  6  1/2 -  f2 41  1/2 +  47509247.02 C  1.53404D+11  2.03783D-04  1.41210D-06
                                         B  1.53758D+11  2.04253D-04  1.41536D-06
 f1  6  1/2 -  f2 42  1/2 +  47505445.56 C  6.74093D+10  8.95614D-05  6.20659D-07
                                         B  6.76600D+10  8.98945D-05  6.22968D-07
 f1  6  1/2 -  f2 43  1/2 +  47498701.54 C  4.91437D+12  6.53118D-03  4.52674D-05
                                         B  4.93948D+12  6.56456D-03  4.54987D-05
 f1  7  1/2 -  f2  1  1/2 +  47635414.82 C  1.22078D+12  1.61311D-03  1.11484D-05
                                         B  1.23053D+12  1.62599D-03  1.12374D-05
 f1  7  1/2 -  f2  2  1/2 +  47627991.71 C  1.71946D+12  2.27278D-03  1.57098D-05
                                         B  1.73355D+12  2.29139D-03  1.58384D-05
 f1  7  1/2 -  f2  3  1/2 +  47619766.24 C  1.73398D+12  2.29275D-03  1.58506D-05
                                         B  1.74642D+12  2.30920D-03  1.59643D-05
 f1  7  1/2 -  f2  4  1/2 +  47616750.06 C  2.57900D+09  3.41051D-06  2.35795D-08
                                         B  2.57859D+09  3.40997D-06  2.35758D-08
 f1  7  1/2 -  f2  5  1/2 +  47614397.05 C  2.25535D+12  2.98281D-03  2.06235D-05
                                         B  2.27089D+12  3.00336D-03  2.07656D-05
 f1  7  1/2 -  f2  6  1/2 +  47606560.89 C  3.33417D+12  4.41105D-03  3.05036D-05
                                         B  3.35585D+12  4.43974D-03  3.07019D-05
 f1  7  1/2 -  f2  7  1/2 +  47603602.68 C  2.85853D+11  3.78226D-04  2.61570D-06
                                         B  2.87064D+11  3.79828D-04  2.62677D-06
 f1  7  1/2 -  f2  8  1/2 +  47600144.24 C  1.03091D+13  1.36424D-02  9.43535D-05
                                         B  1.03736D+13  1.37277D-02  9.49437D-05
 f1  7  1/2 -  f2  9  1/2 +  47595498.51 C  5.37128D+12  7.10942D-03  4.91749D-05
                                         B  5.40294D+12  7.15132D-03  4.94648D-05
 f1  7  1/2 -  f2 10  1/2 +  47592982.85 C  2.87477D+13  3.80544D-02  2.63232D-04
                                         B  2.89090D+13  3.82679D-02  2.64708D-04
 f1  7  1/2 -  f2 11  1/2 +  47587722.85 C  1.02415D+11  1.35601D-04  9.38085D-07
                                         B  1.03274D+11  1.36738D-04  9.45954D-07
 f1  7  1/2 -  f2 12  1/2 +  47582454.71 C  2.22906D+12  2.95200D-03  2.04242D-05
                                         B  2.24078D+12  2.96751D-03  2.05315D-05
 f1  7  1/2 -  f2 13  1/2 +  47580526.30 C  2.35077D+13  3.11343D-02  2.15420D-04
                                         B  2.36324D+13  3.12995D-02  2.16563D-04
 f1  7  1/2 -  f2 14  1/2 +  47575856.46 C  1.27841D+13  1.69350D-02  1.17186D-04
                                         B  1.28555D+13  1.70296D-02  1.17840D-04
 f1  7  1/2 -  f2 15  1/2 +  47573061.93 C  2.32505D+11  3.08033D-04  2.13163D-06
                                         B  2.34135D+11  3.10194D-04  2.14658D-06
 f1  7  1/2 -  f2 16  1/2 +  47570550.36 C  4.71598D+12  6.24861D-03  4.32435D-05
                                         B  4.73830D+12  6.27819D-03  4.34482D-05
 f1  7  1/2 -  f2 17  1/2 +  47569545.84 C  4.04807D+09  5.36386D-06  3.71214D-08
                                         B  4.08280D+09  5.40989D-06  3.74399D-08
 f1  7  1/2 -  f2 18  1/2 +  47567421.09 C  7.22800D+11  9.57827D-04  6.62908D-06
                                         B  7.27615D+11  9.64206D-04  6.67323D-06
 f1  7  1/2 -  f2 19  1/2 +  47565801.53 C  3.98397D+10  5.27976D-05  3.65422D-07
                                         B  4.00694D+10  5.31020D-05  3.67529D-07
 f1  7  1/2 -  f2 20  1/2 +  47564375.40 C  7.13964D+10  9.46238D-05  6.54929D-07
                                         B  7.17384D+10  9.50771D-05  6.58066D-07
 f1  7  1/2 -  f2 21  1/2 +  47561432.94 C  1.24308D+11  1.64769D-04  1.14051D-06
                                         B  1.24451D+11  1.64959D-04  1.14182D-06
 f1  7  1/2 -  f2 22  1/2 +  47559018.51 C  3.42117D+12  4.53520D-03  3.13935D-05
                                         B  3.43647D+12  4.55549D-03  3.15339D-05
 f1  7  1/2 -  f2 23  1/2 +  47557213.00 C  1.16790D+11  1.54832D-04  1.07182D-06
                                         B  1.17120D+11  1.55269D-04  1.07484D-06
 f1  7  1/2 -  f2 24  1/2 +  47555821.49 C  1.48180D+11  1.96458D-04  1.36001D-06
                                         B  1.49188D+11  1.97794D-04  1.36926D-06
 f1  7  1/2 -  f2 25  1/2 +  47555146.13 C  4.45212D+12  5.90282D-03  4.08637D-05
                                         B  4.47312D+12  5.93066D-03  4.10564D-05
 f1  7  1/2 -  f2 26  1/2 +  47553008.10 C  1.61405D+13  2.14017D-02  1.48165D-04
                                         B  1.62077D+13  2.14909D-02  1.48782D-04
 f1  7  1/2 -  f2 27  1/2 +  47552045.89 C  1.02437D+13  1.35833D-02  9.40398D-05
                                         B  1.02857D+13  1.36390D-02  9.44254D-05
 f1  7  1/2 -  f2 28  1/2 +  47551325.44 C  4.62336D+10  6.13085D-05  4.24457D-07
                                         B  4.64372D+10  6.15785D-05  4.26326D-07
 f1  7  1/2 -  f2 29  1/2 +  47547270.65 C  5.32056D+11  7.05657D-04  4.88589D-06
                                         B  5.33389D+11  7.07425D-04  4.89813D-06
 f1  7  1/2 -  f2 30  1/2 +  47546405.35 C  2.18261D+12  2.89486D-03  2.00441D-05
                                         B  2.19036D+12  2.90515D-03  2.01153D-05
 f1  7  1/2 -  f2 31  1/2 +  47543479.56 C  4.55889D+10  6.04735D-05  4.18745D-07
                                         B  4.55032D+10  6.03598D-05  4.17958D-07
 f1  7  1/2 -  f2 32  1/2 +  47540641.91 C  8.00753D+11  1.06232D-03  7.35643D-06
                                         B  8.05632D+11  1.06879D-03  7.40124D-06
 f1  7  1/2 -  f2 33  1/2 +  47539455.11 C  1.85817D+10  2.46527D-05  1.70721D-07
                                         B  1.87472D+10  2.48723D-05  1.72241D-07
 f1  7  1/2 -  f2 34  1/2 +  47535574.84 C  2.49044D+11  3.30466D-04  2.28867D-06
                                         B  2.50591D+11  3.32519D-04  2.30289D-06
 f1  7  1/2 -  f2 35  1/2 +  47535466.56 C  4.06225D+11  5.39037D-04  3.73316D-06
                                         B  4.08298D+11  5.41789D-04  3.75221D-06
 f1  7  1/2 -  f2 36  1/2 +  47533772.29 C  8.12936D+10  1.07880D-04  7.47158D-07
                                         B  8.14884D+10  1.08138D-04  7.48949D-07
 f1  7  1/2 -  f2 37  1/2 +  47528662.49 C  1.24079D+12  1.64693D-03  1.14076D-05
                                         B  1.24644D+12  1.65443D-03  1.14596D-05
 f1  7  1/2 -  f2 38  1/2 +  47524186.19 C  8.72712D+11  1.15859D-03  8.02583D-06
                                         B  8.75906D+11  1.16283D-03  8.05521D-06
 f1  7  1/2 -  f2 39  1/2 +  47523656.82 C  1.08272D+10  1.43742D-05  9.95745D-08
                                         B  1.07884D+10  1.43228D-05  9.92185D-08
 f1  7  1/2 -  f2 40  1/2 +  47517890.09 C  8.93403D+11  1.18637D-03  8.21938D-06
                                         B  8.97927D+11  1.19238D-03  8.26101D-06
 f1  7  1/2 -  f2 41  1/2 +  47517619.48 C  7.02668D+08  9.33101D-07  6.46472D-09
                                         B  6.93842D+08  9.21380D-07  6.38351D-09
 f1  7  1/2 -  f2 42  1/2 +  47513818.02 C  4.03459D+11  5.35855D-04  3.71281D-06
                                         B  4.03687D+11  5.36157D-04  3.71491D-06
 f1  7  1/2 -  f2 43  1/2 +  47507073.99 C  8.74865D+10  1.16228D-04  8.05433D-07
                                         B  8.74862D+10  1.16228D-04  8.05431D-07
 f1  8  1/2 -  f2  1  1/2 +  47636595.24 C  1.81826D+11  2.40249D-04  1.66034D-06
                                         B  1.83570D+11  2.42554D-04  1.67627D-06
 f1  8  1/2 -  f2  2  1/2 +  47629172.13 C  6.00198D+11  7.93297D-04  5.48326D-06
                                         B  6.06235D+11  8.01277D-04  5.53841D-06
 f1  8  1/2 -  f2  3  1/2 +  47620946.66 C  6.17131D+11  8.15961D-04  5.64088D-06
                                         B  6.23124D+11  8.23884D-04  5.69565D-06
 f1  8  1/2 -  f2  4  1/2 +  47617930.48 C  6.05643D+10  8.00872D-05  5.53692D-07
                                         B  6.10262D+10  8.06981D-05  5.57916D-07
 f1  8  1/2 -  f2  5  1/2 +  47615577.47 C  1.44908D+11  1.91638D-04  1.32498D-06
                                         B  1.46402D+11  1.93614D-04  1.33864D-06
 f1  8  1/2 -  f2  6  1/2 +  47607741.31 C  6.82070D+11  9.02322D-04  6.23964D-06
                                         B  6.86285D+11  9.07899D-04  6.27820D-06
 f1  8  1/2 -  f2  7  1/2 +  47604783.10 C  1.93786D+12  2.56394D-03  1.77310D-05
                                         B  1.94969D+12  2.57960D-03  1.78393D-05
 f1  8  1/2 -  f2  8  1/2 +  47601324.66 C  1.54085D+10  2.03896D-05  1.41015D-07
                                         B  1.57084D+10  2.07865D-05  1.43760D-07
 f1  8  1/2 -  f2  9  1/2 +  47596678.93 C  3.53630D+10  4.68040D-05  3.23729D-07
                                         B  3.54385D+10  4.69040D-05  3.24421D-07
 f1  8  1/2 -  f2 10  1/2 +  47594163.27 C  8.17044D+11  1.08150D-03  7.48079D-06
                                         B  8.23085D+11  1.08949D-03  7.53611D-06
 f1  8  1/2 -  f2 11  1/2 +  47588903.27 C  4.49585D+11  5.95234D-04  4.11773D-06
                                         B  4.52448D+11  5.99025D-04  4.14395D-06
 f1  8  1/2 -  f2 12  1/2 +  47583635.13 C  9.83450D+12  1.30234D-02  9.01038D-05
                                         B  9.88672D+12  1.30926D-02  9.05821D-05
 f1  8  1/2 -  f2 13  1/2 +  47581706.71 C  3.77999D+12  5.00608D-03  3.46365D-05
                                         B  3.79684D+12  5.02841D-03  3.47909D-05
 f1  8  1/2 -  f2 14  1/2 +  47577036.88 C  1.12792D+13  1.49407D-02  1.03383D-04
                                         B  1.13406D+13  1.50220D-02  1.03946D-04
 f1  8  1/2 -  f2 15  1/2 +  47574242.35 C  7.75449D+11  1.02730D-03  7.10888D-06
                                         B  7.80652D+11  1.03419D-03  7.15658D-06
 f1  8  1/2 -  f2 16  1/2 +  47571730.78 C  6.51115D+09  8.62676D-06  5.97000D-08
                                         B  6.54615D+09  8.67313D-06  6.00209D-08
 f1  8  1/2 -  f2 17  1/2 +  47570726.26 C  1.03108D+13  1.36616D-02  9.45449D-05
                                         B  1.03649D+13  1.37332D-02  9.50403D-05
 f1  8  1/2 -  f2 18  1/2 +  47568601.51 C  1.37270D+10  1.81896D-05  1.25886D-07
                                         B  1.36934D+10  1.81451D-05  1.25578D-07
 f1  8  1/2 -  f2 19  1/2 +  47566981.95 C  5.24790D+12  6.95444D-03  4.81318D-05
                                         B  5.28307D+12  7.00105D-03  4.84544D-05
 f1  8  1/2 -  f2 20  1/2 +  47565555.82 C  1.02116D+11  1.35331D-04  9.36655D-07
                                         B  1.02291D+11  1.35563D-04  9.38259D-07
 f1  8  1/2 -  f2 21  1/2 +  47562613.36 C  1.73839D+10  2.30411D-05  1.59483D-07
                                         B  1.76008D+10  2.33286D-05  1.61473D-07
 f1  8  1/2 -  f2 22  1/2 +  47560198.93 C  2.51477D+12  3.33348D-03  2.30744D-05
                                         B  2.52965D+12  3.35321D-03  2.32109D-05
 f1  8  1/2 -  f2 23  1/2 +  47558393.42 C  2.67561D+12  3.54696D-03  2.45530D-05
                                         B  2.68819D+12  3.56363D-03  2.46684D-05
 f1  8  1/2 -  f2 24  1/2 +  47557001.91 C  1.02154D+13  1.35430D-02  9.37511D-05
                                         B  1.02688D+13  1.36138D-02  9.42412D-05
 f1  8  1/2 -  f2 25  1/2 +  47556326.55 C  1.41462D+12  1.87547D-03  1.29831D-05
                                         B  1.42460D+12  1.88871D-03  1.30747D-05
 f1  8  1/2 -  f2 26  1/2 +  47554188.52 C  4.27762D+12  5.67168D-03  3.92644D-05
                                         B  4.29855D+12  5.69944D-03  3.94565D-05
 f1  8  1/2 -  f2 27  1/2 +  47553226.31 C  1.80043D+12  2.38728D-03  1.65272D-05
                                         B  1.80609D+12  2.39479D-03  1.65792D-05
 f1  8  1/2 -  f2 28  1/2 +  47552505.86 C  3.47567D+11  4.60871D-04  3.19066D-06
                                         B  3.47022D+11  4.60149D-04  3.18567D-06
 f1  8  1/2 -  f2 29  1/2 +  47548451.06 C  6.88088D+11  9.12554D-04  6.31827D-06
                                         B  6.92719D+11  9.18696D-04  6.36079D-06
 f1  8  1/2 -  f2 30  1/2 +  47547585.77 C  5.82368D+10  7.72375D-05  5.34780D-07
                                         B  5.78305D+10  7.66986D-05  5.31049D-07
 f1  8  1/2 -  f2 31  1/2 +  47544659.97 C  2.67837D+12  3.55267D-03  2.45997D-05
                                         B  2.69512D+12  3.57488D-03  2.47534D-05
 f1  8  1/2 -  f2 32  1/2 +  47541822.33 C  3.84057D+10  5.09485D-05  3.52802D-07
                                         B  3.79288D+10  5.03159D-05  3.48422D-07
 f1  8  1/2 -  f2 33  1/2 +  47540635.52 C  1.73466D+11  2.30130D-04  1.59362D-06
                                         B  1.74706D+11  2.31775D-04  1.60500D-06
 f1  8  1/2 -  f2 34  1/2 +  47536755.26 C  5.28639D+11  7.01436D-04  4.85774D-06
                                         B  5.30132D+11  7.03417D-04  4.87145D-06
 f1  8  1/2 -  f2 35  1/2 +  47536646.98 C  1.56275D+11  2.07357D-04  1.43604D-06
                                         B  1.56055D+11  2.07065D-04  1.43402D-06
 f1  8  1/2 -  f2 36  1/2 +  47534952.71 C  4.01249D+12  5.32446D-03  3.68755D-05
                                         B  4.03394D+12  5.35292D-03  3.70726D-05
 f1  8  1/2 -  f2 37  1/2 +  47529842.91 C  3.06103D+12  4.06278D-03  2.81405D-05
                                         B  3.07949D+12  4.08728D-03  2.83102D-05
 f1  8  1/2 -  f2 38  1/2 +  47525366.61 C  1.60459D+12  2.13011D-03  1.47554D-05
                                         B  1.61137D+12  2.13910D-03  1.48177D-05
 f1  8  1/2 -  f2 39  1/2 +  47524837.24 C  1.36642D+11  1.81397D-04  1.25657D-06
                                         B  1.36986D+11  1.81854D-04  1.25973D-06
 f1  8  1/2 -  f2 40  1/2 +  47519070.51 C  2.18375D+12  2.89971D-03  2.00892D-05
                                         B  2.19633D+12  2.91642D-03  2.02050D-05
 f1  8  1/2 -  f2 41  1/2 +  47518799.89 C  5.09517D+10  6.76574D-05  4.68733D-07
                                         B  5.15007D+10  6.83864D-05  4.73783D-07
 f1  8  1/2 -  f2 42  1/2 +  47514998.44 C  7.47890D+12  9.93263D-03  6.88191D-05
                                         B  7.51383D+12  9.97902D-03  6.91405D-05
 f1  8  1/2 -  f2 43  1/2 +  47508254.41 C  1.77271D+12  2.35498D-03  1.63190D-05
                                         B  1.78260D+12  2.36811D-03  1.64100D-05
 f1  9  1/2 -  f2  1  1/2 +  47643395.65 C  2.29007D+10  3.02504D-05  2.09028D-07
                                         B  2.30719D+10  3.04766D-05  2.10591D-07
 f1  9  1/2 -  f2  2  1/2 +  47635972.53 C  1.00006D+12  1.32143D-03  9.13243D-06
                                         B  1.00701D+12  1.33062D-03  9.19589D-06
 f1  9  1/2 -  f2  3  1/2 +  47627747.07 C  3.69835D+10  4.88850D-05  3.37903D-07
                                         B  3.73702D+10  4.93962D-05  3.41436D-07
 f1  9  1/2 -  f2  4  1/2 +  47624730.88 C  3.60998D+11  4.77229D-04  3.29891D-06
                                         B  3.63311D+11  4.80288D-04  3.32005D-06
 f1  9  1/2 -  f2  5  1/2 +  47622377.87 C  1.00922D+12  1.33429D-03  9.22389D-06
                                         B  1.01695D+12  1.34451D-03  9.29457D-06
 f1  9  1/2 -  f2  6  1/2 +  47614541.72 C  8.53727D+12  1.12909D-02  7.80662D-05
                                         B  8.59413D+12  1.13661D-02  7.85863D-05
 f1  9  1/2 -  f2  7  1/2 +  47611583.50 C  5.19735D+12  6.87456D-03  4.75344D-05
                                         B  5.23238D+12  6.92088D-03  4.78547D-05
 f1  9  1/2 -  f2  8  1/2 +  47608125.06 C  4.91085D+08  6.49654D-07  4.49238D-09
                                         B  4.81449D+08  6.36907D-07  4.40423D-09
 f1  9  1/2 -  f2  9  1/2 +  47603479.33 C  2.96316D+10  3.92072D-05  2.71146D-07
                                         B  2.97302D+10  3.93376D-05  2.72047D-07
 f1  9  1/2 -  f2 10  1/2 +  47600963.68 C  3.76701D+11  4.98486D-04  3.44757D-06
                                         B  3.79637D+11  5.02372D-04  3.47444D-06
 f1  9  1/2 -  f2 11  1/2 +  47595703.67 C  5.16012D+11  6.82987D-04  4.72411D-06
                                         B  5.18831D+11  6.86718D-04  4.74992D-06
 f1  9  1/2 -  f2 12  1/2 +  47590435.53 C  1.09140D+13  1.44488D-02  9.99512D-05
                                         B  1.09780D+13  1.45336D-02  1.00537D-04
 f1  9  1/2 -  f2 13  1/2 +  47588507.12 C  1.31624D+12  1.74269D-03  1.20557D-05
                                         B  1.32584D+12  1.75540D-03  1.21437D-05
 f1  9  1/2 -  f2 14  1/2 +  47583837.28 C  4.81074D+12  6.37061D-03  4.40755D-05
                                         B  4.83590D+12  6.40393D-03  4.43060D-05
 f1  9  1/2 -  f2 15  1/2 +  47581042.75 C  5.00610D+12  6.63009D-03  4.58734D-05
                                         B  5.03169D+12  6.66399D-03  4.61079D-05
 f1  9  1/2 -  f2 16  1/2 +  47578531.18 C  1.09949D+12  1.45632D-03  1.00768D-05
                                         B  1.10474D+12  1.46328D-03  1.01249D-05
 f1  9  1/2 -  f2 17  1/2 +  47577526.67 C  1.27740D+13  1.69204D-02  1.17080D-04
                                         B  1.28337D+13  1.69995D-02  1.17628D-04
 f1  9  1/2 -  f2 18  1/2 +  47575401.92 C  2.23681D+11  2.96313D-04  2.05043D-06
                                         B  2.24019D+11  2.96762D-04  2.05353D-06
 f1  9  1/2 -  f2 19  1/2 +  47573782.36 C  3.58236D+12  4.74594D-03  3.28420D-05
                                         B  3.59775D+12  4.76633D-03  3.29831D-05
 f1  9  1/2 -  f2 20  1/2 +  47572356.22 C  4.17357D+12  5.52951D-03  3.82655D-05
                                         B  4.19507D+12  5.55798D-03  3.84626D-05
 f1  9  1/2 -  f2 21  1/2 +  47569413.76 C  2.56659D+11  3.40086D-04  2.35362D-06
                                         B  2.58078D+11  3.41967D-04  2.36664D-06
 f1  9  1/2 -  f2 22  1/2 +  47566999.33 C  2.55446D+12  3.38513D-03  2.34286D-05
                                         B  2.56791D+12  3.40295D-03  2.35519D-05
 f1  9  1/2 -  f2 23  1/2 +  47565193.83 C  7.73457D+11  1.02505D-03  7.09466D-06
                                         B  7.77106D+11  1.02989D-03  7.12814D-06
 f1  9  1/2 -  f2 24  1/2 +  47563802.32 C  3.54860D+10  4.70318D-05  3.25530D-07
                                         B  3.51415D+10  4.65753D-05  3.22370D-07
 f1  9  1/2 -  f2 25  1/2 +  47563126.96 C  5.33024D+11  7.06470D-04  4.88989D-06
                                         B  5.35074D+11  7.09187D-04  4.90869D-06
 f1  9  1/2 -  f2 26  1/2 +  47560988.93 C  1.35860D+12  1.80085D-03  1.24653D-05
                                         B  1.36242D+12  1.80592D-03  1.25004D-05
 f1  9  1/2 -  f2 27  1/2 +  47560026.71 C  2.38158D+12  3.15696D-03  2.18526D-05
                                         B  2.39236D+12  3.17125D-03  2.19515D-05
 f1  9  1/2 -  f2 28  1/2 +  47559306.27 C  5.57997D+12  7.39688D-03  5.12022D-05
                                         B  5.61271D+12  7.44028D-03  5.15027D-05
 f1  9  1/2 -  f2 29  1/2 +  47555251.47 C  2.96698D+11  3.93374D-04  2.72322D-06
                                         B  2.96103D+11  3.92585D-04  2.71776D-06
 f1  9  1/2 -  f2 30  1/2 +  47554386.17 C  1.12622D+12  1.49324D-03  1.03375D-05
                                         B  1.13223D+12  1.50121D-03  1.03927D-05
 f1  9  1/2 -  f2 31  1/2 +  47551460.38 C  5.24925D+12  6.96077D-03  4.81913D-05
                                         B  5.26647D+12  6.98361D-03  4.83494D-05
 f1  9  1/2 -  f2 32  1/2 +  47548622.73 C  1.55565D+11  2.06312D-04  1.42844D-06
                                         B  1.56346D+11  2.07348D-04  1.43561D-06
 f1  9  1/2 -  f2 33  1/2 +  47547435.93 C  4.01648D+12  5.32695D-03  3.68831D-05
                                         B  4.03401D+12  5.35020D-03  3.70441D-05
 f1  9  1/2 -  f2 34  1/2 +  47543555.67 C  3.33287D+12  4.42103D-03  3.06131D-05
                                         B  3.34151D+12  4.43248D-03  3.06924D-05
 f1  9  1/2 -  f2 35  1/2 +  47543447.39 C  1.06286D+12  1.40988D-03  9.76264D-06
                                         B  1.06653D+12  1.41475D-03  9.79637D-06
 f1  9  1/2 -  f2 36  1/2 +  47541753.11 C  4.03905D+10  5.35817D-05  3.71036D-07
                                         B  4.04630D+10  5.36780D-05  3.71703D-07
 f1  9  1/2 -  f2 37  1/2 +  47536643.32 C  5.75032D+11  7.62997D-04  5.28408D-06
                                         B  5.78875D+11  7.68096D-04  5.31940D-06
 f1  9  1/2 -  f2 38  1/2 +  47532167.02 C  1.67546D+12  2.22355D-03  1.54005D-05
                                         B  1.67999D+12  2.22956D-03  1.54421D-05
 f1  9  1/2 -  f2 39  1/2 +  47531637.65 C  2.75595D+07  3.65758D-08  2.53330D-10
                                         B  2.62519D+07  3.48404D-08  2.41310D-10
 f1  9  1/2 -  f2 40  1/2 +  47525870.91 C  1.13845D+12  1.51127D-03  1.04686D-05
                                         B  1.14567D+12  1.52085D-03  1.05349D-05
 f1  9  1/2 -  f2 41  1/2 +  47525600.30 C  2.48327D+11  3.29653D-04  2.28352D-06
                                         B  2.50168D+11  3.32097D-04  2.30045D-06
 f1  9  1/2 -  f2 42  1/2 +  47521798.84 C  2.13952D+12  2.84065D-03  1.96789D-05
                                         B  2.15237D+12  2.85772D-03  1.97971D-05
 f1  9  1/2 -  f2 43  1/2 +  47515054.82 C  1.07593D+11  1.42893D-04  9.90042D-07
                                         B  1.08189D+11  1.43684D-04  9.95524D-07
 f1 10  1/2 -  f2  1  1/2 +  47643757.47 C  2.78449D+11  3.67808D-04  2.54151D-06
                                         B  2.80685D+11  3.70762D-04  2.56192D-06
 f1 10  1/2 -  f2  2  1/2 +  47636334.36 C  9.99678D+11  1.32090D-03  9.12869D-06
                                         B  1.00828D+12  1.33227D-03  9.20722D-06
 f1 10  1/2 -  f2  3  1/2 +  47628108.90 C  1.32929D+09  1.75704D-06  1.21449D-08
                                         B  1.39434D+09  1.84302D-06  1.27392D-08
 f1 10  1/2 -  f2  4  1/2 +  47625092.71 C  1.81590D+08  2.40053D-07  1.65938D-09
                                         B  1.76135D+08  2.32842D-07  1.60954D-09
 f1 10  1/2 -  f2  5  1/2 +  47622739.70 C  6.74532D+11  8.91788D-04  6.16485D-06
                                         B  6.79604D+11  8.98494D-04  6.21121D-06
 f1 10  1/2 -  f2  6  1/2 +  47614903.54 C  4.59279D+10  6.07405D-05  4.19963D-07
                                         B  4.64316D+10  6.14067D-05  4.24569D-07
 f1 10  1/2 -  f2  7  1/2 +  47611945.33 C  6.28560D+11  8.31386D-04  5.74860D-06
                                         B  6.32828D+11  8.37031D-04  5.78763D-06
 f1 10  1/2 -  f2  8  1/2 +  47608486.89 C  2.00631D+11  2.65410D-04  1.83531D-06
                                         B  2.02513D+11  2.67899D-04  1.85252D-06
 f1 10  1/2 -  f2  9  1/2 +  47603841.16 C  4.38548D+11  5.80257D-04  4.01286D-06
                                         B  4.41440D+11  5.84084D-04  4.03932D-06
 f1 10  1/2 -  f2 10  1/2 +  47601325.50 C  1.81321D+11  2.39937D-04  1.65941D-06
                                         B  1.82113D+11  2.40985D-04  1.66666D-06
 f1 10  1/2 -  f2 11  1/2 +  47596065.50 C  1.10225D+12  1.45890D-03  1.00909D-05
                                         B  1.10696D+12  1.46513D-03  1.01340D-05
 f1 10  1/2 -  f2 12  1/2 +  47590797.36 C  3.10739D+12  4.11375D-03  2.84571D-05
                                         B  3.12452D+12  4.13643D-03  2.86140D-05
 f1 10  1/2 -  f2 13  1/2 +  47588868.95 C  7.48457D+11  9.90932D-04  6.85511D-06
                                         B  7.53012D+11  9.96963D-04  6.89682D-06
 f1 10  1/2 -  f2 14  1/2 +  47584199.11 C  1.52854D+13  2.02413D-02  1.40040D-04
                                         B  1.53701D+13  2.03536D-02  1.40816D-04
 f1 10  1/2 -  f2 15  1/2 +  47581404.58 C  6.97156D+09  9.23301D-06  6.38825D-08
                                         B  6.89296D+09  9.12891D-06  6.31622D-08
 f1 10  1/2 -  f2 16  1/2 +  47578893.01 C  7.07300D+11  9.36834D-04  6.48222D-06
                                         B  7.11080D+11  9.41841D-04  6.51686D-06
 f1 10  1/2 -  f2 17  1/2 +  47577888.49 C  4.87603D+12  6.45868D-03  4.46904D-05
                                         B  4.90487D+12  6.49687D-03  4.49547D-05
 f1 10  1/2 -  f2 18  1/2 +  47575763.74 C  1.77232D+10  2.34779D-05  1.62461D-07
                                         B  1.81567D+10  2.40521D-05  1.66434D-07
 f1 10  1/2 -  f2 19  1/2 +  47574144.18 C  8.56082D+12  1.13413D-02  7.84812D-05
                                         B  8.61376D+12  1.14114D-02  7.89665D-05
 f1 10  1/2 -  f2 20  1/2 +  47572718.05 C  2.52600D+11  3.34661D-04  2.31592D-06
                                         B  2.54411D+11  3.37061D-04  2.33252D-06
 f1 10  1/2 -  f2 21  1/2 +  47569775.59 C  9.22480D+12  1.22231D-02  8.45915D-05
                                         B  9.27882D+12  1.22947D-02  8.50870D-05
 f1 10  1/2 -  f2 22  1/2 +  47567361.16 C  4.48515D+12  5.94356D-03  4.11352D-05
                                         B  4.50697D+12  5.97247D-03  4.13352D-05
 f1 10  1/2 -  f2 23  1/2 +  47565555.65 C  3.86366D+12  5.12037D-03  3.54393D-05
                                         B  3.88050D+12  5.14269D-03  3.55937D-05
 f1 10  1/2 -  f2 24  1/2 +  47564164.14 C  2.07606D+12  2.75149D-03  1.90442D-05
                                         B  2.08693D+12  2.76590D-03  1.91440D-05
 f1 10  1/2 -  f2 25  1/2 +  47563488.78 C  1.19745D+12  1.58707D-03  1.09850D-05
                                         B  1.20390D+12  1.59563D-03  1.10442D-05
 f1 10  1/2 -  f2 26  1/2 +  47561350.75 C  1.69320D+12  2.24433D-03  1.55349D-05
                                         B  1.70044D+12  2.25393D-03  1.56014D-05
 f1 10  1/2 -  f2 27  1/2 +  47560388.54 C  3.63695D+09  4.82097D-06  3.33707D-08
                                         B  3.47249D+09  4.60297D-06  3.18617D-08
 f1 10  1/2 -  f2 28  1/2 +  47559668.09 C  6.36062D+12  8.43159D-03  5.83642D-05
                                         B  6.39999D+12  8.48378D-03  5.87254D-05
 f1 10  1/2 -  f2 29  1/2 +  47555613.30 C  2.43275D+11  3.22539D-04  2.23283D-06
                                         B  2.44036D+11  3.23547D-04  2.23981D-06
 f1 10  1/2 -  f2 30  1/2 +  47554748.00 C  1.40764D+11  1.86634D-04  1.29203D-06
                                         B  1.41003D+11  1.86952D-04  1.29423D-06
 f1 10  1/2 -  f2 31  1/2 +  47551822.21 C  9.31583D+10  1.23531D-04  8.55231D-07
                                         B  9.36933D+10  1.24240D-04  8.60142D-07
 f1 10  1/2 -  f2 32  1/2 +  47548984.56 C  2.86981D+13  3.80590D-02  2.63507D-04
                                         B  2.88487D+13  3.82589D-02  2.64891D-04
 f1 10  1/2 -  f2 33  1/2 +  47547797.76 C  6.32084D+10  8.38304D-05  5.80426D-07
                                         B  6.32399D+10  8.38723D-05  5.80716D-07
 f1 10  1/2 -  f2 34  1/2 +  47543917.49 C  1.09075D+12  1.44685D-03  1.00185D-05
                                         B  1.09538D+12  1.45299D-03  1.00611D-05
 f1 10  1/2 -  f2 35  1/2 +  47543809.21 C  7.44115D+11  9.87052D-04  6.83473D-06
                                         B  7.47944D+11  9.92131D-04  6.86990D-06
 f1 10  1/2 -  f2 36  1/2 +  47542114.94 C  7.37378D+11  9.78185D-04  6.77357D-06
                                         B  7.43598D+11  9.86436D-04  6.83071D-06
 f1 10  1/2 -  f2 37  1/2 +  47537005.14 C  4.53472D+10  6.01692D-05  4.16695D-07
                                         B  4.55305D+10  6.04124D-05  4.18379D-07
 f1 10  1/2 -  f2 38  1/2 +  47532528.84 C  2.26219D+11  3.00217D-04  2.07932D-06
                                         B  2.27704D+11  3.02188D-04  2.09296D-06
 f1 10  1/2 -  f2 39  1/2 +  47531999.47 C  1.92159D+12  2.55021D-03  1.76631D-05
                                         B  1.92996D+12  2.56132D-03  1.77400D-05
 f1 10  1/2 -  f2 40  1/2 +  47526232.74 C  4.21749D+08  5.59854D-07  3.87808D-09
                                         B  4.07177D+08  5.40511D-07  3.74409D-09
 f1 10  1/2 -  f2 41  1/2 +  47525962.13 C  5.26534D+09  6.98960D-06  4.84169D-08
                                         B  5.39717D+09  7.16460D-06  4.96292D-08
 f1 10  1/2 -  f2 42  1/2 +  47522160.67 C  5.58566D+11  7.41600D-04  5.13747D-06
                                         B  5.60354D+11  7.43974D-04  5.15391D-06
 f1 10  1/2 -  f2 43  1/2 +  47515416.64 C  1.67831D+11  2.22890D-04  1.54430D-06
                                         B  1.69270D+11  2.24801D-04  1.55754D-06
 f1 11  1/2 -  f2  1  1/2 +  47644712.94 C  1.99554D+11  2.63584D-04  1.82129D-06
                                         B  2.01454D+11  2.66093D-04  1.83863D-06
 f1 11  1/2 -  f2  2  1/2 +  47637289.83 C  4.91604D+10  6.49545D-05  4.48888D-07
                                         B  4.96103D+10  6.55490D-05  4.52996D-07
 f1 11  1/2 -  f2  3  1/2 +  47629064.36 C  1.16320D+12  1.53745D-03  1.06268D-05
                                         B  1.17201D+12  1.54908D-03  1.07072D-05
 f1 11  1/2 -  f2  4  1/2 +  47626048.18 C  4.62183D+12  6.10959D-03  4.22322D-05
                                         B  4.65562D+12  6.15427D-03  4.25410D-05
 f1 11  1/2 -  f2  5  1/2 +  47623695.16 C  2.96082D+12  3.91430D-03  2.70587D-05
                                         B  2.98134D+12  3.94142D-03  2.72462D-05
 f1 11  1/2 -  f2  6  1/2 +  47615859.01 C  1.41881D+10  1.87633D-05  1.29728D-07
                                         B  1.42147D+10  1.87985D-05  1.29971D-07
 f1 11  1/2 -  f2  7  1/2 +  47612900.80 C  4.11742D+09  5.44582D-06  3.76543D-08
                                         B  4.20698D+09  5.56427D-06  3.84733D-08
 f1 11  1/2 -  f2  8  1/2 +  47609442.35 C  7.98402D+11  1.05614D-03  7.30308D-06
                                         B  8.03717D+11  1.06317D-03  7.35169D-06
 f1 11  1/2 -  f2  9  1/2 +  47604796.63 C  1.60386D+12  2.12203D-03  1.46749D-05
                                         B  1.61382D+12  2.13521D-03  1.47661D-05
 f1 11  1/2 -  f2 10  1/2 +  47602280.97 C  4.01772D+11  5.31633D-04  3.67671D-06
                                         B  4.04567D+11  5.35331D-04  3.70229D-06
 f1 11  1/2 -  f2 11  1/2 +  47597020.97 C  6.23419D+12  8.25103D-03  5.70695D-05
                                         B  6.27035D+12  8.29889D-03  5.74005D-05
 f1 11  1/2 -  f2 12  1/2 +  47591752.83 C  5.81330D+12  7.69568D-03  5.32342D-05
                                         B  5.84683D+12  7.74007D-03  5.35413D-05
 f1 11  1/2 -  f2 13  1/2 +  47589824.41 C  6.06427D+12  8.02857D-03  5.55392D-05
                                         B  6.10080D+12  8.07693D-03  5.58737D-05
 f1 11  1/2 -  f2 14  1/2 +  47585154.57 C  4.07354D+11  5.39408D-04  3.73182D-06
                                         B  4.08950D+11  5.41521D-04  3.74644D-06
 f1 11  1/2 -  f2 15  1/2 +  47582360.05 C  9.62589D+11  1.27478D-03  8.81995D-06
                                         B  9.66525D+11  1.28000D-03  8.85602D-06
 f1 11  1/2 -  f2 16  1/2 +  47579848.48 C  9.25243D+12  1.22546D-02  8.47910D-05
                                         B  9.30007D+12  1.23176D-02  8.52276D-05
 f1 11  1/2 -  f2 17  1/2 +  47578843.96 C  1.40104D+12  1.85571D-03  1.28402D-05
                                         B  1.40948D+12  1.86689D-03  1.29175D-05
 f1 11  1/2 -  f2 18  1/2 +  47576719.21 C  6.01125D+12  7.96276D-03  5.50991D-05
                                         B  6.04256D+12  8.00423D-03  5.53861D-05
 f1 11  1/2 -  f2 19  1/2 +  47575099.65 C  1.10438D+13  1.46301D-02  1.01238D-04
                                         B  1.11052D+13  1.47114D-02  1.01801D-04
 f1 11  1/2 -  f2 20  1/2 +  47573673.52 C  1.51841D+13  2.01161D-02  1.39204D-04
                                         B  1.52643D+13  2.02223D-02  1.39939D-04
 f1 11  1/2 -  f2 21  1/2 +  47570731.06 C  1.03675D+13  1.37366D-02  9.50640D-05
                                         B  1.04220D+13  1.38090D-02  9.55645D-05
 f1 11  1/2 -  f2 22  1/2 +  47568316.63 C  4.35119D+11  5.76581D-04  3.99042D-06
                                         B  4.36266D+11  5.78100D-04  4.00093D-06
 f1 11  1/2 -  f2 23  1/2 +  47566511.12 C  1.26452D+13  1.67576D-02  1.15981D-04
                                         B  1.27016D+13  1.68324D-02  1.16498D-04
 f1 11  1/2 -  f2 24  1/2 +  47565119.61 C  2.65970D+12  3.52487D-03  2.43966D-05
                                         B  2.67045D+12  3.53912D-03  2.44953D-05
 f1 11  1/2 -  f2 25  1/2 +  47564444.25 C  2.49819D+12  3.31092D-03  2.29161D-05
                                         B  2.50819D+12  3.32417D-03  2.30079D-05
 f1 11  1/2 -  f2 26  1/2 +  47562306.22 C  1.34035D+11  1.77656D-04  1.22968D-06
                                         B  1.34446D+11  1.78200D-04  1.23345D-06
 f1 11  1/2 -  f2 27  1/2 +  47561344.01 C  2.06420D+12  2.73609D-03  1.89388D-05
                                         B  2.07228D+12  2.74680D-03  1.90129D-05
 f1 11  1/2 -  f2 28  1/2 +  47560623.56 C  1.40015D+12  1.85596D-03  1.28469D-05
                                         B  1.40843D+12  1.86693D-03  1.29228D-05
 f1 11  1/2 -  f2 29  1/2 +  47556568.76 C  9.58666D+12  1.27097D-02  8.79831D-05
                                         B  9.62860D+12  1.27653D-02  8.83680D-05
 f1 11  1/2 -  f2 30  1/2 +  47555703.46 C  5.53525D+11  7.33871D-04  5.08034D-06
                                         B  5.55853D+11  7.36957D-04  5.10170D-06
 f1 11  1/2 -  f2 31  1/2 +  47552777.67 C  8.60058D+08  1.14042D-06  7.89521D-09
                                         B  8.92627D+08  1.18360D-06  8.19418D-09
 f1 11  1/2 -  f2 32  1/2 +  47549940.03 C  6.45679D+11  8.56258D-04  5.92830D-06
                                         B  6.49619D+11  8.61482D-04  5.96447D-06
 f1 11  1/2 -  f2 33  1/2 +  47548753.22 C  3.04147D+11  4.03361D-04  2.79274D-06
                                         B  3.04922D+11  4.04388D-04  2.79985D-06
 f1 11  1/2 -  f2 34  1/2 +  47544872.96 C  5.55959D+12  7.37434D-03  5.10617D-05
                                         B  5.57991D+12  7.40130D-03  5.12483D-05
 f1 11  1/2 -  f2 35  1/2 +  47544764.68 C  8.37275D+09  1.11058D-05  7.68995D-08
                                         B  8.47838D+09  1.12459D-05  7.78696D-08
 f1 11  1/2 -  f2 36  1/2 +  47543070.40 C  6.22515D+12  8.25778D-03  5.71810D-05
                                         B  6.25073D+12  8.29171D-03  5.74159D-05
 f1 11  1/2 -  f2 37  1/2 +  47537960.61 C  3.97838D+11  5.27853D-04  3.65551D-06
                                         B  3.99231D+11  5.29701D-04  3.66831D-06
 f1 11  1/2 -  f2 38  1/2 +  47533484.31 C  4.73511D+10  6.28375D-05  4.35206D-07
                                         B  4.76818D+10  6.32763D-05  4.38245D-07
 f1 11  1/2 -  f2 39  1/2 +  47532954.94 C  1.93687D+08  2.57038D-07  1.78024D-09
                                         B  2.05643D+08  2.72905D-07  1.89014D-09
 f1 11  1/2 -  f2 40  1/2 +  47527188.21 C  4.36401D+11  5.79281D-04  4.01257D-06
                                         B  4.38559D+11  5.82145D-04  4.03241D-06
 f1 11  1/2 -  f2 41  1/2 +  47526917.59 C  5.01221D+11  6.65331D-04  4.60865D-06
                                         B  5.03531D+11  6.68398D-04  4.62989D-06
 f1 11  1/2 -  f2 42  1/2 +  47523116.13 C  5.61746D+11  7.45793D-04  5.16641D-06
                                         B  5.62215D+11  7.46415D-04  5.17072D-06
 f1 11  1/2 -  f2 43  1/2 +  47516372.11 C  5.18665D+11  6.88792D-04  4.77222D-06
                                         B  5.19836D+11  6.90348D-04  4.78300D-06
 f1 12  1/2 -  f2  1  1/2 +  47647131.76 C  3.74150D+10  4.94151D-05  3.41427D-07
                                         B  3.76322D+10  4.97021D-05  3.43410D-07
 f1 12  1/2 -  f2  2  1/2 +  47639708.64 C  3.33035D+11  4.39986D-04  3.04051D-06
                                         B  3.35691D+11  4.43496D-04  3.06475D-06
 f1 12  1/2 -  f2  3  1/2 +  47631483.18 C  1.59261D+11  2.10479D-04  1.45475D-06
                                         B  1.60651D+11  2.12316D-04  1.46745D-06
 f1 12  1/2 -  f2  4  1/2 +  47628466.99 C  1.86787D+11  2.46889D-04  1.70652D-06
                                         B  1.88214D+11  2.48774D-04  1.71955D-06
 f1 12  1/2 -  f2  5  1/2 +  47626113.98 C  1.13193D+11  1.49629D-04  1.03430D-06
                                         B  1.13984D+11  1.50675D-04  1.04153D-06
 f1 12  1/2 -  f2  6  1/2 +  47618277.82 C  8.80025D+10  1.16369D-04  8.04521D-07
                                         B  8.86037D+10  1.17164D-04  8.10017D-07
 f1 12  1/2 -  f2  7  1/2 +  47615319.61 C  2.20635D+11  2.91789D-04  2.01743D-06
                                         B  2.21955D+11  2.93535D-04  2.02950D-06
 f1 12  1/2 -  f2  8  1/2 +  47611861.17 C  1.00007D+11  1.32278D-04  9.14638D-07
                                         B  1.00573D+11  1.33027D-04  9.19813D-07
 f1 12  1/2 -  f2  9  1/2 +  47607215.44 C  2.18542D+11  2.89119D-04  1.99930D-06
                                         B  2.19958D+11  2.90993D-04  2.01226D-06
 f1 12  1/2 -  f2 10  1/2 +  47604699.79 C  7.09665D+11  9.38947D-04  6.49332D-06
                                         B  7.14423D+11  9.45243D-04  6.53686D-06
 f1 12  1/2 -  f2 11  1/2 +  47599439.78 C  3.54596D+11  4.69265D-04  3.24558D-06
                                         B  3.56414D+11  4.71670D-04  3.26221D-06
 f1 12  1/2 -  f2 12  1/2 +  47594171.64 C  1.83411D+12  2.42776D-03  1.67930D-05
                                         B  1.84507D+12  2.44226D-03  1.68933D-05
 f1 12  1/2 -  f2 13  1/2 +  47592243.23 C  2.31626D+12  3.06621D-03  2.12101D-05
                                         B  2.33032D+12  3.08483D-03  2.13389D-05
 f1 12  1/2 -  f2 14  1/2 +  47587573.39 C  7.25466D+10  9.60545D-05  6.64507D-07
                                         B  7.31922D+10  9.69094D-05  6.70421D-07
 f1 12  1/2 -  f2 15  1/2 +  47584778.86 C  1.89767D+13  2.51288D-02  1.73852D-04
                                         B  1.90861D+13  2.52738D-02  1.74855D-04
 f1 12  1/2 -  f2 16  1/2 +  47582267.29 C  2.62511D+13  3.47653D-02  2.40534D-04
                                         B  2.63919D+13  3.49517D-02  2.41824D-04
 f1 12  1/2 -  f2 17  1/2 +  47581262.77 C  3.48871D+13  4.62042D-02  3.19684D-04
                                         B  3.50708D+13  4.64474D-02  3.21367D-04
 f1 12  1/2 -  f2 18  1/2 +  47579138.03 C  8.52323D+12  1.12891D-02  7.81120D-05
                                         B  8.57096D+12  1.13523D-02  7.85494D-05
 f1 12  1/2 -  f2 19  1/2 +  47577518.46 C  1.28000D+13  1.69549D-02  1.17319D-04
                                         B  1.28696D+13  1.70470D-02  1.17956D-04
 f1 12  1/2 -  f2 20  1/2 +  47576092.33 C  1.37594D+12  1.82268D-03  1.26124D-05
                                         B  1.38203D+12  1.83075D-03  1.26682D-05
 f1 12  1/2 -  f2 21  1/2 +  47573149.87 C  2.52048D+13  3.33924D-02  2.31079D-04
                                         B  2.53414D+13  3.35734D-02  2.32332D-04
 f1 12  1/2 -  f2 22  1/2 +  47570735.44 C  2.66090D+11  3.52563D-04  2.43990D-06
                                         B  2.67257D+11  3.54109D-04  2.45060D-06
 f1 12  1/2 -  f2 23  1/2 +  47568929.93 C  2.71823D+12  3.60186D-03  2.49275D-05
                                         B  2.73093D+12  3.61869D-03  2.50440D-05
 f1 12  1/2 -  f2 24  1/2 +  47567538.43 C  3.82357D+10  5.06681D-05  3.50671D-07
                                         B  3.88968D+10  5.15443D-05  3.56735D-07
 f1 12  1/2 -  f2 25  1/2 +  47566863.06 C  1.01150D+12  1.34044D-03  9.27721D-06
                                         B  1.01855D+12  1.34977D-03  9.34180D-06
 f1 12  1/2 -  f2 26  1/2 +  47564725.03 C  4.31283D+12  5.71585D-03  3.95613D-05
                                         B  4.33398D+12  5.74387D-03  3.97553D-05
 f1 12  1/2 -  f2 27  1/2 +  47563762.82 C  1.75390D+11  2.32456D-04  1.60894D-06
                                         B  1.75963D+11  2.33215D-04  1.61420D-06
 f1 12  1/2 -  f2 28  1/2 +  47563042.38 C  3.63055D+11  4.81195D-04  3.33064D-06
                                         B  3.65615D+11  4.84587D-04  3.35412D-06
 f1 12  1/2 -  f2 29  1/2 +  47558987.58 C  7.36873D+11  9.76822D-04  6.76174D-06
                                         B  7.39365D+11  9.80125D-04  6.78460D-06
 f1 12  1/2 -  f2 30  1/2 +  47558122.28 C  1.13648D+12  1.50661D-03  1.04292D-05
                                         B  1.14206D+12  1.51400D-03  1.04804D-05
 f1 12  1/2 -  f2 31  1/2 +  47555196.49 C  1.45853D+11  1.93378D-04  1.33870D-06
                                         B  1.46833D+11  1.94678D-04  1.34770D-06
 f1 12  1/2 -  f2 32  1/2 +  47552358.84 C  7.40481D+10  9.81878D-05  6.79768D-07
                                         B  7.38938D+10  9.79832D-05  6.78352D-07
 f1 12  1/2 -  f2 33  1/2 +  47551172.04 C  3.10174D+12  4.11312D-03  2.84764D-05
                                         B  3.11650D+12  4.13268D-03  2.86119D-05
 f1 12  1/2 -  f2 34  1/2 +  47547291.78 C  1.00893D+10  1.33813D-05  9.26507D-08
                                         B  1.00714D+10  1.33576D-05  9.24861D-08
 f1 12  1/2 -  f2 35  1/2 +  47547183.50 C  4.79773D+11  6.36318D-04  4.40580D-06
                                         B  4.82000D+11  6.39271D-04  4.42625D-06
 f1 12  1/2 -  f2 36  1/2 +  47545489.22 C  5.88326D+11  7.80346D-04  5.40323D-06
                                         B  5.93184D+11  7.86789D-04  5.44785D-06
 f1 12  1/2 -  f2 37  1/2 +  47540379.43 C  5.47714D+11  7.26635D-04  5.03187D-06
                                         B  5.49450D+11  7.28938D-04  5.04782D-06
 f1 12  1/2 -  f2 38  1/2 +  47535903.13 C  1.73052D+11  2.29625D-04  1.59028D-06
                                         B  1.73855D+11  2.30691D-04  1.59766D-06
 f1 12  1/2 -  f2 39  1/2 +  47535373.76 C  3.41706D+11  4.53426D-04  3.14026D-06
                                         B  3.41921D+11  4.53711D-04  3.14223D-06
 f1 12  1/2 -  f2 40  1/2 +  47529607.02 C  2.07717D+11  2.75696D-04  1.90960D-06
                                         B  2.08887D+11  2.77249D-04  1.92036D-06
 f1 12  1/2 -  f2 41  1/2 +  47529336.41 C  3.25935D+10  4.32609D-05  2.99647D-07
                                         B  3.26037D+10  4.32745D-05  2.99741D-07
 f1 12  1/2 -  f2 42  1/2 +  47525534.95 C  8.13867D+09  1.08041D-05  7.48403D-08
                                         B  8.40803D+09  1.11616D-05  7.73173D-08
 f1 12  1/2 -  f2 43  1/2 +  47518790.92 C  3.77361D+08  5.01088D-07  3.47156D-09
                                         B  3.65733D+08  4.85648D-07  3.36459D-09
 f1 13  1/2 -  f2  1  1/2 +  47648175.67 C  2.49525D+11  3.29541D-04  2.27687D-06
                                         B  2.52247D+11  3.33136D-04  2.30171D-06
 f1 13  1/2 -  f2  2  1/2 +  47640752.56 C  1.07322D+12  1.41781D-03  9.79750D-06
                                         B  1.08185D+12  1.42922D-03  9.87634D-06
 f1 13  1/2 -  f2  3  1/2 +  47632527.09 C  2.00826D+12  2.65400D-03  1.83431D-05
                                         B  2.02470D+12  2.67573D-03  1.84933D-05
 f1 13  1/2 -  f2  4  1/2 +  47629510.91 C  4.36571D+11  5.77019D-04  3.98831D-06
                                         B  4.40243D+11  5.81873D-04  4.02186D-06
 f1 13  1/2 -  f2  5  1/2 +  47627157.89 C  5.48500D+11  7.25028D-04  5.01159D-06
                                         B  5.52994D+11  7.30968D-04  5.05265D-06
 f1 13  1/2 -  f2  6  1/2 +  47619321.74 C  8.63980D+11  1.14242D-03  7.89800D-06
                                         B  8.70413D+11  1.15092D-03  7.95681D-06
 f1 13  1/2 -  f2  7  1/2 +  47616363.52 C  3.10834D+10  4.11059D-05  2.84200D-07
                                         B  3.13136D+10  4.14103D-05  2.86304D-07
 f1 13  1/2 -  f2  8  1/2 +  47612905.08 C  4.12430D+11  5.45492D-04  3.77172D-06
                                         B  4.15545D+11  5.49612D-04  3.80021D-06
 f1 13  1/2 -  f2  9  1/2 +  47608259.36 C  8.00015D+11  1.05833D-03  7.31837D-06
                                         B  8.05405D+11  1.06546D-03  7.36768D-06
 f1 13  1/2 -  f2 10  1/2 +  47605743.70 C  5.27863D+10  6.98378D-05  4.82955D-07
                                         B  5.30173D+10  7.01434D-05  4.85068D-07
 f1 13  1/2 -  f2 11  1/2 +  47600483.70 C  7.36457D+12  9.74569D-03  6.74026D-05
                                         B  7.40922D+12  9.80477D-03  6.78112D-05
 f1 13  1/2 -  f2 12  1/2 +  47595215.56 C  9.15961D+11  1.21238D-03  8.38591D-06
                                         B  9.21146D+11  1.21924D-03  8.43339D-06
 f1 13  1/2 -  f2 13  1/2 +  47593287.14 C  1.14519D+13  1.51591D-02  1.04858D-04
                                         B  1.15177D+13  1.52462D-02  1.05461D-04
 f1 13  1/2 -  f2 14  1/2 +  47588617.30 C  8.59216D+10  1.13759D-04  7.86967D-07
                                         B  8.62120D+10  1.14143D-04  7.89627D-07
 f1 13  1/2 -  f2 15  1/2 +  47585822.78 C  3.78914D+12  5.01734D-03  3.47114D-05
                                         B  3.80992D+12  5.04485D-03  3.49017D-05
 f1 13  1/2 -  f2 16  1/2 +  47583311.21 C  6.34416D+10  8.40141D-05  5.81264D-07
                                         B  6.32886D+10  8.38116D-05  5.79862D-07
 f1 13  1/2 -  f2 17  1/2 +  47582306.69 C  1.21664D+12  1.61123D-03  1.11478D-05
                                         B  1.22098D+12  1.61698D-03  1.11875D-05
 f1 13  1/2 -  f2 18  1/2 +  47580181.94 C  1.02268D+13  1.35448D-02  9.37181D-05
                                         B  1.02821D+13  1.36182D-02  9.42256D-05
 f1 13  1/2 -  f2 19  1/2 +  47578562.38 C  5.34783D+12  7.08341D-03  4.90125D-05
                                         B  5.37374D+12  7.11773D-03  4.92500D-05
 f1 13  1/2 -  f2 20  1/2 +  47577136.25 C  1.29555D+12  1.71611D-03  1.18747D-05
                                         B  1.30294D+12  1.72590D-03  1.19424D-05
 f1 13  1/2 -  f2 21  1/2 +  47574193.78 C  8.03322D+09  1.06423D-05  7.36442D-08
                                         B  8.07958D+09  1.07037D-05  7.40692D-08
 f1 13  1/2 -  f2 22  1/2 +  47571779.36 C  1.64600D+12  2.18081D-03  1.50919D-05
                                         B  1.65137D+12  2.18793D-03  1.51412D-05
 f1 13  1/2 -  f2 23  1/2 +  47569973.85 C  2.56325D+12  3.39635D-03  2.35048D-05
                                         B  2.57407D+12  3.41070D-03  2.36040D-05
 f1 13  1/2 -  f2 24  1/2 +  47568582.34 C  1.33933D+11  1.77474D-04  1.22826D-06
                                         B  1.33510D+11  1.76913D-04  1.22438D-06
 f1 13  1/2 -  f2 25  1/2 +  47567906.98 C  4.84722D+12  6.42322D-03  4.44543D-05
                                         B  4.87014D+12  6.45358D-03  4.46645D-05
 f1 13  1/2 -  f2 26  1/2 +  47565768.95 C  6.60566D+11  8.75417D-04  6.05893D-06
                                         B  6.63175D+11  8.78875D-04  6.08286D-06
 f1 13  1/2 -  f2 27  1/2 +  47564806.73 C  7.68284D+11  1.01821D-03  7.04738D-06
                                         B  7.71661D+11  1.02269D-03  7.07836D-06
 f1 13  1/2 -  f2 28  1/2 +  47564086.29 C  3.53525D+12  4.68544D-03  3.24300D-05
                                         B  3.55559D+12  4.71239D-03  3.26165D-05
 f1 13  1/2 -  f2 29  1/2 +  47560031.49 C  7.50102D+11  9.94315D-04  6.88267D-06
                                         B  7.56512D+11  1.00281D-03  6.94149D-06
 f1 13  1/2 -  f2 30  1/2 +  47559166.19 C  1.68227D+12  2.23005D-03  1.54368D-05
                                         B  1.69167D+12  2.24251D-03  1.55230D-05
 f1 13  1/2 -  f2 31  1/2 +  47556240.40 C  7.33518D+12  9.72487D-03  6.73212D-05
                                         B  7.36169D+12  9.76001D-03  6.75645D-05
 f1 13  1/2 -  f2 32  1/2 +  47553402.75 C  7.40423D+10  9.81759D-05  6.79671D-07
                                         B  7.47014D+10  9.90497D-05  6.85720D-07
 f1 13  1/2 -  f2 33  1/2 +  47552215.95 C  4.07989D+12  5.40997D-03  3.74541D-05
                                         B  4.09091D+12  5.42458D-03  3.75553D-05
 f1 13  1/2 -  f2 34  1/2 +  47548335.69 C  1.79271D+13  2.37754D-02  1.64615D-04
                                         B  1.80025D+13  2.38754D-02  1.65307D-04
 f1 13  1/2 -  f2 35  1/2 +  47548227.41 C  5.26484D+11  6.98239D-04  4.83443D-06
                                         B  5.29677D+11  7.02474D-04  4.86375D-06
 f1 13  1/2 -  f2 36  1/2 +  47546533.13 C  1.50415D+11  1.99499D-04  1.38133D-06
                                         B  1.51085D+11  2.00388D-04  1.38748D-06
 f1 13  1/2 -  f2 37  1/2 +  47541423.34 C  3.87455D+11  5.14002D-04  3.55933D-06
                                         B  3.87041D+11  5.13453D-04  3.55552D-06
 f1 13  1/2 -  f2 38  1/2 +  47536947.04 C  1.56490D+12  2.07640D-03  1.43799D-05
                                         B  1.57330D+12  2.08756D-03  1.44571D-05
 f1 13  1/2 -  f2 39  1/2 +  47536417.67 C  6.33749D+11  8.40915D-04  5.82373D-06
                                         B  6.36050D+11  8.43968D-04  5.84488D-06
 f1 13  1/2 -  f2 40  1/2 +  47530650.94 C  6.56040D+08  8.70704D-07  6.03076D-09
                                         B  6.08256D+08  8.07285D-07  5.59150D-09
 f1 13  1/2 -  f2 41  1/2 +  47530380.32 C  9.88902D+10  1.31250D-04  9.09081D-07
                                         B  9.91192D+10  1.31554D-04  9.11187D-07
 f1 13  1/2 -  f2 42  1/2 +  47526578.86 C  1.34457D+10  1.78484D-05  1.23634D-07
                                         B  1.29810D+10  1.72314D-05  1.19361D-07
 f1 13  1/2 -  f2 43  1/2 +  47519834.84 C  3.89874D+11  5.17680D-04  3.58643D-06
                                         B  3.93027D+11  5.21868D-04  3.61544D-06
 f1 14  1/2 -  f2  1  1/2 +  47653173.54 C  2.89951D+09  3.82851D-06  2.64492D-08
                                         B  2.86247D+09  3.77959D-06  2.61113D-08
 f1 14  1/2 -  f2  2  1/2 +  47645750.43 C  5.66525D+10  7.48270D-05  5.17023D-07
                                         B  5.68749D+10  7.51207D-05  5.19052D-07
 f1 14  1/2 -  f2  3  1/2 +  47637524.96 C  2.29769D+11  3.03586D-04  2.09801D-06
                                         B  2.31776D+11  3.06237D-04  2.11634D-06
 f1 14  1/2 -  f2  4  1/2 +  47634508.78 C  2.03897D+10  2.69436D-05  1.86213D-07
                                         B  2.04629D+10  2.70403D-05  1.86881D-07
 f1 14  1/2 -  f2  5  1/2 +  47632155.77 C  4.76761D+11  6.30069D-04  4.35475D-06
                                         B  4.80318D+11  6.34770D-04  4.38725D-06
 f1 14  1/2 -  f2  6  1/2 +  47624319.61 C  7.48280D+11  9.89224D-04  6.83819D-06
                                         B  7.54760D+11  9.97790D-04  6.89741D-06
 f1 14  1/2 -  f2  7  1/2 +  47621361.40 C  5.04116D+11  6.66522D-04  4.60774D-06
                                         B  5.08129D+11  6.71828D-04  4.64442D-06
 f1 14  1/2 -  f2  8  1/2 +  47617902.96 C  7.18803D+11  9.50511D-04  6.57147D-06
                                         B  7.23671D+11  9.56948D-04  6.61597D-06
 f1 14  1/2 -  f2  9  1/2 +  47613257.23 C  1.19686D+12  1.58298D-03  1.09452D-05
                                         B  1.20435D+12  1.59288D-03  1.10137D-05
 f1 14  1/2 -  f2 10  1/2 +  47610741.57 C  2.06734D+12  2.73458D-03  1.89087D-05
                                         B  2.08254D+12  2.75467D-03  1.90476D-05
 f1 14  1/2 -  f2 11  1/2 +  47605481.57 C  2.73459D+12  3.61797D-03  2.50198D-05
                                         B  2.75385D+12  3.64346D-03  2.51960D-05
 f1 14  1/2 -  f2 12  1/2 +  47600213.43 C  3.04524D+11  4.02988D-04  2.78714D-06
                                         B  3.06341D+11  4.05393D-04  2.80377D-06
 f1 14  1/2 -  f2 13  1/2 +  47598285.01 C  4.23262D+10  5.60164D-05  3.87435D-07
                                         B  4.22649D+10  5.59352D-05  3.86874D-07
 f1 14  1/2 -  f2 14  1/2 +  47593615.18 C  3.44274D+12  4.55716D-03  3.15225D-05
                                         B  3.46173D+12  4.58230D-03  3.16964D-05
 f1 14  1/2 -  f2 15  1/2 +  47590820.65 C  2.04818D+10  2.71150D-05  1.87569D-07
                                         B  2.04616D+10  2.70882D-05  1.87384D-07
 f1 14  1/2 -  f2 16  1/2 +  47588309.08 C  3.27802D+11  4.34009D-04  3.00244D-06
                                         B  3.29053D+11  4.35665D-04  3.01389D-06
 f1 14  1/2 -  f2 17  1/2 +  47587304.56 C  2.25548D+12  2.98638D-03  2.06600D-05
                                         B  2.26636D+12  3.00078D-03  2.07596D-05
 f1 14  1/2 -  f2 18  1/2 +  47585179.81 C  2.07494D+11  2.74758D-04  1.90088D-06
                                         B  2.09561D+11  2.77495D-04  1.91981D-06
 f1 14  1/2 -  f2 19  1/2 +  47583560.25 C  8.30618D+12  1.09996D-02  7.61016D-05
                                         B  8.34491D+12  1.10509D-02  7.64565D-05
 f1 14  1/2 -  f2 20  1/2 +  47582134.12 C  8.51516D+10  1.12770D-04  7.80234D-07
                                         B  8.54790D+10  1.13203D-04  7.83233D-07
 f1 14  1/2 -  f2 21  1/2 +  47579191.66 C  1.51846D+13  2.01121D-02  1.39161D-04
                                         B  1.52478D+13  2.01958D-02  1.39739D-04
 f1 14  1/2 -  f2 22  1/2 +  47576777.23 C  6.59500D+11  8.73600D-04  6.04496D-06
                                         B  6.61256D+11  8.75925D-04  6.06105D-06
 f1 14  1/2 -  f2 23  1/2 +  47574971.72 C  1.55488D+09  2.05981D-06  1.42536D-08
                                         B  1.58756D+09  2.10311D-06  1.45532D-08
 f1 14  1/2 -  f2 24  1/2 +  47573580.21 C  4.20238D+11  5.56738D-04  3.85266D-06
                                         B  4.22345D+11  5.59531D-04  3.87198D-06
 f1 14  1/2 -  f2 25  1/2 +  47572904.85 C  5.58603D+11  7.40069D-04  5.12139D-06
                                         B  5.61587D+11  7.44022D-04  5.14875D-06
 f1 14  1/2 -  f2 26  1/2 +  47570766.82 C  5.63948D+12  7.47217D-03  5.17109D-05
                                         B  5.66621D+12  7.50758D-03  5.19560D-05
 f1 14  1/2 -  f2 27  1/2 +  47569804.61 C  1.02475D+09  1.35783D-06  9.39698D-09
                                         B  1.04809D+09  1.38875D-06  9.61100D-09
 f1 14  1/2 -  f2 28  1/2 +  47569084.16 C  7.91610D+11  1.04894D-03  7.25940D-06
                                         B  7.91907D+11  1.04933D-03  7.26211D-06
 f1 14  1/2 -  f2 29  1/2 +  47565029.36 C  2.50812D+09  3.32400D-06  2.30064D-08
                                         B  2.60487D+09  3.45222D-06  2.38939D-08
 f1 14  1/2 -  f2 30  1/2 +  47564164.06 C  1.40172D+10  1.85776D-05  1.28583D-07
                                         B  1.39651D+10  1.85085D-05  1.28105D-07
 f1 14  1/2 -  f2 31  1/2 +  47561238.27 C  1.21202D+12  1.60654D-03  1.11202D-05
                                         B  1.21982D+12  1.61688D-03  1.11918D-05
 f1 14  1/2 -  f2 32  1/2 +  47558400.63 C  3.32444D+12  4.40709D-03  3.05070D-05
                                         B  3.33008D+12  4.41456D-03  3.05588D-05
 f1 14  1/2 -  f2 33  1/2 +  47557213.82 C  1.72498D+12  2.28686D-03  1.58306D-05
                                         B  1.73534D+12  2.30060D-03  1.59257D-05
 f1 14  1/2 -  f2 34  1/2 +  47553333.56 C  6.81716D+12  9.03918D-03  6.25783D-05
                                         B  6.85040D+12  9.08326D-03  6.28834D-05
 f1 14  1/2 -  f2 35  1/2 +  47553225.28 C  6.32024D+09  8.38033D-06  5.80172D-08
                                         B  6.40379D+09  8.49112D-06  5.87842D-08
 f1 14  1/2 -  f2 36  1/2 +  47551531.01 C  6.86551D+11  9.10398D-04  6.30293D-06
                                         B  6.89160D+11  9.13859D-04  6.32689D-06
 f1 14  1/2 -  f2 37  1/2 +  47546421.21 C  7.53874D+10  9.99887D-05  6.92323D-07
                                         B  7.58004D+10  1.00536D-04  6.96115D-07
 f1 14  1/2 -  f2 38  1/2 +  47541944.91 C  8.60315D+10  1.14128D-04  7.90296D-07
                                         B  8.65021D+10  1.14752D-04  7.94620D-07
 f1 14  1/2 -  f2 39  1/2 +  47541415.54 C  3.51391D+11  4.66160D-04  3.22803D-06
                                         B  3.53136D+11  4.68474D-04  3.24406D-06
 f1 14  1/2 -  f2 40  1/2 +  47535648.81 C  6.51989D+08  8.65146D-07  5.99164D-09
                                         B  6.27802D+08  8.33051D-07  5.76936D-09
 f1 14  1/2 -  f2 41  1/2 +  47535378.19 C  2.59906D+11  3.44882D-04  2.38852D-06
                                         B  2.61081D+11  3.46441D-04  2.39932D-06
 f1 14  1/2 -  f2 42  1/2 +  47531576.74 C  4.98170D+11  6.61151D-04  4.57925D-06
                                         B  5.01428D+11  6.65475D-04  4.60920D-06
 f1 14  1/2 -  f2 43  1/2 +  47524832.71 C  2.62333D+11  3.48256D-04  2.41243D-06
                                         B  2.63483D+11  3.49783D-04  2.42300D-06
 f1 15  1/2 -  f2  1  1/2 +  47666462.89 C  6.27537D+10  8.28135D-05  5.71957D-07
                                         B  6.34632D+10  8.37498D-05  5.78424D-07
 f1 15  1/2 -  f2  2  1/2 +  47659039.78 C  2.79750D+11  3.69289D-04  2.55092D-06
                                         B  2.82151D+11  3.72459D-04  2.57282D-06
 f1 15  1/2 -  f2  3  1/2 +  47650814.31 C  1.55952D+12  2.05939D-03  1.42280D-05
                                         B  1.57331D+12  2.07760D-03  1.43538D-05
 f1 15  1/2 -  f2  4  1/2 +  47647798.13 C  4.42600D+11  5.84540D-04  4.03875D-06
                                         B  4.45971D+11  5.88991D-04  4.06950D-06
 f1 15  1/2 -  f2  5  1/2 +  47645445.12 C  3.04859D+09  4.02666D-06  2.78227D-08
                                         B  3.06121D+09  4.04333D-06  2.79378D-08
 f1 15  1/2 -  f2  6  1/2 +  47637608.96 C  5.59461D+10  7.39192D-05  5.10838D-07
                                         B  5.63604D+10  7.44667D-05  5.14621D-07
 f1 15  1/2 -  f2  7  1/2 +  47634650.75 C  2.26038D+11  2.98691D-04  2.06431D-06
                                         B  2.27859D+11  3.01098D-04  2.08094D-06
 f1 15  1/2 -  f2  8  1/2 +  47631192.31 C  4.70286D+11  6.21537D-04  4.29587D-06
                                         B  4.74062D+11  6.26528D-04  4.33036D-06
 f1 15  1/2 -  f2  9  1/2 +  47626546.58 C  5.62889D+11  7.44068D-04  5.14327D-06
                                         B  5.66606D+11  7.48981D-04  5.17723D-06
 f1 15  1/2 -  f2 10  1/2 +  47624030.92 C  1.66578D+12  2.20218D-03  1.52231D-05
                                         B  1.67826D+12  2.21869D-03  1.53372D-05
 f1 15  1/2 -  f2 11  1/2 +  47618770.92 C  1.08003D+12  1.42813D-03  9.87339D-06
                                         B  1.08754D+12  1.43806D-03  9.94201D-06
 f1 15  1/2 -  f2 12  1/2 +  47613502.78 C  4.58096D+09  6.05877D-06  4.18919D-08
                                         B  4.52385D+09  5.98322D-06  4.13695D-08
 f1 15  1/2 -  f2 13  1/2 +  47611574.36 C  3.19588D+07  4.22720D-08  2.92291D-10
                                         B  3.38526D+07  4.47770D-08  3.09612D-10
 f1 15  1/2 -  f2 14  1/2 +  47606904.53 C  6.62211D+11  8.76081D-04  6.05828D-06
                                         B  6.66639D+11  8.81939D-04  6.09880D-06
 f1 15  1/2 -  f2 15  1/2 +  47604110.00 C  4.32852D+12  5.72715D-03  3.96068D-05
                                         B  4.35676D+12  5.76451D-03  3.98651D-05
 f1 15  1/2 -  f2 16  1/2 +  47601598.43 C  3.26791D+12  4.32429D-03  2.99067D-05
                                         B  3.28793D+12  4.35078D-03  3.00899D-05
 f1 15  1/2 -  f2 17  1/2 +  47600593.91 C  3.69178D+08  4.88539D-07  3.37880D-09
                                         B  3.77693D+08  4.99807D-07  3.45673D-09
 f1 15  1/2 -  f2 18  1/2 +  47598469.16 C  1.11648D+11  1.47758D-04  1.02196D-06
                                         B  1.12569D+11  1.48978D-04  1.03039D-06
 f1 15  1/2 -  f2 19  1/2 +  47596849.60 C  1.64739D+10  2.18036D-05  1.50808D-07
                                         B  1.66479D+10  2.20339D-05  1.52401D-07
 f1 15  1/2 -  f2 20  1/2 +  47595423.47 C  7.24996D+11  9.59605D-04  6.63748D-06
                                         B  7.29721D+11  9.65860D-04  6.68074D-06
 f1 15  1/2 -  f2 21  1/2 +  47592481.01 C  3.07042D+12  4.06452D-03  2.81155D-05
                                         B  3.08967D+12  4.08999D-03  2.82918D-05
 f1 15  1/2 -  f2 22  1/2 +  47590066.58 C  4.27654D+11  5.66172D-04  3.91658D-06
                                         B  4.30028D+11  5.69314D-04  3.93832D-06
 f1 15  1/2 -  f2 23  1/2 +  47588261.07 C  2.15505D+10  2.85328D-05  1.97388D-07
                                         B  2.16694D+10  2.86903D-05  1.98477D-07
 f1 15  1/2 -  f2 24  1/2 +  47586869.56 C  3.58806D+11  4.75087D-04  3.28671D-06
                                         B  3.60568D+11  4.77420D-04  3.30285D-06
 f1 15  1/2 -  f2 25  1/2 +  47586194.20 C  1.45700D+11  1.92923D-04  1.33468D-06
                                         B  1.46337D+11  1.93767D-04  1.34052D-06
 f1 15  1/2 -  f2 26  1/2 +  47584056.17 C  1.86764D+13  2.47320D-02  1.71109D-04
                                         B  1.87768D+13  2.48649D-02  1.72029D-04
 f1 15  1/2 -  f2 27  1/2 +  47583093.96 C  1.62692D+13  2.15452D-02  1.49064D-04
                                         B  1.63562D+13  2.16603D-02  1.49860D-04
 f1 15  1/2 -  f2 28  1/2 +  47582373.51 C  7.17577D+12  9.50307D-03  6.57496D-05
                                         B  7.21334D+12  9.55283D-03  6.60939D-05
 f1 15  1/2 -  f2 29  1/2 +  47578318.71 C  1.66037D+13  2.19925D-02  1.52174D-04
                                         B  1.66902D+13  2.21070D-02  1.52967D-04
 f1 15  1/2 -  f2 30  1/2 +  47577453.42 C  3.07242D+12  4.06974D-03  2.81605D-05
                                         B  3.08887D+12  4.09152D-03  2.83112D-05
 f1 15  1/2 -  f2 31  1/2 +  47574527.62 C  1.37364D+13  1.81975D-02  1.25925D-04
                                         B  1.38045D+13  1.82877D-02  1.26549D-04
 f1 15  1/2 -  f2 32  1/2 +  47571689.98 C  2.19704D+12  2.91090D-03  2.01444D-05
                                         B  2.20396D+12  2.92008D-03  2.02079D-05
 f1 15  1/2 -  f2 33  1/2 +  47570503.17 C  6.54598D+12  8.67335D-03  6.00239D-05
                                         B  6.57901D+12  8.71712D-03  6.03269D-05
 f1 15  1/2 -  f2 34  1/2 +  47566622.91 C  1.59718D+13  2.11659D-02  1.46491D-04
                                         B  1.60425D+13  2.12596D-02  1.47139D-04
 f1 15  1/2 -  f2 35  1/2 +  47566514.63 C  6.22595D+10  8.25070D-05  5.71038D-07
                                         B  6.23252D+10  8.25940D-05  5.71640D-07
 f1 15  1/2 -  f2 36  1/2 +  47564820.36 C  1.25098D+11  1.65793D-04  1.14751D-06
                                         B  1.25850D+11  1.66790D-04  1.15441D-06
 f1 15  1/2 -  f2 37  1/2 +  47559710.56 C  6.58735D+11  8.73213D-04  6.04445D-06
                                         B  6.62968D+11  8.78824D-04  6.08329D-06
 f1 15  1/2 -  f2 38  1/2 +  47555234.26 C  7.02401D+11  9.31271D-04  6.44694D-06
                                         B  7.06128D+11  9.36213D-04  6.48115D-06
 f1 15  1/2 -  f2 39  1/2 +  47554704.89 C  7.25089D+12  9.61373D-03  6.65540D-05
                                         B  7.28153D+12  9.65436D-03  6.68353D-05
 f1 15  1/2 -  f2 40  1/2 +  47548938.16 C  2.82778D+11  3.75018D-04  2.59649D-06
                                         B  2.84087D+11  3.76753D-04  2.60850D-06
 f1 15  1/2 -  f2 41  1/2 +  47548667.54 C  1.07703D+10  1.42836D-05  9.88952D-08
                                         B  1.07921D+10  1.43125D-05  9.90953D-08
 f1 15  1/2 -  f2 42  1/2 +  47544866.09 C  2.08073D+11  2.75992D-04  1.91103D-06
                                         B  2.08122D+11  2.76057D-04  1.91148D-06
 f1 15  1/2 -  f2 43  1/2 +  47538122.06 C  1.81608D+12  2.40957D-03  1.66868D-05
                                         B  1.82460D+12  2.42086D-03  1.67650D-05
 f1 16  1/2 -  f2  1  1/2 +  47667174.03 C  3.85752D+11  5.09046D-04  3.51571D-06
                                         B  3.89245D+11  5.13655D-04  3.54754D-06
 f1 16  1/2 -  f2  2  1/2 +  47659750.92 C  1.88479D+10  2.48798D-05  1.71858D-07
                                         B  1.89901D+10  2.50676D-05  1.73155D-07
 f1 16  1/2 -  f2  3  1/2 +  47651525.45 C  3.39365D+09  4.48127D-06  3.09599D-08
                                         B  3.42108D+09  4.51750D-06  3.12102D-08
 f1 16  1/2 -  f2  4  1/2 +  47648509.27 C  2.84673D+11  3.75955D-04  2.59754D-06
                                         B  2.87109D+11  3.79171D-04  2.61976D-06
 f1 16  1/2 -  f2  5  1/2 +  47646156.25 C  7.11758D+11  9.40079D-04  6.49550D-06
                                         B  7.17940D+11  9.48244D-04  6.55191D-06
 f1 16  1/2 -  f2  6  1/2 +  47638320.10 C  6.29516D+10  8.31729D-05  5.74779D-07
                                         B  6.34549D+10  8.38378D-05  5.79374D-07
 f1 16  1/2 -  f2  7  1/2 +  47635361.89 C  2.00529D+10  2.64975D-05  1.83127D-07
                                         B  2.01851D+10  2.66722D-05  1.84334D-07
 f1 16  1/2 -  f2  8  1/2 +  47631903.44 C  1.66536D+10  2.20090D-05  1.52117D-07
                                         B  1.67795D+10  2.21754D-05  1.53267D-07
 f1 16  1/2 -  f2  9  1/2 +  47627257.72 C  5.61958D+11  7.42814D-04  5.13452D-06
                                         B  5.66101D+11  7.48290D-04  5.17238D-06
 f1 16  1/2 -  f2 10  1/2 +  47624742.06 C  4.97995D+10  6.58336D-05  4.55083D-07
                                         B  5.01626D+10  6.63136D-05  4.58401D-07
 f1 16  1/2 -  f2 11  1/2 +  47619482.06 C  3.92168D+10  5.18549D-05  3.58493D-07
                                         B  3.95147D+10  5.22490D-05  3.61217D-07
 f1 16  1/2 -  f2 12  1/2 +  47614213.92 C  3.07206D+11  4.06298D-04  2.80920D-06
                                         B  3.09148D+11  4.08866D-04  2.82696D-06
 f1 16  1/2 -  f2 13  1/2 +  47612285.50 C  4.25559D+11  5.62872D-04  3.89194D-06
                                         B  4.28393D+11  5.66620D-04  3.91785D-06
 f1 16  1/2 -  f2 14  1/2 +  47607615.66 C  1.40701D+12  1.86136D-03  1.28715D-05
                                         B  1.41639D+12  1.87377D-03  1.29573D-05
 f1 16  1/2 -  f2 15  1/2 +  47604821.14 C  6.07895D+11  8.04293D-04  5.56210D-06
                                         B  6.11491D+11  8.09051D-04  5.59501D-06
 f1 16  1/2 -  f2 16  1/2 +  47602309.57 C  1.47211D+10  1.94792D-05  1.34716D-07
                                         B  1.48061D+10  1.95917D-05  1.35494D-07
 f1 16  1/2 -  f2 17  1/2 +  47601305.05 C  2.80644D+12  3.71370D-03  2.56840D-05
                                         B  2.82350D+12  3.73627D-03  2.58401D-05
 f1 16  1/2 -  f2 18  1/2 +  47599180.30 C  2.44362D+11  3.23387D-04  2.23665D-06
                                         B  2.45909D+11  3.25435D-04  2.25081D-06
 f1 16  1/2 -  f2 19  1/2 +  47597560.74 C  2.09709D+11  2.77546D-04  1.91967D-06
                                         B  2.11014D+11  2.79274D-04  1.93162D-06
 f1 16  1/2 -  f2 20  1/2 +  47596134.61 C  1.93086D+12  2.55562D-03  1.76766D-05
                                         B  1.94264D+12  2.57121D-03  1.77845D-05
 f1 16  1/2 -  f2 21  1/2 +  47593192.15 C  1.32537D+12  1.75443D-03  1.21357D-05
                                         B  1.33384D+12  1.76563D-03  1.22132D-05
 f1 16  1/2 -  f2 22  1/2 +  47590777.72 C  8.33345D+11  1.10323D-03  7.63167D-06
                                         B  8.38219D+11  1.10968D-03  7.67631D-06
 f1 16  1/2 -  f2 23  1/2 +  47588972.21 C  5.76488D+10  7.63247D-05  5.28001D-07
                                         B  5.79300D+10  7.66971D-05  5.30577D-07
 f1 16  1/2 -  f2 24  1/2 +  47587580.70 C  4.17995D+11  5.53441D-04  3.82872D-06
                                         B  4.20058D+11  5.56173D-04  3.84762D-06
 f1 16  1/2 -  f2 25  1/2 +  47586905.34 C  3.93852D+11  5.21490D-04  3.60773D-06
                                         B  3.95903D+11  5.24206D-04  3.62652D-06
 f1 16  1/2 -  f2 26  1/2 +  47584767.31 C  8.56553D+11  1.13424D-03  7.84718D-06
                                         B  8.61335D+11  1.14057D-03  7.89099D-06
 f1 16  1/2 -  f2 27  1/2 +  47583805.10 C  9.76846D+12  1.29359D-02  8.94978D-05
                                         B  9.82361D+12  1.30089D-02  9.00030D-05
 f1 16  1/2 -  f2 28  1/2 +  47583084.65 C  7.24287D+10  9.59165D-05  6.63615D-07
                                         B  7.29065D+10  9.65492D-05  6.67992D-07
 f1 16  1/2 -  f2 29  1/2 +  47579029.85 C  2.40630D+12  3.18718D-03  2.20530D-05
                                         B  2.41839D+12  3.20319D-03  2.21637D-05
 f1 16  1/2 -  f2 30  1/2 +  47578164.55 C  1.03529D+14  1.37130D-01  9.48857D-04
                                         B  1.04086D+14  1.37869D-01  9.53967D-04
 f1 16  1/2 -  f2 31  1/2 +  47575238.76 C  1.87894D+12  2.48907D-03  1.72239D-05
                                         B  1.88672D+12  2.49939D-03  1.72953D-05
 f1 16  1/2 -  f2 32  1/2 +  47572401.12 C  1.23232D+12  1.63268D-03  1.12985D-05
                                         B  1.23856D+12  1.64094D-03  1.13557D-05
 f1 16  1/2 -  f2 33  1/2 +  47571214.31 C  6.84336D+12  9.06711D-03  6.27480D-05
                                         B  6.87111D+12  9.10387D-03  6.30025D-05
 f1 16  1/2 -  f2 34  1/2 +  47567334.05 C  4.50766D+12  5.97340D-03  4.13417D-05
                                         B  4.53020D+12  6.00326D-03  4.15484D-05
 f1 16  1/2 -  f2 35  1/2 +  47567225.77 C  4.07774D+11  5.40370D-04  3.73989D-06
                                         B  4.09637D+11  5.42839D-04  3.75698D-06
 f1 16  1/2 -  f2 36  1/2 +  47565531.49 C  7.11578D+11  9.43030D-04  6.52692D-06
                                         B  7.14178D+11  9.46475D-04  6.55077D-06
 f1 16  1/2 -  f2 37  1/2 +  47560421.70 C  3.47423D+11  4.60527D-04  3.18776D-06
                                         B  3.49243D+11  4.62940D-04  3.20446D-06
 f1 16  1/2 -  f2 38  1/2 +  47555945.40 C  1.51053D+12  2.00266D-03  1.38637D-05
                                         B  1.51743D+12  2.01181D-03  1.39270D-05
 f1 16  1/2 -  f2 39  1/2 +  47555416.03 C  1.17848D+12  1.56246D-03  1.08165D-05
                                         B  1.18345D+12  1.56906D-03  1.08621D-05
 f1 16  1/2 -  f2 40  1/2 +  47549649.30 C  1.20986D+12  1.60446D-03  1.11086D-05
                                         B  1.21384D+12  1.60973D-03  1.11451D-05
 f1 16  1/2 -  f2 41  1/2 +  47549378.68 C  2.69843D+11  3.57856D-04  2.47765D-06
                                         B  2.71298D+11  3.59787D-04  2.49101D-06
 f1 16  1/2 -  f2 42  1/2 +  47545577.22 C  2.30149D+11  3.05264D-04  2.11369D-06
                                         B  2.31063D+11  3.06477D-04  2.12209D-06
 f1 16  1/2 -  f2 43  1/2 +  47538833.20 C  3.51905D+08  4.66891D-07  3.23328D-09
                                         B  3.49401D+08  4.63569D-07  3.21027D-09
 f1 17  1/2 -  f2  1  1/2 +  47679870.76 C  4.86951D+09  6.42248D-06  4.43449D-08
                                         B  4.93433D+09  6.50797D-06  4.49351D-08
 f1 17  1/2 -  f2  2  1/2 +  47672447.64 C  4.60784D+10  6.07925D-05  4.19815D-07
                                         B  4.64839D+10  6.13275D-05  4.23510D-07
 f1 17  1/2 -  f2  3  1/2 +  47664222.18 C  4.53855D+10  5.98990D-05  4.13716D-07
                                         B  4.57768D+10  6.04154D-05  4.17283D-07
 f1 17  1/2 -  f2  4  1/2 +  47661205.99 C  2.19221D+10  2.89360D-05  1.99871D-07
                                         B  2.21091D+10  2.91829D-05  2.01576D-07
 f1 17  1/2 -  f2  5  1/2 +  47658852.98 C  1.18886D+08  1.56939D-07  1.08408D-09
                                         B  1.19626D+08  1.57916D-07  1.09083D-09
 f1 17  1/2 -  f2  6  1/2 +  47651016.83 C  1.70871D+10  2.25637D-05  1.55888D-07
                                         B  1.72757D+10  2.28129D-05  1.57610D-07
 f1 17  1/2 -  f2  7  1/2 +  47648058.61 C  1.89170D+10  2.49833D-05  1.72615D-07
                                         B  1.91129D+10  2.52420D-05  1.74403D-07
 f1 17  1/2 -  f2  8  1/2 +  47644600.17 C  2.01436D+09  2.66071D-06  1.83848D-08
                                         B  2.01967D+09  2.66772D-06  1.84332D-08
 f1 17  1/2 -  f2  9  1/2 +  47639954.45 C  6.06720D+11  8.01555D-04  5.53908D-06
                                         B  6.11865D+11  8.08352D-04  5.58605D-06
 f1 17  1/2 -  f2 10  1/2 +  47637438.79 C  1.40110D+11  1.85123D-04  1.27934D-06
                                         B  1.41255D+11  1.86636D-04  1.28980D-06
 f1 17  1/2 -  f2 11  1/2 +  47632178.78 C  2.17827D+08  2.87872D-07  1.98964D-09
                                         B  2.12358D+08  2.80644D-07  1.93968D-09
 f1 17  1/2 -  f2 12  1/2 +  47626910.64 C  3.52224D+09  4.65589D-06  3.21829D-08
                                         B  3.55934D+09  4.70492D-06  3.25219D-08
 f1 17  1/2 -  f2 13  1/2 +  47624982.23 C  5.98208D+11  7.90807D-04  5.46652D-06
                                         B  6.02955D+11  7.97082D-04  5.50990D-06
 f1 17  1/2 -  f2 14  1/2 +  47620312.39 C  9.82018D+10  1.29844D-04  8.97648D-07
                                         B  9.90008D+10  1.30901D-04  9.04952D-07
 f1 17  1/2 -  f2 15  1/2 +  47617517.87 C  1.03721D+11  1.37158D-04  9.48264D-07
                                         B  1.04267D+11  1.37880D-04  9.53257D-07
 f1 17  1/2 -  f2 16  1/2 +  47615006.30 C  4.48694D+11  5.93404D-04  4.10282D-06
                                         B  4.51815D+11  5.97531D-04  4.13135D-06
 f1 17  1/2 -  f2 17  1/2 +  47614001.78 C  4.94309D+09  6.53758D-06  4.52020D-08
                                         B  4.96651D+09  6.56856D-06  4.54162D-08
 f1 17  1/2 -  f2 18  1/2 +  47611877.03 C  5.96301D+10  7.88719D-05  5.45359D-07
                                         B  6.01440D+10  7.95517D-05  5.50059D-07
 f1 17  1/2 -  f2 19  1/2 +  47610257.47 C  3.12225D+11  4.13004D-04  2.85581D-06
                                         B  3.14767D+11  4.16367D-04  2.87907D-06
 f1 17  1/2 -  f2 20  1/2 +  47608831.34 C  4.30867D+11  5.69975D-04  3.94134D-06
                                         B  4.34000D+11  5.74120D-04  3.97000D-06
 f1 17  1/2 -  f2 21  1/2 +  47605888.87 C  3.87724D+10  5.12967D-05  3.54735D-07
                                         B  3.91277D+10  5.17667D-05  3.57986D-07
 f1 17  1/2 -  f2 22  1/2 +  47603474.44 C  3.69876D+11  4.89404D-04  3.38457D-06
                                         B  3.71765D+11  4.91902D-04  3.40185D-06
 f1 17  1/2 -  f2 23  1/2 +  47601668.94 C  1.29991D+11  1.72011D-04  1.18962D-06
                                         B  1.30894D+11  1.73206D-04  1.19789D-06
 f1 17  1/2 -  f2 24  1/2 +  47600277.43 C  4.84616D+11  6.41308D-04  4.43540D-06
                                         B  4.88505D+11  6.46454D-04  4.47099D-06
 f1 17  1/2 -  f2 25  1/2 +  47599602.07 C  2.44344D+11  3.23357D-04  2.23642D-06
                                         B  2.45993D+11  3.25540D-04  2.25152D-06
 f1 17  1/2 -  f2 26  1/2 +  47597464.04 C  3.74921D+10  4.96203D-05  3.43203D-07
                                         B  3.76758D+10  4.98634D-05  3.44885D-07
 f1 17  1/2 -  f2 27  1/2 +  47596501.82 C  1.91984D+09  2.54099D-06  1.75753D-08
                                         B  1.89703D+09  2.51079D-06  1.73665D-08
 f1 17  1/2 -  f2 28  1/2 +  47595781.38 C  2.12320D+11  2.81022D-04  1.94378D-06
                                         B  2.13678D+11  2.82821D-04  1.95622D-06
 f1 17  1/2 -  f2 29  1/2 +  47591726.58 C  2.23608D+10  2.96014D-05  2.04766D-07
                                         B  2.23396D+10  2.95733D-05  2.04571D-07
 f1 17  1/2 -  f2 30  1/2 +  47590861.28 C  8.07527D+11  1.06905D-03  7.39520D-06
                                         B  8.11473D+11  1.07427D-03  7.43134D-06
 f1 17  1/2 -  f2 31  1/2 +  47587935.49 C  3.53084D+11  4.67490D-04  3.23408D-06
                                         B  3.55671D+11  4.70915D-04  3.25778D-06
 f1 17  1/2 -  f2 32  1/2 +  47585097.84 C  4.39915D+12  5.82525D-03  4.03013D-05
                                         B  4.42708D+12  5.86224D-03  4.05572D-05
 f1 17  1/2 -  f2 33  1/2 +  47583911.04 C  2.08345D+12  2.75900D-03  1.90883D-05
                                         B  2.09722D+12  2.77723D-03  1.92144D-05
 f1 17  1/2 -  f2 34  1/2 +  47580030.78 C  1.22650D+12  1.62445D-03  1.12398D-05
                                         B  1.23381D+12  1.63413D-03  1.13067D-05
 f1 17  1/2 -  f2 35  1/2 +  47579922.50 C  2.64556D+12  3.50395D-03  2.42443D-05
                                         B  2.66047D+12  3.52370D-03  2.43810D-05
 f1 17  1/2 -  f2 36  1/2 +  47578228.22 C  1.33865D+12  1.77312D-03  1.22689D-05
                                         B  1.34531D+12  1.78194D-03  1.23299D-05
 f1 17  1/2 -  f2 37  1/2 +  47573118.43 C  1.42237D+12  1.88441D-03  1.30404D-05
                                         B  1.42798D+12  1.89184D-03  1.30918D-05
 f1 17  1/2 -  f2 38  1/2 +  47568642.13 C  1.48823D+13  1.97204D-02  1.36481D-04
                                         B  1.49670D+13  1.98327D-02  1.37257D-04
 f1 17  1/2 -  f2 39  1/2 +  47568112.76 C  2.67441D+13  3.54393D-02  2.45270D-04
                                         B  2.68874D+13  3.56290D-02  2.46583D-04
 f1 17  1/2 -  f2 40  1/2 +  47562346.02 C  5.91120D+11  7.83496D-04  5.42312D-06
                                         B  5.94462D+11  7.87926D-04  5.45378D-06
 f1 17  1/2 -  f2 41  1/2 +  47562075.41 C  9.72134D+12  1.28852D-02  8.91882D-05
                                         B  9.77718D+12  1.29592D-02  8.97004D-05
 f1 17  1/2 -  f2 42  1/2 +  47558273.95 C  3.75936D+12  4.98367D-03  3.44984D-05
                                         B  3.78056D+12  5.01178D-03  3.46930D-05
 f1 17  1/2 -  f2 43  1/2 +  47551529.93 C  6.76435D+11  8.96984D-04  6.21006D-06
                                         B  6.79886D+11  9.01561D-04  6.24175D-06
 f1 18  1/2 -  f2  1  1/2 +  47683834.78 C  1.24563D+09  1.64261D-06  1.13407D-08
                                         B  1.25812D+09  1.65908D-06  1.14544D-08
 f1 18  1/2 -  f2  2  1/2 +  47676411.66 C  1.07628D+09  1.41974D-06  9.80346D-09
                                         B  1.09031D+09  1.43824D-06  9.93126D-09
 f1 18  1/2 -  f2  3  1/2 +  47668186.20 C  4.52836D+09  5.97547D-06  4.12685D-08
                                         B  4.56587D+09  6.02496D-06  4.16104D-08
 f1 18  1/2 -  f2  4  1/2 +  47665170.01 C  1.16575D+04  1.53848D-11  1.06259D-13
                                         B  4.07682D+04  5.38031D-11  3.71605D-13
 f1 18  1/2 -  f2  5  1/2 +  47662817.00 C  1.15027D+09  1.51819D-06  1.04863D-08
                                         B  1.16161D+09  1.53317D-06  1.05897D-08
 f1 18  1/2 -  f2  6  1/2 +  47654980.84 C  2.09243D+11  2.76262D-04  1.90849D-06
                                         B  2.11219D+11  2.78871D-04  1.92651D-06
 f1 18  1/2 -  f2  7  1/2 +  47652022.63 C  2.70177D+11  3.56758D-04  2.46472D-06
                                         B  2.72541D+11  3.59879D-04  2.48628D-06
 f1 18  1/2 -  f2  8  1/2 +  47648564.19 C  3.71037D+10  4.90010D-05  3.38556D-07
                                         B  3.74206D+10  4.94196D-05  3.41448D-07
 f1 18  1/2 -  f2  9  1/2 +  47643918.46 C  3.48330D+09  4.60112D-06  3.17930D-08
                                         B  3.50888D+09  4.63492D-06  3.20265D-08
 f1 18  1/2 -  f2 10  1/2 +  47641402.81 C  1.68775D+08  2.22961D-07  1.54070D-09
                                         B  1.70500D+08  2.25238D-07  1.55644D-09
 f1 18  1/2 -  f2 11  1/2 +  47636142.80 C  7.81667D+10  1.03285D-04  7.13798D-07
                                         B  7.88142D+10  1.04140D-04  7.19711D-07
 f1 18  1/2 -  f2 12  1/2 +  47630874.66 C  2.19789D+12  2.90480D-03  2.00772D-05
                                         B  2.21529D+12  2.92780D-03  2.02362D-05
 f1 18  1/2 -  f2 13  1/2 +  47628946.25 C  5.81659D+10  7.68801D-05  5.31397D-07
                                         B  5.86320D+10  7.74962D-05  5.35655D-07
 f1 18  1/2 -  f2 14  1/2 +  47624276.41 C  7.30371D+11  9.65549D-04  6.67454D-06
                                         B  7.35869D+11  9.72818D-04  6.72479D-06
 f1 18  1/2 -  f2 15  1/2 +  47621481.88 C  1.47942D+09  1.95603D-06  1.35222D-08
                                         B  1.48409D+09  1.96219D-06  1.35648D-08
 f1 18  1/2 -  f2 16  1/2 +  47618970.31 C  6.66113D+09  8.80797D-06  6.08936D-08
                                         B  6.71186D+09  8.87504D-06  6.13573D-08
 f1 18  1/2 -  f2 17  1/2 +  47617965.79 C  1.50080D+09  1.98458D-06  1.37206D-08
                                         B  1.50810D+09  1.99423D-06  1.37873D-08
 f1 18  1/2 -  f2 18  1/2 +  47615841.04 C  8.91004D+09  1.17832D-05  8.14683D-08
                                         B  8.96876D+09  1.18609D-05  8.20052D-08
 f1 18  1/2 -  f2 19  1/2 +  47614221.48 C  4.70217D+10  6.21889D-05  4.29984D-07
                                         B  4.73717D+10  6.26518D-05  4.33184D-07
 f1 18  1/2 -  f2 20  1/2 +  47612795.35 C  1.40929D+11  1.86398D-04  1.28882D-06
                                         B  1.41966D+11  1.87769D-04  1.29831D-06
 f1 18  1/2 -  f2 21  1/2 +  47609852.89 C  1.77410D+11  2.34679D-04  1.62275D-06
                                         B  1.78802D+11  2.36519D-04  1.63548D-06
 f1 18  1/2 -  f2 22  1/2 +  47607438.46 C  4.85081D+10  6.41730D-05  4.43765D-07
                                         B  4.88180D+10  6.45830D-05  4.46601D-07
 f1 18  1/2 -  f2 23  1/2 +  47605632.95 C  1.22247D+11  1.61737D-04  1.11848D-06
                                         B  1.23117D+11  1.62888D-04  1.12643D-06
 f1 18  1/2 -  f2 24  1/2 +  47604241.45 C  1.31570D+11  1.74082D-04  1.20388D-06
                                         B  1.32388D+11  1.75164D-04  1.21136D-06
 f1 18  1/2 -  f2 25  1/2 +  47603566.08 C  1.49237D+12  1.97462D-03  1.36559D-05
                                         B  1.50255D+12  1.98809D-03  1.37491D-05
 f1 18  1/2 -  f2 26  1/2 +  47601428.05 C  6.73129D+11  8.90730D-04  6.16030D-06
                                         B  6.77034D+11  8.95897D-04  6.19603D-06
 f1 18  1/2 -  f2 27  1/2 +  47600465.84 C  7.52827D+11  9.96232D-04  6.89009D-06
                                         B  7.57357D+11  1.00223D-03  6.93155D-06
 f1 18  1/2 -  f2 28  1/2 +  47599745.40 C  4.40174D+12  5.82509D-03  4.02878D-05
                                         B  4.42972D+12  5.86212D-03  4.05439D-05
 f1 18  1/2 -  f2 29  1/2 +  47595690.60 C  6.14808D+10  8.13752D-05  5.62860D-07
                                         B  6.18928D+10  8.19206D-05  5.66632D-07
 f1 18  1/2 -  f2 30  1/2 +  47594825.30 C  1.37568D+10  1.82090D-05  1.25951D-07
                                         B  1.38482D+10  1.83299D-05  1.26788D-07
 f1 18  1/2 -  f2 31  1/2 +  47591899.51 C  9.79069D+10  1.29609D-04  8.96556D-07
                                         B  9.84542D+10  1.30333D-04  9.01568D-07
 f1 18  1/2 -  f2 32  1/2 +  47589061.86 C  2.52393D+12  3.34157D-03  2.31164D-05
                                         B  2.53868D+12  3.36110D-03  2.32514D-05
 f1 18  1/2 -  f2 33  1/2 +  47587875.06 C  1.18393D+12  1.56755D-03  1.08443D-05
                                         B  1.19088D+12  1.57675D-03  1.09080D-05
 f1 18  1/2 -  f2 34  1/2 +  47583994.79 C  1.44259D+12  1.91033D-03  1.32167D-05
                                         B  1.45097D+12  1.92143D-03  1.32935D-05
 f1 18  1/2 -  f2 35  1/2 +  47583886.52 C  2.58638D+11  3.42500D-04  2.36961D-06
                                         B  2.60108D+11  3.44446D-04  2.38307D-06
 f1 18  1/2 -  f2 36  1/2 +  47582192.24 C  1.02104D+13  1.35220D-02  9.35564D-05
                                         B  1.02675D+13  1.35977D-02  9.40797D-05
 f1 18  1/2 -  f2 37  1/2 +  47577082.45 C  1.03553D+13  1.37169D-02  9.49148D-05
                                         B  1.04095D+13  1.37887D-02  9.54114D-05
 f1 18  1/2 -  f2 38  1/2 +  47572606.14 C  2.88129D+13  3.81734D-02  2.64167D-04
                                         B  2.89526D+13  3.83584D-02  2.65448D-04
 f1 18  1/2 -  f2 39  1/2 +  47572076.77 C  2.53523D+13  3.35893D-02  2.32447D-04
                                         B  2.54735D+13  3.37499D-02  2.33559D-04
 f1 18  1/2 -  f2 40  1/2 +  47566310.04 C  2.33174D+12  3.09007D-03  2.13868D-05
                                         B  2.34203D+12  3.10371D-03  2.14811D-05
 f1 18  1/2 -  f2 41  1/2 +  47566039.43 C  7.45151D+10  9.87503D-05  6.83466D-07
                                         B  7.46857D+10  9.89763D-05  6.85030D-07
 f1 18  1/2 -  f2 42  1/2 +  47562237.97 C  1.63207D+12  2.16323D-03  1.49733D-05
                                         B  1.64088D+12  2.17491D-03  1.50541D-05
 f1 18  1/2 -  f2 43  1/2 +  47555493.94 C  2.28650D+13  3.03150D-02  2.09861D-04
                                         B  2.29672D+13  3.04505D-02  2.10799D-04
 f1 19  1/2 -  f2  1  1/2 +  47689640.03 C  1.55329D+10  2.04782D-05  1.41365D-07
                                         B  1.57206D+10  2.07257D-05  1.43074D-07
 f1 19  1/2 -  f2  2  1/2 +  47682216.91 C  1.02408D+11  1.35054D-04  9.32454D-07
                                         B  1.03339D+11  1.36282D-04  9.40934D-07
 f1 19  1/2 -  f2  3  1/2 +  47673991.45 C  1.15508D+11  1.52383D-04  1.05228D-06
                                         B  1.16574D+11  1.53789D-04  1.06199D-06
 f1 19  1/2 -  f2  4  1/2 +  47670975.26 C  2.46628D+10  3.25404D-05  2.24721D-07
                                         B  2.48676D+10  3.28105D-05  2.26587D-07
 f1 19  1/2 -  f2  5  1/2 +  47668622.25 C  1.48968D+11  1.96569D-04  1.35756D-06
                                         B  1.50314D+11  1.98345D-04  1.36983D-06
 f1 19  1/2 -  f2  6  1/2 +  47660786.09 C  5.73272D+09  7.56704D-06  5.22685D-08
                                         B  5.74342D+09  7.58117D-06  5.23661D-08
 f1 19  1/2 -  f2  7  1/2 +  47657827.88 C  2.40015D+10  3.16852D-05  2.18876D-07
                                         B  2.43330D+10  3.21229D-05  2.21899D-07
 f1 19  1/2 -  f2  8  1/2 +  47654369.44 C  2.40752D+11  3.17872D-04  2.19597D-06
                                         B  2.42960D+11  3.20788D-04  2.21611D-06
 f1 19  1/2 -  f2  9  1/2 +  47649723.71 C  2.38908D+11  3.15499D-04  2.17978D-06
                                         B  2.40197D+11  3.17201D-04  2.19154D-06
 f1 19  1/2 -  f2 10  1/2 +  47647208.06 C  4.06801D+10  5.37273D-05  3.71222D-07
                                         B  4.10359D+10  5.41972D-05  3.74468D-07
 f1 19  1/2 -  f2 11  1/2 +  47641948.05 C  2.30884D+11  3.05002D-04  2.10760D-06
                                         B  2.32959D+11  3.07742D-04  2.12654D-06
 f1 19  1/2 -  f2 12  1/2 +  47636679.91 C  1.90156D+10  2.51255D-05  1.73640D-07
                                         B  1.91377D+10  2.52868D-05  1.74754D-07
 f1 19  1/2 -  f2 13  1/2 +  47634751.50 C  9.11547D+10  1.20453D-04  8.32474D-07
                                         B  9.16247D+10  1.21074D-04  8.36767D-07
 f1 19  1/2 -  f2 14  1/2 +  47630081.66 C  4.10368D+10  5.42374D-05  3.74881D-07
                                         B  4.14102D+10  5.47309D-05  3.78292D-07
 f1 19  1/2 -  f2 15  1/2 +  47627287.13 C  3.18615D+11  4.21156D-04  2.91114D-06
                                         B  3.20851D+11  4.24111D-04  2.93156D-06
 f1 19  1/2 -  f2 16  1/2 +  47624775.56 C  3.79738D+11  5.02003D-04  3.47015D-06
                                         B  3.82248D+11  5.05320D-04  3.49309D-06
 f1 19  1/2 -  f2 17  1/2 +  47623771.04 C  9.61707D+09  1.27140D-05  8.78891D-08
                                         B  9.68735D+09  1.28069D-05  8.85314D-08
 f1 19  1/2 -  f2 18  1/2 +  47621646.30 C  2.97571D+06  3.93431D-09  2.71982D-11
                                         B  2.35438D+06  3.11283D-09  2.15192D-11
 f1 19  1/2 -  f2 19  1/2 +  47620026.73 C  2.46030D+07  3.25310D-08  2.24897D-10
                                         B  2.09258D+07  2.76688D-08  1.91283D-10
 f1 19  1/2 -  f2 20  1/2 +  47618600.60 C  4.89676D+11  6.47506D-04  4.47654D-06
                                         B  4.92882D+11  6.51745D-04  4.50585D-06
 f1 19  1/2 -  f2 21  1/2 +  47615658.14 C  2.10429D+11  2.78287D-04  1.92406D-06
                                         B  2.11687D+11  2.79951D-04  1.93557D-06
 f1 19  1/2 -  f2 22  1/2 +  47613243.71 C  2.22060D+12  2.93699D-03  2.03072D-05
                                         B  2.23642D+12  2.95791D-03  2.04519D-05
 f1 19  1/2 -  f2 23  1/2 +  47611438.20 C  6.46690D+10  8.55385D-05  5.91460D-07
                                         B  6.51237D+10  8.61398D-05  5.95619D-07
 f1 19  1/2 -  f2 24  1/2 +  47610046.70 C  7.73200D+10  1.02278D-04  7.07228D-07
                                         B  7.76816D+10  1.02756D-04  7.10535D-07
 f1 19  1/2 -  f2 25  1/2 +  47609371.33 C  1.98457D+11  2.62524D-04  1.81532D-06
                                         B  1.99705D+11  2.64176D-04  1.82674D-06
 f1 19  1/2 -  f2 26  1/2 +  47607233.30 C  7.56482D+10  1.00078D-04  6.92059D-07
                                         B  7.61535D+10  1.00747D-04  6.96682D-07
 f1 19  1/2 -  f2 27  1/2 +  47606271.09 C  4.99282D+11  6.60549D-04  4.56790D-06
                                         B  5.02765D+11  6.65158D-04  4.59977D-06
 f1 19  1/2 -  f2 28  1/2 +  47605550.65 C  3.52431D+08  4.66280D-07  3.22451D-09
                                         B  3.53505D+08  4.67700D-07  3.23434D-09
 f1 19  1/2 -  f2 29  1/2 +  47601495.85 C  1.32625D+11  1.75498D-04  1.21374D-06
                                         B  1.33800D+11  1.77053D-04  1.22450D-06
 f1 19  1/2 -  f2 30  1/2 +  47600630.55 C  4.40744D+11  5.83242D-04  4.03377D-06
                                         B  4.43069D+11  5.86318D-04  4.05505D-06
 f1 19  1/2 -  f2 31  1/2 +  47597704.76 C  2.56508D+08  3.39482D-07  2.34805D-09
                                         B  2.84704D+08  3.76798D-07  2.60615D-09
 f1 19  1/2 -  f2 32  1/2 +  47594867.11 C  3.42309D+12  4.53091D-03  3.13402D-05
                                         B  3.44074D+12  4.55428D-03  3.15018D-05
 f1 19  1/2 -  f2 33  1/2 +  47593680.31 C  3.51022D+11  4.64648D-04  3.21403D-06
                                         B  3.51953D+11  4.65880D-04  3.22255D-06
 f1 19  1/2 -  f2 34  1/2 +  47589800.05 C  8.03184D+11  1.06335D-03  7.35591D-06
                                         B  8.06801D+11  1.06814D-03  7.38904D-06
 f1 19  1/2 -  f2 35  1/2 +  47589691.77 C  8.52933D+11  1.12922D-03  7.81159D-06
                                         B  8.56087D+11  1.13339D-03  7.84048D-06
 f1 19  1/2 -  f2 36  1/2 +  47587997.49 C  3.48815D+12  4.61836D-03  3.19496D-05
                                         B  3.50770D+12  4.64425D-03  3.21288D-05
 f1 19  1/2 -  f2 37  1/2 +  47582887.70 C  2.33442D+12  3.09147D-03  2.13890D-05
                                         B  2.34762D+12  3.10895D-03  2.15099D-05
 f1 19  1/2 -  f2 38  1/2 +  47578411.40 C  1.07156D+13  1.41933D-02  9.82087D-05
                                         B  1.07593D+13  1.42512D-02  9.86092D-05
 f1 19  1/2 -  f2 39  1/2 +  47577882.02 C  2.35632D+13  3.12114D-02  2.15965D-04
                                         B  2.36653D+13  3.13466D-02  2.16901D-04
 f1 19  1/2 -  f2 40  1/2 +  47572115.29 C  9.26509D+12  1.22753D-02  8.49485D-05
                                         B  9.31879D+12  1.23465D-02  8.54408D-05
 f1 19  1/2 -  f2 41  1/2 +  47571844.68 C  3.49411D+11  4.62940D-04  3.20369D-06
                                         B  3.52540D+11  4.67086D-04  3.23238D-06
 f1 19  1/2 -  f2 42  1/2 +  47568043.22 C  5.49787D+11  7.28537D-04  5.04211D-06
                                         B  5.51984D+11  7.31449D-04  5.06226D-06
 f1 19  1/2 -  f2 43  1/2 +  47561299.19 C  2.21986D+12  2.94243D-03  2.03670D-05
                                         B  2.22982D+12  2.95563D-03  2.04584D-05
 f1 20  1/2 -  f2  1  1/2 +  47690397.61 C  3.45283D+08  4.55199D-07  3.14229D-09
                                         B  3.50112D+08  4.61564D-07  3.18623D-09
 f1 20  1/2 -  f2  2  1/2 +  47682974.49 C  1.71846D+10  2.26621D-05  1.56463D-07
                                         B  1.73712D+10  2.29082D-05  1.58162D-07
 f1 20  1/2 -  f2  3  1/2 +  47674749.03 C  2.56594D+08  3.38499D-07  2.33746D-09
                                         B  2.55418D+08  3.36948D-07  2.32675D-09
 f1 20  1/2 -  f2  4  1/2 +  47671732.84 C  1.02364D+10  1.35056D-05  9.32673D-08
                                         B  1.03678D+10  1.36789D-05  9.44641D-08
 f1 20  1/2 -  f2  5  1/2 +  47669379.83 C  2.96987D+09  3.91874D-06  2.70634D-08
                                         B  3.00799D+09  3.96904D-06  2.74108D-08
 f1 20  1/2 -  f2  6  1/2 +  47661543.68 C  9.11349D+10  1.20292D-04  8.30891D-07
                                         B  9.22022D+10  1.21701D-04  8.40621D-07
 f1 20  1/2 -  f2  7  1/2 +  47658585.46 C  2.10058D+10  2.77296D-05  1.91548D-07
                                         B  2.12718D+10  2.80808D-05  1.93974D-07
 f1 20  1/2 -  f2  8  1/2 +  47655127.02 C  1.05192D+11  1.38884D-04  9.59438D-07
                                         B  1.06242D+11  1.40270D-04  9.69014D-07
 f1 20  1/2 -  f2  9  1/2 +  47650481.30 C  1.50651D+10  1.98942D-05  1.37447D-07
                                         B  1.51742D+10  2.00382D-05  1.38442D-07
 f1 20  1/2 -  f2 10  1/2 +  47647965.64 C  1.94046D+10  2.56273D-05  1.77066D-07
                                         B  1.95736D+10  2.58505D-05  1.78608D-07
 f1 20  1/2 -  f2 11  1/2 +  47642705.63 C  1.49150D+11  1.97024D-04  1.36144D-06
                                         B  1.50744D+11  1.99129D-04  1.37599D-06
 f1 20  1/2 -  f2 12  1/2 +  47637437.49 C  1.43190D+10  1.89192D-05  1.30747D-07
                                         B  1.44810D+10  1.91332D-05  1.32226D-07
 f1 20  1/2 -  f2 13  1/2 +  47635509.08 C  1.36943D+08  1.80953D-07  1.25058D-09
                                         B  1.51587D+08  2.00304D-07  1.38431D-09
 f1 20  1/2 -  f2 14  1/2 +  47630839.24 C  1.84355D+11  2.43649D-04  1.68404D-06
                                         B  1.85514D+11  2.45182D-04  1.69463D-06
 f1 20  1/2 -  f2 15  1/2 +  47628044.72 C  4.67764D+09  6.18285D-06  4.27368D-08
                                         B  4.68034D+09  6.18643D-06  4.27615D-08
 f1 20  1/2 -  f2 16  1/2 +  47625533.15 C  1.30934D+11  1.73085D-04  1.19645D-06
                                         B  1.31832D+11  1.74273D-04  1.20466D-06
 f1 20  1/2 -  f2 17  1/2 +  47624528.63 C  5.95683D+10  7.87483D-05  5.44360D-07
                                         B  6.00212D+10  7.93471D-05  5.48499D-07
 f1 20  1/2 -  f2 18  1/2 +  47622403.88 C  4.09005D+10  5.40747D-05  3.73816D-07
                                         B  4.11063D+10  5.43467D-05  3.75697D-07
 f1 20  1/2 -  f2 19  1/2 +  47620784.32 C  6.23747D+11  8.24713D-04  5.70141D-06
                                         B  6.29011D+11  8.31674D-04  5.74952D-06
 f1 20  1/2 -  f2 20  1/2 +  47619358.19 C  2.12879D+10  2.81483D-05  1.94601D-07
                                         B  2.13965D+10  2.82921D-05  1.95594D-07
 f1 20  1/2 -  f2 21  1/2 +  47616415.72 C  1.46973D+12  1.94362D-03  1.34379D-05
                                         B  1.48098D+12  1.95850D-03  1.35408D-05
 f1 20  1/2 -  f2 22  1/2 +  47614001.29 C  6.32626D+10  8.36692D-05  5.78504D-07
                                         B  6.35653D+10  8.40695D-05  5.81272D-07
 f1 20  1/2 -  f2 23  1/2 +  47612195.79 C  1.04873D+10  1.38713D-05  9.59122D-08
                                         B  1.05617D+10  1.39697D-05  9.65927D-08
 f1 20  1/2 -  f2 24  1/2 +  47610804.28 C  5.10379D+10  6.75102D-05  4.66809D-07
                                         B  5.14311D+10  6.80303D-05  4.70406D-07
 f1 20  1/2 -  f2 25  1/2 +  47610128.92 C  1.94459D+12  2.57227D-03  1.77866D-05
                                         B  1.95931D+12  2.59174D-03  1.79212D-05
 f1 20  1/2 -  f2 26  1/2 +  47607990.89 C  3.87478D+11  5.12596D-04  3.54463D-06
                                         B  3.90167D+11  5.16153D-04  3.56923D-06
 f1 20  1/2 -  f2 27  1/2 +  47607028.67 C  1.16152D+10  1.53664D-05  1.06262D-07
                                         B  1.17377D+10  1.55285D-05  1.07383D-07
 f1 20  1/2 -  f2 28  1/2 +  47606308.23 C  1.93282D+11  2.55711D-04  1.76832D-06
                                         B  1.93926D+11  2.56563D-04  1.77421D-06
 f1 20  1/2 -  f2 29  1/2 +  47602253.43 C  2.35271D+11  3.11316D-04  2.15302D-06
                                         B  2.37000D+11  3.13604D-04  2.16885D-06
 f1 20  1/2 -  f2 30  1/2 +  47601388.13 C  1.21517D+11  1.60800D-04  1.11209D-06
                                         B  1.22108D+11  1.61582D-04  1.11750D-06
 f1 20  1/2 -  f2 31  1/2 +  47598462.34 C  6.36489D+11  8.42350D-04  5.82606D-06
                                         B  6.40627D+11  8.47827D-04  5.86395D-06
 f1 20  1/2 -  f2 32  1/2 +  47595624.69 C  3.71153D+10  4.91255D-05  3.39794D-07
                                         B  3.75059D+10  4.96424D-05  3.43369D-07
 f1 20  1/2 -  f2 33  1/2 +  47594437.89 C  8.04976D+11  1.06551D-03  7.37017D-06
                                         B  8.10028D+11  1.07220D-03  7.41643D-06
 f1 20  1/2 -  f2 34  1/2 +  47590557.63 C  1.29604D+12  1.71579D-03  1.18692D-05
                                         B  1.30420D+12  1.72660D-03  1.19439D-05
 f1 20  1/2 -  f2 35  1/2 +  47590449.35 C  8.33969D+11  1.10407D-03  7.63754D-06
                                         B  8.39205D+11  1.11101D-03  7.68550D-06
 f1 20  1/2 -  f2 36  1/2 +  47588755.07 C  1.24730D+11  1.65139D-04  1.14241D-06
                                         B  1.25600D+11  1.66292D-04  1.15038D-06
 f1 20  1/2 -  f2 37  1/2 +  47583645.28 C  1.96313D+11  2.59969D-04  1.79862D-06
                                         B  1.97223D+11  2.61174D-04  1.80695D-06
 f1 20  1/2 -  f2 38  1/2 +  47579168.98 C  6.01433D+12  7.96602D-03  5.51189D-05
                                         B  6.04619D+12  8.00822D-03  5.54108D-05
 f1 20  1/2 -  f2 39  1/2 +  47578639.61 C  9.06104D+11  1.20017D-03  8.30435D-06
                                         B  9.11695D+11  1.20757D-03  8.35559D-06
 f1 20  1/2 -  f2 40  1/2 +  47572872.87 C  2.17067D+12  2.87583D-03  1.99012D-05
                                         B  2.18062D+12  2.88901D-03  1.99924D-05
 f1 20  1/2 -  f2 41  1/2 +  47572602.26 C  1.03800D+12  1.37521D-03  9.51675D-06
                                         B  1.04417D+12  1.38339D-03  9.57335D-06
 f1 20  1/2 -  f2 42  1/2 +  47568800.80 C  1.70925D+13  2.26490D-02  1.56748D-04
                                         B  1.71834D+13  2.27694D-02  1.57581D-04
 f1 20  1/2 -  f2 43  1/2 +  47562056.78 C  1.68832D+12  2.23780D-03  1.54895D-05
                                         B  1.69776D+12  2.25032D-03  1.55761D-05
 f1 21  1/2 -  f2  1  1/2 +  47697723.59 C  2.14337D+10  2.82482D-05  1.94970D-07
                                         B  2.16838D+10  2.85777D-05  1.97245D-07
 f1 21  1/2 -  f2  2  1/2 +  47690300.48 C  3.05646D+10  4.02946D-05  2.78158D-07
                                         B  3.08777D+10  4.07073D-05  2.81008D-07
 f1 21  1/2 -  f2  3  1/2 +  47682075.01 C  1.06206D+11  1.40064D-04  9.67046D-07
                                         B  1.07352D+11  1.41576D-04  9.77482D-07
 f1 21  1/2 -  f2  4  1/2 +  47679058.83 C  2.02048D+11  2.66494D-04  1.84007D-06
                                         B  2.04127D+11  2.69235D-04  1.85900D-06
 f1 21  1/2 -  f2  5  1/2 +  47676705.81 C  1.12205D+10  1.48009D-05  1.02202D-07
                                         B  1.13153D+10  1.49259D-05  1.03065D-07
 f1 21  1/2 -  f2  6  1/2 +  47668869.66 C  3.38876D+09  4.47155D-06  3.08815D-08
                                         B  3.44996D+09  4.55231D-06  3.14393D-08
 f1 21  1/2 -  f2  7  1/2 +  47665911.44 C  2.59489D+10  3.42445D-05  2.36515D-07
                                         B  2.63005D+10  3.47085D-05  2.39720D-07
 f1 21  1/2 -  f2  8  1/2 +  47662453.00 C  1.16188D+09  1.53354D-06  1.05924D-08
                                         B  1.16651D+09  1.53966D-06  1.06347D-08
 f1 21  1/2 -  f2  9  1/2 +  47657807.28 C  3.05309D+10  4.03051D-05  2.78421D-07
                                         B  3.07316D+10  4.05700D-05  2.80250D-07
 f1 21  1/2 -  f2 10  1/2 +  47655291.62 C  1.11185D+10  1.46795D-05  1.01409D-07
                                         B  1.12051D+10  1.47939D-05  1.02199D-07
 f1 21  1/2 -  f2 11  1/2 +  47650031.62 C  2.10984D+10  2.78619D-05  1.92497D-07
                                         B  2.14116D+10  2.82755D-05  1.95354D-07
 f1 21  1/2 -  f2 12  1/2 +  47644763.48 C  2.00992D+11  2.65483D-04  1.83441D-06
                                         B  2.03296D+11  2.68526D-04  1.85544D-06
 f1 21  1/2 -  f2 13  1/2 +  47642835.06 C  2.98652D+09  3.94510D-06  2.72606D-08
                                         B  3.06616D+09  4.05031D-06  2.79876D-08
 f1 21  1/2 -  f2 14  1/2 +  47638165.22 C  1.33994D+11  1.77037D-04  1.22345D-06
                                         B  1.34821D+11  1.78129D-04  1.23099D-06
 f1 21  1/2 -  f2 15  1/2 +  47635370.70 C  6.07756D+10  8.03078D-05  5.55014D-07
                                         B  6.15156D+10  8.12857D-05  5.61772D-07
 f1 21  1/2 -  f2 16  1/2 +  47632859.13 C  1.09350D+11  1.44508D-04  9.98758D-07
                                         B  1.09925D+11  1.45268D-04  1.00401D-06
 f1 21  1/2 -  f2 17  1/2 +  47631854.61 C  1.15693D+11  1.52897D-04  1.05676D-06
                                         B  1.16465D+11  1.53917D-04  1.06381D-06
 f1 21  1/2 -  f2 18  1/2 +  47629729.86 C  1.39994D+10  1.85029D-05  1.27890D-07
                                         B  1.40499D+10  1.85697D-05  1.28352D-07
 f1 21  1/2 -  f2 19  1/2 +  47628110.30 C  1.27081D+11  1.67974D-04  1.16106D-06
                                         B  1.28059D+11  1.69266D-04  1.16999D-06
 f1 21  1/2 -  f2 20  1/2 +  47626684.17 C  1.40715D+07  1.86007D-08  1.28574D-10
                                         B  1.43462D+07  1.89638D-08  1.31084D-10
 f1 21  1/2 -  f2 21  1/2 +  47623741.70 C  2.49289D+11  3.29567D-04  2.27822D-06
                                         B  2.50794D+11  3.31556D-04  2.29197D-06
 f1 21  1/2 -  f2 22  1/2 +  47621327.28 C  1.97146D+10  2.60659D-05  1.80197D-07
                                         B  1.98715D+10  2.62734D-05  1.81631D-07
 f1 21  1/2 -  f2 23  1/2 +  47619521.77 C  2.65125D+11  3.50564D-04  2.42359D-06
                                         B  2.67280D+11  3.53414D-04  2.44329D-06
 f1 21  1/2 -  f2 24  1/2 +  47618130.26 C  1.83148D+10  2.42184D-05  1.67436D-07
                                         B  1.86205D+10  2.46226D-05  1.70231D-07
 f1 21  1/2 -  f2 25  1/2 +  47617454.90 C  8.48880D+10  1.12254D-04  7.76088D-07
                                         B  8.51116D+10  1.12550D-04  7.78132D-07
 f1 21  1/2 -  f2 26  1/2 +  47615316.87 C  8.81201D+11  1.16539D-03  8.05747D-06
                                         B  8.86902D+11  1.17292D-03  8.10959D-06
 f1 21  1/2 -  f2 27  1/2 +  47614354.65 C  2.10624D+10  2.78561D-05  1.92601D-07
                                         B  2.11860D+10  2.80196D-05  1.93731D-07
 f1 21  1/2 -  f2 28  1/2 +  47613634.21 C  1.08824D+12  1.43929D-03  9.95158D-06
                                         B  1.09449D+12  1.44756D-03  1.00088D-05
 f1 21  1/2 -  f2 29  1/2 +  47609579.41 C  1.40493D+11  1.85846D-04  1.28509D-06
                                         B  1.41473D+11  1.87142D-04  1.29406D-06
 f1 21  1/2 -  f2 30  1/2 +  47608714.11 C  4.15343D+11  5.49441D-04  3.79936D-06
                                         B  4.17866D+11  5.52779D-04  3.82244D-06
 f1 21  1/2 -  f2 31  1/2 +  47605788.32 C  2.10776D+11  2.78862D-04  1.92844D-06
                                         B  2.12122D+11  2.80643D-04  1.94075D-06
 f1 21  1/2 -  f2 32  1/2 +  47602950.67 C  1.72196D+11  2.27847D-04  1.57574D-06
                                         B  1.73469D+11  2.29531D-04  1.58739D-06
 f1 21  1/2 -  f2 33  1/2 +  47601763.87 C  1.18999D+11  1.57465D-04  1.08902D-06
                                         B  1.19623D+11  1.58291D-04  1.09473D-06
 f1 21  1/2 -  f2 34  1/2 +  47597883.61 C  4.29764D+11  5.68777D-04  3.93396D-06
                                         B  4.31878D+11  5.71576D-04  3.95332D-06
 f1 21  1/2 -  f2 35  1/2 +  47597775.33 C  6.71644D+11  8.88902D-04  6.14813D-06
                                         B  6.74879D+11  8.93183D-04  6.17774D-06
 f1 21  1/2 -  f2 36  1/2 +  47596081.05 C  6.34072D+09  8.39235D-06  5.80481D-08
                                         B  6.52553D+09  8.63696D-06  5.97400D-08
 f1 21  1/2 -  f2 37  1/2 +  47590971.26 C  1.88378D+12  2.49384D-03  1.72512D-05
                                         B  1.89544D+12  2.50927D-03  1.73580D-05
 f1 21  1/2 -  f2 38  1/2 +  47586494.96 C  2.45198D+11  3.24667D-04  2.24610D-06
                                         B  2.47281D+11  3.27424D-04  2.26518D-06
 f1 21  1/2 -  f2 39  1/2 +  47585965.59 C  2.45679D+12  3.25311D-03  2.25058D-05
                                         B  2.47136D+12  3.27240D-03  2.26393D-05
 f1 21  1/2 -  f2 40  1/2 +  47580198.86 C  1.39913D+13  1.85308D-02  1.28216D-04
                                         B  1.40617D+13  1.86240D-02  1.28861D-04
 f1 21  1/2 -  f2 41  1/2 +  47579928.24 C  2.08203D+13  2.75758D-02  1.90800D-04
                                         B  2.09261D+13  2.77158D-02  1.91769D-04
 f1 21  1/2 -  f2 42  1/2 +  47576126.78 C  2.49289D+12  3.30227D-03  2.28507D-05
                                         B  2.50110D+12  3.31315D-03  2.29259D-05
 f1 21  1/2 -  f2 43  1/2 +  47569382.76 C  4.35567D+12  5.77149D-03  3.99426D-05
                                         B  4.38066D+12  5.80460D-03  4.01717D-05
 f1 22  1/2 -  f2  1  1/2 +  47698388.71 C  2.75630D+10  3.63251D-05  2.50714D-07
                                         B  2.78680D+10  3.67271D-05  2.53488D-07
 f1 22  1/2 -  f2  2  1/2 +  47690965.60 C  3.68109D+10  4.85280D-05  3.34990D-07
                                         B  3.71934D+10  4.90322D-05  3.38470D-07
 f1 22  1/2 -  f2  3  1/2 +  47682740.13 C  7.57489D+10  9.98945D-05  6.89693D-07
                                         B  7.65049D+10  1.00891D-04  6.96577D-07
 f1 22  1/2 -  f2  4  1/2 +  47679723.94 C  1.15070D+11  1.51769D-04  1.04791D-06
                                         B  1.16042D+11  1.53051D-04  1.05677D-06
 f1 22  1/2 -  f2  5  1/2 +  47677370.93 C  5.82119D+09  7.67847D-06  5.30198D-08
                                         B  5.86590D+09  7.73745D-06  5.34270D-08
 f1 22  1/2 -  f2  6  1/2 +  47669534.78 C  2.14430D+10  2.82938D-05  1.95400D-07
                                         B  2.17380D+10  2.86831D-05  1.98089D-07
 f1 22  1/2 -  f2  7  1/2 +  47666576.56 C  1.94621D+10  2.56832D-05  1.77382D-07
                                         B  1.96814D+10  2.59727D-05  1.79382D-07
 f1 22  1/2 -  f2  8  1/2 +  47663118.12 C  6.83717D+10  9.02401D-05  6.23294D-07
                                         B  6.89920D+10  9.10587D-05  6.28948D-07
 f1 22  1/2 -  f2  9  1/2 +  47658472.40 C  6.03253D+10  7.96355D-05  5.50101D-07
                                         B  6.07691D+10  8.02214D-05  5.54148D-07
 f1 22  1/2 -  f2 10  1/2 +  47655956.74 C  7.42644D+08  9.80469D-07  6.77317D-09
                                         B  7.50432D+08  9.90751D-07  6.84420D-09
 f1 22  1/2 -  f2 11  1/2 +  47650696.74 C  2.13868D+10  2.82420D-05  1.95120D-07
                                         B  2.16568D+10  2.85985D-05  1.97583D-07
 f1 22  1/2 -  f2 12  1/2 +  47645428.59 C  1.52969D+11  2.02046D-04  1.39606D-06
                                         B  1.54646D+11  2.04260D-04  1.41136D-06
 f1 22  1/2 -  f2 13  1/2 +  47643500.18 C  9.89082D+09  1.30651D-05  9.02786D-08
                                         B  1.00022D+10  1.32122D-05  9.12950D-08
 f1 22  1/2 -  f2 14  1/2 +  47638830.34 C  5.11739D+09  6.76105D-06  4.67228D-08
                                         B  5.11686D+09  6.76035D-06  4.67180D-08
 f1 22  1/2 -  f2 15  1/2 +  47636035.82 C  8.11078D+09  1.07171D-05  7.40660D-08
                                         B  8.08417D+09  1.06820D-05  7.38231D-08
 f1 22  1/2 -  f2 16  1/2 +  47633524.25 C  1.74898D+10  2.31125D-05  1.59739D-07
                                         B  1.77059D+10  2.33981D-05  1.61713D-07
 f1 22  1/2 -  f2 17  1/2 +  47632519.73 C  7.10710D+10  9.39232D-05  6.49150D-07
                                         B  7.16182D+10  9.46464D-05  6.54148D-07
 f1 22  1/2 -  f2 18  1/2 +  47630394.98 C  2.45414D+08  3.24354D-07  2.24187D-09
                                         B  2.56032D+08  3.38387D-07  2.33887D-09
 f1 22  1/2 -  f2 19  1/2 +  47628775.42 C  6.70968D+10  8.86851D-05  6.12995D-07
                                         B  6.76280D+10  8.93872D-05  6.17848D-07
 f1 22  1/2 -  f2 20  1/2 +  47627349.29 C  2.61131D+11  3.45171D-04  2.38591D-06
                                         B  2.63011D+11  3.47656D-04  2.40308D-06
 f1 22  1/2 -  f2 21  1/2 +  47624406.82 C  2.84537D+11  3.76155D-04  2.60024D-06
                                         B  2.86465D+11  3.78704D-04  2.61786D-06
 f1 22  1/2 -  f2 22  1/2 +  47621992.39 C  1.17434D+11  1.55263D-04  1.07334D-06
                                         B  1.18144D+11  1.56201D-04  1.07982D-06
 f1 22  1/2 -  f2 23  1/2 +  47620186.89 C  1.54198D+11  2.03885D-04  1.40951D-06
                                         B  1.55126D+11  2.05111D-04  1.41799D-06
 f1 22  1/2 -  f2 24  1/2 +  47618795.38 C  4.26534D+10  5.64007D-05  3.89926D-07
                                         B  4.31534D+10  5.70618D-05  3.94496D-07
 f1 22  1/2 -  f2 25  1/2 +  47618120.02 C  4.60698D+11  6.09199D-04  4.21175D-06
                                         B  4.63420D+11  6.12799D-04  4.23664D-06
 f1 22  1/2 -  f2 26  1/2 +  47615981.99 C  5.43367D+11  7.18581D-04  4.96819D-06
                                         B  5.47141D+11  7.23571D-04  5.00269D-06
 f1 22  1/2 -  f2 27  1/2 +  47615019.77 C  8.24102D+09  1.08989D-05  7.53551D-08
                                         B  8.23610D+09  1.08923D-05  7.53100D-08
 f1 22  1/2 -  f2 28  1/2 +  47614299.33 C  7.92583D+11  1.04823D-03  7.24763D-06
                                         B  7.99448D+11  1.05731D-03  7.31040D-06
 f1 22  1/2 -  f2 29  1/2 +  47610244.53 C  1.14884D+12  1.51966D-03  1.05081D-05
                                         B  1.15694D+12  1.53038D-03  1.05821D-05
 f1 22  1/2 -  f2 30  1/2 +  47609379.23 C  3.30719D+11  4.37484D-04  3.02514D-06
                                         B  3.33017D+11  4.40524D-04  3.04616D-06
 f1 22  1/2 -  f2 31  1/2 +  47606453.44 C  1.19675D+11  1.58328D-04  1.09488D-06
                                         B  1.20206D+11  1.59031D-04  1.09974D-06
 f1 22  1/2 -  f2 32  1/2 +  47603615.79 C  7.97050D+10  1.05461D-04  7.29339D-07
                                         B  8.03780D+10  1.06352D-04  7.35497D-07
 f1 22  1/2 -  f2 33  1/2 +  47602428.99 C  1.38888D+11  1.83779D-04  1.27099D-06
                                         B  1.40057D+11  1.85325D-04  1.28168D-06
 f1 22  1/2 -  f2 34  1/2 +  47598548.73 C  2.35974D+10  3.12294D-05  2.15996D-07
                                         B  2.36787D+10  3.13371D-05  2.16740D-07
 f1 22  1/2 -  f2 35  1/2 +  47598440.45 C  3.26754D+11  4.32437D-04  2.99093D-06
                                         B  3.28664D+11  4.34965D-04  3.00841D-06
 f1 22  1/2 -  f2 36  1/2 +  47596746.17 C  1.48353D+11  1.96350D-04  1.35809D-06
                                         B  1.48885D+11  1.97054D-04  1.36296D-06
 f1 22  1/2 -  f2 37  1/2 +  47591636.38 C  2.57705D+12  3.41153D-03  2.35990D-05
                                         B  2.59216D+12  3.43153D-03  2.37374D-05
 f1 22  1/2 -  f2 38  1/2 +  47587160.08 C  5.30915D+12  7.02964D-03  4.86316D-05
                                         B  5.34033D+12  7.07093D-03  4.89173D-05
 f1 22  1/2 -  f2 39  1/2 +  47586630.71 C  7.58595D+10  1.00445D-04  6.94894D-07
                                         B  7.65413D+10  1.01348D-04  7.01139D-07
 f1 22  1/2 -  f2 40  1/2 +  47580863.97 C  7.87287D+12  1.04269D-02  7.21438D-05
                                         B  7.91508D+12  1.04828D-02  7.25306D-05
 f1 22  1/2 -  f2 41  1/2 +  47580593.36 C  5.50188D+13  7.28683D-02  5.04179D-04
                                         B  5.52993D+13  7.32399D-02  5.06749D-04
 f1 22  1/2 -  f2 42  1/2 +  47576791.90 C  3.26117D+12  4.31987D-03  2.98917D-05
                                         B  3.27649D+12  4.34017D-03  3.00322D-05
 f1 22  1/2 -  f2 43  1/2 +  47570047.88 C  6.30053D+10  8.34829D-05  5.77750D-07
                                         B  6.36592D+10  8.43494D-05  5.83746D-07
 f1 23  1/2 -  f2  1  1/2 +  47703571.93 C  5.34186D+08  7.03848D-07  4.85739D-09
                                         B  5.40482D+08  7.12143D-07  4.91464D-09
 f1 23  1/2 -  f2  2  1/2 +  47696148.81 C  1.98350D+08  2.61429D-07  1.80445D-09
                                         B  2.02030D+08  2.66279D-07  1.83793D-09
 f1 23  1/2 -  f2  3  1/2 +  47687923.35 C  6.64661D+08  8.76337D-07  6.04977D-09
                                         B  6.71296D+08  8.85085D-07  6.11015D-09
 f1 23  1/2 -  f2  4  1/2 +  47684907.16 C  6.72258D+09  8.86465D-06  6.12007D-08
                                         B  6.80206D+09  8.96946D-06  6.19243D-08
 f1 23  1/2 -  f2  5  1/2 +  47682554.15 C  2.62973D+08  3.46800D-07  2.39439D-09
                                         B  2.68146D+08  3.53623D-07  2.44150D-09
 f1 23  1/2 -  f2  6  1/2 +  47674717.99 C  3.22657D+10  4.25650D-05  2.93927D-07
                                         B  3.25811D+10  4.29811D-05  2.96801D-07
 f1 23  1/2 -  f2  7  1/2 +  47671759.78 C  7.66011D+09  1.01065D-05  6.97934D-08
                                         B  7.74958D+09  1.02245D-05  7.06087D-08
 f1 23  1/2 -  f2  8  1/2 +  47668301.34 C  9.33149D+10  1.23134D-04  8.50404D-07
                                         B  9.41176D+10  1.24194D-04  8.57720D-07
 f1 23  1/2 -  f2  9  1/2 +  47663655.61 C  3.36302D+09  4.43857D-06  3.06571D-08
                                         B  3.39729D+09  4.48380D-06  3.09695D-08
 f1 23  1/2 -  f2 10  1/2 +  47661139.96 C  3.14246D+10  4.14790D-05  2.86510D-07
                                         B  3.17254D+10  4.18761D-05  2.89252D-07
 f1 23  1/2 -  f2 11  1/2 +  47655879.95 C  3.85117D+10  5.08449D-05  3.51242D-07
                                         B  3.88813D+10  5.13329D-05  3.54613D-07
 f1 23  1/2 -  f2 12  1/2 +  47650611.81 C  6.50853D+08  8.59476D-07  5.93801D-09
                                         B  6.40872D+08  8.46295D-07  5.84694D-09
 f1 23  1/2 -  f2 13  1/2 +  47648683.40 C  3.17782D+11  4.19678D-04  2.89962D-06
                                         B  3.20971D+11  4.23888D-04  2.92871D-06
 f1 23  1/2 -  f2 14  1/2 +  47644013.56 C  1.38416D+12  1.82834D-03  1.26335D-05
                                         B  1.39639D+12  1.84450D-03  1.27452D-05
 f1 23  1/2 -  f2 15  1/2 +  47641219.03 C  6.92255D+11  9.14510D-04  6.31948D-06
                                         B  6.98790D+11  9.23142D-04  6.37913D-06
 f1 23  1/2 -  f2 16  1/2 +  47638707.46 C  6.84381D+11  9.04202D-04  6.24858D-06
                                         B  6.90060D+11  9.11706D-04  6.30043D-06
 f1 23  1/2 -  f2 17  1/2 +  47637702.94 C  1.30534D+09  1.72469D-06  1.19189D-08
                                         B  1.28852D+09  1.70246D-06  1.17652D-08
 f1 23  1/2 -  f2 18  1/2 +  47635578.20 C  3.73214D+11  4.93155D-04  3.40822D-06
                                         B  3.76442D+11  4.97420D-04  3.43769D-06
 f1 23  1/2 -  f2 19  1/2 +  47633958.63 C  1.85940D+11  2.45712D-04  1.69819D-06
                                         B  1.87138D+11  2.47295D-04  1.70913D-06
 f1 23  1/2 -  f2 20  1/2 +  47632532.50 C  2.62773D+11  3.47265D-04  2.40012D-06
                                         B  2.64722D+11  3.49841D-04  2.41792D-06
 f1 23  1/2 -  f2 21  1/2 +  47629590.04 C  8.95712D+11  1.18387D-03  8.18279D-06
                                         B  9.01067D+11  1.19094D-03  8.23171D-06
 f1 23  1/2 -  f2 22  1/2 +  47627175.61 C  2.71392D+11  3.58737D-04  2.47969D-06
                                         B  2.73771D+11  3.61881D-04  2.50142D-06
 f1 23  1/2 -  f2 23  1/2 +  47625370.10 C  3.22048D+09  4.25727D-06  2.94285D-08
                                         B  3.24630D+09  4.29140D-06  2.96645D-08
 f1 23  1/2 -  f2 24  1/2 +  47623978.60 C  6.71671D+11  8.87959D-04  6.13822D-06
                                         B  6.77755D+11  8.96003D-04  6.19383D-06
 f1 23  1/2 -  f2 25  1/2 +  47623303.23 C  2.34592D+12  3.10143D-03  2.14396D-05
                                         B  2.36209D+12  3.12281D-03  2.15875D-05
 f1 23  1/2 -  f2 26  1/2 +  47621165.20 C  1.18376D+10  1.56514D-05  1.08200D-07
                                         B  1.18098D+10  1.56145D-05  1.07946D-07
 f1 23  1/2 -  f2 27  1/2 +  47620202.99 C  5.56904D+10  7.36352D-05  5.09061D-07
                                         B  5.61889D+10  7.42943D-05  5.13618D-07
 f1 23  1/2 -  f2 28  1/2 +  47619482.55 C  2.39347D+12  3.16480D-03  2.18795D-05
                                         B  2.41192D+12  3.18920D-03  2.20482D-05
 f1 23  1/2 -  f2 29  1/2 +  47615427.75 C  5.08811D+10  6.72897D-05  4.65239D-07
                                         B  5.09932D+10  6.74380D-05  4.66265D-07
 f1 23  1/2 -  f2 30  1/2 +  47614562.45 C  1.84083D+11  2.43457D-04  1.68328D-06
                                         B  1.85483D+11  2.45308D-04  1.69608D-06
 f1 23  1/2 -  f2 31  1/2 +  47611636.66 C  9.52662D+11  1.26009D-03  8.71290D-06
                                         B  9.58729D+11  1.26811D-03  8.76839D-06
 f1 23  1/2 -  f2 32  1/2 +  47608799.01 C  1.92970D+10  2.55272D-05  1.76519D-07
                                         B  1.95465D+10  2.58573D-05  1.78802D-07
 f1 23  1/2 -  f2 33  1/2 +  47607612.21 C  6.81315D+10  9.01328D-05  6.23278D-07
                                         B  6.82988D+10  9.03541D-05  6.24809D-07
 f1 23  1/2 -  f2 34  1/2 +  47603731.94 C  1.61922D+12  2.14245D-03  1.48165D-05
                                         B  1.62956D+12  2.15613D-03  1.49111D-05
 f1 23  1/2 -  f2 35  1/2 +  47603623.67 C  1.51571D+11  2.00551D-04  1.38695D-06
                                         B  1.52213D+11  2.01400D-04  1.39282D-06
 f1 23  1/2 -  f2 36  1/2 +  47601929.39 C  1.78255D+12  2.35874D-03  1.63129D-05
                                         B  1.79422D+12  2.37418D-03  1.64197D-05
 f1 23  1/2 -  f2 37  1/2 +  47596819.60 C  2.04613D+11  2.70811D-04  1.87311D-06
                                         B  2.05971D+11  2.72608D-04  1.88554D-06
 f1 23  1/2 -  f2 38  1/2 +  47592343.30 C  2.29143D+12  3.03334D-03  2.09826D-05
                                         B  2.30465D+12  3.05084D-03  2.11036D-05
 f1 23  1/2 -  f2 39  1/2 +  47591813.92 C  1.78207D+12  2.35910D-03  1.63189D-05
                                         B  1.79238D+12  2.37276D-03  1.64133D-05
 f1 23  1/2 -  f2 40  1/2 +  47586047.19 C  3.69658D+12  4.89473D-03  3.38629D-05
                                         B  3.71781D+12  4.92284D-03  3.40574D-05
 f1 23  1/2 -  f2 41  1/2 +  47585776.58 C  3.73035D+12  4.93950D-03  3.41729D-05
                                         B  3.74998D+12  4.96549D-03  3.43527D-05
 f1 23  1/2 -  f2 42  1/2 +  47581975.12 C  1.93281D+13  2.55971D-02  1.77102D-04
                                         B  1.94282D+13  2.57298D-02  1.78020D-04
 f1 23  1/2 -  f2 43  1/2 +  47575231.09 C  3.59638D+11  4.76421D-04  3.29675D-06
                                         B  3.58238D+11  4.74567D-04  3.28392D-06
 f1 24  1/2 -  f2  1  1/2 +  47725772.83 C  2.04539D+07  2.69251D-08  1.85729D-10
                                         B  2.05803D+07  2.70915D-08  1.86877D-10
 f1 24  1/2 -  f2  2  1/2 +  47718349.72 C  2.92896D+08  3.85682D-07  2.66085D-09
                                         B  2.96126D+08  3.89936D-07  2.69019D-09
 f1 24  1/2 -  f2  3  1/2 +  47710124.26 C  1.16540D+10  1.53512D-05  1.05927D-07
                                         B  1.17821D+10  1.55199D-05  1.07091D-07
 f1 24  1/2 -  f2  4  1/2 +  47707108.07 C  1.13440D+08  1.49448D-07  1.03129D-09
                                         B  1.14477D+08  1.50814D-07  1.04072D-09
 f1 24  1/2 -  f2  5  1/2 +  47704755.06 C  1.70861D+10  2.25116D-05  1.55353D-07
                                         B  1.72767D+10  2.27628D-05  1.57087D-07
 f1 24  1/2 -  f2  6  1/2 +  47696918.90 C  1.97445D+10  2.60228D-05  1.79613D-07
                                         B  1.99512D+10  2.62952D-05  1.81494D-07
 f1 24  1/2 -  f2  7  1/2 +  47693960.69 C  2.50055D+08  3.29607D-07  2.27515D-09
                                         B  2.52411D+08  3.32713D-07  2.29658D-09
 f1 24  1/2 -  f2  8  1/2 +  47690502.25 C  1.01682D+10  1.34050D-05  9.25361D-08
                                         B  1.02824D+10  1.35556D-05  9.35757D-08
 f1 24  1/2 -  f2  9  1/2 +  47685856.52 C  8.51382D+09  1.12262D-05  7.75031D-08
                                         B  8.59778D+09  1.13369D-05  7.82674D-08
 f1 24  1/2 -  f2 10  1/2 +  47683340.86 C  8.94177D+10  1.17917D-04  8.14117D-07
                                         B  9.03123D+10  1.19097D-04  8.22262D-07
 f1 24  1/2 -  f2 11  1/2 +  47678080.86 C  3.16592D+11  4.17591D-04  2.88342D-06
                                         B  3.19830D+11  4.21861D-04  2.91291D-06
 f1 24  1/2 -  f2 12  1/2 +  47672812.72 C  1.04480D+10  1.37841D-05  9.51882D-08
                                         B  1.05522D+10  1.39216D-05  9.61375D-08
 f1 24  1/2 -  f2 13  1/2 +  47670884.31 C  2.65556D+10  3.50378D-05  2.41969D-07
                                         B  2.67888D+10  3.53455D-05  2.44093D-07
 f1 24  1/2 -  f2 14  1/2 +  47666214.47 C  6.78285D+10  8.95115D-05  6.18221D-07
                                         B  6.84941D+10  9.03898D-05  6.24287D-07
 f1 24  1/2 -  f2 15  1/2 +  47663419.94 C  4.06069D+09  5.35941D-06  3.70175D-08
                                         B  4.09063D+09  5.39893D-06  3.72905D-08
 f1 24  1/2 -  f2 16  1/2 +  47660908.37 C  3.74539D+10  4.94379D-05  3.41486D-07
                                         B  3.77789D+10  4.98669D-05  3.44449D-07
 f1 24  1/2 -  f2 17  1/2 +  47659903.85 C  2.53996D+09  3.35281D-06  2.31596D-08
                                         B  2.55976D+09  3.37894D-06  2.33401D-08
 f1 24  1/2 -  f2 18  1/2 +  47657779.10 C  4.68509D+10  6.18498D-05  4.27248D-07
                                         B  4.72989D+10  6.24412D-05  4.31333D-07
 f1 24  1/2 -  f2 19  1/2 +  47656159.54 C  1.24503D+10  1.64373D-05  1.13550D-07
                                         B  1.25535D+10  1.65736D-05  1.14491D-07
 f1 24  1/2 -  f2 20  1/2 +  47654733.41 C  6.92119D+10  9.13811D-05  6.31286D-07
                                         B  6.98018D+10  9.21600D-05  6.36667D-07
 f1 24  1/2 -  f2 21  1/2 +  47651790.95 C  2.06337D+10  2.72463D-05  1.88236D-07
                                         B  2.08075D+10  2.74758D-05  1.89822D-07
 f1 24  1/2 -  f2 22  1/2 +  47649376.52 C  8.49967D+10  1.12247D-04  7.75521D-07
                                         B  8.57316D+10  1.13218D-04  7.82227D-07
 f1 24  1/2 -  f2 23  1/2 +  47647571.01 C  3.29700D+10  4.35437D-05  3.00857D-07
                                         B  3.32361D+10  4.38951D-05  3.03285D-07
 f1 24  1/2 -  f2 24  1/2 +  47646179.50 C  5.33464D+09  7.04591D-06  4.86838D-08
                                         B  5.39578D+09  7.12665D-06  4.92417D-08
 f1 24  1/2 -  f2 25  1/2 +  47645504.14 C  1.78012D+11  2.35121D-04  1.62460D-06
                                         B  1.79504D+11  2.37092D-04  1.63821D-06
 f1 24  1/2 -  f2 26  1/2 +  47643366.11 C  1.81953D+11  2.40349D-04  1.66079D-06
                                         B  1.83435D+11  2.42306D-04  1.67432D-06
 f1 24  1/2 -  f2 27  1/2 +  47642403.90 C  1.40876D+10  1.86096D-05  1.28593D-07
                                         B  1.41661D+10  1.87133D-05  1.29310D-07
 f1 24  1/2 -  f2 28  1/2 +  47641683.45 C  1.84537D+10  2.43779D-05  1.68456D-07
                                         B  1.85715D+10  2.45336D-05  1.69531D-07
 f1 24  1/2 -  f2 29  1/2 +  47637628.66 C  2.00226D+11  2.64550D-04  1.82824D-06
                                         B  2.01749D+11  2.66563D-04  1.84215D-06
 f1 24  1/2 -  f2 30  1/2 +  47636763.36 C  3.94242D+10  5.20915D-05  3.59998D-07
                                         B  3.97374D+10  5.25053D-05  3.62858D-07
 f1 24  1/2 -  f2 31  1/2 +  47633837.57 C  4.29227D+09  5.67210D-06  3.92016D-08
                                         B  4.33710D+09  5.73134D-06  3.96110D-08
 f1 24  1/2 -  f2 32  1/2 +  47630999.92 C  3.38962D+11  4.47980D-04  3.09631D-06
                                         B  3.41589D+11  4.51452D-04  3.12031D-06
 f1 24  1/2 -  f2 33  1/2 +  47629813.12 C  1.18611D+10  1.56766D-05  1.08355D-07
                                         B  1.19820D+10  1.58365D-05  1.09460D-07
 f1 24  1/2 -  f2 34  1/2 +  47625932.85 C  1.00553D+11  1.32922D-04  9.18815D-07
                                         B  1.01295D+11  1.33902D-04  9.25594D-07
 f1 24  1/2 -  f2 35  1/2 +  47625824.57 C  7.75828D+10  1.02558D-04  7.08927D-07
                                         B  7.81664D+10  1.03329D-04  7.14259D-07
 f1 24  1/2 -  f2 36  1/2 +  47624130.30 C  1.38436D+11  1.83013D-04  1.26512D-06
                                         B  1.39256D+11  1.84097D-04  1.27261D-06
 f1 24  1/2 -  f2 37  1/2 +  47619020.50 C  2.38452D+11  3.15303D-04  2.17983D-06
                                         B  2.40256D+11  3.17688D-04  2.19632D-06
 f1 24  1/2 -  f2 38  1/2 +  47614544.20 C  5.19713D+09  6.87341D-06  4.75235D-08
                                         B  5.24787D+09  6.94051D-06  4.79874D-08
 f1 24  1/2 -  f2 39  1/2 +  47614014.83 C  2.02362D+11  2.67637D-04  1.85049D-06
                                         B  2.03636D+11  2.69323D-04  1.86215D-06
 f1 24  1/2 -  f2 40  1/2 +  47608248.10 C  2.98172D+11  3.94448D-04  2.72762D-06
                                         B  2.99955D+11  3.96808D-04  2.74393D-06
 f1 24  1/2 -  f2 41  1/2 +  47607977.49 C  3.30103D+11  4.36694D-04  3.01976D-06
                                         B  3.32155D+11  4.39409D-04  3.03854D-06
 f1 24  1/2 -  f2 42  1/2 +  47604176.03 C  7.82038D+11  1.03473D-03  7.15576D-06
                                         B  7.86789D+11  1.04101D-03  7.19923D-06
 f1 24  1/2 -  f2 43  1/2 +  47597432.00 C  2.49452D+12  3.30147D-03  2.28349D-05
                                         B  2.50918D+12  3.32087D-03  2.29691D-05
 f1 25  1/2 -  f2  1  1/2 +  47727051.37 C  8.21094D+09  1.08082D-05  7.45526D-08
                                         B  8.31032D+09  1.09390D-05  7.54549D-08
 f1 25  1/2 -  f2  2  1/2 +  47719628.26 C  1.05919D+10  1.39466D-05  9.62159D-08
                                         B  1.07259D+10  1.41230D-05  9.74328D-08
 f1 25  1/2 -  f2  3  1/2 +  47711402.79 C  1.07959D+09  1.42201D-06  9.81195D-09
                                         B  1.08945D+09  1.43499D-06  9.90155D-09
 f1 25  1/2 -  f2  4  1/2 +  47708386.60 C  3.04622D+09  4.01291D-06  2.76911D-08
                                         B  3.06686D+09  4.04010D-06  2.78787D-08
 f1 25  1/2 -  f2  5  1/2 +  47706033.59 C  4.17665D+09  5.50262D-06  3.79727D-08
                                         B  4.21787D+09  5.55692D-06  3.83475D-08
 f1 25  1/2 -  f2  6  1/2 +  47698197.44 C  3.64649D+10  4.80573D-05  3.31690D-07
                                         B  3.68600D+10  4.85780D-05  3.35284D-07
 f1 25  1/2 -  f2  7  1/2 +  47695239.22 C  1.05008D+11  1.38407D-04  9.55344D-07
                                         B  1.06088D+11  1.39831D-04  9.65170D-07
 f1 25  1/2 -  f2  8  1/2 +  47691780.78 C  5.00460D+09  6.59736D-06  4.55409D-08
                                         B  5.06073D+09  6.67135D-06  4.60517D-08
 f1 25  1/2 -  f2  9  1/2 +  47687135.06 C  1.99403D+10  2.62916D-05  1.81506D-07
                                         B  2.01378D+10  2.65520D-05  1.83304D-07
 f1 25  1/2 -  f2 10  1/2 +  47684619.40 C  2.52041D+10  3.32355D-05  2.29456D-07
                                         B  2.54384D+10  3.35445D-05  2.31589D-07
 f1 25  1/2 -  f2 11  1/2 +  47679359.40 C  7.42225D+09  9.78955D-06  6.75939D-08
                                         B  7.50246D+09  9.89533D-06  6.83244D-08
 f1 25  1/2 -  f2 12  1/2 +  47674091.25 C  4.87789D+09  6.43509D-06  4.44373D-08
                                         B  4.91026D+09  6.47780D-06  4.47322D-08
 f1 25  1/2 -  f2 13  1/2 +  47672162.84 C  1.10544D+10  1.45846D-05  1.00717D-07
                                         B  1.11611D+10  1.47253D-05  1.01689D-07
 f1 25  1/2 -  f2 14  1/2 +  47667493.00 C  1.96716D+11  2.59587D-04  1.79282D-06
                                         B  1.98429D+11  2.61848D-04  1.80843D-06
 f1 25  1/2 -  f2 15  1/2 +  47664698.48 C  9.02370D+09  1.19091D-05  8.22541D-08
                                         B  9.08897D+09  1.19952D-05  8.28490D-08
 f1 25  1/2 -  f2 16  1/2 +  47662186.91 C  6.72413D+08  8.87515D-07  6.13024D-09
                                         B  6.80531D+08  8.98231D-07  6.20425D-09
 f1 25  1/2 -  f2 17  1/2 +  47661182.39 C  2.45355D+10  3.23857D-05  2.23699D-07
                                         B  2.47693D+10  3.26942D-05  2.25830D-07
 f1 25  1/2 -  f2 18  1/2 +  47659057.64 C  1.47003D+10  1.94054D-05  1.34045D-07
                                         B  1.48168D+10  1.95592D-05  1.35108D-07
 f1 25  1/2 -  f2 19  1/2 +  47657438.08 C  5.83105D+10  7.69791D-05  5.31763D-07
                                         B  5.88431D+10  7.76823D-05  5.36620D-07
 f1 25  1/2 -  f2 20  1/2 +  47656011.95 C  1.87683D+10  2.47786D-05  1.71173D-07
                                         B  1.89083D+10  2.49635D-05  1.72450D-07
 f1 25  1/2 -  f2 21  1/2 +  47653069.48 C  9.28072D+10  1.22543D-04  8.46589D-07
                                         B  9.34691D+10  1.23417D-04  8.52626D-07
 f1 25  1/2 -  f2 22  1/2 +  47650655.06 C  3.07162D+09  4.05618D-06  2.80236D-08
                                         B  3.09495D+09  4.08699D-06  2.82364D-08
 f1 25  1/2 -  f2 23  1/2 +  47648849.55 C  1.34687D+11  1.77872D-04  1.22894D-06
                                         B  1.35787D+11  1.79325D-04  1.23898D-06
 f1 25  1/2 -  f2 24  1/2 +  47647458.04 C  2.12597D+08  2.80780D-07  1.94000D-09
                                         B  2.16872D+08  2.86425D-07  1.97901D-09
 f1 25  1/2 -  f2 25  1/2 +  47646782.68 C  8.05493D+10  1.06385D-04  7.35062D-07
                                         B  8.13136D+10  1.07395D-04  7.42038D-07
 f1 25  1/2 -  f2 26  1/2 +  47644644.65 C  1.58159D+11  2.08908D-04  1.44350D-06
                                         B  1.59359D+11  2.10492D-04  1.45444D-06
 f1 25  1/2 -  f2 27  1/2 +  47643682.43 C  6.84246D+10  9.03835D-05  6.24539D-07
                                         B  6.89247D+10  9.10442D-05  6.29104D-07
 f1 25  1/2 -  f2 28  1/2 +  47642961.99 C  2.17130D+11  2.86821D-04  1.98193D-06
                                         B  2.18841D+11  2.89081D-04  1.99754D-06
 f1 25  1/2 -  f2 29  1/2 +  47638907.19 C  2.69656D+11  3.56266D-04  2.46200D-06
                                         B  2.71837D+11  3.59147D-04  2.48191D-06
 f1 25  1/2 -  f2 30  1/2 +  47638041.89 C  4.11960D+09  5.44295D-06  3.76146D-08
                                         B  4.15710D+09  5.49251D-06  3.79570D-08
 f1 25  1/2 -  f2 31  1/2 +  47635116.10 C  1.51859D+11  2.00666D-04  1.38683D-06
                                         B  1.52953D+11  2.02112D-04  1.39682D-06
 f1 25  1/2 -  f2 32  1/2 +  47632278.45 C  3.31444D+10  4.38021D-05  3.02739D-07
                                         B  3.33712D+10  4.41019D-05  3.04812D-07
 f1 25  1/2 -  f2 33  1/2 +  47631091.65 C  1.07835D+11  1.42517D-04  9.85034D-07
                                         B  1.08686D+11  1.43641D-04  9.92804D-07
 f1 25  1/2 -  f2 34  1/2 +  47627211.39 C  2.90361D+11  3.83809D-04  2.65299D-06
                                         B  2.92576D+11  3.86737D-04  2.67323D-06
 f1 25  1/2 -  f2 35  1/2 +  47627103.11 C  2.78458D+10  3.68077D-05  2.54425D-07
                                         B  2.80980D+10  3.71411D-05  2.56729D-07
 f1 25  1/2 -  f2 36  1/2 +  47625408.83 C  1.42112D+12  1.87863D-03  1.29861D-05
                                         B  1.43193D+12  1.89291D-03  1.30848D-05
 f1 25  1/2 -  f2 37  1/2 +  47620299.04 C  3.94064D+10  5.21039D-05  3.60208D-07
                                         B  3.96710D+10  5.24538D-05  3.62627D-07
 f1 25  1/2 -  f2 38  1/2 +  47615822.74 C  7.54892D+11  9.98321D-04  6.90231D-06
                                         B  7.60076D+11  1.00518D-03  6.94971D-06
 f1 25  1/2 -  f2 39  1/2 +  47615293.37 C  3.13991D+11  4.15253D-04  2.87106D-06
                                         B  3.16071D+11  4.18003D-04  2.89007D-06
 f1 25  1/2 -  f2 40  1/2 +  47609526.63 C  7.16454D+09  9.47738D-06  6.55345D-08
                                         B  7.20127D+09  9.52596D-06  6.58704D-08
 f1 25  1/2 -  f2 41  1/2 +  47609256.02 C  7.07682D+10  9.36145D-05  6.47332D-07
                                         B  7.12950D+10  9.43114D-05  6.52151D-07
 f1 25  1/2 -  f2 42  1/2 +  47605454.56 C  3.93945D+11  5.21206D-04  3.60436D-06
                                         B  3.96482D+11  5.24564D-04  3.62758D-06
 f1 25  1/2 -  f2 43  1/2 +  47598710.54 C  8.62185D+12  1.14103D-02  7.89184D-05
                                         B  8.67370D+12  1.14789D-02  7.93930D-05
 f1 26  1/2 -  f2  1  1/2 +  47732129.37 C  2.03238D+10  2.67468D-05  1.84475D-07
                                         B  2.05889D+10  2.70956D-05  1.86880D-07
 f1 26  1/2 -  f2  2  1/2 +  47724706.25 C  1.48179D+10  1.95069D-05  1.34561D-07
                                         B  1.50215D+10  1.97750D-05  1.36411D-07
 f1 26  1/2 -  f2  3  1/2 +  47716480.79 C  1.44709D+10  1.90566D-05  1.31478D-07
                                         B  1.46553D+10  1.92995D-05  1.33154D-07
 f1 26  1/2 -  f2  4  1/2 +  47713464.60 C  2.13878D+10  2.81690D-05  1.94360D-07
                                         B  2.16600D+10  2.85275D-05  1.96833D-07
 f1 26  1/2 -  f2  5  1/2 +  47711111.59 C  1.14941D+08  1.51399D-07  1.04467D-09
                                         B  1.16408D+08  1.53332D-07  1.05801D-09
 f1 26  1/2 -  f2  6  1/2 +  47703275.43 C  7.10581D+09  9.36279D-06  6.46149D-08
                                         B  7.18232D+09  9.46359D-06  6.53106D-08
 f1 26  1/2 -  f2  7  1/2 +  47700317.22 C  1.89911D+09  2.50262D-06  1.72723D-08
                                         B  1.92162D+09  2.53229D-06  1.74770D-08
 f1 26  1/2 -  f2  8  1/2 +  47696858.78 C  3.35907D+08  4.42717D-07  3.05571D-09
                                         B  3.43505D+08  4.52732D-07  3.12483D-09
 f1 26  1/2 -  f2  9  1/2 +  47692213.05 C  1.64053D+09  2.16261D-06  1.49282D-08
                                         B  1.66463D+09  2.19437D-06  1.51474D-08
 f1 26  1/2 -  f2 10  1/2 +  47689697.40 C  2.42177D+08  3.19279D-07  2.20405D-09
                                         B  2.43671D+08  3.21250D-07  2.21766D-09
 f1 26  1/2 -  f2 11  1/2 +  47684437.39 C  4.97329D+09  6.55811D-06  4.52770D-08
                                         B  5.02712D+09  6.62908D-06  4.57670D-08
 f1 26  1/2 -  f2 12  1/2 +  47679169.25 C  2.93234D+08  3.86763D-07  2.67050D-09
                                         B  2.87428D+08  3.79105D-07  2.61762D-09
 f1 26  1/2 -  f2 13  1/2 +  47677240.84 C  3.57157D+09  4.71112D-06  3.25303D-08
                                         B  3.62271D+09  4.77858D-06  3.29961D-08
 f1 26  1/2 -  f2 14  1/2 +  47672571.00 C  9.61623D+10  1.26869D-04  8.76118D-07
                                         B  9.71823D+10  1.28215D-04  8.85410D-07
 f1 26  1/2 -  f2 15  1/2 +  47669776.47 C  4.27478D+10  5.64047D-05  3.89536D-07
                                         B  4.32803D+10  5.71073D-05  3.94388D-07
 f1 26  1/2 -  f2 16  1/2 +  47667264.90 C  1.20367D+10  1.58838D-05  1.09701D-07
                                         B  1.22040D+10  1.61046D-05  1.11226D-07
 f1 26  1/2 -  f2 17  1/2 +  47666260.38 C  5.92363D+09  7.81725D-06  5.39906D-08
                                         B  5.98626D+09  7.89989D-06  5.45614D-08
 f1 26  1/2 -  f2 18  1/2 +  47664135.64 C  2.00736D+09  2.64929D-06  1.82984D-08
                                         B  2.02521D+09  2.67285D-06  1.84611D-08
 f1 26  1/2 -  f2 19  1/2 +  47662516.08 C  1.49024D+10  1.96694D-05  1.35859D-07
                                         B  1.50266D+10  1.98333D-05  1.36992D-07
 f1 26  1/2 -  f2 20  1/2 +  47661089.94 C  3.24489D+09  4.28312D-06  2.95850D-08
                                         B  3.25288D+09  4.29366D-06  2.96578D-08
 f1 26  1/2 -  f2 21  1/2 +  47658147.48 C  1.11942D+11  1.47777D-04  1.02081D-06
                                         B  1.13025D+11  1.49207D-04  1.03069D-06
 f1 26  1/2 -  f2 22  1/2 +  47655733.05 C  8.50621D+10  1.12304D-04  7.75807D-07
                                         B  8.58392D+10  1.13329D-04  7.82895D-07
 f1 26  1/2 -  f2 23  1/2 +  47653927.54 C  1.60646D+10  2.12109D-05  1.46533D-07
                                         B  1.62011D+10  2.13912D-05  1.47778D-07
 f1 26  1/2 -  f2 24  1/2 +  47652536.04 C  2.15081D+09  2.84000D-06  1.96204D-08
                                         B  2.16755D+09  2.86210D-06  1.97731D-08
 f1 26  1/2 -  f2 25  1/2 +  47651860.68 C  7.13910D+09  9.42695D-06  6.51279D-08
                                         B  7.23929D+09  9.55926D-06  6.60419D-08
 f1 26  1/2 -  f2 26  1/2 +  47649722.65 C  2.15164D+09  2.84143D-06  1.96314D-08
                                         B  2.15461D+09  2.84534D-06  1.96585D-08
 f1 26  1/2 -  f2 27  1/2 +  47648760.43 C  1.23475D+09  1.63066D-06  1.12665D-08
                                         B  1.23574D+09  1.63197D-06  1.12755D-08
 f1 26  1/2 -  f2 28  1/2 +  47648039.99 C  2.20565D+11  2.91295D-04  2.01263D-06
                                         B  2.22485D+11  2.93831D-04  2.03015D-06
 f1 26  1/2 -  f2 29  1/2 +  47643985.19 C  6.95955D+10  9.19290D-05  6.35214D-07
                                         B  7.01864D+10  9.27096D-05  6.40608D-07
 f1 26  1/2 -  f2 30  1/2 +  47643119.89 C  1.67976D+09  2.21889D-06  1.53324D-08
                                         B  1.69225D+09  2.23538D-06  1.54464D-08
 f1 26  1/2 -  f2 31  1/2 +  47640194.10 C  1.34113D+10  1.77179D-05  1.22437D-07
                                         B  1.34908D+10  1.78228D-05  1.23163D-07
 f1 26  1/2 -  f2 32  1/2 +  47637356.45 C  5.28196D+10  6.97892D-05  4.82298D-07
                                         B  5.32030D+10  7.02957D-05  4.85799D-07
 f1 26  1/2 -  f2 33  1/2 +  47636169.65 C  6.60394D+10  8.72605D-05  6.03054D-07
                                         B  6.65997D+10  8.80008D-05  6.08170D-07
 f1 26  1/2 -  f2 34  1/2 +  47632289.39 C  1.42354D+11  1.88129D-04  1.30026D-06
                                         B  1.43743D+11  1.89963D-04  1.31294D-06
 f1 26  1/2 -  f2 35  1/2 +  47632181.11 C  5.42080D+10  7.16391D-05  4.95137D-07
                                         B  5.45831D+10  7.21349D-05  4.98564D-07
 f1 26  1/2 -  f2 36  1/2 +  47630486.83 C  3.19665D+11  4.22486D-04  2.92014D-06
                                         B  3.22167D+11  4.25794D-04  2.94300D-06
 f1 26  1/2 -  f2 37  1/2 +  47625377.04 C  7.31045D+11  9.66396D-04  6.68024D-06
                                         B  7.38174D+11  9.75820D-04  6.74539D-06
 f1 26  1/2 -  f2 38  1/2 +  47620900.74 C  3.41425D+10  4.51428D-05  3.12080D-07
                                         B  3.44396D+10  4.55355D-05  3.14795D-07
 f1 26  1/2 -  f2 39  1/2 +  47620371.37 C  1.49716D+11  1.97956D-04  1.36852D-06
                                         B  1.50929D+11  1.99561D-04  1.37961D-06
 f1 26  1/2 -  f2 40  1/2 +  47614604.63 C  2.93871D+11  3.88655D-04  2.68720D-06
                                         B  2.96073D+11  3.91567D-04  2.70733D-06
 f1 26  1/2 -  f2 41  1/2 +  47614334.02 C  3.92580D+11  5.19207D-04  3.58987D-06
                                         B  3.95352D+11  5.22873D-04  3.61522D-06
 f1 26  1/2 -  f2 42  1/2 +  47610532.56 C  4.85788D+11  6.42582D-04  4.44326D-06
                                         B  4.88972D+11  6.46794D-04  4.47238D-06
 f1 26  1/2 -  f2 43  1/2 +  47603788.53 C  1.83945D+10  2.43385D-05  1.68317D-07
                                         B  1.85011D+10  2.44795D-05  1.69292D-07
 f1 27  1/2 -  f2  1  1/2 +  47739740.22 C  7.60026D+09  9.99899D-06  6.89527D-08
                                         B  7.71557D+09  1.01507D-05  6.99989D-08
 f1 27  1/2 -  f2  2  1/2 +  47732317.10 C  3.41513D+10  4.49438D-05  3.09979D-07
                                         B  3.45822D+10  4.55109D-05  3.13891D-07
 f1 27  1/2 -  f2  3  1/2 +  47724091.64 C  2.81405D+09  3.70463D-06  2.55554D-08
                                         B  2.84992D+09  3.75185D-06  2.58812D-08
 f1 27  1/2 -  f2  4  1/2 +  47721075.45 C  6.95892D+09  9.16240D-06  6.32084D-08
                                         B  7.02802D+09  9.25338D-06  6.38360D-08
 f1 27  1/2 -  f2  5  1/2 +  47718722.44 C  1.02892D+10  1.35485D-05  9.34712D-08
                                         B  1.03952D+10  1.36881D-05  9.44345D-08
 f1 27  1/2 -  f2  6  1/2 +  47710886.28 C  2.67142D+10  3.51881D-05  2.42803D-07
                                         B  2.70048D+10  3.55708D-05  2.45444D-07
 f1 27  1/2 -  f2  7  1/2 +  47707928.07 C  1.62320D+09  2.13835D-06  1.47559D-08
                                         B  1.64095D+09  2.16173D-06  1.49172D-08
 f1 27  1/2 -  f2  8  1/2 +  47704469.63 C  1.40759D+10  1.85459D-05  1.27986D-07
                                         B  1.42354D+10  1.87560D-05  1.29436D-07
 f1 27  1/2 -  f2  9  1/2 +  47699823.90 C  2.35862D+10  3.10822D-05  2.14521D-07
                                         B  2.38302D+10  3.14037D-05  2.16741D-07
 f1 27  1/2 -  f2 10  1/2 +  47697308.25 C  1.58433D+10  2.08807D-05  1.44121D-07
                                         B  1.60158D+10  2.11081D-05  1.45691D-07
 f1 27  1/2 -  f2 11  1/2 +  47692048.24 C  1.92585D+10  2.53875D-05  1.75246D-07
                                         B  1.94556D+10  2.56473D-05  1.77040D-07
 f1 27  1/2 -  f2 12  1/2 +  47686780.10 C  2.18518D+08  2.88124D-07  1.98910D-09
                                         B  2.26570D+08  2.98741D-07  2.06240D-09
 f1 27  1/2 -  f2 13  1/2 +  47684851.69 C  4.35567D+09  5.74357D-06  3.96531D-08
                                         B  4.39452D+09  5.79480D-06  4.00068D-08
 f1 27  1/2 -  f2 14  1/2 +  47680181.85 C  5.87169D+10  7.74417D-05  5.34703D-07
                                         B  5.93148D+10  7.82303D-05  5.40148D-07
 f1 27  1/2 -  f2 15  1/2 +  47677387.32 C  3.19389D+08  4.21292D-07  2.90902D-09
                                         B  3.24669D+08  4.28256D-07  2.95710D-09
 f1 27  1/2 -  f2 16  1/2 +  47674875.75 C  9.40263D+10  1.24039D-04  8.56533D-07
                                         B  9.50327D+10  1.25367D-04  8.65701D-07
 f1 27  1/2 -  f2 17  1/2 +  47673871.23 C  8.47559D+09  1.11814D-05  7.72133D-08
                                         B  8.54149D+09  1.12684D-05  7.78137D-08
 f1 27  1/2 -  f2 18  1/2 +  47671746.49 C  1.15119D+08  1.51884D-07  1.04888D-09
                                         B  1.17560D+08  1.55105D-07  1.07113D-09
 f1 27  1/2 -  f2 19  1/2 +  47670126.92 C  1.13009D+10  1.49111D-05  1.02977D-07
                                         B  1.14085D+10  1.50531D-05  1.03957D-07
 f1 27  1/2 -  f2 20  1/2 +  47668700.79 C  4.75011D+07  6.26794D-08  4.32879D-10
                                         B  4.70490D+07  6.20829D-08  4.28760D-10
 f1 27  1/2 -  f2 21  1/2 +  47665758.33 C  2.17962D+08  2.87645D-07  1.98667D-09
                                         B  2.19028D+08  2.89051D-07  1.99638D-09
 f1 27  1/2 -  f2 22  1/2 +  47663343.90 C  1.56814D+11  2.06968D-04  1.42953D-06
                                         B  1.58209D+11  2.08809D-04  1.44225D-06
 f1 27  1/2 -  f2 23  1/2 +  47661538.39 C  1.77906D+11  2.34823D-04  1.62199D-06
                                         B  1.79592D+11  2.37049D-04  1.63737D-06
 f1 27  1/2 -  f2 24  1/2 +  47660146.89 C  2.73290D+11  3.60745D-04  2.49184D-06
                                         B  2.75910D+11  3.64204D-04  2.51573D-06
 f1 27  1/2 -  f2 25  1/2 +  47659471.52 C  1.87736D+10  2.47820D-05  1.71184D-07
                                         B  1.89644D+10  2.50338D-05  1.72923D-07
 f1 27  1/2 -  f2 26  1/2 +  47657333.49 C  4.16034D+10  5.49234D-05  3.79405D-07
                                         B  4.18769D+10  5.52844D-05  3.81899D-07
 f1 27  1/2 -  f2 27  1/2 +  47656371.28 C  1.11272D+10  1.46904D-05  1.01482D-07
                                         B  1.12448D+10  1.48456D-05  1.02554D-07
 f1 27  1/2 -  f2 28  1/2 +  47655650.84 C  2.94559D+11  3.88893D-04  2.68653D-06
                                         B  2.97190D+11  3.92367D-04  2.71053D-06
 f1 27  1/2 -  f2 29  1/2 +  47651596.04 C  1.53573D+11  2.02790D-04  1.40102D-06
                                         B  1.54824D+11  2.04442D-04  1.41243D-06
 f1 27  1/2 -  f2 30  1/2 +  47650730.74 C  3.00773D+10  3.97180D-05  2.74406D-07
                                         B  3.03446D+10  4.00709D-05  2.76844D-07
 f1 27  1/2 -  f2 31  1/2 +  47647804.95 C  2.44651D+11  3.23108D-04  2.23245D-06
                                         B  2.46682D+11  3.25791D-04  2.25098D-06
 f1 27  1/2 -  f2 32  1/2 +  47644967.30 C  1.15032D+10  1.51940D-05  1.04986D-07
                                         B  1.16591D+10  1.54000D-05  1.06409D-07
 f1 27  1/2 -  f2 33  1/2 +  47643780.50 C  3.25677D+09  4.30192D-06  2.97256D-08
                                         B  3.27672D+09  4.32827D-06  2.99077D-08
 f1 27  1/2 -  f2 34  1/2 +  47639900.23 C  1.71176D+10  2.26146D-05  1.56276D-07
                                         B  1.72463D+10  2.27846D-05  1.57452D-07
 f1 27  1/2 -  f2 35  1/2 +  47639791.96 C  4.93448D+09  6.51912D-06  4.50500D-08
                                         B  4.97610D+09  6.57411D-06  4.54300D-08
 f1 27  1/2 -  f2 36  1/2 +  47638097.68 C  7.96020D+09  1.05173D-05  7.26815D-08
                                         B  8.01810D+09  1.05938D-05  7.32102D-08
 f1 27  1/2 -  f2 37  1/2 +  47632987.89 C  1.19491D+11  1.57909D-04  1.09138D-06
                                         B  1.20186D+11  1.58828D-04  1.09773D-06
 f1 27  1/2 -  f2 38  1/2 +  47628511.59 C  3.72109D+10  4.91840D-05  3.39964D-07
                                         B  3.74496D+10  4.94996D-05  3.42145D-07
 f1 27  1/2 -  f2 39  1/2 +  47627982.21 C  5.67589D+06  7.50236D-09  5.18574D-11
                                         B  5.24007D+06  6.92629D-09  4.78756D-11
 f1 27  1/2 -  f2 40  1/2 +  47622215.48 C  3.12486D+12  4.13142D-03  2.85605D-05
                                         B  3.14649D+12  4.16001D-03  2.87581D-05
 f1 27  1/2 -  f2 41  1/2 +  47621944.87 C  8.38611D+10  1.10875D-04  7.66483D-07
                                         B  8.41750D+10  1.11290D-04  7.69352D-07
 f1 27  1/2 -  f2 42  1/2 +  47618143.41 C  6.16384D+10  8.15068D-05  5.63504D-07
                                         B  6.19154D+10  8.18731D-05  5.66036D-07
 f1 27  1/2 -  f2 43  1/2 +  47611399.38 C  1.32905D+11  1.75796D-04  1.21555D-06
                                         B  1.33781D+11  1.76954D-04  1.22356D-06
 f1 28  1/2 -  f2  1  1/2 +  47741022.06 C  2.72145D+10  3.58018D-05  2.46882D-07
                                         B  2.75635D+10  3.62608D-05  2.50047D-07
 f1 28  1/2 -  f2  2  1/2 +  47733598.94 C  8.48177D+09  1.11616D-05  7.69799D-08
                                         B  8.60136D+09  1.13190D-05  7.80653D-08
 f1 28  1/2 -  f2  3  1/2 +  47725373.48 C  2.62254D+10  3.45232D-05  2.38143D-07
                                         B  2.65727D+10  3.49804D-05  2.41297D-07
 f1 28  1/2 -  f2  4  1/2 +  47722357.29 C  4.58424D+10  6.03547D-05  4.16356D-07
                                         B  4.64307D+10  6.11293D-05  4.21699D-07
 f1 28  1/2 -  f2  5  1/2 +  47720004.28 C  2.39122D+09  3.14851D-06  2.17210D-08
                                         B  2.41846D+09  3.18439D-06  2.19685D-08
 f1 28  1/2 -  f2  6  1/2 +  47712168.12 C  1.37836D+08  1.81548D-07  1.25268D-09
                                         B  1.38197D+08  1.82023D-07  1.25595D-09
 f1 28  1/2 -  f2  7  1/2 +  47709209.91 C  1.80045D+09  2.37173D-06  1.63658D-08
                                         B  1.82468D+09  2.40364D-06  1.65861D-08
 f1 28  1/2 -  f2  8  1/2 +  47705751.47 C  9.17667D+07  1.20901D-07  8.34327D-10
                                         B  8.99558D+07  1.18516D-07  8.17862D-10
 f1 28  1/2 -  f2  9  1/2 +  47701105.74 C  1.19987D+10  1.58112D-05  1.09122D-07
                                         B  1.21152D+10  1.59648D-05  1.10182D-07
 f1 28  1/2 -  f2 10  1/2 +  47698590.09 C  3.28930D+10  4.33491D-05  2.99192D-07
                                         B  3.32786D+10  4.38573D-05  3.02700D-07
 f1 28  1/2 -  f2 11  1/2 +  47693330.08 C  6.66828D+08  8.78995D-07  6.06742D-09
                                         B  6.74629D+08  8.89278D-07  6.13841D-09
 f1 28  1/2 -  f2 12  1/2 +  47688061.94 C  3.51309D+08  4.63188D-07  3.19759D-09
                                         B  3.50305D+08  4.61865D-07  3.18846D-09
 f1 28  1/2 -  f2 13  1/2 +  47686133.53 C  1.59573D+09  2.10408D-06  1.45260D-08
                                         B  1.60763D+09  2.11977D-06  1.46343D-08
 f1 28  1/2 -  f2 14  1/2 +  47681463.69 C  3.66277D+09  4.83057D-06  3.33522D-08
                                         B  3.73689D+09  4.92832D-06  3.40271D-08
 f1 28  1/2 -  f2 15  1/2 +  47678669.16 C  2.02517D+10  2.67116D-05  1.84438D-07
                                         B  2.05727D+10  2.71351D-05  1.87362D-07
 f1 28  1/2 -  f2 16  1/2 +  47676157.59 C  2.23568D+10  2.94914D-05  2.03643D-07
                                         B  2.26088D+10  2.98237D-05  2.05938D-07
 f1 28  1/2 -  f2 17  1/2 +  47675153.07 C  3.87128D+08  5.10691D-07  3.52648D-09
                                         B  3.91939D+08  5.17037D-07  3.57030D-09
 f1 28  1/2 -  f2 18  1/2 +  47673028.33 C  1.08632D+06  1.43317D-09  9.89694D-12
                                         B  1.44213D+06  1.90259D-09  1.31386D-11
 f1 28  1/2 -  f2 19  1/2 +  47671408.76 C  3.58511D+10  4.73014D-05  3.26657D-07
                                         B  3.62235D+10  4.77928D-05  3.30050D-07
 f1 28  1/2 -  f2 20  1/2 +  47669982.63 C  9.22509D+10  1.21722D-04  8.40619D-07
                                         B  9.32289D+10  1.23012D-04  8.49531D-07
 f1 28  1/2 -  f2 21  1/2 +  47667040.17 C  1.41675D+09  1.86958D-06  1.29123D-08
                                         B  1.43699D+09  1.89629D-06  1.30967D-08
 f1 28  1/2 -  f2 22  1/2 +  47664625.74 C  9.65116D+10  1.27372D-04  8.79740D-07
                                         B  9.74924D+10  1.28667D-04  8.88681D-07
 f1 28  1/2 -  f2 23  1/2 +  47662820.23 C  1.17638D+10  1.55266D-05  1.07244D-07
                                         B  1.19059D+10  1.57142D-05  1.08539D-07
 f1 28  1/2 -  f2 24  1/2 +  47661428.73 C  1.16023D+11  1.53143D-04  1.05781D-06
                                         B  1.17083D+11  1.54543D-04  1.06747D-06
 f1 28  1/2 -  f2 25  1/2 +  47660753.36 C  6.07224D+08  8.01521D-07  5.53642D-09
                                         B  6.31802D+08  8.33963D-07  5.76052D-09
 f1 28  1/2 -  f2 26  1/2 +  47658615.33 C  2.01404D+11  2.65872D-04  1.83657D-06
                                         B  2.03514D+11  2.68657D-04  1.85581D-06
 f1 28  1/2 -  f2 27  1/2 +  47657653.12 C  1.30010D+11  1.71633D-04  1.18561D-06
                                         B  1.31452D+11  1.73537D-04  1.19876D-06
 f1 28  1/2 -  f2 28  1/2 +  47656932.68 C  3.54940D+10  4.68587D-05  3.23698D-07
                                         B  3.59245D+10  4.74271D-05  3.27624D-07
 f1 28  1/2 -  f2 29  1/2 +  47652877.88 C  8.81108D+06  1.16343D-08  8.03757D-11
                                         B  8.60558D+06  1.13629D-08  7.85012D-11
 f1 28  1/2 -  f2 30  1/2 +  47652012.58 C  4.56511D+09  6.02804D-06  4.16458D-08
                                         B  4.62315D+09  6.10468D-06  4.21752D-08
 f1 28  1/2 -  f2 31  1/2 +  47649086.79 C  1.04011D+11  1.37360D-04  9.49031D-07
                                         B  1.05137D+11  1.38846D-04  9.59298D-07
 f1 28  1/2 -  f2 32  1/2 +  47646249.14 C  7.09692D+09  9.37347D-06  6.47660D-08
                                         B  7.18378D+09  9.48818D-06  6.55586D-08
 f1 28  1/2 -  f2 33  1/2 +  47645062.34 C  7.59298D+09  1.00291D-05  6.92982D-08
                                         B  7.64935D+09  1.01036D-05  6.98127D-08
 f1 28  1/2 -  f2 34  1/2 +  47641182.07 C  9.57462D+10  1.26487D-04  8.74052D-07
                                         B  9.66502D+10  1.27681D-04  8.82304D-07
 f1 28  1/2 -  f2 35  1/2 +  47641073.80 C  4.65305D+09  6.14698D-06  4.24772D-08
                                         B  4.68713D+09  6.19201D-06  4.27884D-08
 f1 28  1/2 -  f2 36  1/2 +  47639379.52 C  5.11095D+08  6.75238D-07  4.66623D-09
                                         B  5.32081D+08  7.02964D-07  4.85783D-09
 f1 28  1/2 -  f2 37  1/2 +  47634269.73 C  1.40288D+09  1.85383D-06  1.28123D-08
                                         B  1.44399D+09  1.90816D-06  1.31877D-08
 f1 28  1/2 -  f2 38  1/2 +  47629793.43 C  3.34428D+08  4.42011D-07  3.05513D-09
                                         B  3.34626D+08  4.42272D-07  3.05694D-09
 f1 28  1/2 -  f2 39  1/2 +  47629264.05 C  3.23733D+10  4.27885D-05  2.95753D-07
                                         B  3.26932D+10  4.32113D-05  2.98675D-07
 f1 28  1/2 -  f2 40  1/2 +  47623497.32 C  2.25748D+11  2.98448D-04  2.06311D-06
                                         B  2.27558D+11  3.00841D-04  2.07965D-06
 f1 28  1/2 -  f2 41  1/2 +  47623226.71 C  9.36471D+10  1.23807D-04  8.55857D-07
                                         B  9.43009D+10  1.24671D-04  8.61832D-07
 f1 28  1/2 -  f2 42  1/2 +  47619425.25 C  5.03371D+11  6.65591D-04  4.60149D-06
                                         B  5.07992D+11  6.71701D-04  4.64374D-06
 f1 28  1/2 -  f2 43  1/2 +  47612681.22 C  1.14710D+11  1.51720D-04  1.04905D-06
                                         B  1.15792D+11  1.53151D-04  1.05894D-06
 f1 29  1/2 -  f2  1  1/2 +  47744598.59 C  2.27213D+09  2.98864D-06  2.06075D-08
                                         B  2.29960D+09  3.02476D-06  2.08566D-08
 f1 29  1/2 -  f2  2  1/2 +  47737175.47 C  1.34589D+10  1.77086D-05  1.22125D-07
                                         B  1.36142D+10  1.79129D-05  1.23534D-07
 f1 29  1/2 -  f2  3  1/2 +  47728950.01 C  7.64181D+09  1.00582D-05  6.93767D-08
                                         B  7.73571D+09  1.01818D-05  7.02292D-08
 f1 29  1/2 -  f2  4  1/2 +  47725933.82 C  1.91642D+09  2.52273D-06  1.74017D-08
                                         B  1.94011D+09  2.55391D-06  1.76168D-08
 f1 29  1/2 -  f2  5  1/2 +  47723580.81 C  8.96162D+09  1.17980D-05  8.13862D-08
                                         B  9.07140D+09  1.19425D-05  8.23832D-08
 f1 29  1/2 -  f2  6  1/2 +  47715744.66 C  1.86168D+09  2.45171D-06  1.69154D-08
                                         B  1.88529D+09  2.48280D-06  1.71299D-08
 f1 29  1/2 -  f2  7  1/2 +  47712786.44 C  2.89346D+09  3.81098D-06  2.62952D-08
                                         B  2.92582D+09  3.85359D-06  2.65893D-08
 f1 29  1/2 -  f2  8  1/2 +  47709328.00 C  7.28698D+08  9.59906D-07  6.62370D-09
                                         B  7.36945D+08  9.70770D-07  6.69867D-09
 f1 29  1/2 -  f2  9  1/2 +  47704682.28 C  1.25266D+09  1.65043D-06  1.13897D-08
                                         B  1.25909D+09  1.65890D-06  1.14482D-08
 f1 29  1/2 -  f2 10  1/2 +  47702166.62 C  9.35622D+09  1.23286D-05  8.50843D-08
                                         B  9.44173D+09  1.24412D-05  8.58619D-08
 f1 29  1/2 -  f2 11  1/2 +  47696906.61 C  2.88883D+09  3.80741D-06  2.62794D-08
                                         B  2.92762D+09  3.85854D-06  2.66323D-08
 f1 29  1/2 -  f2 12  1/2 +  47691638.47 C  1.34732D+11  1.77613D-04  1.22605D-06
                                         B  1.36245D+11  1.79607D-04  1.23981D-06
 f1 29  1/2 -  f2 13  1/2 +  47689710.06 C  1.47418D+11  1.94352D-04  1.34165D-06
                                         B  1.48877D+11  1.96276D-04  1.35493D-06
 f1 29  1/2 -  f2 14  1/2 +  47685040.22 C  1.35721D+11  1.78966D-04  1.23556D-06
                                         B  1.36977D+11  1.80622D-04  1.24699D-06
 f1 29  1/2 -  f2 15  1/2 +  47682245.70 C  2.58690D+09  3.41156D-06  2.35544D-08
                                         B  2.60804D+09  3.43944D-06  2.37469D-08
 f1 29  1/2 -  f2 16  1/2 +  47679734.13 C  3.58315D+10  4.72591D-05  3.26308D-07
                                         B  3.62571D+10  4.78204D-05  3.30183D-07
 f1 29  1/2 -  f2 17  1/2 +  47678729.61 C  1.98620D+10  2.61976D-05  1.80889D-07
                                         B  2.00722D+10  2.64749D-05  1.82804D-07
 f1 29  1/2 -  f2 18  1/2 +  47676604.86 C  4.28654D+10  5.65436D-05  3.90440D-07
                                         B  4.32523D+10  5.70540D-05  3.93964D-07
 f1 29  1/2 -  f2 19  1/2 +  47674985.30 C  2.44672D+10  3.22768D-05  2.22882D-07
                                         B  2.46697D+10  3.25439D-05  2.24727D-07
 f1 29  1/2 -  f2 20  1/2 +  47673559.17 C  1.15963D+11  1.52987D-04  1.05646D-06
                                         B  1.17074D+11  1.54452D-04  1.06657D-06
 f1 29  1/2 -  f2 21  1/2 +  47670616.70 C  1.94119D+11  2.56126D-04  1.76880D-06
                                         B  1.95728D+11  2.58250D-04  1.78347D-06
 f1 29  1/2 -  f2 22  1/2 +  47668202.27 C  1.37854D+09  1.81907D-06  1.25631D-08
                                         B  1.38010D+09  1.82113D-06  1.25773D-08
 f1 29  1/2 -  f2 23  1/2 +  47666396.77 C  2.65453D+10  3.50308D-05  2.41943D-07
                                         B  2.66908D+10  3.52229D-05  2.43270D-07
 f1 29  1/2 -  f2 24  1/2 +  47665005.26 C  1.34886D+09  1.78014D-06  1.22950D-08
                                         B  1.34721D+09  1.77796D-06  1.22800D-08
 f1 29  1/2 -  f2 25  1/2 +  47664329.90 C  5.89656D+09  7.78214D-06  5.37504D-08
                                         B  5.92729D+09  7.82271D-06  5.40305D-08
 f1 29  1/2 -  f2 26  1/2 +  47662191.87 C  8.04874D+10  1.06235D-04  7.33786D-07
                                         B  8.11532D+10  1.07114D-04  7.39856D-07
 f1 29  1/2 -  f2 27  1/2 +  47661229.65 C  1.88281D+11  2.48521D-04  1.71662D-06
                                         B  1.90084D+11  2.50901D-04  1.73306D-06
 f1 29  1/2 -  f2 28  1/2 +  47660509.21 C  1.31579D+11  1.73683D-04  1.19971D-06
                                         B  1.32685D+11  1.75142D-04  1.20979D-06
 f1 29  1/2 -  f2 29  1/2 +  47656454.41 C  9.92947D+10  1.31090D-04  9.05574D-07
                                         B  1.00084D+11  1.32132D-04  9.12770D-07
 f1 29  1/2 -  f2 30  1/2 +  47655589.11 C  5.48714D+09  7.24447D-06  5.00459D-08
                                         B  5.56112D+09  7.34213D-06  5.07205D-08
 f1 29  1/2 -  f2 31  1/2 +  47652663.32 C  8.83446D+09  1.16652D-05  8.05901D-08
                                         B  8.90764D+09  1.17619D-05  8.12577D-08
 f1 29  1/2 -  f2 32  1/2 +  47649825.67 C  2.08280D+11  2.75051D-04  1.90032D-06
                                         B  2.09760D+11  2.77005D-04  1.91383D-06
 f1 29  1/2 -  f2 33  1/2 +  47648638.87 C  7.94480D+10  1.04923D-04  7.24928D-07
                                         B  8.02133D+10  1.05933D-04  7.31911D-07
 f1 29  1/2 -  f2 34  1/2 +  47644758.61 C  1.06913D+08  1.41217D-07  9.75768D-10
                                         B  1.17342D+08  1.54993D-07  1.07096D-09
 f1 29  1/2 -  f2 35  1/2 +  47644650.33 C  1.43222D+11  1.89177D-04  1.30717D-06
                                         B  1.44361D+11  1.90682D-04  1.31756D-06
 f1 29  1/2 -  f2 36  1/2 +  47642956.05 C  4.02536D+11  5.31734D-04  3.67427D-06
                                         B  4.05594D+11  5.35774D-04  3.70219D-06
 f1 29  1/2 -  f2 37  1/2 +  47637846.26 C  5.83168D+11  7.70508D-04  5.32477D-06
                                         B  5.88397D+11  7.77416D-04  5.37251D-06
 f1 29  1/2 -  f2 38  1/2 +  47633369.96 C  5.94324D+11  7.85396D-04  5.42816D-06
                                         B  5.98857D+11  7.91386D-04  5.46956D-06
 f1 29  1/2 -  f2 39  1/2 +  47632840.59 C  3.41382D+11  4.51145D-04  3.11806D-06
                                         B  3.43578D+11  4.54046D-04  3.13812D-06
 f1 29  1/2 -  f2 40  1/2 +  47627073.85 C  5.88456D+11  7.77847D-04  5.37670D-06
                                         B  5.92875D+11  7.83688D-04  5.41708D-06
 f1 29  1/2 -  f2 41  1/2 +  47626803.24 C  3.44685D+07  4.55624D-08  3.14942D-10
                                         B  3.19607D+07  4.22475D-08  2.92028D-10
 f1 29  1/2 -  f2 42  1/2 +  47623001.78 C  1.70664D+11  2.25630D-04  1.55975D-06
                                         B  1.71757D+11  2.27075D-04  1.56974D-06
 f1 29  1/2 -  f2 43  1/2 +  47616257.76 C  1.14929D+09  1.51987D-06  1.05082D-08
                                         B  1.15793D+09  1.53130D-06  1.05872D-08
 f1 30  1/2 -  f2  1  1/2 +  47747143.77 C  1.33511D+10  1.75594D-05  1.21071D-07
                                         B  1.35171D+10  1.77777D-05  1.22576D-07
 f1 30  1/2 -  f2  2  1/2 +  47739720.65 C  2.38112D+10  3.13264D-05  2.16026D-07
                                         B  2.41091D+10  3.17182D-05  2.18728D-07
 f1 30  1/2 -  f2  3  1/2 +  47731495.19 C  2.20048D+05  2.89598D-10  1.99741D-12
                                         B  2.48045D+05  3.26444D-10  2.25154D-12
 f1 30  1/2 -  f2  4  1/2 +  47728479.00 C  7.04172D+09  9.26854D-06  6.39307D-08
                                         B  7.12519D+09  9.37840D-06  6.46885D-08
 f1 30  1/2 -  f2  5  1/2 +  47726125.99 C  6.45418D+06  8.49603D-09  5.86051D-11
                                         B  6.58294D+06  8.66553D-09  5.97743D-11
 f1 30  1/2 -  f2  6  1/2 +  47718289.83 C  1.17226D+08  1.54362D-07  1.06496D-09
                                         B  1.20489D+08  1.58659D-07  1.09460D-09
 f1 30  1/2 -  f2  7  1/2 +  47715331.62 C  2.73163D+08  3.59744D-07  2.48205D-09
                                         B  2.75026D+08  3.62198D-07  2.49899D-09
 f1 30  1/2 -  f2  8  1/2 +  47711873.18 C  2.45594D+09  3.23484D-06  2.23204D-08
                                         B  2.48559D+09  3.27389D-06  2.25898D-08
 f1 30  1/2 -  f2  9  1/2 +  47707227.45 C  1.56916D+06  2.06722D-09  1.42652D-11
                                         B  1.35285D+06  1.78226D-09  1.22988D-11
 f1 30  1/2 -  f2 10  1/2 +  47704711.80 C  1.97690D+09  2.60465D-06  1.79748D-08
                                         B  2.00577D+09  2.64269D-06  1.82373D-08
 f1 30  1/2 -  f2 11  1/2 +  47699451.79 C  3.67556D+10  4.84378D-05  3.34308D-07
                                         B  3.72039D+10  4.90286D-05  3.38385D-07
 f1 30  1/2 -  f2 12  1/2 +  47694183.65 C  7.72856D+10  1.01872D-04  7.03179D-07
                                         B  7.81579D+10  1.03022D-04  7.11116D-07
 f1 30  1/2 -  f2 13  1/2 +  47692255.24 C  6.77189D+10  8.92692D-05  6.16211D-07
                                         B  6.83415D+10  9.00900D-05  6.21877D-07
 f1 30  1/2 -  f2 14  1/2 +  47687585.40 C  7.53420D+09  9.93377D-06  6.85779D-08
                                         B  7.61168D+09  1.00359D-05  6.92832D-08
 f1 30  1/2 -  f2 15  1/2 +  47684790.87 C  1.20977D+07  1.59526D-08  1.10135D-10
                                         B  1.41691D+07  1.86841D-08  1.28993D-10
 f1 30  1/2 -  f2 16  1/2 +  47682279.30 C  3.32202D+09  4.38103D-06  3.02479D-08
                                         B  3.35644D+09  4.42642D-06  3.05613D-08
 f1 30  1/2 -  f2 17  1/2 +  47681274.78 C  7.04558D+09  9.29200D-06  6.41559D-08
                                         B  7.10894D+09  9.37555D-06  6.47328D-08
 f1 30  1/2 -  f2 18  1/2 +  47679150.04 C  8.07663D+09  1.06527D-05  7.35543D-08
                                         B  8.16275D+09  1.07663D-05  7.43386D-08
 f1 30  1/2 -  f2 19  1/2 +  47677530.48 C  1.56625D+10  2.06595D-05  1.42653D-07
                                         B  1.58473D+10  2.09033D-05  1.44337D-07
 f1 30  1/2 -  f2 20  1/2 +  47676104.34 C  2.19811D+10  2.89958D-05  2.00221D-07
                                         B  2.22148D+10  2.93041D-05  2.02350D-07
 f1 30  1/2 -  f2 21  1/2 +  47673161.88 C  3.04136D+08  4.01244D-07  2.77083D-09
                                         B  3.00151D+08  3.95985D-07  2.73452D-09
 f1 30  1/2 -  f2 22  1/2 +  47670747.45 C  2.65017D+10  3.49670D-05  2.41480D-07
                                         B  2.66820D+10  3.52048D-05  2.43123D-07
 f1 30  1/2 -  f2 23  1/2 +  47668941.95 C  2.16634D+10  2.85853D-05  1.97416D-07
                                         B  2.19312D+10  2.89387D-05  1.99857D-07
 f1 30  1/2 -  f2 24  1/2 +  47667550.44 C  5.56393D+10  7.34216D-05  5.07080D-07
                                         B  5.61933D+10  7.41527D-05  5.12129D-07
 f1 30  1/2 -  f2 25  1/2 +  47666875.08 C  8.51844D+10  1.12412D-04  7.76378D-07
                                         B  8.61541D+10  1.13692D-04  7.85216D-07
 f1 30  1/2 -  f2 26  1/2 +  47664737.05 C  1.98069D+09  2.61403D-06  1.80546D-08
                                         B  1.97083D+09  2.60101D-06  1.79647D-08
 f1 30  1/2 -  f2 27  1/2 +  47663774.83 C  1.05963D+10  1.39851D-05  9.65944D-08
                                         B  1.06942D+10  1.41144D-05  9.74873D-08
 f1 30  1/2 -  f2 28  1/2 +  47663054.39 C  3.63439D+10  4.79685D-05  3.31321D-07
                                         B  3.66131D+10  4.83237D-05  3.33775D-07
 f1 30  1/2 -  f2 29  1/2 +  47658999.59 C  2.89247D+11  3.81828D-04  2.63753D-06
                                         B  2.91887D+11  3.85312D-04  2.66160D-06
 f1 30  1/2 -  f2 30  1/2 +  47658134.29 C  3.16640D+10  4.18004D-05  2.88748D-07
                                         B  3.19717D+10  4.22066D-05  2.91554D-07
 f1 30  1/2 -  f2 31  1/2 +  47655208.50 C  5.28749D+10  6.98099D-05  4.82261D-07
                                         B  5.33286D+10  7.04088D-05  4.86398D-07
 f1 30  1/2 -  f2 32  1/2 +  47652370.85 C  2.39219D+10  3.15875D-05  2.18226D-07
                                         B  2.41956D+10  3.19488D-05  2.20722D-07
 f1 30  1/2 -  f2 33  1/2 +  47651184.05 C  4.67408D+10  6.17215D-05  4.26421D-07
                                         B  4.72263D+10  6.23627D-05  4.30850D-07
 f1 30  1/2 -  f2 34  1/2 +  47647303.79 C  5.45955D+09  7.21054D-06  4.98201D-08
                                         B  5.53374D+09  7.30852D-06  5.04971D-08
 f1 30  1/2 -  f2 35  1/2 +  47647195.51 C  4.24432D+09  5.60558D-06  3.87310D-08
                                         B  4.27256D+09  5.64288D-06  3.89887D-08
 f1 30  1/2 -  f2 36  1/2 +  47645501.23 C  8.73169D+10  1.15330D-04  7.96886D-07
                                         B  8.81264D+10  1.16399D-04  8.04273D-07
 f1 30  1/2 -  f2 37  1/2 +  47640391.44 C  1.05157D+11  1.38923D-04  9.60008D-07
                                         B  1.06128D+11  1.40206D-04  9.68872D-07
 f1 30  1/2 -  f2 38  1/2 +  47635915.14 C  9.37871D+10  1.23926D-04  8.56451D-07
                                         B  9.44008D+10  1.24737D-04  8.62056D-07
 f1 30  1/2 -  f2 39  1/2 +  47635385.77 C  2.82709D+09  3.73567D-06  2.58175D-08
                                         B  2.82088D+09  3.72746D-06  2.57608D-08
 f1 30  1/2 -  f2 40  1/2 +  47629619.03 C  9.34716D+08  1.23542D-06  8.53909D-09
                                         B  9.42291D+08  1.24543D-06  8.60830D-09
 f1 30  1/2 -  f2 41  1/2 +  47629348.42 C  1.14757D+11  1.51676D-04  1.04838D-06
                                         B  1.15555D+11  1.52731D-04  1.05567D-06
 f1 30  1/2 -  f2 42  1/2 +  47625546.96 C  2.49908D+10  3.30361D-05  2.28362D-07
                                         B  2.50219D+10  3.30772D-05  2.28646D-07
 f1 30  1/2 -  f2 43  1/2 +  47618802.94 C  6.60239D+11  8.73036D-04  6.03572D-06
                                         B  6.64725D+11  8.78968D-04  6.07673D-06
 f1 31  1/2 -  f2  1  1/2 +  47747398.93 C  6.41104D+09  8.43173D-06  5.81356D-08
                                         B  6.49629D+09  8.54385D-06  5.89087D-08
 f1 31  1/2 -  f2  2  1/2 +  47739975.81 C  5.47427D+09  7.20195D-06  4.96642D-08
                                         B  5.54550D+09  7.29565D-06  5.03104D-08
 f1 31  1/2 -  f2  3  1/2 +  47731750.35 C  1.04638D+10  1.37709D-05  9.49795D-08
                                         B  1.05904D+10  1.39375D-05  9.61284D-08
 f1 31  1/2 -  f2  4  1/2 +  47728734.16 C  6.55660D+08  8.62991D-07  5.95254D-09
                                         B  6.64024D+08  8.74000D-07  6.02847D-09
 f1 31  1/2 -  f2  5  1/2 +  47726381.15 C  1.72577D+09  2.27171D-06  1.56701D-08
                                         B  1.74262D+09  2.29390D-06  1.58231D-08
 f1 31  1/2 -  f2  6  1/2 +  47718545.00 C  2.73658D+09  3.60347D-06  2.48605D-08
                                         B  2.75953D+09  3.63370D-06  2.50690D-08
 f1 31  1/2 -  f2  7  1/2 +  47715586.78 C  4.42133D+09  5.82264D-06  4.01731D-08
                                         B  4.46526D+09  5.88049D-06  4.05723D-08
 f1 31  1/2 -  f2  8  1/2 +  47712128.34 C  1.21336D+09  1.59816D-06  1.10273D-08
                                         B  1.23193D+09  1.62262D-06  1.11960D-08
 f1 31  1/2 -  f2  9  1/2 +  47707482.62 C  1.68119D+09  2.21479D-06  1.52834D-08
                                         B  1.69214D+09  2.22921D-06  1.53829D-08
 f1 31  1/2 -  f2 10  1/2 +  47704966.96 C  1.62257D+10  2.13778D-05  1.47528D-07
                                         B  1.63749D+10  2.15744D-05  1.48885D-07
 f1 31  1/2 -  f2 11  1/2 +  47699706.95 C  4.37794D+08  5.76934D-07  3.98186D-09
                                         B  4.38482D+08  5.77841D-07  3.98812D-09
 f1 31  1/2 -  f2 12  1/2 +  47694438.81 C  2.25742D+11  2.97553D-04  2.05387D-06
                                         B  2.28052D+11  3.00598D-04  2.07488D-06
 f1 31  1/2 -  f2 13  1/2 +  47692510.40 C  2.73970D+08  3.61153D-07  2.49296D-09
                                         B  2.72704D+08  3.59483D-07  2.48144D-09
 f1 31  1/2 -  f2 14  1/2 +  47687840.56 C  9.57590D+10  1.26256D-04  8.71606D-07
                                         B  9.67828D+10  1.27606D-04  8.80924D-07
 f1 31  1/2 -  f2 15  1/2 +  47685046.04 C  9.08572D+09  1.19807D-05  8.27134D-08
                                         B  9.17564D+09  1.20993D-05  8.35320D-08
 f1 31  1/2 -  f2 16  1/2 +  47682534.46 C  6.08655D+07  8.02676D-08  5.54187D-10
                                         B  6.30744D+07  8.31807D-08  5.74300D-10
 f1 31  1/2 -  f2 17  1/2 +  47681529.95 C  1.00827D+09  1.32974D-06  9.18101D-09
                                         B  1.01941D+09  1.34442D-06  9.28243D-09
 f1 31  1/2 -  f2 18  1/2 +  47679405.20 C  3.58871D+06  4.73330D-09  3.26820D-11
                                         B  3.66714D+06  4.83675D-09  3.33963D-11
 f1 31  1/2 -  f2 19  1/2 +  47677785.64 C  1.98698D+10  2.62090D-05  1.80971D-07
                                         B  2.01035D+10  2.65171D-05  1.83099D-07
 f1 31  1/2 -  f2 20  1/2 +  47676359.51 C  1.14092D+10  1.50500D-05  1.03922D-07
                                         B  1.14678D+10  1.51274D-05  1.04457D-07
 f1 31  1/2 -  f2 21  1/2 +  47673417.04 C  1.77524D+09  2.34203D-06  1.61730D-08
                                         B  1.76942D+09  2.33434D-06  1.61200D-08
 f1 31  1/2 -  f2 22  1/2 +  47671002.61 C  1.48024D+10  1.95304D-05  1.34875D-07
                                         B  1.49474D+10  1.97217D-05  1.36197D-07
 f1 31  1/2 -  f2 23  1/2 +  47669197.11 C  2.64327D+10  3.48781D-05  2.40875D-07
                                         B  2.66182D+10  3.51229D-05  2.42565D-07
 f1 31  1/2 -  f2 24  1/2 +  47667805.60 C  9.19757D+10  1.21370D-04  8.38225D-07
                                         B  9.28312D+10  1.22499D-04  8.46022D-07
 f1 31  1/2 -  f2 25  1/2 +  47667130.24 C  5.48787D+10  7.24191D-05  5.00161D-07
                                         B  5.55607D+10  7.33192D-05  5.06377D-07
 f1 31  1/2 -  f2 26  1/2 +  47664992.21 C  1.73040D+11  2.28368D-04  1.57729D-06
                                         B  1.74542D+11  2.30350D-04  1.59098D-06
 f1 31  1/2 -  f2 27  1/2 +  47664029.99 C  1.72626D+10  2.27831D-05  1.57361D-07
                                         B  1.74626D+10  2.30471D-05  1.59184D-07
 f1 31  1/2 -  f2 28  1/2 +  47663309.55 C  6.70903D+10  8.85481D-05  6.11605D-07
                                         B  6.76900D+10  8.93396D-05  6.17071D-07
 f1 31  1/2 -  f2 29  1/2 +  47659254.75 C  5.27053D+09  6.95741D-06  4.80591D-08
                                         B  5.29940D+09  6.99552D-06  4.83224D-08
 f1 31  1/2 -  f2 30  1/2 +  47658389.45 C  4.80719D+10  6.34600D-05  4.38366D-07
                                         B  4.86287D+10  6.41950D-05  4.43443D-07
 f1 31  1/2 -  f2 31  1/2 +  47655463.66 C  1.06327D+10  1.40380D-05  9.69772D-08
                                         B  1.08051D+10  1.42656D-05  9.85491D-08
 f1 31  1/2 -  f2 32  1/2 +  47652626.01 C  1.63507D+11  2.15899D-04  1.49156D-06
                                         B  1.65057D+11  2.17946D-04  1.50570D-06
 f1 31  1/2 -  f2 33  1/2 +  47651439.21 C  7.87330D+10  1.03966D-04  7.18277D-07
                                         B  7.96044D+10  1.05117D-04  7.26227D-07
 f1 31  1/2 -  f2 34  1/2 +  47647558.95 C  2.36730D+08  3.12651D-07  2.16021D-09
                                         B  2.44628D+08  3.23082D-07  2.23227D-09
 f1 31  1/2 -  f2 35  1/2 +  47647450.67 C  2.70139D+10  3.56776D-05  2.46508D-07
                                         B  2.72660D+10  3.60106D-05  2.48809D-07
 f1 31  1/2 -  f2 36  1/2 +  47645756.39 C  3.81776D+09  5.04253D-06  3.48417D-08
                                         B  3.82218D+09  5.04837D-06  3.48821D-08
 f1 31  1/2 -  f2 37  1/2 +  47640646.60 C  6.57052D+10  8.68025D-05  5.99833D-07
                                         B  6.63751D+10  8.76875D-05  6.05948D-07
 f1 31  1/2 -  f2 38  1/2 +  47636170.30 C  3.22659D+10  4.26341D-05  2.94643D-07
                                         B  3.25537D+10  4.30144D-05  2.97271D-07
 f1 31  1/2 -  f2 39  1/2 +  47635640.93 C  7.67067D+10  1.01358D-04  7.00488D-07
                                         B  7.71864D+10  1.01992D-04  7.04868D-07
 f1 31  1/2 -  f2 40  1/2 +  47629874.19 C  6.03678D+10  7.97875D-05  5.51481D-07
                                         B  6.08079D+10  8.03690D-05  5.55501D-07
 f1 31  1/2 -  f2 41  1/2 +  47629603.58 C  1.16184D+10  1.53561D-05  1.06140D-07
                                         B  1.16280D+10  1.53688D-05  1.06228D-07
 f1 31  1/2 -  f2 42  1/2 +  47625802.12 C  4.86400D+09  6.42979D-06  4.44457D-08
                                         B  4.87657D+09  6.44641D-06  4.45606D-08
 f1 31  1/2 -  f2 43  1/2 +  47619058.10 C  4.49777D+11  5.94735D-04  4.11167D-06
                                         B  4.52615D+11  5.98487D-04  4.13761D-06
 f1 32  1/2 -  f2  1  1/2 +  47756843.05 C  3.53154D+08  4.64281D-07  3.20052D-09
                                         B  3.57801D+08  4.70391D-07  3.24264D-09
 f1 32  1/2 -  f2  2  1/2 +  47749419.93 C  1.84198D+09  2.42235D-06  1.67011D-08
                                         B  1.86502D+09  2.45265D-06  1.69100D-08
 f1 32  1/2 -  f2  3  1/2 +  47741194.47 C  4.65941D+07  6.12960D-08  4.22683D-10
                                         B  4.71040D+07  6.19668D-08  4.27308D-10
 f1 32  1/2 -  f2  4  1/2 +  47738178.28 C  5.29993D+09  6.97310D-06  4.80879D-08
                                         B  5.35785D+09  7.04931D-06  4.86134D-08
 f1 32  1/2 -  f2  5  1/2 +  47735825.27 C  8.94949D+08  1.17760D-06  8.12135D-09
                                         B  9.04601D+08  1.19030D-06  8.20894D-09
 f1 32  1/2 -  f2  6  1/2 +  47727989.12 C  7.92555D+09  1.04321D-05  7.19571D-08
                                         B  8.03490D+09  1.05760D-05  7.29499D-08
 f1 32  1/2 -  f2  7  1/2 +  47725030.90 C  1.37470D+10  1.80969D-05  1.24834D-07
                                         B  1.38980D+10  1.82956D-05  1.26205D-07
 f1 32  1/2 -  f2  8  1/2 +  47721572.46 C  5.82814D+09  7.67340D-06  5.29357D-08
                                         B  5.90045D+09  7.76862D-06  5.35926D-08
 f1 32  1/2 -  f2  9  1/2 +  47716926.74 C  1.45286D+09  1.91323D-06  1.31999D-08
                                         B  1.46500D+09  1.92921D-06  1.33101D-08
 f1 32  1/2 -  f2 10  1/2 +  47714411.08 C  1.69058D+09  2.22651D-06  1.53621D-08
                                         B  1.69774D+09  2.23594D-06  1.54272D-08
 f1 32  1/2 -  f2 11  1/2 +  47709151.07 C  2.75075D+09  3.62356D-06  2.50040D-08
                                         B  2.79116D+09  3.67679D-06  2.53713D-08
 f1 32  1/2 -  f2 12  1/2 +  47703882.93 C  2.32118D+10  3.05837D-05  2.11063D-07
                                         B  2.34681D+10  3.09213D-05  2.13393D-07
 f1 32  1/2 -  f2 13  1/2 +  47701954.52 C  4.47157D+08  5.89217D-07  4.06644D-09
                                         B  4.51353D+08  5.94746D-07  4.10460D-09
 f1 32  1/2 -  f2 14  1/2 +  47697284.68 C  3.84824D+09  5.07181D-06  3.50062D-08
                                         B  3.90081D+09  5.14109D-06  3.54843D-08
 f1 32  1/2 -  f2 15  1/2 +  47694490.16 C  3.32571D+10  4.38364D-05  3.02582D-07
                                         B  3.36611D+10  4.43691D-05  3.06258D-07
 f1 32  1/2 -  f2 16  1/2 +  47691978.58 C  3.25590D+09  4.29209D-06  2.96278D-08
                                         B  3.27993D+09  4.32377D-06  2.98464D-08
 f1 32  1/2 -  f2 17  1/2 +  47690974.07 C  1.28873D+10  1.69894D-05  1.17278D-07
                                         B  1.30428D+10  1.71943D-05  1.18693D-07
 f1 32  1/2 -  f2 18  1/2 +  47688849.32 C  2.38646D+10  3.14636D-05  2.17204D-07
                                         B  2.41311D+10  3.18149D-05  2.19629D-07
 f1 32  1/2 -  f2 19  1/2 +  47687229.76 C  2.06108D+09  2.71755D-06  1.87608D-08
                                         B  2.08911D+09  2.75451D-06  1.90159D-08
 f1 32  1/2 -  f2 20  1/2 +  47685803.63 C  9.74613D+08  1.28511D-06  8.87213D-09
                                         B  9.88219D+08  1.30306D-06  8.99600D-09
 f1 32  1/2 -  f2 21  1/2 +  47682861.16 C  9.98627D+06  1.31694D-08  9.09243D-11
                                         B  1.07610D+07  1.41911D-08  9.79778D-11
 f1 32  1/2 -  f2 22  1/2 +  47680446.73 C  7.75445D+09  1.02272D-05  7.06144D-08
                                         B  7.84281D+09  1.03438D-05  7.14191D-08
 f1 32  1/2 -  f2 23  1/2 +  47678641.23 C  5.12277D+08  6.75687D-07  4.66549D-09
                                         B  5.15143D+08  6.79466D-07  4.69158D-09
 f1 32  1/2 -  f2 24  1/2 +  47677249.72 C  1.87969D+11  2.47943D-04  1.71205D-06
                                         B  1.89694D+11  2.50218D-04  1.72776D-06
 f1 32  1/2 -  f2 25  1/2 +  47676574.36 C  4.18740D+10  5.52360D-05  3.81410D-07
                                         B  4.23799D+10  5.59033D-05  3.86018D-07
 f1 32  1/2 -  f2 26  1/2 +  47674436.33 C  4.34788D+09  5.73581D-06  3.96082D-08
                                         B  4.41485D+09  5.82414D-06  4.02182D-08
 f1 32  1/2 -  f2 27  1/2 +  47673474.11 C  4.98106D+10  6.57136D-05  4.53789D-07
                                         B  5.01810D+10  6.62024D-05  4.57164D-07
 f1 32  1/2 -  f2 28  1/2 +  47672753.67 C  7.89625D+10  1.04176D-04  7.19405D-07
                                         B  7.97685D+10  1.05239D-04  7.26748D-07
 f1 32  1/2 -  f2 29  1/2 +  47668698.87 C  9.09038D+09  1.19951D-05  8.28411D-08
                                         B  9.20630D+09  1.21480D-05  8.38974D-08
 f1 32  1/2 -  f2 30  1/2 +  47667833.57 C  3.62067D+06  4.77778D-09  3.29971D-11
                                         B  3.01491D+06  3.97842D-09  2.74765D-11
 f1 32  1/2 -  f2 31  1/2 +  47664907.78 C  5.90468D+09  7.79267D-06  5.38224D-08
                                         B  5.97132D+09  7.88062D-06  5.44299D-08
 f1 32  1/2 -  f2 32  1/2 +  47662070.13 C  1.18527D+11  1.56444D-04  1.08060D-06
                                         B  1.19784D+11  1.58103D-04  1.09205D-06
 f1 32  1/2 -  f2 33  1/2 +  47660883.33 C  5.87452D+08  7.75418D-07  5.35611D-09
                                         B  5.78691D+08  7.63855D-07  5.27624D-09
 f1 32  1/2 -  f2 34  1/2 +  47657003.07 C  1.59545D+10  2.10629D-05  1.45501D-07
                                         B  1.61287D+10  2.12929D-05  1.47090D-07
 f1 32  1/2 -  f2 35  1/2 +  47656894.79 C  6.20539D+10  8.19230D-05  5.65921D-07
                                         B  6.26086D+10  8.26552D-05  5.70979D-07
 f1 32  1/2 -  f2 36  1/2 +  47655200.51 C  9.02223D+10  1.19119D-04  8.22898D-07
                                         B  9.08798D+10  1.19987D-04  8.28896D-07
 f1 32  1/2 -  f2 37  1/2 +  47650090.72 C  4.02804D+11  5.31930D-04  3.67508D-06
                                         B  4.06204D+11  5.36420D-04  3.70610D-06
 f1 32  1/2 -  f2 38  1/2 +  47645614.42 C  8.51907D+11  1.12521D-03  7.77475D-06
                                         B  8.59887D+11  1.13575D-03  7.84759D-06
 f1 32  1/2 -  f2 39  1/2 +  47645085.05 C  2.47376D+11  3.26745D-04  2.25770D-06
                                         B  2.49725D+11  3.29848D-04  2.27914D-06
 f1 32  1/2 -  f2 40  1/2 +  47639318.31 C  1.00506D+10  1.32785D-05  9.17610D-08
                                         B  1.01527D+10  1.34134D-05  9.26933D-08
 f1 32  1/2 -  f2 41  1/2 +  47639047.70 C  4.37467D+10  5.77972D-05  3.99410D-07
                                         B  4.42130D+10  5.84133D-05  4.03668D-07
 f1 32  1/2 -  f2 42  1/2 +  47635246.24 C  5.52515D+11  7.30087D-04  5.04570D-06
                                         B  5.57475D+11  7.36642D-04  5.09101D-06
 f1 32  1/2 -  f2 43  1/2 +  47628502.22 C  1.25270D+10  1.65577D-05  1.14448D-07
                                         B  1.26682D+10  1.67443D-05  1.15738D-07
 f1 33  1/2 -  f2  1  1/2 +  47760388.79 C  3.92637D+10  5.16111D-05  3.55755D-07
                                         B  3.97819D+10  5.22923D-05  3.60450D-07
 f1 33  1/2 -  f2  2  1/2 +  47752965.67 C  3.26555D+10  4.29382D-05  2.96018D-07
                                         B  3.30650D+10  4.34767D-05  2.99731D-07
 f1 33  1/2 -  f2  3  1/2 +  47744740.21 C  1.73023D+10  2.27584D-05  1.56925D-07
                                         B  1.75220D+10  2.30473D-05  1.58917D-07
 f1 33  1/2 -  f2  4  1/2 +  47741724.02 C  1.23894D+10  1.62983D-05  1.12388D-07
                                         B  1.25310D+10  1.64846D-05  1.13672D-07
 f1 33  1/2 -  f2  5  1/2 +  47739371.01 C  6.65026D+05  8.74929D-10  6.03353D-12
                                         B  5.81482D+05  7.65016D-10  5.27557D-12
 f1 33  1/2 -  f2  6  1/2 +  47731534.85 C  6.14538D+09  8.08771D-06  5.57822D-08
                                         B  6.21090D+09  8.17394D-06  5.63769D-08
 f1 33  1/2 -  f2  7  1/2 +  47728576.64 C  4.01062D+10  5.27888D-05  3.64116D-07
                                         B  4.05664D+10  5.33946D-05  3.68294D-07
 f1 33  1/2 -  f2  8  1/2 +  47725118.20 C  1.55630D+10  2.04875D-05  1.41324D-07
                                         B  1.57591D+10  2.07456D-05  1.43105D-07
 f1 33  1/2 -  f2  9  1/2 +  47720472.47 C  1.10347D+10  1.45292D-05  1.00233D-07
                                         B  1.11353D+10  1.46616D-05  1.01147D-07
 f1 33  1/2 -  f2 10  1/2 +  47717956.82 C  1.30288D+07  1.71565D-08  1.18365D-10
                                         B  1.32358D+07  1.74290D-08  1.20245D-10
 f1 33  1/2 -  f2 11  1/2 +  47712696.81 C  1.71347D+09  2.25682D-06  1.55718D-08
                                         B  1.72435D+09  2.27115D-06  1.56707D-08
 f1 33  1/2 -  f2 12  1/2 +  47707428.67 C  6.06197D+10  7.98600D-05  5.51086D-07
                                         B  6.13035D+10  8.07609D-05  5.57302D-07
 f1 33  1/2 -  f2 13  1/2 +  47705500.26 C  6.25952D+07  8.24692D-08  5.69114D-10
                                         B  6.55832D+07  8.64060D-08  5.96281D-10
 f1 33  1/2 -  f2 14  1/2 +  47700830.42 C  2.22933D+10  2.93772D-05  2.02749D-07
                                         B  2.25632D+10  2.97329D-05  2.05204D-07
 f1 33  1/2 -  f2 15  1/2 +  47698035.89 C  5.59811D+09  7.37782D-06  5.09218D-08
                                         B  5.64868D+09  7.44447D-06  5.13817D-08
 f1 33  1/2 -  f2 16  1/2 +  47695524.32 C  4.55819D+09  6.00793D-06  4.14690D-08
                                         B  4.60859D+09  6.07436D-06  4.19275D-08
 f1 33  1/2 -  f2 17  1/2 +  47694519.80 C  6.37371D+09  8.40124D-06  5.79896D-08
                                         B  6.46091D+09  8.51618D-06  5.87830D-08
 f1 33  1/2 -  f2 18  1/2 +  47692395.06 C  3.35543D+08  4.42322D-07  3.05327D-09
                                         B  3.37517D+08  4.44923D-07  3.07122D-09
 f1 33  1/2 -  f2 19  1/2 +  47690775.49 C  1.24673D+08  1.64358D-07  1.13458D-09
                                         B  1.25406D+08  1.65325D-07  1.14125D-09
 f1 33  1/2 -  f2 20  1/2 +  47689349.36 C  2.23768D+10  2.95014D-05  2.03656D-07
                                         B  2.26326D+10  2.98387D-05  2.05984D-07
 f1 33  1/2 -  f2 21  1/2 +  47686406.90 C  7.08363D+08  9.34017D-07  6.44816D-09
                                         B  7.14573D+08  9.42205D-07  6.50469D-09
 f1 33  1/2 -  f2 22  1/2 +  47683992.47 C  1.49516D+10  1.97166D-05  1.36124D-07
                                         B  1.50903D+10  1.98995D-05  1.37387D-07
 f1 33  1/2 -  f2 23  1/2 +  47682186.96 C  3.01194D+10  3.97212D-05  2.74247D-07
                                         B  3.03957D+10  4.00855D-05  2.76762D-07
 f1 33  1/2 -  f2 24  1/2 +  47680795.46 C  1.64205D+07  2.16564D-08  1.49527D-10
                                         B  1.61297D+07  2.12730D-08  1.46879D-10
 f1 33  1/2 -  f2 25  1/2 +  47680120.09 C  3.03439D+10  4.00207D-05  2.76327D-07
                                         B  3.06517D+10  4.04266D-05  2.79129D-07
 f1 33  1/2 -  f2 26  1/2 +  47677982.06 C  2.42452D+09  3.19799D-06  2.20818D-08
                                         B  2.44111D+09  3.21987D-06  2.22329D-08
 f1 33  1/2 -  f2 27  1/2 +  47677019.85 C  1.71720D+09  2.26512D-06  1.56408D-08
                                         B  1.73409D+09  2.28740D-06  1.57946D-08
 f1 33  1/2 -  f2 28  1/2 +  47676299.41 C  2.18032D+10  2.87610D-05  1.98599D-07
                                         B  2.20263D+10  2.90552D-05  2.00631D-07
 f1 33  1/2 -  f2 29  1/2 +  47672244.61 C  4.86742D+10  6.42178D-05  4.43471D-07
                                         B  4.91983D+10  6.49093D-05  4.48246D-07
 f1 33  1/2 -  f2 30  1/2 +  47671379.31 C  1.26202D+06  1.66510D-09  1.14989D-11
                                         B  9.90835D+05  1.30730D-09  9.02800D-12
 f1 33  1/2 -  f2 31  1/2 +  47668453.52 C  2.05352D+09  2.70972D-06  1.87141D-08
                                         B  2.08127D+09  2.74634D-06  1.89670D-08
 f1 33  1/2 -  f2 32  1/2 +  47665615.87 C  4.21692D+10  5.56510D-05  3.84364D-07
                                         B  4.25276D+10  5.61239D-05  3.87631D-07
 f1 33  1/2 -  f2 33  1/2 +  47664429.07 C  3.99049D+09  5.26654D-06  3.63753D-08
                                         B  4.02483D+09  5.31186D-06  3.66883D-08
 f1 33  1/2 -  f2 34  1/2 +  47660548.81 C  1.29638D+10  1.71121D-05  1.18200D-07
                                         B  1.30811D+10  1.72669D-05  1.19270D-07
 f1 33  1/2 -  f2 35  1/2 +  47660440.53 C  9.68908D+08  1.27895D-06  8.83429D-09
                                         B  9.69893D+08  1.28025D-06  8.84327D-09
 f1 33  1/2 -  f2 36  1/2 +  47658746.25 C  6.63927D+10  8.76442D-05  6.05419D-07
                                         B  6.70065D+10  8.84544D-05  6.11015D-07
 f1 33  1/2 -  f2 37  1/2 +  47653636.46 C  7.03401D+09  9.28749D-06  6.41620D-08
                                         B  7.11810D+09  9.39853D-06  6.49291D-08
 f1 33  1/2 -  f2 38  1/2 +  47649160.16 C  2.48632D+11  3.28348D-04  2.26858D-06
                                         B  2.50691D+11  3.31067D-04  2.28737D-06
 f1 33  1/2 -  f2 39  1/2 +  47648630.79 C  4.46594D+09  5.89793D-06  4.07498D-08
                                         B  4.52165D+09  5.97150D-06  4.12581D-08
 f1 33  1/2 -  f2 40  1/2 +  47642864.05 C  9.61076D+10  1.26955D-04  8.77258D-07
                                         B  9.69200D+10  1.28028D-04  8.84674D-07
 f1 33  1/2 -  f2 41  1/2 +  47642593.44 C  7.38217D+08  9.75172D-07  6.73847D-09
                                         B  7.47092D+08  9.86895D-07  6.81948D-09
 f1 33  1/2 -  f2 42  1/2 +  47638791.98 C  1.19774D+11  1.58245D-04  1.09356D-06
                                         B  1.20814D+11  1.59618D-04  1.10305D-06
 f1 33  1/2 -  f2 43  1/2 +  47632047.95 C  2.92411D+11  3.86441D-04  2.67091D-06
                                         B  2.94819D+11  3.89623D-04  2.69290D-06
 f1 34  1/2 -  f2  1  1/2 +  47764453.77 C  8.96779D+09  1.17859D-05  8.12334D-08
                                         B  9.09071D+09  1.19475D-05  8.23468D-08
 f1 34  1/2 -  f2  2  1/2 +  47757030.65 C  5.92061D+09  7.78359D-06  5.36560D-08
                                         B  5.99181D+09  7.87719D-06  5.43012D-08
 f1 34  1/2 -  f2  3  1/2 +  47748805.19 C  1.42083D+10  1.86856D-05  1.28831D-07
                                         B  1.43959D+10  1.89323D-05  1.30532D-07
 f1 34  1/2 -  f2  4  1/2 +  47745789.00 C  1.32072D+10  1.73712D-05  1.19776D-07
                                         B  1.33979D+10  1.76219D-05  1.21505D-07
 f1 34  1/2 -  f2  5  1/2 +  47743435.99 C  5.31558D+08  6.99215D-07  4.82139D-09
                                         B  5.36772D+08  7.06074D-07  4.86869D-09
 f1 34  1/2 -  f2  6  1/2 +  47735599.83 C  6.23319D+10  8.20188D-05  5.65649D-07
                                         B  6.30764D+10  8.29984D-05  5.72404D-07
 f1 34  1/2 -  f2  7  1/2 +  47732641.62 C  9.70712D+09  1.27746D-05  8.81064D-08
                                         B  9.83206D+09  1.29390D-05  8.92404D-08
 f1 34  1/2 -  f2  8  1/2 +  47729183.18 C  2.50523D+08  3.29736D-07  2.27436D-09
                                         B  2.51338D+08  3.30809D-07  2.28175D-09
 f1 34  1/2 -  f2  9  1/2 +  47724537.45 C  3.59972D+08  4.73885D-07  3.26894D-09
                                         B  3.63327D+08  4.78301D-07  3.29940D-09
 f1 34  1/2 -  f2 10  1/2 +  47722021.80 C  3.22362D+08  4.24418D-07  2.92786D-09
                                         B  3.30289D+08  4.34854D-07  2.99986D-09
 f1 34  1/2 -  f2 11  1/2 +  47716761.79 C  3.06216D+10  4.03249D-05  2.78213D-07
                                         B  3.09610D+10  4.07719D-05  2.81297D-07
 f1 34  1/2 -  f2 12  1/2 +  47711493.65 C  6.82509D+09  8.98980D-06  6.20301D-08
                                         B  6.90626D+09  9.09671D-06  6.27678D-08
 f1 34  1/2 -  f2 13  1/2 +  47709565.24 C  1.97058D+08  2.59580D-07  1.79119D-09
                                         B  1.96226D+08  2.58483D-07  1.78362D-09
 f1 34  1/2 -  f2 14  1/2 +  47704895.40 C  2.82793D+10  3.72590D-05  2.57125D-07
                                         B  2.85884D+10  3.76662D-05  2.59935D-07
 f1 34  1/2 -  f2 15  1/2 +  47702100.87 C  7.86699D+09  1.03662D-05  7.15417D-08
                                         B  7.96097D+09  1.04901D-05  7.23963D-08
 f1 34  1/2 -  f2 16  1/2 +  47699589.30 C  1.34234D+09  1.76897D-06  1.22091D-08
                                         B  1.35173D+09  1.78135D-06  1.22945D-08
 f1 34  1/2 -  f2 17  1/2 +  47698584.78 C  8.64047D+08  1.13871D-06  7.85931D-09
                                         B  8.76884D+08  1.15563D-06  7.97607D-09
 f1 34  1/2 -  f2 18  1/2 +  47696460.04 C  5.56340D+08  7.33256D-07  5.06110D-09
                                         B  5.60142D+08  7.38267D-07  5.09569D-09
 f1 34  1/2 -  f2 19  1/2 +  47694840.47 C  1.66237D+10  2.19115D-05  1.51243D-07
                                         B  1.67951D+10  2.21375D-05  1.52803D-07
 f1 34  1/2 -  f2 20  1/2 +  47693414.34 C  9.44537D+08  1.24506D-06  8.59423D-09
                                         B  9.54768D+08  1.25854D-06  8.68732D-09
 f1 34  1/2 -  f2 21  1/2 +  47690471.88 C  3.28551D+07  4.33139D-08  2.99000D-10
                                         B  3.24023D+07  4.27169D-08  2.94879D-10
 f1 34  1/2 -  f2 22  1/2 +  47688057.45 C  9.09631D+09  1.19932D-05  8.27942D-08
                                         B  9.18603D+09  1.21115D-05  8.36107D-08
 f1 34  1/2 -  f2 23  1/2 +  47686251.94 C  4.53462D+08  5.97919D-07  4.12786D-09
                                         B  4.58483D+08  6.04540D-07  4.17357D-09
 f1 34  1/2 -  f2 24  1/2 +  47684860.44 C  1.52582D+10  2.01201D-05  1.38907D-07
                                         B  1.54337D+10  2.03515D-05  1.40505D-07
 f1 34  1/2 -  f2 25  1/2 +  47684185.07 C  3.96897D+06  5.23380D-09  3.61342D-11
                                         B  3.69596D+06  4.87379D-09  3.36487D-11
 f1 34  1/2 -  f2 26  1/2 +  47682047.04 C  8.92204D+08  1.17664D-06  8.12387D-09
                                         B  8.94533D+08  1.17971D-06  8.14507D-09
 f1 34  1/2 -  f2 27  1/2 +  47681084.83 C  2.82973D+10  3.73200D-05  2.57674D-07
                                         B  2.85620D+10  3.76690D-05  2.60084D-07
 f1 34  1/2 -  f2 28  1/2 +  47680364.39 C  7.01581D+08  9.25308D-07  6.38884D-09
                                         B  7.09938D+08  9.36330D-07  6.46495D-09
 f1 34  1/2 -  f2 29  1/2 +  47676309.59 C  1.81755D+08  2.39756D-07  1.65555D-09
                                         B  1.83806D+08  2.42461D-07  1.67423D-09
 f1 34  1/2 -  f2 30  1/2 +  47675444.29 C  8.07777D+09  1.06559D-05  7.35818D-08
                                         B  8.15073D+09  1.07521D-05  7.42465D-08
 f1 34  1/2 -  f2 31  1/2 +  47672518.50 C  3.31684D+09  4.37599D-06  3.02192D-08
                                         B  3.34286D+09  4.41032D-06  3.04563D-08
 f1 34  1/2 -  f2 32  1/2 +  47669680.85 C  3.77350D+09  4.97906D-06  3.43859D-08
                                         B  3.79670D+09  5.00967D-06  3.45973D-08
 f1 34  1/2 -  f2 33  1/2 +  47668494.05 C  3.94227D+09  5.20201D-06  3.59265D-08
                                         B  3.97608D+09  5.24663D-06  3.62347D-08
 f1 34  1/2 -  f2 34  1/2 +  47664613.79 C  1.87865D+11  2.47938D-04  1.71247D-06
                                         B  1.89602D+11  2.50230D-04  1.72830D-06
 f1 34  1/2 -  f2 35  1/2 +  47664505.51 C  6.09707D+10  8.04672D-05  5.55775D-07
                                         B  6.15960D+10  8.12924D-05  5.61475D-07
 f1 34  1/2 -  f2 36  1/2 +  47662811.23 C  2.89286D+11  3.81818D-04  2.63725D-06
                                         B  2.91946D+11  3.85329D-04  2.66151D-06
 f1 34  1/2 -  f2 37  1/2 +  47657701.44 C  7.05144D+10  9.30892D-05  6.43046D-07
                                         B  7.12144D+10  9.40133D-05  6.49429D-07
 f1 34  1/2 -  f2 38  1/2 +  47653225.14 C  2.48125D+10  3.27622D-05  2.26338D-07
                                         B  2.49600D+10  3.29571D-05  2.27684D-07
 f1 34  1/2 -  f2 39  1/2 +  47652695.76 C  2.42371D+08  3.20031D-07  2.21096D-09
                                         B  2.50426D+08  3.30668D-07  2.28444D-09
 f1 34  1/2 -  f2 40  1/2 +  47646929.03 C  4.17645D+08  5.51602D-07  3.81124D-09
                                         B  4.27210D+08  5.64234D-07  3.89852D-09
 f1 34  1/2 -  f2 41  1/2 +  47646658.42 C  9.02134D+08  1.19150D-06  8.23260D-09
                                         B  8.96875D+08  1.18455D-06  8.18461D-09
 f1 34  1/2 -  f2 42  1/2 +  47642856.96 C  5.26050D+10  6.94894D-05  4.80172D-07
                                         B  5.30581D+10  7.00881D-05  4.84308D-07
 f1 34  1/2 -  f2 43  1/2 +  47636112.93 C  3.32230D+11  4.38990D-04  3.03385D-06
                                         B  3.34768D+11  4.42343D-04  3.05702D-06
 f1 35  1/2 -  f2  1  1/2 +  47767512.14 C  2.42308D+09  3.18413D-06  2.19449D-08
                                         B  2.45739D+09  3.22922D-06  2.22556D-08
 f1 35  1/2 -  f2  2  1/2 +  47760089.02 C  4.26282D+09  5.60343D-06  3.86247D-08
                                         B  4.32042D+09  5.67915D-06  3.91465D-08
 f1 35  1/2 -  f2  3  1/2 +  47751863.56 C  5.74085D+09  7.54890D-06  5.20438D-08
                                         B  5.81483D+09  7.64617D-06  5.27144D-08
 f1 35  1/2 -  f2  4  1/2 +  47748847.37 C  7.31910D+08  9.62542D-07  6.63639D-09
                                         B  7.40473D+08  9.73803D-07  6.71404D-09
 f1 35  1/2 -  f2  5  1/2 +  47746494.36 C  9.87764D+09  1.29915D-05  8.95761D-08
                                         B  1.00013D+10  1.31541D-05  9.06975D-08
 f1 35  1/2 -  f2  6  1/2 +  47738658.20 C  6.69454D+09  8.80782D-06  6.07398D-08
                                         B  6.77279D+09  8.91077D-06  6.14498D-08
 f1 35  1/2 -  f2  7  1/2 +  47735699.99 C  3.24818D+09  4.27407D-06  2.94764D-08
                                         B  3.28347D+09  4.32050D-06  2.97966D-08
 f1 35  1/2 -  f2  8  1/2 +  47732241.55 C  2.06584D+09  2.71870D-06  1.87510D-08
                                         B  2.09025D+09  2.75082D-06  1.89725D-08
 f1 35  1/2 -  f2  9  1/2 +  47727595.82 C  2.51842D+09  3.31495D-06  2.28656D-08
                                         B  2.54448D+09  3.34925D-06  2.31022D-08
 f1 35  1/2 -  f2 10  1/2 +  47725080.17 C  1.35487D+10  1.78358D-05  1.23033D-07
                                         B  1.36997D+10  1.80346D-05  1.24404D-07
 f1 35  1/2 -  f2 11  1/2 +  47719820.16 C  1.35915D+10  1.78961D-05  1.23463D-07
                                         B  1.37538D+10  1.81098D-05  1.24937D-07
 f1 35  1/2 -  f2 12  1/2 +  47714552.02 C  3.80898D+08  5.01643D-07  3.46114D-09
                                         B  3.83231D+08  5.04715D-07  3.48234D-09
 f1 35  1/2 -  f2 13  1/2 +  47712623.61 C  9.41677D+07  1.24029D-07  8.55786D-10
                                         B  9.50128D+07  1.25142D-07  8.63466D-10
 f1 35  1/2 -  f2 14  1/2 +  47707953.77 C  8.49664D+09  1.11932D-05  7.72393D-08
                                         B  8.58917D+09  1.13151D-05  7.80805D-08
 f1 35  1/2 -  f2 15  1/2 +  47705159.24 C  2.29609D+08  3.02514D-07  2.08764D-09
                                         B  2.31486D+08  3.04988D-07  2.10471D-09
 f1 35  1/2 -  f2 16  1/2 +  47702647.67 C  1.04899D+10  1.38221D-05  9.53909D-08
                                         B  1.05974D+10  1.39637D-05  9.63683D-08
 f1 35  1/2 -  f2 17  1/2 +  47701643.16 C  2.72145D+09  3.58610D-06  2.47494D-08
                                         B  2.74918D+09  3.62263D-06  2.50015D-08
 f1 35  1/2 -  f2 18  1/2 +  47699518.41 C  1.55170D+10  2.04488D-05  1.41134D-07
                                         B  1.57019D+10  2.06925D-05  1.42815D-07
 f1 35  1/2 -  f2 19  1/2 +  47697898.85 C  1.44677D+09  1.90673D-06  1.31603D-08
                                         B  1.46306D+09  1.92819D-06  1.33084D-08
 f1 35  1/2 -  f2 20  1/2 +  47696472.71 C  4.84429D+09  6.38478D-06  4.40692D-08
                                         B  4.89344D+09  6.44955D-06  4.45163D-08
 f1 35  1/2 -  f2 21  1/2 +  47693530.25 C  4.81043D+10  6.34092D-05  4.37692D-07
                                         B  4.85728D+10  6.40268D-05  4.41955D-07
 f1 35  1/2 -  f2 22  1/2 +  47691115.82 C  4.63664D+08  6.11246D-07  4.21943D-09
                                         B  4.67952D+08  6.16899D-07  4.25846D-09
 f1 35  1/2 -  f2 23  1/2 +  47689310.32 C  1.10790D+10  1.46065D-05  1.00832D-07
                                         B  1.11806D+10  1.47404D-05  1.01757D-07
 f1 35  1/2 -  f2 24  1/2 +  47687918.81 C  1.97073D+10  2.59835D-05  1.79376D-07
                                         B  1.99076D+10  2.62476D-05  1.81199D-07
 f1 35  1/2 -  f2 25  1/2 +  47687243.45 C  1.99435D+10  2.62957D-05  1.81534D-07
                                         B  2.01271D+10  2.65378D-05  1.83205D-07
 f1 35  1/2 -  f2 26  1/2 +  47685105.42 C  9.71509D+08  1.28106D-06  8.84427D-09
                                         B  9.79915D+08  1.29214D-06  8.92079D-09
 f1 35  1/2 -  f2 27  1/2 +  47684143.20 C  1.36125D+10  1.79505D-05  1.23930D-07
                                         B  1.37388D+10  1.81170D-05  1.25080D-07
 f1 35  1/2 -  f2 28  1/2 +  47683422.76 C  4.96416D+06  6.54634D-09  4.51967D-11
                                         B  4.89773D+06  6.45874D-09  4.45919D-11
 f1 35  1/2 -  f2 29  1/2 +  47679367.96 C  7.61645D+08  1.00457D-06  6.93625D-09
                                         B  7.70395D+08  1.01611D-06  7.01593D-09
 f1 35  1/2 -  f2 30  1/2 +  47678502.66 C  2.50175D+10  3.29980D-05  2.27845D-07
                                         B  2.52926D+10  3.33608D-05  2.30351D-07
 f1 35  1/2 -  f2 31  1/2 +  47675576.87 C  3.62337D+10  4.77979D-05  3.30057D-07
                                         B  3.65971D+10  4.82773D-05  3.33367D-07
 f1 35  1/2 -  f2 32  1/2 +  47672739.22 C  2.15571D+09  2.84406D-06  1.96401D-08
                                         B  2.17974D+09  2.87576D-06  1.98590D-08
 f1 35  1/2 -  f2 33  1/2 +  47671552.42 C  1.79043D+11  2.36226D-04  1.63134D-06
                                         B  1.80727D+11  2.38447D-04  1.64667D-06
 f1 35  1/2 -  f2 34  1/2 +  47667672.16 C  9.15305D+10  1.20783D-04  8.34175D-07
                                         B  9.23705D+10  1.21891D-04  8.41831D-07
 f1 35  1/2 -  f2 35  1/2 +  47667563.88 C  3.03328D+09  4.00271D-06  2.76444D-08
                                         B  3.05952D+09  4.03734D-06  2.78835D-08
 f1 35  1/2 -  f2 36  1/2 +  47665869.60 C  2.49481D+10  3.29238D-05  2.27394D-07
                                         B  2.51815D+10  3.32319D-05  2.29521D-07
 f1 35  1/2 -  f2 37  1/2 +  47660759.81 C  6.61091D+08  8.72624D-07  6.02756D-09
                                         B  6.64454D+08  8.77063D-07  6.05822D-09
 f1 35  1/2 -  f2 38  1/2 +  47656283.51 C  1.45103D+10  1.91568D-05  1.32336D-07
                                         B  1.46072D+10  1.92848D-05  1.33220D-07
 f1 35  1/2 -  f2 39  1/2 +  47655754.14 C  3.45258D+10  4.55828D-05  3.14892D-07
                                         B  3.48011D+10  4.59462D-05  3.17402D-07
 f1 35  1/2 -  f2 40  1/2 +  47649987.40 C  8.19323D+10  1.08198D-04  7.47532D-07
                                         B  8.26164D+10  1.09101D-04  7.53775D-07
 f1 35  1/2 -  f2 41  1/2 +  47649716.79 C  1.09467D+09  1.44561D-06  9.98772D-09
                                         B  1.09479D+09  1.44577D-06  9.98880D-09
 f1 35  1/2 -  f2 42  1/2 +  47645915.33 C  3.20219D+11  4.22945D-04  2.92236D-06
                                         B  3.22993D+11  4.26608D-04  2.94767D-06
 f1 35  1/2 -  f2 43  1/2 +  47639171.31 C  1.03184D+10  1.36324D-05  9.42073D-08
                                         B  1.03581D+10  1.36848D-05  9.45690D-08
 f1 36  1/2 -  f2  1  1/2 +  47790856.01 C  3.27158D+09  4.29493D-06  2.95861D-08
                                         B  3.31574D+09  4.35291D-06  2.99854D-08
 f1 36  1/2 -  f2  2  1/2 +  47783432.89 C  2.73235D+09  3.58814D-06  2.47211D-08
                                         B  2.76969D+09  3.63718D-06  2.50589D-08
 f1 36  1/2 -  f2  3  1/2 +  47775207.43 C  3.72333D+10  4.89118D-05  3.37044D-07
                                         B  3.77385D+10  4.95755D-05  3.41617D-07
 f1 36  1/2 -  f2  4  1/2 +  47772191.24 C  3.53508D+10  4.64448D-05  3.20064D-07
                                         B  3.58112D+10  4.70497D-05  3.24233D-07
 f1 36  1/2 -  f2  5  1/2 +  47769838.23 C  4.87229D+10  6.40196D-05  4.41199D-07
                                         B  4.93785D+10  6.48811D-05  4.47137D-07
 f1 36  1/2 -  f2  6  1/2 +  47762002.07 C  8.53911D+10  1.12237D-04  7.73621D-07
                                         B  8.64765D+10  1.13663D-04  7.83454D-07
 f1 36  1/2 -  f2  7  1/2 +  47759043.86 C  6.56593D+10  8.63123D-05  5.94967D-07
                                         B  6.64906D+10  8.74051D-05  6.02499D-07
 f1 36  1/2 -  f2  8  1/2 +  47755585.42 C  1.42189D+08  1.86941D-07  1.28872D-09
                                         B  1.44485D+08  1.89959D-07  1.30952D-09
 f1 36  1/2 -  f2  9  1/2 +  47750939.69 C  4.77397D+09  6.27774D-06  4.32810D-08
                                         B  4.83637D+09  6.35980D-06  4.38467D-08
 f1 36  1/2 -  f2 10  1/2 +  47748424.04 C  4.67998D+08  6.15479D-07  4.24356D-09
                                         B  4.72420D+08  6.21296D-07  4.28366D-09
 f1 36  1/2 -  f2 11  1/2 +  47743164.03 C  7.59961D+09  9.99670D-06  6.89320D-08
                                         B  7.69754D+09  1.01255D-05  6.98203D-08
 f1 36  1/2 -  f2 12  1/2 +  47737895.89 C  1.61438D+10  2.12406D-05  1.46480D-07
                                         B  1.63513D+10  2.15137D-05  1.48363D-07
 f1 36  1/2 -  f2 13  1/2 +  47735967.48 C  1.43355D+10  1.88630D-05  1.30089D-07
                                         B  1.45354D+10  1.91260D-05  1.31903D-07
 f1 36  1/2 -  f2 14  1/2 +  47731297.64 C  5.53691D+09  7.28700D-06  5.02598D-08
                                         B  5.60458D+09  7.37606D-06  5.08741D-08
 f1 36  1/2 -  f2 15  1/2 +  47728503.11 C  9.16907D+07  1.20686D-07  8.32445D-10
                                         B  9.24433D+07  1.21677D-07  8.39277D-10
 f1 36  1/2 -  f2 16  1/2 +  47725991.54 C  2.43056D+10  3.19952D-05  2.20701D-07
                                         B  2.45862D+10  3.23645D-05  2.23249D-07
 f1 36  1/2 -  f2 17  1/2 +  47724987.02 C  3.00190D+10  3.95178D-05  2.72598D-07
                                         B  3.03529D+10  3.99573D-05  2.75630D-07
 f1 36  1/2 -  f2 18  1/2 +  47722862.28 C  7.56391D+09  9.95820D-06  6.86958D-08
                                         B  7.65653D+09  1.00802D-05  6.95370D-08
 f1 36  1/2 -  f2 19  1/2 +  47721242.71 C  2.83046D+09  3.72667D-06  2.57090D-08
                                         B  2.86602D+09  3.77349D-06  2.60320D-08
 f1 36  1/2 -  f2 20  1/2 +  47719816.58 C  3.29880D+10  4.34356D-05  2.99656D-07
                                         B  3.33634D+10  4.39300D-05  3.03066D-07
 f1 36  1/2 -  f2 21  1/2 +  47716874.12 C  2.37635D+10  3.12935D-05  2.15902D-07
                                         B  2.40019D+10  3.16074D-05  2.18068D-07
 f1 36  1/2 -  f2 22  1/2 +  47714459.69 C  2.86966D+10  3.77935D-05  2.60761D-07
                                         B  2.90174D+10  3.82162D-05  2.63677D-07
 f1 36  1/2 -  f2 23  1/2 +  47712654.18 C  2.45904D+09  3.23881D-06  2.23474D-08
                                         B  2.48479D+09  3.27273D-06  2.25815D-08
 f1 36  1/2 -  f2 24  1/2 +  47711262.68 C  1.01681D+10  1.33933D-05  9.24147D-08
                                         B  1.02879D+10  1.35510D-05  9.35031D-08
 f1 36  1/2 -  f2 25  1/2 +  47710587.31 C  4.93282D+07  6.49761D-08  4.48347D-10
                                         B  5.04619D+07  6.64694D-08  4.58651D-10
 f1 36  1/2 -  f2 26  1/2 +  47708449.28 C  1.00278D+11  1.32099D-04  9.11551D-07
                                         B  1.01333D+11  1.33490D-04  9.21150D-07
 f1 36  1/2 -  f2 27  1/2 +  47707487.07 C  3.09090D+10  4.07193D-05  2.80989D-07
                                         B  3.12708D+10  4.11958D-05  2.84277D-07
 f1 36  1/2 -  f2 28  1/2 +  47706766.63 C  3.26357D+08  4.29953D-07  2.96700D-09
                                         B  3.26214D+08  4.29764D-07  2.96569D-09
 f1 36  1/2 -  f2 29  1/2 +  47702711.83 C  2.60564D+10  3.43333D-05  2.36945D-07
                                         B  2.63094D+10  3.46667D-05  2.39247D-07
 f1 36  1/2 -  f2 30  1/2 +  47701846.53 C  3.85639D+10  5.08158D-05  3.50702D-07
                                         B  3.89898D+10  5.13769D-05  3.54575D-07
 f1 36  1/2 -  f2 31  1/2 +  47698920.74 C  1.24819D+10  1.64494D-05  1.13532D-07
                                         B  1.26017D+10  1.66073D-05  1.14622D-07
 f1 36  1/2 -  f2 32  1/2 +  47696083.09 C  5.04966D+10  6.65556D-05  4.59386D-07
                                         B  5.10402D+10  6.72721D-05  4.64331D-07
 f1 36  1/2 -  f2 33  1/2 +  47694896.29 C  2.44740D+08  3.22589D-07  2.22665D-09
                                         B  2.46900D+08  3.25436D-07  2.24631D-09
 f1 36  1/2 -  f2 34  1/2 +  47691016.03 C  1.28777D+11  1.69767D-04  1.17191D-06
                                         B  1.30089D+11  1.71497D-04  1.18384D-06
 f1 36  1/2 -  f2 35  1/2 +  47690907.75 C  2.27709D+11  3.00191D-04  2.07223D-06
                                         B  2.29916D+11  3.03100D-04  2.09231D-06
 f1 36  1/2 -  f2 36  1/2 +  47689213.47 C  1.39041D+09  1.83312D-06  1.26546D-08
                                         B  1.40063D+09  1.84660D-06  1.27476D-08
 f1 36  1/2 -  f2 37  1/2 +  47684103.68 C  1.29109D+10  1.70254D-05  1.17544D-07
                                         B  1.30603D+10  1.72224D-05  1.18904D-07
 f1 36  1/2 -  f2 38  1/2 +  47679627.38 C  6.27858D+09  8.28101D-06  5.71776D-08
                                         B  6.35755D+09  8.38517D-06  5.78968D-08
 f1 36  1/2 -  f2 39  1/2 +  47679098.00 C  9.01934D+09  1.18961D-05  8.21398D-08
                                         B  9.08803D+09  1.19868D-05  8.27655D-08
 f1 36  1/2 -  f2 40  1/2 +  47673331.27 C  3.88281D+09  5.12252D-06  3.53739D-08
                                         B  3.90162D+09  5.14733D-06  3.55453D-08
 f1 36  1/2 -  f2 41  1/2 +  47673060.66 C  1.33182D+10  1.75706D-05  1.21336D-07
                                         B  1.34599D+10  1.77575D-05  1.22627D-07
 f1 36  1/2 -  f2 42  1/2 +  47669259.20 C  4.96641D+10  6.55320D-05  4.52575D-07
                                         B  5.02019D+10  6.62417D-05  4.57476D-07
 f1 36  1/2 -  f2 43  1/2 +  47662515.17 C  1.04557D+11  1.38003D-04  9.53207D-07
                                         B  1.05323D+11  1.39014D-04  9.60187D-07
 f1 37  1/2 -  f2  1  1/2 +  47804260.95 C  1.78311D+08  2.33955D-07  1.61117D-09
                                         B  1.81001D+08  2.37484D-07  1.63547D-09
 f1 37  1/2 -  f2  2  1/2 +  47796837.83 C  4.32932D+07  5.68211D-08  3.91368D-10
                                         B  4.39483D+07  5.76809D-08  3.97291D-10
 f1 37  1/2 -  f2  3  1/2 +  47788612.37 C  1.10155D+09  1.44624D-06  9.96305D-09
                                         B  1.11720D+09  1.46680D-06  1.01047D-08
 f1 37  1/2 -  f2  4  1/2 +  47785596.18 C  2.32122D+09  3.04796D-06  2.09985D-08
                                         B  2.35356D+09  3.09044D-06  2.12911D-08
 f1 37  1/2 -  f2  5  1/2 +  47783243.17 C  1.26572D+08  1.66217D-07  1.14518D-09
                                         B  1.28479D+08  1.68721D-07  1.16244D-09
 f1 37  1/2 -  f2  6  1/2 +  47775407.02 C  3.82777D+10  5.02834D-05  3.46494D-07
                                         B  3.88180D+10  5.09932D-05  3.51385D-07
 f1 37  1/2 -  f2  7  1/2 +  47772448.80 C  7.98678D+10  1.04931D-04  7.23107D-07
                                         B  8.09887D+10  1.06404D-04  7.33255D-07
 f1 37  1/2 -  f2  8  1/2 +  47768990.36 C  4.01086D+09  5.27028D-06  3.63214D-08
                                         B  4.06981D+09  5.34773D-06  3.68552D-08
 f1 37  1/2 -  f2  9  1/2 +  47764344.64 C  6.99530D+08  9.19362D-07  6.33663D-09
                                         B  7.09974D+08  9.33088D-07  6.43123D-09
 f1 37  1/2 -  f2 10  1/2 +  47761828.98 C  7.64691D+07  1.00511D-07  6.92798D-10
                                         B  7.78375D+07  1.02309D-07  7.05195D-10
 f1 37  1/2 -  f2 11  1/2 +  47756568.97 C  6.23775D+08  8.20067D-07  5.65317D-09
                                         B  6.33511D+08  8.32867D-07  5.74141D-09
 f1 37  1/2 -  f2 12  1/2 +  47751300.83 C  4.12144D+10  5.41959D-05  3.73643D-07
                                         B  4.17604D+10  5.49138D-05  3.78593D-07
 f1 37  1/2 -  f2 13  1/2 +  47749372.42 C  3.88123D+08  5.10413D-07  3.51908D-09
                                         B  3.97100D+08  5.22219D-07  3.60048D-09
 f1 37  1/2 -  f2 14  1/2 +  47744702.58 C  1.97284D+10  2.59495D-05  1.78928D-07
                                         B  1.99740D+10  2.62726D-05  1.81156D-07
 f1 37  1/2 -  f2 15  1/2 +  47741908.06 C  2.01602D+09  2.65206D-06  1.82877D-08
                                         B  2.03875D+09  2.68196D-06  1.84939D-08
 f1 37  1/2 -  f2 16  1/2 +  47739396.48 C  1.10470D+10  1.45338D-05  1.00226D-07
                                         B  1.11774D+10  1.47054D-05  1.01409D-07
 f1 37  1/2 -  f2 17  1/2 +  47738391.97 C  1.35329D+10  1.78050D-05  1.22786D-07
                                         B  1.36961D+10  1.80197D-05  1.24267D-07
 f1 37  1/2 -  f2 18  1/2 +  47736267.22 C  1.18283D+10  1.55637D-05  1.07334D-07
                                         B  1.19779D+10  1.57606D-05  1.08693D-07
 f1 37  1/2 -  f2 19  1/2 +  47734647.66 C  1.28210D+09  1.68711D-06  1.16355D-08
                                         B  1.29572D+09  1.70503D-06  1.17591D-08
 f1 37  1/2 -  f2 20  1/2 +  47733221.53 C  1.51127D+10  1.98878D-05  1.37165D-07
                                         B  1.52935D+10  2.01258D-05  1.38806D-07
 f1 37  1/2 -  f2 21  1/2 +  47730279.06 C  1.01110D+10  1.33075D-05  9.17862D-08
                                         B  1.02259D+10  1.34586D-05  9.28285D-08
 f1 37  1/2 -  f2 22  1/2 +  47727864.63 C  1.09717D+08  1.44416D-07  9.96140D-10
                                         B  1.10707D+08  1.45720D-07  1.00513D-09
 f1 37  1/2 -  f2 23  1/2 +  47726059.13 C  4.48833D+09  5.90828D-06  4.07550D-08
                                         B  4.54159D+09  5.97839D-06  4.12386D-08
 f1 37  1/2 -  f2 24  1/2 +  47724667.62 C  6.52306D+09  8.58723D-06  5.92360D-08
                                         B  6.59728D+09  8.68495D-06  5.99101D-08
 f1 37  1/2 -  f2 25  1/2 +  47723992.26 C  2.60369D+05  3.42770D-10  2.36451D-12
                                         B  2.45524D+05  3.23227D-10  2.22970D-12
 f1 37  1/2 -  f2 26  1/2 +  47721854.23 C  4.38570D+10  5.77421D-05  3.98337D-07
                                         B  4.43434D+10  5.83824D-05  4.02754D-07
 f1 37  1/2 -  f2 27  1/2 +  47720892.01 C  2.13010D+10  2.80460D-05  1.93481D-07
                                         B  2.15316D+10  2.83496D-05  1.95575D-07
 f1 37  1/2 -  f2 28  1/2 +  47720171.57 C  3.63200D+10  4.78222D-05  3.29916D-07
                                         B  3.67591D+10  4.84003D-05  3.33904D-07
 f1 37  1/2 -  f2 29  1/2 +  47716116.77 C  2.26956D+10  2.98882D-05  2.06210D-07
                                         B  2.29543D+10  3.02289D-05  2.08561D-07
 f1 37  1/2 -  f2 30  1/2 +  47715251.47 C  1.57633D+08  2.07596D-07  1.43231D-09
                                         B  1.58391D+08  2.08595D-07  1.43920D-09
 f1 37  1/2 -  f2 31  1/2 +  47712325.68 C  1.14288D+09  1.50532D-06  1.03866D-08
                                         B  1.15894D+09  1.52647D-06  1.05325D-08
 f1 37  1/2 -  f2 32  1/2 +  47709488.03 C  2.17763D+09  2.86855D-06  1.97940D-08
                                         B  2.20469D+09  2.90420D-06  2.00400D-08
 f1 37  1/2 -  f2 33  1/2 +  47708301.23 C  8.88489D+09  1.17045D-05  8.07669D-08
                                         B  8.99182D+09  1.18453D-05  8.17389D-08
 f1 37  1/2 -  f2 34  1/2 +  47704420.97 C  4.58292D+10  6.03827D-05  4.16706D-07
                                         B  4.63250D+10  6.10360D-05  4.21214D-07
 f1 37  1/2 -  f2 35  1/2 +  47704312.69 C  5.70890D+09  7.52185D-06  5.19090D-08
                                         B  5.77320D+09  7.60657D-06  5.24937D-08
 f1 37  1/2 -  f2 36  1/2 +  47702618.41 C  1.58020D+09  2.08217D-06  1.43697D-08
                                         B  1.59521D+09  2.10194D-06  1.45062D-08
 f1 37  1/2 -  f2 37  1/2 +  47697508.62 C  2.04285D+09  2.69235D-06  1.85828D-08
                                         B  2.05724D+09  2.71133D-06  1.87138D-08
 f1 37  1/2 -  f2 38  1/2 +  47693032.32 C  1.11372D+08  1.46810D-07  1.01339D-09
                                         B  1.11786D+08  1.47355D-07  1.01715D-09
 f1 37  1/2 -  f2 39  1/2 +  47692502.95 C  1.82078D+09  2.40019D-06  1.65681D-08
                                         B  1.83433D+09  2.41805D-06  1.66913D-08
 f1 37  1/2 -  f2 40  1/2 +  47686736.21 C  1.55836D+10  2.05476D-05  1.41853D-07
                                         B  1.57692D+10  2.07923D-05  1.43542D-07
 f1 37  1/2 -  f2 41  1/2 +  47686465.60 C  1.87798D+07  2.47621D-08  1.70949D-10
                                         B  1.94561D+07  2.56539D-08  1.77106D-10
 f1 37  1/2 -  f2 42  1/2 +  47682664.14 C  5.29048D+10  6.97688D-05  4.81700D-07
                                         B  5.33533D+10  7.03603D-05  4.85783D-07
 f1 37  1/2 -  f2 43  1/2 +  47675920.12 C  8.18458D+10  1.07966D-04  7.45525D-07
                                         B  8.25923D+10  1.08951D-04  7.52325D-07
 f1 38  1/2 -  f2  1  1/2 +  47813102.44 C  1.52942D+07  2.00595D-08  1.38118D-10
                                         B  1.54419D+07  2.02533D-08  1.39452D-10
 f1 38  1/2 -  f2  2  1/2 +  47805679.33 C  1.90180D+06  2.49513D-09  1.71826D-11
                                         B  1.98409D+06  2.60310D-09  1.79261D-11
 f1 38  1/2 -  f2  3  1/2 +  47797453.87 C  1.00127D+08  1.31410D-07  9.05106D-10
                                         B  1.01518D+08  1.33236D-07  9.17680D-10
 f1 38  1/2 -  f2  4  1/2 +  47794437.68 C  3.20968D+07  4.21303D-08  2.90197D-10
                                         B  3.22761D+07  4.23656D-08  2.91818D-10
 f1 38  1/2 -  f2  5  1/2 +  47792084.67 C  6.64875D+07  8.72802D-08  6.01222D-10
                                         B  6.70755D+07  8.80521D-08  6.06540D-10
 f1 38  1/2 -  f2  6  1/2 +  47784248.51 C  7.66071D+08  1.00598D-06  6.93072D-09
                                         B  7.77527D+08  1.02102D-06  7.03436D-09
 f1 38  1/2 -  f2  7  1/2 +  47781290.30 C  5.82968D+08  7.65626D-07  5.27514D-09
                                         B  5.94027D+08  7.80151D-07  5.37522D-09
 f1 38  1/2 -  f2  8  1/2 +  47777831.86 C  1.40607D+08  1.84689D-07  1.27259D-09
                                         B  1.42243D+08  1.86838D-07  1.28740D-09
 f1 38  1/2 -  f2  9  1/2 +  47773186.13 C  2.58875D+07  3.40102D-08  2.34369D-10
                                         B  2.60962D+07  3.42844D-08  2.36259D-10
 f1 38  1/2 -  f2 10  1/2 +  47770670.47 C  3.00761D+07  3.95172D-08  2.72333D-10
                                         B  3.04191D+07  3.99679D-08  2.75439D-10
 f1 38  1/2 -  f2 11  1/2 +  47765410.47 C  2.13090D+08  2.80043D-07  1.93013D-09
                                         B  2.15188D+08  2.82800D-07  1.94913D-09
 f1 38  1/2 -  f2 12  1/2 +  47760142.33 C  5.43214D+08  7.14048D-07  4.92196D-09
                                         B  5.48323D+08  7.20764D-07  4.96825D-09
 f1 38  1/2 -  f2 13  1/2 +  47758213.92 C  1.22815D+09  1.61452D-06  1.11294D-08
                                         B  1.23862D+09  1.62828D-06  1.12242D-08
 f1 38  1/2 -  f2 14  1/2 +  47753544.08 C  1.19940D+08  1.57703D-07  1.08720D-09
                                         B  1.21930D+08  1.60319D-07  1.10524D-09
 f1 38  1/2 -  f2 15  1/2 +  47750749.55 C  2.41698D+07  3.17834D-08  2.19127D-10
                                         B  2.41885D+07  3.18081D-08  2.19297D-10
 f1 38  1/2 -  f2 16  1/2 +  47748237.98 C  2.31738D+07  3.04769D-08  2.10130D-10
                                         B  2.32538D+07  3.05820D-08  2.10855D-10
 f1 38  1/2 -  f2 17  1/2 +  47747233.46 C  3.03431D+08  3.99072D-07  2.75156D-09
                                         B  3.05730D+08  4.02096D-07  2.77241D-09
 f1 38  1/2 -  f2 18  1/2 +  47745108.71 C  1.82788D+09  2.40424D-06  1.65777D-08
                                         B  1.85000D+09  2.43333D-06  1.67783D-08
 f1 38  1/2 -  f2 19  1/2 +  47743489.15 C  1.33969D+08  1.76224D-07  1.21514D-09
                                         B  1.34665D+08  1.77138D-07  1.22145D-09
 f1 38  1/2 -  f2 20  1/2 +  47742063.02 C  3.37000D+04  4.43318D-11  3.05696D-13
                                         B  3.05545D+04  4.01939D-11  2.77163D-13
 f1 38  1/2 -  f2 21  1/2 +  47739120.56 C  1.16243D+08  1.52934D-07  1.05464D-09
                                         B  1.18043D+08  1.55303D-07  1.07098D-09
 f1 38  1/2 -  f2 22  1/2 +  47736706.13 C  1.77664D+09  2.33767D-06  1.61215D-08
                                         B  1.79454D+09  2.36122D-06  1.62839D-08
 f1 38  1/2 -  f2 23  1/2 +  47734900.62 C  2.29438D+08  3.01912D-07  2.08219D-09
                                         B  2.31123D+08  3.04130D-07  2.09748D-09
 f1 38  1/2 -  f2 24  1/2 +  47733509.11 C  1.14909D+08  1.51215D-07  1.04291D-09
                                         B  1.16741D+08  1.53625D-07  1.05953D-09
 f1 38  1/2 -  f2 25  1/2 +  47732833.75 C  1.40133D+09  1.84414D-06  1.27190D-08
                                         B  1.41964D+09  1.86823D-06  1.28851D-08
 f1 38  1/2 -  f2 26  1/2 +  47730695.72 C  1.23188D+07  1.62130D-08  1.11825D-10
                                         B  1.23824D+07  1.62966D-08  1.12402D-10
 f1 38  1/2 -  f2 27  1/2 +  47729733.51 C  8.97369D+07  1.18108D-07  8.14643D-10
                                         B  9.04071D+07  1.18991D-07  8.20728D-10
 f1 38  1/2 -  f2 28  1/2 +  47729013.06 C  8.13218D+06  1.07036D-08  7.38283D-11
                                         B  8.34898D+06  1.09889D-08  7.57965D-11
 f1 38  1/2 -  f2 29  1/2 +  47724958.27 C  1.30416D+09  1.71683D-06  1.18429D-08
                                         B  1.31691D+09  1.73362D-06  1.19587D-08
 f1 38  1/2 -  f2 30  1/2 +  47724092.97 C  1.76970D+08  2.32977D-07  1.60713D-09
                                         B  1.79129D+08  2.35819D-07  1.62673D-09
 f1 38  1/2 -  f2 31  1/2 +  47721167.18 C  7.93812D+09  1.04516D-05  7.21021D-08
                                         B  8.02307D+09  1.05635D-05  7.28737D-08
 f1 38  1/2 -  f2 32  1/2 +  47718329.53 C  7.77310D+08  1.02356D-06  7.06158D-09
                                         B  7.87725D+08  1.03727D-06  7.15620D-09
 f1 38  1/2 -  f2 33  1/2 +  47717142.73 C  1.29324D+10  1.70302D-05  1.17495D-07
                                         B  1.30750D+10  1.72180D-05  1.18791D-07
 f1 38  1/2 -  f2 34  1/2 +  47713262.46 C  9.67476D+08  1.27424D-06  8.79197D-09
                                         B  9.76712D+08  1.28640D-06  8.87590D-09
 f1 38  1/2 -  f2 35  1/2 +  47713154.18 C  1.67634D+10  2.20788D-05  1.52339D-07
                                         B  1.69281D+10  2.22956D-05  1.53836D-07
 f1 38  1/2 -  f2 36  1/2 +  47711459.91 C  7.09777D+10  9.34898D-05  6.45085D-07
                                         B  7.17943D+10  9.45654D-05  6.52507D-07
 f1 38  1/2 -  f2 37  1/2 +  47706350.11 C  4.43450D+08  5.84225D-07  4.03162D-09
                                         B  4.48337D+08  5.90663D-07  4.07605D-09
 f1 38  1/2 -  f2 38  1/2 +  47701873.81 C  1.34073D+10  1.76668D-05  1.21927D-07
                                         B  1.35635D+10  1.78726D-05  1.23347D-07
 f1 38  1/2 -  f2 39  1/2 +  47701344.44 C  3.18484D+08  4.19676D-07  2.89640D-09
                                         B  3.19605D+08  4.21153D-07  2.90660D-09
 f1 38  1/2 -  f2 40  1/2 +  47695577.71 C  5.70722D+08  7.52240D-07  5.19223D-09
                                         B  5.74842D+08  7.57670D-07  5.22971D-09
 f1 38  1/2 -  f2 41  1/2 +  47695307.10 C  3.84005D+09  5.06144D-06  3.49360D-08
                                         B  3.85977D+09  5.08743D-06  3.51155D-08
 f1 38  1/2 -  f2 42  1/2 +  47691505.64 C  1.34330D+11  1.77084D-04  1.22240D-06
                                         B  1.35713D+11  1.78907D-04  1.23498D-06
 f1 38  1/2 -  f2 43  1/2 +  47684761.61 C  2.37443D+11  3.13104D-04  2.16164D-06
                                         B  2.39845D+11  3.16270D-04  2.18351D-06
 f1 39  1/2 -  f2  1  1/2 +  47827030.27 C  1.44605D+10  1.89551D-05  1.30475D-07
                                         B  1.47022D+10  1.92718D-05  1.32655D-07
 f1 39  1/2 -  f2  2  1/2 +  47819607.16 C  2.45575D+10  3.22003D-05  2.21681D-07
                                         B  2.49569D+10  3.27240D-05  2.25287D-07
 f1 39  1/2 -  f2  3  1/2 +  47811381.70 C  1.21479D+09  1.59341D-06  1.09716D-08
                                         B  1.23755D+09  1.62326D-06  1.11772D-08
 f1 39  1/2 -  f2  4  1/2 +  47808365.51 C  3.06555D+09  4.02150D-06  2.76924D-08
                                         B  3.11105D+09  4.08119D-06  2.81034D-08
 f1 39  1/2 -  f2  5  1/2 +  47806012.50 C  1.18937D+08  1.56042D-07  1.07457D-09
                                         B  1.21709D+08  1.59678D-07  1.09961D-09
 f1 39  1/2 -  f2  6  1/2 +  47798176.34 C  2.67040D+09  3.50462D-06  2.41382D-08
                                         B  2.70974D+09  3.55625D-06  2.44939D-08
 f1 39  1/2 -  f2  7  1/2 +  47795218.13 C  1.94604D+09  2.55429D-06  1.75939D-08
                                         B  1.97336D+09  2.59015D-06  1.78409D-08
 f1 39  1/2 -  f2  8  1/2 +  47791759.69 C  4.01791D+09  5.27451D-06  3.63333D-08
                                         B  4.08602D+09  5.36392D-06  3.69492D-08
 f1 39  1/2 -  f2  9  1/2 +  47787113.96 C  2.49035D+09  3.26984D-06  2.25264D-08
                                         B  2.52666D+09  3.31751D-06  2.28548D-08
 f1 39  1/2 -  f2 10  1/2 +  47784598.30 C  9.41053D+07  1.23574D-07  8.51361D-10
                                         B  9.46743D+07  1.24321D-07  8.56509D-10
 f1 39  1/2 -  f2 11  1/2 +  47779338.30 C  1.73602D+10  2.28014D-05  1.57108D-07
                                         B  1.76070D+10  2.31256D-05  1.59342D-07
 f1 39  1/2 -  f2 12  1/2 +  47774070.16 C  5.09693D+09  6.69595D-06  4.61419D-08
                                         B  5.16630D+09  6.78708D-06  4.67699D-08
 f1 39  1/2 -  f2 13  1/2 +  47772141.75 C  9.47034D+08  1.24424D-06  8.57442D-09
                                         B  9.58767D+08  1.25965D-06  8.68065D-09
 f1 39  1/2 -  f2 14  1/2 +  47767471.91 C  7.80826D+09  1.02607D-05  7.07165D-08
                                         B  7.90571D+09  1.03888D-05  7.15991D-08
 f1 39  1/2 -  f2 15  1/2 +  47764677.38 C  1.59968D+09  2.10236D-06  1.44903D-08
                                         B  1.62315D+09  2.13321D-06  1.47029D-08
 f1 39  1/2 -  f2 16  1/2 +  47762165.81 C  1.26807D+09  1.66673D-06  1.14883D-08
                                         B  1.28235D+09  1.68549D-06  1.16176D-08
 f1 39  1/2 -  f2 17  1/2 +  47761161.29 C  1.77770D+09  2.33667D-06  1.61064D-08
                                         B  1.79782D+09  2.36311D-06  1.62886D-08
 f1 39  1/2 -  f2 18  1/2 +  47759036.54 C  1.24983D+10  1.64296D-05  1.13252D-07
                                         B  1.26591D+10  1.66410D-05  1.14709D-07
 f1 39  1/2 -  f2 19  1/2 +  47757416.98 C  1.21701D+09  1.59992D-06  1.10289D-08
                                         B  1.23057D+09  1.61775D-06  1.11518D-08
 f1 39  1/2 -  f2 20  1/2 +  47755990.85 C  2.10155D+10  2.76295D-05  1.90467D-07
                                         B  2.12952D+10  2.79972D-05  1.93002D-07
 f1 39  1/2 -  f2 21  1/2 +  47753048.39 C  8.09029D+09  1.06377D-05  7.33372D-08
                                         B  8.19683D+09  1.07778D-05  7.43029D-08
 f1 39  1/2 -  f2 22  1/2 +  47750633.96 C  3.55697D+10  4.67746D-05  3.22483D-07
                                         B  3.60224D+10  4.73699D-05  3.26587D-07
 f1 39  1/2 -  f2 23  1/2 +  47748828.45 C  1.18952D+09  1.56436D-06  1.07857D-08
                                         B  1.20394D+09  1.58332D-06  1.09164D-08
 f1 39  1/2 -  f2 24  1/2 +  47747436.94 C  1.80844D+09  2.37844D-06  1.63990D-08
                                         B  1.83006D+09  2.40687D-06  1.65951D-08
 f1 39  1/2 -  f2 25  1/2 +  47746761.58 C  4.18672D+09  5.50647D-06  3.79669D-08
                                         B  4.23432D+09  5.56908D-06  3.83986D-08
 f1 39  1/2 -  f2 26  1/2 +  47744623.55 C  4.36349D+10  5.73949D-05  3.95753D-07
                                         B  4.41759D+10  5.81064D-05  4.00659D-07
 f1 39  1/2 -  f2 27  1/2 +  47743661.34 C  6.52588D+05  8.58412D-10  5.91910D-12
                                         B  6.12839D+05  8.06126D-10  5.55856D-12
 f1 39  1/2 -  f2 28  1/2 +  47742940.89 C  2.44365D+08  3.21446D-07  2.21653D-09
                                         B  2.48373D+08  3.26719D-07  2.25289D-09
 f1 39  1/2 -  f2 29  1/2 +  47738886.10 C  3.30597D+10  4.34953D-05  2.99948D-07
                                         B  3.34855D+10  4.40554D-05  3.03810D-07
 f1 39  1/2 -  f2 30  1/2 +  47738020.80 C  2.12040D+10  2.78982D-05  1.92392D-07
                                         B  2.14895D+10  2.82738D-05  1.94982D-07
 f1 39  1/2 -  f2 31  1/2 +  47735095.01 C  1.40746D+10  1.85203D-05  1.27728D-07
                                         B  1.42587D+10  1.87626D-05  1.29399D-07
 f1 39  1/2 -  f2 32  1/2 +  47732257.36 C  5.28410D+09  6.95400D-06  4.79621D-08
                                         B  5.36242D+09  7.05708D-06  4.86730D-08
 f1 39  1/2 -  f2 33  1/2 +  47731070.56 C  1.29587D+10  1.70548D-05  1.17631D-07
                                         B  1.31266D+10  1.72758D-05  1.19155D-07
 f1 39  1/2 -  f2 34  1/2 +  47727190.29 C  1.89191D+10  2.49032D-05  1.71777D-07
                                         B  1.91499D+10  2.52071D-05  1.73873D-07
 f1 39  1/2 -  f2 35  1/2 +  47727082.01 C  2.29678D+09  3.02328D-06  2.08540D-08
                                         B  2.33631D+09  3.07530D-06  2.12128D-08
 f1 39  1/2 -  f2 36  1/2 +  47725387.74 C  2.18520D+06  2.87660D-09  1.98429D-11
                                         B  2.14906D+06  2.82903D-09  1.95148D-11
 f1 39  1/2 -  f2 37  1/2 +  47720277.94 C  2.96505D+10  3.90404D-05  2.69331D-07
                                         B  3.00509D+10  3.95676D-05  2.72968D-07
 f1 39  1/2 -  f2 38  1/2 +  47715801.64 C  6.12076D+09  8.06063D-06  5.56138D-08
                                         B  6.19565D+09  8.15925D-06  5.62942D-08
 f1 39  1/2 -  f2 39  1/2 +  47715272.27 C  8.75389D+08  1.15285D-06  7.95412D-09
                                         B  8.85504D+08  1.16617D-06  8.04603D-09
 f1 39  1/2 -  f2 40  1/2 +  47709505.54 C  3.18224D+10  4.19191D-05  2.89256D-07
                                         B  3.21757D+10  4.23844D-05  2.92467D-07
 f1 39  1/2 -  f2 41  1/2 +  47709234.93 C  3.26028D+10  4.29475D-05  2.96354D-07
                                         B  3.29436D+10  4.33965D-05  2.99452D-07
 f1 39  1/2 -  f2 42  1/2 +  47705433.47 C  2.13594D+10  2.81411D-05  1.94199D-07
                                         B  2.16055D+10  2.84654D-05  1.96437D-07
 f1 39  1/2 -  f2 43  1/2 +  47698689.44 C  7.71828D+10  1.01717D-04  7.02044D-07
                                         B  7.80535D+10  1.02865D-04  7.09965D-07
 f1 40  1/2 -  f2  1  1/2 +  47827597.46 C  6.11557D+09  8.01618D-06  5.51778D-08
                                         B  6.21949D+09  8.15240D-06  5.61154D-08
 f1 40  1/2 -  f2  2  1/2 +  47820174.35 C  7.84964D+09  1.02924D-05  7.08565D-08
                                         B  7.98383D+09  1.04683D-05  7.20678D-08
 f1 40  1/2 -  f2  3  1/2 +  47811948.88 C  5.00904D+09  6.57006D-06  4.52385D-08
                                         B  5.09300D+09  6.68019D-06  4.59968D-08
 f1 40  1/2 -  f2  4  1/2 +  47808932.70 C  4.68301D+06  6.14320D-09  4.23020D-11
                                         B  4.66035D+06  6.11347D-09  4.20973D-11
 f1 40  1/2 -  f2  5  1/2 +  47806579.68 C  2.09329D+09  2.74627D-06  1.89117D-08
                                         B  2.12602D+09  2.78920D-06  1.92074D-08
 f1 40  1/2 -  f2  6  1/2 +  47798743.53 C  1.56125D+10  2.04894D-05  1.41120D-07
                                         B  1.58531D+10  2.08051D-05  1.43294D-07
 f1 40  1/2 -  f2  7  1/2 +  47795785.32 C  5.26539D+09  6.91097D-06  4.76019D-08
                                         B  5.34876D+09  7.02040D-06  4.83557D-08
 f1 40  1/2 -  f2  8  1/2 +  47792326.88 C  1.84821D+09  2.42617D-06  1.67124D-08
                                         B  1.88371D+09  2.47278D-06  1.70334D-08
 f1 40  1/2 -  f2  9  1/2 +  47787681.15 C  6.38133D+08  8.37851D-07  5.77200D-09
                                         B  6.49538D+08  8.52826D-07  5.87517D-09
 f1 40  1/2 -  f2 10  1/2 +  47785165.49 C  1.56964D+09  2.06112D-06  1.41999D-08
                                         B  1.59244D+09  2.09105D-06  1.44061D-08
 f1 40  1/2 -  f2 11  1/2 +  47779905.49 C  2.29486D+09  3.01407D-06  2.07674D-08
                                         B  2.33040D+09  3.06075D-06  2.10891D-08
 f1 40  1/2 -  f2 12  1/2 +  47774637.35 C  1.97432D+10  2.59365D-05  1.78727D-07
                                         B  2.00151D+10  2.62936D-05  1.81188D-07
 f1 40  1/2 -  f2 13  1/2 +  47772708.93 C  1.24514D+09  1.63585D-06  1.12730D-08
                                         B  1.26136D+09  1.65717D-06  1.14199D-08
 f1 40  1/2 -  f2 14  1/2 +  47768039.09 C  2.12898D+10  2.79759D-05  1.92807D-07
                                         B  2.15816D+10  2.83594D-05  1.95450D-07
 f1 40  1/2 -  f2 15  1/2 +  47765244.57 C  4.24189D+09  5.57472D-06  3.84226D-08
                                         B  4.29166D+09  5.64012D-06  3.88734D-08
 f1 40  1/2 -  f2 16  1/2 +  47762733.00 C  2.84636D+08  3.74110D-07  2.57861D-09
                                         B  2.90761D+08  3.82160D-07  2.63410D-09
 f1 40  1/2 -  f2 17  1/2 +  47761728.48 C  8.86828D+07  1.16565D-07  8.03457D-10
                                         B  8.92357D+07  1.17291D-07  8.08466D-10
 f1 40  1/2 -  f2 18  1/2 +  47759603.73 C  1.63561D+08  2.15003D-07  1.48204D-09
                                         B  1.64132D+08  2.15754D-07  1.48722D-09
 f1 40  1/2 -  f2 19  1/2 +  47757984.17 C  1.13311D+09  1.48960D-06  1.02683D-08
                                         B  1.14724D+09  1.50817D-06  1.03963D-08
 f1 40  1/2 -  f2 20  1/2 +  47756558.04 C  1.21771D+07  1.60090D-08  1.10359D-10
                                         B  1.26809D+07  1.66714D-08  1.14925D-10
 f1 40  1/2 -  f2 21  1/2 +  47753615.58 C  8.10283D+07  1.06540D-07  7.34482D-10
                                         B  8.29195D+07  1.09026D-07  7.51625D-10
 f1 40  1/2 -  f2 22  1/2 +  47751201.15 C  3.34223D+09  4.39496D-06  3.03003D-08
                                         B  3.39747D+09  4.46761D-06  3.08011D-08
 f1 40  1/2 -  f2 23  1/2 +  47749395.64 C  9.46925D+07  1.24528D-07  8.58569D-10
                                         B  9.56049D+07  1.25728D-07  8.66842D-10
 f1 40  1/2 -  f2 24  1/2 +  47748004.13 C  3.61993D+07  4.76077D-08  3.28244D-10
                                         B  3.70402D+07  4.87136D-08  3.35869D-10
 f1 40  1/2 -  f2 25  1/2 +  47747328.77 C  8.40351D+08  1.10522D-06  7.62039D-09
                                         B  8.48814D+08  1.11635D-06  7.69713D-09
 f1 40  1/2 -  f2 26  1/2 +  47745190.74 C  8.09497D+08  1.06474D-06  7.34158D-09
                                         B  8.21375D+08  1.08036D-06  7.44931D-09
 f1 40  1/2 -  f2 27  1/2 +  47744228.53 C  2.00256D+09  2.63410D-06  1.81630D-08
                                         B  2.03233D+09  2.67325D-06  1.84329D-08
 f1 40  1/2 -  f2 28  1/2 +  47743508.08 C  2.87450D+09  3.78113D-06  2.60725D-08
                                         B  2.92553D+09  3.84825D-06  2.65353D-08
 f1 40  1/2 -  f2 29  1/2 +  47739453.28 C  3.78686D+09  4.98210D-06  3.43566D-08
                                         B  3.83677D+09  5.04775D-06  3.48094D-08
 f1 40  1/2 -  f2 30  1/2 +  47738587.98 C  2.03820D+09  2.68162D-06  1.84928D-08
                                         B  2.07344D+09  2.72798D-06  1.88125D-08
 f1 40  1/2 -  f2 31  1/2 +  47735662.19 C  1.13932D+10  1.49916D-05  1.03391D-07
                                         B  1.15271D+10  1.51678D-05  1.04606D-07
 f1 40  1/2 -  f2 32  1/2 +  47732824.55 C  2.80344D+09  3.68930D-06  2.54450D-08
                                         B  2.84484D+09  3.74379D-06  2.58208D-08
 f1 40  1/2 -  f2 33  1/2 +  47731637.74 C  9.14589D+09  1.20365D-05  8.30177D-08
                                         B  9.23673D+09  1.21561D-05  8.38422D-08
 f1 40  1/2 -  f2 34  1/2 +  47727757.48 C  4.07018D+10  5.35747D-05  3.69542D-07
                                         B  4.12206D+10  5.42576D-05  3.74253D-07
 f1 40  1/2 -  f2 35  1/2 +  47727649.20 C  4.91378D+09  6.46790D-06  4.46138D-08
                                         B  4.98241D+09  6.55824D-06  4.52369D-08
 f1 40  1/2 -  f2 36  1/2 +  47725954.93 C  2.83284D+09  3.72908D-06  2.57230D-08
                                         B  2.87899D+09  3.78982D-06  2.61421D-08
 f1 40  1/2 -  f2 37  1/2 +  47720845.13 C  4.72910D+09  6.22659D-06  4.29554D-08
                                         B  4.81815D+09  6.34383D-06  4.37642D-08
 f1 40  1/2 -  f2 38  1/2 +  47716368.83 C  3.81156D+08  5.01945D-07  3.46309D-09
                                         B  3.81791D+08  5.02781D-07  3.46886D-09
 f1 40  1/2 -  f2 39  1/2 +  47715839.46 C  1.50239D+08  1.97854D-07  1.36508D-09
                                         B  1.52313D+08  2.00586D-07  1.38393D-09
 f1 40  1/2 -  f2 40  1/2 +  47710072.73 C  1.55811D+09  2.05241D-06  1.41622D-08
                                         B  1.56667D+09  2.06369D-06  1.42400D-08
 f1 40  1/2 -  f2 41  1/2 +  47709802.11 C  8.00358D+07  1.05428D-07  7.27486D-10
                                         B  8.40162D+07  1.10671D-07  7.63666D-10
 f1 40  1/2 -  f2 42  1/2 +  47706000.65 C  1.66199D+10  2.18963D-05  1.51103D-07
                                         B  1.68188D+10  2.21583D-05  1.52911D-07
 f1 40  1/2 -  f2 43  1/2 +  47699256.63 C  9.19722D+09  1.21205D-05  8.36537D-08
                                         B  9.30085D+09  1.22571D-05  8.45962D-08
 f1 41  1/2 -  f2  1  1/2 +  47830995.21 C  1.42343D+08  1.86554D-07  1.28402D-09
                                         B  1.43917D+08  1.88617D-07  1.29821D-09
 f1 41  1/2 -  f2  2  1/2 +  47823572.10 C  3.40099D+08  4.45871D-07  3.06933D-09
                                         B  3.44877D+08  4.52135D-07  3.11244D-09
 f1 41  1/2 -  f2  3  1/2 +  47815346.63 C  2.28658D+10  2.99874D-05  2.06465D-07
                                         B  2.32241D+10  3.04573D-05  2.09701D-07
 f1 41  1/2 -  f2  4  1/2 +  47812330.45 C  4.86501D+09  6.38105D-06  4.39367D-08
                                         B  4.93967D+09  6.47897D-06  4.46110D-08
 f1 41  1/2 -  f2  5  1/2 +  47809977.44 C  1.35082D+10  1.77194D-05  1.22013D-07
                                         B  1.37137D+10  1.79889D-05  1.23869D-07
 f1 41  1/2 -  f2  6  1/2 +  47802141.28 C  6.39352D+08  8.38944D-07  5.77778D-09
                                         B  6.49856D+08  8.52727D-07  5.87271D-09
 f1 41  1/2 -  f2  7  1/2 +  47799183.07 C  5.62588D+09  7.38308D-06  5.08502D-08
                                         B  5.70449D+09  7.48623D-06  5.15607D-08
 f1 41  1/2 -  f2  8  1/2 +  47795724.63 C  1.17347D+10  1.54021D-05  1.06088D-07
                                         B  1.19145D+10  1.56381D-05  1.07714D-07
 f1 41  1/2 -  f2  9  1/2 +  47791078.90 C  3.47913D+08  4.56736D-07  3.14625D-09
                                         B  3.53424D+08  4.63970D-07  3.19609D-09
 f1 41  1/2 -  f2 10  1/2 +  47788563.24 C  1.58976D+10  2.08723D-05  1.43788D-07
                                         B  1.61322D+10  2.11804D-05  1.45910D-07
 f1 41  1/2 -  f2 11  1/2 +  47783303.24 C  2.19881D+10  2.88751D-05  1.98940D-07
                                         B  2.23070D+10  2.92939D-05  2.01826D-07
 f1 41  1/2 -  f2 12  1/2 +  47778035.10 C  7.42299D+08  9.75012D-07  6.71826D-09
                                         B  7.50886D+08  9.86292D-07  6.79599D-09
 f1 41  1/2 -  f2 13  1/2 +  47776106.68 C  2.21758D+10  2.91303D-05  2.00729D-07
                                         B  2.25030D+10  2.95602D-05  2.03691D-07
 f1 41  1/2 -  f2 14  1/2 +  47771436.85 C  3.35494D+08  4.40794D-07  3.03769D-09
                                         B  3.39178D+08  4.45634D-07  3.07104D-09
 f1 41  1/2 -  f2 15  1/2 +  47768642.32 C  3.82838D+09  5.03057D-06  3.46697D-08
                                         B  3.88857D+09  5.10966D-06  3.52148D-08
 f1 41  1/2 -  f2 16  1/2 +  47766130.75 C  5.57544D+09  7.32701D-06  5.04990D-08
                                         B  5.64866D+09  7.42323D-06  5.11621D-08
 f1 41  1/2 -  f2 17  1/2 +  47765126.23 C  5.25041D+09  6.90016D-06  4.75580D-08
                                         B  5.32323D+09  6.99587D-06  4.82177D-08
 f1 41  1/2 -  f2 18  1/2 +  47763001.48 C  8.99176D+09  1.18181D-05  8.14579D-08
                                         B  9.11603D+09  1.19815D-05  8.25837D-08
 f1 41  1/2 -  f2 19  1/2 +  47761381.92 C  3.96827D+09  5.21597D-06  3.59529D-08
                                         B  4.01588D+09  5.27856D-06  3.63843D-08
 f1 41  1/2 -  f2 20  1/2 +  47759955.79 C  7.23834D+09  9.51479D-06  6.55859D-08
                                         B  7.33805D+09  9.64585D-06  6.64894D-08
 f1 41  1/2 -  f2 21  1/2 +  47757013.33 C  7.72483D+08  1.01555D-06  7.00069D-09
                                         B  7.84780D+08  1.03172D-06  7.11213D-09
 f1 41  1/2 -  f2 22  1/2 +  47754598.90 C  3.15930D+10  4.15382D-05  2.86357D-07
                                         B  3.20057D+10  4.20809D-05  2.90098D-07
 f1 41  1/2 -  f2 23  1/2 +  47752793.39 C  3.03380D+09  3.98912D-06  2.75013D-08
                                         B  3.07003D+09  4.03676D-06  2.78298D-08
 f1 41  1/2 -  f2 24  1/2 +  47751401.88 C  2.43248D+08  3.19864D-07  2.20523D-09
                                         B  2.46095D+08  3.23607D-07  2.23104D-09
 f1 41  1/2 -  f2 25  1/2 +  47750726.52 C  2.58383D+09  3.39775D-06  2.34254D-08
                                         B  2.61147D+09  3.43410D-06  2.36760D-08
 f1 41  1/2 -  f2 26  1/2 +  47748588.49 C  7.10863D+09  9.34873D-06  6.44567D-08
                                         B  7.19113D+09  9.45723D-06  6.52047D-08
 f1 41  1/2 -  f2 27  1/2 +  47747626.28 C  1.40348D+10  1.84582D-05  1.27266D-07
                                         B  1.42254D+10  1.87089D-05  1.28995D-07
 f1 41  1/2 -  f2 28  1/2 +  47746905.83 C  2.20308D+10  2.89752D-05  1.99783D-07
                                         B  2.23047D+10  2.93356D-05  2.02267D-07
 f1 41  1/2 -  f2 29  1/2 +  47742851.03 C  4.36820D+10  5.74611D-05  3.96224D-07
                                         B  4.42272D+10  5.81783D-05  4.01170D-07
 f1 41  1/2 -  f2 30  1/2 +  47741985.74 C  4.10526D+08  5.40041D-07  3.72394D-09
                                         B  4.14907D+08  5.45805D-07  3.76368D-09
 f1 41  1/2 -  f2 31  1/2 +  47739059.95 C  2.40042D+09  3.15811D-06  2.17786D-08
                                         B  2.43100D+09  3.19835D-06  2.20560D-08
 f1 41  1/2 -  f2 32  1/2 +  47736222.30 C  8.51752D+07  1.12074D-07  7.72916D-10
                                         B  8.46779D+07  1.11420D-07  7.68403D-10
 f1 41  1/2 -  f2 33  1/2 +  47735035.50 C  1.50046D+10  1.97441D-05  1.36168D-07
                                         B  1.51772D+10  1.99712D-05  1.37735D-07
 f1 41  1/2 -  f2 34  1/2 +  47731155.23 C  2.59559D+10  3.41602D-05  2.35610D-07
                                         B  2.62721D+10  3.45763D-05  2.38480D-07
 f1 41  1/2 -  f2 35  1/2 +  47731046.95 C  9.12461D+09  1.20088D-05  8.28275D-08
                                         B  9.24376D+09  1.21656D-05  8.39091D-08
 f1 41  1/2 -  f2 36  1/2 +  47729352.68 C  9.26337D+08  1.21923D-06  8.40960D-09
                                         B  9.35755D+08  1.23163D-06  8.49511D-09
 f1 41  1/2 -  f2 37  1/2 +  47724242.88 C  2.81912D+09  3.71128D-06  2.56012D-08
                                         B  2.85806D+09  3.76254D-06  2.59548D-08
 f1 41  1/2 -  f2 38  1/2 +  47719766.58 C  7.21852D+09  9.50472D-06  6.55717D-08
                                         B  7.31087D+09  9.62632D-06  6.64107D-08
 f1 41  1/2 -  f2 39  1/2 +  47719237.21 C  1.87962D+09  2.47497D-06  1.70747D-08
                                         B  1.89523D+09  2.49552D-06  1.72165D-08
 f1 41  1/2 -  f2 40  1/2 +  47713470.48 C  2.31594D+10  3.05024D-05  2.10459D-07
                                         B  2.34342D+10  3.08643D-05  2.12956D-07
 f1 41  1/2 -  f2 41  1/2 +  47713199.87 C  6.84336D+08  9.01322D-07  6.21895D-09
                                         B  6.92291D+08  9.11800D-07  6.29125D-09
 f1 41  1/2 -  f2 42  1/2 +  47709398.41 C  1.65453D+09  2.17948D-06  1.50392D-08
                                         B  1.67749D+09  2.20973D-06  1.52479D-08
 f1 41  1/2 -  f2 43  1/2 +  47702654.38 C  3.78578D+10  4.98837D-05  3.44264D-07
                                         B  3.82725D+10  5.04301D-05  3.48035D-07
 f1 42  1/2 -  f2  1  1/2 +  47839936.46 C  3.43859D+07  4.50492D-08  3.10007D-10
                                         B  3.49908D+07  4.58417D-08  3.15461D-10
 f1 42  1/2 -  f2  2  1/2 +  47832513.34 C  9.13543D+06  1.19721D-08  8.23992D-11
                                         B  9.30592D+06  1.21955D-08  8.39369D-11
 f1 42  1/2 -  f2  3  1/2 +  47824287.88 C  1.13994D+09  1.49443D-06  1.02873D-08
                                         B  1.15776D+09  1.51778D-06  1.04481D-08
 f1 42  1/2 -  f2  4  1/2 +  47821271.69 C  4.78398D+08  6.27242D-07  4.31807D-09
                                         B  4.84919D+08  6.35792D-07  4.37693D-09
 f1 42  1/2 -  f2  5  1/2 +  47818918.68 C  8.35491D+07  1.09554D-07  7.54233D-10
                                         B  8.49752D+07  1.11424D-07  7.67108D-10
 f1 42  1/2 -  f2  6  1/2 +  47811082.52 C  1.64551D+09  2.15840D-06  1.48621D-08
                                         B  1.67059D+09  2.19130D-06  1.50886D-08
 f1 42  1/2 -  f2  7  1/2 +  47808124.31 C  1.62307D+08  2.12922D-07  1.46620D-09
                                         B  1.65006D+08  2.16463D-07  1.49059D-09
 f1 42  1/2 -  f2  8  1/2 +  47804665.87 C  1.58666D+08  2.08176D-07  1.43362D-09
                                         B  1.61408D+08  2.11773D-07  1.45840D-09
 f1 42  1/2 -  f2  9  1/2 +  47800020.14 C  4.23981D+07  5.56388D-08  3.83200D-10
                                         B  4.29223D+07  5.63267D-08  3.87938D-10
 f1 42  1/2 -  f2 10  1/2 +  47797504.49 C  5.63418D+08  7.39449D-07  5.09306D-09
                                         B  5.72195D+08  7.50968D-07  5.17239D-09
 f1 42  1/2 -  f2 11  1/2 +  47792244.48 C  4.05067D+08  5.31741D-07  3.66284D-09
                                         B  4.10856D+08  5.39340D-07  3.71519D-09
 f1 42  1/2 -  f2 12  1/2 +  47786976.34 C  1.42822D+09  1.87527D-06  1.29190D-08
                                         B  1.44927D+09  1.90291D-06  1.31094D-08
 f1 42  1/2 -  f2 13  1/2 +  47785047.93 C  9.18280D+08  1.20581D-06  8.30734D-09
                                         B  9.29510D+08  1.22056D-06  8.40894D-09
 f1 42  1/2 -  f2 14  1/2 +  47780378.09 C  1.40535D+08  1.84575D-07  1.27174D-09
                                         B  1.42322D+08  1.86922D-07  1.28791D-09
 f1 42  1/2 -  f2 15  1/2 +  47777583.56 C  7.89483D+08  1.03701D-06  7.14551D-09
                                         B  8.00422D+08  1.05138D-06  7.24452D-09
 f1 42  1/2 -  f2 16  1/2 +  47775071.99 C  2.31109D+09  3.03600D-06  2.09207D-08
                                         B  2.34251D+09  3.07728D-06  2.12052D-08
 f1 42  1/2 -  f2 17  1/2 +  47774067.47 C  5.61148D+08  7.37192D-07  5.08000D-09
                                         B  5.69026D+08  7.47542D-07  5.15132D-09
 f1 42  1/2 -  f2 18  1/2 +  47771942.73 C  5.18817D+08  6.81642D-07  4.69742D-09
                                         B  5.25992D+08  6.91069D-07  4.76238D-09
 f1 42  1/2 -  f2 19  1/2 +  47770323.16 C  2.01076D+09  2.64200D-06  1.82075D-08
                                         B  2.03633D+09  2.67559D-06  1.84390D-08
 f1 42  1/2 -  f2 20  1/2 +  47768897.03 C  2.76905D+08  3.63855D-07  2.50760D-09
                                         B  2.80907D+08  3.69114D-07  2.54385D-09
 f1 42  1/2 -  f2 21  1/2 +  47765954.57 C  5.09098D+08  6.69040D-07  4.61115D-09
                                         B  5.16580D+08  6.78872D-07  4.67892D-09
 f1 42  1/2 -  f2 22  1/2 +  47763540.14 C  6.94946D+08  9.13368D-07  6.29542D-09
                                         B  7.03708D+08  9.24883D-07  6.37479D-09
 f1 42  1/2 -  f2 23  1/2 +  47761734.63 C  7.86040D+08  1.03317D-06  7.12144D-09
                                         B  7.95467D+08  1.04556D-06  7.20685D-09
 f1 42  1/2 -  f2 24  1/2 +  47760343.13 C  5.21545D+08  6.85559D-07  4.72556D-09
                                         B  5.29441D+08  6.95938D-07  4.79710D-09
 f1 42  1/2 -  f2 25  1/2 +  47759667.76 C  1.71831D+09  2.25874D-06  1.55697D-08
                                         B  1.73959D+09  2.28671D-06  1.57625D-08
 f1 42  1/2 -  f2 26  1/2 +  47757529.73 C  1.68084D+10  2.20968D-05  1.52322D-07
                                         B  1.70148D+10  2.23682D-05  1.54193D-07
 f1 42  1/2 -  f2 27  1/2 +  47756567.52 C  7.90232D+09  1.03891D-05  7.16174D-08
                                         B  7.99544D+09  1.05115D-05  7.24613D-08
 f1 42  1/2 -  f2 28  1/2 +  47755847.08 C  6.02287D+08  7.91841D-07  5.45868D-09
                                         B  6.11210D+08  8.03572D-07  5.53954D-09
 f1 42  1/2 -  f2 29  1/2 +  47751792.28 C  4.32005D+09  5.68064D-06  3.91636D-08
                                         B  4.37098D+09  5.74761D-06  3.96254D-08
 f1 42  1/2 -  f2 30  1/2 +  47750926.98 C  1.95344D+08  2.56877D-07  1.77100D-09
                                         B  1.96976D+08  2.59022D-07  1.78579D-09
 f1 42  1/2 -  f2 31  1/2 +  47748001.19 C  5.57683D+09  7.33441D-06  5.05691D-08
                                         B  5.64697D+09  7.42665D-06  5.12051D-08
 f1 42  1/2 -  f2 32  1/2 +  47745163.54 C  6.10085D+07  8.02453D-08  5.53306D-10
                                         B  6.16926D+07  8.11450D-08  5.59510D-10
 f1 42  1/2 -  f2 33  1/2 +  47743976.74 C  2.80382D+08  3.68808D-07  2.54307D-09
                                         B  2.84066D+08  3.73654D-07  2.57648D-09
 f1 42  1/2 -  f2 34  1/2 +  47740096.47 C  2.57122D+08  3.38268D-07  2.33267D-09
                                         B  2.60463D+08  3.42663D-07  2.36298D-09
 f1 42  1/2 -  f2 35  1/2 +  47739988.20 C  5.58562D+08  7.34842D-07  5.06743D-09
                                         B  5.64985D+08  7.43293D-07  5.12570D-09
 f1 42  1/2 -  f2 36  1/2 +  47738293.92 C  1.25717D+09  1.65404D-06  1.14066D-08
                                         B  1.27200D+09  1.67357D-06  1.15412D-08
 f1 42  1/2 -  f2 37  1/2 +  47733184.13 C  5.75793D+09  7.57728D-06  5.22599D-08
                                         B  5.82221D+09  7.66187D-06  5.28433D-08
 f1 42  1/2 -  f2 38  1/2 +  47728707.83 C  3.88804D+10  5.11751D-05  3.52984D-07
                                         B  3.93333D+10  5.17713D-05  3.57096D-07
 f1 42  1/2 -  f2 39  1/2 +  47728178.45 C  2.99360D+10  3.94032D-05  2.71789D-07
                                         B  3.02848D+10  3.98623D-05  2.74956D-07
 f1 42  1/2 -  f2 40  1/2 +  47722411.72 C  1.35174D+08  1.77966D-07  1.22770D-09
                                         B  1.36863D+08  1.80190D-07  1.24303D-09
 f1 42  1/2 -  f2 41  1/2 +  47722141.11 C  4.80367D+09  6.32443D-06  4.36292D-08
                                         B  4.85833D+09  6.39639D-06  4.41256D-08
 f1 42  1/2 -  f2 42  1/2 +  47718339.65 C  2.49009D+10  3.27893D-05  2.26216D-07
                                         B  2.51683D+10  3.31413D-05  2.28644D-07
 f1 42  1/2 -  f2 43  1/2 +  47711595.62 C  2.62139D+10  3.45280D-05  2.38245D-07
                                         B  2.64652D+10  3.48590D-05  2.40528D-07
 f1 43  1/2 -  f2  1  1/2 +  47900539.47 C  2.34135D+05  3.05966D-10  2.10285D-12
                                         B  2.39855D+05  3.13441D-10  2.15423D-12
 f1 43  1/2 -  f2  2  1/2 +  47893116.35 C  3.52248D+07  4.60458D-08  3.16514D-10
                                         B  3.58227D+07  4.68274D-08  3.21886D-10
 f1 43  1/2 -  f2  3  1/2 +  47884890.89 C  9.61362D+06  1.25712D-08  8.64280D-11
                                         B  9.83822D+06  1.28649D-08  8.84473D-11
 f1 43  1/2 -  f2  4  1/2 +  47881874.70 C  4.70345D+08  6.15123D-07  4.22928D-09
                                         B  4.78437D+08  6.25705D-07  4.30204D-09
 f1 43  1/2 -  f2  5  1/2 +  47879521.69 C  5.66000D+07  7.40295D-08  5.09015D-10
                                         B  5.76337D+07  7.53815D-08  5.18311D-10
 f1 43  1/2 -  f2  6  1/2 +  47871685.53 C  1.43416D+09  1.87641D-06  1.29040D-08
                                         B  1.45934D+09  1.90935D-06  1.31305D-08
 f1 43  1/2 -  f2  7  1/2 +  47868727.32 C  4.81555D+08  6.30130D-07  4.33365D-09
                                         B  4.90719D+08  6.42120D-07  4.41611D-09
 f1 43  1/2 -  f2  8  1/2 +  47865268.88 C  1.81044D+08  2.36936D-07  1.62962D-09
                                         B  1.84089D+08  2.40922D-07  1.65703D-09
 f1 43  1/2 -  f2  9  1/2 +  47860623.15 C  2.87704D+07  3.76597D-08  2.59044D-10
                                         B  2.92295D+07  3.82607D-08  2.63178D-10
 f1 43  1/2 -  f2 10  1/2 +  47858107.49 C  7.13032D+07  9.33438D-08  6.42104D-10
                                         B  7.26090D+07  9.50534D-08  6.53864D-10
 f1 43  1/2 -  f2 11  1/2 +  47852847.49 C  2.05387D+08  2.68933D-07  1.85017D-09
                                         B  2.09030D+08  2.73703D-07  1.88299D-09
 f1 43  1/2 -  f2 12  1/2 +  47847579.35 C  1.26861D+08  1.66148D-07  1.14317D-09
                                         B  1.28947D+08  1.68880D-07  1.16197D-09
 f1 43  1/2 -  f2 13  1/2 +  47845650.94 C  2.48128D+09  3.24996D-06  2.23620D-08
                                         B  2.52207D+09  3.30340D-06  2.27297D-08
 f1 43  1/2 -  f2 14  1/2 +  47840981.10 C  1.97297D+09  2.58469D-06  1.77862D-08
                                         B  2.00683D+09  2.62904D-06  1.80914D-08
 f1 43  1/2 -  f2 15  1/2 +  47838186.57 C  6.87245D+08  9.00430D-07  6.19656D-09
                                         B  7.00035D+08  9.17187D-07  6.31188D-09
 f1 43  1/2 -  f2 16  1/2 +  47835675.00 C  2.52736D+09  3.31171D-06  2.27916D-08
                                         B  2.56754D+09  3.36435D-06  2.31540D-08
 f1 43  1/2 -  f2 17  1/2 +  47834670.48 C  2.22606D+08  2.91702D-07  2.00758D-09
                                         B  2.25681D+08  2.95731D-07  2.03530D-09
 f1 43  1/2 -  f2 18  1/2 +  47832545.73 C  4.69268D+08  6.14981D-07  4.23267D-09
                                         B  4.77179D+08  6.25349D-07  4.30402D-09
 f1 43  1/2 -  f2 19  1/2 +  47830926.17 C  8.36349D+08  1.09612D-06  7.54440D-09
                                         B  8.49160D+08  1.11291D-06  7.65996D-09
 f1 43  1/2 -  f2 20  1/2 +  47829500.04 C  2.82880D+08  3.70764D-07  2.55198D-09
                                         B  2.87151D+08  3.76362D-07  2.59051D-09
 f1 43  1/2 -  f2 21  1/2 +  47826557.58 C  1.90399D+09  2.49583D-06  1.71799D-08
                                         B  1.93198D+09  2.53251D-06  1.74324D-08
 f1 43  1/2 -  f2 22  1/2 +  47824143.15 C  7.91431D+07  1.03754D-07  7.14225D-10
                                         B  8.05446D+07  1.05592D-07  7.26872D-10
 f1 43  1/2 -  f2 23  1/2 +  47822337.64 C  2.14052D+08  2.80638D-07  1.93193D-09
                                         B  2.17284D+08  2.84874D-07  1.96109D-09
 f1 43  1/2 -  f2 24  1/2 +  47820946.14 C  1.17164D+09  1.53619D-06  1.05755D-08
                                         B  1.19146D+09  1.56218D-06  1.07545D-08
 f1 43  1/2 -  f2 25  1/2 +  47820270.77 C  5.65379D+09  7.41316D-06  5.10348D-08
                                         B  5.74256D+09  7.52955D-06  5.18362D-08
 f1 43  1/2 -  f2 26  1/2 +  47818132.74 C  5.18079D+08  6.79358D-07  4.67715D-09
                                         B  5.24755D+08  6.88112D-07  4.73742D-09
 f1 43  1/2 -  f2 27  1/2 +  47817170.53 C  6.52700D+08  8.55922D-07  5.89285D-09
                                         B  6.64022D+08  8.70768D-07  5.99507D-09
 f1 43  1/2 -  f2 28  1/2 +  47816450.09 C  5.14830D+09  6.75145D-06  4.64831D-08
                                         B  5.23245D+09  6.86180D-06  4.72429D-08
 f1 43  1/2 -  f2 29  1/2 +  47812395.29 C  3.27968D+09  4.30168D-06  2.96192D-08
                                         B  3.33340D+09  4.37214D-06  3.01043D-08
 f1 43  1/2 -  f2 30  1/2 +  47811529.99 C  3.18007D+07  4.17118D-08  2.87211D-10
                                         B  3.22422D+07  4.22909D-08  2.91199D-10
 f1 43  1/2 -  f2 31  1/2 +  47808604.20 C  6.82663D+08  8.95534D-07  6.16668D-09
                                         B  6.92237D+08  9.08093D-07  6.25316D-09
 f1 43  1/2 -  f2 32  1/2 +  47805766.55 C  9.38585D+07  1.23140D-07  8.48000D-10
                                         B  9.48554D+07  1.24448D-07  8.57007D-10
 f1 43  1/2 -  f2 33  1/2 +  47804579.75 C  3.81064D+07  4.99973D-08  3.44313D-10
                                         B  3.83828D+07  5.03600D-08  3.46810D-10
 f1 43  1/2 -  f2 34  1/2 +  47800699.48 C  1.61167D+09  2.11492D-06  1.45658D-08
                                         B  1.63617D+09  2.14708D-06  1.47873D-08
 f1 43  1/2 -  f2 35  1/2 +  47800591.20 C  1.54900D+09  2.03270D-06  1.39996D-08
                                         B  1.57152D+09  2.06226D-06  1.42032D-08
 f1 43  1/2 -  f2 36  1/2 +  47798896.93 C  8.67938D+09  1.13904D-05  7.84510D-08
                                         B  8.81043D+09  1.15624D-05  7.96355D-08
 f1 43  1/2 -  f2 37  1/2 +  47793787.13 C  8.55331D+08  1.12274D-06  7.73363D-09
                                         B  8.67798D+08  1.13910D-06  7.84635D-09
 f1 43  1/2 -  f2 38  1/2 +  47789310.83 C  1.20328D+10  1.57977D-05  1.08827D-07
                                         B  1.22002D+10  1.60174D-05  1.10341D-07
 f1 43  1/2 -  f2 39  1/2 +  47788781.46 C  7.31988D+09  9.61036D-06  6.62048D-08
                                         B  7.41960D+09  9.74129D-06  6.71067D-08
 f1 43  1/2 -  f2 40  1/2 +  47783014.73 C  1.77939D+09  2.33674D-06  1.60995D-08
                                         B  1.80291D+09  2.36764D-06  1.63124D-08
 f1 43  1/2 -  f2 41  1/2 +  47782744.12 C  1.67779D+09  2.20335D-06  1.51806D-08
                                         B  1.70064D+09  2.23335D-06  1.53873D-08
 f1 43  1/2 -  f2 42  1/2 +  47778942.66 C  5.40877D+09  7.10417D-06  4.89500D-08
                                         B  5.47161D+09  7.18671D-06  4.95187D-08
 f1 43  1/2 -  f2 43  1/2 +  47772198.63 C  6.06155D+08  7.96382D-07  5.48809D-09
                                         B  6.09921D+08  8.01329D-07  5.52219D-09
 f1  1  1/2 -  f2  1  3/2 +  47619616.74 C  1.59016D+12  2.10260D-03  1.45361D-05
                                         B  1.59604D+12  2.11038D-03  1.45898D-05
 f1  1  1/2 -  f2  2  3/2 +  47598873.33 C  2.82820D+13  3.74286D-02  2.58871D-04
                                         B  2.84201D+13  3.76114D-02  2.60135D-04
 f1  1  1/2 -  f2  3  3/2 +  47592672.63 C  1.44951D+10  1.91879D-05  1.32728D-07
                                         B  1.45746D+10  1.92932D-05  1.33456D-07
 f1  1  1/2 -  f2  4  3/2 +  47584980.12 C  2.74039D+13  3.62878D-02  2.51053D-04
                                         B  2.75686D+13  3.65059D-02  2.52562D-04
 f1  1  1/2 -  f2  5  3/2 +  47580128.84 C  6.95123D+11  9.20658D-04  6.37013D-06
                                         B  7.00217D+11  9.27405D-04  6.41681D-06
 f1  1  1/2 -  f2  6  3/2 +  47577712.78 C  9.21796D+11  1.22100D-03  8.44866D-06
                                         B  9.26529D+11  1.22727D-03  8.49203D-06
 f1  1  1/2 -  f2  7  3/2 +  47574711.36 C  1.84506D+11  2.44426D-04  1.69140D-06
                                         B  1.85190D+11  2.45331D-04  1.69766D-06
 f1  1  1/2 -  f2  8  3/2 +  47573077.98 C  3.32881D+13  4.41016D-02  3.05189D-04
                                         B  3.34489D+13  4.43146D-02  3.06663D-04
 f1  1  1/2 -  f2  9  3/2 +  47569683.89 C  7.44328D+11  9.86260D-04  6.82554D-06
                                         B  7.49458D+11  9.93058D-04  6.87258D-06
 f1  1  1/2 -  f2 10  3/2 +  47568470.94 C  1.67123D+10  2.21456D-05  1.53265D-07
                                         B  1.67885D+10  2.22465D-05  1.53964D-07
 f1  1  1/2 -  f2 11  3/2 +  47566568.68 C  2.06576D+12  2.73756D-03  1.89469D-05
                                         B  2.07363D+12  2.74799D-03  1.90190D-05
 f1  1  1/2 -  f2 12  3/2 +  47564149.14 C  1.49340D+11  1.97926D-04  1.36993D-06
                                         B  1.49830D+11  1.98576D-04  1.37443D-06
 f1  1  1/2 -  f2 13  3/2 +  47562174.16 C  7.54101D+12  9.99525D-03  6.91843D-05
                                         B  7.55878D+12  1.00188D-02  6.93474D-05
 f1  1  1/2 -  f2 14  3/2 +  47561409.39 C  7.14693D+12  9.47323D-03  6.55721D-05
                                         B  7.16987D+12  9.50363D-03  6.57825D-05
 f1  1  1/2 -  f2 15  3/2 +  47557003.89 C  9.82179D+10  1.30212D-04  9.01385D-07
                                         B  9.76422D+10  1.29448D-04  8.96102D-07
 f1  1  1/2 -  f2 16  3/2 +  47553584.52 C  1.59826D+11  2.11918D-04  1.46710D-06
                                         B  1.59639D+11  2.11671D-04  1.46539D-06
 f1  1  1/2 -  f2 17  3/2 +  47552898.98 C  3.45358D+07  4.57935D-08  3.17031D-10
                                         B  1.72025D+07  2.28100D-08  1.57915D-10
 f1  1  1/2 -  f2 18  3/2 +  47548589.68 C  2.47889D+12  3.28752D-03  2.27618D-05
                                         B  2.49003D+12  3.30231D-03  2.28642D-05
 f1  1  1/2 -  f2 19  3/2 +  47547184.06 C  9.85220D+10  1.30669D-04  9.04736D-07
                                         B  9.90366D+10  1.31351D-04  9.09462D-07
 f1  1  1/2 -  f2 20  3/2 +  47545422.71 C  1.36024D+10  1.80421D-05  1.24926D-07
                                         B  1.37308D+10  1.82124D-05  1.26106D-07
 f1  1  1/2 -  f2 21  3/2 +  47543261.14 C  3.96293D+11  5.25686D-04  3.64010D-06
                                         B  3.97230D+11  5.26929D-04  3.64871D-06
 f1  1  1/2 -  f2 22  3/2 +  47542030.83 C  4.59989D+12  6.10211D-03  4.22550D-05
                                         B  4.61885D+12  6.12726D-03  4.24291D-05
 f1  1  1/2 -  f2 23  3/2 +  47539311.50 C  1.54972D+10  2.05606D-05  1.42383D-07
                                         B  1.55272D+10  2.06004D-05  1.42659D-07
 f1  1  1/2 -  f2 24  3/2 +  47538767.35 C  2.16357D+08  2.87054D-07  1.98788D-09
                                         B  1.84145D+08  2.44316D-07  1.69192D-09
 f1  1  1/2 -  f2 25  3/2 +  47536446.80 C  3.73517D+11  4.95615D-04  3.43237D-06
                                         B  3.74369D+11  4.96745D-04  3.44019D-06
 f1  1  1/2 -  f2 26  3/2 +  47535632.11 C  3.05177D+11  4.04949D-04  2.80451D-06
                                         B  3.06435D+11  4.06618D-04  2.81607D-06
 f1  1  1/2 -  f2 27  3/2 +  47533890.53 C  2.19906D+10  2.91822D-05  2.02111D-07
                                         B  2.21703D+10  2.94207D-05  2.03763D-07
 f1  1  1/2 -  f2 28  3/2 +  47533160.59 C  1.81297D+11  2.40594D-04  1.66634D-06
                                         B  1.80808D+11  2.39946D-04  1.66185D-06
 f1  1  1/2 -  f2 29  3/2 +  47531226.11 C  1.74993D+11  2.32246D-04  1.60859D-06
                                         B  1.74159D+11  2.31140D-04  1.60093D-06
 f1  1  1/2 -  f2 30  3/2 +  47530288.74 C  3.22473D+11  4.27996D-04  2.96446D-06
                                         B  3.24768D+11  4.31042D-04  2.98555D-06
 f1  1  1/2 -  f2 31  3/2 +  47528853.71 C  5.41038D+11  7.18127D-04  4.97416D-06
                                         B  5.44101D+11  7.22191D-04  5.00231D-06
 f1  1  1/2 -  f2 32  3/2 +  47527706.10 C  6.34466D+11  8.42175D-04  5.83352D-06
                                         B  6.41576D+11  8.51612D-04  5.89890D-06
 f1  1  1/2 -  f2 33  3/2 +  47527058.32 C  1.32212D+11  1.75499D-04  1.21565D-06
                                         B  1.32403D+11  1.75753D-04  1.21741D-06
 f1  1  1/2 -  f2 34  3/2 +  47525775.34 C  1.72327D+11  2.28762D-04  1.58464D-06
                                         B  1.73962D+11  2.30932D-04  1.59967D-06
 f1  1  1/2 -  f2 35  3/2 +  47523228.87 C  8.54555D+10  1.13453D-04  7.85933D-07
                                         B  8.70390D+10  1.15555D-04  8.00497D-07
 f1  1  1/2 -  f2 36  3/2 +  47522010.48 C  2.67791D+12  3.55545D-03  2.46306D-05
                                         B  2.69062D+12  3.57232D-03  2.47475D-05
 f1  1  1/2 -  f2 37  3/2 +  47521344.26 C  2.17611D+12  2.88929D-03  2.00160D-05
                                         B  2.18081D+12  2.89552D-03  2.00592D-05
 f1  1  1/2 -  f2 38  3/2 +  47520330.22 C  7.62363D+11  1.01226D-03  7.01273D-06
                                         B  7.65579D+11  1.01653D-03  7.04231D-06
 f1  1  1/2 -  f2 39  3/2 +  47519752.88 C  8.51433D+09  1.13055D-05  7.83234D-08
                                         B  8.69735D+09  1.15485D-05  8.00070D-08
 f1  1  1/2 -  f2 40  3/2 +  47517469.13 C  4.47099D+11  5.93724D-04  4.11346D-06
                                         B  4.50882D+11  5.98748D-04  4.14826D-06
 f1  1  1/2 -  f2 41  3/2 +  47516260.11 C  3.31627D+07  4.40406D-08  3.05131D-10
                                         B  1.79980D+07  2.39016D-08  1.65600D-10
 f1  1  1/2 -  f2 42  3/2 +  47511630.69 C  2.56056D+10  3.40112D-05  2.35666D-07
                                         B  2.54633D+10  3.38222D-05  2.34357D-07
 f1  1  1/2 -  f2 43  3/2 +  47510485.88 C  1.17669D+11  1.56305D-04  1.08307D-06
                                         B  1.17986D+11  1.56726D-04  1.08599D-06
 f1  1  1/2 -  f2 44  3/2 +  47509831.71 C  3.24215D+08  4.30680D-07  2.98433D-09
                                         B  3.37060D+08  4.47742D-07  3.10256D-09
 f1  1  1/2 -  f2 45  3/2 +  47509182.30 C  1.26815D+12  1.68463D-03  1.16735D-05
                                         B  1.27401D+12  1.69241D-03  1.17274D-05
 f1  1  1/2 -  f2 46  3/2 +  47508995.72 C  4.15777D+10  5.52328D-05  3.82733D-07
                                         B  4.16739D+10  5.53605D-05  3.83619D-07
 f1  1  1/2 -  f2 47  3/2 +  47508264.17 C  1.28074D+11  1.70142D-04  1.17901D-06
                                         B  1.28307D+11  1.70452D-04  1.18116D-06
 f1  1  1/2 -  f2 48  3/2 +  47506458.65 C  5.45213D+08  7.24351D-07  5.01963D-09
                                         B  5.51108D+08  7.32183D-07  5.07390D-09
 f1  1  1/2 -  f2 49  3/2 +  47505625.33 C  2.31000D+10  3.06908D-05  2.12686D-07
                                         B  2.31918D+10  3.08128D-05  2.13532D-07
 f1  1  1/2 -  f2 50  3/2 +  47504593.65 C  1.69109D+11  2.24690D-04  1.55713D-06
                                         B  1.69495D+11  2.25202D-04  1.56068D-06
 f1  1  1/2 -  f2 51  3/2 +  47503835.30 C  2.75069D+11  3.65487D-04  2.53291D-06
                                         B  2.76728D+11  3.67692D-04  2.54819D-06
 f1  1  1/2 -  f2 52  3/2 +  47500720.67 C  2.17761D+12  2.89379D-03  2.00559D-05
                                         B  2.18801D+12  2.90761D-03  2.01517D-05
 f1  1  1/2 -  f2 53  3/2 +  47500271.39 C  6.81460D+12  9.05600D-03  6.27647D-05
                                         B  6.84937D+12  9.10220D-03  6.30850D-05
 f1  1  1/2 -  f2 54  3/2 +  47500215.37 C  5.87156D+11  7.80279D-04  5.40792D-06
                                         B  5.90308D+11  7.84468D-04  5.43695D-06
 f1  1  1/2 -  f2 55  3/2 +  47497154.77 C  4.79904D+12  6.37833D-03  4.42094D-05
                                         B  4.82154D+12  6.40823D-03  4.44167D-05
 f1  1  1/2 -  f2 56  3/2 +  47496437.08 C  4.92064D+12  6.54014D-03  4.53317D-05
                                         B  4.94767D+12  6.57607D-03  4.55807D-05
 f1  1  1/2 -  f2 57  3/2 +  47495178.54 C  3.35546D+12  4.46006D-03  3.09148D-05
                                         B  3.36932D+12  4.47849D-03  3.10426D-05
 f1  1  1/2 -  f2 58  3/2 +  47493283.94 C  4.95905D+11  6.59207D-04  4.56946D-06
                                         B  4.97986D+11  6.61973D-04  4.58863D-06
 f1  1  1/2 -  f2 59  3/2 +  47492071.99 C  1.69302D+11  2.25064D-04  1.56013D-06
                                         B  1.70013D+11  2.26009D-04  1.56668D-06
 f1  1  1/2 -  f2 60  3/2 +  47491140.28 C  5.31223D+12  7.06219D-03  4.89556D-05
                                         B  5.33207D+12  7.08856D-03  4.91384D-05
 f1  1  1/2 -  f2 61  3/2 +  47489655.63 C  1.56627D+12  2.08236D-03  1.44355D-05
                                         B  1.57186D+12  2.08980D-03  1.44871D-05
 f1  1  1/2 -  f2 62  3/2 +  47489305.81 C  1.53442D+13  2.04005D-02  1.41423D-04
                                         B  1.54083D+13  2.04857D-02  1.42014D-04
 f1  1  1/2 -  f2 63  3/2 +  47488037.10 C  1.15646D+12  1.53762D-03  1.06596D-05
                                         B  1.16194D+12  1.54491D-03  1.07101D-05
 f1  1  1/2 -  f2 64  3/2 +  47487692.75 C  2.63343D+12  3.50145D-03  2.42740D-05
                                         B  2.64509D+12  3.51695D-03  2.43815D-05
 f1  1  1/2 -  f2 65  3/2 +  47484073.08 C  4.21715D+12  5.60803D-03  3.88811D-05
                                         B  4.23300D+12  5.62911D-03  3.90272D-05
 f1  1  1/2 -  f2 66  3/2 +  47483294.51 C  1.10040D+12  1.46338D-03  1.01460D-05
                                         B  1.10310D+12  1.46697D-03  1.01708D-05
 f1  1  1/2 -  f2 67  3/2 +  47481135.76 C  9.65003D+11  1.28344D-03  8.89874D-06
                                         B  9.68535D+11  1.28813D-03  8.93132D-06
 f1  1  1/2 -  f2 68  3/2 +  47480427.21 C  1.11281D+13  1.48006D-02  1.02622D-04
                                         B  1.11733D+13  1.48607D-02  1.03039D-04
 f1  1  1/2 -  f2 69  3/2 +  47478614.95 C  2.34454D+13  3.11853D-02  2.16236D-04
                                         B  2.35356D+13  3.13053D-02  2.17068D-04
 f1  1  1/2 -  f2 70  3/2 +  47478192.23 C  7.36987D+10  9.80300D-05  6.79736D-07
                                         B  7.39572D+10  9.83738D-05  6.82120D-07
 f1  1  1/2 -  f2 71  3/2 +  47476849.54 C  3.05363D+12  4.06201D-03  2.81666D-05
                                         B  3.06563D+12  4.07797D-03  2.82773D-05
 f1  1  1/2 -  f2 72  3/2 +  47474974.48 C  1.11020D+13  1.47693D-02  1.02417D-04
                                         B  1.11413D+13  1.48215D-02  1.02779D-04
 f1  1  1/2 -  f2 73  3/2 +  47474344.77 C  1.40371D+12  1.86744D-03  1.29498D-05
                                         B  1.40981D+12  1.87556D-03  1.30061D-05
 f1  1  1/2 -  f2 74  3/2 +  47472837.99 C  2.27783D+10  3.03053D-05  2.10159D-07
                                         B  2.26076D+10  3.00782D-05  2.08585D-07
 f1  1  1/2 -  f2 75  3/2 +  47471314.75 C  1.59417D+12  2.12110D-03  1.47097D-05
                                         B  1.60083D+12  2.12995D-03  1.47712D-05
 f1  1  1/2 -  f2 76  3/2 +  47470324.20 C  3.60474D+11  4.79642D-04  3.32637D-06
                                         B  3.61541D+11  4.81062D-04  3.33622D-06
 f1  1  1/2 -  f2 77  3/2 +  47469395.23 C  3.89614D+13  5.18435D-02  3.59548D-04
                                         B  3.91016D+13  5.20301D-02  3.60842D-04
 f1  1  1/2 -  f2 78  3/2 +  47467532.83 C  4.09216D+12  5.44561D-03  3.77681D-05
                                         B  4.10566D+12  5.46358D-03  3.78928D-05
 f1  1  1/2 -  f2 79  3/2 +  47465157.74 C  1.09714D+12  1.46016D-03  1.01275D-05
                                         B  1.09955D+12  1.46336D-03  1.01497D-05
 f1  1  1/2 -  f2 80  3/2 +  47463954.58 C  8.11181D+11  1.07964D-03  7.48840D-06
                                         B  8.13305D+11  1.08246D-03  7.50802D-06
 f1  1  1/2 -  f2 81  3/2 +  47462777.71 C  7.23685D+12  9.63233D-03  6.68119D-05
                                         B  7.25998D+12  9.66312D-03  6.70254D-05
 f1  1  1/2 -  f2 82  3/2 +  47460093.57 C  2.09770D+12  2.79238D-03  1.93696D-05
                                         B  2.10480D+12  2.80182D-03  1.94352D-05
 f1  1  1/2 -  f2 83  3/2 +  47459859.98 C  6.42114D+12  8.54765D-03  5.92920D-05
                                         B  6.44004D+12  8.57281D-03  5.94665D-05
 f1  1  1/2 -  f2 84  3/2 +  47458636.38 C  2.43516D+11  3.24179D-04  2.24877D-06
                                         B  2.44130D+11  3.24997D-04  2.25444D-06
 f1  1  1/2 -  f2 85  3/2 +  47457312.07 C  2.73887D+11  3.64630D-04  2.52944D-06
                                         B  2.74555D+11  3.65519D-04  2.53561D-06
 f1  1  1/2 -  f2 86  3/2 +  47456127.39 C  7.13366D+09  9.49764D-06  6.58869D-08
                                         B  7.05295D+09  9.39019D-06  6.51415D-08
 f1  1  1/2 -  f2 87  3/2 +  47453195.23 C  1.93852D+11  2.58123D-04  1.79076D-06
                                         B  1.93993D+11  2.58311D-04  1.79206D-06
 f1  1  1/2 -  f2 88  3/2 +  47451266.61 C  6.86506D+10  9.14190D-05  6.34255D-07
                                         B  6.87680D+10  9.15753D-05  6.35340D-07
 f1  2  1/2 -  f2  1  3/2 +  47632277.85 C  5.93203D+12  7.83950D-03  5.41830D-05
                                         B  5.97489D+12  7.89614D-03  5.45744D-05
 f1  2  1/2 -  f2  2  3/2 +  47611534.44 C  6.80421D+11  8.99997D-04  6.22307D-06
                                         B  6.85638D+11  9.06898D-04  6.27078D-06
 f1  2  1/2 -  f2  3  3/2 +  47605333.74 C  2.16402D+10  2.86311D-05  1.97997D-07
                                         B  2.18225D+10  2.88722D-05  1.99664D-07
 f1  2  1/2 -  f2  4  3/2 +  47597641.23 C  7.39449D+12  9.78645D-03  6.76886D-05
                                         B  7.44063D+12  9.84752D-03  6.81109D-05
 f1  2  1/2 -  f2  5  3/2 +  47592789.95 C  9.95353D+12  1.31760D-02  9.11417D-05
                                         B  1.00128D+13  1.32544D-02  9.16841D-05
 f1  2  1/2 -  f2  6  3/2 +  47590373.89 C  2.45135D+13  3.24530D-02  2.24498D-04
                                         B  2.46701D+13  3.26604D-02  2.25932D-04
 f1  2  1/2 -  f2  7  3/2 +  47587372.47 C  5.25136D+10  6.95306D-05  4.81017D-07
                                         B  5.28429D+10  6.99667D-05  4.84033D-07
 f1  2  1/2 -  f2  8  3/2 +  47585739.09 C  3.71930D+10  4.92488D-05  3.40718D-07
                                         B  3.73122D+10  4.94066D-05  3.41809D-07
 f1  2  1/2 -  f2  9  3/2 +  47582345.00 C  1.66472D+14  2.20464D-01  1.52534D-03
                                         B  1.67375D+14  2.21660D-01  1.53362D-03
 f1  2  1/2 -  f2 10  3/2 +  47581132.06 C  6.98741D+11  9.25410D-04  6.40288D-06
                                         B  7.02013D+11  9.29744D-04  6.43286D-06
 f1  2  1/2 -  f2 11  3/2 +  47579229.79 C  2.75204D+12  3.64509D-03  2.52212D-05
                                         B  2.76444D+12  3.66151D-03  2.53349D-05
 f1  2  1/2 -  f2 12  3/2 +  47576810.25 C  5.41302D+12  7.17029D-03  4.96154D-05
                                         B  5.44291D+12  7.20988D-03  4.98894D-05
 f1  2  1/2 -  f2 13  3/2 +  47574835.27 C  2.10714D+11  2.79143D-04  1.93163D-06
                                         B  2.11044D+11  2.79580D-04  1.93466D-06
 f1  2  1/2 -  f2 14  3/2 +  47574070.50 C  3.66500D+12  4.85535D-03  3.35990D-05
                                         B  3.68973D+12  4.88812D-03  3.38257D-05
 f1  2  1/2 -  f2 15  3/2 +  47569665.00 C  1.89261D+13  2.50777D-02  1.73554D-04
                                         B  1.90177D+13  2.51991D-02  1.74394D-04
 f1  2  1/2 -  f2 16  3/2 +  47566245.63 C  2.22902D+11  2.95396D-04  2.04447D-06
                                         B  2.24188D+11  2.97099D-04  2.05626D-06
 f1  2  1/2 -  f2 17  3/2 +  47565560.09 C  5.84459D+11  7.74563D-04  5.36092D-06
                                         B  5.89017D+11  7.80603D-04  5.40273D-06
 f1  2  1/2 -  f2 18  3/2 +  47561250.79 C  6.92674D+12  9.18143D-03  6.35525D-05
                                         B  6.97005D+12  9.23884D-03  6.39499D-05
 f1  2  1/2 -  f2 19  3/2 +  47559845.17 C  7.39859D+12  9.80744D-03  6.78877D-05
                                         B  7.43251D+12  9.85240D-03  6.81989D-05
 f1  2  1/2 -  f2 20  3/2 +  47558083.82 C  2.09495D+12  2.77724D-03  1.92249D-05
                                         B  2.10328D+12  2.78827D-03  1.93013D-05
 f1  2  1/2 -  f2 21  3/2 +  47555922.25 C  3.02153D+11  4.00595D-04  2.77317D-06
                                         B  3.04029D+11  4.03083D-04  2.79039D-06
 f1  2  1/2 -  f2 22  3/2 +  47554691.94 C  1.59728D+12  2.11778D-03  1.46610D-05
                                         B  1.60094D+12  2.12264D-03  1.46946D-05
 f1  2  1/2 -  f2 23  3/2 +  47551972.61 C  1.08077D+12  1.43312D-03  9.92179D-06
                                         B  1.08619D+12  1.44031D-03  9.97153D-06
 f1  2  1/2 -  f2 24  3/2 +  47551428.47 C  2.08215D+12  2.76103D-03  1.91154D-05
                                         B  2.09385D+12  2.77656D-03  1.92229D-05
 f1  2  1/2 -  f2 25  3/2 +  47549107.91 C  7.76664D+11  1.03000D-03  7.13131D-06
                                         B  7.81819D+11  1.03683D-03  7.17865D-06
 f1  2  1/2 -  f2 26  3/2 +  47548293.22 C  1.00992D+12  1.33938D-03  9.27352D-06
                                         B  1.01327D+12  1.34383D-03  9.30431D-06
 f1  2  1/2 -  f2 27  3/2 +  47546551.64 C  9.37547D+11  1.24349D-03  8.60992D-06
                                         B  9.40410D+11  1.24729D-03  8.63622D-06
 f1  2  1/2 -  f2 28  3/2 +  47545821.70 C  1.21845D+11  1.61611D-04  1.11901D-06
                                         B  1.21848D+11  1.61615D-04  1.11904D-06
 f1  2  1/2 -  f2 29  3/2 +  47543887.22 C  1.02690D+12  1.36216D-03  9.43210D-06
                                         B  1.03509D+12  1.37302D-03  9.50732D-06
 f1  2  1/2 -  f2 30  3/2 +  47542949.85 C  2.01470D+10  2.67255D-05  1.85061D-07
                                         B  2.05069D+10  2.72029D-05  1.88367D-07
 f1  2  1/2 -  f2 31  3/2 +  47541514.82 C  2.56873D+11  3.40770D-04  2.35974D-06
                                         B  2.58646D+11  3.43121D-04  2.37602D-06
 f1  2  1/2 -  f2 32  3/2 +  47540367.21 C  7.66509D+11  1.01690D-03  7.04195D-06
                                         B  7.70827D+11  1.02263D-03  7.08162D-06
 f1  2  1/2 -  f2 33  3/2 +  47539719.43 C  5.05599D+10  6.70781D-05  4.64515D-07
                                         B  5.08516D+10  6.74651D-05  4.67195D-07
 f1  2  1/2 -  f2 34  3/2 +  47538436.45 C  4.50749D+11  5.98044D-04  4.14156D-06
                                         B  4.52902D+11  6.00900D-04  4.16134D-06
 f1  2  1/2 -  f2 35  3/2 +  47535889.98 C  3.91198D+12  5.19089D-03  3.59497D-05
                                         B  3.93284D+12  5.21856D-03  3.61414D-05
 f1  2  1/2 -  f2 36  3/2 +  47534671.59 C  2.83206D+11  3.75811D-04  2.60276D-06
                                         B  2.84275D+11  3.77229D-04  2.61258D-06
 f1  2  1/2 -  f2 37  3/2 +  47534005.37 C  4.98332D+11  6.61299D-04  4.58004D-06
                                         B  5.01108D+11  6.64982D-04  4.60555D-06
 f1  2  1/2 -  f2 38  3/2 +  47532991.33 C  2.44778D+10  3.24840D-05  2.24983D-07
                                         B  2.45630D+10  3.25971D-05  2.25767D-07
 f1  2  1/2 -  f2 39  3/2 +  47532413.99 C  1.19520D+12  1.58616D-03  1.09859D-05
                                         B  1.19931D+12  1.59163D-03  1.10237D-05
 f1  2  1/2 -  f2 40  3/2 +  47530130.24 C  1.73729D+10  2.30581D-05  1.59709D-07
                                         B  1.77224D+10  2.35219D-05  1.62922D-07
 f1  2  1/2 -  f2 41  3/2 +  47528921.22 C  3.21750D+12  4.27062D-03  2.95807D-05
                                         B  3.22835D+12  4.28502D-03  2.96805D-05
 f1  2  1/2 -  f2 42  3/2 +  47524291.81 C  4.71608D+11  6.26091D-04  4.33708D-06
                                         B  4.72262D+11  6.26959D-04  4.34309D-06
 f1  2  1/2 -  f2 43  3/2 +  47523146.99 C  7.65983D+11  1.01694D-03  7.04478D-06
                                         B  7.69034D+11  1.02099D-03  7.07283D-06
 f1  2  1/2 -  f2 44  3/2 +  47522492.82 C  4.43059D+12  5.88235D-03  4.07499D-05
                                         B  4.45146D+12  5.91006D-03  4.09419D-05
 f1  2  1/2 -  f2 45  3/2 +  47521843.41 C  2.70252D+10  3.58815D-05  2.48572D-07
                                         B  2.74808D+10  3.64864D-05  2.52763D-07
 f1  2  1/2 -  f2 46  3/2 +  47521656.83 C  3.71278D+11  4.92951D-04  3.41498D-06
                                         B  3.73241D+11  4.95557D-04  3.43303D-06
 f1  2  1/2 -  f2 47  3/2 +  47520925.28 C  9.68706D+10  1.28620D-04  8.91047D-07
                                         B  9.71053D+10  1.28932D-04  8.93206D-07
 f1  2  1/2 -  f2 48  3/2 +  47519119.76 C  1.81771D+10  2.41365D-05  1.67218D-07
                                         B  1.84949D+10  2.45585D-05  1.70141D-07
 f1  2  1/2 -  f2 49  3/2 +  47518286.44 C  1.09707D+10  1.45680D-05  1.00929D-07
                                         B  1.09556D+10  1.45480D-05  1.00790D-07
 f1  2  1/2 -  f2 50  3/2 +  47517254.76 C  2.65867D+11  3.53061D-04  2.44610D-06
                                         B  2.66808D+11  3.54310D-04  2.45475D-06
 f1  2  1/2 -  f2 51  3/2 +  47516496.41 C  1.88606D+10  2.50470D-05  1.73535D-07
                                         B  1.89910D+10  2.52202D-05  1.74735D-07
 f1  2  1/2 -  f2 52  3/2 +  47513381.78 C  2.75034D+11  3.65294D-04  2.53106D-06
                                         B  2.76888D+11  3.67757D-04  2.54812D-06
 f1  2  1/2 -  f2 53  3/2 +  47512932.51 C  1.15214D+11  1.53027D-04  1.06031D-06
                                         B  1.16140D+11  1.54257D-04  1.06883D-06
 f1  2  1/2 -  f2 54  3/2 +  47512876.48 C  1.01222D+12  1.34443D-03  9.31543D-06
                                         B  1.01828D+12  1.35249D-03  9.37126D-06
 f1  2  1/2 -  f2 55  3/2 +  47509815.88 C  1.43660D+11  1.90835D-04  1.32236D-06
                                         B  1.44145D+11  1.91479D-04  1.32682D-06
 f1  2  1/2 -  f2 56  3/2 +  47509098.19 C  1.61662D+12  2.14754D-03  1.48813D-05
                                         B  1.62561D+12  2.15949D-03  1.49641D-05
 f1  2  1/2 -  f2 57  3/2 +  47507839.65 C  2.07195D+11  2.75255D-04  1.90742D-06
                                         B  2.08272D+11  2.76686D-04  1.91733D-06
 f1  2  1/2 -  f2 58  3/2 +  47505945.05 C  2.09910D+12  2.78885D-03  1.93265D-05
                                         B  2.10922D+12  2.80229D-03  1.94196D-05
 f1  2  1/2 -  f2 59  3/2 +  47504733.10 C  1.75203D+11  2.32785D-04  1.61322D-06
                                         B  1.75575D+11  2.33279D-04  1.61665D-06
 f1  2  1/2 -  f2 60  3/2 +  47503801.39 C  1.44625D+10  1.92165D-05  1.33175D-07
                                         B  1.43347D+10  1.90467D-05  1.31998D-07
 f1  2  1/2 -  f2 61  3/2 +  47502316.74 C  7.70789D+09  1.02422D-05  7.09830D-08
                                         B  7.71955D+09  1.02577D-05  7.10904D-08
 f1  2  1/2 -  f2 62  3/2 +  47501966.92 C  1.23433D+10  1.64020D-05  1.13674D-07
                                         B  1.22159D+10  1.62327D-05  1.12501D-07
 f1  2  1/2 -  f2 63  3/2 +  47500698.21 C  3.40478D+10  4.52456D-05  3.13583D-07
                                         B  3.44656D+10  4.58009D-05  3.17431D-07
 f1  2  1/2 -  f2 64  3/2 +  47500353.86 C  4.58403D+10  6.09174D-05  4.22202D-07
                                         B  4.53418D+10  6.02550D-05  4.17611D-07
 f1  2  1/2 -  f2 65  3/2 +  47496734.19 C  7.70816D+11  1.02450D-03  7.10105D-06
                                         B  7.76182D+11  1.03163D-03  7.15048D-06
 f1  2  1/2 -  f2 66  3/2 +  47495955.62 C  6.48325D+11  8.61722D-04  5.97291D-06
                                         B  6.51488D+11  8.65927D-04  6.00206D-06
 f1  2  1/2 -  f2 67  3/2 +  47493796.87 C  6.22930D+12  8.28044D-03  5.73974D-05
                                         B  6.26553D+12  8.32859D-03  5.77312D-05
 f1  2  1/2 -  f2 68  3/2 +  47493088.32 C  1.18788D+11  1.57907D-04  1.09458D-06
                                         B  1.18970D+11  1.58149D-04  1.09625D-06
 f1  2  1/2 -  f2 69  3/2 +  47491276.06 C  2.28514D+12  3.03790D-03  2.10589D-05
                                         B  2.29900D+12  3.05633D-03  2.11866D-05
 f1  2  1/2 -  f2 70  3/2 +  47490853.34 C  2.41333D+11  3.20837D-04  2.22408D-06
                                         B  2.42116D+11  3.21878D-04  2.23129D-06
 f1  2  1/2 -  f2 71  3/2 +  47489510.65 C  3.12365D+12  4.15293D-03  2.87894D-05
                                         B  3.14325D+12  4.17899D-03  2.89700D-05
 f1  2  1/2 -  f2 72  3/2 +  47487635.59 C  1.42443D+12  1.89395D-03  1.31299D-05
                                         B  1.43177D+12  1.90371D-03  1.31976D-05
 f1  2  1/2 -  f2 73  3/2 +  47487005.88 C  2.33478D+11  3.10445D-04  2.15221D-06
                                         B  2.34300D+11  3.11537D-04  2.15979D-06
 f1  2  1/2 -  f2 74  3/2 +  47485499.10 C  5.12772D+11  6.81852D-04  4.72721D-06
                                         B  5.15910D+11  6.86025D-04  4.75614D-06
 f1  2  1/2 -  f2 75  3/2 +  47483975.86 C  1.53860D+11  2.04606D-04  1.41856D-06
                                         B  1.54653D+11  2.05661D-04  1.42587D-06
 f1  2  1/2 -  f2 76  3/2 +  47482985.31 C  1.72840D+11  2.29857D-04  1.59366D-06
                                         B  1.72872D+11  2.29898D-04  1.59394D-06
 f1  2  1/2 -  f2 77  3/2 +  47482056.35 C  1.34471D+11  1.78837D-04  1.23995D-06
                                         B  1.35472D+11  1.80168D-04  1.24918D-06
 f1  2  1/2 -  f2 78  3/2 +  47480193.94 C  1.16287D+11  1.54666D-04  1.07240D-06
                                         B  1.16992D+11  1.55604D-04  1.07891D-06
 f1  2  1/2 -  f2 79  3/2 +  47477818.85 C  4.13422D+11  5.49920D-04  3.81316D-06
                                         B  4.15949D+11  5.53282D-04  3.83647D-06
 f1  2  1/2 -  f2 80  3/2 +  47476615.69 C  5.22577D+10  6.95150D-05  4.82030D-07
                                         B  5.25718D+10  6.99328D-05  4.84928D-07
 f1  2  1/2 -  f2 81  3/2 +  47475438.82 C  6.55139D+09  8.71532D-06  6.04352D-08
                                         B  6.56601D+09  8.73477D-06  6.05700D-08
 f1  2  1/2 -  f2 82  3/2 +  47472754.69 C  3.87574D+11  5.15649D-04  3.57590D-06
                                         B  3.89694D+11  5.18468D-04  3.59545D-06
 f1  2  1/2 -  f2 83  3/2 +  47472521.09 C  4.68000D+10  6.22657D-05  4.31799D-07
                                         B  4.71024D+10  6.26681D-05  4.34590D-07
 f1  2  1/2 -  f2 84  3/2 +  47471297.49 C  4.04141D+11  5.37723D-04  3.72909D-06
                                         B  4.06796D+11  5.41256D-04  3.75359D-06
 f1  2  1/2 -  f2 85  3/2 +  47469973.18 C  1.24237D+11  1.65310D-04  1.14645D-06
                                         B  1.24998D+11  1.66323D-04  1.15347D-06
 f1  2  1/2 -  f2 86  3/2 +  47468788.50 C  8.50488D+11  1.13172D-03  7.84887D-06
                                         B  8.55196D+11  1.13799D-03  7.89232D-06
 f1  2  1/2 -  f2 87  3/2 +  47465856.34 C  2.45922D+12  3.27282D-03  2.26995D-05
                                         B  2.47365D+12  3.29202D-03  2.28327D-05
 f1  2  1/2 -  f2 88  3/2 +  47463927.72 C  3.06891D+11  4.08455D-04  2.83306D-06
                                         B  3.08616D+11  4.10752D-04  2.84899D-06
 f1  3  1/2 -  f2  1  3/2 +  47635404.43 C  9.85360D+10  1.30204D-04  8.99848D-07
                                         B  9.92851D+10  1.31193D-04  9.06688D-07
 f1  3  1/2 -  f2  2  3/2 +  47614661.01 C  4.47879D+12  5.92334D-03  4.09545D-05
                                         B  4.50836D+12  5.96246D-03  4.12250D-05
 f1  3  1/2 -  f2  3  3/2 +  47608460.32 C  2.12788D+11  2.81493D-04  1.94652D-06
                                         B  2.15026D+11  2.84453D-04  1.96699D-06
 f1  3  1/2 -  f2  4  3/2 +  47600767.80 C  2.52737D+12  3.34448D-03  2.31307D-05
                                         B  2.54172D+12  3.36347D-03  2.32621D-05
 f1  3  1/2 -  f2  5  3/2 +  47595916.52 C  2.13123D+12  2.82084D-03  1.95112D-05
                                         B  2.14296D+12  2.83636D-03  1.96186D-05
 f1  3  1/2 -  f2  6  3/2 +  47593500.46 C  6.66970D+12  8.82874D-03  6.10698D-05
                                         B  6.71253D+12  8.88543D-03  6.14620D-05
 f1  3  1/2 -  f2  7  3/2 +  47590499.04 C  1.79499D+12  2.37635D-03  1.64386D-05
                                         B  1.80773D+12  2.39321D-03  1.65553D-05
 f1  3  1/2 -  f2  8  3/2 +  47588865.67 C  9.43702D+12  1.24943D-02  8.64335D-05
                                         B  9.48946D+12  1.25637D-02  8.69138D-05
 f1  3  1/2 -  f2  9  3/2 +  47585471.57 C  5.58793D+11  7.39929D-04  5.11907D-06
                                         B  5.60322D+11  7.41953D-04  5.13308D-06
 f1  3  1/2 -  f2 10  3/2 +  47584258.63 C  8.34376D+13  1.10490D-01  7.64426D-04
                                         B  8.39464D+13  1.11164D-01  7.69087D-04
 f1  3  1/2 -  f2 11  3/2 +  47582356.36 C  1.75538D+13  2.32469D-02  1.60841D-04
                                         B  1.76635D+13  2.33923D-02  1.61846D-04
 f1  3  1/2 -  f2 12  3/2 +  47579936.82 C  2.77549D+11  3.67604D-04  2.54350D-06
                                         B  2.79546D+11  3.70248D-04  2.56180D-06
 f1  3  1/2 -  f2 13  3/2 +  47577961.84 C  4.98553D+12  6.60371D-03  4.56938D-05
                                         B  5.01275D+12  6.63976D-03  4.59433D-05
 f1  3  1/2 -  f2 14  3/2 +  47577197.07 C  3.29028D+13  4.35836D-02  3.01578D-04
                                         B  3.30770D+13  4.38144D-02  3.03175D-04
 f1  3  1/2 -  f2 15  3/2 +  47572791.57 C  1.87077D+13  2.47851D-02  1.71517D-04
                                         B  1.88024D+13  2.49106D-02  1.72386D-04
 f1  3  1/2 -  f2 16  3/2 +  47569372.20 C  2.60981D+12  3.45814D-03  2.39326D-05
                                         B  2.62661D+12  3.48040D-03  2.40867D-05
 f1  3  1/2 -  f2 17  3/2 +  47568686.66 C  4.20948D+12  5.57794D-03  3.86037D-05
                                         B  4.23558D+12  5.61253D-03  3.88430D-05
 f1  3  1/2 -  f2 18  3/2 +  47564377.36 C  2.10546D+12  2.79043D-03  1.93137D-05
                                         B  2.11114D+12  2.79796D-03  1.93658D-05
 f1  3  1/2 -  f2 19  3/2 +  47562971.74 C  1.82160D+12  2.41437D-03  1.67113D-05
                                         B  1.83678D+12  2.43448D-03  1.68505D-05
 f1  3  1/2 -  f2 20  3/2 +  47561210.39 C  3.10273D+12  4.11270D-03  2.84675D-05
                                         B  3.11555D+12  4.12968D-03  2.85851D-05
 f1  3  1/2 -  f2 21  3/2 +  47559048.82 C  1.22589D+10  1.62507D-05  1.12490D-07
                                         B  1.21527D+10  1.61099D-05  1.11516D-07
 f1  3  1/2 -  f2 22  3/2 +  47557818.52 C  1.60205D+13  2.12383D-02  1.47019D-04
                                         B  1.60990D+13  2.13423D-02  1.47739D-04
 f1  3  1/2 -  f2 23  3/2 +  47555099.18 C  2.14863D+11  2.84875D-04  1.97212D-06
                                         B  2.15943D+11  2.86308D-04  1.98204D-06
 f1  3  1/2 -  f2 24  3/2 +  47554555.04 C  4.61825D+11  6.12323D-04  4.23901D-06
                                         B  4.65188D+11  6.16782D-04  4.26987D-06
 f1  3  1/2 -  f2 25  3/2 +  47552234.48 C  1.93653D+12  2.56785D-03  1.77777D-05
                                         B  1.94645D+12  2.58101D-03  1.78687D-05
 f1  3  1/2 -  f2 26  3/2 +  47551419.79 C  9.56971D+09  1.26899D-05  8.78560D-08
                                         B  9.48250D+09  1.25743D-05  8.70554D-08
 f1  3  1/2 -  f2 27  3/2 +  47549678.21 C  5.61813D+12  7.45049D-03  5.15837D-05
                                         B  5.65480D+12  7.49911D-03  5.19204D-05
 f1  3  1/2 -  f2 28  3/2 +  47548948.27 C  1.89304D+12  2.51053D-03  1.73820D-05
                                         B  1.90298D+12  2.52371D-03  1.74733D-05
 f1  3  1/2 -  f2 29  3/2 +  47547013.79 C  1.54992D+10  2.05565D-05  1.42332D-07
                                         B  1.56203D+10  2.07171D-05  1.43444D-07
 f1  3  1/2 -  f2 30  3/2 +  47546076.42 C  1.30014D+11  1.72444D-04  1.19401D-06
                                         B  1.31817D+11  1.74836D-04  1.21057D-06
 f1  3  1/2 -  f2 31  3/2 +  47544641.39 C  2.32864D+12  3.08878D-03  2.13876D-05
                                         B  2.34534D+12  3.11093D-03  2.15409D-05
 f1  3  1/2 -  f2 32  3/2 +  47543493.78 C  5.30314D+11  7.03458D-04  4.87105D-06
                                         B  5.36268D+11  7.11357D-04  4.92574D-06
 f1  3  1/2 -  f2 33  3/2 +  47542846.00 C  2.29873D+11  3.04934D-04  2.11152D-06
                                         B  2.31469D+11  3.07051D-04  2.12618D-06
 f1  3  1/2 -  f2 34  3/2 +  47541563.02 C  3.13513D+12  4.15907D-03  2.88004D-05
                                         B  3.15527D+12  4.18579D-03  2.89854D-05
 f1  3  1/2 -  f2 35  3/2 +  47539016.56 C  1.62099D+09  2.15064D-06  1.48934D-08
                                         B  1.55035D+09  2.05691D-06  1.42443D-08
 f1  3  1/2 -  f2 36  3/2 +  47537798.16 C  5.29144D+11  7.02075D-04  4.86206D-06
                                         B  5.31008D+11  7.04548D-04  4.87918D-06
 f1  3  1/2 -  f2 37  3/2 +  47537131.94 C  2.85366D+11  3.78637D-04  2.62220D-06
                                         B  2.87082D+11  3.80915D-04  2.63797D-06
 f1  3  1/2 -  f2 38  3/2 +  47536117.90 C  8.28056D+11  1.09875D-03  7.60942D-06
                                         B  8.32519D+11  1.10467D-03  7.65044D-06
 f1  3  1/2 -  f2 39  3/2 +  47535540.56 C  3.11634D+12  4.13520D-03  2.86387D-05
                                         B  3.13486D+12  4.15977D-03  2.88089D-05
 f1  3  1/2 -  f2 40  3/2 +  47533256.81 C  1.66479D+12  2.20929D-03  1.53014D-05
                                         B  1.67451D+12  2.22219D-03  1.53907D-05
 f1  3  1/2 -  f2 41  3/2 +  47532047.79 C  2.31046D+10  3.06629D-05  2.12375D-07
                                         B  2.31474D+10  3.07198D-05  2.12768D-07
 f1  3  1/2 -  f2 42  3/2 +  47527418.38 C  1.16366D+11  1.54464D-04  1.06994D-06
                                         B  1.17550D+11  1.56035D-04  1.08082D-06
 f1  3  1/2 -  f2 43  3/2 +  47526273.57 C  4.57681D+09  6.07552D-06  4.20848D-08
                                         B  4.74574D+09  6.29976D-06  4.36381D-08
 f1  3  1/2 -  f2 44  3/2 +  47525619.39 C  1.11117D+12  1.47507D-03  1.02179D-05
                                         B  1.11591D+12  1.48136D-03  1.02615D-05
 f1  3  1/2 -  f2 45  3/2 +  47524969.98 C  3.37005D+11  4.47385D-04  3.09909D-06
                                         B  3.38299D+11  4.49102D-04  3.11099D-06
 f1  3  1/2 -  f2 46  3/2 +  47524783.40 C  1.29845D+12  1.72374D-03  1.19406D-05
                                         B  1.30498D+12  1.73241D-03  1.20007D-05
 f1  3  1/2 -  f2 47  3/2 +  47524051.85 C  2.11379D+11  2.80622D-04  1.94395D-06
                                         B  2.12793D+11  2.82499D-04  1.95695D-06
 f1  3  1/2 -  f2 48  3/2 +  47522246.33 C  4.55187D+11  6.04343D-04  4.18661D-06
                                         B  4.56937D+11  6.06667D-04  4.20270D-06
 f1  3  1/2 -  f2 49  3/2 +  47521413.01 C  1.03446D+12  1.37348D-03  9.51500D-06
                                         B  1.04071D+12  1.38177D-03  9.57245D-06
 f1  3  1/2 -  f2 50  3/2 +  47520381.33 C  1.92431D+10  2.55507D-05  1.77010D-07
                                         B  1.91246D+10  2.53933D-05  1.75920D-07
 f1  3  1/2 -  f2 51  3/2 +  47519622.98 C  6.92385D+11  9.19369D-04  6.36931D-06
                                         B  6.95526D+11  9.23539D-04  6.39820D-06
 f1  3  1/2 -  f2 52  3/2 +  47516508.35 C  1.44914D+11  1.92446D-04  1.33334D-06
                                         B  1.45763D+11  1.93574D-04  1.34115D-06
 f1  3  1/2 -  f2 53  3/2 +  47516059.08 C  3.42780D+11  4.55222D-04  3.15397D-06
                                         B  3.44862D+11  4.57987D-04  3.17313D-06
 f1  3  1/2 -  f2 54  3/2 +  47516003.05 C  8.63528D+11  1.14679D-03  7.94548D-06
                                         B  8.65821D+11  1.14984D-03  7.96658D-06
 f1  3  1/2 -  f2 55  3/2 +  47512942.45 C  8.95679D+11  1.18964D-03  8.24290D-06
                                         B  8.99921D+11  1.19528D-03  8.28194D-06
 f1  3  1/2 -  f2 56  3/2 +  47512224.76 C  4.52828D+10  6.01465D-05  4.16755D-07
                                         B  4.55047D+10  6.04412D-05  4.18797D-07
 f1  3  1/2 -  f2 57  3/2 +  47510966.22 C  1.33242D+12  1.76986D-03  1.22637D-05
                                         B  1.34010D+12  1.78007D-03  1.23344D-05
 f1  3  1/2 -  f2 58  3/2 +  47509071.62 C  3.08742D+11  4.10138D-04  2.84203D-06
                                         B  3.08551D+11  4.09884D-04  2.84027D-06
 f1  3  1/2 -  f2 59  3/2 +  47507859.67 C  5.49745D+12  7.30328D-03  5.06091D-05
                                         B  5.53083D+12  7.34763D-03  5.09163D-05
 f1  3  1/2 -  f2 60  3/2 +  47506927.96 C  3.35292D+12  4.45448D-03  3.08685D-05
                                         B  3.36759D+12  4.47397D-03  3.10036D-05
 f1  3  1/2 -  f2 61  3/2 +  47505443.31 C  6.37104D+12  8.46470D-03  5.86602D-05
                                         B  6.40650D+12  8.51182D-03  5.89867D-05
 f1  3  1/2 -  f2 62  3/2 +  47505093.49 C  3.27866D+12  4.35616D-03  3.01883D-05
                                         B  3.29767D+12  4.38142D-03  3.03634D-05
 f1  3  1/2 -  f2 63  3/2 +  47503824.78 C  3.84069D+10  5.10317D-05  3.53661D-07
                                         B  3.89891D+10  5.18052D-05  3.59022D-07
 f1  3  1/2 -  f2 64  3/2 +  47503480.43 C  4.84206D+12  6.43379D-03  4.45879D-05
                                         B  4.87314D+12  6.47510D-03  4.48742D-05
 f1  3  1/2 -  f2 65  3/2 +  47499860.76 C  3.17776D+12  4.22303D-03  2.92690D-05
                                         B  3.19700D+12  4.24860D-03  2.94462D-05
 f1  3  1/2 -  f2 66  3/2 +  47499082.19 C  3.34805D+11  4.44948D-04  3.08389D-06
                                         B  3.36717D+11  4.47488D-04  3.10150D-06
 f1  3  1/2 -  f2 67  3/2 +  47496923.45 C  3.17896D+10  4.22515D-05  2.92855D-07
                                         B  3.19226D+10  4.24282D-05  2.94080D-07
 f1  3  1/2 -  f2 68  3/2 +  47496214.89 C  5.79667D+12  7.70456D-03  5.34029D-05
                                         B  5.82601D+12  7.74356D-03  5.36732D-05
 f1  3  1/2 -  f2 69  3/2 +  47494402.64 C  1.23146D+12  1.63690D-03  1.13463D-05
                                         B  1.23949D+12  1.64758D-03  1.14204D-05
 f1  3  1/2 -  f2 70  3/2 +  47493979.91 C  4.38021D+12  5.82244D-03  4.03592D-05
                                         B  4.40479D+12  5.85512D-03  4.05857D-05
 f1  3  1/2 -  f2 71  3/2 +  47492637.22 C  1.85589D+13  2.46710D-02  1.71016D-04
                                         B  1.86777D+13  2.48290D-02  1.72111D-04
 f1  3  1/2 -  f2 72  3/2 +  47490762.16 C  1.94138D+12  2.58095D-03  1.78914D-05
                                         B  1.95261D+12  2.59588D-03  1.79950D-05
 f1  3  1/2 -  f2 73  3/2 +  47490132.45 C  4.23348D+09  5.62832D-06  3.90167D-08
                                         B  4.32609D+09  5.75144D-06  3.98702D-08
 f1  3  1/2 -  f2 74  3/2 +  47488625.68 C  4.68701D+11  6.23167D-04  4.32007D-06
                                         B  4.71103D+11  6.26361D-04  4.34221D-06
 f1  3  1/2 -  f2 75  3/2 +  47487102.43 C  1.79409D+12  2.38551D-03  1.65379D-05
                                         B  1.80499D+12  2.40001D-03  1.66384D-05
 f1  3  1/2 -  f2 76  3/2 +  47486111.88 C  1.13070D+10  1.50350D-05  1.04234D-07
                                         B  1.14919D+10  1.52808D-05  1.05939D-07
 f1  3  1/2 -  f2 77  3/2 +  47485182.92 C  7.79933D+11  1.03712D-03  7.19029D-06
                                         B  7.84340D+11  1.04298D-03  7.23092D-06
 f1  3  1/2 -  f2 78  3/2 +  47483320.51 C  9.40389D+11  1.25058D-03  8.67057D-06
                                         B  9.45842D+11  1.25784D-03  8.72085D-06
 f1  3  1/2 -  f2 79  3/2 +  47480945.42 C  4.28073D+11  5.69334D-04  3.94751D-06
                                         B  4.30414D+11  5.72448D-04  3.96910D-06
 f1  3  1/2 -  f2 80  3/2 +  47479742.26 C  1.28953D+11  1.71516D-04  1.18924D-06
                                         B  1.29583D+11  1.72353D-04  1.19505D-06
 f1  3  1/2 -  f2 81  3/2 +  47478565.39 C  3.26434D+10  4.34198D-05  3.01069D-07
                                         B  3.28259D+10  4.36626D-05  3.02752D-07
 f1  3  1/2 -  f2 82  3/2 +  47475881.26 C  1.96523D+11  2.61430D-04  1.81283D-06
                                         B  1.98059D+11  2.63474D-04  1.82701D-06
 f1  3  1/2 -  f2 83  3/2 +  47475647.66 C  1.38846D+12  1.84705D-03  1.28080D-05
                                         B  1.39523D+12  1.85606D-03  1.28705D-05
 f1  3  1/2 -  f2 84  3/2 +  47474424.06 C  5.37567D+10  7.15156D-05  4.95926D-07
                                         B  5.42034D+10  7.21098D-05  5.00047D-07
 f1  3  1/2 -  f2 85  3/2 +  47473099.75 C  2.91701D+11  3.88088D-04  2.69127D-06
                                         B  2.93732D+11  3.90790D-04  2.71001D-06
 f1  3  1/2 -  f2 86  3/2 +  47471915.08 C  6.33341D+11  8.42659D-04  5.84374D-06
                                         B  6.36789D+11  8.47246D-04  5.87555D-06
 f1  3  1/2 -  f2 87  3/2 +  47468982.91 C  6.74665D+10  8.97751D-05  6.22618D-07
                                         B  6.80570D+10  9.05610D-05  6.28068D-07
 f1  3  1/2 -  f2 88  3/2 +  47467054.29 C  2.67943D+08  3.56571D-07  2.47303D-09
                                         B  2.72702D+08  3.62903D-07  2.51695D-09
 f1  4  1/2 -  f2  1  3/2 +  47641362.92 C  2.77215D+10  3.66215D-05  2.53063D-07
                                         B  2.78449D+10  3.67845D-05  2.54188D-07
 f1  4  1/2 -  f2  2  3/2 +  47620619.51 C  1.31705D+10  1.74141D-05  1.20388D-07
                                         B  1.31433D+10  1.73781D-05  1.20139D-07
 f1  4  1/2 -  f2  3  3/2 +  47614418.81 C  6.62106D+11  8.75666D-04  6.05446D-06
                                         B  6.66655D+11  8.81683D-04  6.09606D-06
 f1  4  1/2 -  f2  4  3/2 +  47606726.30 C  1.52410D+11  2.01635D-04  1.39435D-06
                                         B  1.52950D+11  2.02348D-04  1.39929D-06
 f1  4  1/2 -  f2  5  3/2 +  47601875.02 C  5.09587D+10  6.74308D-05  4.66347D-07
                                         B  5.11247D+10  6.76504D-05  4.67867D-07
 f1  4  1/2 -  f2  6  3/2 +  47599458.96 C  3.35843D+13  4.44447D-02  3.07393D-04
                                         B  3.37652D+13  4.46841D-02  3.09048D-04
 f1  4  1/2 -  f2  7  3/2 +  47596457.54 C  3.21878D+12  4.26020D-03  2.94666D-05
                                         B  3.23902D+12  4.28698D-03  2.96519D-05
 f1  4  1/2 -  f2  8  3/2 +  47594824.16 C  2.07347D+11  2.74452D-04  1.89838D-06
                                         B  2.08319D+11  2.75738D-04  1.90727D-06
 f1  4  1/2 -  f2  9  3/2 +  47591430.07 C  1.25706D+12  1.66413D-03  1.15115D-05
                                         B  1.26305D+12  1.67205D-03  1.15664D-05
 f1  4  1/2 -  f2 10  3/2 +  47590217.13 C  1.38982D+13  1.83998D-02  1.27283D-04
                                         B  1.39732D+13  1.84990D-02  1.27969D-04
 f1  4  1/2 -  f2 11  3/2 +  47588314.86 C  2.15628D+11  2.85491D-04  1.97500D-06
                                         B  2.16957D+11  2.87251D-04  1.98718D-06
 f1  4  1/2 -  f2 12  3/2 +  47585895.32 C  3.53682D+11  4.68322D-04  3.23998D-06
                                         B  3.54696D+11  4.69665D-04  3.24927D-06
 f1  4  1/2 -  f2 13  3/2 +  47583920.34 C  1.29850D+12  1.71953D-03  1.18966D-05
                                         B  1.30363D+12  1.72632D-03  1.19437D-05
 f1  4  1/2 -  f2 14  3/2 +  47583155.57 C  2.35071D+12  3.11301D-03  2.15379D-05
                                         B  2.35760D+12  3.12213D-03  2.16010D-05
 f1  4  1/2 -  f2 15  3/2 +  47578750.07 C  6.68313D+10  8.85201D-05  6.12498D-07
                                         B  6.72106D+10  8.90225D-05  6.15974D-07
 f1  4  1/2 -  f2 16  3/2 +  47575330.70 C  2.47306D+09  3.27612D-06  2.26701D-08
                                         B  2.49317D+09  3.30275D-06  2.28544D-08
 f1  4  1/2 -  f2 17  3/2 +  47574645.16 C  1.48281D+12  1.96436D-03  1.35932D-05
                                         B  1.48776D+12  1.97093D-03  1.36386D-05
 f1  4  1/2 -  f2 18  3/2 +  47570335.86 C  4.86513D+13  6.44629D-02  4.46117D-04
                                         B  4.88539D+13  6.47313D-02  4.47975D-04
 f1  4  1/2 -  f2 19  3/2 +  47568930.24 C  5.10016D+12  6.75810D-03  4.67710D-05
                                         B  5.12891D+12  6.79620D-03  4.70347D-05
 f1  4  1/2 -  f2 20  3/2 +  47567168.89 C  6.03985D+12  8.00386D-03  5.53946D-05
                                         B  6.06715D+12  8.04003D-03  5.56450D-05
 f1  4  1/2 -  f2 21  3/2 +  47565007.32 C  3.62182D+12  4.79998D-03  3.32221D-05
                                         B  3.63673D+12  4.81975D-03  3.33589D-05
 f1  4  1/2 -  f2 22  3/2 +  47563777.01 C  6.65784D+11  8.82406D-04  6.10756D-06
                                         B  6.70617D+11  8.88811D-04  6.15189D-06
 f1  4  1/2 -  f2 23  3/2 +  47561057.68 C  1.32817D+10  1.76051D-05  1.21860D-07
                                         B  1.34920D+10  1.78839D-05  1.23790D-07
 f1  4  1/2 -  f2 24  3/2 +  47560513.54 C  5.08921D+12  6.74598D-03  4.66954D-05
                                         B  5.11679D+12  6.78253D-03  4.69484D-05
 f1  4  1/2 -  f2 25  3/2 +  47558192.98 C  3.28601D+12  4.35618D-03  3.01548D-05
                                         B  3.30644D+12  4.38326D-03  3.03422D-05
 f1  4  1/2 -  f2 26  3/2 +  47557378.29 C  1.38627D+11  1.83780D-04  1.27220D-06
                                         B  1.39512D+11  1.84954D-04  1.28033D-06
 f1  4  1/2 -  f2 27  3/2 +  47555636.71 C  1.47595D+12  1.95684D-03  1.35466D-05
                                         B  1.48522D+12  1.96913D-03  1.36316D-05
 f1  4  1/2 -  f2 28  3/2 +  47554906.77 C  1.05309D+11  1.39625D-04  9.66594D-07
                                         B  1.05352D+11  1.39681D-04  9.66982D-07
 f1  4  1/2 -  f2 29  3/2 +  47552972.29 C  2.80995D+12  3.72590D-03  2.57946D-05
                                         B  2.83017D+12  3.75271D-03  2.59802D-05
 f1  4  1/2 -  f2 30  3/2 +  47552034.92 C  6.62143D+11  8.78013D-04  6.07866D-06
                                         B  6.67461D+11  8.85066D-04  6.12748D-06
 f1  4  1/2 -  f2 31  3/2 +  47550599.89 C  4.34355D+12  5.75998D-03  3.98786D-05
                                         B  4.35907D+12  5.78055D-03  4.00211D-05
 f1  4  1/2 -  f2 32  3/2 +  47549452.28 C  1.13923D+11  1.51080D-04  1.04602D-06
                                         B  1.14078D+11  1.51286D-04  1.04744D-06
 f1  4  1/2 -  f2 33  3/2 +  47548804.50 C  4.77442D+12  6.33182D-03  4.38394D-05
                                         B  4.79500D+12  6.35912D-03  4.40284D-05
 f1  4  1/2 -  f2 34  3/2 +  47547521.52 C  1.30105D+12  1.72554D-03  1.19474D-05
                                         B  1.30376D+12  1.72914D-03  1.19723D-05
 f1  4  1/2 -  f2 35  3/2 +  47544975.06 C  5.05331D+12  6.70277D-03  4.64115D-05
                                         B  5.08151D+12  6.74017D-03  4.66704D-05
 f1  4  1/2 -  f2 36  3/2 +  47543756.66 C  8.07555D+08  1.07121D-06  7.41746D-09
                                         B  7.97346D+08  1.05766D-06  7.32369D-09
 f1  4  1/2 -  f2 37  3/2 +  47543090.44 C  1.42816D+12  1.89448D-03  1.31184D-05
                                         B  1.43172D+12  1.89921D-03  1.31511D-05
 f1  4  1/2 -  f2 38  3/2 +  47542076.40 C  8.15541D+11  1.08188D-03  7.49160D-06
                                         B  8.18926D+11  1.08637D-03  7.52269D-06
 f1  4  1/2 -  f2 39  3/2 +  47541499.06 C  2.25128D+12  2.98657D-03  2.06812D-05
                                         B  2.25774D+12  2.99513D-03  2.07404D-05
 f1  4  1/2 -  f2 40  3/2 +  47539215.31 C  9.33885D+11  1.23902D-03  8.58027D-06
                                         B  9.33760D+11  1.23885D-03  8.57912D-06
 f1  4  1/2 -  f2 41  3/2 +  47538006.29 C  7.13224D+10  9.46307D-05  6.55340D-07
                                         B  7.14608D+10  9.48143D-05  6.56612D-07
 f1  4  1/2 -  f2 42  3/2 +  47533376.88 C  1.18450D+12  1.57190D-03  1.08868D-05
                                         B  1.18951D+12  1.57855D-03  1.09329D-05
 f1  4  1/2 -  f2 43  3/2 +  47532232.07 C  1.09967D+12  1.45940D-03  1.01079D-05
                                         B  1.10255D+12  1.46322D-03  1.01344D-05
 f1  4  1/2 -  f2 44  3/2 +  47531577.89 C  2.44737D+10  3.24805D-05  2.24966D-07
                                         B  2.54164D+10  3.37317D-05  2.33631D-07
 f1  4  1/2 -  f2 45  3/2 +  47530928.48 C  5.23781D+10  6.95160D-05  4.81487D-07
                                         B  5.32273D+10  7.06431D-05  4.89293D-07
 f1  4  1/2 -  f2 46  3/2 +  47530741.90 C  3.74831D+11  4.97479D-04  3.44569D-06
                                         B  3.77436D+11  5.00935D-04  3.46963D-06
 f1  4  1/2 -  f2 47  3/2 +  47530010.35 C  1.97399D+12  2.61998D-03  1.81470D-05
                                         B  1.97960D+12  2.62742D-03  1.81986D-05
 f1  4  1/2 -  f2 48  3/2 +  47528204.83 C  1.34604D+12  1.78666D-03  1.23756D-05
                                         B  1.35277D+12  1.79560D-03  1.24375D-05
 f1  4  1/2 -  f2 49  3/2 +  47527371.51 C  4.82521D+12  6.40496D-03  4.43658D-05
                                         B  4.84194D+12  6.42716D-03  4.45196D-05
 f1  4  1/2 -  f2 50  3/2 +  47526339.83 C  1.95711D+12  2.59797D-03  1.79960D-05
                                         B  1.96312D+12  2.60595D-03  1.80513D-05
 f1  4  1/2 -  f2 51  3/2 +  47525581.48 C  2.04168D+10  2.71032D-05  1.87745D-07
                                         B  2.02707D+10  2.69093D-05  1.86402D-07
 f1  4  1/2 -  f2 52  3/2 +  47522466.85 C  5.93014D+10  7.87326D-05  5.45420D-07
                                         B  6.02002D+10  7.99259D-05  5.53687D-07
 f1  4  1/2 -  f2 53  3/2 +  47522017.58 C  3.54297D+11  4.70398D-04  3.25872D-06
                                         B  3.56728D+11  4.73626D-04  3.28107D-06
 f1  4  1/2 -  f2 54  3/2 +  47521961.55 C  3.80283D+12  5.04900D-03  3.49773D-05
                                         B  3.82086D+12  5.07294D-03  3.51432D-05
 f1  4  1/2 -  f2 55  3/2 +  47518900.95 C  1.17032D+11  1.55403D-04  1.07663D-06
                                         B  1.17369D+11  1.55850D-04  1.07973D-06
 f1  4  1/2 -  f2 56  3/2 +  47518183.26 C  3.76553D+12  5.00028D-03  3.46426D-05
                                         B  3.78491D+12  5.02602D-03  3.48209D-05
 f1  4  1/2 -  f2 57  3/2 +  47516924.72 C  7.31885D+11  9.71927D-04  6.73381D-06
                                         B  7.31769D+11  9.71774D-04  6.73275D-06
 f1  4  1/2 -  f2 58  3/2 +  47515030.12 C  3.08161D+12  4.09264D-03  2.83562D-05
                                         B  3.09649D+12  4.11241D-03  2.84932D-05
 f1  4  1/2 -  f2 59  3/2 +  47513818.17 C  4.10342D+12  5.44996D-03  3.77615D-05
                                         B  4.11831D+12  5.46975D-03  3.78986D-05
 f1  4  1/2 -  f2 60  3/2 +  47512886.46 C  4.98962D+11  6.62724D-04  4.59195D-06
                                         B  5.02004D+11  6.66764D-04  4.61994D-06
 f1  4  1/2 -  f2 61  3/2 +  47511401.81 C  6.16630D+10  8.19061D-05  5.67537D-07
                                         B  6.13372D+10  8.14734D-05  5.64539D-07
 f1  4  1/2 -  f2 62  3/2 +  47511051.99 C  2.35819D+11  3.13241D-04  2.17050D-06
                                         B  2.36343D+11  3.13936D-04  2.17531D-06
 f1  4  1/2 -  f2 63  3/2 +  47509783.28 C  5.30220D+07  7.04332D-08  4.88057D-10
                                         B  4.07456D+07  5.41256D-08  3.75055D-10
 f1  4  1/2 -  f2 64  3/2 +  47509438.93 C  7.59860D+12  1.00940D-02  6.99451D-05
                                         B  7.63080D+12  1.01367D-02  7.02415D-05
 f1  4  1/2 -  f2 65  3/2 +  47505819.26 C  4.86257D+12  6.46041D-03  4.47702D-05
                                         B  4.88865D+12  6.49505D-03  4.50103D-05
 f1  4  1/2 -  f2 66  3/2 +  47505040.69 C  1.50905D+10  2.00499D-05  1.38947D-07
                                         B  1.48025D+10  1.96673D-05  1.36295D-07
 f1  4  1/2 -  f2 67  3/2 +  47502881.95 C  2.94531D+13  3.91363D-02  2.71228D-04
                                         B  2.95795D+13  3.93042D-02  2.72392D-04
 f1  4  1/2 -  f2 68  3/2 +  47502173.39 C  8.14772D+10  1.08267D-04  7.50342D-07
                                         B  8.22236D+10  1.09259D-04  7.57216D-07
 f1  4  1/2 -  f2 69  3/2 +  47500361.13 C  1.11645D+13  1.48366D-02  1.02828D-04
                                         B  1.12096D+13  1.48965D-02  1.03243D-04
 f1  4  1/2 -  f2 70  3/2 +  47499938.41 C  5.22329D+11  6.94138D-04  4.81092D-06
                                         B  5.24122D+11  6.96521D-04  4.82744D-06
 f1  4  1/2 -  f2 71  3/2 +  47498595.72 C  9.33261D+12  1.24031D-02  8.59655D-05
                                         B  9.36350D+12  1.24441D-02  8.62500D-05
 f1  4  1/2 -  f2 72  3/2 +  47496720.66 C  7.26109D+12  9.65078D-03  6.68920D-05
                                         B  7.29188D+12  9.69170D-03  6.71756D-05
 f1  4  1/2 -  f2 73  3/2 +  47496090.95 C  1.42988D+07  1.90051D-08  1.31731D-10
                                         B  1.82733D+07  2.42878D-08  1.68348D-10
 f1  4  1/2 -  f2 74  3/2 +  47494584.17 C  4.05224D+12  5.38635D-03  3.73359D-05
                                         B  4.06722D+12  5.40627D-03  3.74739D-05
 f1  4  1/2 -  f2 75  3/2 +  47493060.93 C  3.60522D+12  4.79247D-03  3.32204D-05
                                         B  3.61758D+12  4.80890D-03  3.33343D-05
 f1  4  1/2 -  f2 76  3/2 +  47492070.38 C  6.85916D+10  9.11835D-05  6.32078D-07
                                         B  6.88367D+10  9.15093D-05  6.34337D-07
 f1  4  1/2 -  f2 77  3/2 +  47491141.42 C  1.72741D+12  2.29645D-03  1.59192D-05
                                         B  1.73513D+12  2.30671D-03  1.59903D-05
 f1  4  1/2 -  f2 78  3/2 +  47489279.01 C  9.64963D+11  1.28294D-03  8.89380D-06
                                         B  9.69436D+11  1.28889D-03  8.93503D-06
 f1  4  1/2 -  f2 79  3/2 +  47486903.92 C  3.07460D+12  4.08816D-03  2.83420D-05
                                         B  3.08404D+12  4.10072D-03  2.84290D-05
 f1  4  1/2 -  f2 80  3/2 +  47485700.76 C  5.68072D+10  7.55380D-05  5.23695D-07
                                         B  5.71072D+10  7.59370D-05  5.26461D-07
 f1  4  1/2 -  f2 81  3/2 +  47484523.89 C  2.24165D+10  2.98092D-05  2.06669D-07
                                         B  2.24003D+10  2.97877D-05  2.06519D-07
 f1  4  1/2 -  f2 82  3/2 +  47481839.76 C  2.88615D+12  3.83841D-03  2.66133D-05
                                         B  2.89640D+12  3.85205D-03  2.67079D-05
 f1  4  1/2 -  f2 83  3/2 +  47481606.16 C  8.04669D+09  1.07017D-05  7.42001D-08
                                         B  8.13398D+09  1.08178D-05  7.50050D-08
 f1  4  1/2 -  f2 84  3/2 +  47480382.56 C  2.71821D+12  3.61529D-03  2.50671D-05
                                         B  2.72743D+12  3.62755D-03  2.51521D-05
 f1  4  1/2 -  f2 85  3/2 +  47479058.25 C  1.22705D+10  1.63209D-05  1.13167D-07
                                         B  1.24721D+10  1.65891D-05  1.15026D-07
 f1  4  1/2 -  f2 86  3/2 +  47477873.58 C  1.21701D+12  1.61883D-03  1.12250D-05
                                         B  1.22294D+12  1.62672D-03  1.12797D-05
 f1  4  1/2 -  f2 87  3/2 +  47474941.41 C  1.15922D+13  1.54214D-02  1.06939D-04
                                         B  1.16375D+13  1.54816D-02  1.07357D-04
 f1  4  1/2 -  f2 88  3/2 +  47473012.79 C  2.12567D+11  2.82807D-04  1.96119D-06
                                         B  2.14054D+11  2.84786D-04  1.97491D-06
 f1  5  1/2 -  f2  1  3/2 +  47650461.29 C  5.89210D+08  7.78079D-07  5.37566D-09
                                         B  5.85047D+08  7.72581D-07  5.33768D-09
 f1  5  1/2 -  f2  2  3/2 +  47629717.88 C  6.31091D+11  8.34110D-04  5.76529D-06
                                         B  6.35140D+11  8.39462D-04  5.80228D-06
 f1  5  1/2 -  f2  3  3/2 +  47623517.18 C  2.02882D+10  2.68218D-05  1.85414D-07
                                         B  2.04225D+10  2.69994D-05  1.86642D-07
 f1  5  1/2 -  f2  4  3/2 +  47615824.67 C  3.42568D+12  4.53035D-03  3.13225D-05
                                         B  3.44866D+12  4.56074D-03  3.15326D-05
 f1  5  1/2 -  f2  5  3/2 +  47610973.39 C  5.12998D+13  6.78562D-02  4.69200D-04
                                         B  5.16378D+13  6.83033D-02  4.72292D-04
 f1  5  1/2 -  f2  6  3/2 +  47608557.33 C  1.68758D+11  2.23245D-04  1.54373D-06
                                         B  1.70101D+11  2.25021D-04  1.55602D-06
 f1  5  1/2 -  f2  7  3/2 +  47605555.91 C  4.80604D+12  6.35857D-03  4.39721D-05
                                         B  4.83797D+12  6.40082D-03  4.42643D-05
 f1  5  1/2 -  f2  8  3/2 +  47603922.53 C  1.10286D+12  1.45922D-03  1.00915D-05
                                         B  1.10948D+12  1.46799D-03  1.01521D-05
 f1  5  1/2 -  f2  9  3/2 +  47600528.44 C  2.37675D+13  3.14520D-02  2.17526D-04
                                         B  2.39121D+13  3.16434D-02  2.18850D-04
 f1  5  1/2 -  f2 10  3/2 +  47599315.49 C  5.00183D+11  6.61935D-04  4.57815D-06
                                         B  5.03006D+11  6.65671D-04  4.60399D-06
 f1  5  1/2 -  f2 11  3/2 +  47597413.23 C  3.53565D+12  4.67941D-03  3.23655D-05
                                         B  3.55508D+12  4.70512D-03  3.25434D-05
 f1  5  1/2 -  f2 12  3/2 +  47594993.69 C  3.01089D+12  3.98529D-03  2.75660D-05
                                         B  3.02843D+12  4.00851D-03  2.77266D-05
 f1  5  1/2 -  f2 13  3/2 +  47593018.71 C  4.27370D+12  5.65725D-03  3.91325D-05
                                         B  4.29832D+12  5.68983D-03  3.93579D-05
 f1  5  1/2 -  f2 14  3/2 +  47592253.94 C  1.56501D+13  2.07172D-02  1.43308D-04
                                         B  1.57457D+13  2.08438D-02  1.44184D-04
 f1  5  1/2 -  f2 15  3/2 +  47587848.44 C  1.97534D+13  2.61539D-02  1.80932D-04
                                         B  1.98645D+13  2.63010D-02  1.81950D-04
 f1  5  1/2 -  f2 16  3/2 +  47584429.07 C  2.39438D+12  3.17067D-03  2.19362D-05
                                         B  2.40733D+12  3.18781D-03  2.20548D-05
 f1  5  1/2 -  f2 17  3/2 +  47583743.53 C  2.07788D+13  2.75163D-02  1.90374D-04
                                         B  2.08799D+13  2.76503D-02  1.91301D-04
 f1  5  1/2 -  f2 18  3/2 +  47579434.23 C  3.05251D+12  4.04303D-03  2.79746D-05
                                         B  3.07051D+12  4.06686D-03  2.81394D-05
 f1  5  1/2 -  f2 19  3/2 +  47578028.60 C  9.52141D+12  1.26118D-02  8.72660D-05
                                         B  9.56927D+12  1.26752D-02  8.77047D-05
 f1  5  1/2 -  f2 20  3/2 +  47576267.26 C  1.96292D+12  2.60022D-03  1.79927D-05
                                         B  1.97087D+12  2.61075D-03  1.80655D-05
 f1  5  1/2 -  f2 21  3/2 +  47574105.69 C  8.25225D+11  1.09325D-03  7.56526D-06
                                         B  8.31174D+11  1.10113D-03  7.61980D-06
 f1  5  1/2 -  f2 22  3/2 +  47572875.38 C  7.58211D+11  1.00452D-03  6.95145D-06
                                         B  7.62044D+11  1.00960D-03  6.98659D-06
 f1  5  1/2 -  f2 23  3/2 +  47570156.05 C  3.93312D+12  5.21142D-03  3.60659D-05
                                         B  3.95336D+12  5.23823D-03  3.62515D-05
 f1  5  1/2 -  f2 24  3/2 +  47569611.90 C  5.13064D+12  6.79830D-03  4.70486D-05
                                         B  5.15726D+12  6.83357D-03  4.72927D-05
 f1  5  1/2 -  f2 25  3/2 +  47567291.35 C  3.15118D+12  4.17584D-03  2.89009D-05
                                         B  3.16447D+12  4.19345D-03  2.90227D-05
 f1  5  1/2 -  f2 26  3/2 +  47566476.66 C  3.46856D+12  4.59659D-03  3.18134D-05
                                         B  3.48446D+12  4.61765D-03  3.19592D-05
 f1  5  1/2 -  f2 27  3/2 +  47564735.08 C  1.20756D+13  1.60039D-02  1.10768D-04
                                         B  1.21333D+13  1.60804D-02  1.11298D-04
 f1  5  1/2 -  f2 28  3/2 +  47564005.14 C  6.87065D+11  9.10602D-04  6.30269D-06
                                         B  6.91339D+11  9.16267D-04  6.34190D-06
 f1  5  1/2 -  f2 29  3/2 +  47562070.66 C  6.52025D+10  8.64232D-05  5.98198D-07
                                         B  6.57670D+10  8.71715D-05  6.03378D-07
 f1  5  1/2 -  f2 30  3/2 +  47561133.28 C  1.36271D+12  1.80629D-03  1.25029D-05
                                         B  1.36931D+12  1.81503D-03  1.25634D-05
 f1  5  1/2 -  f2 31  3/2 +  47559698.26 C  7.24969D+08  9.61012D-07  6.65220D-09
                                         B  7.34822D+08  9.74074D-07  6.74261D-09
 f1  5  1/2 -  f2 32  3/2 +  47558550.65 C  2.29860D+12  3.04715D-03  2.10931D-05
                                         B  2.30699D+12  3.05827D-03  2.11701D-05
 f1  5  1/2 -  f2 33  3/2 +  47557902.87 C  4.60337D+12  6.10265D-03  4.22446D-05
                                         B  4.62571D+12  6.13226D-03  4.24496D-05
 f1  5  1/2 -  f2 34  3/2 +  47556619.89 C  3.44106D+12  4.56203D-03  3.15808D-05
                                         B  3.45728D+12  4.58353D-03  3.17296D-05
 f1  5  1/2 -  f2 35  3/2 +  47554073.42 C  2.95838D+13  3.92253D-02  2.71553D-04
                                         B  2.97280D+13  3.94165D-02  2.72876D-04
 f1  5  1/2 -  f2 36  3/2 +  47552855.02 C  1.55732D+13  2.06496D-02  1.42959D-04
                                         B  1.56376D+13  2.07350D-02  1.43550D-04
 f1  5  1/2 -  f2 37  3/2 +  47552188.81 C  7.41948D+10  9.83831D-05  6.81123D-07
                                         B  7.44640D+10  9.87400D-05  6.83594D-07
 f1  5  1/2 -  f2 38  3/2 +  47551174.77 C  5.61746D+12  7.44913D-03  5.15727D-05
                                         B  5.63778D+12  7.47606D-03  5.17592D-05
 f1  5  1/2 -  f2 39  3/2 +  47550597.43 C  1.47210D+11  1.95215D-04  1.35155D-06
                                         B  1.47593D+11  1.95723D-04  1.35507D-06
 f1  5  1/2 -  f2 40  3/2 +  47548313.68 C  7.06726D+10  9.37279D-05  6.48947D-07
                                         B  7.07988D+10  9.38952D-05  6.50105D-07
 f1  5  1/2 -  f2 41  3/2 +  47547104.66 C  4.39057D+11  5.82318D-04  4.03192D-06
                                         B  4.42038D+11  5.86272D-04  4.05930D-06
 f1  5  1/2 -  f2 42  3/2 +  47542475.24 C  8.17084D+10  1.08390D-04  7.50559D-07
                                         B  8.18808D+10  1.08619D-04  7.52142D-07
 f1  5  1/2 -  f2 43  3/2 +  47541330.43 C  5.71834D+11  7.58603D-04  5.25314D-06
                                         B  5.74785D+11  7.62519D-04  5.28025D-06
 f1  5  1/2 -  f2 44  3/2 +  47540676.26 C  6.42349D+12  8.52173D-03  5.90117D-05
                                         B  6.44918D+12  8.55581D-03  5.92477D-05
 f1  5  1/2 -  f2 45  3/2 +  47540026.85 C  8.85568D+11  1.17487D-03  8.13593D-06
                                         B  8.89213D+11  1.17971D-03  8.16941D-06
 f1  5  1/2 -  f2 46  3/2 +  47539840.27 C  5.40547D+12  7.17143D-03  4.96619D-05
                                         B  5.42454D+12  7.19673D-03  4.98371D-05
 f1  5  1/2 -  f2 47  3/2 +  47539108.72 C  1.73312D+12  2.29940D-03  1.59235D-05
                                         B  1.74052D+12  2.30922D-03  1.59915D-05
 f1  5  1/2 -  f2 48  3/2 +  47537303.20 C  4.69517D+10  6.22974D-05  4.31431D-07
                                         B  4.71996D+10  6.26263D-05  4.33708D-07
 f1  5  1/2 -  f2 49  3/2 +  47536469.87 C  1.04144D+12  1.38188D-03  9.57015D-06
                                         B  1.04426D+12  1.38561D-03  9.59599D-06
 f1  5  1/2 -  f2 50  3/2 +  47535438.20 C  3.98466D+08  5.28743D-07  3.66186D-09
                                         B  3.88096D+08  5.14981D-07  3.56656D-09
 f1  5  1/2 -  f2 51  3/2 +  47534679.85 C  4.25376D+10  5.64468D-05  3.90935D-07
                                         B  4.25850D+10  5.65097D-05  3.91371D-07
 f1  5  1/2 -  f2 52  3/2 +  47531565.22 C  8.85257D+11  1.17488D-03  8.13741D-06
                                         B  8.87465D+11  1.17781D-03  8.15771D-06
 f1  5  1/2 -  f2 53  3/2 +  47531115.94 C  3.81945D+12  5.06912D-03  3.51100D-05
                                         B  3.83303D+12  5.08715D-03  3.52348D-05
 f1  5  1/2 -  f2 54  3/2 +  47531059.92 C  9.64696D+10  1.28033D-04  8.86791D-07
                                         B  9.68801D+10  1.28578D-04  8.90565D-07
 f1  5  1/2 -  f2 55  3/2 +  47527999.32 C  7.65126D+11  1.01560D-03  7.03473D-06
                                         B  7.69034D+11  1.02079D-03  7.07067D-06
 f1  5  1/2 -  f2 56  3/2 +  47527281.63 C  1.81552D+10  2.40993D-05  1.66931D-07
                                         B  1.83183D+10  2.43157D-05  1.68430D-07
 f1  5  1/2 -  f2 57  3/2 +  47526023.09 C  5.82901D+11  7.73784D-04  5.35999D-06
                                         B  5.84579D+11  7.76011D-04  5.37542D-06
 f1  5  1/2 -  f2 58  3/2 +  47524128.49 C  3.91192D+11  5.19337D-04  3.59758D-06
                                         B  3.92866D+11  5.21559D-04  3.61298D-06
 f1  5  1/2 -  f2 59  3/2 +  47522916.54 C  1.47304D+11  1.95567D-04  1.35478D-06
                                         B  1.47895D+11  1.96352D-04  1.36022D-06
 f1  5  1/2 -  f2 60  3/2 +  47521984.83 C  2.29853D+11  3.05175D-04  2.11412D-06
                                         B  2.30571D+11  3.06129D-04  2.12073D-06
 f1  5  1/2 -  f2 61  3/2 +  47520500.18 C  2.35786D+11  3.13072D-04  2.16890D-06
                                         B  2.37474D+11  3.15312D-04  2.18442D-06
 f1  5  1/2 -  f2 62  3/2 +  47520150.35 C  6.97600D+11  9.26272D-04  6.41707D-06
                                         B  7.00636D+11  9.30303D-04  6.44499D-06
 f1  5  1/2 -  f2 63  3/2 +  47518881.65 C  2.06488D+11  2.74189D-04  1.89959D-06
                                         B  2.07264D+11  2.75219D-04  1.90672D-06
 f1  5  1/2 -  f2 64  3/2 +  47518537.30 C  1.90031D+12  2.52340D-03  1.74823D-05
                                         B  1.90643D+12  2.53153D-03  1.75386D-05
 f1  5  1/2 -  f2 65  3/2 +  47514917.62 C  1.44441D+11  1.91831D-04  1.32912D-06
                                         B  1.44519D+11  1.91934D-04  1.32984D-06
 f1  5  1/2 -  f2 66  3/2 +  47514139.06 C  1.41957D+11  1.88538D-04  1.30633D-06
                                         B  1.42017D+11  1.88617D-04  1.30687D-06
 f1  5  1/2 -  f2 67  3/2 +  47511980.31 C  3.88238D+10  5.15679D-05  3.57315D-07
                                         B  3.90227D+10  5.18321D-05  3.59146D-07
 f1  5  1/2 -  f2 68  3/2 +  47511271.76 C  1.04492D+12  1.38796D-03  9.61737D-06
                                         B  1.05050D+12  1.39537D-03  9.66872D-06
 f1  5  1/2 -  f2 69  3/2 +  47509459.50 C  1.94054D+07  2.57780D-08  1.78626D-10
                                         B  1.20644D+07  1.60263D-08  1.11053D-10
 f1  5  1/2 -  f2 70  3/2 +  47509036.78 C  3.05509D+09  4.05845D-06  2.81228D-08
                                         B  3.08667D+09  4.10039D-06  2.84135D-08
 f1  5  1/2 -  f2 71  3/2 +  47507694.09 C  2.42642D+11  3.22349D-04  2.23376D-06
                                         B  2.43284D+11  3.23202D-04  2.23968D-06
 f1  5  1/2 -  f2 72  3/2 +  47505819.03 C  1.61154D+11  2.14109D-04  1.48376D-06
                                         B  1.61552D+11  2.14637D-04  1.48742D-06
 f1  5  1/2 -  f2 73  3/2 +  47505189.32 C  3.17305D+11  4.21582D-04  2.92157D-06
                                         B  3.19267D+11  4.24189D-04  2.93964D-06
 f1  5  1/2 -  f2 74  3/2 +  47503682.54 C  2.15000D+09  2.85674D-06  1.97979D-08
                                         B  2.06693D+09  2.74638D-06  1.90330D-08
 f1  5  1/2 -  f2 75  3/2 +  47502159.30 C  1.25110D+11  1.66247D-04  1.15217D-06
                                         B  1.25621D+11  1.66925D-04  1.15687D-06
 f1  5  1/2 -  f2 76  3/2 +  47501168.75 C  2.01235D+11  2.67413D-04  1.85334D-06
                                         B  2.02190D+11  2.68682D-04  1.86213D-06
 f1  5  1/2 -  f2 77  3/2 +  47500239.78 C  5.65109D+10  7.50980D-05  5.20485D-07
                                         B  5.68238D+10  7.55138D-05  5.23366D-07
 f1  5  1/2 -  f2 78  3/2 +  47498377.38 C  2.31619D+08  3.07825D-07  2.13354D-09
                                         B  1.98427D+08  2.63713D-07  1.82780D-09
 f1  5  1/2 -  f2 79  3/2 +  47496002.29 C  1.93979D+09  2.57827D-06  1.78709D-08
                                         B  1.96493D+09  2.61168D-06  1.81025D-08
 f1  5  1/2 -  f2 80  3/2 +  47494799.13 C  2.53711D+11  3.37236D-04  2.33757D-06
                                         B  2.56566D+11  3.41031D-04  2.36387D-06
 f1  5  1/2 -  f2 81  3/2 +  47493622.26 C  2.71718D+12  3.61190D-03  2.50367D-05
                                         B  2.72893D+12  3.62752D-03  2.51449D-05
 f1  5  1/2 -  f2 82  3/2 +  47490938.12 C  2.13574D+12  2.83932D-03  1.96824D-05
                                         B  2.14684D+12  2.85408D-03  1.97848D-05
 f1  5  1/2 -  f2 83  3/2 +  47490704.53 C  9.03203D+07  1.20076D-07  8.32382D-10
                                         B  7.90091D+07  1.05038D-07  7.28139D-10
 f1  5  1/2 -  f2 84  3/2 +  47489480.93 C  2.53393D+12  3.36890D-03  2.33543D-05
                                         B  2.54789D+12  3.38745D-03  2.34829D-05
 f1  5  1/2 -  f2 85  3/2 +  47488156.62 C  6.56847D+10  8.73336D-05  6.05441D-07
                                         B  6.62043D+10  8.80245D-05  6.10230D-07
 f1  5  1/2 -  f2 86  3/2 +  47486971.94 C  7.72116D+12  1.02665D-02  7.11742D-05
                                         B  7.75599D+12  1.03128D-02  7.14952D-05
 f1  5  1/2 -  f2 87  3/2 +  47484039.78 C  1.30401D+08  1.73410D-07  1.20227D-09
                                         B  1.77626D+08  2.36210D-07  1.63767D-09
 f1  5  1/2 -  f2 88  3/2 +  47482111.16 C  1.83175D+11  2.43609D-04  1.68904D-06
                                         B  1.83947D+11  2.44637D-04  1.69616D-06
 f1  6  1/2 -  f2  1  3/2 +  47654956.64 C  1.85714D+09  2.45198D-06  1.69389D-08
                                         B  1.87121D+09  2.47055D-06  1.70672D-08
 f1  6  1/2 -  f2  2  3/2 +  47634213.23 C  1.94078D+11  2.56464D-04  1.77248D-06
                                         B  1.95374D+11  2.58177D-04  1.78432D-06
 f1  6  1/2 -  f2  3  3/2 +  47628012.53 C  3.64554D+11  4.81865D-04  3.33072D-06
                                         B  3.67159D+11  4.85308D-04  3.35452D-06
 f1  6  1/2 -  f2  4  3/2 +  47620320.01 C  1.52384D+12  2.01486D-03  1.39292D-05
                                         B  1.53379D+12  2.02800D-03  1.40201D-05
 f1  6  1/2 -  f2  5  3/2 +  47615468.73 C  6.83695D+10  9.04178D-05  6.25146D-07
                                         B  6.89977D+10  9.12486D-05  6.30890D-07
 f1  6  1/2 -  f2  6  3/2 +  47613052.68 C  6.36847D+10  8.42308D-05  5.82399D-07
                                         B  6.38723D+10  8.44789D-05  5.84114D-07
 f1  6  1/2 -  f2  7  3/2 +  47610051.26 C  5.24385D+12  6.93651D-03  4.79642D-05
                                         B  5.27454D+12  6.97710D-03  4.82450D-05
 f1  6  1/2 -  f2  8  3/2 +  47608417.88 C  2.19187D+11  2.89958D-04  2.00506D-06
                                         B  2.20498D+11  2.91692D-04  2.01705D-06
 f1  6  1/2 -  f2  9  3/2 +  47605023.78 C  1.54717D+10  2.04701D-05  1.41561D-07
                                         B  1.55773D+10  2.06098D-05  1.42527D-07
 f1  6  1/2 -  f2 10  3/2 +  47603810.84 C  8.37444D+12  1.10805D-02  7.66292D-05
                                         B  8.42827D+12  1.11517D-02  7.71217D-05
 f1  6  1/2 -  f2 11  3/2 +  47601908.58 C  1.58247D+12  2.09399D-03  1.44819D-05
                                         B  1.59352D+12  2.10861D-03  1.45830D-05
 f1  6  1/2 -  f2 12  3/2 +  47599489.04 C  3.32466D+13  4.39978D-02  3.04302D-04
                                         B  3.34476D+13  4.42637D-02  3.06141D-04
 f1  6  1/2 -  f2 13  3/2 +  47597514.06 C  1.72446D+12  2.28230D-03  1.57857D-05
                                         B  1.73358D+12  2.29436D-03  1.58691D-05
 f1  6  1/2 -  f2 14  3/2 +  47596749.28 C  1.35665D+12  1.79557D-03  1.24194D-05
                                         B  1.36240D+12  1.80317D-03  1.24720D-05
 f1  6  1/2 -  f2 15  3/2 +  47592343.78 C  4.39520D+12  5.81825D-03  4.02468D-05
                                         B  4.42050D+12  5.85173D-03  4.04784D-05
 f1  6  1/2 -  f2 16  3/2 +  47588924.41 C  3.04751D+13  4.03480D-02  2.79120D-04
                                         B  3.06431D+13  4.05704D-02  2.80659D-04
 f1  6  1/2 -  f2 17  3/2 +  47588238.87 C  1.40651D+11  1.86222D-04  1.28827D-06
                                         B  1.43033D+11  1.89376D-04  1.31009D-06
 f1  6  1/2 -  f2 18  3/2 +  47583929.57 C  4.29096D+12  5.68227D-03  3.93131D-05
                                         B  4.31712D+12  5.71691D-03  3.95527D-05
 f1  6  1/2 -  f2 19  3/2 +  47582523.95 C  3.36535D+12  4.45679D-03  3.08355D-05
                                         B  3.38284D+12  4.47997D-03  3.09958D-05
 f1  6  1/2 -  f2 20  3/2 +  47580762.60 C  8.11441D+11  1.07469D-03  7.43577D-06
                                         B  8.17473D+11  1.08268D-03  7.49105D-06
 f1  6  1/2 -  f2 21  3/2 +  47578601.03 C  1.00967D+13  1.33735D-02  9.25358D-05
                                         B  1.01587D+13  1.34556D-02  9.31039D-05
 f1  6  1/2 -  f2 22  3/2 +  47577370.73 C  4.68128D+12  6.20085D-03  4.29068D-05
                                         B  4.70472D+12  6.23190D-03  4.31217D-05
 f1  6  1/2 -  f2 23  3/2 +  47574651.39 C  7.12997D+09  9.44548D-06  6.53618D-08
                                         B  7.03026D+09  9.31340D-06  6.44478D-08
 f1  6  1/2 -  f2 24  3/2 +  47574107.25 C  5.91842D+11  7.84066D-04  5.42572D-06
                                         B  5.93891D+11  7.86780D-04  5.44450D-06
 f1  6  1/2 -  f2 25  3/2 +  47571786.69 C  8.16625D+10  1.08196D-04  7.48751D-07
                                         B  8.16502D+10  1.08180D-04  7.48639D-07
 f1  6  1/2 -  f2 26  3/2 +  47570972.00 C  4.18210D+12  5.54113D-03  3.83470D-05
                                         B  4.20201D+12  5.56751D-03  3.85296D-05
 f1  6  1/2 -  f2 27  3/2 +  47569230.43 C  3.33010D+12  4.41258D-03  3.05381D-05
                                         B  3.34489D+12  4.43218D-03  3.06738D-05
 f1  6  1/2 -  f2 28  3/2 +  47568500.48 C  2.14816D+12  2.84653D-03  1.97003D-05
                                         B  2.16191D+12  2.86475D-03  1.98264D-05
 f1  6  1/2 -  f2 29  3/2 +  47566566.01 C  5.21495D+11  6.91090D-04  4.78309D-06
                                         B  5.23410D+11  6.93628D-04  4.80065D-06
 f1  6  1/2 -  f2 30  3/2 +  47565628.63 C  6.17283D+12  8.18061D-03  5.66198D-05
                                         B  6.20091D+12  8.21782D-03  5.68773D-05
 f1  6  1/2 -  f2 31  3/2 +  47564193.61 C  2.05663D+11  2.72573D-04  1.88659D-06
                                         B  2.06302D+11  2.73421D-04  1.89246D-06
 f1  6  1/2 -  f2 32  3/2 +  47563045.99 C  1.85619D+12  2.46020D-03  1.70285D-05
                                         B  1.86476D+12  2.47156D-03  1.71071D-05
 f1  6  1/2 -  f2 33  3/2 +  47562398.21 C  6.92254D+10  9.17542D-05  6.35094D-07
                                         B  6.92264D+10  9.17555D-05  6.35103D-07
 f1  6  1/2 -  f2 34  3/2 +  47561115.24 C  1.82199D+12  2.41508D-03  1.67168D-05
                                         B  1.82920D+12  2.42463D-03  1.67830D-05
 f1  6  1/2 -  f2 35  3/2 +  47558568.77 C  3.74619D+12  4.96615D-03  3.43769D-05
                                         B  3.75033D+12  4.97164D-03  3.44149D-05
 f1  6  1/2 -  f2 36  3/2 +  47557350.37 C  4.06165D+09  5.38462D-06  3.72746D-08
                                         B  4.01581D+09  5.32385D-06  3.68539D-08
 f1  6  1/2 -  f2 37  3/2 +  47556684.15 C  4.35491D+11  5.77356D-04  3.99675D-06
                                         B  4.37692D+11  5.80274D-04  4.01695D-06
 f1  6  1/2 -  f2 38  3/2 +  47555670.12 C  2.00125D+12  2.65329D-03  1.83679D-05
                                         B  2.00736D+12  2.66139D-03  1.84239D-05
 f1  6  1/2 -  f2 39  3/2 +  47555092.77 C  5.87611D+11  7.79083D-04  5.39339D-06
                                         B  5.89630D+11  7.81760D-04  5.41193D-06
 f1  6  1/2 -  f2 40  3/2 +  47552809.03 C  3.24806D+12  4.30685D-03  2.98166D-05
                                         B  3.26089D+12  4.32386D-03  2.99345D-05
 f1  6  1/2 -  f2 41  3/2 +  47551600.00 C  1.08398D+12  1.43741D-03  9.95153D-06
                                         B  1.08513D+12  1.43893D-03  9.96208D-06
 f1  6  1/2 -  f2 42  3/2 +  47546970.59 C  5.50241D+11  7.29785D-04  5.05298D-06
                                         B  5.52201D+11  7.32385D-04  5.07098D-06
 f1  6  1/2 -  f2 43  3/2 +  47545825.78 C  3.33591D+11  4.42464D-04  3.06366D-06
                                         B  3.35628D+11  4.45166D-04  3.08237D-06
 f1  6  1/2 -  f2 44  3/2 +  47545171.60 C  7.51063D+11  9.96211D-04  6.89796D-06
                                         B  7.51770D+11  9.97148D-04  6.90445D-06
 f1  6  1/2 -  f2 45  3/2 +  47544522.19 C  2.67473D+12  3.54786D-03  2.45664D-05
                                         B  2.68553D+12  3.56218D-03  2.46656D-05
 f1  6  1/2 -  f2 46  3/2 +  47544335.61 C  1.00109D+13  1.32790D-02  9.19478D-05
                                         B  1.00482D+13  1.33284D-02  9.22898D-05
 f1  6  1/2 -  f2 47  3/2 +  47543604.06 C  3.94675D+12  5.23533D-03  3.62516D-05
                                         B  3.96365D+12  5.25774D-03  3.64068D-05
 f1  6  1/2 -  f2 48  3/2 +  47541798.54 C  7.82145D+10  1.03759D-04  7.18495D-07
                                         B  7.86233D+10  1.04301D-04  7.22250D-07
 f1  6  1/2 -  f2 49  3/2 +  47540965.22 C  2.00985D+12  2.66634D-03  1.84639D-05
                                         B  2.01580D+12  2.67423D-03  1.85186D-05
 f1  6  1/2 -  f2 50  3/2 +  47539933.54 C  3.72409D+12  4.94073D-03  3.42143D-05
                                         B  3.73731D+12  4.95827D-03  3.43358D-05
 f1  6  1/2 -  f2 51  3/2 +  47539175.20 C  1.65955D+12  2.20179D-03  1.52475D-05
                                         B  1.66471D+12  2.20863D-03  1.52949D-05
 f1  6  1/2 -  f2 52  3/2 +  47536060.56 C  8.76968D+11  1.16366D-03  8.05894D-06
                                         B  8.78919D+11  1.16625D-03  8.07686D-06
 f1  6  1/2 -  f2 53  3/2 +  47535611.29 C  6.11893D+12  8.11943D-03  5.62318D-05
                                         B  6.13401D+12  8.13944D-03  5.63704D-05
 f1  6  1/2 -  f2 54  3/2 +  47535555.27 C  5.79294D+12  7.68687D-03  5.32362D-05
                                         B  5.81487D+12  7.71597D-03  5.34377D-05
 f1  6  1/2 -  f2 55  3/2 +  47532494.66 C  4.47037D+11  5.93266D-04  4.10899D-06
                                         B  4.50794D+11  5.98253D-04  4.14352D-06
 f1  6  1/2 -  f2 56  3/2 +  47531776.98 C  6.94752D+11  9.22039D-04  6.38618D-06
                                         B  6.98388D+11  9.26865D-04  6.41960D-06
 f1  6  1/2 -  f2 57  3/2 +  47530518.44 C  1.65367D+11  2.19478D-04  1.52018D-06
                                         B  1.66308D+11  2.20727D-04  1.52883D-06
 f1  6  1/2 -  f2 58  3/2 +  47528623.83 C  3.11791D+11  4.13848D-04  2.86656D-06
                                         B  3.12952D+11  4.15389D-04  2.87724D-06
 f1  6  1/2 -  f2 59  3/2 +  47527411.89 C  4.70337D+10  6.24321D-05  4.32454D-07
                                         B  4.72569D+10  6.27285D-05  4.34506D-07
 f1  6  1/2 -  f2 60  3/2 +  47526480.17 C  6.69571D+11  8.88818D-04  6.15677D-06
                                         B  6.70702D+11  8.90320D-04  6.16717D-06
 f1  6  1/2 -  f2 61  3/2 +  47524995.53 C  8.56250D+10  1.13670D-04  7.87404D-07
                                         B  8.50504D+10  1.12907D-04  7.82120D-07
 f1  6  1/2 -  f2 62  3/2 +  47524645.70 C  8.80324D+10  1.16867D-04  8.09560D-07
                                         B  8.83703D+10  1.17316D-04  8.12668D-07
 f1  6  1/2 -  f2 63  3/2 +  47523376.99 C  2.37143D+11  3.14836D-04  2.18098D-06
                                         B  2.38498D+11  3.16634D-04  2.19344D-06
 f1  6  1/2 -  f2 64  3/2 +  47523032.64 C  3.29963D+11  4.38071D-04  3.03470D-06
                                         B  3.31257D+11  4.39789D-04  3.04660D-06
 f1  6  1/2 -  f2 65  3/2 +  47519412.97 C  8.75774D+10  1.16289D-04  8.05642D-07
                                         B  8.76998D+10  1.16451D-04  8.06769D-07
 f1  6  1/2 -  f2 66  3/2 +  47518634.40 C  7.28839D+11  9.67813D-04  6.70506D-06
                                         B  7.30245D+11  9.69680D-04  6.71800D-06
 f1  6  1/2 -  f2 67  3/2 +  47516475.66 C  1.26388D+12  1.67844D-03  1.16289D-05
                                         B  1.26945D+12  1.68583D-03  1.16801D-05
 f1  6  1/2 -  f2 68  3/2 +  47515767.10 C  6.50481D+10  8.63867D-05  5.98529D-07
                                         B  6.60066D+10  8.76596D-05  6.07347D-07
 f1  6  1/2 -  f2 69  3/2 +  47513954.85 C  2.44712D+11  3.25014D-04  2.25193D-06
                                         B  2.46047D+11  3.26786D-04  2.26422D-06
 f1  6  1/2 -  f2 70  3/2 +  47513532.13 C  7.84626D+09  1.04212D-05  7.22061D-08
                                         B  7.84533D+09  1.04199D-05  7.21976D-08
 f1  6  1/2 -  f2 71  3/2 +  47512189.43 C  3.36564D+11  4.47039D-04  3.09753D-06
                                         B  3.38104D+11  4.49085D-04  3.11171D-06
 f1  6  1/2 -  f2 72  3/2 +  47510314.37 C  4.73780D+10  6.29344D-05  4.36090D-07
                                         B  4.76292D+10  6.32682D-05  4.38403D-07
 f1  6  1/2 -  f2 73  3/2 +  47509684.67 C  8.07217D+11  1.07229D-03  7.43031D-06
                                         B  8.10909D+11  1.07720D-03  7.46429D-06
 f1  6  1/2 -  f2 74  3/2 +  47508177.89 C  3.54600D+12  4.71075D-03  3.26435D-05
                                         B  3.55853D+12  4.72739D-03  3.27589D-05
 f1  6  1/2 -  f2 75  3/2 +  47506654.64 C  6.62941D+11  8.80752D-04  6.10344D-06
                                         B  6.64739D+11  8.83140D-04  6.11999D-06
 f1  6  1/2 -  f2 76  3/2 +  47505664.10 C  8.08250D+11  1.07385D-03  7.44172D-06
                                         B  8.12006D+11  1.07884D-03  7.47630D-06
 f1  6  1/2 -  f2 77  3/2 +  47504735.13 C  4.95292D+11  6.58074D-04  4.56051D-06
                                         B  4.97173D+11  6.60575D-04  4.57784D-06
 f1  6  1/2 -  f2 78  3/2 +  47502872.72 C  3.87526D+12  5.14931D-03  3.56866D-05
                                         B  3.89245D+12  5.17215D-03  3.58449D-05
 f1  6  1/2 -  f2 79  3/2 +  47500497.64 C  1.78628D+12  2.37379D-03  1.64520D-05
                                         B  1.79167D+12  2.38095D-03  1.65017D-05
 f1  6  1/2 -  f2 80  3/2 +  47499294.48 C  1.54854D+12  2.05796D-03  1.42635D-05
                                         B  1.55914D+12  2.07204D-03  1.43611D-05
 f1  6  1/2 -  f2 81  3/2 +  47498117.60 C  2.76954D+12  3.68080D-03  2.55118D-05
                                         B  2.78631D+12  3.70309D-03  2.56663D-05
 f1  6  1/2 -  f2 82  3/2 +  47495433.47 C  5.05197D+12  6.71498D-03  4.65445D-05
                                         B  5.07692D+12  6.74815D-03  4.67744D-05
 f1  6  1/2 -  f2 83  3/2 +  47495199.88 C  1.04763D+12  1.39250D-03  9.65209D-06
                                         B  1.05051D+12  1.39633D-03  9.67862D-06
 f1  6  1/2 -  f2 84  3/2 +  47493976.27 C  4.92286D+12  6.54378D-03  4.53592D-05
                                         B  4.95150D+12  6.58184D-03  4.56231D-05
 f1  6  1/2 -  f2 85  3/2 +  47492651.97 C  6.22149D+11  8.27046D-04  5.73296D-06
                                         B  6.24731D+11  8.30478D-04  5.75675D-06
 f1  6  1/2 -  f2 86  3/2 +  47491467.29 C  2.01165D+13  2.67429D-02  1.85382D-04
                                         B  2.02106D+13  2.68681D-02  1.86250D-04
 f1  6  1/2 -  f2 87  3/2 +  47488535.13 C  2.84857D+12  3.78737D-03  2.62557D-05
                                         B  2.86223D+12  3.80553D-03  2.63816D-05
 f1  6  1/2 -  f2 88  3/2 +  47486606.50 C  1.94019D+11  2.57983D-04  1.78852D-06
                                         B  1.95693D+11  2.60208D-04  1.80396D-06
 f1  7  1/2 -  f2  1  3/2 +  47663329.09 C  7.05030D+09  9.30522D-06  6.42714D-08
                                         B  7.11383D+09  9.38906D-06  6.48505D-08
 f1  7  1/2 -  f2  2  3/2 +  47642585.68 C  6.84690D+11  9.04464D-04  6.24988D-06
                                         B  6.90129D+11  9.11648D-04  6.29952D-06
 f1  7  1/2 -  f2  3  3/2 +  47636384.98 C  6.87627D+11  9.08580D-04  6.27914D-06
                                         B  6.94487D+11  9.17644D-04  6.34178D-06
 f1  7  1/2 -  f2  4  3/2 +  47628692.47 C  2.66864D+12  3.52729D-03  2.43808D-05
                                         B  2.68801D+12  3.55288D-03  2.45577D-05
 f1  7  1/2 -  f2  5  3/2 +  47623841.19 C  2.77396D+11  3.66724D-04  2.53507D-06
                                         B  2.79457D+11  3.69448D-04  2.55390D-06
 f1  7  1/2 -  f2  6  3/2 +  47621425.13 C  2.27390D+12  3.00645D-03  2.07839D-05
                                         B  2.28955D+12  3.02714D-03  2.09269D-05
 f1  7  1/2 -  f2  7  3/2 +  47618423.71 C  2.39456D+12  3.16639D-03  2.18910D-05
                                         B  2.41299D+12  3.19075D-03  2.20594D-05
 f1  7  1/2 -  f2  8  3/2 +  47616790.33 C  5.82071D+11  7.69739D-04  5.32181D-06
                                         B  5.85899D+11  7.74802D-04  5.35681D-06
 f1  7  1/2 -  f2  9  3/2 +  47613396.24 C  4.23212D+11  5.59741D-04  3.87020D-06
                                         B  4.26401D+11  5.63959D-04  3.89937D-06
 f1  7  1/2 -  f2 10  3/2 +  47612183.29 C  2.87832D+12  3.80707D-03  2.63238D-05
                                         B  2.89917D+12  3.83464D-03  2.65144D-05
 f1  7  1/2 -  f2 11  3/2 +  47610281.03 C  1.39645D+12  1.84720D-03  1.27728D-05
                                         B  1.40338D+12  1.85635D-03  1.28362D-05
 f1  7  1/2 -  f2 12  3/2 +  47607861.49 C  1.77513D+11  2.34833D-04  1.62389D-06
                                         B  1.79150D+11  2.37000D-04  1.63887D-06
 f1  7  1/2 -  f2 13  3/2 +  47605886.51 C  3.51640D+11  4.65226D-04  3.21721D-06
                                         B  3.53698D+11  4.67950D-04  3.23604D-06
 f1  7  1/2 -  f2 14  3/2 +  47605121.74 C  7.18962D+12  9.51232D-03  6.57822D-05
                                         B  7.23486D+12  9.57217D-03  6.61961D-05
 f1  7  1/2 -  f2 15  3/2 +  47600716.24 C  7.21202D+11  9.54372D-04  6.60055D-06
                                         B  7.25288D+11  9.59779D-04  6.63794D-06
 f1  7  1/2 -  f2 16  3/2 +  47597296.87 C  1.09800D+13  1.45320D-02  1.00512D-04
                                         B  1.10445D+13  1.46174D-02  1.01103D-04
 f1  7  1/2 -  f2 17  3/2 +  47596611.33 C  4.37226D+10  5.78684D-05  4.00259D-07
                                         B  4.39937D+10  5.82272D-05  4.02740D-07
 f1  7  1/2 -  f2 18  3/2 +  47592302.03 C  2.62069D+12  3.46920D-03  2.39976D-05
                                         B  2.63684D+12  3.49058D-03  2.41455D-05
 f1  7  1/2 -  f2 19  3/2 +  47590896.40 C  5.98404D+11  7.92200D-04  5.48007D-06
                                         B  6.00358D+11  7.94786D-04  5.49796D-06
 f1  7  1/2 -  f2 20  3/2 +  47589135.06 C  3.47343D+12  4.59865D-03  3.18126D-05
                                         B  3.49257D+12  4.62400D-03  3.19879D-05
 f1  7  1/2 -  f2 21  3/2 +  47586973.49 C  9.18687D+11  1.21641D-03  8.41524D-06
                                         B  9.23550D+11  1.22285D-03  8.45979D-06
 f1  7  1/2 -  f2 22  3/2 +  47585743.18 C  8.79203D+12  1.16419D-02  8.05419D-05
                                         B  8.84290D+12  1.17092D-02  8.10079D-05
 f1  7  1/2 -  f2 23  3/2 +  47583023.85 C  4.91476D+13  6.50858D-02  4.50308D-04
                                         B  4.94269D+13  6.54556D-02  4.52867D-04
 f1  7  1/2 -  f2 24  3/2 +  47582479.70 C  1.90242D+13  2.51942D-02  1.74313D-04
                                         B  1.91231D+13  2.53251D-02  1.75218D-04
 f1  7  1/2 -  f2 25  3/2 +  47580159.15 C  4.08763D+08  5.41387D-07  3.74591D-09
                                         B  4.61031D+08  6.10613D-07  4.22489D-09
 f1  7  1/2 -  f2 26  3/2 +  47579344.46 C  1.90305D+12  2.52059D-03  1.74405D-05
                                         B  1.91496D+12  2.53636D-03  1.75497D-05
 f1  7  1/2 -  f2 27  3/2 +  47577602.88 C  4.18231D+10  5.53986D-05  3.83329D-07
                                         B  4.18433D+10  5.54253D-05  3.83514D-07
 f1  7  1/2 -  f2 28  3/2 +  47576872.94 C  3.87065D+12  5.12719D-03  3.54780D-05
                                         B  3.88801D+12  5.15020D-03  3.56372D-05
 f1  7  1/2 -  f2 29  3/2 +  47574938.46 C  1.59384D+10  2.11143D-05  1.46108D-07
                                         B  1.60194D+10  2.12216D-05  1.46850D-07
 f1  7  1/2 -  f2 30  3/2 +  47574001.08 C  2.25620D+12  2.98900D-03  2.06839D-05
                                         B  2.27186D+12  3.00974D-03  2.08274D-05
 f1  7  1/2 -  f2 31  3/2 +  47572566.06 C  1.33155D+10  1.76414D-05  1.22082D-07
                                         B  1.33212D+10  1.76489D-05  1.22134D-07
 f1  7  1/2 -  f2 32  3/2 +  47571418.45 C  4.84151D+11  6.41470D-04  4.43921D-06
                                         B  4.85183D+11  6.42837D-04  4.44867D-06
 f1  7  1/2 -  f2 33  3/2 +  47570770.67 C  3.62867D+10  4.80789D-05  3.32728D-07
                                         B  3.66581D+10  4.85710D-05  3.36134D-07
 f1  7  1/2 -  f2 34  3/2 +  47569487.69 C  5.08090D+10  6.73242D-05  4.65928D-07
                                         B  5.06867D+10  6.71621D-05  4.64806D-07
 f1  7  1/2 -  f2 35  3/2 +  47566941.22 C  6.73095D+12  8.91977D-03  6.17339D-05
                                         B  6.76193D+12  8.96082D-03  6.20181D-05
 f1  7  1/2 -  f2 36  3/2 +  47565722.83 C  2.70294D+12  3.58209D-03  2.47924D-05
                                         B  2.71666D+12  3.60027D-03  2.49182D-05
 f1  7  1/2 -  f2 37  3/2 +  47565056.61 C  3.49193D+11  4.62783D-04  3.20306D-06
                                         B  3.51525D+11  4.65874D-04  3.22445D-06
 f1  7  1/2 -  f2 38  3/2 +  47564042.57 C  1.03262D+13  1.36858D-02  9.47257D-05
                                         B  1.03713D+13  1.37456D-02  9.51397D-05
 f1  7  1/2 -  f2 39  3/2 +  47563465.23 C  4.84657D+12  6.42356D-03  4.44608D-05
                                         B  4.87748D+12  6.46453D-03  4.47444D-05
 f1  7  1/2 -  f2 40  3/2 +  47561181.48 C  5.14193D+11  6.81567D-04  4.71772D-06
                                         B  5.15607D+11  6.83442D-04  4.73069D-06
 f1  7  1/2 -  f2 41  3/2 +  47559972.46 C  1.51071D+12  2.00256D-03  1.38618D-05
                                         B  1.51808D+12  2.01233D-03  1.39294D-05
 f1  7  1/2 -  f2 42  3/2 +  47555343.04 C  1.16310D+10  1.54207D-05  1.06753D-07
                                         B  1.15993D+10  1.53788D-05  1.06463D-07
 f1  7  1/2 -  f2 43  3/2 +  47554198.23 C  3.90126D+12  5.17268D-03  3.58098D-05
                                         B  3.91940D+12  5.19673D-03  3.59763D-05
 f1  7  1/2 -  f2 44  3/2 +  47553544.06 C  3.55308D+11  4.71115D-04  3.26152D-06
                                         B  3.57691D+11  4.74275D-04  3.28339D-06
 f1  7  1/2 -  f2 45  3/2 +  47552894.65 C  4.97886D+12  6.60183D-03  4.57049D-05
                                         B  5.00302D+12  6.63386D-03  4.59267D-05
 f1  7  1/2 -  f2 46  3/2 +  47552708.07 C  1.80890D+12  2.39857D-03  1.66055D-05
                                         B  1.81596D+12  2.40793D-03  1.66704D-05
 f1  7  1/2 -  f2 47  3/2 +  47551976.52 C  2.69878D+10  3.57864D-05  2.47756D-07
                                         B  2.75540D+10  3.65373D-05  2.52955D-07
 f1  7  1/2 -  f2 48  3/2 +  47550171.00 C  3.92925D+11  5.21066D-04  3.60759D-06
                                         B  3.95419D+11  5.24374D-04  3.63049D-06
 f1  7  1/2 -  f2 49  3/2 +  47549337.67 C  4.79390D+12  6.35753D-03  4.40169D-05
                                         B  4.81258D+12  6.38229D-03  4.41883D-05
 f1  7  1/2 -  f2 50  3/2 +  47548306.00 C  1.06595D+13  1.41369D-02  9.78803D-05
                                         B  1.07143D+13  1.42096D-02  9.83834D-05
 f1  7  1/2 -  f2 51  3/2 +  47547547.65 C  3.45932D+11  4.58799D-04  3.17665D-06
                                         B  3.48010D+11  4.61555D-04  3.19574D-06
 f1  7  1/2 -  f2 52  3/2 +  47544433.02 C  5.30153D+12  7.03218D-03  4.86929D-05
                                         B  5.32867D+12  7.06818D-03  4.89422D-05
 f1  7  1/2 -  f2 53  3/2 +  47543983.74 C  1.98697D+12  2.63565D-03  1.82502D-05
                                         B  2.00195D+12  2.65552D-03  1.83878D-05
 f1  7  1/2 -  f2 54  3/2 +  47543927.72 C  1.00218D+13  1.32936D-02  9.20498D-05
                                         B  1.00802D+13  1.33710D-02  9.25861D-05
 f1  7  1/2 -  f2 55  3/2 +  47540867.12 C  3.27848D+10  4.34936D-05  3.01185D-07
                                         B  3.25418D+10  4.31713D-05  2.98953D-07
 f1  7  1/2 -  f2 56  3/2 +  47540149.43 C  2.62689D+11  3.48504D-04  2.41337D-06
                                         B  2.64131D+11  3.50417D-04  2.42661D-06
 f1  7  1/2 -  f2 57  3/2 +  47538890.89 C  1.93044D+12  2.56121D-03  1.77367D-05
                                         B  1.94068D+12  2.57480D-03  1.78308D-05
 f1  7  1/2 -  f2 58  3/2 +  47536996.29 C  7.38153D+11  9.79424D-04  6.78289D-06
                                         B  7.42436D+11  9.85107D-04  6.82225D-06
 f1  7  1/2 -  f2 59  3/2 +  47535784.34 C  5.23493D+11  6.94636D-04  4.81074D-06
                                         B  5.26070D+11  6.98055D-04  4.83442D-06
 f1  7  1/2 -  f2 60  3/2 +  47534852.63 C  3.00728D+12  3.99059D-03  2.76376D-05
                                         B  3.02135D+12  4.00926D-03  2.77669D-05
 f1  7  1/2 -  f2 61  3/2 +  47533367.98 C  2.06489D+11  2.74023D-04  1.89786D-06
[truncated: 15,382,955 more chars]
