# Supplementary material for: Ab Initio Manganese Kα and Kβ Energy Eigenvalues, Shake-Off Probabilities, Auger Rates, with Convergence Tests
Source: Molecules. 2024 Sep 4;29(17):4199. doi: 10.3390/molecules29174199 (PMC11487437; doi:10.3390/molecules29174199)
Supplement: Supplementary file 1 [file molecules-29-04199-s001.zip › Mn_Ka_3s-5f.ct]

 Transition between files:
 f1 = iMn_Ka_3s-4s
 f2 = fMn_Ka_3s-4s


 Electric 2**( 1)-pole transitions
 =================================

 Upper       Lower 
 Lev  J P   Lev  J P       E (Kays)         A (s-1)          gf            S
 f1  1  1/2 +  f2  1  1/2 -    47580127.73 C  7.09949D+12  9.40294D-03  6.50600D-05
                                           B  7.17579D+12  9.50400D-03  6.57592D-05
 f1  1  1/2 +  f2  2  1/2 -    47572877.89 C  7.89641D+10  1.04616D-04  7.23961D-07
                                           B  8.02541D+10  1.06325D-04  7.35787D-07
 f1  1  1/2 +  f2  3  1/2 -    47570011.84 C  3.50349D+13  4.64218D-02  3.21265D-04
                                           B  3.53630D+13  4.68565D-02  3.24274D-04
 f1  1  1/2 +  f2  4  1/2 -    47567313.59 C  3.05696D+13  4.05098D-02  2.80367D-04
                                           B  3.08483D+13  4.08791D-02  2.82923D-04
 f1  1  1/2 +  f2  5  1/2 -    47559009.41 C  1.42953D+13  1.89503D-02  1.31178D-04
                                           B  1.44402D+13  1.91423D-02  1.32507D-04
 f1  1  1/2 +  f2  6  1/2 -    47552780.43 C  1.44738D+12  1.91919D-03  1.32867D-05
                                           B  1.46288D+12  1.93974D-03  1.34290D-05
 f1  1  1/2 +  f2  7  1/2 -    47549267.06 C  5.14754D+11  6.82652D-04  4.72641D-06
                                           B  5.21040D+11  6.90989D-04  4.78413D-06
 f1  1  1/2 +  f2  8  1/2 -    47535790.42 C  2.85197D+09  3.78435D-06  2.62087D-08
                                           B  2.79943D+09  3.71463D-06  2.57259D-08
 f1  1  1/2 +  f2  9  1/2 -    47532603.95 C  6.65335D+12  8.82968D-03  6.11545D-05
                                           B  6.71372D+12  8.90980D-03  6.17095D-05
 f1  1  1/2 +  f2 10  1/2 -    47520810.06 C  2.53148D+12  3.36120D-03  2.32855D-05
                                           B  2.55797D+12  3.39638D-03  2.35292D-05
 f1  1  1/2 +  f2 11  1/2 -    47514098.16 C  2.97585D+11  3.95234D-04  2.73847D-06
                                           B  3.00385D+11  3.98953D-04  2.76423D-06
 f1  1  1/2 +  f2 12  1/2 -    47512549.67 C  1.89580D+12  2.51805D-03  1.74474D-05
                                           B  1.91199D+12  2.53955D-03  1.75964D-05
 f1  1  1/2 +  f2 13  1/2 -    47510588.71 C  1.17832D+08  1.56520D-07  1.08456D-09
                                           B  1.27575D+08  1.69463D-07  1.17425D-09
 f1  1  1/2 +  f2 14  1/2 -    47505722.90 C  3.11915D+10  4.14412D-05  2.87185D-07
                                           B  3.15209D+10  4.18788D-05  2.90218D-07
 f1  1  1/2 +  f2 15  1/2 -    47502516.80 C  3.03307D+11  4.03030D-04  2.79316D-06
                                           B  3.06015D+11  4.06629D-04  2.81810D-06
 f1  1  1/2 +  f2 16  1/2 -    47495643.07 C  1.39206D+13  1.85029D-02  1.28251D-04
                                           B  1.40522D+13  1.86777D-02  1.29463D-04
 f1  1  1/2 +  f2 17  1/2 -    47489809.43 C  2.39501D+11  3.18415D-04  2.20734D-06
                                           B  2.42349D+11  3.22202D-04  2.23359D-06
 f1  1  1/2 +  f2 18  1/2 -    47486899.97 C  3.39935D+13  4.51997D-02  3.13356D-04
                                           B  3.43164D+13  4.56291D-02  3.16332D-04
 f1  1  1/2 +  f2 19  1/2 -    47484553.56 C  4.32325D+12  5.74901D-03  3.98581D-05
                                           B  4.36417D+12  5.80343D-03  4.02354D-05
 f1  1  1/2 +  f2 20  1/2 -    47480110.02 C  9.31302D+11  1.23867D-03  8.58853D-06
                                           B  9.39946D+11  1.25016D-03  8.66824D-06
 f1  1  1/2 +  f2 21  1/2 -    47473638.18 C  2.35359D+10  3.13122D-05  2.17138D-07
                                           B  2.37305D+10  3.15710D-05  2.18933D-07
 f1  1  1/2 +  f2 22  1/2 -    47470832.75 C  8.96006D+11  1.19219D-03  8.26787D-06
                                           B  9.04565D+11  1.20358D-03  8.34685D-06
 f1  1  1/2 +  f2 23  1/2 -    47466852.78 C  8.46116D+11  1.12600D-03  7.80947D-06
                                           B  8.53658D+11  1.13603D-03  7.87909D-06
 f1  1  1/2 +  f2 24  1/2 -    47466685.25 C  1.20197D+12  1.59958D-03  1.10941D-05
                                           B  1.21313D+12  1.61442D-03  1.11971D-05
 f1  1  1/2 +  f2 25  1/2 -    47459974.54 C  2.10963D+10  2.80826D-05  1.94799D-07
                                           B  2.13004D+10  2.83543D-05  1.96683D-07
 f1  1  1/2 +  f2 26  1/2 -    47458222.84 C  9.75258D+10  1.29833D-04  9.00634D-07
                                           B  9.86335D+10  1.31307D-04  9.10864D-07
 f1  1  1/2 +  f2 27  1/2 -    47455719.65 C  1.99805D+10  2.66021D-05  1.84546D-07
                                           B  2.03931D+10  2.71515D-05  1.88357D-07
 f1  1  1/2 +  f2 28  1/2 -    47454836.76 C  3.32405D+12  4.42583D-03  3.07036D-05
                                           B  3.35325D+12  4.46471D-03  3.09733D-05
 f1  1  1/2 +  f2 29  1/2 -    47447238.95 C  2.26778D+11  3.02041D-04  2.09571D-06
                                           B  2.29319D+11  3.05426D-04  2.11919D-06
 f1  1  1/2 +  f2 30  1/2 -    47437981.29 C  7.35571D+11  9.80076D-04  6.80157D-06
                                           B  7.43670D+11  9.90867D-04  6.87646D-06
 f1  1  1/2 +  f2 31  1/2 -    47432536.37 C  7.31693D+11  9.75134D-04  6.76805D-06
                                           B  7.37522D+11  9.82901D-04  6.82196D-06
 f1  1  1/2 +  f2 32  1/2 -    47425327.16 C  8.00279D+10  1.06686D-04  7.40583D-07
                                           B  8.07391D+10  1.07634D-04  7.47165D-07
 f1  1  1/2 +  f2 33  1/2 -    47424677.96 C  8.10269D+09  1.08021D-05  7.49858D-08
                                           B  8.20214D+09  1.09347D-05  7.59062D-08
 f1  1  1/2 +  f2 34  1/2 -    47411531.46 C  3.13721D+09  4.18470D-06  2.90573D-08
                                           B  3.18109D+09  4.24322D-06  2.94637D-08
 f1  1  1/2 +  f2 35  1/2 -    47409168.88 C  6.36284D+09  8.48817D-06  5.89424D-08
                                           B  6.38946D+09  8.52368D-06  5.91889D-08
 f1  1  1/2 +  f2 36  1/2 -    47401450.52 C  1.64195D+10  2.19111D-05  1.52177D-07
                                           B  1.65173D+10  2.20416D-05  1.53083D-07
 f1  1  1/2 +  f2 37  1/2 -    47391528.95 C  7.67377D+08  1.02446D-06  7.11655D-09
                                           B  7.73978D+08  1.03327D-06  7.17777D-09
 f1  1  1/2 +  f2 38  1/2 -    47389471.75 C  5.83788D+08  7.79434D-07  5.41468D-09
                                           B  5.83147D+08  7.78578D-07  5.40874D-09
 f1  1  1/2 +  f2 39  1/2 -    47384753.61 C  8.22401D+09  1.09823D-05  7.63011D-08
                                           B  8.30195D+09  1.10864D-05  7.70243D-08
 f1  1  1/2 +  f2 40  1/2 -    47379135.23 C  1.51275D+09  2.02060D-06  1.40400D-08
                                           B  1.53461D+09  2.04980D-06  1.42430D-08
 f1  1  1/2 +  f2 41  1/2 -    47371193.04 C  2.00855D+09  2.68375D-06  1.86510D-08
                                           B  2.02730D+09  2.70880D-06  1.88251D-08
 f1  1  1/2 +  f2 42  1/2 -    47351997.32 C  1.33911D+09  1.79071D-06  1.24498D-08
                                           B  1.36101D+09  1.82000D-06  1.26535D-08
 f1  1  1/2 +  f2 43  1/2 -    47335731.48 C  4.66103D+06  6.23723D-09  4.33788D-11
                                           B  4.64542D+06  6.21634D-09  4.32336D-11
 f1  2  1/2 +  f2  1  1/2 -    47583155.07 C  5.77445D+09  7.64701D-06  5.29071D-08
                                           B  5.86975D+09  7.77322D-06  5.37803D-08
 f1  2  1/2 +  f2  2  1/2 -    47575905.23 C  2.80115D+13  3.71065D-02  2.56767D-04
                                           B  2.82521D+13  3.74253D-02  2.58972D-04
 f1  2  1/2 +  f2  3  1/2 -    47573039.18 C  1.46672D+11  1.94318D-04  1.34471D-06
                                           B  1.47398D+11  1.95280D-04  1.35136D-06
 f1  2  1/2 +  f2  4  1/2 -    47570340.93 C  2.35120D+13  3.11534D-02  2.15598D-04
                                           B  2.37138D+13  3.14207D-02  2.17448D-04
 f1  2  1/2 +  f2  5  1/2 -    47562036.75 C  1.22410D+13  1.62249D-02  1.12305D-04
                                           B  1.23488D+13  1.63678D-02  1.13294D-04
 f1  2  1/2 +  f2  6  1/2 -    47555807.77 C  7.97843D+12  1.05779D-02  7.32268D-05
                                           B  8.04477D+12  1.06658D-02  7.38357D-05
 f1  2  1/2 +  f2  7  1/2 -    47552294.41 C  2.88306D+13  3.82295D-02  2.64669D-04
                                           B  2.90558D+13  3.85282D-02  2.66737D-04
 f1  2  1/2 +  f2  8  1/2 -    47538817.76 C  1.42354D+12  1.88870D-03  1.30794D-05
                                           B  1.43078D+12  1.89829D-03  1.31459D-05
 f1  2  1/2 +  f2  9  1/2 -    47535631.29 C  2.16309D+11  2.87028D-04  1.98784D-06
                                           B  2.16828D+11  2.87717D-04  1.99260D-06
 f1  2  1/2 +  f2 10  1/2 -    47523837.40 C  3.45279D+12  4.58390D-03  3.17541D-05
                                           B  3.46979D+12  4.60646D-03  3.19104D-05
 f1  2  1/2 +  f2 11  1/2 -    47517125.50 C  4.11127D+11  5.45963D-04  3.78258D-06
                                           B  4.14187D+11  5.50027D-04  3.81074D-06
 f1  2  1/2 +  f2 12  1/2 -    47515577.01 C  2.00072D+12  2.65706D-03  1.84095D-05
                                           B  2.01731D+12  2.67910D-03  1.85622D-05
 f1  2  1/2 +  f2 13  1/2 -    47513616.05 C  1.16289D+13  1.54451D-02  1.07016D-04
                                           B  1.17153D+13  1.55599D-02  1.07811D-04
 f1  2  1/2 +  f2 14  1/2 -    47508750.24 C  1.38547D+12  1.84050D-03  1.27538D-05
                                           B  1.39800D+12  1.85715D-03  1.28692D-05
 f1  2  1/2 +  f2 15  1/2 -    47505544.14 C  1.24861D+12  1.65892D-03  1.14962D-05
                                           B  1.25438D+12  1.66659D-03  1.15494D-05
 f1  2  1/2 +  f2 16  1/2 -    47498670.41 C  2.41055D+12  3.20362D-03  2.22042D-05
                                           B  2.43405D+12  3.23485D-03  2.24207D-05
 f1  2  1/2 +  f2 17  1/2 -    47492836.77 C  2.36337D+13  3.14168D-02  2.17776D-04
                                           B  2.38180D+13  3.16619D-02  2.19475D-04
 f1  2  1/2 +  f2 18  1/2 -    47489927.32 C  1.56116D+12  2.07555D-03  1.43882D-05
                                           B  1.57559D+12  2.09473D-03  1.45212D-05
 f1  2  1/2 +  f2 19  1/2 -    47487580.90 C  1.24607D+11  1.65680D-04  1.14859D-06
                                           B  1.25128D+11  1.66373D-04  1.15339D-06
 f1  2  1/2 +  f2 20  1/2 -    47483137.36 C  4.92809D+12  6.55371D-03  4.54384D-05
                                           B  4.95813D+12  6.59366D-03  4.57154D-05
 f1  2  1/2 +  f2 21  1/2 -    47476665.53 C  3.89200D+09  5.17726D-06  3.59001D-08
                                           B  3.94289D+09  5.24496D-06  3.63696D-08
 f1  2  1/2 +  f2 22  1/2 -    47473860.09 C  2.56187D+11  3.40829D-04  2.36351D-06
                                           B  2.58321D+11  3.43667D-04  2.38319D-06
 f1  2  1/2 +  f2 23  1/2 -    47469880.12 C  1.19081D+11  1.58451D-04  1.09888D-06
                                           B  1.19526D+11  1.59042D-04  1.10299D-06
 f1  2  1/2 +  f2 24  1/2 -    47469712.59 C  5.06763D+11  6.74309D-04  4.67647D-06
                                           B  5.09962D+11  6.78566D-04  4.70599D-06
 f1  2  1/2 +  f2 25  1/2 -    47463001.88 C  3.85364D+11  5.12919D-04  3.55770D-06
                                           B  3.87842D+11  5.16218D-04  3.58058D-06
 f1  2  1/2 +  f2 26  1/2 -    47461250.18 C  7.50859D+10  9.99465D-05  6.93273D-07
                                           B  7.53718D+10  1.00327D-04  6.95913D-07
 f1  2  1/2 +  f2 27  1/2 -    47458746.99 C  8.83617D+11  1.17630D-03  8.15978D-06
                                           B  8.88092D+11  1.18226D-03  8.20110D-06
 f1  2  1/2 +  f2 28  1/2 -    47457864.10 C  3.53846D+11  4.71070D-04  3.26778D-06
                                           B  3.54709D+11  4.72219D-04  3.27575D-06
 f1  2  1/2 +  f2 29  1/2 -    47450266.29 C  6.26920D+10  8.34877D-05  5.79241D-07
                                           B  6.31680D+10  8.41216D-05  5.83639D-07
 f1  2  1/2 +  f2 30  1/2 -    47441008.64 C  5.15449D+11  6.86698D-04  4.76527D-06
                                           B  5.17997D+11  6.90093D-04  4.78883D-06
 f1  2  1/2 +  f2 31  1/2 -    47435563.71 C  1.59819D+12  2.12965D-03  1.47802D-05
                                           B  1.60320D+12  2.13633D-03  1.48265D-05
 f1  2  1/2 +  f2 32  1/2 -    47428354.50 C  2.92634D+09  3.90065D-06  2.70754D-08
                                           B  2.93946D+09  3.91814D-06  2.71968D-08
 f1  2  1/2 +  f2 33  1/2 -    47427705.30 C  5.71491D+10  7.61787D-05  5.28782D-07
                                           B  5.72990D+10  7.63784D-05  5.30169D-07
 f1  2  1/2 +  f2 34  1/2 -    47414558.81 C  6.33573D+09  8.45008D-06  5.86712D-08
                                           B  6.29804D+09  8.39982D-06  5.83222D-08
 f1  2  1/2 +  f2 35  1/2 -    47412196.22 C  3.89336D+11  5.19316D-04  3.60593D-06
                                           B  3.91206D+11  5.21811D-04  3.62326D-06
 f1  2  1/2 +  f2 36  1/2 -    47404477.87 C  2.20616D+11  2.94365D-04  2.04429D-06
                                           B  2.21386D+11  2.95393D-04  2.05143D-06
 f1  2  1/2 +  f2 37  1/2 -    47394556.30 C  2.30258D+10  3.07358D-05  2.13497D-07
                                           B  2.30246D+10  3.07343D-05  2.13486D-07
 f1  2  1/2 +  f2 38  1/2 -    47392499.09 C  4.13815D+10  5.52427D-05  3.83743D-07
                                           B  4.14831D+10  5.53784D-05  3.84686D-07
 f1  2  1/2 +  f2 39  1/2 -    47387780.95 C  1.45718D+10  1.94567D-05  1.35170D-07
                                           B  1.46446D+10  1.95539D-05  1.35845D-07
 f1  2  1/2 +  f2 40  1/2 -    47382162.57 C  1.94123D+10  2.59260D-05  1.80134D-07
                                           B  1.94841D+10  2.60218D-05  1.80800D-07
 f1  2  1/2 +  f2 41  1/2 -    47374220.39 C  5.79753D+09  7.74545D-06  5.38245D-08
                                           B  5.82201D+09  7.77816D-06  5.40518D-08
 f1  2  1/2 +  f2 42  1/2 -    47355024.66 C  4.90086D+10  6.55281D-05  4.55551D-07
                                           B  4.90345D+10  6.55628D-05  4.55792D-07
 f1  2  1/2 +  f2 43  1/2 -    47338758.82 C  2.01879D+08  2.70113D-07  1.87847D-09
                                           B  2.00491D+08  2.68255D-07  1.86555D-09
 f1  3  1/2 +  f2  1  1/2 -    47586603.86 C  1.43359D+12  1.89821D-03  1.31321D-05
                                           B  1.44443D+12  1.91256D-03  1.32314D-05
 f1  3  1/2 +  f2  2  1/2 -    47579354.02 C  3.28060D+09  4.34514D-06  3.00650D-08
                                           B  3.11497D+09  4.12576D-06  2.85470D-08
 f1  3  1/2 +  f2  3  1/2 -    47576487.96 C  2.25636D+13  2.98890D-02  2.06821D-04
                                           B  2.27408D+13  3.01238D-02  2.08446D-04
 f1  3  1/2 +  f2  4  1/2 -    47573789.71 C  1.88278D+13  2.49432D-02  1.72608D-04
                                           B  1.89889D+13  2.51565D-02  1.74084D-04
 f1  3  1/2 +  f2  5  1/2 -    47565485.54 C  3.54299D+12  4.69541D-03  3.24980D-05
                                           B  3.56646D+12  4.72652D-03  3.27134D-05
 f1  3  1/2 +  f2  6  1/2 -    47559256.56 C  1.28134D+12  1.69857D-03  1.17577D-05
                                           B  1.29227D+12  1.71305D-03  1.18580D-05
 f1  3  1/2 +  f2  7  1/2 -    47555743.19 C  3.13055D+12  4.15052D-03  2.87326D-05
                                           B  3.15790D+12  4.18677D-03  2.89836D-05
 f1  3  1/2 +  f2  8  1/2 -    47542266.55 C  3.81062D+11  5.05503D-04  3.50041D-06
                                           B  3.85363D+11  5.11208D-04  3.53992D-06
 f1  3  1/2 +  f2  9  1/2 -    47539080.08 C  8.91325D+10  1.18256D-04  8.18931D-07
                                           B  8.88073D+10  1.17824D-04  8.15943D-07
 f1  3  1/2 +  f2 10  1/2 -    47527286.18 C  1.05599D+12  1.40172D-03  9.70942D-06
                                           B  1.06879D+12  1.41871D-03  9.82710D-06
 f1  3  1/2 +  f2 11  1/2 -    47520574.28 C  1.94978D+10  2.58887D-05  1.79351D-07
                                           B  2.00106D+10  2.65696D-05  1.84068D-07
 f1  3  1/2 +  f2 12  1/2 -    47519025.80 C  9.48376D+11  1.25931D-03  8.72452D-06
                                           B  9.55209D+11  1.26838D-03  8.78737D-06
 f1  3  1/2 +  f2 13  1/2 -    47517064.83 C  2.30818D+12  3.06520D-03  2.12366D-05
                                           B  2.33003D+12  3.09421D-03  2.14376D-05
 f1  3  1/2 +  f2 14  1/2 -    47512199.02 C  8.94973D+11  1.18874D-03  8.23679D-06
                                           B  9.03132D+11  1.19958D-03  8.31188D-06
 f1  3  1/2 +  f2 15  1/2 -    47508992.92 C  5.75182D+11  7.64084D-04  5.29470D-06
                                           B  5.80270D+11  7.70843D-04  5.34153D-06
 f1  3  1/2 +  f2 16  1/2 -    47502119.19 C  5.69950D+12  7.57354D-03  5.24882D-05
                                           B  5.74992D+12  7.64053D-03  5.29525D-05
 f1  3  1/2 +  f2 17  1/2 -    47496285.56 C  3.00884D+11  3.99915D-04  2.77194D-06
                                           B  3.05122D+11  4.05547D-04  2.81098D-06
 f1  3  1/2 +  f2 18  1/2 -    47493376.10 C  1.87535D+13  2.49290D-02  1.72801D-04
                                           B  1.89058D+13  2.51314D-02  1.74204D-04
 f1  3  1/2 +  f2 19  1/2 -    47491029.68 C  7.43152D+12  9.87967D-03  6.84867D-05
                                           B  7.49222D+12  9.96036D-03  6.90461D-05
 f1  3  1/2 +  f2 20  1/2 -    47486586.15 C  5.90208D+11  7.84785D-04  5.44071D-06
                                           B  5.92784D+11  7.88211D-04  5.46446D-06
 f1  3  1/2 +  f2 21  1/2 -    47480114.31 C  4.18915D+11  5.57173D-04  3.86326D-06
                                           B  4.22758D+11  5.62285D-04  3.89870D-06
 f1  3  1/2 +  f2 22  1/2 -    47477308.87 C  1.87708D+12  2.49688D-03  1.73136D-05
                                           B  1.89206D+12  2.51681D-03  1.74518D-05
 f1  3  1/2 +  f2 23  1/2 -    47473328.90 C  6.19738D+12  8.24511D-03  5.71771D-05
                                           B  6.24573D+12  8.30944D-03  5.76233D-05
 f1  3  1/2 +  f2 24  1/2 -    47473161.38 C  7.07806D+12  9.41686D-03  6.53030D-05
                                           B  7.13143D+12  9.48786D-03  6.57954D-05
 f1  3  1/2 +  f2 25  1/2 -    47466450.66 C  9.68161D+11  1.28843D-03  8.93615D-06
                                           B  9.74581D+11  1.29698D-03  8.99541D-06
 f1  3  1/2 +  f2 26  1/2 -    47464698.97 C  2.20368D+12  2.93288D-03  2.03423D-05
                                           B  2.21855D+12  2.95268D-03  2.04796D-05
 f1  3  1/2 +  f2 27  1/2 -    47462195.77 C  3.10171D+12  4.12851D-03  2.86366D-05
                                           B  3.12314D+12  4.15703D-03  2.88344D-05
 f1  3  1/2 +  f2 28  1/2 -    47461312.88 C  2.88311D+13  3.83768D-02  2.66198D-04
                                           B  2.90360D+13  3.86496D-02  2.68090D-04
 f1  3  1/2 +  f2 29  1/2 -    47453715.07 C  3.56538D+12  4.74737D-03  3.29350D-05
                                           B  3.58754D+12  4.77688D-03  3.31398D-05
 f1  3  1/2 +  f2 30  1/2 -    47444457.42 C  8.82319D+12  1.17528D-02  8.15516D-05
                                           B  8.87301D+12  1.18192D-02  8.20121D-05
 f1  3  1/2 +  f2 31  1/2 -    47439012.49 C  6.43284D+12  8.57075D-03  5.94784D-05
                                           B  6.47013D+12  8.62045D-03  5.98232D-05
 f1  3  1/2 +  f2 32  1/2 -    47431803.29 C  9.25650D+11  1.23366D-03  8.56252D-06
                                           B  9.30764D+11  1.24047D-03  8.60982D-06
 f1  3  1/2 +  f2 33  1/2 -    47431154.08 C  9.75761D+11  1.30048D-03  9.02643D-06
                                           B  9.81593D+11  1.30825D-03  9.08037D-06
 f1  3  1/2 +  f2 34  1/2 -    47418007.59 C  5.31584D+09  7.08880D-06  4.92159D-08
                                           B  5.32688D+09  7.10353D-06  4.93181D-08
 f1  3  1/2 +  f2 35  1/2 -    47415645.01 C  2.45878D+10  3.27917D-05  2.27677D-07
                                           B  2.47102D+10  3.29550D-05  2.28810D-07
 f1  3  1/2 +  f2 36  1/2 -    47407926.65 C  8.59861D+10  1.14713D-04  7.96597D-07
                                           B  8.63664D+10  1.15221D-04  8.00120D-07
 f1  3  1/2 +  f2 37  1/2 -    47398005.08 C  2.36892D+10  3.16168D-05  2.19601D-07
                                           B  2.37725D+10  3.17280D-05  2.20373D-07
 f1  3  1/2 +  f2 38  1/2 -    47395947.88 C  8.63441D+09  1.15249D-05  8.00520D-08
                                           B  8.68934D+09  1.15982D-05  8.05613D-08
 f1  3  1/2 +  f2 39  1/2 -    47391229.73 C  1.54771D+11  2.06624D-04  1.43535D-06
                                           B  1.55293D+11  2.07321D-04  1.44020D-06
 f1  3  1/2 +  f2 40  1/2 -    47385611.35 C  2.45803D+10  3.28232D-05  2.28040D-07
                                           B  2.46028D+10  3.28534D-05  2.28249D-07
 f1  3  1/2 +  f2 41  1/2 -    47377669.17 C  7.87114D+10  1.05142D-04  7.30600D-07
                                           B  7.90043D+10  1.05534D-04  7.33319D-07
 f1  3  1/2 +  f2 42  1/2 -    47358473.44 C  6.50820D+10  8.70068D-05  6.04827D-07
                                           B  6.51907D+10  8.71522D-05  6.05838D-07
 f1  3  1/2 +  f2 43  1/2 -    47342207.60 C  1.17417D+08  1.57080D-07  1.09231D-09
                                           B  1.17588D+08  1.57309D-07  1.09391D-09
 f1  4  1/2 +  f2  1  1/2 -    47597361.18 C  3.66578D+12  4.85164D-03  3.35568D-05
                                           B  3.70449D+12  4.90287D-03  3.39112D-05
 f1  4  1/2 +  f2  2  1/2 -    47590111.34 C  9.84492D+12  1.30337D-02  9.01624D-05
                                           B  9.93904D+12  1.31583D-02  9.10243D-05
 f1  4  1/2 +  f2  3  1/2 -    47587245.29 C  7.52224D+12  9.95988D-03  6.89031D-05
                                           B  7.59280D+12  1.00533D-02  6.95495D-05
 f1  4  1/2 +  f2  4  1/2 -    47584547.03 C  5.99890D+11  7.94378D-04  5.49588D-06
                                           B  6.04755D+11  8.00821D-04  5.54045D-06
 f1  4  1/2 +  f2  5  1/2 -    47576242.86 C  9.80115D+13  1.29833D-01  8.98400D-04
                                           B  9.89116D+13  1.31025D-01  9.06651D-04
 f1  4  1/2 +  f2  6  1/2 -    47570013.88 C  2.64937D+13  3.51045D-02  2.42944D-04
                                           B  2.67209D+13  3.54056D-02  2.45027D-04
 f1  4  1/2 +  f2  7  1/2 -    47566500.51 C  1.46865D+11  1.94627D-04  1.34703D-06
                                           B  1.49192D+11  1.97710D-04  1.36837D-06
 f1  4  1/2 +  f2  8  1/2 -    47553023.87 C  1.68472D+09  2.23388D-06  1.54652D-08
                                           B  1.69753D+09  2.25086D-06  1.55828D-08
 f1  4  1/2 +  f2  9  1/2 -    47549837.40 C  9.45901D+11  1.25440D-03  8.68484D-06
                                           B  9.53829D+11  1.26491D-03  8.75763D-06
 f1  4  1/2 +  f2 10  1/2 -    47538043.50 C  2.98815D+11  3.96468D-04  2.74563D-06
                                           B  3.01034D+11  3.99412D-04  2.76602D-06
 f1  4  1/2 +  f2 11  1/2 -    47531331.61 C  5.64847D+08  7.49650D-07  5.19223D-09
                                           B  5.66941D+08  7.52430D-07  5.21148D-09
 f1  4  1/2 +  f2 12  1/2 -    47529783.12 C  3.72584D+12  4.94515D-03  3.42523D-05
                                           B  3.75932D+12  4.98960D-03  3.45601D-05
 f1  4  1/2 +  f2 13  1/2 -    47527822.15 C  1.00394D+11  1.33260D-04  9.23052D-07
                                           B  1.00771D+11  1.33761D-04  9.26523D-07
 f1  4  1/2 +  f2 14  1/2 -    47522956.35 C  3.64509D+10  4.83937D-05  3.35244D-07
                                           B  3.66068D+10  4.86007D-05  3.36678D-07
 f1  4  1/2 +  f2 15  1/2 -    47519750.24 C  1.54289D+11  2.04867D-04  1.41930D-06
                                           B  1.55858D+11  2.06951D-04  1.43374D-06
 f1  4  1/2 +  f2 16  1/2 -    47512876.51 C  3.57148D+11  4.74366D-04  3.28684D-06
                                           B  3.59299D+11  4.77223D-04  3.30663D-06
 f1  4  1/2 +  f2 17  1/2 -    47507042.88 C  2.14015D+11  2.84326D-04  1.97031D-06
                                           B  2.15743D+11  2.86621D-04  1.98621D-06
 f1  4  1/2 +  f2 18  1/2 -    47504133.42 C  1.98122D+12  2.63244D-03  1.82432D-05
                                           B  1.99658D+12  2.65284D-03  1.83847D-05
 f1  4  1/2 +  f2 19  1/2 -    47501787.00 C  1.97970D+10  2.63068D-05  1.82320D-07
                                           B  1.99533D+10  2.65144D-05  1.83759D-07
 f1  4  1/2 +  f2 20  1/2 -    47497343.47 C  3.54492D+09  4.71146D-06  3.26559D-08
                                           B  3.54972D+09  4.71784D-06  3.27001D-08
 f1  4  1/2 +  f2 21  1/2 -    47490871.63 C  6.26692D+08  8.33146D-07  5.77546D-09
                                           B  6.37982D+08  8.48156D-07  5.87951D-09
 f1  4  1/2 +  f2 22  1/2 -    47488066.20 C  4.81176D+07  6.39769D-08  4.43521D-10
                                           B  4.63956D+07  6.16872D-08  4.27648D-10
 f1  4  1/2 +  f2 23  1/2 -    47484086.23 C  3.37072D+10  4.48243D-05  3.10772D-07
                                           B  3.40940D+10  4.53387D-05  3.14338D-07
 f1  4  1/2 +  f2 24  1/2 -    47483918.70 C  1.52007D+11  2.02143D-04  1.40149D-06
                                           B  1.53517D+11  2.04150D-04  1.41540D-06
 f1  4  1/2 +  f2 25  1/2 -    47477207.99 C  5.14961D+10  6.85002D-05  4.74987D-07
                                           B  5.19201D+10  6.90642D-05  4.78898D-07
 f1  4  1/2 +  f2 26  1/2 -    47475456.29 C  8.58373D+11  1.14189D-03  7.91830D-06
                                           B  8.66677D+11  1.15294D-03  7.99490D-06
 f1  4  1/2 +  f2 27  1/2 -    47472953.10 C  2.43378D+12  3.23800D-03  2.24546D-05
                                           B  2.45727D+12  3.26925D-03  2.26714D-05
 f1  4  1/2 +  f2 28  1/2 -    47472070.21 C  5.04772D+11  6.71593D-04  4.65740D-06
                                           B  5.09939D+11  6.78468D-04  4.70508D-06
 f1  4  1/2 +  f2 29  1/2 -    47464472.39 C  8.08790D+11  1.07643D-03  7.46609D-06
                                           B  8.16723D+11  1.08699D-03  7.53932D-06
 f1  4  1/2 +  f2 30  1/2 -    47455214.74 C  1.13458D+12  1.51062D-03  1.04797D-05
                                           B  1.14612D+12  1.52598D-03  1.05862D-05
 f1  4  1/2 +  f2 31  1/2 -    47449769.81 C  4.20002D+11  5.59333D-04  3.88072D-06
                                           B  4.24010D+11  5.64671D-04  3.91775D-06
 f1  4  1/2 +  f2 32  1/2 -    47442560.61 C  2.86388D+10  3.81511D-05  2.64737D-07
                                           B  2.88913D+10  3.84874D-05  2.67071D-07
 f1  4  1/2 +  f2 33  1/2 -    47441911.40 C  6.41887D+10  8.55111D-05  5.93384D-07
                                           B  6.47818D+10  8.63011D-05  5.98866D-07
 f1  4  1/2 +  f2 34  1/2 -    47428764.91 C  1.59435D+10  2.12515D-05  1.47510D-07
                                           B  1.61126D+10  2.14768D-05  1.49075D-07
 f1  4  1/2 +  f2 35  1/2 -    47426402.33 C  3.67366D+10  4.89719D-05  3.39940D-07
                                           B  3.70866D+10  4.94383D-05  3.43178D-07
 f1  4  1/2 +  f2 36  1/2 -    47418683.97 C  4.73591D+10  6.31527D-05  4.38448D-07
                                           B  4.78325D+10  6.37841D-05  4.42831D-07
 f1  4  1/2 +  f2 37  1/2 -    47408762.40 C  1.37731D+10  1.83739D-05  1.27590D-07
                                           B  1.39083D+10  1.85543D-05  1.28843D-07
 f1  4  1/2 +  f2 38  1/2 -    47406705.20 C  1.46980D+10  1.96096D-05  1.36177D-07
                                           B  1.48370D+10  1.97950D-05  1.37465D-07
 f1  4  1/2 +  f2 39  1/2 -    47401987.06 C  5.66408D+09  7.55830D-06  5.24932D-08
                                           B  5.72393D+09  7.63816D-06  5.30479D-08
 f1  4  1/2 +  f2 40  1/2 -    47396368.68 C  1.82619D+10  2.43750D-05  1.69307D-07
                                           B  1.84415D+10  2.46147D-05  1.70972D-07
 f1  4  1/2 +  f2 41  1/2 -    47388426.49 C  4.76889D+09  6.36738D-06  4.42348D-08
                                           B  4.81820D+09  6.43321D-06  4.46921D-08
 f1  4  1/2 +  f2 42  1/2 -    47369230.76 C  2.10400D+09  2.81151D-06  1.95398D-08
                                           B  2.12701D+09  2.84227D-06  1.97535D-08
 f1  4  1/2 +  f2 43  1/2 -    47352964.93 C  1.25984D+07  1.68465D-08  1.17122D-10
                                           B  1.26965D+07  1.69776D-08  1.18033D-10
 f1  5  1/2 +  f2  1  1/2 -    47615795.54 C  2.87561D+10  3.80291D-05  2.62930D-07
                                           B  2.90892D+10  3.84695D-05  2.65975D-07
 f1  5  1/2 +  f2  2  1/2 -    47608545.70 C  1.10375D+13  1.46012D-02  1.00967D-04
                                           B  1.11514D+13  1.47519D-02  1.02009D-04
 f1  5  1/2 +  f2  3  1/2 -    47605679.65 C  4.76345D+12  6.30220D-03  4.35822D-05
                                           B  4.81103D+12  6.36515D-03  4.40175D-05
 f1  5  1/2 +  f2  4  1/2 -    47602981.39 C  1.16341D+12  1.53940D-03  1.06461D-05
                                           B  1.17535D+12  1.55520D-03  1.07554D-05
 f1  5  1/2 +  f2  5  1/2 -    47594677.22 C  3.39378D+12  4.49215D-03  3.10722D-05
                                           B  3.42819D+12  4.53770D-03  3.13873D-05
 f1  5  1/2 +  f2  6  1/2 -    47588448.24 C  6.81531D+12  9.02341D-03  6.24230D-05
                                           B  6.88394D+12  9.11427D-03  6.30516D-05
 f1  5  1/2 +  f2  7  1/2 -    47584934.87 C  9.60637D+12  1.27206D-02  8.80064D-05
                                           B  9.70126D+12  1.28463D-02  8.88757D-05
 f1  5  1/2 +  f2  8  1/2 -    47571458.23 C  7.90432D+13  1.04727D-01  7.24751D-04
                                           B  7.97359D+13  1.05645D-01  7.31102D-04
 f1  5  1/2 +  f2  9  1/2 -    47568271.76 C  1.33169D+11  1.76464D-04  1.22128D-06
                                           B  1.33788D+11  1.77285D-04  1.22696D-06
 f1  5  1/2 +  f2 10  1/2 -    47556477.86 C  1.23321D+13  1.63496D-02  1.13181D-04
                                           B  1.24341D+13  1.64848D-02  1.14117D-04
 f1  5  1/2 +  f2 11  1/2 -    47549765.97 C  1.07731D+11  1.42867D-04  9.89146D-07
                                           B  1.08523D+11  1.43917D-04  9.96413D-07
 f1  5  1/2 +  f2 12  1/2 -    47548217.48 C  5.52892D+12  7.33263D-03  5.07693D-05
                                           B  5.57181D+12  7.38952D-03  5.11632D-05
 f1  5  1/2 +  f2 13  1/2 -    47546256.52 C  1.49382D+12  1.98131D-03  1.37187D-05
                                           B  1.50538D+12  1.99665D-03  1.38249D-05
 f1  5  1/2 +  f2 14  1/2 -    47541390.71 C  3.68763D+11  4.89205D-04  3.38762D-06
                                           B  3.70939D+11  4.92092D-04  3.40761D-06
 f1  5  1/2 +  f2 15  1/2 -    47538184.61 C  9.35709D+11  1.24149D-03  8.59758D-06
                                           B  9.44402D+11  1.25302D-03  8.67745D-06
 f1  5  1/2 +  f2 16  1/2 -    47531310.88 C  9.21059D+11  1.22241D-03  8.46665D-06
                                           B  9.29665D+11  1.23383D-03  8.54575D-06
 f1  5  1/2 +  f2 17  1/2 -    47525477.24 C  2.65115D+12  3.51940D-03  2.43791D-05
                                           B  2.66772D+12  3.54140D-03  2.45315D-05
 f1  5  1/2 +  f2 18  1/2 -    47522567.78 C  1.13262D+12  1.50374D-03  1.04172D-05
                                           B  1.13957D+12  1.51296D-03  1.04810D-05
 f1  5  1/2 +  f2 19  1/2 -    47520221.37 C  2.72721D+11  3.62117D-04  2.50868D-06
                                           B  2.74845D+11  3.64938D-04  2.52823D-06
 f1  5  1/2 +  f2 20  1/2 -    47515777.83 C  4.28920D+12  5.69624D-03  3.94662D-05
                                           B  4.32013D+12  5.73732D-03  3.97509D-05
 f1  5  1/2 +  f2 21  1/2 -    47509305.99 C  4.18814D+09  5.56354D-06  3.85521D-08
                                           B  4.21521D+09  5.59951D-06  3.88013D-08
 f1  5  1/2 +  f2 22  1/2 -    47506500.56 C  5.20857D+10  6.91990D-05  4.79538D-07
                                           B  5.26396D+10  6.99350D-05  4.84638D-07
 f1  5  1/2 +  f2 23  1/2 -    47502520.59 C  4.36776D+11  5.80382D-04  4.02228D-06
                                           B  4.40531D+11  5.85370D-04  4.05685D-06
 f1  5  1/2 +  f2 24  1/2 -    47502353.06 C  4.61120D+11  6.12733D-04  4.24651D-06
                                           B  4.64376D+11  6.17060D-04  4.27649D-06
 f1  5  1/2 +  f2 25  1/2 -    47495642.35 C  4.03416D+11  5.36208D-04  3.71668D-06
                                           B  4.06253D+11  5.39979D-04  3.74282D-06
 f1  5  1/2 +  f2 26  1/2 -    47493890.65 C  4.04480D+10  5.37662D-05  3.72689D-07
                                           B  4.08180D+10  5.42580D-05  3.76098D-07
 f1  5  1/2 +  f2 27  1/2 -    47491387.46 C  1.24604D+12  1.65650D-03  1.14829D-05
                                           B  1.25477D+12  1.66810D-03  1.15633D-05
 f1  5  1/2 +  f2 28  1/2 -    47490504.57 C  9.93229D+11  1.32046D-03  9.15361D-06
                                           B  1.00045D+12  1.33006D-03  9.22016D-06
 f1  5  1/2 +  f2 29  1/2 -    47482906.75 C  4.32943D+11  5.75764D-04  3.99193D-06
                                           B  4.37658D+11  5.82033D-04  4.03540D-06
 f1  5  1/2 +  f2 30  1/2 -    47473649.10 C  8.22499D+11  1.09425D-03  7.58823D-06
                                           B  8.30038D+11  1.10428D-03  7.65779D-06
 f1  5  1/2 +  f2 31  1/2 -    47468204.18 C  5.24233D+12  6.97600D-03  4.83815D-05
                                           B  5.28611D+12  7.03426D-03  4.87856D-05
 f1  5  1/2 +  f2 32  1/2 -    47460994.97 C  6.19727D+11  8.24925D-04  5.72207D-06
                                           B  6.23304D+11  8.29687D-04  5.75510D-06
 f1  5  1/2 +  f2 33  1/2 -    47460345.76 C  3.43522D+12  4.57278D-03  3.17194D-05
                                           B  3.46595D+12  4.61369D-03  3.20032D-05
 f1  5  1/2 +  f2 34  1/2 -    47447199.27 C  1.30006D+10  1.73152D-05  1.20142D-07
                                           B  1.31333D+10  1.74920D-05  1.21368D-07
 f1  5  1/2 +  f2 35  1/2 -    47444836.69 C  7.86990D+10  1.04828D-04  7.27387D-07
                                           B  7.90934D+10  1.05354D-04  7.31032D-07
 f1  5  1/2 +  f2 36  1/2 -    47437118.33 C  3.99388D+10  5.32165D-05  3.69320D-07
                                           B  4.01448D+10  5.34910D-05  3.71225D-07
 f1  5  1/2 +  f2 37  1/2 -    47427196.76 C  2.78270D+10  3.70936D-05  2.57482D-07
                                           B  2.82806D+10  3.76983D-05  2.61679D-07
 f1  5  1/2 +  f2 38  1/2 -    47425139.56 C  3.64088D+11  4.85375D-04  3.36934D-06
                                           B  3.66373D+11  4.88421D-04  3.39048D-06
 f1  5  1/2 +  f2 39  1/2 -    47420421.42 C  6.89000D+09  9.18705D-06  6.37803D-08
                                           B  6.87902D+09  9.17241D-06  6.36786D-08
 f1  5  1/2 +  f2 40  1/2 -    47414803.04 C  3.11489D+09  4.15435D-06  2.88446D-08
                                           B  3.10446D+09  4.14044D-06  2.87480D-08
 f1  5  1/2 +  f2 41  1/2 -    47406860.85 C  1.87827D+09  2.50590D-06  1.74020D-08
                                           B  1.89667D+09  2.53044D-06  1.75724D-08
 f1  5  1/2 +  f2 42  1/2 -    47387665.13 C  5.61827D+09  7.50171D-06  5.21159D-08
                                           B  5.63573D+09  7.52501D-06  5.22778D-08
 f1  5  1/2 +  f2 43  1/2 -    47371399.29 C  8.28965D+08  1.10762D-06  7.69752D-09
                                           B  8.33716D+08  1.11397D-06  7.74164D-09
 f1  6  1/2 +  f2  1  1/2 -    47644036.82 C  4.07951D+08  5.38864D-07  3.72345D-09
                                           B  4.11989D+08  5.44197D-07  3.76031D-09
 f1  6  1/2 +  f2  2  1/2 -    47636786.98 C  1.35598D+10  1.79166D-05  1.23819D-07
                                           B  1.36636D+10  1.80537D-05  1.24767D-07
 f1  6  1/2 +  f2  3  1/2 -    47633920.92 C  8.98407D+10  1.18721D-04  8.20517D-07
                                           B  9.06419D+10  1.19780D-04  8.27834D-07
 f1  6  1/2 +  f2  4  1/2 -    47631222.67 C  2.84270D+09  3.75694D-06  2.59668D-08
                                           B  2.87623D+09  3.80127D-06  2.62732D-08
 f1  6  1/2 +  f2  5  1/2 -    47622918.50 C  1.30951D+10  1.73127D-05  1.19681D-07
                                           B  1.32341D+10  1.74964D-05  1.20951D-07
 f1  6  1/2 +  f2  6  1/2 -    47616689.52 C  2.01818D+10  2.66888D-05  1.84521D-07
                                           B  2.02411D+10  2.67672D-05  1.85063D-07
 f1  6  1/2 +  f2  7  1/2 -    47613176.15 C  1.35043D+11  1.78610D-04  1.23496D-06
                                           B  1.36519D+11  1.80562D-04  1.24846D-06
 f1  6  1/2 +  f2  8  1/2 -    47599699.51 C  7.96203D+11  1.05367D-03  7.28743D-06
                                           B  8.03437D+11  1.06324D-03  7.35364D-06
 f1  6  1/2 +  f2  9  1/2 -    47596513.04 C  8.59987D+11  1.13823D-03  7.87281D-06
                                           B  8.68200D+11  1.14910D-03  7.94800D-06
 f1  6  1/2 +  f2 10  1/2 -    47584719.14 C  1.87151D+13  2.47825D-02  1.71456D-04
                                           B  1.88856D+13  2.50082D-02  1.73018D-04
 f1  6  1/2 +  f2 11  1/2 -    47578007.25 C  1.93047D+11  2.55704D-04  1.76933D-06
                                           B  1.94884D+11  2.58138D-04  1.78617D-06
 f1  6  1/2 +  f2 12  1/2 -    47576458.76 C  4.42289D+11  5.85881D-04  4.05408D-06
                                           B  4.46918D+11  5.92013D-04  4.09652D-06
 f1  6  1/2 +  f2 13  1/2 -    47574497.79 C  7.02779D+12  9.31019D-03  6.44258D-05
                                           B  7.08563D+12  9.38680D-03  6.49559D-05
 f1  6  1/2 +  f2 14  1/2 -    47569631.98 C  5.02909D+13  6.66374D-02  4.61173D-04
                                           B  5.07351D+13  6.72260D-02  4.65246D-04
 f1  6  1/2 +  f2 15  1/2 -    47566425.88 C  9.91685D+11  1.31420D-03  9.09569D-06
                                           B  9.99918D+11  1.32511D-03  9.17120D-06
 f1  6  1/2 +  f2 16  1/2 -    47559552.15 C  1.49302D+13  1.97914D-02  1.36998D-04
                                           B  1.50515D+13  1.99523D-02  1.38112D-04
 f1  6  1/2 +  f2 17  1/2 -    47553718.52 C  2.37809D+12  3.15317D-03  2.18292D-05
                                           B  2.39618D+12  3.17715D-03  2.19952D-05
 f1  6  1/2 +  f2 18  1/2 -    47550809.06 C  7.04089D+11  9.33683D-04  6.46423D-06
                                           B  7.09336D+11  9.40641D-04  6.51241D-06
 f1  6  1/2 +  f2 19  1/2 -    47548462.64 C  1.81813D+11  2.41124D-04  1.66947D-06
                                           B  1.84044D+11  2.44082D-04  1.68995D-06
 f1  6  1/2 +  f2 20  1/2 -    47544019.11 C  1.47687D+13  1.95901D-02  1.35649D-04
                                           B  1.48798D+13  1.97375D-02  1.36670D-04
 f1  6  1/2 +  f2 21  1/2 -    47537547.27 C  3.35400D+11  4.45018D-04  3.08188D-06
                                           B  3.37376D+11  4.47640D-04  3.10004D-06
 f1  6  1/2 +  f2 22  1/2 -    47534741.84 C  9.52337D+12  1.26374D-02  8.75227D-05
                                           B  9.58832D+12  1.27235D-02  8.81196D-05
 f1  6  1/2 +  f2 23  1/2 -    47530761.86 C  1.33556D+12  1.77257D-03  1.22773D-05
                                           B  1.34684D+12  1.78753D-03  1.23810D-05
 f1  6  1/2 +  f2 24  1/2 -    47530594.34 C  9.08637D+10  1.20596D-04  8.35283D-07
                                           B  9.20347D+10  1.22150D-04  8.46048D-07
 f1  6  1/2 +  f2 25  1/2 -    47523883.63 C  5.51087D+09  7.31618D-06  5.06813D-08
                                           B  5.60544D+09  7.44172D-06  5.15510D-08
 f1  6  1/2 +  f2 26  1/2 -    47522131.93 C  2.91189D+11  3.86608D-04  2.67825D-06
                                           B  2.92755D+11  3.88688D-04  2.69265D-06
 f1  6  1/2 +  f2 27  1/2 -    47519628.73 C  7.93764D+09  1.05398D-05  7.30190D-08
                                           B  8.22425D+09  1.09204D-05  7.56555D-08
 f1  6  1/2 +  f2 28  1/2 -    47518745.84 C  2.97824D+12  3.95473D-03  2.73986D-05
                                           B  3.00235D+12  3.98675D-03  2.76204D-05
 f1  6  1/2 +  f2 29  1/2 -    47511148.03 C  3.11214D+11  4.13386D-04  2.86441D-06
                                           B  3.12413D+11  4.14979D-04  2.87545D-06
 f1  6  1/2 +  f2 30  1/2 -    47501890.38 C  1.23841D+08  1.64562D-07  1.14050D-09
                                           B  1.03101D+08  1.37002D-07  9.49493D-10
 f1  6  1/2 +  f2 31  1/2 -    47496445.45 C  7.68243D+11  1.02109D-03  7.07748D-06
                                           B  7.78559D+11  1.03480D-03  7.17252D-06
 f1  6  1/2 +  f2 32  1/2 -    47489236.25 C  8.78260D+12  1.16767D-02  8.09471D-05
                                           B  8.85114D+12  1.17678D-02  8.15788D-05
 f1  6  1/2 +  f2 33  1/2 -    47488587.04 C  1.47922D+13  1.96672D-02  1.36342D-04
                                           B  1.49054D+13  1.98176D-02  1.37385D-04
 f1  6  1/2 +  f2 34  1/2 -    47475440.55 C  5.03694D+11  6.70065D-04  4.64647D-06
                                           B  5.06205D+11  6.73405D-04  4.66963D-06
 f1  6  1/2 +  f2 35  1/2 -    47473077.97 C  1.21311D+12  1.61396D-03  1.11923D-05
                                           B  1.22077D+12  1.62416D-03  1.12631D-05
 f1  6  1/2 +  f2 36  1/2 -    47465359.61 C  2.62642D+12  3.49541D-03  2.42436D-05
                                           B  2.64099D+12  3.51480D-03  2.43781D-05
 f1  6  1/2 +  f2 37  1/2 -    47455438.04 C  4.49283D+11  5.98186D-04  4.14979D-06
                                           B  4.52485D+11  6.02449D-04  4.17936D-06
 f1  6  1/2 +  f2 38  1/2 -    47453380.84 C  1.24481D+12  1.65751D-03  1.14991D-05
                                           B  1.25360D+12  1.66921D-03  1.15803D-05
 f1  6  1/2 +  f2 39  1/2 -    47448662.70 C  9.10830D+10  1.21305D-04  8.41645D-07
                                           B  9.13826D+10  1.21704D-04  8.44413D-07
 f1  6  1/2 +  f2 40  1/2 -    47443044.31 C  4.36605D+11  5.81610D-04  4.03585D-06
                                           B  4.37931D+11  5.83376D-04  4.04810D-06
 f1  6  1/2 +  f2 41  1/2 -    47435102.13 C  1.11243D+12  1.48238D-03  1.02881D-05
                                           B  1.11938D+12  1.49165D-03  1.03524D-05
 f1  6  1/2 +  f2 42  1/2 -    47415906.40 C  7.63997D+11  1.01890D-03  7.07429D-06
                                           B  7.66741D+11  1.02256D-03  7.09970D-06
 f1  6  1/2 +  f2 43  1/2 -    47399640.57 C  5.15734D+11  6.88277D-04  4.78039D-06
                                           B  5.16917D+11  6.89856D-04  4.79137D-06
 f1  7  1/2 +  f2  1  1/2 -    47645873.11 C  2.09418D+10  2.76600D-05  1.91118D-07
                                           B  2.12023D+10  2.80041D-05  1.93496D-07
 f1  7  1/2 +  f2  2  1/2 -    47638623.27 C  2.70310D+12  3.57134D-03  2.46801D-05
                                           B  2.73390D+12  3.61204D-03  2.49614D-05
 f1  7  1/2 +  f2  3  1/2 -    47635757.22 C  1.12487D+11  1.48636D-04  1.02723D-06
                                           B  1.13758D+11  1.50315D-04  1.03883D-06
 f1  7  1/2 +  f2  4  1/2 -    47633058.96 C  3.44461D+11  4.55209D-04  3.14614D-06
                                           B  3.48519D+11  4.60571D-04  3.18320D-06
 f1  7  1/2 +  f2  5  1/2 -    47624754.79 C  1.42959D+11  1.88988D-04  1.30640D-06
                                           B  1.44553D+11  1.91095D-04  1.32097D-06
 f1  7  1/2 +  f2  6  1/2 -    47618525.81 C  4.31548D+12  5.70643D-03  3.94516D-05
                                           B  4.36188D+12  5.76779D-03  3.98758D-05
 f1  7  1/2 +  f2  7  1/2 -    47615012.44 C  1.66438D+12  2.20116D-03  1.52189D-05
                                           B  1.68316D+12  2.22600D-03  1.53906D-05
 f1  7  1/2 +  f2  8  1/2 -    47601535.80 C  4.99466D+10  6.60924D-05  4.57095D-07
                                           B  5.04887D+10  6.68098D-05  4.62056D-07
 f1  7  1/2 +  f2  9  1/2 -    47598349.33 C  1.01108D+12  1.33810D-03  9.25492D-06
                                           B  1.02179D+12  1.35228D-03  9.35301D-06
 f1  7  1/2 +  f2 10  1/2 -    47586555.43 C  2.17807D+13  2.88398D-02  1.99518D-04
                                           B  2.19852D+13  2.91106D-02  2.01392D-04
 f1  7  1/2 +  f2 11  1/2 -    47579843.54 C  3.12785D+10  4.14274D-05  2.86642D-07
                                           B  3.15454D+10  4.17809D-05  2.89088D-07
 f1  7  1/2 +  f2 12  1/2 -    47578295.05 C  8.33915D+12  1.10457D-02  7.64291D-05
                                           B  8.41542D+12  1.11467D-02  7.71281D-05
 f1  7  1/2 +  f2 13  1/2 -    47576334.09 C  1.71545D+13  2.27240D-02  1.57242D-04
                                           B  1.73049D+13  2.29232D-02  1.58620D-04
 f1  7  1/2 +  f2 14  1/2 -    47571468.28 C  6.59358D+12  8.73607D-03  6.04568D-05
                                           B  6.65070D+12  8.81174D-03  6.09805D-05
 f1  7  1/2 +  f2 15  1/2 -    47568262.18 C  3.24377D+13  4.29836D-02  2.97482D-04
                                           B  3.27237D+13  4.33627D-02  3.00106D-04
 f1  7  1/2 +  f2 16  1/2 -    47561388.45 C  2.91589D+13  3.86501D-02  2.67529D-04
                                           B  2.94123D+13  3.89859D-02  2.69854D-04
 f1  7  1/2 +  f2 17  1/2 -    47555554.81 C  1.99760D+12  2.64847D-03  1.83345D-05
                                           B  2.01345D+12  2.66947D-03  1.84799D-05
 f1  7  1/2 +  f2 18  1/2 -    47552645.35 C  8.81554D+11  1.16893D-03  8.09260D-06
                                           B  8.88986D+11  1.17878D-03  8.16083D-06
 f1  7  1/2 +  f2 19  1/2 -    47550298.94 C  9.65559D+11  1.28044D-03  8.86508D-06
                                           B  9.73093D+11  1.29043D-03  8.93425D-06
 f1  7  1/2 +  f2 20  1/2 -    47545855.40 C  1.69252D+12  2.24490D-03  1.55439D-05
                                           B  1.70541D+12  2.26200D-03  1.56623D-05
 f1  7  1/2 +  f2 21  1/2 -    47539383.56 C  9.08619D+11  1.20549D-03  8.34804D-06
                                           B  9.15615D+11  1.21477D-03  8.41232D-06
 f1  7  1/2 +  f2 22  1/2 -    47536578.13 C  1.69533D+11  2.24950D-04  1.55788D-06
                                           B  1.70813D+11  2.26649D-04  1.56964D-06
 f1  7  1/2 +  f2 23  1/2 -    47532598.16 C  1.40885D+12  1.86969D-03  1.29495D-05
                                           B  1.42041D+12  1.88504D-03  1.30558D-05
 f1  7  1/2 +  f2 24  1/2 -    47532430.63 C  5.15595D+12  6.84253D-03  4.73917D-05
                                           B  5.19520D+12  6.89461D-03  4.77524D-05
 f1  7  1/2 +  f2 25  1/2 -    47525719.92 C  4.88526D+11  6.48512D-04  4.49226D-06
                                           B  4.91744D+11  6.52784D-04  4.52185D-06
 f1  7  1/2 +  f2 26  1/2 -    47523968.22 C  2.01377D+11  2.67345D-04  1.85197D-06
                                           B  2.04462D+11  2.71440D-04  1.88034D-06
 f1  7  1/2 +  f2 27  1/2 -    47521465.03 C  3.42673D+12  4.54976D-03  3.15191D-05
                                           B  3.44971D+12  4.58027D-03  3.17305D-05
 f1  7  1/2 +  f2 28  1/2 -    47520582.14 C  4.74665D+12  6.30248D-03  4.36622D-05
                                           B  4.77843D+12  6.34468D-03  4.39545D-05
 f1  7  1/2 +  f2 29  1/2 -    47512984.32 C  1.05344D+12  1.39917D-03  9.69470D-06
                                           B  1.05948D+12  1.40720D-03  9.75036D-06
 f1  7  1/2 +  f2 30  1/2 -    47503726.67 C  7.20073D+11  9.56773D-04  6.63066D-06
                                           B  7.25632D+11  9.64160D-04  6.68185D-06
 f1  7  1/2 +  f2 31  1/2 -    47498281.75 C  6.86157D+10  9.11918D-05  6.32053D-07
                                           B  6.93511D+10  9.21692D-05  6.38827D-07
 f1  7  1/2 +  f2 32  1/2 -    47491072.54 C  2.43938D+12  3.24297D-03  2.24805D-05
                                           B  2.46333D+12  3.27481D-03  2.27013D-05
 f1  7  1/2 +  f2 33  1/2 -    47490423.33 C  8.32239D+11  1.10643D-03  7.66997D-06
                                           B  8.38662D+11  1.11497D-03  7.72916D-06
 f1  7  1/2 +  f2 34  1/2 -    47477276.84 C  1.76399D+12  2.34646D-03  1.62705D-05
                                           B  1.78078D+12  2.36878D-03  1.64254D-05
 f1  7  1/2 +  f2 35  1/2 -    47474914.26 C  5.69404D+10  7.57495D-05  5.25280D-07
                                           B  5.73790D+10  7.63330D-05  5.29326D-07
 f1  7  1/2 +  f2 36  1/2 -    47467195.90 C  5.02941D+12  6.69295D-03  4.64194D-05
                                           B  5.07228D+12  6.75000D-03  4.68151D-05
 f1  7  1/2 +  f2 37  1/2 -    47457274.33 C  4.31287D+11  5.74181D-04  3.98310D-06
                                           B  4.34509D+11  5.78470D-04  4.01286D-06
 f1  7  1/2 +  f2 38  1/2 -    47455217.13 C  1.21163D+11  1.61320D-04  1.11913D-06
                                           B  1.22767D+11  1.63456D-04  1.13394D-06
 f1  7  1/2 +  f2 39  1/2 -    47450498.99 C  9.12712D+10  1.21546D-04  8.43285D-07
                                           B  9.21984D+10  1.22781D-04  8.51852D-07
 f1  7  1/2 +  f2 40  1/2 -    47444880.61 C  3.89340D+09  5.18606D-06  3.59852D-08
                                           B  3.93896D+09  5.24675D-06  3.64063D-08
 f1  7  1/2 +  f2 41  1/2 -    47436938.42 C  1.96571D+11  2.61923D-04  1.81774D-06
                                           B  1.98407D+11  2.64370D-04  1.83472D-06
 f1  7  1/2 +  f2 42  1/2 -    47417742.69 C  1.76067D+10  2.34793D-05  1.63012D-07
                                           B  1.79305D+10  2.39110D-05  1.66010D-07
 f1  7  1/2 +  f2 43  1/2 -    47401476.86 C  1.99461D+10  2.66172D-05  1.84861D-07
                                           B  2.01551D+10  2.68961D-05  1.86798D-07
 f1  8  1/2 +  f2  1  1/2 -    47658870.90 C  2.47964D+07  3.27332D-08  2.26110D-10
                                           B  2.51118D+07  3.31496D-08  2.28987D-10
 f1  8  1/2 +  f2  2  1/2 -    47651621.06 C  2.39020D+10  3.15621D-05  2.18054D-07
                                           B  2.41034D+10  3.18281D-05  2.19891D-07
 f1  8  1/2 +  f2  3  1/2 -    47648755.01 C  3.71523D+09  4.90648D-06  3.38996D-08
                                           B  3.74932D+09  4.95150D-06  3.42106D-08
 f1  8  1/2 +  f2  4  1/2 -    47646056.75 C  1.22914D+10  1.62344D-05  1.12172D-07
                                           B  1.24176D+10  1.64010D-05  1.13323D-07
 f1  8  1/2 +  f2  5  1/2 -    47637752.58 C  9.58930D+08  1.26699D-06  8.75581D-09
                                           B  9.64260D+08  1.27403D-06  8.80448D-09
 f1  8  1/2 +  f2  6  1/2 -    47631523.60 C  2.42987D+10  3.21130D-05  2.21954D-07
                                           B  2.45488D+10  3.24436D-05  2.24238D-07
 f1  8  1/2 +  f2  7  1/2 -    47628010.23 C  2.05877D+10  2.72127D-05  1.88098D-07
                                           B  2.08171D+10  2.75159D-05  1.90194D-07
 f1  8  1/2 +  f2  8  1/2 -    47614533.59 C  1.66463D+11  2.20154D-04  1.52217D-06
                                           B  1.67995D+11  2.22181D-04  1.53618D-06
 f1  8  1/2 +  f2  9  1/2 -    47611347.12 C  2.31179D+11  3.05784D-04  2.11436D-06
                                           B  2.33581D+11  3.08961D-04  2.13633D-06
 f1  8  1/2 +  f2 10  1/2 -    47599553.22 C  9.93947D+11  1.31536D-03  9.09741D-06
                                           B  1.00484D+12  1.32978D-03  9.19713D-06
 f1  8  1/2 +  f2 11  1/2 -    47592841.33 C  2.22559D+12  2.94612D-03  2.03790D-05
                                           B  2.24265D+12  2.96870D-03  2.05353D-05
 f1  8  1/2 +  f2 12  1/2 -    47591292.84 C  1.82631D+12  2.41772D-03  1.67246D-05
                                           B  1.84442D+12  2.44170D-03  1.68904D-05
 f1  8  1/2 +  f2 13  1/2 -    47589331.87 C  3.63180D+12  4.80829D-03  3.32626D-05
                                           B  3.66646D+12  4.85418D-03  3.35801D-05
 f1  8  1/2 +  f2 14  1/2 -    47584466.07 C  1.38380D+12  1.83244D-03  1.26777D-05
                                           B  1.39791D+12  1.85113D-03  1.28070D-05
 f1  8  1/2 +  f2 15  1/2 -    47581259.96 C  1.72379D+13  2.28298D-02  1.57958D-04
                                           B  1.73978D+13  2.30414D-02  1.59422D-04
 f1  8  1/2 +  f2 16  1/2 -    47574386.23 C  1.33108D+13  1.76338D-02  1.22025D-04
                                           B  1.34299D+13  1.77916D-02  1.23117D-04
 f1  8  1/2 +  f2 17  1/2 -    47568552.60 C  4.25404D+11  5.63702D-04  3.90126D-06
                                           B  4.29731D+11  5.69436D-04  3.94095D-06
 f1  8  1/2 +  f2 18  1/2 -    47565643.14 C  3.51435D+12  4.65742D-03  3.22350D-05
                                           B  3.54163D+12  4.69357D-03  3.24852D-05
 f1  8  1/2 +  f2 19  1/2 -    47563296.72 C  1.83336D+08  2.42992D-07  1.68188D-09
                                           B  1.81452D+08  2.40494D-07  1.66460D-09
 f1  8  1/2 +  f2 20  1/2 -    47558853.19 C  1.64116D+11  2.17558D-04  1.50598D-06
                                           B  1.64048D+11  2.17469D-04  1.50536D-06
 f1  8  1/2 +  f2 21  1/2 -    47552381.35 C  9.55722D+12  1.26729D-02  8.77361D-05
                                           B  9.62074D+12  1.27571D-02  8.83191D-05
 f1  8  1/2 +  f2 22  1/2 -    47549575.92 C  6.46011D+12  8.56711D-03  5.93148D-05
                                           B  6.51688D+12  8.64240D-03  5.98361D-05
 f1  8  1/2 +  f2 23  1/2 -    47545595.95 C  1.14747D+12  1.52197D-03  1.05383D-05
                                           B  1.15658D+12  1.53406D-03  1.06221D-05
 f1  8  1/2 +  f2 24  1/2 -    47545428.42 C  3.66513D+11  4.86138D-04  3.36610D-06
                                           B  3.68315D+11  4.88529D-04  3.38265D-06
 f1  8  1/2 +  f2 25  1/2 -    47538717.71 C  7.03603D+12  9.33513D-03  6.46470D-05
                                           B  7.08143D+12  9.39536D-03  6.50641D-05
 f1  8  1/2 +  f2 26  1/2 -    47536966.01 C  4.71411D+11  6.25496D-04  4.33180D-06
                                           B  4.74464D+11  6.29547D-04  4.35986D-06
 f1  8  1/2 +  f2 27  1/2 -    47534462.82 C  2.65339D+10  3.52104D-05  2.43859D-07
                                           B  2.69809D+10  3.58036D-05  2.47967D-07
 f1  8  1/2 +  f2 28  1/2 -    47533579.93 C  2.51491D+12  3.33741D-03  2.31145D-05
                                           B  2.53234D+12  3.36054D-03  2.32747D-05
 f1  8  1/2 +  f2 29  1/2 -    47525982.11 C  9.31547D+10  1.23660D-04  8.56593D-07
                                           B  9.27811D+10  1.23164D-04  8.53158D-07
 f1  8  1/2 +  f2 30  1/2 -    47516724.46 C  1.39565D+11  1.85341D-04  1.28410D-06
                                           B  1.41443D+11  1.87835D-04  1.30139D-06
 f1  8  1/2 +  f2 31  1/2 -    47511279.53 C  5.06450D+11  6.72715D-04  4.66133D-06
                                           B  5.09407D+11  6.76643D-04  4.68855D-06
 f1  8  1/2 +  f2 32  1/2 -    47504070.33 C  1.84505D+10  2.45151D-05  1.69894D-07
                                           B  1.87124D+10  2.48631D-05  1.72306D-07
 f1  8  1/2 +  f2 33  1/2 -    47503421.12 C  6.76405D+09  8.98762D-06  6.22867D-08
                                           B  6.76891D+09  8.99409D-06  6.23315D-08
 f1  8  1/2 +  f2 34  1/2 -    47490274.63 C  7.29912D+12  9.70396D-03  6.72698D-05
                                           B  7.36241D+12  9.78809D-03  6.78530D-05
 f1  8  1/2 +  f2 35  1/2 -    47487912.05 C  1.14728D+13  1.52543D-02  1.05751D-04
                                           B  1.15660D+13  1.53782D-02  1.06610D-04
 f1  8  1/2 +  f2 36  1/2 -    47480193.69 C  2.17681D+11  2.89523D-04  2.00746D-06
                                           B  2.19404D+11  2.91815D-04  2.02335D-06
 f1  8  1/2 +  f2 37  1/2 -    47470272.12 C  1.02305D+13  1.36126D-02  9.44052D-05
                                           B  1.03125D+13  1.37217D-02  9.51616D-05
 f1  8  1/2 +  f2 38  1/2 -    47468214.92 C  6.55676D+12  8.72512D-03  6.05124D-05
                                           B  6.60444D+12  8.78857D-03  6.09524D-05
 f1  8  1/2 +  f2 39  1/2 -    47463496.78 C  3.27514D+13  4.35911D-02  3.02353D-04
                                           B  3.29963D+13  4.39170D-02  3.04613D-04
 f1  8  1/2 +  f2 40  1/2 -    47457878.39 C  8.47984D+12  1.12891D-02  7.83116D-05
                                           B  8.53638D+12  1.13644D-02  7.88338D-05
 f1  8  1/2 +  f2 41  1/2 -    47449936.21 C  1.02841D+13  1.36956D-02  9.50214D-05
                                           B  1.03461D+13  1.37782D-02  9.55944D-05
 f1  8  1/2 +  f2 42  1/2 -    47430740.48 C  3.04739D+09  4.06158D-06  2.81910D-08
                                           B  3.07321D+09  4.09600D-06  2.84299D-08
 f1  8  1/2 +  f2 43  1/2 -    47414474.65 C  7.77888D+11  1.03749D-03  7.20357D-06
                                           B  7.81436D+11  1.04222D-03  7.23643D-06
 f1  9  1/2 +  f2  1  1/2 -    47662329.62 C  7.02005D+07  9.26568D-08  6.39997D-10
                                           B  7.13751D+07  9.42072D-08  6.50705D-10
 f1  9  1/2 +  f2  2  1/2 -    47655079.78 C  2.64294D+08  3.48945D-07  2.41059D-09
                                           B  2.61527D+08  3.45292D-07  2.38535D-09
 f1  9  1/2 +  f2  3  1/2 -    47652213.73 C  1.26823D+10  1.67463D-05  1.15694D-07
                                           B  1.28320D+10  1.69440D-05  1.17060D-07
 f1  9  1/2 +  f2  4  1/2 -    47649515.48 C  1.75549D+09  2.31830D-06  1.60172D-08
                                           B  1.80930D+09  2.38936D-06  1.65081D-08
 f1  9  1/2 +  f2  5  1/2 -    47641211.30 C  3.81882D+09  5.04489D-06  3.48614D-08
                                           B  3.85011D+09  5.08622D-06  3.51470D-08
 f1  9  1/2 +  f2  6  1/2 -    47634982.32 C  8.17734D+10  1.08056D-04  7.46788D-07
                                           B  8.26974D+10  1.09277D-04  7.55226D-07
 f1  9  1/2 +  f2  7  1/2 -    47631468.96 C  1.92609D+11  2.54552D-04  1.75937D-06
                                           B  1.94782D+11  2.57424D-04  1.77922D-06
 f1  9  1/2 +  f2  8  1/2 -    47617992.31 C  4.11787D+11  5.44525D-04  3.76463D-06
                                           B  4.16372D+11  5.50589D-04  3.80655D-06
 f1  9  1/2 +  f2  9  1/2 -    47614805.84 C  1.50447D+11  1.98970D-04  1.37569D-06
                                           B  1.51934D+11  2.00937D-04  1.38929D-06
 f1  9  1/2 +  f2 10  1/2 -    47603011.95 C  1.29022D+10  1.70719D-05  1.18066D-07
                                           B  1.28734D+10  1.70339D-05  1.17803D-07
 f1  9  1/2 +  f2 11  1/2 -    47596300.05 C  5.85715D+12  7.75225D-03  5.36204D-05
                                           B  5.91810D+12  7.83292D-03  5.41784D-05
 f1  9  1/2 +  f2 12  1/2 -    47594751.56 C  3.38016D+11  4.47411D-04  3.09473D-06
                                           B  3.40680D+11  4.50938D-04  3.11913D-06
 f1  9  1/2 +  f2 13  1/2 -    47592790.60 C  7.49330D+11  9.91924D-04  6.86140D-06
                                           B  7.55467D+11  1.00005D-03  6.91760D-06
 f1  9  1/2 +  f2 14  1/2 -    47587924.79 C  1.07106D+11  1.41811D-04  9.81042D-07
                                           B  1.07722D+11  1.42626D-04  9.86683D-07
 f1  9  1/2 +  f2 15  1/2 -    47584718.69 C  1.02328D+13  1.35503D-02  9.37468D-05
                                           B  1.03308D+13  1.36800D-02  9.46446D-05
 f1  9  1/2 +  f2 16  1/2 -    47577844.96 C  7.18348D+12  9.51509D-03  6.58391D-05
                                           B  7.24971D+12  9.60282D-03  6.64461D-05
 f1  9  1/2 +  f2 17  1/2 -    47572011.32 C  6.86207D+10  9.09160D-05  6.29165D-07
                                           B  6.97925D+10  9.24685D-05  6.39908D-07
 f1  9  1/2 +  f2 18  1/2 -    47569101.87 C  5.48608D+12  7.26942D-03  5.03095D-05
                                           B  5.54025D+12  7.34121D-03  5.08064D-05
 f1  9  1/2 +  f2 19  1/2 -    47566755.45 C  1.18143D+09  1.56563D-06  1.08358D-08
                                           B  1.19604D+09  1.58499D-06  1.09698D-08
 f1  9  1/2 +  f2 20  1/2 -    47562311.91 C  3.01514D+12  3.99641D-03  2.76619D-05
                                           B  3.04786D+12  4.03978D-03  2.79621D-05
 f1  9  1/2 +  f2 21  1/2 -    47555840.08 C  1.38200D+13  1.83226D-02  1.26841D-04
                                           B  1.39427D+13  1.84854D-02  1.27968D-04
 f1  9  1/2 +  f2 22  1/2 -    47553034.64 C  2.19961D+12  2.91660D-03  2.01918D-05
                                           B  2.21682D+12  2.93943D-03  2.03498D-05
 f1  9  1/2 +  f2 23  1/2 -    47549054.67 C  3.83465D+10  5.08546D-05  3.52098D-07
                                           B  3.82952D+10  5.07866D-05  3.51627D-07
 f1  9  1/2 +  f2 24  1/2 -    47548887.14 C  3.45474D+12  4.58165D-03  3.17218D-05
                                           B  3.48844D+12  4.62635D-03  3.20313D-05
 f1  9  1/2 +  f2 25  1/2 -    47542176.43 C  9.12375D+12  1.21033D-02  8.38107D-05
                                           B  9.19703D+12  1.22005D-02  8.44838D-05
 f1  9  1/2 +  f2 26  1/2 -    47540424.73 C  1.85108D+12  2.45576D-03  1.70059D-05
                                           B  1.86873D+12  2.47918D-03  1.71680D-05
 f1  9  1/2 +  f2 27  1/2 -    47537921.54 C  7.40487D+11  9.82483D-04  6.80394D-06
                                           B  7.47860D+11  9.92265D-04  6.87168D-06
 f1  9  1/2 +  f2 28  1/2 -    47537038.65 C  1.71763D+12  2.27905D-03  1.57833D-05
                                           B  1.73078D+12  2.29649D-03  1.59040D-05
 f1  9  1/2 +  f2 29  1/2 -    47529440.84 C  6.54293D+12  8.68430D-03  6.01517D-05
                                           B  6.60451D+12  8.76603D-03  6.07178D-05
 f1  9  1/2 +  f2 30  1/2 -    47520183.19 C  3.47268D+12  4.61101D-03  3.19443D-05
                                           B  3.50657D+12  4.65601D-03  3.22561D-05
 f1  9  1/2 +  f2 31  1/2 -    47514738.26 C  4.81037D+10  6.38866D-05  4.42647D-07
                                           B  4.81959D+10  6.40090D-05  4.43494D-07
 f1  9  1/2 +  f2 32  1/2 -    47507529.05 C  2.60520D+12  3.46102D-03  2.39838D-05
                                           B  2.62991D+12  3.49384D-03  2.42112D-05
 f1  9  1/2 +  f2 33  1/2 -    47506879.85 C  1.11312D+11  1.47882D-04  1.02479D-06
                                           B  1.12200D+11  1.49062D-04  1.03297D-06
 f1  9  1/2 +  f2 34  1/2 -    47493733.36 C  1.66877D+13  2.21825D-02  1.53762D-04
                                           B  1.68422D+13  2.23879D-02  1.55186D-04
 f1  9  1/2 +  f2 35  1/2 -    47491370.77 C  4.82161D+13  6.40989D-02  4.44336D-04
                                           B  4.86645D+13  6.46949D-02  4.48468D-04
 f1  9  1/2 +  f2 36  1/2 -    47483652.41 C  5.85650D+12  7.78821D-03  5.39969D-05
                                           B  5.90831D+12  7.85710D-03  5.44746D-05
 f1  9  1/2 +  f2 37  1/2 -    47473730.85 C  3.75855D+12  5.00036D-03  3.46756D-05
                                           B  3.79036D+12  5.04268D-03  3.49690D-05
 f1  9  1/2 +  f2 38  1/2 -    47471673.64 C  8.80313D+11  1.17127D-03  8.12263D-06
                                           B  8.88886D+11  1.18267D-03  8.20174D-06
 f1  9  1/2 +  f2 39  1/2 -    47466955.50 C  5.45335D+12  7.25719D-03  5.03330D-05
                                           B  5.50090D+12  7.32047D-03  5.07719D-05
 f1  9  1/2 +  f2 40  1/2 -    47461337.12 C  7.08135D+11  9.42593D-04  6.53822D-06
                                           B  7.15238D+11  9.52047D-04  6.60380D-06
 f1  9  1/2 +  f2 41  1/2 -    47453394.93 C  1.28318D+12  1.70860D-03  1.18535D-05
                                           B  1.29592D+12  1.72556D-03  1.19712D-05
 f1  9  1/2 +  f2 42  1/2 -    47434199.21 C  3.58539D+10  4.77794D-05  3.31608D-07
                                           B  3.60872D+10  4.80903D-05  3.33766D-07
 f1  9  1/2 +  f2 43  1/2 -    47417933.37 C  3.79257D+10  5.05750D-05  3.51131D-07
                                           B  3.82993D+10  5.10733D-05  3.54590D-07
 f1 10  1/2 +  f2  1  1/2 -    47665915.71 C  3.31917D+09  4.38028D-06  3.02531D-08
                                           B  3.35343D+09  4.42549D-06  3.05653D-08
 f1 10  1/2 +  f2  2  1/2 -    47658665.87 C  3.91547D+10  5.16877D-05  3.57044D-07
                                           B  3.96012D+10  5.22773D-05  3.61116D-07
 f1 10  1/2 +  f2  3  1/2 -    47655799.82 C  8.79285D+10  1.16088D-04  8.01947D-07
                                           B  8.89337D+10  1.17415D-04  8.11115D-07
 f1 10  1/2 +  f2  4  1/2 -    47653101.57 C  1.56269D+10  2.06337D-05  1.42548D-07
                                           B  1.58626D+10  2.09449D-05  1.44698D-07
 f1 10  1/2 +  f2  5  1/2 -    47644797.39 C  7.59950D+10  1.00379D-04  6.93588D-07
                                           B  7.68622D+10  1.01524D-04  7.01503D-07
 f1 10  1/2 +  f2  6  1/2 -    47638568.41 C  4.69568D+09  6.20395D-06  4.28732D-08
                                           B  4.75785D+09  6.28610D-06  4.34409D-08
 f1 10  1/2 +  f2  7  1/2 -    47635055.05 C  3.34265D+10  4.41698D-05  3.05263D-07
                                           B  3.38383D+10  4.47139D-05  3.09023D-07
 f1 10  1/2 +  f2  8  1/2 -    47621578.40 C  4.82808D+11  6.38344D-04  4.41292D-06
                                           B  4.87830D+11  6.44983D-04  4.45882D-06
 f1 10  1/2 +  f2  9  1/2 -    47618391.93 C  3.69079D+11  4.88042D-04  3.37410D-06
                                           B  3.72923D+11  4.93126D-04  3.40925D-06
 f1 10  1/2 +  f2 10  1/2 -    47606598.04 C  1.94957D+12  2.57925D-03  1.78362D-05
                                           B  1.96932D+12  2.60537D-03  1.80168D-05
 f1 10  1/2 +  f2 11  1/2 -    47599886.14 C  3.66183D+13  4.84590D-02  3.35154D-04
                                           B  3.69806D+13  4.89384D-02  3.38469D-04
 f1 10  1/2 +  f2 12  1/2 -    47598337.65 C  1.22149D+11  1.61657D-04  1.11809D-06
                                           B  1.23397D+11  1.63308D-04  1.12951D-06
 f1 10  1/2 +  f2 13  1/2 -    47596376.69 C  1.50405D+11  1.99068D-04  1.37691D-06
                                           B  1.51923D+11  2.01078D-04  1.39081D-06
 f1 10  1/2 +  f2 14  1/2 -    47591510.88 C  1.45532D+12  1.92659D-03  1.33271D-05
                                           B  1.46840D+12  1.94389D-03  1.34468D-05
 f1 10  1/2 +  f2 15  1/2 -    47588304.78 C  4.10322D+12  5.43266D-03  3.75827D-05
                                           B  4.14382D+12  5.48641D-03  3.79545D-05
 f1 10  1/2 +  f2 16  1/2 -    47581431.05 C  4.81551D+12  6.37757D-03  4.41259D-05
                                           B  4.86065D+12  6.43735D-03  4.45395D-05
 f1 10  1/2 +  f2 17  1/2 -    47575597.41 C  7.21019D+12  9.55138D-03  6.60933D-05
                                           B  7.27503D+12  9.63727D-03  6.66876D-05
 f1 10  1/2 +  f2 18  1/2 -    47572687.95 C  5.70587D+12  7.55952D-03  5.23133D-05
                                           B  5.75944D+12  7.63049D-03  5.28044D-05
 f1 10  1/2 +  f2 19  1/2 -    47570341.54 C  2.35990D+11  3.12687D-04  2.16396D-06
                                           B  2.37901D+11  3.15218D-04  2.18147D-06
 f1 10  1/2 +  f2 20  1/2 -    47565898.00 C  4.12757D+13  5.47005D-02  3.78592D-04
                                           B  4.16411D+13  5.51847D-02  3.81943D-04
 f1 10  1/2 +  f2 21  1/2 -    47559426.17 C  6.83632D+12  9.06227D-03  6.27301D-05
                                           B  6.89140D+12  9.13528D-03  6.32355D-05
 f1 10  1/2 +  f2 22  1/2 -    47556620.73 C  2.01886D+13  2.67652D-02  1.85283D-04
                                           B  2.03575D+13  2.69893D-02  1.86834D-04
 f1 10  1/2 +  f2 23  1/2 -    47552640.76 C  9.47116D+11  1.25586D-03  8.69446D-06
                                           B  9.54450D+11  1.26559D-03  8.76179D-06
 f1 10  1/2 +  f2 24  1/2 -    47552473.23 C  3.67864D+12  4.87786D-03  3.37700D-05
                                           B  3.70572D+12  4.91377D-03  3.40186D-05
 f1 10  1/2 +  f2 25  1/2 -    47545762.52 C  1.04286D+13  1.38322D-02  9.57753D-05
                                           B  1.05103D+13  1.39405D-02  9.65257D-05
 f1 10  1/2 +  f2 26  1/2 -    47544010.82 C  6.62861D+11  8.79263D-04  6.08833D-06
                                           B  6.69021D+11  8.87434D-04  6.14491D-06
 f1 10  1/2 +  f2 27  1/2 -    47541507.63 C  1.05828D+11  1.40392D-04  9.72178D-07
                                           B  1.06559D+11  1.41362D-04  9.78892D-07
 f1 10  1/2 +  f2 28  1/2 -    47540624.74 C  1.36265D+09  1.80777D-06  1.25185D-08
                                           B  1.35699D+09  1.80026D-06  1.24665D-08
 f1 10  1/2 +  f2 29  1/2 -    47533026.93 C  2.51588D+12  3.33877D-03  2.31242D-05
                                           B  2.54158D+12  3.37287D-03  2.33604D-05
 f1 10  1/2 +  f2 30  1/2 -    47523769.28 C  4.81837D+11  6.39685D-04  4.43129D-06
                                           B  4.85588D+11  6.44665D-04  4.46580D-06
 f1 10  1/2 +  f2 31  1/2 -    47518324.35 C  1.13548D+11  1.50781D-04  1.04462D-06
                                           B  1.14108D+11  1.51524D-04  1.04977D-06
 f1 10  1/2 +  f2 32  1/2 -    47511115.14 C  2.07973D+11  2.76251D-04  1.91419D-06
                                           B  2.09895D+11  2.78804D-04  1.93187D-06
 f1 10  1/2 +  f2 33  1/2 -    47510465.94 C  2.18025D+11  2.89612D-04  2.00679D-06
                                           B  2.19810D+11  2.91982D-04  2.02322D-06
 f1 10  1/2 +  f2 34  1/2 -    47497319.45 C  2.42033D+11  3.21680D-04  2.22962D-06
                                           B  2.43634D+11  3.23808D-04  2.24436D-06
 f1 10  1/2 +  f2 35  1/2 -    47494956.86 C  2.70334D+11  3.59330D-04  2.49070D-06
                                           B  2.71446D+11  3.60809D-04  2.50095D-06
 f1 10  1/2 +  f2 36  1/2 -    47487238.50 C  1.74924D+12  2.32586D-03  1.61243D-05
                                           B  1.76455D+12  2.34621D-03  1.62655D-05
 f1 10  1/2 +  f2 37  1/2 -    47477316.93 C  2.86182D+12  3.80678D-03  2.63965D-05
                                           B  2.88738D+12  3.84078D-03  2.66323D-05
 f1 10  1/2 +  f2 38  1/2 -    47475259.73 C  8.62174D+11  1.14696D-03  7.95346D-06
                                           B  8.70670D+11  1.15826D-03  8.03184D-06
 f1 10  1/2 +  f2 39  1/2 -    47470541.59 C  4.25755D+11  5.66499D-04  3.92872D-06
                                           B  4.29378D+11  5.71320D-04  3.96215D-06
 f1 10  1/2 +  f2 40  1/2 -    47464923.21 C  1.28850D+12  1.71485D-03  1.18941D-05
                                           B  1.30140D+12  1.73202D-03  1.20131D-05
 f1 10  1/2 +  f2 41  1/2 -    47456981.02 C  1.91611D+12  2.55099D-03  1.76963D-05
                                           B  1.93476D+12  2.57582D-03  1.78686D-05
 f1 10  1/2 +  f2 42  1/2 -    47437785.30 C  1.37880D+10  1.83714D-05  1.27495D-07
                                           B  1.38813D+10  1.84956D-05  1.28357D-07
 f1 10  1/2 +  f2 43  1/2 -    47421519.46 C  3.12521D+09  4.16693D-06  2.89278D-08
                                           B  3.13760D+09  4.18345D-06  2.90425D-08
 f1 11  1/2 +  f2  1  1/2 -    47678625.97 C  1.38359D+10  1.82493D-05  1.26008D-07
                                           B  1.40548D+10  1.85380D-05  1.28002D-07
 f1 11  1/2 +  f2  2  1/2 -    47671376.14 C  2.56409D+10  3.38302D-05  2.33627D-07
                                           B  2.59770D+10  3.42737D-05  2.36690D-07
 f1 11  1/2 +  f2  3  1/2 -    47668510.08 C  6.66365D+10  8.79300D-05  6.07269D-07
                                           B  6.75834D+10  8.91795D-05  6.15898D-07
 f1 11  1/2 +  f2  4  1/2 -    47665811.83 C  2.60797D+10  3.44173D-05  2.37709D-07
                                           B  2.64647D+10  3.49254D-05  2.41218D-07
 f1 11  1/2 +  f2  5  1/2 -    47657507.66 C  1.62775D+11  2.14888D-04  1.48442D-06
                                           B  1.65239D+11  2.18141D-04  1.50689D-06
 f1 11  1/2 +  f2  6  1/2 -    47651278.68 C  9.93587D+10  1.31203D-04  9.06454D-07
                                           B  1.00837D+11  1.33156D-04  9.19942D-07
 f1 11  1/2 +  f2  7  1/2 -    47647765.31 C  1.51489D+11  2.00071D-04  1.38235D-06
                                           B  1.53627D+11  2.02895D-04  1.40186D-06
 f1 11  1/2 +  f2  8  1/2 -    47634288.67 C  6.69153D+08  8.84247D-07  6.11124D-09
                                           B  6.65076D+08  8.78860D-07  6.07401D-09
 f1 11  1/2 +  f2  9  1/2 -    47631102.20 C  7.09085D+11  9.37141D-04  6.47724D-06
                                           B  7.18809D+11  9.49992D-04  6.56606D-06
 f1 11  1/2 +  f2 10  1/2 -    47619308.30 C  6.58605D+09  8.70856D-06  6.02059D-08
                                           B  6.70852D+09  8.87050D-06  6.13255D-08
 f1 11  1/2 +  f2 11  1/2 -    47612596.40 C  1.30908D+10  1.73145D-05  1.19719D-07
                                           B  1.32362D+10  1.75068D-05  1.21049D-07
 f1 11  1/2 +  f2 12  1/2 -    47611047.91 C  1.10941D+12  1.46745D-03  1.01468D-05
                                           B  1.12327D+12  1.48578D-03  1.02736D-05
 f1 11  1/2 +  f2 13  1/2 -    47609086.95 C  2.08010D+11  2.75164D-04  1.90273D-06
                                           B  2.10588D+11  2.78575D-04  1.92632D-06
 f1 11  1/2 +  f2 14  1/2 -    47604221.14 C  2.84069D+11  3.75856D-04  2.59927D-06
                                           B  2.87356D+11  3.80204D-04  2.62934D-06
 f1 11  1/2 +  f2 15  1/2 -    47601015.04 C  2.86883D+11  3.79629D-04  2.62554D-06
                                           B  2.90351D+11  3.84218D-04  2.65728D-06
 f1 11  1/2 +  f2 16  1/2 -    47594141.31 C  2.72380D+11  3.60542D-04  2.49390D-06
                                           B  2.75031D+11  3.64052D-04  2.51817D-06
 f1 11  1/2 +  f2 17  1/2 -    47588307.67 C  1.06247D+11  1.40671D-04  9.73152D-07
                                           B  1.07390D+11  1.42185D-04  9.83622D-07
 f1 11  1/2 +  f2 18  1/2 -    47585398.22 C  1.47327D+11  1.95084D-04  1.34966D-06
                                           B  1.48287D+11  1.96356D-04  1.35846D-06
 f1 11  1/2 +  f2 19  1/2 -    47583051.80 C  1.32804D+13  1.75871D-02  1.21680D-04
                                           B  1.34090D+13  1.77575D-02  1.22858D-04
 f1 11  1/2 +  f2 20  1/2 -    47578608.27 C  5.14550D+11  6.81541D-04  4.71581D-06
                                           B  5.19804D+11  6.88500D-04  4.76396D-06
 f1 11  1/2 +  f2 21  1/2 -    47572136.43 C  6.24800D+09  8.27796D-06  5.72857D-08
                                           B  6.39265D+09  8.46961D-06  5.86120D-08
 f1 11  1/2 +  f2 22  1/2 -    47569330.99 C  6.70465D+09  8.88402D-06  6.14834D-08
                                           B  6.82037D+09  9.03736D-06  6.25446D-08
 f1 11  1/2 +  f2 23  1/2 -    47565351.02 C  2.17303D+11  2.87986D-04  1.99322D-06
                                           B  2.18984D+11  2.90214D-04  2.00864D-06
 f1 11  1/2 +  f2 24  1/2 -    47565183.49 C  3.09198D+11  4.09776D-04  2.83618D-06
                                           B  3.12687D+11  4.14399D-04  2.86817D-06
 f1 11  1/2 +  f2 25  1/2 -    47558472.78 C  2.70145D+11  3.58120D-04  2.47900D-06
                                           B  2.72388D+11  3.61094D-04  2.49959D-06
 f1 11  1/2 +  f2 26  1/2 -    47556721.08 C  1.11804D+12  1.48225D-03  1.02609D-05
                                           B  1.12373D+12  1.48979D-03  1.03131D-05
 f1 11  1/2 +  f2 27  1/2 -    47554217.89 C  3.06265D+13  4.06075D-02  2.81121D-04
                                           B  3.09192D+13  4.09957D-02  2.83808D-04
 f1 11  1/2 +  f2 28  1/2 -    47553335.00 C  5.48473D+12  7.27246D-03  5.03473D-05
                                           B  5.53792D+12  7.34298D-03  5.08355D-05
 f1 11  1/2 +  f2 29  1/2 -    47545737.19 C  4.92842D+12  6.53691D-03  4.52623D-05
                                           B  4.97094D+12  6.59330D-03  4.56528D-05
 f1 11  1/2 +  f2 30  1/2 -    47536479.54 C  3.28098D+12  4.35349D-03  3.01499D-05
                                           B  3.30712D+12  4.38818D-03  3.03901D-05
 f1 11  1/2 +  f2 31  1/2 -    47531034.61 C  2.24201D+12  2.97557D-03  2.06096D-05
                                           B  2.25820D+12  2.99706D-03  2.07584D-05
 f1 11  1/2 +  f2 32  1/2 -    47523825.41 C  5.93678D+12  7.88162D-03  5.45984D-05
                                           B  5.98886D+12  7.95076D-03  5.50774D-05
 f1 11  1/2 +  f2 33  1/2 -    47523176.20 C  8.46755D+11  1.12418D-03  7.78762D-06
                                           B  8.53188D+11  1.13272D-03  7.84679D-06
 f1 11  1/2 +  f2 34  1/2 -    47510029.71 C  9.28802D+11  1.23379D-03  8.54930D-06
                                           B  9.36885D+11  1.24452D-03  8.62370D-06
 f1 11  1/2 +  f2 35  1/2 -    47507667.12 C  8.86701D+11  1.17798D-03  8.16300D-06
                                           B  8.94347D+11  1.18814D-03  8.23339D-06
 f1 11  1/2 +  f2 36  1/2 -    47499948.77 C  9.50507D+12  1.26316D-02  8.75466D-05
                                           B  9.58687D+12  1.27403D-02  8.83000D-05
 f1 11  1/2 +  f2 37  1/2 -    47490027.20 C  1.81658D+11  2.41511D-04  1.67421D-06
                                           B  1.83009D+11  2.43308D-04  1.68667D-06
 f1 11  1/2 +  f2 38  1/2 -    47487970.00 C  4.45003D+12  5.91675D-03  4.10181D-05
                                           B  4.48982D+12  5.96966D-03  4.13849D-05
 f1 11  1/2 +  f2 39  1/2 -    47483251.85 C  1.24927D+12  1.66136D-03  1.15185D-05
                                           B  1.26071D+12  1.67657D-03  1.16240D-05
 f1 11  1/2 +  f2 40  1/2 -    47477633.47 C  3.83839D+13  5.10574D-02  3.54034D-04
                                           B  3.87314D+13  5.15197D-02  3.57240D-04
 f1 11  1/2 +  f2 41  1/2 -    47469691.29 C  3.31312D+13  4.40851D-02  3.05739D-04
                                           B  3.34182D+13  4.44670D-02  3.08388D-04
 f1 11  1/2 +  f2 42  1/2 -    47450495.56 C  7.15330D+10  9.52604D-05  6.60918D-07
                                           B  7.17198D+10  9.55092D-05  6.62644D-07
 f1 11  1/2 +  f2 43  1/2 -    47434229.72 C  1.17772D+12  1.56945D-03  1.08926D-05
                                           B  1.18804D+12  1.58319D-03  1.09880D-05
 f1 12  1/2 +  f2  1  1/2 -    47680853.70 C  1.63165D+09  2.15193D-06  1.48579D-08
                                           B  1.65738D+09  2.18585D-06  1.50922D-08
 f1 12  1/2 +  f2  2  1/2 -    47673603.86 C  5.64411D+09  7.44607D-06  5.14192D-08
                                           B  5.71078D+09  7.53403D-06  5.20265D-08
 f1 12  1/2 +  f2  3  1/2 -    47670737.81 C  6.04870D+09  7.98079D-06  5.51150D-08
                                           B  6.14423D+09  8.10684D-06  5.59855D-08
 f1 12  1/2 +  f2  4  1/2 -    47668039.55 C  1.39418D+09  1.83972D-06  1.27058D-08
                                           B  1.41107D+09  1.86200D-06  1.28596D-08
 f1 12  1/2 +  f2  5  1/2 -    47659735.38 C  2.10657D+10  2.78073D-05  1.92081D-07
                                           B  2.13859D+10  2.82301D-05  1.95001D-07
 f1 12  1/2 +  f2  6  1/2 -    47653506.40 C  4.32013D+10  5.70421D-05  3.94072D-07
                                           B  4.38114D+10  5.78476D-05  3.99638D-07
 f1 12  1/2 +  f2  7  1/2 -    47649993.03 C  1.49814D+09  1.97840D-06  1.36687D-08
                                           B  1.50594D+09  1.98871D-06  1.37399D-08
 f1 12  1/2 +  f2  8  1/2 -    47636516.39 C  2.76367D+09  3.65169D-06  2.52365D-08
                                           B  2.79442D+09  3.69232D-06  2.55173D-08
 f1 12  1/2 +  f2  9  1/2 -    47633329.92 C  1.35472D+11  1.79026D-04  1.23731D-06
                                           B  1.37489D+11  1.81691D-04  1.25573D-06
 f1 12  1/2 +  f2 10  1/2 -    47621536.02 C  2.03064D+10  2.68481D-05  1.85604D-07
                                           B  2.02755D+10  2.68072D-05  1.85321D-07
 f1 12  1/2 +  f2 11  1/2 -    47614824.13 C  2.62738D+10  3.47477D-05  2.40248D-07
                                           B  2.67044D+10  3.53173D-05  2.44186D-07
 f1 12  1/2 +  f2 12  1/2 -    47613275.64 C  2.49617D+10  3.30146D-05  2.28273D-07
                                           B  2.51672D+10  3.32863D-05  2.30151D-07
 f1 12  1/2 +  f2 13  1/2 -    47611314.67 C  3.96166D+11  5.24016D-04  3.62335D-06
                                           B  4.00571D+11  5.29842D-04  3.66363D-06
 f1 12  1/2 +  f2 14  1/2 -    47606448.87 C  8.11570D+11  1.07370D-03  7.42493D-06
                                           B  8.20491D+11  1.08550D-03  7.50654D-06
 f1 12  1/2 +  f2 15  1/2 -    47603242.76 C  2.70594D+11  3.58041D-04  2.47612D-06
                                           B  2.74384D+11  3.63056D-04  2.51080D-06
 f1 12  1/2 +  f2 16  1/2 -    47596369.03 C  1.17185D+12  1.55101D-03  1.07279D-05
                                           B  1.18482D+12  1.56816D-03  1.08466D-05
 f1 12  1/2 +  f2 17  1/2 -    47590535.40 C  2.93074D+10  3.87994D-05  2.68398D-07
                                           B  2.94903D+10  3.90414D-05  2.70072D-07
 f1 12  1/2 +  f2 18  1/2 -    47587625.94 C  1.00637D+12  1.33247D-03  9.21803D-06
                                           B  1.01805D+12  1.34794D-03  9.32504D-06
 f1 12  1/2 +  f2 19  1/2 -    47585279.52 C  2.29677D+12  3.04130D-03  2.10408D-05
                                           B  2.31829D+12  3.06980D-03  2.12380D-05
 f1 12  1/2 +  f2 20  1/2 -    47580835.99 C  1.21293D+09  1.60642D-06  1.11148D-08
                                           B  1.32703D+09  1.75753D-06  1.21604D-08
 f1 12  1/2 +  f2 21  1/2 -    47574364.15 C  1.09330D+12  1.44838D-03  1.00227D-05
                                           B  1.10600D+12  1.46520D-03  1.01391D-05
 f1 12  1/2 +  f2 22  1/2 -    47571558.72 C  9.60065D+10  1.27202D-04  8.80282D-07
                                           B  9.76392D+10  1.29365D-04  8.95252D-07
 f1 12  1/2 +  f2 23  1/2 -    47567578.75 C  1.48916D+12  1.97336D-03  1.36575D-05
                                           B  1.50651D+12  1.99636D-03  1.38166D-05
 f1 12  1/2 +  f2 24  1/2 -    47567411.22 C  4.61236D+10  6.11212D-05  4.23017D-07
                                           B  4.66863D+10  6.18669D-05  4.28178D-07
 f1 12  1/2 +  f2 25  1/2 -    47560700.51 C  3.07063D+09  4.07022D-06  2.81738D-08
                                           B  3.05406D+09  4.04826D-06  2.80218D-08
 f1 12  1/2 +  f2 26  1/2 -    47558948.81 C  1.25041D+11  1.65758D-04  1.14741D-06
                                           B  1.25420D+11  1.66261D-04  1.15089D-06
 f1 12  1/2 +  f2 27  1/2 -    47556445.62 C  1.08985D+12  1.44490D-03  1.00024D-05
                                           B  1.09709D+12  1.45450D-03  1.00688D-05
 f1 12  1/2 +  f2 28  1/2 -    47555562.73 C  4.12342D+11  5.46692D-04  3.78457D-06
                                           B  4.16146D+11  5.51735D-04  3.81949D-06
 f1 12  1/2 +  f2 29  1/2 -    47547964.91 C  1.42597D+12  1.89118D-03  1.30941D-05
                                           B  1.44502D+12  1.91645D-03  1.32691D-05
 f1 12  1/2 +  f2 30  1/2 -    47538707.26 C  3.66411D+11  4.86140D-04  3.36659D-06
                                           B  3.69017D+11  4.89597D-04  3.39053D-06
 f1 12  1/2 +  f2 31  1/2 -    47533262.33 C  2.76650D+12  3.67132D-03  2.54273D-05
                                           B  2.79175D+12  3.70483D-03  2.56594D-05
 f1 12  1/2 +  f2 32  1/2 -    47526053.13 C  1.86023D+10  2.46940D-05  1.71055D-07
                                           B  1.90271D+10  2.52579D-05  1.74961D-07
 f1 12  1/2 +  f2 33  1/2 -    47525403.92 C  3.92134D+12  5.20560D-03  3.60596D-05
                                           B  3.95862D+12  5.25509D-03  3.64024D-05
 f1 12  1/2 +  f2 34  1/2 -    47512257.43 C  2.61639D+11  3.47519D-04  2.40796D-06
                                           B  2.64007D+11  3.50665D-04  2.42975D-06
 f1 12  1/2 +  f2 35  1/2 -    47509894.85 C  7.86551D+11  1.04483D-03  7.23999D-06
                                           B  7.94190D+11  1.05498D-03  7.31031D-06
 f1 12  1/2 +  f2 36  1/2 -    47502176.49 C  2.58706D+12  3.43769D-03  2.38248D-05
                                           B  2.61054D+12  3.46890D-03  2.40411D-05
 f1 12  1/2 +  f2 37  1/2 -    47492254.92 C  2.93411D+13  3.90049D-02  2.70378D-04
                                           B  2.96062D+13  3.93573D-02  2.72821D-04
 f1 12  1/2 +  f2 38  1/2 -    47490197.72 C  3.70710D+13  4.92850D-02  3.41654D-04
                                           B  3.74040D+13  4.97277D-02  3.44723D-04
 f1 12  1/2 +  f2 39  1/2 -    47485479.58 C  1.76334D+13  2.34478D-02  1.62561D-04
                                           B  1.77894D+13  2.36552D-02  1.63999D-04
 f1 12  1/2 +  f2 40  1/2 -    47479861.19 C  1.08658D+13  1.44521D-02  1.00207D-04
                                           B  1.09632D+13  1.45816D-02  1.01105D-04
 f1 12  1/2 +  f2 41  1/2 -    47471919.01 C  4.33221D+13  5.76400D-02  3.99726D-04
                                           B  4.36686D+13  5.81009D-02  4.02923D-04
 f1 12  1/2 +  f2 42  1/2 -    47452723.28 C  2.20387D+12  2.93461D-03  2.03594D-05
                                           B  2.22148D+12  2.95806D-03  2.05221D-05
 f1 12  1/2 +  f2 43  1/2 -    47436457.45 C  6.70953D+10  8.94037D-05  6.20467D-07
                                           B  6.73353D+10  8.97234D-05  6.22686D-07
 f1 13  1/2 +  f2  1  1/2 -    47686074.27 C  6.17091D+08  8.13681D-07  5.61743D-09
                                           B  6.22419D+08  8.20706D-07  5.66594D-09
 f1 13  1/2 +  f2  2  1/2 -    47678824.43 C  1.99624D+10  2.63300D-05  1.81803D-07
                                           B  2.01642D+10  2.65961D-05  1.83641D-07
 f1 13  1/2 +  f2  3  1/2 -    47675958.37 C  1.91736D+09  2.52925D-06  1.74650D-08
                                           B  1.91770D+09  2.52970D-06  1.74681D-08
 f1 13  1/2 +  f2  4  1/2 -    47673260.12 C  1.92676D+08  2.54194D-07  1.75536D-09
                                           B  1.91440D+08  2.52563D-07  1.74410D-09
 f1 13  1/2 +  f2  5  1/2 -    47664955.95 C  1.98537D+09  2.62017D-06  1.80970D-08
                                           B  1.99207D+09  2.62902D-06  1.81581D-08
 f1 13  1/2 +  f2  6  1/2 -    47658726.97 C  3.07258D+09  4.05608D-06  2.80182D-08
                                           B  3.08690D+09  4.07497D-06  2.81487D-08
 f1 13  1/2 +  f2  7  1/2 -    47655213.60 C  6.48994D+10  8.56855D-05  5.91933D-07
                                           B  6.56730D+10  8.67069D-05  5.98989D-07
 f1 13  1/2 +  f2  8  1/2 -    47641736.96 C  2.82574D+09  3.73288D-06  2.57948D-08
                                           B  2.83660D+09  3.74723D-06  2.58939D-08
 f1 13  1/2 +  f2  9  1/2 -    47638550.49 C  8.39690D+08  1.10940D-06  7.66667D-09
                                           B  8.10775D+08  1.07120D-06  7.40266D-09
 f1 13  1/2 +  f2 10  1/2 -    47626756.59 C  3.70123D+11  4.89251D-04  3.38187D-06
                                           B  3.74721D+11  4.95329D-04  3.42388D-06
 f1 13  1/2 +  f2 11  1/2 -    47620044.69 C  3.36570D+10  4.45024D-05  3.07658D-07
                                           B  3.40598D+10  4.50350D-05  3.11340D-07
 f1 13  1/2 +  f2 12  1/2 -    47618496.21 C  2.89306D+11  3.82555D-04  2.64481D-06
                                           B  2.92121D+11  3.86277D-04  2.67054D-06
 f1 13  1/2 +  f2 13  1/2 -    47616535.24 C  2.13676D+11  2.82571D-04  1.95365D-06
                                           B  2.15788D+11  2.85365D-04  1.97296D-06
 f1 13  1/2 +  f2 14  1/2 -    47611669.43 C  2.08022D+09  2.75150D-06  1.90253D-08
                                           B  2.12650D+09  2.81272D-06  1.94486D-08
 f1 13  1/2 +  f2 15  1/2 -    47608463.33 C  2.94615D+11  3.89739D-04  2.69504D-06
                                           B  2.97901D+11  3.94086D-04  2.72510D-06
 f1 13  1/2 +  f2 16  1/2 -    47601589.60 C  1.22738D+12  1.62414D-03  1.12325D-05
                                           B  1.24004D+12  1.64090D-03  1.13484D-05
 f1 13  1/2 +  f2 17  1/2 -    47595755.97 C  2.83308D+11  3.74981D-04  2.59368D-06
                                           B  2.86280D+11  3.78916D-04  2.62090D-06
 f1 13  1/2 +  f2 18  1/2 -    47592846.51 C  8.76396D+11  1.16012D-03  8.02488D-06
                                           B  8.84664D+11  1.17107D-03  8.10059D-06
 f1 13  1/2 +  f2 19  1/2 -    47590500.09 C  1.46941D+13  1.94532D-02  1.34569D-04
                                           B  1.48243D+13  1.96256D-02  1.35762D-04
 f1 13  1/2 +  f2 20  1/2 -    47586056.56 C  8.75381D+11  1.15911D-03  8.01902D-06
                                           B  8.83758D+11  1.17020D-03  8.09576D-06
 f1 13  1/2 +  f2 21  1/2 -    47579584.72 C  1.86501D+11  2.47017D-04  1.70916D-06
                                           B  1.88212D+11  2.49283D-04  1.72484D-06
 f1 13  1/2 +  f2 22  1/2 -    47576779.29 C  5.40046D+09  7.15366D-06  4.95004D-08
                                           B  5.46326D+09  7.23685D-06  5.00760D-08
 f1 13  1/2 +  f2 23  1/2 -    47572799.31 C  2.15134D+12  2.85023D-03  1.97241D-05
                                           B  2.17106D+12  2.87635D-03  1.99048D-05
 f1 13  1/2 +  f2 24  1/2 -    47572631.79 C  9.18783D+11  1.21727D-03  8.42374D-06
                                           B  9.28994D+11  1.23080D-03  8.51736D-06
 f1 13  1/2 +  f2 25  1/2 -    47565921.08 C  1.95617D+12  2.59240D-03  1.79425D-05
                                           B  1.97476D+12  2.61703D-03  1.81129D-05
 f1 13  1/2 +  f2 26  1/2 -    47564169.38 C  1.51307D+13  2.00534D-02  1.38798D-04
                                           B  1.52701D+13  2.02381D-02  1.40077D-04
 f1 13  1/2 +  f2 27  1/2 -    47561666.18 C  1.75493D+13  2.32613D-02  1.61010D-04
                                           B  1.76823D+13  2.34376D-02  1.62230D-04
 f1 13  1/2 +  f2 28  1/2 -    47560783.29 C  6.71231D+10  8.89738D-05  6.15869D-07
                                           B  6.67757D+10  8.85133D-05  6.12682D-07
 f1 13  1/2 +  f2 29  1/2 -    47553185.48 C  4.62978D+12  6.13888D-03  4.24996D-05
                                           B  4.66677D+12  6.18793D-03  4.28392D-05
 f1 13  1/2 +  f2 30  1/2 -    47543927.83 C  3.43553D+12  4.55713D-03  3.15553D-05
                                           B  3.45773D+12  4.58658D-03  3.17592D-05
 f1 13  1/2 +  f2 31  1/2 -    47538482.90 C  1.48656D+12  1.97233D-03  1.36587D-05
                                           B  1.49479D+12  1.98324D-03  1.37343D-05
 f1 13  1/2 +  f2 32  1/2 -    47531273.70 C  5.19839D+12  6.89919D-03  4.77853D-05
                                           B  5.23531D+12  6.94818D-03  4.81246D-05
 f1 13  1/2 +  f2 33  1/2 -    47530624.49 C  5.24790D+11  6.96509D-04  4.82424D-06
                                           B  5.26741D+11  6.99097D-04  4.84216D-06
 f1 13  1/2 +  f2 34  1/2 -    47517478.00 C  2.95505D+12  3.92416D-03  2.71875D-05
                                           B  2.97779D+12  3.95435D-03  2.73966D-05
 f1 13  1/2 +  f2 35  1/2 -    47515115.42 C  5.83789D+11  7.75318D-04  5.37185D-06
                                           B  5.89942D+11  7.83490D-04  5.42847D-06
 f1 13  1/2 +  f2 36  1/2 -    47507397.06 C  1.86491D+12  2.47755D-03  1.71687D-05
                                           B  1.88759D+12  2.50769D-03  1.73775D-05
 f1 13  1/2 +  f2 37  1/2 -    47497475.49 C  1.48723D+12  1.97663D-03  1.37003D-05
                                           B  1.50059D+12  1.99438D-03  1.38234D-05
 f1 13  1/2 +  f2 38  1/2 -    47495418.29 C  1.01853D+13  1.35381D-02  9.38386D-05
                                           B  1.02830D+13  1.36679D-02  9.47386D-05
 f1 13  1/2 +  f2 39  1/2 -    47490700.15 C  1.63400D+11  2.17232D-04  1.50588D-06
                                           B  1.64043D+11  2.18086D-04  1.51180D-06
 f1 13  1/2 +  f2 40  1/2 -    47485081.76 C  5.13505D+13  6.82839D-02  4.73409D-04
                                           B  5.17654D+13  6.88356D-02  4.77234D-04
 f1 13  1/2 +  f2 41  1/2 -    47477139.58 C  1.10244D+13  1.46647D-02  1.01687D-04
                                           B  1.11018D+13  1.47677D-02  1.02401D-04
 f1 13  1/2 +  f2 42  1/2 -    47457943.85 C  4.81770D+11  6.41372D-04  4.44915D-06
                                           B  4.83971D+11  6.44302D-04  4.46947D-06
 f1 13  1/2 +  f2 43  1/2 -    47441678.02 C  9.02334D+12  1.20208D-02  8.34162D-05
                                           B  9.07624D+12  1.20913D-02  8.39052D-05
 f1 14  1/2 +  f2  1  1/2 -    47689109.87 C  4.91035D+09  6.47384D-06  4.46908D-08
                                           B  4.98447D+09  6.57155D-06  4.53654D-08
 f1 14  1/2 +  f2  2  1/2 -    47681860.04 C  3.13285D+10  4.13163D-05  2.85262D-07
                                           B  3.17567D+10  4.18810D-05  2.89160D-07
 f1 14  1/2 +  f2  3  1/2 -    47678993.98 C  7.23223D+10  9.53907D-05  6.58650D-07
                                           B  7.32592D+10  9.66264D-05  6.67182D-07
 f1 14  1/2 +  f2  4  1/2 -    47676295.73 C  1.91341D+11  2.52401D-04  1.74287D-06
                                           B  1.94024D+11  2.55940D-04  1.76730D-06
 f1 14  1/2 +  f2  5  1/2 -    47667991.56 C  5.48913D+09  7.24332D-06  5.00249D-08
                                           B  5.56958D+09  7.34947D-06  5.07581D-08
 f1 14  1/2 +  f2  6  1/2 -    47661762.58 C  1.43390D+11  1.89263D-04  1.30729D-06
                                           B  1.45198D+11  1.91650D-04  1.32378D-06
 f1 14  1/2 +  f2  7  1/2 -    47658249.21 C  1.32704D+11  1.75185D-04  1.21014D-06
                                           B  1.34495D+11  1.77549D-04  1.22647D-06
 f1 14  1/2 +  f2  8  1/2 -    47644772.57 C  1.50859D+10  1.99264D-05  1.37686D-07
                                           B  1.52682D+10  2.01671D-05  1.39349D-07
 f1 14  1/2 +  f2  9  1/2 -    47641586.10 C  9.43052D+10  1.24581D-04  8.60875D-07
                                           B  9.55160D+10  1.26180D-04  8.71928D-07
 f1 14  1/2 +  f2 10  1/2 -    47629792.20 C  1.80260D+09  2.38248D-06  1.64674D-08
                                           B  1.83034D+09  2.41915D-06  1.67209D-08
 f1 14  1/2 +  f2 11  1/2 -    47623080.30 C  3.94389D+10  5.21408D-05  3.60442D-07
                                           B  3.98685D+10  5.27088D-05  3.64369D-07
 f1 14  1/2 +  f2 12  1/2 -    47621531.81 C  1.40347D+09  1.85560D-06  1.28280D-08
                                           B  1.43136D+09  1.89247D-06  1.30828D-08
 f1 14  1/2 +  f2 13  1/2 -    47619570.85 C  3.07129D+11  4.06104D-04  2.80755D-06
                                           B  3.10642D+11  4.10749D-04  2.83966D-06
 f1 14  1/2 +  f2 14  1/2 -    47614705.04 C  2.67287D+10  3.53495D-05  2.44409D-07
                                           B  2.70368D+10  3.57570D-05  2.47227D-07
 f1 14  1/2 +  f2 15  1/2 -    47611498.94 C  3.25515D+11  4.30561D-04  2.97714D-06
                                           B  3.29345D+11  4.35628D-04  3.01217D-06
 f1 14  1/2 +  f2 16  1/2 -    47604625.21 C  1.10658D+12  1.46410D-03  1.01251D-05
                                           B  1.11873D+12  1.48018D-03  1.02363D-05
 f1 14  1/2 +  f2 17  1/2 -    47598791.58 C  8.37188D+10  1.10795D-04  7.66300D-07
                                           B  8.46282D+10  1.11998D-04  7.74624D-07
 f1 14  1/2 +  f2 18  1/2 -    47595882.12 C  1.96943D+12  2.60669D-03  1.80300D-05
                                           B  1.98843D+12  2.63184D-03  1.82039D-05
 f1 14  1/2 +  f2 19  1/2 -    47593535.70 C  3.52556D+13  4.66681D-02  3.22811D-04
                                           B  3.55916D+13  4.71128D-02  3.25887D-04
 f1 14  1/2 +  f2 20  1/2 -    47589092.17 C  1.05707D+12  1.39951D-03  9.68156D-06
                                           B  1.06700D+12  1.41266D-03  9.77248D-06
 f1 14  1/2 +  f2 21  1/2 -    47582620.33 C  1.60613D+11  2.12702D-04  1.47163D-06
                                           B  1.62095D+11  2.14665D-04  1.48521D-06
 f1 14  1/2 +  f2 22  1/2 -    47579814.89 C  2.74734D+11  3.63877D-04  2.51772D-06
                                           B  2.77262D+11  3.67225D-04  2.54089D-06
 f1 14  1/2 +  f2 23  1/2 -    47575834.92 C  1.57206D+13  2.08249D-02  1.44103D-04
                                           B  1.58609D+13  2.10109D-02  1.45390D-04
 f1 14  1/2 +  f2 24  1/2 -    47575667.40 C  1.27621D+13  1.69059D-02  1.16985D-04
                                           B  1.28740D+13  1.70542D-02  1.18011D-04
 f1 14  1/2 +  f2 25  1/2 -    47568956.68 C  1.31539D+13  1.74299D-02  1.20628D-04
                                           B  1.32677D+13  1.75807D-02  1.21671D-04
 f1 14  1/2 +  f2 26  1/2 -    47567204.98 C  7.30524D+10  9.68070D-05  6.70000D-07
                                           B  7.33689D+10  9.72265D-05  6.72903D-07
 f1 14  1/2 +  f2 27  1/2 -    47564701.79 C  1.69977D+13  2.25273D-02  1.55919D-04
                                           B  1.71476D+13  2.27260D-02  1.57295D-04
 f1 14  1/2 +  f2 28  1/2 -    47563818.90 C  1.74270D+13  2.30971D-02  1.59866D-04
                                           B  1.75721D+13  2.32894D-02  1.61197D-04
 f1 14  1/2 +  f2 29  1/2 -    47556221.09 C  1.42810D+12  1.89335D-03  1.31069D-05
                                           B  1.44071D+12  1.91007D-03  1.32226D-05
 f1 14  1/2 +  f2 30  1/2 -    47546963.44 C  1.80189D+13  2.38985D-02  1.65472D-04
                                           B  1.81690D+13  2.40975D-02  1.66850D-04
 f1 14  1/2 +  f2 31  1/2 -    47541518.51 C  3.21940D+12  4.27088D-03  2.95747D-05
                                           B  3.24490D+12  4.30470D-03  2.98089D-05
 f1 14  1/2 +  f2 32  1/2 -    47534309.31 C  1.37432D+10  1.82373D-05  1.26307D-07
                                           B  1.38298D+10  1.83522D-05  1.27103D-07
 f1 14  1/2 +  f2 33  1/2 -    47533660.10 C  4.00867D+10  5.31968D-05  3.68434D-07
                                           B  4.03221D+10  5.35092D-05  3.70598D-07
 f1 14  1/2 +  f2 34  1/2 -    47520513.61 C  2.11590D+12  2.80945D-03  1.94632D-05
                                           B  2.13106D+12  2.82958D-03  1.96027D-05
 f1 14  1/2 +  f2 35  1/2 -    47518151.02 C  8.04238D+11  1.06796D-03  7.39894D-06
                                           B  8.10909D+11  1.07681D-03  7.46031D-06
 f1 14  1/2 +  f2 36  1/2 -    47510432.67 C  2.75620D+12  3.66118D-03  2.53693D-05
                                           B  2.77924D+12  3.69178D-03  2.55813D-05
 f1 14  1/2 +  f2 37  1/2 -    47500511.10 C  1.22094D+12  1.62250D-03  1.12451D-05
                                           B  1.22931D+12  1.63363D-03  1.13222D-05
 f1 14  1/2 +  f2 38  1/2 -    47498453.90 C  1.37907D+12  1.83280D-03  1.27032D-05
                                           B  1.38789D+12  1.84452D-03  1.27844D-05
 f1 14  1/2 +  f2 39  1/2 -    47493735.75 C  5.87507D+11  7.80959D-04  5.41337D-06
                                           B  5.91267D+11  7.85956D-04  5.44801D-06
 f1 14  1/2 +  f2 40  1/2 -    47488117.37 C  6.98808D+11  9.29128D-04  6.44119D-06
                                           B  7.03633D+11  9.35544D-04  6.48567D-06
 f1 14  1/2 +  f2 41  1/2 -    47480175.19 C  8.52351D+11  1.13366D-03  7.86040D-06
                                           B  8.58652D+11  1.14204D-03  7.91852D-06
 f1 14  1/2 +  f2 42  1/2 -    47460979.46 C  1.01616D+13  1.35263D-02  9.38247D-05
                                           B  1.02491D+13  1.36426D-02  9.46319D-05
 f1 14  1/2 +  f2 43  1/2 -    47444713.62 C  2.16091D+10  2.87839D-05  1.99727D-07
                                           B  2.15848D+10  2.87514D-05  1.99502D-07
 f1 15  1/2 +  f2  1  1/2 -    47722780.60 C  2.09754D+06  2.76151D-09  1.90501D-11
                                           B  2.10761D+06  2.77477D-09  1.91416D-11
 f1 15  1/2 +  f2  2  1/2 -    47715530.77 C  8.18327D+07  1.07769D-07  7.43551D-10
                                           B  8.35940D+07  1.10089D-07  7.59555D-10
 f1 15  1/2 +  f2  3  1/2 -    47712664.71 C  1.15873D+08  1.52617D-07  1.05304D-09
                                           B  1.17092D+08  1.54223D-07  1.06412D-09
 f1 15  1/2 +  f2  4  1/2 -    47709966.46 C  3.92249D+08  5.16691D-07  3.56531D-09
                                           B  3.97733D+08  5.23916D-07  3.61516D-09
 f1 15  1/2 +  f2  5  1/2 -    47701662.29 C  1.79219D+08  2.36159D-07  1.62984D-09
                                           B  1.81212D+08  2.38785D-07  1.64797D-09
 f1 15  1/2 +  f2  6  1/2 -    47695433.31 C  1.74189D+08  2.29591D-07  1.58473D-09
                                           B  1.77458D+08  2.33900D-07  1.61447D-09
 f1 15  1/2 +  f2  7  1/2 -    47691919.94 C  2.59440D+07  3.42008D-08  2.36084D-10
                                           B  2.60937D+07  3.43980D-08  2.37446D-10
 f1 15  1/2 +  f2  8  1/2 -    47678443.29 C  3.63619D+07  4.79613D-08  3.31165D-10
                                           B  3.67630D+07  4.84903D-08  3.34818D-10
 f1 15  1/2 +  f2  9  1/2 -    47675256.83 C  5.36863D+08  7.08216D-07  4.89044D-09
                                           B  5.41459D+08  7.14277D-07  4.93230D-09
 f1 15  1/2 +  f2 10  1/2 -    47663462.93 C  2.38756D+09  3.15117D-06  2.17651D-08
                                           B  2.41935D+09  3.19313D-06  2.20549D-08
 f1 15  1/2 +  f2 11  1/2 -    47656751.03 C  4.41349D+09  5.82668D-06  4.02506D-08
                                           B  4.46653D+09  5.89671D-06  4.07343D-08
 f1 15  1/2 +  f2 12  1/2 -    47655202.54 C  6.87186D+10  9.07281D-05  6.26768D-07
                                           B  6.95792D+10  9.18643D-05  6.34617D-07
 f1 15  1/2 +  f2 13  1/2 -    47653241.58 C  2.54557D+11  3.36115D-04  2.32205D-06
                                           B  2.57896D+11  3.40523D-04  2.35250D-06
 f1 15  1/2 +  f2 14  1/2 -    47648375.77 C  5.70151D+11  7.52976D-04  5.20246D-06
                                           B  5.77400D+11  7.62550D-04  5.26861D-06
 f1 15  1/2 +  f2 15  1/2 -    47645169.67 C  4.40348D+11  5.81629D-04  4.01886D-06
                                           B  4.45913D+11  5.88980D-04  4.06965D-06
 f1 15  1/2 +  f2 16  1/2 -    47638295.94 C  1.35149D+10  1.78562D-05  1.23398D-07
                                           B  1.36612D+10  1.80495D-05  1.24734D-07
 f1 15  1/2 +  f2 17  1/2 -    47632462.30 C  7.21091D+09  9.52954D-06  6.58634D-08
                                           B  7.28591D+09  9.62865D-06  6.65485D-08
 f1 15  1/2 +  f2 18  1/2 -    47629552.85 C  1.18915D+11  1.57170D-04  1.08635D-06
                                           B  1.20302D+11  1.59004D-04  1.09902D-06
 f1 15  1/2 +  f2 19  1/2 -    47627206.43 C  9.66715D+11  1.27784D-03  8.83276D-06
                                           B  9.77303D+11  1.29183D-03  8.92950D-06
 f1 15  1/2 +  f2 20  1/2 -    47622762.89 C  2.37373D+10  3.13826D-05  2.16945D-07
                                           B  2.40171D+10  3.17526D-05  2.19503D-07
 f1 15  1/2 +  f2 21  1/2 -    47616291.06 C  1.05960D+11  1.40126D-04  9.68812D-07
                                           B  1.07107D+11  1.41642D-04  9.79293D-07
 f1 15  1/2 +  f2 22  1/2 -    47613485.62 C  2.92528D+11  3.86896D-04  2.67510D-06
                                           B  2.95525D+11  3.90861D-04  2.70251D-06
 f1 15  1/2 +  f2 23  1/2 -    47609505.65 C  1.84572D+12  2.44156D-03  1.68830D-05
                                           B  1.86417D+12  2.46596D-03  1.70517D-05
 f1 15  1/2 +  f2 24  1/2 -    47609338.12 C  3.56980D+12  4.72223D-03  3.26535D-05
                                           B  3.60582D+12  4.76988D-03  3.29831D-05
 f1 15  1/2 +  f2 25  1/2 -    47602627.41 C  1.86940D+11  2.47359D-04  1.71069D-06
                                           B  1.88879D+11  2.49925D-04  1.72844D-06
 f1 15  1/2 +  f2 26  1/2 -    47600875.71 C  1.12340D+11  1.48660D-04  1.02814D-06
                                           B  1.13134D+11  1.49710D-04  1.03541D-06
 f1 15  1/2 +  f2 27  1/2 -    47598372.52 C  2.55621D+12  3.38298D-03  2.33982D-05
                                           B  2.58200D+12  3.41711D-03  2.36343D-05
 f1 15  1/2 +  f2 28  1/2 -    47597489.63 C  7.23476D+12  9.57512D-03  6.62271D-05
                                           B  7.30606D+12  9.66948D-03  6.68798D-05
 f1 15  1/2 +  f2 29  1/2 -    47589891.82 C  5.05676D+12  6.69470D-03  4.63118D-05
                                           B  5.10631D+12  6.76029D-03  4.67656D-05
 f1 15  1/2 +  f2 30  1/2 -    47580634.17 C  5.17200D+11  6.84992D-04  4.73948D-06
                                           B  5.21505D+11  6.90694D-04  4.77894D-06
 f1 15  1/2 +  f2 31  1/2 -    47575189.24 C  2.34059D+13  3.10065D-02  2.14559D-04
                                           B  2.36194D+13  3.12893D-02  2.16517D-04
 f1 15  1/2 +  f2 32  1/2 -    47567980.03 C  3.09894D+13  4.10650D-02  2.84205D-04
                                           B  3.12619D+13  4.14261D-02  2.86705D-04
 f1 15  1/2 +  f2 33  1/2 -    47567330.83 C  4.36917D+12  5.78988D-03  4.00715D-05
                                           B  4.40909D+12  5.84277D-03  4.04376D-05
 f1 15  1/2 +  f2 34  1/2 -    47554184.34 C  3.99633D+13  5.29873D-02  3.66825D-04
                                           B  4.02709D+13  5.33952D-02  3.69648D-04
 f1 15  1/2 +  f2 35  1/2 -    47551821.75 C  3.27540D+12  4.34328D-03  3.00695D-05
                                           B  3.29896D+12  4.37452D-03  3.02858D-05
 f1 15  1/2 +  f2 36  1/2 -    47544103.40 C  9.74185D+10  1.29222D-04  8.94777D-07
                                           B  9.86630D+10  1.30873D-04  9.06208D-07
 f1 15  1/2 +  f2 37  1/2 -    47534181.83 C  1.31628D+12  1.74672D-03  1.20974D-05
                                           B  1.32690D+12  1.76081D-03  1.21950D-05
 f1 15  1/2 +  f2 38  1/2 -    47532124.63 C  5.69392D+12  7.55656D-03  5.23375D-05
                                           B  5.73884D+12  7.61619D-03  5.27504D-05
 f1 15  1/2 +  f2 39  1/2 -    47527406.48 C  8.86378D+12  1.17657D-02  8.14986D-05
                                           B  8.92905D+12  1.18524D-02  8.20987D-05
 f1 15  1/2 +  f2 40  1/2 -    47521788.10 C  5.32664D+12  7.07222D-03  4.89935D-05
                                           B  5.37411D+12  7.13525D-03  4.94301D-05
 f1 15  1/2 +  f2 41  1/2 -    47513845.92 C  3.30861D+11  4.39434D-04  3.04473D-06
                                           B  3.34281D+11  4.43976D-04  3.07620D-06
 f1 15  1/2 +  f2 42  1/2 -    47494650.19 C  2.31458D+07  3.07660D-08  2.13256D-10
                                           B  2.90180D+07  3.85715D-08  2.67361D-10
 f1 15  1/2 +  f2 43  1/2 -    47478384.35 C  1.31646D+13  1.75107D-02  1.21418D-04
                                           B  1.32791D+13  1.76630D-02  1.22474D-04
 f1  1  1/2 +  f2  1  3/2 -    47618949.67 C  3.18822D+13  4.21577D-02  2.91455D-04
                                           B  3.22189D+13  4.26029D-02  2.94533D-04
 f1  1  1/2 +  f2  2  3/2 -    47590777.00 C  2.49336D+11  3.30086D-04  2.28339D-06
                                           B  2.51992D+11  3.33603D-04  2.30772D-06
 f1  1  1/2 +  f2  3  3/2 -    47580536.68 C  7.36238D+13  9.75095D-02  6.74673D-04
                                           B  7.43358D+13  9.84525D-02  6.81198D-04
 f1  1  1/2 +  f2  4  3/2 -    47578744.06 C  2.26629D+13  3.00176D-02  2.07701D-04
                                           B  2.28706D+13  3.02929D-02  2.09606D-04
 f1  1  1/2 +  f2  5  3/2 -    47570627.94 C  1.31587D+14  1.74350D-01  1.20659D-03
                                           B  1.32770D+14  1.75918D-01  1.21744D-03
 f1  1  1/2 +  f2  6  3/2 -    47568292.04 C  6.44322D+11  8.53799D-04  5.90900D-06
                                           B  6.50184D+11  8.61567D-04  5.96276D-06
 f1  1  1/2 +  f2  7  3/2 -    47565609.63 C  1.58752D+13  2.10388D-02  1.45614D-04
                                           B  1.59974D+13  2.12008D-02  1.46735D-04
 f1  1  1/2 +  f2  8  3/2 -    47563404.38 C  5.68439D+11  7.53400D-04  5.21469D-06
                                           B  5.73961D+11  7.60719D-04  5.26534D-06
 f1  1  1/2 +  f2  9  3/2 -    47559308.81 C  7.76907D+09  1.02988D-05  7.12896D-08
                                           B  8.05344D+09  1.06757D-05  7.38989D-08
 f1  1  1/2 +  f2 10  3/2 -    47554383.85 C  3.94847D+12  5.23522D-03  3.62427D-05
                                           B  3.98098D+12  5.27833D-03  3.65411D-05
 f1  1  1/2 +  f2 11  3/2 -    47550859.57 C  1.17492D+10  1.55804D-05  1.07869D-07
                                           B  1.17874D+10  1.56311D-05  1.08220D-07
 f1  1  1/2 +  f2 12  3/2 -    47546638.62 C  2.04229D+12  2.70873D-03  1.87552D-05
                                           B  2.05863D+12  2.73040D-03  1.89052D-05
 f1  1  1/2 +  f2 13  3/2 -    47544928.04 C  8.04817D+11  1.06752D-03  7.39176D-06
                                           B  8.14265D+11  1.08005D-03  7.47853D-06
 f1  1  1/2 +  f2 14  3/2 -    47538389.50 C  1.34552D+12  1.78521D-03  1.23629D-05
                                           B  1.35796D+12  1.80171D-03  1.24772D-05
 f1  1  1/2 +  f2 15  3/2 -    47534826.09 C  2.59968D+09  3.44972D-06  2.38918D-08
                                           B  2.57058D+09  3.41111D-06  2.36243D-08
 f1  1  1/2 +  f2 16  3/2 -    47533692.70 C  9.87297D+10  1.31018D-04  9.07416D-07
                                           B  1.00173D+11  1.32934D-04  9.20681D-07
 f1  1  1/2 +  f2 17  3/2 -    47530815.96 C  1.27315D+12  1.68973D-03  1.17036D-05
                                           B  1.28363D+12  1.70364D-03  1.17999D-05
 f1  1  1/2 +  f2 18  3/2 -    47524133.77 C  6.07595D+11  8.06629D-04  5.58772D-06
                                           B  6.14777D+11  8.16163D-04  5.65377D-06
 f1  1  1/2 +  f2 19  3/2 -    47519056.45 C  1.52837D+12  2.02946D-03  1.40601D-05
                                           B  1.54194D+12  2.04747D-03  1.41849D-05
 f1  1  1/2 +  f2 20  3/2 -    47516757.04 C  2.82367D+09  3.74980D-06  2.59798D-08
                                           B  2.83043D+09  3.75878D-06  2.60421D-08
 f1  1  1/2 +  f2 21  3/2 -    47514427.86 C  3.18983D+10  4.23647D-05  2.93531D-07
                                           B  3.23635D+10  4.29826D-05  2.97812D-07
 f1  1  1/2 +  f2 22  3/2 -    47513197.87 C  1.03932D+12  1.38041D-03  9.56469D-06
                                           B  1.04831D+12  1.39235D-03  9.64742D-06
 f1  1  1/2 +  f2 23  3/2 -    47508912.75 C  1.17315D+12  1.55844D-03  1.07992D-05
                                           B  1.18403D+12  1.57290D-03  1.08994D-05
 f1  1  1/2 +  f2 24  3/2 -    47503655.07 C  3.46161D+11  4.59951D-04  3.18757D-06
                                           B  3.49395D+11  4.64249D-04  3.21736D-06
 f1  1  1/2 +  f2 25  3/2 -    47501745.60 C  3.38516D+11  4.49830D-04  3.11756D-06
                                           B  3.41488D+11  4.53779D-04  3.14492D-06
 f1  1  1/2 +  f2 26  3/2 -    47500772.93 C  3.78858D+11  5.03458D-04  3.48930D-06
                                           B  3.82339D+11  5.08083D-04  3.52136D-06
 f1  1  1/2 +  f2 27  3/2 -    47499580.06 C  6.22886D+11  8.27784D-04  5.73724D-06
                                           B  6.28773D+11  8.35607D-04  5.79146D-06
 f1  1  1/2 +  f2 28  3/2 -    47497694.77 C  3.03310D+11  4.03115D-04  2.79404D-06
                                           B  3.06006D+11  4.06699D-04  2.81888D-06
 f1  1  1/2 +  f2 29  3/2 -    47496464.06 C  8.12351D+10  1.07971D-04  7.48382D-07
                                           B  8.17578D+10  1.08666D-04  7.53197D-07
 f1  1  1/2 +  f2 30  3/2 -    47493041.10 C  1.81398D+11  2.41136D-04  1.67150D-06
                                           B  1.82943D+11  2.43189D-04  1.68574D-06
 f1  1  1/2 +  f2 31  3/2 -    47489987.65 C  2.36484D+10  3.14402D-05  2.17951D-07
                                           B  2.37049D+10  3.15154D-05  2.18472D-07
 f1  1  1/2 +  f2 32  3/2 -    47488280.23 C  5.84463D+12  7.77091D-03  5.38717D-05
                                           B  5.90106D+12  7.84595D-03  5.43919D-05
 f1  1  1/2 +  f2 33  3/2 -    47485649.44 C  3.82917D+12  5.09176D-03  3.53005D-05
                                           B  3.86512D+12  5.13957D-03  3.56320D-05
 f1  1  1/2 +  f2 34  3/2 -    47484822.89 C  3.58779D+12  4.77096D-03  3.30770D-05
                                           B  3.62438D+12  4.81961D-03  3.34144D-05
 f1  1  1/2 +  f2 35  3/2 -    47484027.72 C  1.51677D+12  2.01703D-03  1.39843D-05
                                           B  1.53135D+12  2.03642D-03  1.41187D-05
 f1  1  1/2 +  f2 36  3/2 -    47482520.27 C  3.69906D+11  4.91940D-04  3.41078D-06
                                           B  3.72754D+11  4.95727D-04  3.43704D-06
 f1  1  1/2 +  f2 37  3/2 -    47481425.93 C  1.49466D+12  1.98784D-03  1.37827D-05
                                           B  1.50856D+12  2.00634D-03  1.39109D-05
 f1  1  1/2 +  f2 38  3/2 -    47481051.70 C  4.75521D+10  6.32436D-05  4.38502D-07
                                           B  4.81033D+10  6.39767D-05  4.43585D-07
 f1  1  1/2 +  f2 39  3/2 -    47477333.54 C  8.02089D+11  1.06693D-03  7.39821D-06
                                           B  8.09903D+11  1.07733D-03  7.47029D-06
 f1  1  1/2 +  f2 40  3/2 -    47473756.50 C  8.74977D+11  1.16406D-03  8.07233D-06
                                           B  8.82835D+11  1.17452D-03  8.14483D-06
 f1  1  1/2 +  f2 41  3/2 -    47473587.20 C  1.51941D+12  2.02143D-03  1.40179D-05
                                           B  1.53252D+12  2.03888D-03  1.41389D-05
 f1  1  1/2 +  f2 42  3/2 -    47471974.23 C  4.50975D+10  6.00020D-05  4.16106D-07
                                           B  4.54877D+10  6.05211D-05  4.19706D-07
 f1  1  1/2 +  f2 43  3/2 -    47470010.28 C  6.24570D+11  8.31056D-04  5.76350D-06
                                           B  6.31202D+11  8.39880D-04  5.82470D-06
 f1  1  1/2 +  f2 44  3/2 -    47467238.12 C  4.30681D+10  5.73133D-05  3.97500D-07
                                           B  4.33656D+10  5.77093D-05  4.00246D-07
 f1  1  1/2 +  f2 45  3/2 -    47462191.38 C  5.01175D+11  6.67085D-04  4.62710D-06
                                           B  5.05175D+11  6.72410D-04  4.66404D-06
 f1  1  1/2 +  f2 46  3/2 -    47461304.13 C  1.62024D+11  2.15669D-04  1.49597D-06
                                           B  1.63757D+11  2.17976D-04  1.51198D-06
 f1  1  1/2 +  f2 47  3/2 -    47458153.98 C  3.09797D+12  4.12423D-03  2.86094D-05
                                           B  3.12437D+12  4.15939D-03  2.88532D-05
 f1  1  1/2 +  f2 48  3/2 -    47457978.02 C  2.18691D+10  2.91139D-05  2.01961D-07
                                           B  2.20674D+10  2.93779D-05  2.03792D-07
 f1  1  1/2 +  f2 49  3/2 -    47455532.18 C  2.00117D+12  2.66439D-03  1.84836D-05
                                           B  2.01926D+12  2.68848D-03  1.86507D-05
 f1  1  1/2 +  f2 50  3/2 -    47454220.30 C  5.81820D+10  7.74688D-05  5.37437D-07
                                           B  5.86512D+10  7.80935D-05  5.41771D-07
 f1  1  1/2 +  f2 51  3/2 -    47450983.14 C  1.01566D+11  1.35253D-04  9.38374D-07
                                           B  1.02806D+11  1.36904D-04  9.49834D-07
 f1  1  1/2 +  f2 52  3/2 -    47446685.78 C  3.37989D+11  4.50172D-04  3.12355D-06
                                           B  3.41475D+11  4.54816D-04  3.15577D-06
 f1  1  1/2 +  f2 53  3/2 -    47445726.50 C  6.98960D+11  9.30992D-04  6.45988D-06
                                           B  7.05636D+11  9.39884D-04  6.52158D-06
 f1  1  1/2 +  f2 54  3/2 -    47444086.76 C  1.14061D+10  1.51936D-05  1.05428D-07
                                           B  1.13810D+10  1.51602D-05  1.05196D-07
 f1  1  1/2 +  f2 55  3/2 -    47438461.37 C  4.36973D+11  5.82212D-04  4.04041D-06
                                           B  4.41230D+11  5.87884D-04  4.07978D-06
 f1  1  1/2 +  f2 56  3/2 -    47436428.13 C  3.24855D+11  4.32867D-04  3.00412D-06
                                           B  3.27734D+11  4.36703D-04  3.03075D-06
 f1  1  1/2 +  f2 57  3/2 -    47433884.86 C  1.73786D+11  2.31593D-04  1.60736D-06
                                           B  1.74749D+11  2.32876D-04  1.61626D-06
 f1  1  1/2 +  f2 58  3/2 -    47432460.04 C  4.53734D+09  6.04697D-06  4.19699D-08
                                           B  4.59377D+09  6.12217D-06  4.24918D-08
 f1  1  1/2 +  f2 59  3/2 -    47429935.86 C  3.34547D+10  4.45903D-05  3.09502D-07
                                           B  3.39331D+10  4.52278D-05  3.13927D-07
 f1  1  1/2 +  f2 60  3/2 -    47424249.23 C  1.54175D+10  2.05542D-05  1.42684D-07
                                           B  1.56200D+10  2.08242D-05  1.44558D-07
 f1  1  1/2 +  f2 61  3/2 -    47420797.74 C  1.34910D+09  1.79885D-06  1.24883D-08
                                           B  1.37548D+09  1.83403D-06  1.27325D-08
 f1  1  1/2 +  f2 62  3/2 -    47417151.49 C  2.17040D+09  2.89438D-06  2.00954D-08
                                           B  2.18095D+09  2.90846D-06  2.01931D-08
 f1  1  1/2 +  f2 63  3/2 -    47412036.93 C  2.00045D+10  2.66832D-05  1.85278D-07
                                           B  2.01229D+10  2.68411D-05  1.86375D-07
 f1  1  1/2 +  f2 64  3/2 -    47409176.13 C  5.76662D+09  7.69279D-06  5.34192D-08
                                           B  5.78081D+09  7.71172D-06  5.35506D-08
 f1  1  1/2 +  f2 65  3/2 -    47407254.59 C  1.30413D+10  1.73988D-05  1.20823D-07
                                           B  1.31442D+10  1.75360D-05  1.21776D-07
 f1  1  1/2 +  f2 66  3/2 -    47404551.61 C  1.49166D+09  1.99029D-06  1.38220D-08
                                           B  1.50200D+09  2.00409D-06  1.39179D-08
 f1  1  1/2 +  f2 67  3/2 -    47399436.63 C  7.84398D+10  1.04683D-04  7.27077D-07
                                           B  7.89660D+10  1.05386D-04  7.31954D-07
 f1  1  1/2 +  f2 68  3/2 -    47395604.52 C  8.24099D+08  1.10000D-06  7.64062D-09
                                           B  8.31615D+08  1.11003D-06  7.71030D-09
 f1  1  1/2 +  f2 69  3/2 -    47388210.15 C  5.79421D+09  7.73644D-06  5.37460D-08
                                           B  5.84511D+09  7.80441D-06  5.42182D-08
 f1  1  1/2 +  f2 70  3/2 -    47385148.11 C  6.25379D+08  8.35116D-07  5.80203D-09
                                           B  6.31285D+08  8.43002D-07  5.85682D-09
 f1  1  1/2 +  f2 71  3/2 -    47379502.35 C  1.97118D+09  2.63289D-06  1.82944D-08
                                           B  1.99308D+09  2.66214D-06  1.84976D-08
 f1  1  1/2 +  f2 72  3/2 -    47373449.30 C  2.05612D+07  2.74704D-08  1.90900D-10
                                           B  2.07079D+07  2.76664D-08  1.92262D-10
 f1  1  1/2 +  f2 73  3/2 -    47368996.68 C  6.57740D+06  8.78928D-09  6.10850D-11
                                           B  6.97243D+06  9.31715D-09  6.47537D-11
 f1  1  1/2 +  f2 74  3/2 -    47363522.19 C  9.30273D+08  1.24340D-06  8.64254D-09
                                           B  9.45912D+08  1.26430D-06  8.78784D-09
 f1  1  1/2 +  f2 75  3/2 -    47358159.53 C  1.16134D+09  1.55259D-06  1.07929D-08
                                           B  1.17589D+09  1.57204D-06  1.09281D-08
 f1  1  1/2 +  f2 76  3/2 -    47339775.38 C  1.58637D+07  2.12246D-08  1.47601D-10
                                           B  1.60173D+07  2.14301D-08  1.49030D-10
 f1  1  1/2 +  f2 77  3/2 -    47325749.27 C  4.60704D+05  6.16758D-10  4.29035D-12
                                           B  4.89763D+05  6.55660D-10  4.56096D-12
 f1  2  1/2 +  f2  1  3/2 -    47621977.02 C  3.98088D+10  5.26323D-05  3.63848D-07
                                           B  3.96905D+10  5.24759D-05  3.62767D-07
 f1  2  1/2 +  f2  2  3/2 -    47593804.34 C  1.38498D+10  1.83328D-05  1.26810D-07
                                           B  1.39987D+10  1.85299D-05  1.28174D-07
 f1  2  1/2 +  f2  3  3/2 -    47583564.03 C  2.21740D+13  2.93642D-02  2.03159D-04
                                           B  2.23610D+13  2.96118D-02  2.04872D-04
 f1  2  1/2 +  f2  4  3/2 -    47581771.41 C  4.18340D+13  5.54034D-02  3.83329D-04
                                           B  4.21811D+13  5.58631D-02  3.86509D-04
 f1  2  1/2 +  f2  5  3/2 -    47573655.28 C  1.61268D+13  2.13650D-02  1.47847D-04
                                           B  1.62731D+13  2.15588D-02  1.49188D-04
 f1  2  1/2 +  f2  6  3/2 -    47571319.38 C  5.69215D+09  7.54178D-06  5.21920D-08
                                           B  5.94714D+09  7.87963D-06  5.45301D-08
 f1  2  1/2 +  f2  7  3/2 -    47568636.97 C  1.04113D+13  1.37959D-02  9.54782D-05
                                           B  1.04962D+13  1.39085D-02  9.62576D-05
 f1  2  1/2 +  f2  8  3/2 -    47566431.73 C  6.11876D+12  8.10868D-03  5.61210D-05
                                           B  6.17376D+12  8.18156D-03  5.66254D-05
 f1  2  1/2 +  f2  9  3/2 -    47562336.16 C  2.43347D+12  3.22543D-03  2.23254D-05
                                           B  2.45428D+12  3.25301D-03  2.25163D-05
 f1  2  1/2 +  f2 10  3/2 -    47557411.19 C  2.85336D+12  3.78275D-03  2.61858D-05
                                           B  2.88302D+12  3.82207D-03  2.64580D-05
 f1  2  1/2 +  f2 11  3/2 -    47553886.91 C  5.49586D+12  7.28705D-03  5.04477D-05
                                           B  5.53463D+12  7.33845D-03  5.08035D-05
 f1  2  1/2 +  f2 12  3/2 -    47549665.96 C  1.35980D+12  1.80330D-03  1.24852D-05
                                           B  1.36233D+12  1.80666D-03  1.25085D-05
 f1  2  1/2 +  f2 13  3/2 -    47547955.39 C  2.50248D+12  3.31891D-03  2.29794D-05
                                           B  2.52211D+12  3.34494D-03  2.31597D-05
 f1  2  1/2 +  f2 14  3/2 -    47541416.84 C  2.43480D+11  3.23003D-04  2.23671D-06
                                           B  2.44911D+11  3.24901D-04  2.24986D-06
 f1  2  1/2 +  f2 15  3/2 -    47537853.43 C  2.06295D+11  2.73715D-04  1.89555D-06
                                           B  2.06405D+11  2.73860D-04  1.89655D-06
 f1  2  1/2 +  f2 16  3/2 -    47536720.04 C  1.74941D+11  2.32125D-04  1.60756D-06
                                           B  1.75125D+11  2.32368D-04  1.60925D-06
 f1  2  1/2 +  f2 17  3/2 -    47533843.31 C  4.40725D+10  5.84857D-05  4.05063D-07
                                           B  4.35070D+10  5.77353D-05  3.99866D-07
 f1  2  1/2 +  f2 18  3/2 -    47527161.11 C  1.30572D+12  1.73323D-03  1.20057D-05
                                           B  1.32395D+12  1.75742D-03  1.21733D-05
 f1  2  1/2 +  f2 19  3/2 -    47522083.79 C  3.36903D+11  4.47303D-04  3.09872D-06
                                           B  3.39798D+11  4.51147D-04  3.12535D-06
 f1  2  1/2 +  f2 20  3/2 -    47519784.38 C  3.20453D+10  4.25503D-05  2.94784D-07
                                           B  3.20994D+10  4.26221D-05  2.95282D-07
 f1  2  1/2 +  f2 21  3/2 -    47517455.20 C  1.06940D+12  1.42010D-03  9.83880D-06
                                           B  1.07863D+12  1.43237D-03  9.92379D-06
 f1  2  1/2 +  f2 22  3/2 -    47516225.21 C  4.60769D+12  6.11909D-03  4.23956D-05
                                           B  4.64548D+12  6.16928D-03  4.27433D-05
 f1  2  1/2 +  f2 23  3/2 -    47511940.10 C  1.87989D+12  2.49697D-03  1.73016D-05
                                           B  1.89487D+12  2.51687D-03  1.74395D-05
 f1  2  1/2 +  f2 24  3/2 -    47506682.41 C  4.65370D+10  6.18267D-05  4.28447D-07
                                           B  4.74788D+10  6.30780D-05  4.37118D-07
 f1  2  1/2 +  f2 25  3/2 -    47504772.94 C  9.00179D+12  1.19603D-02  8.28859D-05
                                           B  9.07876D+12  1.20626D-02  8.35946D-05
 f1  2  1/2 +  f2 26  3/2 -    47503800.27 C  2.81890D+11  3.74551D-04  2.59572D-06
                                           B  2.84351D+11  3.77820D-04  2.61838D-06
 f1  2  1/2 +  f2 27  3/2 -    47502607.40 C  1.54507D+11  2.05305D-04  1.42285D-06
                                           B  1.55494D+11  2.06617D-04  1.43194D-06
 f1  2  1/2 +  f2 28  3/2 -    47500722.11 C  4.36397D+12  5.79922D-03  4.01925D-05
                                           B  4.40520D+12  5.85400D-03  4.05721D-05
 f1  2  1/2 +  f2 29  3/2 -    47499491.41 C  2.32534D+11  3.09027D-04  2.14182D-06
                                           B  2.35908D+11  3.13511D-04  2.17290D-06
 f1  2  1/2 +  f2 30  3/2 -    47496068.44 C  3.87679D+09  5.15281D-06  3.57160D-08
                                           B  3.88339D+09  5.16158D-06  3.57768D-08
 f1  2  1/2 +  f2 31  3/2 -    47493014.99 C  2.81900D+13  3.74734D-02  2.59758D-04
                                           B  2.84163D+13  3.77743D-02  2.61844D-04
 f1  2  1/2 +  f2 32  3/2 -    47491307.58 C  5.42691D+11  7.21460D-04  5.00119D-06
                                           B  5.47196D+11  7.27449D-04  5.04271D-06
 f1  2  1/2 +  f2 33  3/2 -    47488676.78 C  4.21315D+12  5.60164D-03  3.88330D-05
                                           B  4.24537D+12  5.64448D-03  3.91299D-05
 f1  2  1/2 +  f2 34  3/2 -    47487850.24 C  1.21575D+13  1.61647D-02  1.12063D-04
                                           B  1.22508D+13  1.62888D-02  1.12923D-04
 f1  2  1/2 +  f2 35  3/2 -    47487055.06 C  1.36770D+12  1.81857D-03  1.26075D-05
                                           B  1.37729D+12  1.83132D-03  1.26959D-05
 f1  2  1/2 +  f2 36  3/2 -    47485547.61 C  1.21911D+13  1.62110D-02  1.12389D-04
                                           B  1.22830D+13  1.63332D-02  1.13236D-04
 f1  2  1/2 +  f2 37  3/2 -    47484453.27 C  3.51175D+12  4.66991D-03  3.23767D-05
                                           B  3.53919D+12  4.70639D-03  3.26296D-05
 f1  2  1/2 +  f2 38  3/2 -    47484079.05 C  6.40892D+10  8.52269D-05  5.90887D-07
                                           B  6.45745D+10  8.58722D-05  5.95361D-07
 f1  2  1/2 +  f2 39  3/2 -    47480360.88 C  4.06340D+12  5.40443D-03  3.74724D-05
                                           B  4.09344D+12  5.44438D-03  3.77494D-05
 f1  2  1/2 +  f2 40  3/2 -    47476783.84 C  5.69852D+11  7.58032D-04  5.25632D-06
                                           B  5.73085D+11  7.62333D-04  5.28614D-06
 f1  2  1/2 +  f2 41  3/2 -    47476614.55 C  5.12004D+11  6.81085D-04  4.72278D-06
                                           B  5.17167D+11  6.87953D-04  4.77040D-06
 f1  2  1/2 +  f2 42  3/2 -    47475001.57 C  4.88694D+11  6.50122D-04  4.50823D-06
                                           B  4.92043D+11  6.54577D-04  4.53911D-06
 f1  2  1/2 +  f2 43  3/2 -    47473037.62 C  4.14782D+13  5.51840D-02  3.82686D-04
                                           B  4.18038D+13  5.56172D-02  3.85690D-04
 f1  2  1/2 +  f2 44  3/2 -    47470265.46 C  3.67964D+12  4.89610D-03  3.39550D-05
                                           B  3.70815D+12  4.93403D-03  3.42181D-05
 f1  2  1/2 +  f2 45  3/2 -    47465218.73 C  7.69012D+11  1.02346D-03  7.09856D-06
                                           B  7.73654D+11  1.02964D-03  7.14141D-06
 f1  2  1/2 +  f2 46  3/2 -    47464331.47 C  5.69203D+12  7.57565D-03  5.25446D-05
                                           B  5.73536D+12  7.63333D-03  5.29447D-05
 f1  2  1/2 +  f2 47  3/2 -    47461181.33 C  3.62255D+13  4.82198D-02  3.34474D-04
                                           B  3.64804D+13  4.85591D-02  3.36827D-04
 f1  2  1/2 +  f2 48  3/2 -    47461005.37 C  1.56975D+11  2.08951D-04  1.44939D-06
                                           B  1.57767D+11  2.10006D-04  1.45670D-06
 f1  2  1/2 +  f2 49  3/2 -    47458559.52 C  1.25022D+13  1.66435D-02  1.15453D-04
                                           B  1.25843D+13  1.67528D-02  1.16211D-04
 f1  2  1/2 +  f2 50  3/2 -    47457247.65 C  2.12006D+12  2.82248D-03  1.95796D-05
                                           B  2.13385D+12  2.84084D-03  1.97069D-05
 f1  2  1/2 +  f2 51  3/2 -    47454010.48 C  4.61038D+11  6.13873D-04  4.25874D-06
                                           B  4.64997D+11  6.19144D-04  4.29531D-06
 f1  2  1/2 +  f2 52  3/2 -    47449713.12 C  3.03751D+12  4.04519D-03  2.80660D-05
                                           B  3.05636D+12  4.07029D-03  2.82402D-05
 f1  2  1/2 +  f2 53  3/2 -    47448753.85 C  3.84357D+11  5.11886D-04  3.55160D-06
                                           B  3.86060D+11  5.14153D-04  3.56733D-06
 f1  2  1/2 +  f2 54  3/2 -    47447114.10 C  1.84674D+12  2.45965D-03  1.70663D-05
                                           B  1.85743D+12  2.47389D-03  1.71651D-05
 f1  2  1/2 +  f2 55  3/2 -    47441488.71 C  1.43611D+06  1.91320D-09  1.32763D-11
                                           B  6.67089D+05  8.88700D-10  6.16698D-12
 f1  2  1/2 +  f2 56  3/2 -    47439455.47 C  1.45522D+12  1.93881D-03  1.34546D-05
                                           B  1.46271D+12  1.94879D-03  1.35239D-05
 f1  2  1/2 +  f2 57  3/2 -    47436912.21 C  5.75407D+12  7.66708D-03  5.32095D-05
                                           B  5.78400D+12  7.70696D-03  5.34863D-05
 f1  2  1/2 +  f2 58  3/2 -    47435487.38 C  4.11348D+11  5.48139D-04  3.80419D-06
                                           B  4.13852D+11  5.51475D-04  3.82735D-06
 f1  2  1/2 +  f2 59  3/2 -    47432963.20 C  6.88001D+09  9.16888D-06  6.36373D-08
                                           B  6.96820D+09  9.28641D-06  6.44530D-08
 f1  2  1/2 +  f2 60  3/2 -    47427276.58 C  2.72759D+11  3.63589D-04  2.52382D-06
                                           B  2.74230D+11  3.65550D-04  2.53743D-06
 f1  2  1/2 +  f2 61  3/2 -    47423825.08 C  9.06390D+10  1.20840D-04  8.38858D-07
                                           B  9.09885D+10  1.21306D-04  8.42093D-07
 f1  2  1/2 +  f2 62  3/2 -    47420178.83 C  1.45273D+11  1.93707D-04  1.34480D-06
                                           B  1.45768D+11  1.94368D-04  1.34939D-06
 f1  2  1/2 +  f2 63  3/2 -    47415064.27 C  6.81261D+11  9.08592D-04  6.30853D-06
                                           B  6.84436D+11  9.12825D-04  6.33792D-06
 f1  2  1/2 +  f2 64  3/2 -    47412203.47 C  7.24565D+11  9.66462D-04  6.71074D-06
                                           B  7.27872D+11  9.70874D-04  6.74137D-06
 f1  2  1/2 +  f2 65  3/2 -    47410281.93 C  2.51425D+11  3.35391D-04  2.32892D-06
                                           B  2.52416D+11  3.36713D-04  2.33810D-06
 f1  2  1/2 +  f2 66  3/2 -    47407578.95 C  2.11906D+10  2.82707D-05  1.96320D-07
                                           B  2.13334D+10  2.84611D-05  1.97642D-07
 f1  2  1/2 +  f2 67  3/2 -    47402463.97 C  1.64542D+12  2.19565D-03  1.52489D-05
                                           B  1.65209D+12  2.20455D-03  1.53107D-05
 f1  2  1/2 +  f2 68  3/2 -    47398631.86 C  2.34834D+09  3.13413D-06  2.17684D-08
                                           B  2.34975D+09  3.13601D-06  2.17815D-08
 f1  2  1/2 +  f2 69  3/2 -    47391237.49 C  1.55733D+11  2.07908D-04  1.44427D-06
                                           B  1.56265D+11  2.08619D-04  1.44921D-06
 f1  2  1/2 +  f2 70  3/2 -    47388175.45 C  4.86790D+10  6.49964D-05  4.51539D-07
                                           B  4.88662D+10  6.52464D-05  4.53275D-07
 f1  2  1/2 +  f2 71  3/2 -    47382529.69 C  2.76756D+06  3.69614D-09  2.56806D-11
                                           B  2.87833D+06  3.84407D-09  2.67084D-11
 f1  2  1/2 +  f2 72  3/2 -    47376476.64 C  1.93947D+08  2.59087D-07  1.80036D-09
                                           B  1.97189D+08  2.63417D-07  1.83045D-09
 f1  2  1/2 +  f2 73  3/2 -    47372024.02 C  1.99447D+10  2.66485D-05  1.85194D-07
                                           B  1.99906D+10  2.67098D-05  1.85620D-07
 f1  2  1/2 +  f2 74  3/2 -    47366549.53 C  4.42798D+10  5.91767D-05  4.11296D-07
                                           B  4.44115D+10  5.93526D-05  4.12518D-07
 f1  2  1/2 +  f2 75  3/2 -    47361186.87 C  9.30044D+08  1.24321D-06  8.64170D-09
                                           B  9.24606D+08  1.23595D-06  8.59117D-09
 f1  2  1/2 +  f2 76  3/2 -    47342802.73 C  2.14404D+07  2.86822D-08  1.99450D-10
                                           B  2.14547D+07  2.87014D-08  1.99583D-10
 f1  2  1/2 +  f2 77  3/2 -    47328776.61 C  6.48206D+08  8.67661D-07  6.03532D-09
                                           B  6.48040D+08  8.67439D-07  6.03377D-09
 f1  3  1/2 +  f2  1  3/2 -    47625425.80 C  1.20002D+11  1.58635D-04  1.09657D-06
                                           B  1.20983D+11  1.59932D-04  1.10553D-06
 f1  3  1/2 +  f2  2  3/2 -    47597253.12 C  3.15357D+11  4.17375D-04  2.88682D-06
                                           B  3.18806D+11  4.21940D-04  2.91840D-06
 f1  3  1/2 +  f2  3  3/2 -    47587012.81 C  9.81257D+12  1.29925D-02  8.98837D-05
                                           B  9.89141D+12  1.30969D-02  9.06059D-05
 f1  3  1/2 +  f2  4  3/2 -    47585220.19 C  5.59474D+12  7.40839D-03  5.12539D-05
                                           B  5.64495D+12  7.47487D-03  5.17139D-05
 f1  3  1/2 +  f2  5  3/2 -    47577104.06 C  2.48787D+13  3.29548D-02  2.28032D-04
                                           B  2.50865D+13  3.32301D-02  2.29937D-04
 f1  3  1/2 +  f2  6  3/2 -    47574768.16 C  1.88905D+13  2.50252D-02  1.73172D-04
                                           B  1.90544D+13  2.52423D-02  1.74674D-04
 f1  3  1/2 +  f2  7  3/2 -    47572085.76 C  2.72441D+13  3.60957D-02  2.49792D-04
                                           B  2.74647D+13  3.63879D-02  2.51815D-04
 f1  3  1/2 +  f2  8  3/2 -    47569880.51 C  1.49438D+13  1.98008D-02  1.37034D-04
                                           B  1.50685D+13  1.99661D-02  1.38177D-04
 f1  3  1/2 +  f2  9  3/2 -    47565784.94 C  4.21280D+13  5.58302D-02  3.86412D-04
                                           B  4.25085D+13  5.63344D-02  3.89901D-04
 f1  3  1/2 +  f2 10  3/2 -    47560859.97 C  3.47921D+11  4.61178D-04  3.19223D-06
                                           B  3.50061D+11  4.64015D-04  3.21187D-06
 f1  3  1/2 +  f2 11  3/2 -    47557335.70 C  8.06842D+12  1.06965D-02  7.40456D-05
                                           B  8.13802D+12  1.07888D-02  7.46843D-05
 f1  3  1/2 +  f2 12  3/2 -    47553114.75 C  3.14418D+10  4.16905D-05  2.88625D-07
                                           B  3.13259D+10  4.15368D-05  2.87561D-07
 f1  3  1/2 +  f2 13  3/2 -    47551404.17 C  1.10682D+11  1.46771D-04  1.01614D-06
                                           B  1.10068D+11  1.45956D-04  1.01049D-06
 f1  3  1/2 +  f2 14  3/2 -    47544865.63 C  8.79099D+10  1.16605D-04  8.07403D-07
                                           B  8.93191D+10  1.18474D-04  8.20345D-07
 f1  3  1/2 +  f2 15  3/2 -    47541302.21 C  5.62122D+11  7.45721D-04  5.16394D-06
                                           B  5.66742D+11  7.51849D-04  5.20637D-06
 f1  3  1/2 +  f2 16  3/2 -    47540168.82 C  6.01640D+11  7.98184D-04  5.52736D-06
                                           B  6.04395D+11  8.01839D-04  5.55268D-06
 f1  3  1/2 +  f2 17  3/2 -    47537292.09 C  5.67530D+11  7.53022D-04  5.21493D-06
                                           B  5.73647D+11  7.61139D-04  5.27114D-06
 f1  3  1/2 +  f2 18  3/2 -    47530609.89 C  8.75275D+11  1.16168D-03  8.04614D-06
                                           B  8.84216D+11  1.17354D-03  8.12834D-06
 f1  3  1/2 +  f2 19  3/2 -    47525532.57 C  3.24502D+12  4.30775D-03  2.98400D-05
                                           B  3.26024D+12  4.32796D-03  2.99800D-05
 f1  3  1/2 +  f2 20  3/2 -    47523233.17 C  8.80853D+09  1.16944D-05  8.10119D-08
                                           B  8.91606D+09  1.18372D-05  8.20009D-08
 f1  3  1/2 +  f2 21  3/2 -    47520903.99 C  1.81657D+12  2.41197D-03  1.67094D-05
                                           B  1.82537D+12  2.42365D-03  1.67904D-05
 f1  3  1/2 +  f2 22  3/2 -    47519674.00 C  2.98338D+12  3.96141D-03  2.74443D-05
                                           B  2.99623D+12  3.97846D-03  2.75624D-05
 f1  3  1/2 +  f2 23  3/2 -    47515388.88 C  3.50171D+12  4.65050D-03  3.22212D-05
                                           B  3.51697D+12  4.67076D-03  3.23615D-05
 f1  3  1/2 +  f2 24  3/2 -    47510131.19 C  3.40996D+12  4.52964D-03  3.13873D-05
                                           B  3.43680D+12  4.56531D-03  3.16344D-05
 f1  3  1/2 +  f2 25  3/2 -    47508221.72 C  3.45984D+12  4.59628D-03  3.18503D-05
                                           B  3.48803D+12  4.63373D-03  3.21098D-05
 f1  3  1/2 +  f2 26  3/2 -    47507249.05 C  1.42687D+12  1.89562D-03  1.31361D-05
                                           B  1.43807D+12  1.91051D-03  1.32393D-05
 f1  3  1/2 +  f2 27  3/2 -    47506056.19 C  1.18546D+12  1.57499D-03  1.09145D-05
                                           B  1.19655D+12  1.58972D-03  1.10166D-05
 f1  3  1/2 +  f2 28  3/2 -    47504170.90 C  3.34641D+12  4.44634D-03  3.08139D-05
                                           B  3.37367D+12  4.48257D-03  3.10650D-05
 f1  3  1/2 +  f2 29  3/2 -    47502940.19 C  4.38017D+10  5.82020D-05  4.03360D-07
                                           B  4.43136D+10  5.88821D-05  4.08074D-07
 f1  3  1/2 +  f2 30  3/2 -    47499517.23 C  6.36466D+11  8.45833D-04  5.86234D-06
                                           B  6.38986D+11  8.49182D-04  5.88555D-06
 f1  3  1/2 +  f2 31  3/2 -    47496463.77 C  1.69553D+12  2.25357D-03  1.56201D-05
                                           B  1.70859D+12  2.27093D-03  1.57405D-05
 f1  3  1/2 +  f2 32  3/2 -    47494756.36 C  2.46844D+13  3.28109D-02  2.27430D-04
                                           B  2.48876D+13  3.30811D-02  2.29303D-04
 f1  3  1/2 +  f2 33  3/2 -    47492125.57 C  1.73382D+13  2.30489D-02  1.59773D-04
                                           B  1.74797D+13  2.32370D-02  1.61077D-04
 f1  3  1/2 +  f2 34  3/2 -    47491299.02 C  2.00107D+13  2.66025D-02  1.84410D-04
                                           B  2.01629D+13  2.68048D-02  1.85812D-04
 f1  3  1/2 +  f2 35  3/2 -    47490503.85 C  1.00945D+13  1.34202D-02  9.30309D-05
                                           B  1.01688D+13  1.35190D-02  9.37158D-05
 f1  3  1/2 +  f2 36  3/2 -    47488996.39 C  1.70162D+12  2.26238D-03  1.56837D-05
                                           B  1.71564D+12  2.28102D-03  1.58129D-05
 f1  3  1/2 +  f2 37  3/2 -    47487902.05 C  4.15895D+12  5.52974D-03  3.83352D-05
                                           B  4.19182D+12  5.57345D-03  3.86382D-05
 f1  3  1/2 +  f2 38  3/2 -    47487527.83 C  2.39128D+12  3.17951D-03  2.20423D-05
                                           B  2.40642D+12  3.19963D-03  2.21817D-05
 f1  3  1/2 +  f2 39  3/2 -    47483809.67 C  6.63829D+12  8.82780D-03  6.12044D-05
                                           B  6.68306D+12  8.88735D-03  6.16172D-05
 f1  3  1/2 +  f2 40  3/2 -    47480232.63 C  4.24962D+12  5.65213D-03  3.91900D-05
                                           B  4.28081D+12  5.69362D-03  3.94776D-05
 f1  3  1/2 +  f2 41  3/2 -    47480063.33 C  3.75332D+12  4.99207D-03  3.46135D-05
                                           B  3.78533D+12  5.03465D-03  3.49087D-05
 f1  3  1/2 +  f2 42  3/2 -    47478450.35 C  1.55861D+12  2.07316D-03  1.43751D-05
                                           B  1.56825D+12  2.08597D-03  1.44640D-05
 f1  3  1/2 +  f2 43  3/2 -    47476486.41 C  1.24388D+13  1.65467D-02  1.14738D-04
                                           B  1.25361D+13  1.66760D-02  1.15635D-04
 f1  3  1/2 +  f2 44  3/2 -    47473714.25 C  6.50050D+10  8.64825D-05  5.99723D-07
                                           B  6.51508D+10  8.66765D-05  6.01068D-07
 f1  3  1/2 +  f2 45  3/2 -    47468667.51 C  8.56313D+11  1.13948D-03  7.90269D-06
                                           B  8.63098D+11  1.14851D-03  7.96530D-06
 f1  3  1/2 +  f2 46  3/2 -    47467780.26 C  3.40796D+12  4.53508D-03  3.14530D-05
                                           B  3.43216D+12  4.56728D-03  3.16763D-05
 f1  3  1/2 +  f2 47  3/2 -    47464630.11 C  3.19145D+12  4.24752D-03  2.94606D-05
                                           B  3.21494D+12  4.27879D-03  2.96774D-05
 f1  3  1/2 +  f2 48  3/2 -    47464454.15 C  2.43954D+11  3.24682D-04  2.25198D-06
                                           B  2.45512D+11  3.26757D-04  2.26637D-06
 f1  3  1/2 +  f2 49  3/2 -    47462008.30 C  3.22293D+12  4.28989D-03  2.97561D-05
                                           B  3.24866D+12  4.32414D-03  2.99936D-05
 f1  3  1/2 +  f2 50  3/2 -    47460696.43 C  5.18407D+11  6.90066D-04  4.78666D-06
                                           B  5.20836D+11  6.93299D-04  4.80908D-06
 f1  3  1/2 +  f2 51  3/2 -    47457459.27 C  6.45850D+11  8.59826D-04  5.96460D-06
                                           B  6.50674D+11  8.66249D-04  6.00916D-06
 f1  3  1/2 +  f2 52  3/2 -    47453161.91 C  3.25432D+12  4.33329D-03  3.00627D-05
                                           B  3.27360D+12  4.35897D-03  3.02408D-05
 f1  3  1/2 +  f2 53  3/2 -    47452202.63 C  5.56777D+12  7.41407D-03  5.14370D-05
                                           B  5.60329D+12  7.46136D-03  5.17651D-05
 f1  3  1/2 +  f2 54  3/2 -    47450562.89 C  1.53155D+11  2.03955D-04  1.41504D-06
                                           B  1.54231D+11  2.05388D-04  1.42498D-06
 f1  3  1/2 +  f2 55  3/2 -    47444937.50 C  3.67908D+12  4.90058D-03  3.40042D-05
                                           B  3.70211D+12  4.93125D-03  3.42171D-05
 f1  3  1/2 +  f2 56  3/2 -    47442904.25 C  2.18193D+12  2.90660D-03  2.01693D-05
                                           B  2.19479D+12  2.92374D-03  2.02882D-05
 f1  3  1/2 +  f2 57  3/2 -    47440360.99 C  1.92522D+11  2.56491D-04  1.77992D-06
                                           B  1.93117D+11  2.57283D-04  1.78542D-06
 f1  3  1/2 +  f2 58  3/2 -    47438936.17 C  3.42543D+10  4.56387D-05  3.16719D-07
                                           B  3.42896D+10  4.56856D-05  3.17045D-07
 f1  3  1/2 +  f2 59  3/2 -    47436411.98 C  1.10225D+12  1.46873D-03  1.01931D-05
                                           B  1.10856D+12  1.47715D-03  1.02515D-05
 f1  3  1/2 +  f2 60  3/2 -    47430725.36 C  1.30550D+12  1.73999D-03  1.20771D-05
                                           B  1.31175D+12  1.74831D-03  1.21348D-05
 f1  3  1/2 +  f2 61  3/2 -    47427273.87 C  4.62576D+11  6.16616D-04  4.28018D-06
                                           B  4.64106D+11  6.18656D-04  4.29434D-06
 f1  3  1/2 +  f2 62  3/2 -    47423627.61 C  6.60714D+09  8.80869D-06  6.11494D-08
                                           B  6.59098D+09  8.78715D-06  6.09999D-08
 f1  3  1/2 +  f2 63  3/2 -    47418513.06 C  2.71056D+11  3.61453D-04  2.50945D-06
                                           B  2.72045D+11  3.62772D-04  2.51861D-06
 f1  3  1/2 +  f2 64  3/2 -    47415652.25 C  3.43159D+09  4.57656D-06  3.17756D-08
                                           B  3.46417D+09  4.62002D-06  3.20773D-08
 f1  3  1/2 +  f2 65  3/2 -    47413730.72 C  2.52113D+11  3.36260D-04  2.33478D-06
                                           B  2.53550D+11  3.38176D-04  2.34809D-06
 f1  3  1/2 +  f2 66  3/2 -    47411027.73 C  1.99996D+11  2.66778D-04  1.85245D-06
                                           B  2.01088D+11  2.68234D-04  1.86256D-06
 f1  3  1/2 +  f2 67  3/2 -    47405912.76 C  1.65815D+11  2.21232D-04  1.53635D-06
                                           B  1.66477D+11  2.22115D-04  1.54248D-06
 f1  3  1/2 +  f2 68  3/2 -    47402080.64 C  4.02281D+09  5.36812D-06  3.72821D-08
                                           B  4.04184D+09  5.39352D-06  3.74585D-08
 f1  3  1/2 +  f2 69  3/2 -    47394686.28 C  1.42134D+10  1.89726D-05  1.31787D-07
                                           B  1.42409D+10  1.90092D-05  1.32042D-07
 f1  3  1/2 +  f2 70  3/2 -    47391624.23 C  8.47847D+10  1.13188D-04  7.86278D-07
                                           B  8.52156D+10  1.13764D-04  7.90274D-07
 f1  3  1/2 +  f2 71  3/2 -    47385978.48 C  1.20896D+11  1.61436D-04  1.12157D-06
                                           B  1.21177D+11  1.61812D-04  1.12418D-06
 f1  3  1/2 +  f2 72  3/2 -    47379925.42 C  2.73701D+10  3.65574D-05  2.54014D-07
                                           B  2.74534D+10  3.66687D-05  2.54787D-07
 f1  3  1/2 +  f2 73  3/2 -    47375472.81 C  6.53046D+09  8.72417D-06  6.06242D-08
                                           B  6.55402D+09  8.75565D-06  6.08430D-08
 f1  3  1/2 +  f2 74  3/2 -    47369998.32 C  9.96849D+10  1.33202D-04  9.25726D-07
                                           B  9.99564D+10  1.33565D-04  9.28248D-07
 f1  3  1/2 +  f2 75  3/2 -    47364635.65 C  4.79356D+10  6.40674D-05  4.45306D-07
                                           B  4.80682D+10  6.42447D-05  4.46539D-07
 f1  3  1/2 +  f2 76  3/2 -    47346251.51 C  2.65753D+08  3.55463D-07  2.47164D-09
                                           B  2.66452D+08  3.56398D-07  2.47813D-09
 f1  3  1/2 +  f2 77  3/2 -    47332225.40 C  8.33768D+07  1.11588D-07  7.76136D-10
                                           B  8.27278D+07  1.10720D-07  7.70094D-10
 f1  4  1/2 +  f2  1  3/2 -    47636183.12 C  1.48710D+09  1.96496D-06  1.35798D-08
                                           B  1.50382D+09  1.98706D-06  1.37325D-08
 f1  4  1/2 +  f2  2  3/2 -    47608010.45 C  1.17489D+12  1.55427D-03  1.07479D-05
                                           B  1.19101D+12  1.57559D-03  1.08953D-05
 f1  4  1/2 +  f2  3  3/2 -    47597770.13 C  3.07796D+12  4.07360D-03  2.81752D-05
                                           B  3.11155D+12  4.11805D-03  2.84827D-05
 f1  4  1/2 +  f2  4  3/2 -    47595977.51 C  9.40772D+12  1.24518D-02  8.61265D-05
                                           B  9.50253D+12  1.25773D-02  8.69945D-05
 f1  4  1/2 +  f2  5  3/2 -    47587861.38 C  1.24064D+12  1.64264D-03  1.13637D-05
                                           B  1.25308D+12  1.65910D-03  1.14776D-05
 f1  4  1/2 +  f2  6  3/2 -    47585525.49 C  1.24246D+12  1.64521D-03  1.13821D-05
                                           B  1.25506D+12  1.66189D-03  1.14975D-05
 f1  4  1/2 +  f2  7  3/2 -    47582843.08 C  3.55330D+09  4.70564D-06  3.25570D-08
                                           B  3.60970D+09  4.78033D-06  3.30737D-08
 f1  4  1/2 +  f2  8  3/2 -    47580637.83 C  6.22129D+13  8.23962D-02  5.70102D-04
                                           B  6.27896D+13  8.31601D-02  5.75387D-04
 f1  4  1/2 +  f2  9  3/2 -    47576542.26 C  7.71808D+13  1.02238D-01  7.07447D-04
                                           B  7.78964D+13  1.03186D-01  7.14006D-04
 f1  4  1/2 +  f2 10  3/2 -    47571617.29 C  8.93616D+12  1.18398D-02  8.19352D-05
                                           B  9.01936D+12  1.19500D-02  8.26980D-05
 f1  4  1/2 +  f2 11  3/2 -    47568093.02 C  2.79094D+13  3.69833D-02  2.55956D-04
                                           B  2.81891D+13  3.73540D-02  2.58522D-04
 f1  4  1/2 +  f2 12  3/2 -    47563872.07 C  1.48475D+12  1.96783D-03  1.36203D-05
                                           B  1.49996D+12  1.98799D-03  1.37598D-05
 f1  4  1/2 +  f2 13  3/2 -    47562161.49 C  3.15230D+12  4.17822D-03  2.89205D-05
                                           B  3.18022D+12  4.21524D-03  2.91767D-05
 f1  4  1/2 +  f2 14  3/2 -    47555622.95 C  2.25044D+12  2.98367D-03  2.06550D-05
                                           B  2.27132D+12  3.01135D-03  2.08466D-05
 f1  4  1/2 +  f2 15  3/2 -    47552059.54 C  1.12256D+13  1.48854D-02  1.03054D-04
                                           B  1.13339D+13  1.50290D-02  1.04049D-04
 f1  4  1/2 +  f2 16  3/2 -    47550926.15 C  1.21057D+13  1.60531D-02  1.11141D-04
                                           B  1.22169D+13  1.62006D-02  1.12163D-04
 f1  4  1/2 +  f2 17  3/2 -    47548049.41 C  2.57288D+11  3.41225D-04  2.36257D-06
                                           B  2.59177D+11  3.43732D-04  2.37992D-06
 f1  4  1/2 +  f2 18  3/2 -    47541367.22 C  9.18783D+10  1.21887D-04  8.44037D-07
                                           B  9.29217D+10  1.23271D-04  8.53622D-07
 f1  4  1/2 +  f2 19  3/2 -    47536289.90 C  2.45482D+12  3.25729D-03  2.25583D-05
                                           B  2.47794D+12  3.28797D-03  2.27708D-05
 f1  4  1/2 +  f2 20  3/2 -    47533990.49 C  4.22548D+09  5.60732D-06  3.88353D-08
                                           B  4.23372D+09  5.61825D-06  3.89110D-08
 f1  4  1/2 +  f2 21  3/2 -    47531661.31 C  2.87855D+11  3.82028D-04  2.64599D-06
                                           B  2.91074D+11  3.86300D-04  2.67558D-06
 f1  4  1/2 +  f2 22  3/2 -    47530431.32 C  2.49363D+11  3.30961D-04  2.29235D-06
                                           B  2.52415D+11  3.35011D-04  2.32040D-06
 f1  4  1/2 +  f2 23  3/2 -    47526146.20 C  4.12076D+12  5.47016D-03  3.78916D-05
                                           B  4.15935D+12  5.52139D-03  3.82464D-05
 f1  4  1/2 +  f2 24  3/2 -    47520888.51 C  9.92887D+11  1.31831D-03  9.13291D-06
                                           B  1.00227D+12  1.33077D-03  9.21919D-06
 f1  4  1/2 +  f2 25  3/2 -    47518979.05 C  9.58556D+12  1.27283D-02  8.81820D-05
                                           B  9.67257D+12  1.28439D-02  8.89824D-05
 f1  4  1/2 +  f2 26  3/2 -    47518006.38 C  4.98110D+12  6.61449D-03  4.58262D-05
                                           B  5.02948D+12  6.67873D-03  4.62713D-05
 f1  4  1/2 +  f2 27  3/2 -    47516813.51 C  3.54419D+11  4.70663D-04  3.26091D-06
                                           B  3.58812D+11  4.76497D-04  3.30132D-06
 f1  4  1/2 +  f2 28  3/2 -    47514928.22 C  4.82764D+11  6.41155D-04  4.44230D-06
                                           B  4.88268D+11  6.48464D-04  4.49294D-06
 f1  4  1/2 +  f2 29  3/2 -    47513697.51 C  1.56621D+12  2.08017D-03  1.44130D-05
                                           B  1.57997D+12  2.09846D-03  1.45398D-05
 f1  4  1/2 +  f2 30  3/2 -    47510274.55 C  9.65611D+11  1.28267D-03  8.88798D-06
                                           B  9.74617D+11  1.29463D-03  8.97087D-06
 f1  4  1/2 +  f2 31  3/2 -    47507221.10 C  3.72995D+11  4.95531D-04  3.43390D-06
                                           B  3.76345D+11  4.99982D-04  3.46474D-06
 f1  4  1/2 +  f2 32  3/2 -    47505513.68 C  2.16594D+12  2.87771D-03  1.99424D-05
                                           B  2.18458D+12  2.90247D-03  2.01140D-05
 f1  4  1/2 +  f2 33  3/2 -    47502882.89 C  3.50369D+12  4.65558D-03  3.22648D-05
                                           B  3.53376D+12  4.69554D-03  3.25418D-05
 f1  4  1/2 +  f2 34  3/2 -    47502056.34 C  3.80801D+12  5.06012D-03  3.50691D-05
                                           B  3.84124D+12  5.10428D-03  3.53751D-05
 f1  4  1/2 +  f2 35  3/2 -    47501261.17 C  4.82221D+10  6.40801D-05  4.44113D-07
                                           B  4.83002D+10  6.41840D-05  4.44833D-07
 f1  4  1/2 +  f2 36  3/2 -    47499753.72 C  7.11081D+12  9.44983D-03  6.54950D-05
                                           B  7.17757D+12  9.53855D-03  6.61099D-05
 f1  4  1/2 +  f2 37  3/2 -    47498659.37 C  1.00765D+10  1.33917D-05  9.28175D-08
                                           B  1.01094D+10  1.34354D-05  9.31207D-08
 f1  4  1/2 +  f2 38  3/2 -    47498285.15 C  1.10382D+13  1.46700D-02  1.01678D-04
                                           B  1.11424D+13  1.48085D-02  1.02638D-04
 f1  4  1/2 +  f2 39  3/2 -    47494566.99 C  2.20843D+12  2.93550D-03  2.03477D-05
                                           B  2.22953D+12  2.96356D-03  2.05421D-05
 f1  4  1/2 +  f2 40  3/2 -    47490989.95 C  5.07083D+11  6.74131D-04  4.67314D-06
                                           B  5.11820D+11  6.80429D-04  4.71680D-06
 f1  4  1/2 +  f2 41  3/2 -    47490820.65 C  2.06934D+12  2.75107D-03  1.90707D-05
                                           B  2.08956D+12  2.77794D-03  1.92570D-05
 f1  4  1/2 +  f2 42  3/2 -    47489207.68 C  1.69402D+12  2.25225D-03  1.56134D-05
                                           B  1.71037D+12  2.27399D-03  1.57641D-05
 f1  4  1/2 +  f2 43  3/2 -    47487243.73 C  7.87842D+11  1.04755D-03  7.26226D-06
                                           B  7.95439D+11  1.05765D-03  7.33229D-06
 f1  4  1/2 +  f2 44  3/2 -    47484471.57 C  1.14779D+11  1.52633D-04  1.05821D-06
                                           B  1.15798D+11  1.53988D-04  1.06760D-06
 f1  4  1/2 +  f2 45  3/2 -    47479424.83 C  7.78175D+12  1.03503D-02  7.17669D-05
                                           B  7.85924D+12  1.04534D-02  7.24816D-05
 f1  4  1/2 +  f2 46  3/2 -    47478537.58 C  4.83688D+12  6.43366D-03  4.46104D-05
                                           B  4.88381D+12  6.49608D-03  4.50433D-05
 f1  4  1/2 +  f2 47  3/2 -    47475387.43 C  6.51193D+12  8.66284D-03  6.00713D-05
                                           B  6.57542D+12  8.74731D-03  6.06571D-05
 f1  4  1/2 +  f2 48  3/2 -    47475211.47 C  2.95391D+12  3.92963D-03  2.72496D-05
                                           B  2.98319D+12  3.96857D-03  2.75197D-05
 f1  4  1/2 +  f2 49  3/2 -    47472765.62 C  3.56152D+10  4.73843D-05  3.28599D-07
                                           B  3.59728D+10  4.78601D-05  3.31898D-07
 f1  4  1/2 +  f2 50  3/2 -    47471453.75 C  9.54172D+11  1.26955D-03  8.80425D-06
                                           B  9.63111D+11  1.28144D-03  8.88673D-06
 f1  4  1/2 +  f2 51  3/2 -    47468216.59 C  2.46130D+12  3.27527D-03  2.27153D-05
                                           B  2.48595D+12  3.30807D-03  2.29428D-05
 f1  4  1/2 +  f2 52  3/2 -    47463919.23 C  6.44236D+12  8.57444D-03  5.94727D-05
                                           B  6.50504D+12  8.65786D-03  6.00513D-05
 f1  4  1/2 +  f2 53  3/2 -    47462959.95 C  1.94451D+12  2.58815D-03  1.79519D-05
                                           B  1.96390D+12  2.61395D-03  1.81308D-05
 f1  4  1/2 +  f2 54  3/2 -    47461320.21 C  2.72533D+11  3.62766D-04  2.51630D-06
                                           B  2.75264D+11  3.66402D-04  2.54152D-06
 f1  4  1/2 +  f2 55  3/2 -    47455694.82 C  2.97533D+11  3.96137D-04  2.74810D-06
                                           B  3.00342D+11  3.99878D-04  2.77405D-06
 f1  4  1/2 +  f2 56  3/2 -    47453661.57 C  9.50744D+11  1.26594D-03  8.78249D-06
                                           B  9.60149D+11  1.27846D-03  8.86937D-06
 f1  4  1/2 +  f2 57  3/2 -    47451118.31 C  2.94010D+12  3.91523D-03  2.71635D-05
                                           B  2.96886D+12  3.95352D-03  2.74292D-05
 f1  4  1/2 +  f2 58  3/2 -    47449693.49 C  9.85539D+10  1.31249D-04  9.10620D-07
                                           B  9.94961D+10  1.32503D-04  9.19325D-07
 f1  4  1/2 +  f2 59  3/2 -    47447169.30 C  9.82462D+10  1.30853D-04  9.07921D-07
                                           B  9.92168D+10  1.32145D-04  9.16891D-07
 f1  4  1/2 +  f2 60  3/2 -    47441482.68 C  1.78465D+11  2.37753D-04  1.64984D-06
                                           B  1.80432D+11  2.40373D-04  1.66803D-06
 f1  4  1/2 +  f2 61  3/2 -    47438031.19 C  1.67673D+11  2.23407D-04  1.55041D-06
                                           B  1.69355D+11  2.25649D-04  1.56597D-06
 f1  4  1/2 +  f2 62  3/2 -    47434384.93 C  7.14251D+09  9.51814D-06  6.60594D-08
                                           B  7.22246D+09  9.62468D-06  6.67988D-08
 f1  4  1/2 +  f2 63  3/2 -    47429270.38 C  9.84740D+10  1.31255D-04  9.11057D-07
                                           B  9.94322D+10  1.32532D-04  9.19923D-07
 f1  4  1/2 +  f2 64  3/2 -    47426409.58 C  3.78283D+09  5.04271D-06  3.50041D-08
                                           B  3.81898D+09  5.09091D-06  3.53387D-08
 f1  4  1/2 +  f2 65  3/2 -    47424488.04 C  2.33955D+10  3.11900D-05  2.16515D-07
                                           B  2.36174D+10  3.14858D-05  2.18568D-07
 f1  4  1/2 +  f2 66  3/2 -    47421785.06 C  1.57327D+09  2.09766D-06  1.45624D-08
                                           B  1.59017D+09  2.12020D-06  1.47188D-08
 f1  4  1/2 +  f2 67  3/2 -    47416670.08 C  5.93891D+09  7.92013D-06  5.49892D-08
                                           B  5.99734D+09  7.99806D-06  5.55302D-08
 f1  4  1/2 +  f2 68  3/2 -    47412837.97 C  2.18366D+10  2.91260D-05  2.02237D-07
                                           B  2.20527D+10  2.94142D-05  2.04238D-07
 f1  4  1/2 +  f2 69  3/2 -    47405443.60 C  9.48500D+10  1.26552D-04  8.78853D-07
                                           B  9.57842D+10  1.27798D-04  8.87509D-07
 f1  4  1/2 +  f2 70  3/2 -    47402381.55 C  1.03829D+10  1.38550D-05  9.62235D-08
                                           B  1.04879D+10  1.39950D-05  9.71963D-08
 f1  4  1/2 +  f2 71  3/2 -    47396735.80 C  6.27925D+09  8.38106D-06  5.82138D-08
                                           B  6.34026D+09  8.46248D-06  5.87794D-08
 f1  4  1/2 +  f2 72  3/2 -    47390682.75 C  5.66330D+07  7.56087D-08  5.25236D-10
                                           B  5.72608D+07  7.64467D-08  5.31058D-10
 f1  4  1/2 +  f2 73  3/2 -    47386230.13 C  4.32008D+07  5.76866D-08  4.00773D-10
                                           B  4.36156D+07  5.82405D-08  4.04621D-10
 f1  4  1/2 +  f2 74  3/2 -    47380755.64 C  5.45885D+09  7.29097D-06  5.06593D-08
                                           B  5.51531D+09  7.36637D-06  5.11831D-08
 f1  4  1/2 +  f2 75  3/2 -    47375392.98 C  2.25100D+08  3.00717D-07  2.08968D-09
                                           B  2.28054D+08  3.04663D-07  2.11710D-09
 f1  4  1/2 +  f2 76  3/2 -    47357008.83 C  1.62510D+06  2.17270D-09  1.51040D-11
                                           B  1.64348D+06  2.19727D-09  1.52748D-11
 f1  4  1/2 +  f2 77  3/2 -    47342982.72 C  5.44984D+07  7.29054D-08  5.06967D-10
                                           B  5.50481D+07  7.36409D-08  5.12081D-10
 f1  5  1/2 +  f2  1  3/2 -    47654617.48 C  2.90088D+08  3.83008D-07  2.64593D-09
                                           B  2.93769D+08  3.87868D-07  2.67951D-09
 f1  5  1/2 +  f2  2  3/2 -    47626444.81 C  3.33386D+11  4.40696D-04  3.04626D-06
                                           B  3.37698D+11  4.46396D-04  3.08566D-06
 f1  5  1/2 +  f2  3  3/2 -    47616204.49 C  1.30183D+12  1.72160D-03  1.19029D-05
                                           B  1.31621D+12  1.74062D-03  1.20344D-05
 f1  5  1/2 +  f2  4  3/2 -    47614411.87 C  5.26168D+11  6.95881D-04  4.81141D-06
                                           B  5.31334D+11  7.02713D-04  4.85865D-06
 f1  5  1/2 +  f2  5  3/2 -    47606295.74 C  2.01274D+12  2.66285D-03  1.84144D-05
                                           B  2.03323D+12  2.68996D-03  1.86019D-05
 f1  5  1/2 +  f2  6  3/2 -    47603959.85 C  2.68995D+12  3.55914D-03  2.46137D-05
                                           B  2.71579D+12  3.59333D-03  2.48502D-05
 f1  5  1/2 +  f2  7  3/2 -    47601277.44 C  1.01960D+12  1.34921D-03  9.33118D-06
                                           B  1.02946D+12  1.36226D-03  9.42144D-06
 f1  5  1/2 +  f2  8  3/2 -    47599072.19 C  1.75028D+12  2.31632D-03  1.60205D-05
                                           B  1.76957D+12  2.34184D-03  1.61970D-05
 f1  5  1/2 +  f2  9  3/2 -    47594976.62 C  3.74990D+12  4.96347D-03  3.43321D-05
                                           B  3.78818D+12  5.01413D-03  3.46825D-05
 f1  5  1/2 +  f2 10  3/2 -    47590051.66 C  3.69177D+13  4.88753D-02  3.38103D-04
                                           B  3.72761D+13  4.93499D-02  3.41386D-04
 f1  5  1/2 +  f2 11  3/2 -    47586527.38 C  6.18037D+11  8.18341D-04  5.66142D-06
                                           B  6.24054D+11  8.26308D-04  5.71655D-06
 f1  5  1/2 +  f2 12  3/2 -    47582306.43 C  5.65051D+12  7.48315D-03  5.17743D-05
                                           B  5.70604D+12  7.55669D-03  5.22832D-05
 f1  5  1/2 +  f2 13  3/2 -    47580595.85 C  5.18712D+11  6.86996D-04  4.75335D-06
                                           B  5.23947D+11  6.93929D-04  4.80132D-06
 f1  5  1/2 +  f2 14  3/2 -    47574057.31 C  3.49153D+13  4.62554D-02  3.20087D-04
                                           B  3.52332D+13  4.66766D-02  3.23002D-04
 f1  5  1/2 +  f2 15  3/2 -    47570493.90 C  2.48005D+13  3.28604D-02  2.27411D-04
                                           B  2.50345D+13  3.31704D-02  2.29556D-04
 f1  5  1/2 +  f2 16  3/2 -    47569360.51 C  8.59607D+12  1.13902D-02  7.88281D-05
                                           B  8.65989D+12  1.14748D-02  7.94134D-05
 f1  5  1/2 +  f2 17  3/2 -    47566483.77 C  9.23443D+12  1.22376D-02  8.46975D-05
                                           B  9.31203D+12  1.23404D-02  8.54092D-05
 f1  5  1/2 +  f2 18  3/2 -    47559801.58 C  2.78956D+13  3.69780D-02  2.55964D-04
                                           B  2.81390D+13  3.73006D-02  2.58197D-04
 f1  5  1/2 +  f2 19  3/2 -    47554724.26 C  1.09826D+13  1.45615D-02  1.00806D-04
                                           B  1.10852D+13  1.46975D-02  1.01748D-04
 f1  5  1/2 +  f2 20  3/2 -    47552424.85 C  9.15550D+11  1.21402D-03  8.40480D-06
                                           B  9.23454D+11  1.22450D-03  8.47736D-06
 f1  5  1/2 +  f2 21  3/2 -    47550095.67 C  3.85518D+11  5.11245D-04  3.53959D-06
                                           B  3.88436D+11  5.15115D-04  3.56638D-06
 f1  5  1/2 +  f2 22  3/2 -    47548865.68 C  1.25695D+13  1.66696D-02  1.15415D-04
                                           B  1.26833D+13  1.68206D-02  1.16460D-04
 f1  5  1/2 +  f2 23  3/2 -    47544580.56 C  8.03862D+11  1.06627D-03  7.38315D-06
                                           B  8.09562D+11  1.07383D-03  7.43550D-06
 f1  5  1/2 +  f2 24  3/2 -    47539322.87 C  2.52059D+09  3.34414D-06  2.31583D-08
                                           B  2.61361D+09  3.46754D-06  2.40129D-08
 f1  5  1/2 +  f2 25  3/2 -    47537413.41 C  5.86388D+12  7.78040D-03  5.38818D-05
                                           B  5.91112D+12  7.84307D-03  5.43158D-05
 f1  5  1/2 +  f2 26  3/2 -    47536440.74 C  3.16026D+10  4.19332D-05  2.90407D-07
                                           B  3.16201D+10  4.19564D-05  2.90567D-07
 f1  5  1/2 +  f2 27  3/2 -    47535247.87 C  2.08991D+12  2.77322D-03  1.92063D-05
                                           B  2.11371D+12  2.80480D-03  1.94251D-05
 f1  5  1/2 +  f2 28  3/2 -    47533362.58 C  3.82417D+11  5.07490D-04  3.51483D-06
                                           B  3.85236D+11  5.11232D-04  3.54075D-06
 f1  5  1/2 +  f2 29  3/2 -    47532131.87 C  5.07405D+11  6.73393D-04  4.66398D-06
                                           B  5.13877D+11  6.81981D-04  4.72346D-06
 f1  5  1/2 +  f2 30  3/2 -    47528708.91 C  4.34395D+11  5.76582D-04  3.99375D-06
                                           B  4.37487D+11  5.80685D-04  4.02217D-06
 f1  5  1/2 +  f2 31  3/2 -    47525655.46 C  1.77924D+12  2.36193D-03  1.63612D-05
                                           B  1.79041D+12  2.37676D-03  1.64639D-05
 f1  5  1/2 +  f2 32  3/2 -    47523948.04 C  2.02026D+12  2.68207D-03  1.85794D-05
                                           B  2.03658D+12  2.70373D-03  1.87295D-05
 f1  5  1/2 +  f2 33  3/2 -    47521317.25 C  1.44105D+10  1.91333D-05  1.32549D-07
                                           B  1.46882D+10  1.95020D-05  1.35103D-07
 f1  5  1/2 +  f2 34  3/2 -    47520490.70 C  1.64018D+10  2.17779D-05  1.50873D-07
                                           B  1.62365D+10  2.15585D-05  1.49353D-07
 f1  5  1/2 +  f2 35  3/2 -    47519695.53 C  8.57766D+12  1.13896D-02  7.89062D-05
                                           B  8.65233D+12  1.14888D-02  7.95931D-05
 f1  5  1/2 +  f2 36  3/2 -    47518188.08 C  2.96438D+12  3.93642D-03  2.72720D-05
                                           B  2.98211D+12  3.95997D-03  2.74351D-05
 f1  5  1/2 +  f2 37  3/2 -    47517093.74 C  4.28038D+12  5.68422D-03  3.93819D-05
                                           B  4.31770D+12  5.73377D-03  3.97252D-05
 f1  5  1/2 +  f2 38  3/2 -    47516719.51 C  7.25626D+12  9.63625D-03  6.67632D-05
                                           B  7.32921D+12  9.73312D-03  6.74343D-05
 f1  5  1/2 +  f2 39  3/2 -    47513001.35 C  1.71789D+11  2.28169D-04  1.58096D-06
                                           B  1.73272D+11  2.30140D-04  1.59461D-06
 f1  5  1/2 +  f2 40  3/2 -    47509424.31 C  4.38435D+11  5.82417D-04  4.03580D-06
                                           B  4.42736D+11  5.88129D-04  4.07539D-06
 f1  5  1/2 +  f2 41  3/2 -    47509255.01 C  4.45368D+12  5.91630D-03  4.09966D-05
                                           B  4.49757D+12  5.97461D-03  4.14006D-05
 f1  5  1/2 +  f2 42  3/2 -    47507642.04 C  6.84629D+09  9.09528D-06  6.30272D-08
                                           B  6.83239D+09  9.07682D-06  6.28993D-08
 f1  5  1/2 +  f2 43  3/2 -    47505678.09 C  1.24058D+12  1.64825D-03  1.14223D-05
                                           B  1.25046D+12  1.66138D-03  1.15133D-05
 f1  5  1/2 +  f2 44  3/2 -    47502905.93 C  3.11720D+11  4.14201D-04  2.87056D-06
                                           B  3.16076D+11  4.19991D-04  2.91068D-06
 f1  5  1/2 +  f2 45  3/2 -    47497859.19 C  2.89469D+11  3.84718D-04  2.66651D-06
                                           B  2.91545D+11  3.87477D-04  2.68564D-06
 f1  5  1/2 +  f2 46  3/2 -    47496971.94 C  2.50196D+12  3.32534D-03  2.30487D-05
                                           B  2.52654D+12  3.35801D-03  2.32751D-05
 f1  5  1/2 +  f2 47  3/2 -    47493821.79 C  9.95328D+11  1.32306D-03  9.17103D-06
                                           B  1.00659D+12  1.33803D-03  9.27477D-06
 f1  5  1/2 +  f2 48  3/2 -    47493645.83 C  4.77322D+12  6.34494D-03  4.39813D-05
                                           B  4.81876D+12  6.40549D-03  4.44009D-05
 f1  5  1/2 +  f2 49  3/2 -    47491199.99 C  1.42246D+12  1.89105D-03  1.31089D-05
                                           B  1.43556D+12  1.90846D-03  1.32296D-05
 f1  5  1/2 +  f2 50  3/2 -    47489888.11 C  2.19645D+13  2.92016D-02  2.02433D-04
                                           B  2.21580D+13  2.94589D-02  2.04217D-04
 f1  5  1/2 +  f2 51  3/2 -    47486650.95 C  1.44428D+13  1.92042D-02  1.33137D-04
                                           B  1.45767D+13  1.93823D-02  1.34372D-04
 f1  5  1/2 +  f2 52  3/2 -    47482353.59 C  1.30267D+13  1.73244D-02  1.20116D-04
                                           B  1.31392D+13  1.74741D-02  1.21154D-04
 f1  5  1/2 +  f2 53  3/2 -    47481394.31 C  9.59312D+12  1.27585D-02  8.84612D-05
                                           B  9.68627D+12  1.28824D-02  8.93202D-05
 f1  5  1/2 +  f2 54  3/2 -    47479754.57 C  5.13638D+12  6.83169D-03  4.73691D-05
                                           B  5.18584D+12  6.89747D-03  4.78252D-05
 f1  5  1/2 +  f2 55  3/2 -    47474129.18 C  1.51302D+12  2.01288D-03  1.39584D-05
                                           B  1.52548D+12  2.02946D-03  1.40734D-05
 f1  5  1/2 +  f2 56  3/2 -    47472095.94 C  2.08867D+12  2.77894D-03  1.92716D-05
                                           B  2.10953D+12  2.80670D-03  1.94640D-05
 f1  5  1/2 +  f2 57  3/2 -    47469552.67 C  5.69595D+12  7.57921D-03  5.25635D-05
                                           B  5.74001D+12  7.63783D-03  5.29700D-05
 f1  5  1/2 +  f2 58  3/2 -    47468127.85 C  7.32886D+10  9.75259D-05  6.76384D-07
                                           B  7.43327D+10  9.89153D-05  6.86020D-07
 f1  5  1/2 +  f2 59  3/2 -    47465603.67 C  1.33658D+09  1.77878D-06  1.23373D-08
                                           B  1.39171D+09  1.85216D-06  1.28462D-08
 f1  5  1/2 +  f2 60  3/2 -    47459917.04 C  5.44043D+12  7.24215D-03  5.02361D-05
                                           B  5.48614D+12  7.30299D-03  5.06581D-05
 f1  5  1/2 +  f2 61  3/2 -    47456465.55 C  1.47805D+12  1.96782D-03  1.36511D-05
                                           B  1.49196D+12  1.98634D-03  1.37795D-05
 f1  5  1/2 +  f2 62  3/2 -    47452819.29 C  9.19097D+11  1.22384D-03  8.49060D-06
                                           B  9.27662D+11  1.23525D-03  8.56973D-06
 f1  5  1/2 +  f2 63  3/2 -    47447704.74 C  4.14917D+11  5.52610D-04  3.83424D-06
                                           B  4.17883D+11  5.56560D-04  3.86164D-06
 f1  5  1/2 +  f2 64  3/2 -    47444843.94 C  8.56549D+10  1.14094D-04  7.91678D-07
                                           B  8.63450D+10  1.15013D-04  7.98056D-07
 f1  5  1/2 +  f2 65  3/2 -    47442922.40 C  6.04370D+08  8.05097D-07  5.58666D-09
                                           B  5.86262D+08  7.80974D-07  5.41927D-09
 f1  5  1/2 +  f2 66  3/2 -    47440219.42 C  1.35011D+11  1.79872D-04  1.24823D-06
                                           B  1.36213D+11  1.81473D-04  1.25933D-06
 f1  5  1/2 +  f2 67  3/2 -    47435104.44 C  2.99398D+11  3.98967D-04  2.76893D-06
                                           B  3.01684D+11  4.02014D-04  2.79008D-06
 f1  5  1/2 +  f2 68  3/2 -    47431272.33 C  1.10735D+11  1.47586D-04  1.02437D-06
                                           B  1.11679D+11  1.48843D-04  1.03309D-06
 f1  5  1/2 +  f2 69  3/2 -    47423877.96 C  1.49770D+09  1.99673D-06  1.38611D-08
                                           B  1.45134D+09  1.93492D-06  1.34320D-08
 f1  5  1/2 +  f2 70  3/2 -    47420815.92 C  6.52707D+10  8.70298D-05  6.04191D-07
                                           B  6.58621D+10  8.78184D-05  6.09666D-07
 f1  5  1/2 +  f2 71  3/2 -    47415170.16 C  7.32677D+10  9.77160D-05  6.78460D-07
                                           B  7.36174D+10  9.81823D-05  6.81697D-07
 f1  5  1/2 +  f2 72  3/2 -    47409117.11 C  1.46285D+09  1.95148D-06  1.35512D-08
                                           B  1.46929D+09  1.96007D-06  1.36108D-08
 f1  5  1/2 +  f2 73  3/2 -    47404664.49 C  6.46999D+09  8.63275D-06  5.99520D-08
                                           B  6.53159D+09  8.71494D-06  6.05228D-08
 f1  5  1/2 +  f2 74  3/2 -    47399190.00 C  5.20219D+08  6.94276D-07  4.82211D-09
                                           B  5.36619D+08  7.16164D-07  4.97413D-09
 f1  5  1/2 +  f2 75  3/2 -    47393827.34 C  4.13140D+08  5.51494D-07  3.83085D-09
                                           B  4.13800D+08  5.52376D-07  3.83697D-09
 f1  5  1/2 +  f2 76  3/2 -    47375443.19 C  5.74598D+04  7.67619D-11  5.33418D-13
                                           B  3.64179D+04  4.86515D-11  3.38080D-13
 f1  5  1/2 +  f2 77  3/2 -    47361417.08 C  2.92929D+09  3.91562D-06  2.72177D-08
                                           B  2.95227D+09  3.94634D-06  2.74313D-08
 f1  6  1/2 +  f2  1  3/2 -    47682858.76 C  9.23157D+08  1.21741D-06  8.40528D-09
                                           B  9.30204D+08  1.22671D-06  8.46944D-09
 f1  6  1/2 +  f2  2  3/2 -    47654686.09 C  4.59772D+06  6.07042D-09  4.19362D-11
                                           B  4.63843D+06  6.12417D-09  4.23075D-11
 f1  6  1/2 +  f2  3  3/2 -    47644445.77 C  2.69910D+10  3.56518D-05  2.46346D-07
                                           B  2.72174D+10  3.59509D-05  2.48413D-07
 f1  6  1/2 +  f2  4  3/2 -    47642653.15 C  3.24082D+10  4.28105D-05  2.95822D-07
                                           B  3.26619D+10  4.31457D-05  2.98138D-07
 f1  6  1/2 +  f2  5  3/2 -    47634537.02 C  6.73998D+10  8.90641D-05  6.15540D-07
                                           B  6.80401D+10  8.99101D-05  6.21387D-07
 f1  6  1/2 +  f2  6  3/2 -    47632201.13 C  8.59961D+10  1.13649D-04  7.85489D-07
                                           B  8.67610D+10  1.14660D-04  7.92476D-07
 f1  6  1/2 +  f2  7  3/2 -    47629518.72 C  1.24709D+11  1.64829D-04  1.13929D-06
                                           B  1.25820D+11  1.66297D-04  1.14943D-06
 f1  6  1/2 +  f2  8  3/2 -    47627313.47 C  6.56490D+10  8.67768D-05  5.99823D-07
                                           B  6.62302D+10  8.75451D-05  6.05134D-07
 f1  6  1/2 +  f2  9  3/2 -    47623217.90 C  3.86094D+10  5.10438D-05  3.52858D-07
                                           B  3.89477D+10  5.14911D-05  3.55950D-07
 f1  6  1/2 +  f2 10  3/2 -    47618292.93 C  6.83353D+11  9.03618D-04  6.24722D-06
                                           B  6.88504D+11  9.10431D-04  6.29432D-06
 f1  6  1/2 +  f2 11  3/2 -    47614768.66 C  1.65275D+11  2.18580D-04  1.51128D-06
                                           B  1.66751D+11  2.20532D-04  1.52478D-06
 f1  6  1/2 +  f2 12  3/2 -    47610547.71 C  4.62805D+11  6.12180D-04  4.23303D-06
                                           B  4.66105D+11  6.16545D-04  4.26322D-06
 f1  6  1/2 +  f2 13  3/2 -    47608837.13 C  6.02644D+11  7.97211D-04  5.51266D-06
                                           B  6.07880D+11  8.04138D-04  5.56056D-06
 f1  6  1/2 +  f2 14  3/2 -    47602298.59 C  5.78765D+11  7.65833D-04  5.29641D-06
                                           B  5.83523D+11  7.72129D-04  5.33995D-06
 f1  6  1/2 +  f2 15  3/2 -    47598735.17 C  1.97263D+11  2.61061D-04  1.80561D-06
                                           B  1.99243D+11  2.63681D-04  1.82372D-06
 f1  6  1/2 +  f2 16  3/2 -    47597601.78 C  5.76758D+11  7.63328D-04  5.27961D-06
                                           B  5.82047D+11  7.70329D-04  5.32803D-06
 f1  6  1/2 +  f2 17  3/2 -    47594725.05 C  2.69515D+12  3.56742D-03  2.46758D-05
                                           B  2.72072D+12  3.60126D-03  2.49099D-05
 f1  6  1/2 +  f2 18  3/2 -    47588042.85 C  2.99879D+13  3.97043D-02  2.74673D-04
                                           B  3.02589D+13  4.00632D-02  2.77155D-04
 f1  6  1/2 +  f2 19  3/2 -    47582965.53 C  5.52608D+12  7.31816D-03  5.06321D-05
                                           B  5.57874D+12  7.38790D-03  5.11146D-05
 f1  6  1/2 +  f2 20  3/2 -    47580666.13 C  1.02146D+12  1.35284D-03  9.36035D-06
                                           B  1.03074D+12  1.36514D-03  9.44546D-06
 f1  6  1/2 +  f2 21  3/2 -    47578336.95 C  9.32103D+12  1.23462D-02  8.54279D-05
                                           B  9.40183D+12  1.24532D-02  8.61684D-05
 f1  6  1/2 +  f2 22  3/2 -    47577106.96 C  8.49863D+12  1.12575D-02  7.78966D-05
                                           B  8.56816D+12  1.13496D-02  7.85339D-05
 f1  6  1/2 +  f2 23  3/2 -    47572821.84 C  6.95269D+12  9.21134D-03  6.37441D-05
                                           B  7.00638D+12  9.28248D-03  6.42363D-05
 f1  6  1/2 +  f2 24  3/2 -    47567564.15 C  3.44103D+12  4.55989D-03  3.15587D-05
                                           B  3.47020D+12  4.59855D-03  3.18262D-05
 f1  6  1/2 +  f2 25  3/2 -    47565654.69 C  1.63763D+13  2.17028D-02  1.50210D-04
                                           B  1.65298D+13  2.19063D-02  1.51618D-04
 f1  6  1/2 +  f2 26  3/2 -    47564682.02 C  1.82179D+13  2.41444D-02  1.67112D-04
                                           B  1.83737D+13  2.43509D-02  1.68541D-04
 f1  6  1/2 +  f2 27  3/2 -    47563489.15 C  3.08063D+11  4.08300D-04  2.82606D-06
                                           B  3.10794D+11  4.11921D-04  2.85112D-06
 f1  6  1/2 +  f2 28  3/2 -    47561603.86 C  1.36729D+12  1.81232D-03  1.25445D-05
                                           B  1.37571D+12  1.82349D-03  1.26218D-05
 f1  6  1/2 +  f2 29  3/2 -    47560373.15 C  2.83778D+11  3.76164D-04  2.60380D-06
                                           B  2.87044D+11  3.80492D-04  2.63375D-06
 f1  6  1/2 +  f2 30  3/2 -    47556950.19 C  2.56383D+12  3.39899D-03  2.35294D-05
                                           B  2.57898D+12  3.41907D-03  2.36684D-05
 f1  6  1/2 +  f2 31  3/2 -    47553896.74 C  4.47710D+12  5.93625D-03  4.10962D-05
                                           B  4.50572D+12  5.97420D-03  4.13589D-05
 f1  6  1/2 +  f2 32  3/2 -    47552189.32 C  9.24952D+10  1.22649D-04  8.49123D-07
                                           B  9.33629D+10  1.23800D-04  8.57089D-07
 f1  6  1/2 +  f2 33  3/2 -    47549558.53 C  2.65572D+11  3.52190D-04  2.43841D-06
                                           B  2.67135D+11  3.54263D-04  2.45276D-06
 f1  6  1/2 +  f2 34  3/2 -    47548731.98 C  5.23016D+12  6.93626D-03  4.80244D-05
                                           B  5.27771D+12  6.99932D-03  4.84610D-05
 f1  6  1/2 +  f2 35  3/2 -    47547936.81 C  1.44923D+13  1.92204D-02  1.33078D-04
                                           B  1.46090D+13  1.93751D-02  1.34149D-04
 f1  6  1/2 +  f2 36  3/2 -    47546429.36 C  3.48595D+12  4.62353D-03  3.20133D-05
                                           B  3.51081D+12  4.65650D-03  3.22416D-05
 f1  6  1/2 +  f2 37  3/2 -    47545335.01 C  5.57700D+11  7.39729D-04  5.12201D-06
                                           B  5.63648D+11  7.47619D-04  5.17664D-06
 f1  6  1/2 +  f2 38  3/2 -    47544960.79 C  1.40115D+10  1.85850D-05  1.28687D-07
                                           B  1.41493D+10  1.87678D-05  1.29953D-07
 f1  6  1/2 +  f2 39  3/2 -    47541242.63 C  1.24925D+12  1.65728D-03  1.14763D-05
                                           B  1.25710D+12  1.66769D-03  1.15483D-05
 f1  6  1/2 +  f2 40  3/2 -    47537665.59 C  6.03028D+08  8.00110D-07  5.54099D-09
                                           B  7.30855D+08  9.69713D-07  6.71554D-09
 f1  6  1/2 +  f2 41  3/2 -    47537496.29 C  3.01595D+12  4.00165D-03  2.77127D-05
                                           B  3.04093D+12  4.03480D-03  2.79422D-05
 f1  6  1/2 +  f2 42  3/2 -    47535883.32 C  8.42691D+10  1.11818D-04  7.74403D-07
                                           B  8.53047D+10  1.13192D-04  7.83920D-07
 f1  6  1/2 +  f2 43  3/2 -    47533919.37 C  2.53600D+10  3.36535D-05  2.33078D-07
                                           B  2.59561D+10  3.44445D-05  2.38557D-07
 f1  6  1/2 +  f2 44  3/2 -    47531147.21 C  2.18350D+10  2.89790D-05  2.00715D-07
                                           B  2.20698D+10  2.92907D-05  2.02874D-07
 f1  6  1/2 +  f2 45  3/2 -    47526100.47 C  3.21086D+10  4.26231D-05  2.95249D-07
                                           B  3.24538D+10  4.30813D-05  2.98423D-07
 f1  6  1/2 +  f2 46  3/2 -    47525213.22 C  5.47576D+11  7.26916D-04  5.03542D-06
                                           B  5.52345D+11  7.33246D-04  5.07927D-06
 f1  6  1/2 +  f2 47  3/2 -    47522063.07 C  3.77399D+12  5.01069D-03  3.47119D-05
                                           B  3.80584D+12  5.05298D-03  3.50048D-05
 f1  6  1/2 +  f2 48  3/2 -    47521887.11 C  3.79898D+11  5.04391D-04  3.49421D-06
                                           B  3.85219D+11  5.11455D-04  3.54315D-06
 f1  6  1/2 +  f2 49  3/2 -    47519441.26 C  3.76072D+12  4.99362D-03  3.45955D-05
                                           B  3.79184D+12  5.03496D-03  3.48819D-05
 f1  6  1/2 +  f2 50  3/2 -    47518129.39 C  1.11284D+10  1.47775D-05  1.02381D-07
                                           B  1.10922D+10  1.47295D-05  1.02048D-07
 f1  6  1/2 +  f2 51  3/2 -    47514892.23 C  1.25293D+10  1.66400D-05  1.15292D-07
                                           B  1.28261D+10  1.70343D-05  1.18024D-07
 f1  6  1/2 +  f2 52  3/2 -    47510594.87 C  1.20313D+11  1.59816D-04  1.10740D-06
                                           B  1.20873D+11  1.60560D-04  1.11256D-06
 f1  6  1/2 +  f2 53  3/2 -    47509635.59 C  7.64450D+10  1.01549D-04  7.03668D-07
                                           B  7.81129D+10  1.03764D-04  7.19020D-07
 f1  6  1/2 +  f2 54  3/2 -    47507995.85 C  2.78233D+10  3.69627D-05  2.56137D-07
                                           B  2.79657D+10  3.71518D-05  2.57447D-07
 f1  6  1/2 +  f2 55  3/2 -    47502370.46 C  1.34299D+11  1.78455D-04  1.23677D-06
                                           B  1.36152D+11  1.80918D-04  1.25384D-06
 f1  6  1/2 +  f2 56  3/2 -    47500337.21 C  1.67214D+13  2.22212D-02  1.54009D-04
                                           B  1.68831D+13  2.24361D-02  1.55498D-04
 f1  6  1/2 +  f2 57  3/2 -    47497793.95 C  5.91744D+12  7.86457D-03  5.45101D-05
                                           B  5.97655D+12  7.94312D-03  5.50546D-05
 f1  6  1/2 +  f2 58  3/2 -    47496369.13 C  3.12719D+12  4.15644D-03  2.88096D-05
                                           B  3.15528D+12  4.19378D-03  2.90684D-05
 f1  6  1/2 +  f2 59  3/2 -    47493844.94 C  1.97574D+12  2.62629D-03  1.82046D-05
                                           B  1.99261D+12  2.64872D-03  1.83601D-05
 f1  6  1/2 +  f2 60  3/2 -    47488158.32 C  1.78687D+12  2.37580D-03  1.64703D-05
                                           B  1.80311D+12  2.39740D-03  1.66200D-05
 f1  6  1/2 +  f2 61  3/2 -    47484706.83 C  1.36848D+13  1.81978D-02  1.26166D-04
                                           B  1.37986D+13  1.83491D-02  1.27214D-04
 f1  6  1/2 +  f2 62  3/2 -    47481060.57 C  5.50466D+13  7.32112D-02  5.07613D-04
                                           B  5.54921D+13  7.38037D-02  5.11721D-04
 f1  6  1/2 +  f2 63  3/2 -    47475946.02 C  1.29635D+13  1.72449D-02  1.19581D-04
                                           B  1.30619D+13  1.73759D-02  1.20489D-04
 f1  6  1/2 +  f2 64  3/2 -    47473085.22 C  6.14611D+12  8.17698D-03  5.67050D-05
                                           B  6.19504D+12  8.24209D-03  5.71564D-05
 f1  6  1/2 +  f2 65  3/2 -    47471163.68 C  9.31336D+12  1.23918D-02  8.59369D-05
                                           B  9.38168D+12  1.24827D-02  8.65674D-05
 f1  6  1/2 +  f2 66  3/2 -    47468460.69 C  8.55044D+12  1.13780D-02  7.89108D-05
                                           B  8.61182D+12  1.14597D-02  7.94773D-05
 f1  6  1/2 +  f2 67  3/2 -    47463345.72 C  2.26618D+13  3.01624D-02  2.09210D-04
                                           B  2.28175D+13  3.03697D-02  2.10648D-04
 f1  6  1/2 +  f2 68  3/2 -    47459513.60 C  6.88742D+12  9.16848D-03  6.35989D-05
                                           B  6.93508D+12  9.23193D-03  6.40390D-05
 f1  6  1/2 +  f2 69  3/2 -    47452119.24 C  1.36733D+11  1.82075D-04  1.26320D-06
                                           B  1.37948D+11  1.83693D-04  1.27442D-06
 f1  6  1/2 +  f2 70  3/2 -    47449057.19 C  1.30001D+10  1.73133D-05  1.20123D-07
                                           B  1.31386D+10  1.74977D-05  1.21403D-07
 f1  6  1/2 +  f2 71  3/2 -    47443411.44 C  1.40813D+11  1.87576D-04  1.30160D-06
                                           B  1.41452D+11  1.88428D-04  1.30751D-06
 f1  6  1/2 +  f2 72  3/2 -    47437358.39 C  5.59851D+10  7.45966D-05  5.17695D-07
                                           B  5.61914D+10  7.48715D-05  5.19603D-07
 f1  6  1/2 +  f2 73  3/2 -    47432905.77 C  1.21218D+12  1.61546D-03  1.12122D-05
                                           B  1.21815D+12  1.62341D-03  1.12674D-05
 f1  6  1/2 +  f2 74  3/2 -    47427431.28 C  7.36564D+11  9.81836D-04  6.81530D-06
                                           B  7.39875D+11  9.86250D-04  6.84594D-06
 f1  6  1/2 +  f2 75  3/2 -    47422068.62 C  2.99758D+12  3.99666D-03  2.77455D-05
                                           B  3.01155D+12  4.01528D-03  2.78748D-05
 f1  6  1/2 +  f2 76  3/2 -    47403684.47 C  6.68729D+11  8.92306D-04  6.19694D-06
                                           B  6.71287D+11  8.95719D-04  6.22064D-06
 f1  6  1/2 +  f2 77  3/2 -    47389658.36 C  5.02077D+11  6.70333D-04  4.65675D-06
                                           B  5.03634D+11  6.72412D-04  4.67119D-06
 f1  7  1/2 +  f2  1  3/2 -    47684695.05 C  4.20891D+09  5.55008D-06  3.83174D-08
                                           B  4.26357D+09  5.62216D-06  3.88150D-08
 f1  7  1/2 +  f2  2  3/2 -    47656522.38 C  2.76452D+09  3.64975D-06  2.52125D-08
                                           B  2.79632D+09  3.69173D-06  2.55025D-08
 f1  7  1/2 +  f2  3  3/2 -    47646282.06 C  9.18804D+09  1.21354D-05  8.38492D-08
                                           B  9.24880D+09  1.22156D-05  8.44037D-08
 f1  7  1/2 +  f2  4  3/2 -    47644489.44 C  1.70556D+11  2.25283D-04  1.55665D-06
                                           B  1.72532D+11  2.27894D-04  1.57469D-06
 f1  7  1/2 +  f2  5  3/2 -    47636373.31 C  3.58098D+10  4.73165D-05  3.27001D-07
                                           B  3.62853D+10  4.79447D-05  3.31343D-07
 f1  7  1/2 +  f2  6  3/2 -    47634037.42 C  4.07938D+10  5.39073D-05  3.72568D-07
                                           B  4.11102D+10  5.43254D-05  3.75458D-07
 f1  7  1/2 +  f2  7  3/2 -    47631355.01 C  2.18981D+11  2.89407D-04  2.00028D-06
                                           B  2.22081D+11  2.93504D-04  2.02860D-06
 f1  7  1/2 +  f2  8  3/2 -    47629149.76 C  2.28396D+12  3.01877D-03  2.08657D-05
                                           B  2.31308D+12  3.05727D-03  2.11318D-05
 f1  7  1/2 +  f2  9  3/2 -    47625054.19 C  2.84474D+12  3.76062D-03  2.59956D-05
                                           B  2.87980D+12  3.80697D-03  2.63160D-05
 f1  7  1/2 +  f2 10  3/2 -    47620129.23 C  1.81526D+12  2.40019D-03  1.65932D-05
                                           B  1.83369D+12  2.42456D-03  1.67617D-05
 f1  7  1/2 +  f2 11  3/2 -    47616604.95 C  1.41684D+11  1.87367D-04  1.29542D-06
                                           B  1.43098D+11  1.89237D-04  1.30834D-06
 f1  7  1/2 +  f2 12  3/2 -    47612384.00 C  4.53236D+12  5.99477D-03  4.14503D-05
                                           B  4.57968D+12  6.05736D-03  4.18831D-05
 f1  7  1/2 +  f2 13  3/2 -    47610673.42 C  1.55782D+12  2.06062D-03  1.42485D-05
                                           B  1.57636D+12  2.08513D-03  1.44180D-05
 f1  7  1/2 +  f2 14  3/2 -    47604134.88 C  5.70258D+11  7.54519D-04  5.21796D-06
                                           B  5.76887D+11  7.63290D-04  5.27862D-06
 f1  7  1/2 +  f2 15  3/2 -    47600571.47 C  2.07214D+12  2.74210D-03  1.89647D-05
                                           B  2.09385D+12  2.77083D-03  1.91634D-05
 f1  7  1/2 +  f2 16  3/2 -    47599438.08 C  2.91909D+12  3.86307D-03  2.67181D-05
                                           B  2.94877D+12  3.90234D-03  2.69897D-05
 f1  7  1/2 +  f2 17  3/2 -    47596561.34 C  7.26378D+08  9.61389D-07  6.64965D-09
                                           B  6.77004D+08  8.96041D-07  6.19766D-09
 f1  7  1/2 +  f2 18  3/2 -    47589879.15 C  7.04996D+12  9.33351D-03  6.45663D-05
                                           B  7.11512D+12  9.41979D-03  6.51631D-05
 f1  7  1/2 +  f2 19  3/2 -    47584801.83 C  1.37776D+12  1.82442D-03  1.26221D-05
                                           B  1.39362D+12  1.84543D-03  1.27674D-05
 f1  7  1/2 +  f2 20  3/2 -    47582502.42 C  2.86592D+11  3.79539D-04  2.62594D-06
                                           B  2.89322D+11  3.83155D-04  2.65096D-06
 f1  7  1/2 +  f2 21  3/2 -    47580173.24 C  3.40557D+12  4.51051D-03  3.12087D-05
                                           B  3.43686D+12  4.55195D-03  3.14954D-05
 f1  7  1/2 +  f2 22  3/2 -    47578943.25 C  5.16532D+12  6.84156D-03  4.73387D-05
                                           B  5.21133D+12  6.90250D-03  4.77603D-05
 f1  7  1/2 +  f2 23  3/2 -    47574658.13 C  1.44467D+13  1.91384D-02  1.32436D-04
                                           B  1.45788D+13  1.93134D-02  1.33647D-04
 f1  7  1/2 +  f2 24  3/2 -    47569400.44 C  5.99962D+13  7.94980D-02  5.50179D-04
                                           B  6.05262D+13  8.02003D-02  5.55039D-04
 f1  7  1/2 +  f2 25  3/2 -    47567490.98 C  1.03298D+13  1.36886D-02  9.47378D-05
                                           B  1.04289D+13  1.38199D-02  9.56467D-05
 f1  7  1/2 +  f2 26  3/2 -    47566518.31 C  2.99973D+13  3.97528D-02  2.75132D-04
                                           B  3.02709D+13  4.01153D-02  2.77642D-04
 f1  7  1/2 +  f2 27  3/2 -    47565325.44 C  8.91505D+11  1.18149D-03  8.17741D-06
                                           B  8.96665D+11  1.18833D-03  8.22474D-06
 f1  7  1/2 +  f2 28  3/2 -    47563440.15 C  1.46279D+13  1.93875D-02  1.34191D-04
                                           B  1.47502D+13  1.95496D-02  1.35313D-04
 f1  7  1/2 +  f2 29  3/2 -    47562209.44 C  3.32847D+11  4.41172D-04  3.05367D-06
                                           B  3.35737D+11  4.45003D-04  3.08018D-06
 f1  7  1/2 +  f2 30  3/2 -    47558786.48 C  6.14359D+11  8.14420D-04  5.63759D-06
                                           B  6.20062D+11  8.21981D-04  5.68992D-06
 f1  7  1/2 +  f2 31  3/2 -    47555733.03 C  3.12766D+12  4.14669D-03  2.87061D-05
                                           B  3.15430D+12  4.18201D-03  2.89506D-05
 f1  7  1/2 +  f2 32  3/2 -    47554025.61 C  1.61764D+13  2.14484D-02  1.48485D-04
                                           B  1.63190D+13  2.16375D-02  1.49794D-04
 f1  7  1/2 +  f2 33  3/2 -    47551394.82 C  2.46863D+12  3.27354D-03  2.26637D-05
                                           B  2.49040D+12  3.30240D-03  2.28635D-05
 f1  7  1/2 +  f2 34  3/2 -    47550568.27 C  3.26960D+11  4.33582D-04  3.00186D-06
                                           B  3.29462D+11  4.36900D-04  3.02483D-06
 f1  7  1/2 +  f2 35  3/2 -    47549773.10 C  1.33057D+11  1.76453D-04  1.22168D-06
                                           B  1.34173D+11  1.77933D-04  1.23192D-06
 f1  7  1/2 +  f2 36  3/2 -    47548265.65 C  1.54540D+12  2.04955D-03  1.41906D-05
                                           B  1.55843D+12  2.06684D-03  1.43102D-05
 f1  7  1/2 +  f2 37  3/2 -    47547171.30 C  4.28810D+10  5.68727D-05  3.93781D-07
                                           B  4.32551D+10  5.73688D-05  3.97216D-07
 f1  7  1/2 +  f2 38  3/2 -    47546797.08 C  1.32149D+12  1.75271D-03  1.21357D-05
                                           B  1.33284D+12  1.76775D-03  1.22399D-05
 f1  7  1/2 +  f2 39  3/2 -    47543078.92 C  3.89879D+12  5.17182D-03  3.58122D-05
                                           B  3.93343D+12  5.21777D-03  3.61304D-05
 f1  7  1/2 +  f2 40  3/2 -    47539501.88 C  2.13701D+08  2.83522D-07  1.96339D-09
                                           B  2.12672D+08  2.82155D-07  1.95393D-09
 f1  7  1/2 +  f2 41  3/2 -    47539332.58 C  1.65208D+11  2.19185D-04  1.51787D-06
                                           B  1.67328D+11  2.21998D-04  1.53735D-06
 f1  7  1/2 +  f2 42  3/2 -    47537719.61 C  7.32810D+12  9.72305D-03  6.73348D-05
                                           B  7.39352D+12  9.80985D-03  6.79359D-05
 f1  7  1/2 +  f2 43  3/2 -    47535755.66 C  2.28994D+11  3.03858D-04  2.10439D-06
                                           B  2.30336D+11  3.05639D-04  2.11672D-06
 f1  7  1/2 +  f2 44  3/2 -    47532983.50 C  5.69390D+12  7.55626D-03  5.23344D-05
                                           B  5.74549D+12  7.62473D-03  5.28086D-05
 f1  7  1/2 +  f2 45  3/2 -    47527936.76 C  7.71374D+11  1.02389D-03  7.09220D-06
                                           B  7.77718D+11  1.03231D-03  7.15054D-06
 f1  7  1/2 +  f2 46  3/2 -    47527049.51 C  7.29097D+11  9.67812D-04  6.70387D-06
                                           B  7.36045D+11  9.77036D-04  6.76776D-06
 f1  7  1/2 +  f2 47  3/2 -    47523899.36 C  2.97160D+09  3.94506D-06  2.73286D-08
                                           B  2.92474D+09  3.88285D-06  2.68976D-08
 f1  7  1/2 +  f2 48  3/2 -    47523723.40 C  6.78196D+11  9.00373D-04  6.23717D-06
                                           B  6.83996D+11  9.08072D-04  6.29050D-06
 f1  7  1/2 +  f2 49  3/2 -    47521277.55 C  3.43882D+12  4.56585D-03  3.16307D-05
                                           B  3.46440D+12  4.59980D-03  3.18659D-05
 f1  7  1/2 +  f2 50  3/2 -    47519965.68 C  1.74226D+11  2.31339D-04  1.60269D-06
                                           B  1.75252D+11  2.32701D-04  1.61212D-06
 f1  7  1/2 +  f2 51  3/2 -    47516728.52 C  2.11078D+11  2.80310D-04  1.94208D-06
                                           B  2.12161D+11  2.81747D-04  1.95204D-06
 f1  7  1/2 +  f2 52  3/2 -    47512431.16 C  4.58190D+12  6.08582D-03  4.21684D-05
                                           B  4.61879D+12  6.13482D-03  4.25079D-05
 f1  7  1/2 +  f2 53  3/2 -    47511471.88 C  2.97121D+10  3.94661D-05  2.73465D-07
                                           B  3.01950D+10  4.01075D-05  2.77909D-07
 f1  7  1/2 +  f2 54  3/2 -    47509832.14 C  3.68599D+08  4.89638D-07  3.39287D-09
                                           B  3.92243D+08  5.21045D-07  3.61050D-09
 f1  7  1/2 +  f2 55  3/2 -    47504206.75 C  1.11289D+10  1.47868D-05  1.02475D-07
                                           B  1.09828D+10  1.45927D-05  1.01130D-07
 f1  7  1/2 +  f2 56  3/2 -    47502173.50 C  1.11791D+12  1.48548D-03  1.02950D-05
                                           B  1.12893D+12  1.50012D-03  1.03966D-05
 f1  7  1/2 +  f2 57  3/2 -    47499630.24 C  4.79523D+11  6.37260D-04  4.41674D-06
                                           B  4.84381D+11  6.43716D-04  4.46148D-06
 f1  7  1/2 +  f2 58  3/2 -    47498205.42 C  1.79139D+12  2.38081D-03  1.65015D-05
                                           B  1.80656D+12  2.40097D-03  1.66412D-05
 f1  7  1/2 +  f2 59  3/2 -    47495681.24 C  1.78977D+12  2.37890D-03  1.64891D-05
                                           B  1.80592D+12  2.40037D-03  1.66380D-05
 f1  7  1/2 +  f2 60  3/2 -    47489994.61 C  1.03244D+13  1.37261D-02  9.51527D-05
                                           B  1.04116D+13  1.38421D-02  9.59566D-05
 f1  7  1/2 +  f2 61  3/2 -    47486543.12 C  3.93378D+13  5.23067D-02  3.62629D-04
                                           B  3.97033D+13  5.27927D-02  3.65998D-04
 f1  7  1/2 +  f2 62  3/2 -    47482896.86 C  2.02196D+13  2.68897D-02  1.86434D-04
                                           B  2.04068D+13  2.71386D-02  1.88159D-04
 f1  7  1/2 +  f2 63  3/2 -    47477782.31 C  9.15468D+12  1.21773D-02  8.44374D-05
                                           B  9.24092D+12  1.22920D-02  8.52329D-05
 f1  7  1/2 +  f2 64  3/2 -    47474921.51 C  1.50100D+12  1.99682D-03  1.38468D-05
                                           B  1.51450D+12  2.01479D-03  1.39714D-05
 f1  7  1/2 +  f2 65  3/2 -    47472999.97 C  5.70928D+12  7.59584D-03  5.26750D-05
                                           B  5.76233D+12  7.66642D-03  5.31644D-05
 f1  7  1/2 +  f2 66  3/2 -    47470296.99 C  1.00210D+10  1.33339D-05  9.24721D-08
                                           B  1.01840D+10  1.35507D-05  9.39758D-08
 f1  7  1/2 +  f2 67  3/2 -    47465182.01 C  9.10229D+12  1.21140D-02  8.40211D-05
                                           B  9.18200D+12  1.22201D-02  8.47569D-05
 f1  7  1/2 +  f2 68  3/2 -    47461349.90 C  8.54794D+11  1.13781D-03  7.89232D-06
                                           B  8.63221D+11  1.14903D-03  7.97012D-06
 f1  7  1/2 +  f2 69  3/2 -    47453955.53 C  1.15297D+11  1.53518D-04  1.06503D-06
                                           B  1.16152D+11  1.54657D-04  1.07294D-06
 f1  7  1/2 +  f2 70  3/2 -    47450893.49 C  1.73595D+11  2.31172D-04  1.60386D-06
                                           B  1.75001D+11  2.33045D-04  1.61685D-06
 f1  7  1/2 +  f2 71  3/2 -    47445247.73 C  2.64649D+11  3.52511D-04  2.44599D-06
                                           B  2.65760D+11  3.53990D-04  2.45626D-06
 f1  7  1/2 +  f2 72  3/2 -    47439194.68 C  7.68874D+11  1.02440D-03  7.10897D-06
                                           B  7.75668D+11  1.03345D-03  7.17178D-06
 f1  7  1/2 +  f2 73  3/2 -    47434742.06 C  1.41238D+10  1.88211D-05  1.30625D-07
                                           B  1.42766D+10  1.90248D-05  1.32038D-07
 f1  7  1/2 +  f2 74  3/2 -    47429267.57 C  5.49115D+09  7.31911D-06  5.08028D-08
                                           B  5.49579D+09  7.32529D-06  5.08457D-08
 f1  7  1/2 +  f2 75  3/2 -    47423904.91 C  1.25003D+10  1.66653D-05  1.15689D-07
                                           B  1.27167D+10  1.69539D-05  1.17692D-07
 f1  7  1/2 +  f2 76  3/2 -    47405520.76 C  6.48944D+09  8.65839D-06  6.01290D-08
                                           B  6.56437D+09  8.75836D-06  6.08232D-08
 f1  7  1/2 +  f2 77  3/2 -    47391494.65 C  2.78784D+09  3.72181D-06  2.58541D-08
                                           B  2.81493D+09  3.75798D-06  2.61054D-08
 f1  8  1/2 +  f2  1  3/2 -    47697692.84 C  4.44769D+05  5.86175D-10  4.04581D-12
                                           B  4.49092D+05  5.91873D-10  4.08514D-12
 f1  8  1/2 +  f2  2  3/2 -    47669520.17 C  9.32818D+08  1.23084D-06  8.50038D-09
                                           B  9.46560D+08  1.24898D-06  8.62559D-09
 f1  8  1/2 +  f2  3  3/2 -    47659279.85 C  2.32425D+08  3.06814D-07  2.11935D-09
                                           B  2.36175D+08  3.11764D-07  2.15355D-09
 f1  8  1/2 +  f2  4  3/2 -    47657487.23 C  2.64449D+09  3.49115D-06  2.41164D-08
                                           B  2.67588D+09  3.53258D-06  2.44026D-08
 f1  8  1/2 +  f2  5  3/2 -    47649371.10 C  9.86039D+09  1.30217D-05  8.99676D-08
                                           B  9.95665D+09  1.31488D-05  9.08459D-08
 f1  8  1/2 +  f2  6  3/2 -    47647035.21 C  4.50033D+09  5.94375D-06  4.10677D-08
                                           B  4.52536D+09  5.97681D-06  4.12961D-08
 f1  8  1/2 +  f2  7  3/2 -    47644352.80 C  6.49407D+06  8.57791D-09  5.92715D-11
                                           B  6.55665D+06  8.66058D-09  5.98427D-11
 f1  8  1/2 +  f2  8  3/2 -    47642147.55 C  4.50532D+10  5.95156D-05  4.11258D-07
                                           B  4.55076D+10  6.01158D-05  4.15406D-07
 f1  8  1/2 +  f2  9  3/2 -    47638051.98 C  6.15953D+07  8.13818D-08  5.62405D-10
                                           B  6.21746D+07  8.21472D-08  5.67694D-10
 f1  8  1/2 +  f2 10  3/2 -    47633127.01 C  1.29366D+10  1.70957D-05  1.18156D-07
                                           B  1.30936D+10  1.73033D-05  1.19590D-07
 f1  8  1/2 +  f2 11  3/2 -    47629602.74 C  5.97885D+10  7.90227D-05  5.46198D-07
                                           B  6.04954D+10  7.99569D-05  5.52656D-07
 f1  8  1/2 +  f2 12  3/2 -    47625381.79 C  1.18801D+08  1.57047D-07  1.08559D-09
                                           B  1.22773D+08  1.62298D-07  1.12189D-09
 f1  8  1/2 +  f2 13  3/2 -    47623671.21 C  4.56182D+06  6.03087D-09  4.16901D-11
                                           B  3.93007D+06  5.19567D-09  3.59166D-11
 f1  8  1/2 +  f2 14  3/2 -    47617132.67 C  3.46628D+11  4.58379D-04  3.16911D-06
                                           B  3.50446D+11  4.63428D-04  3.20402D-06
 f1  8  1/2 +  f2 15  3/2 -    47613569.25 C  3.00446D+11  3.97368D-04  2.74750D-06
                                           B  3.03384D+11  4.01254D-04  2.77437D-06
 f1  8  1/2 +  f2 16  3/2 -    47612435.86 C  2.31286D+09  3.05912D-06  2.11520D-08
                                           B  2.35236D+09  3.11137D-06  2.15133D-08
 f1  8  1/2 +  f2 17  3/2 -    47609559.13 C  2.66700D+11  3.52795D-04  2.43951D-06
                                           B  2.69400D+11  3.56367D-04  2.46422D-06
 f1  8  1/2 +  f2 18  3/2 -    47602876.94 C  3.49800D+09  4.62851D-06  3.20098D-08
                                           B  3.60021D+09  4.76376D-06  3.29452D-08
 f1  8  1/2 +  f2 19  3/2 -    47597799.62 C  5.23827D+09  6.93270D-06  4.79503D-08
                                           B  5.30868D+09  7.02587D-06  4.85947D-08
 f1  8  1/2 +  f2 20  3/2 -    47595500.21 C  5.06751D+10  6.70735D-05  4.63938D-07
                                           B  5.11708D+10  6.77295D-05  4.68477D-07
 f1  8  1/2 +  f2 21  3/2 -    47593171.03 C  7.27559D+09  9.63090D-06  6.66189D-08
                                           B  7.33073D+09  9.70389D-06  6.71238D-08
 f1  8  1/2 +  f2 22  3/2 -    47591941.04 C  1.30046D+12  1.72155D-03  1.19086D-05
                                           B  1.31411D+12  1.73961D-03  1.20335D-05
 f1  8  1/2 +  f2 23  3/2 -    47587655.92 C  1.44861D+11  1.91801D-04  1.32688D-06
                                           B  1.46658D+11  1.94180D-04  1.34334D-06
 f1  8  1/2 +  f2 24  3/2 -    47582398.23 C  2.49841D+13  3.30871D-02  2.28922D-04
                                           B  2.52117D+13  3.33885D-02  2.31008D-04
 f1  8  1/2 +  f2 25  3/2 -    47580488.77 C  3.66938D+10  4.85984D-05  3.36255D-07
                                           B  3.70473D+10  4.90667D-05  3.39495D-07
 f1  8  1/2 +  f2 26  3/2 -    47579516.10 C  2.11040D+12  2.79519D-03  1.93405D-05
                                           B  2.12830D+12  2.81890D-03  1.95045D-05
 f1  8  1/2 +  f2 27  3/2 -    47578323.23 C  8.18482D+12  1.08412D-02  7.50145D-05
                                           B  8.25855D+12  1.09389D-02  7.56902D-05
 f1  8  1/2 +  f2 28  3/2 -    47576437.94 C  5.77056D+13  7.64403D-02  5.28939D-04
                                           B  5.82172D+13  7.71179D-02  5.33628D-04
 f1  8  1/2 +  f2 29  3/2 -    47575207.23 C  3.92802D+11  5.20355D-04  3.60076D-06
                                           B  3.96387D+11  5.25105D-04  3.63363D-06
 f1  8  1/2 +  f2 30  3/2 -    47571784.27 C  6.99087D+12  9.26232D-03  6.40982D-05
                                           B  7.05416D+12  9.34618D-03  6.46785D-05
 f1  8  1/2 +  f2 31  3/2 -    47568730.82 C  2.64474D+12  3.50451D-03  2.42539D-05
                                           B  2.67132D+12  3.53974D-03  2.44977D-05
 f1  8  1/2 +  f2 32  3/2 -    47567023.40 C  3.22343D+12  4.27163D-03  2.95640D-05
                                           B  3.25039D+12  4.30737D-03  2.98113D-05
 f1  8  1/2 +  f2 33  3/2 -    47564392.61 C  1.73309D+10  2.29691D-05  1.58978D-07
                                           B  1.72248D+10  2.28285D-05  1.58005D-07
 f1  8  1/2 +  f2 34  3/2 -    47563566.06 C  4.18601D+12  5.54804D-03  3.84008D-05
                                           B  4.22016D+12  5.59329D-03  3.87141D-05
 f1  8  1/2 +  f2 35  3/2 -    47562770.89 C  6.11230D+11  8.10137D-04  5.60747D-06
                                           B  6.14826D+11  8.14903D-04  5.64045D-06
 f1  8  1/2 +  f2 36  3/2 -    47561263.44 C  1.09839D+11  1.45592D-04  1.00776D-06
                                           B  1.11352D+11  1.47598D-04  1.02165D-06
 f1  8  1/2 +  f2 37  3/2 -    47560169.09 C  1.89243D+11  2.50854D-04  1.73641D-06
                                           B  1.90315D+11  2.52274D-04  1.74624D-06
 f1  8  1/2 +  f2 38  3/2 -    47559794.87 C  6.37504D+12  8.45066D-03  5.84960D-05
                                           B  6.42831D+12  8.52127D-03  5.89848D-05
 f1  8  1/2 +  f2 39  3/2 -    47556076.71 C  4.41774D+08  5.85701D-07  4.05457D-09
                                           B  4.42698D+08  5.86926D-07  4.06306D-09
 f1  8  1/2 +  f2 40  3/2 -    47552499.67 C  1.04106D+13  1.38044D-02  9.55694D-05
                                           B  1.04737D+13  1.38880D-02  9.61487D-05
 f1  8  1/2 +  f2 41  3/2 -    47552330.37 C  1.71701D+11  2.27676D-04  1.57623D-06
                                           B  1.72590D+11  2.28855D-04  1.58440D-06
 f1  8  1/2 +  f2 42  3/2 -    47550717.40 C  2.31944D+12  3.07579D-03  2.12949D-05
                                           B  2.33638D+12  3.09826D-03  2.14504D-05
 f1  8  1/2 +  f2 43  3/2 -    47548753.45 C  1.62625D+11  2.15673D-04  1.49325D-06
                                           B  1.65137D+11  2.19005D-04  1.51632D-06
 f1  8  1/2 +  f2 44  3/2 -    47545981.29 C  1.36995D+13  1.81704D-02  1.25813D-04
                                           B  1.37979D+13  1.83009D-02  1.26717D-04
 f1  8  1/2 +  f2 45  3/2 -    47540934.55 C  7.22453D+11  9.58433D-04  6.63697D-06
                                           B  7.27034D+11  9.64511D-04  6.67905D-06
 f1  8  1/2 +  f2 46  3/2 -    47540047.30 C  1.43385D+13  1.90228D-02  1.31732D-04
                                           B  1.44395D+13  1.91567D-02  1.32659D-04
 f1  8  1/2 +  f2 47  3/2 -    47536897.15 C  2.05381D+11  2.72513D-04  1.88726D-06
                                           B  2.06047D+11  2.73395D-04  1.89337D-06
 f1  8  1/2 +  f2 48  3/2 -    47536721.19 C  6.34108D+12  8.41381D-03  5.82692D-05
                                           B  6.38678D+12  8.47444D-03  5.86891D-05
 f1  8  1/2 +  f2 49  3/2 -    47534275.34 C  4.34519D+10  5.76610D-05  3.99348D-07
                                           B  4.36614D+10  5.79391D-05  4.01273D-07
 f1  8  1/2 +  f2 50  3/2 -    47532963.47 C  9.51914D+12  1.26327D-02  8.74936D-05
                                           B  9.59912D+12  1.27388D-02  8.82287D-05
 f1  8  1/2 +  f2 51  3/2 -    47529726.31 C  8.92434D+11  1.18449D-03  8.20434D-06
                                           B  8.97281D+11  1.19093D-03  8.24890D-06
 f1  8  1/2 +  f2 52  3/2 -    47525428.95 C  1.24035D+12  1.64656D-03  1.14059D-05
                                           B  1.24757D+12  1.65616D-03  1.14723D-05
 f1  8  1/2 +  f2 53  3/2 -    47524469.67 C  3.65422D+11  4.85119D-04  3.36052D-06
                                           B  3.68295D+11  4.88933D-04  3.38694D-06
 f1  8  1/2 +  f2 54  3/2 -    47522829.93 C  3.25503D+12  4.32154D-03  2.99372D-05
                                           B  3.27346D+12  4.34601D-03  3.01067D-05
 f1  8  1/2 +  f2 55  3/2 -    47517204.54 C  5.02770D+10  6.67660D-05  4.62573D-07
                                           B  5.12193D+10  6.80173D-05  4.71242D-07
 f1  8  1/2 +  f2 56  3/2 -    47515171.29 C  5.32867D+10  7.07689D-05  4.90327D-07
                                           B  5.32817D+10  7.07622D-05  4.90281D-07
 f1  8  1/2 +  f2 57  3/2 -    47512628.03 C  1.98006D+12  2.62995D-03  1.82228D-05
                                           B  1.99067D+12  2.64405D-03  1.83205D-05
 f1  8  1/2 +  f2 58  3/2 -    47511203.21 C  2.41727D+10  3.21086D-05  2.22485D-07
                                           B  2.45818D+10  3.26520D-05  2.26250D-07
 f1  8  1/2 +  f2 59  3/2 -    47508679.02 C  2.09804D+12  2.78712D-03  1.93134D-05
                                           B  2.11294D+12  2.80691D-03  1.94505D-05
 f1  8  1/2 +  f2 60  3/2 -    47502992.40 C  1.26750D+11  1.68420D-04  1.16721D-06
                                           B  1.28076D+11  1.70182D-04  1.17942D-06
 f1  8  1/2 +  f2 61  3/2 -    47499540.91 C  5.24391D+12  6.96890D-03  4.83004D-05
                                           B  5.29023D+12  7.03045D-03  4.87270D-05
 f1  8  1/2 +  f2 62  3/2 -    47495894.65 C  5.50344D+11  7.31493D-04  5.07025D-06
                                           B  5.54193D+11  7.36609D-04  5.10571D-06
 f1  8  1/2 +  f2 63  3/2 -    47490780.10 C  7.72740D+12  1.02731D-02  7.12146D-05
                                           B  7.79296D+12  1.03603D-02  7.18187D-05
 f1  8  1/2 +  f2 64  3/2 -    47487919.30 C  1.37445D+09  1.82748D-06  1.26691D-08
                                           B  1.34073D+09  1.78263D-06  1.23582D-08
 f1  8  1/2 +  f2 65  3/2 -    47485997.76 C  3.39977D+13  4.52070D-02  3.13412D-04
                                           B  3.42715D+13  4.55711D-02  3.15936D-04
 f1  8  1/2 +  f2 66  3/2 -    47483294.78 C  4.64049D+13  6.17121D-02  4.27863D-04
                                           B  4.67888D+13  6.22226D-02  4.31403D-04
 f1  8  1/2 +  f2 67  3/2 -    47478179.80 C  1.17141D+13  1.55814D-02  1.08041D-04
                                           B  1.18027D+13  1.56994D-02  1.08859D-04
 f1  8  1/2 +  f2 68  3/2 -    47474347.69 C  2.77927D+10  3.69743D-05  2.56399D-07
                                           B  2.85821D+10  3.80245D-05  2.63682D-07
 f1  8  1/2 +  f2 69  3/2 -    47466953.32 C  1.77150D+12  2.35747D-03  1.63505D-05
                                           B  1.78252D+12  2.37213D-03  1.64522D-05
 f1  8  1/2 +  f2 70  3/2 -    47463891.27 C  6.54464D+12  8.71058D-03  6.04170D-05
                                           B  6.58587D+12  8.76545D-03  6.07976D-05
 f1  8  1/2 +  f2 71  3/2 -    47458245.52 C  2.91135D+12  3.87578D-03  2.68858D-05
                                           B  2.93013D+12  3.90078D-03  2.70592D-05
 f1  8  1/2 +  f2 72  3/2 -    47452192.47 C  8.29966D+09  1.10519D-05  7.66752D-08
                                           B  8.20059D+09  1.09199D-05  7.57600D-08
 f1  8  1/2 +  f2 73  3/2 -    47447739.85 C  1.10024D+13  1.46536D-02  1.01672D-04
                                           B  1.10663D+13  1.47387D-02  1.02263D-04
 f1  8  1/2 +  f2 74  3/2 -    47442265.36 C  2.49553D+12  3.32444D-03  2.30690D-05
                                           B  2.50922D+12  3.34268D-03  2.31956D-05
 f1  8  1/2 +  f2 75  3/2 -    47436902.70 C  3.60200D+12  4.79954D-03  3.33088D-05
                                           B  3.62111D+12  4.82500D-03  3.34855D-05
 f1  8  1/2 +  f2 76  3/2 -    47418518.55 C  6.30451D+10  8.40703D-05  5.83674D-07
                                           B  6.32553D+10  8.43507D-05  5.85620D-07
 f1  8  1/2 +  f2 77  3/2 -    47404492.44 C  5.52592D+10  7.37315D-05  5.12046D-07
                                           B  5.53138D+10  7.38045D-05  5.12553D-07
 f1  9  1/2 +  f2  1  3/2 -    47701151.57 C  4.11337D+09  5.42035D-06  3.74088D-08
                                           B  4.16111D+09  5.48327D-06  3.78431D-08
 f1  9  1/2 +  f2  2  3/2 -    47672978.89 C  2.94810D+08  3.88943D-07  2.68590D-09
                                           B  2.99468D+08  3.95087D-07  2.72833D-09
 f1  9  1/2 +  f2  3  3/2 -    47662738.57 C  1.18249D+10  1.56073D-05  1.07801D-07
                                           B  1.19412D+10  1.57608D-05  1.08862D-07
 f1  9  1/2 +  f2  4  3/2 -    47660945.96 C  9.10581D+09  1.20194D-05  8.30222D-08
                                           B  9.18432D+09  1.21230D-05  8.37380D-08
 f1  9  1/2 +  f2  5  3/2 -    47652829.83 C  7.69557D+10  1.01613D-04  7.02002D-07
                                           B  7.79287D+10  1.02898D-04  7.10878D-07
 f1  9  1/2 +  f2  6  3/2 -    47650493.93 C  3.95094D+10  5.21738D-05  3.60463D-07
                                           B  3.98940D+10  5.26818D-05  3.63973D-07
 f1  9  1/2 +  f2  7  3/2 -    47647811.52 C  4.60530D+09  6.08219D-06  4.20235D-08
                                           B  4.65299D+09  6.14517D-06  4.24587D-08
 f1  9  1/2 +  f2  8  3/2 -    47645606.27 C  5.00077D+09  6.60509D-06  4.56385D-08
                                           B  5.07514D+09  6.70332D-06  4.63172D-08
 f1  9  1/2 +  f2  9  3/2 -    47641510.71 C  4.51314D+08  5.96205D-07  4.11989D-09
                                           B  4.56159D+08  6.02605D-07  4.16412D-09
 f1  9  1/2 +  f2 10  3/2 -    47636585.74 C  1.58055D+09  2.08840D-06  1.44328D-08
                                           B  1.59112D+09  2.10237D-06  1.45293D-08
 f1  9  1/2 +  f2 11  3/2 -    47633061.46 C  1.48849D+11  1.96705D-04  1.35951D-06
                                           B  1.50444D+11  1.98813D-04  1.37408D-06
 f1  9  1/2 +  f2 12  3/2 -    47628840.51 C  1.96887D+12  2.60235D-03  1.79875D-05
                                           B  1.99017D+12  2.63049D-03  1.81820D-05
 f1  9  1/2 +  f2 13  3/2 -    47627129.94 C  2.08411D+10  2.75487D-05  1.90424D-07
                                           B  2.10411D+10  2.78129D-05  1.92251D-07
 f1  9  1/2 +  f2 14  3/2 -    47620591.39 C  6.62589D+10  8.76077D-05  6.05652D-07
                                           B  6.70071D+10  8.85970D-05  6.12491D-07
 f1  9  1/2 +  f2 15  3/2 -    47617027.98 C  7.91264D+11  1.04637D-03  7.23432D-06
                                           B  7.99884D+11  1.05777D-03  7.31313D-06
 f1  9  1/2 +  f2 16  3/2 -    47615894.59 C  4.08117D+11  5.39720D-04  3.73158D-06
                                           B  4.12509D+11  5.45528D-04  3.77173D-06
 f1  9  1/2 +  f2 17  3/2 -    47613017.86 C  9.56138D+11  1.26461D-03  8.74394D-06
                                           B  9.66089D+11  1.27777D-03  8.83493D-06
 f1  9  1/2 +  f2 18  3/2 -    47606335.66 C  5.38120D+11  7.11931D-04  4.92321D-06
                                           B  5.43901D+11  7.19578D-04  4.97610D-06
 f1  9  1/2 +  f2 19  3/2 -    47601258.34 C  4.21254D+11  5.57435D-04  3.85524D-06
                                           B  4.25318D+11  5.62813D-04  3.89244D-06
 f1  9  1/2 +  f2 20  3/2 -    47598958.93 C  3.04748D+13  4.03305D-02  2.78941D-04
                                           B  3.07785D+13  4.07324D-02  2.81720D-04
 f1  9  1/2 +  f2 21  3/2 -    47596629.75 C  3.46579D+10  4.58709D-05  3.17276D-07
                                           B  3.50074D+10  4.63336D-05  3.20476D-07
 f1  9  1/2 +  f2 22  3/2 -    47595399.76 C  1.56015D+11  2.06502D-04  1.42835D-06
                                           B  1.57928D+11  2.09034D-04  1.44586D-06
 f1  9  1/2 +  f2 23  3/2 -    47591114.65 C  4.86608D+10  6.44192D-05  4.45621D-07
                                           B  4.89468D+10  6.47979D-05  4.48240D-07
 f1  9  1/2 +  f2 24  3/2 -    47585856.96 C  9.92550D+11  1.31427D-03  9.09247D-06
                                           B  1.00223D+12  1.32708D-03  9.18112D-06
 f1  9  1/2 +  f2 25  3/2 -    47583947.49 C  3.85868D+12  5.10982D-03  3.53525D-05
                                           B  3.89396D+12  5.15654D-03  3.56758D-05
 f1  9  1/2 +  f2 26  3/2 -    47582974.82 C  8.58869D+11  1.13740D-03  7.86929D-06
                                           B  8.66305D+11  1.14724D-03  7.93742D-06
 f1  9  1/2 +  f2 27  3/2 -    47581781.95 C  3.17506D+13  4.20492D-02  2.90933D-04
                                           B  3.20442D+13  4.24381D-02  2.93624D-04
 f1  9  1/2 +  f2 28  3/2 -    47579896.66 C  2.23951D+13  2.96615D-02  2.05232D-04
                                           B  2.26052D+13  2.99399D-02  2.07158D-04
 f1  9  1/2 +  f2 29  3/2 -    47578665.96 C  1.14851D+14  1.52124D-01  1.05259D-03
                                           B  1.15898D+14  1.53511D-01  1.06219D-03
 f1  9  1/2 +  f2 30  3/2 -    47575242.99 C  8.02286D+12  1.06281D-02  7.35443D-05
                                           B  8.09618D+12  1.07252D-02  7.42165D-05
 f1  9  1/2 +  f2 31  3/2 -    47572189.54 C  4.06995D+10  5.39226D-05  3.73159D-07
                                           B  4.15844D+10  5.50949D-05  3.81271D-07
 f1  9  1/2 +  f2 32  3/2 -    47570482.13 C  1.71124D+12  2.26737D-03  1.56914D-05
                                           B  1.72580D+12  2.28666D-03  1.58249D-05
 f1  9  1/2 +  f2 33  3/2 -    47567851.33 C  1.85742D+13  2.46134D-02  1.70346D-04
                                           B  1.87390D+13  2.48317D-02  1.71858D-04
 f1  9  1/2 +  f2 34  3/2 -    47567024.79 C  9.78104D+09  1.29617D-05  8.97078D-08
                                           B  9.86443D+09  1.30722D-05  9.04727D-08
 f1  9  1/2 +  f2 35  3/2 -    47566229.61 C  5.33854D+12  7.07477D-03  4.89654D-05
                                           B  5.38050D+12  7.13038D-03  4.93503D-05
 f1  9  1/2 +  f2 36  3/2 -    47564722.16 C  3.90480D+12  5.17507D-03  3.58185D-05
                                           B  3.93599D+12  5.21641D-03  3.61046D-05
 f1  9  1/2 +  f2 37  3/2 -    47563627.82 C  1.88480D+11  2.49806D-04  1.72903D-06
                                           B  1.90538D+11  2.52533D-04  1.74791D-06
 f1  9  1/2 +  f2 38  3/2 -    47563253.59 C  5.68319D+12  7.53246D-03  5.21364D-05
                                           B  5.73111D+12  7.59598D-03  5.25760D-05
 f1  9  1/2 +  f2 39  3/2 -    47559535.43 C  1.99504D+12  2.64462D-03  1.83063D-05
                                           B  2.01215D+12  2.66730D-03  1.84633D-05
 f1  9  1/2 +  f2 40  3/2 -    47555958.39 C  8.13062D+12  1.07796D-02  7.46229D-05
                                           B  8.20973D+12  1.08845D-02  7.53490D-05
 f1  9  1/2 +  f2 41  3/2 -    47555789.10 C  9.10325D+11  1.20692D-03  8.35507D-06
                                           B  9.18322D+11  1.21752D-03  8.42846D-06
 f1  9  1/2 +  f2 42  3/2 -    47554176.12 C  8.32964D+11  1.10443D-03  7.64581D-06
                                           B  8.39407D+11  1.11297D-03  7.70495D-06
 f1  9  1/2 +  f2 43  3/2 -    47552212.17 C  9.94705D+11  1.31899D-03  9.13157D-06
                                           B  1.00357D+12  1.33074D-03  9.21296D-06
 f1  9  1/2 +  f2 44  3/2 -    47549440.01 C  3.07442D+12  4.07719D-03  2.82287D-05
                                           B  3.10059D+12  4.11188D-03  2.84689D-05
 f1  9  1/2 +  f2 45  3/2 -    47544393.28 C  2.98118D+12  3.95436D-03  2.73812D-05
                                           B  3.00512D+12  3.98612D-03  2.76011D-05
 f1  9  1/2 +  f2 46  3/2 -    47543506.02 C  2.56660D+12  3.40459D-03  2.35748D-05
                                           B  2.58864D+12  3.43381D-03  2.37772D-05
 f1  9  1/2 +  f2 47  3/2 -    47540355.88 C  7.57753D+09  1.00529D-05  6.96151D-08
                                           B  7.84621D+09  1.04093D-05  7.20835D-08
 f1  9  1/2 +  f2 48  3/2 -    47540179.92 C  6.04418D+11  8.01869D-04  5.55288D-06
                                           B  6.08929D+11  8.07854D-04  5.59433D-06
 f1  9  1/2 +  f2 49  3/2 -    47537734.07 C  3.82510D+10  5.07520D-05  3.51472D-07
                                           B  3.83561D+10  5.08915D-05  3.52438D-07
 f1  9  1/2 +  f2 50  3/2 -    47536422.20 C  9.58722D+11  1.27212D-03  8.81001D-06
                                           B  9.68643D+11  1.28528D-03  8.90118D-06
 f1  9  1/2 +  f2 51  3/2 -    47533185.03 C  2.05312D+11  2.72463D-04  1.88706D-06
                                           B  2.07224D+11  2.75000D-04  1.90464D-06
 f1  9  1/2 +  f2 52  3/2 -    47528887.67 C  8.70676D+10  1.15566D-04  8.00474D-07
                                           B  8.80152D+10  1.16824D-04  8.09186D-07
 f1  9  1/2 +  f2 53  3/2 -    47527928.40 C  5.46581D+09  7.25511D-06  5.02540D-08
                                           B  5.47346D+09  7.26527D-06  5.03244D-08
 f1  9  1/2 +  f2 54  3/2 -    47526288.65 C  3.90351D+11  5.18174D-04  3.58936D-06
                                           B  3.93899D+11  5.22883D-04  3.62198D-06
 f1  9  1/2 +  f2 55  3/2 -    47520663.26 C  6.17977D+11  8.20531D-04  5.68445D-06
                                           B  6.23575D+11  8.27964D-04  5.73594D-06
 f1  9  1/2 +  f2 56  3/2 -    47518630.02 C  1.13230D+08  1.50356D-07  1.04168D-09
                                           B  1.23772D+08  1.64355D-07  1.13866D-09
 f1  9  1/2 +  f2 57  3/2 -    47516086.76 C  9.87835D+11  1.31187D-03  9.08920D-06
                                           B  9.94707D+11  1.32100D-03  9.15243D-06
 f1  9  1/2 +  f2 58  3/2 -    47514661.93 C  7.40256D+11  9.83138D-04  6.81181D-06
                                           B  7.45909D+11  9.90646D-04  6.86383D-06
 f1  9  1/2 +  f2 59  3/2 -    47512137.75 C  3.85610D+12  5.12185D-03  3.54893D-05
                                           B  3.88245D+12  5.15685D-03  3.57318D-05
 f1  9  1/2 +  f2 60  3/2 -    47506451.13 C  9.89834D+10  1.31506D-04  9.11314D-07
                                           B  1.00018D+11  1.32881D-04  9.20843D-07
 f1  9  1/2 +  f2 61  3/2 -    47502999.63 C  1.76551D+12  2.34593D-03  1.62581D-05
                                           B  1.78203D+12  2.36788D-03  1.64102D-05
 f1  9  1/2 +  f2 62  3/2 -    47499353.38 C  5.32665D+09  7.07891D-06  4.90630D-08
                                           B  5.42648D+09  7.21158D-06  4.99826D-08
 f1  9  1/2 +  f2 63  3/2 -    47494238.82 C  2.06221D+12  2.74118D-03  1.90008D-05
                                           B  2.08117D+12  2.76639D-03  1.91755D-05
 f1  9  1/2 +  f2 64  3/2 -    47491378.02 C  2.46106D+12  3.27175D-03  2.26799D-05
                                           B  2.47561D+12  3.29109D-03  2.28140D-05
 f1  9  1/2 +  f2 65  3/2 -    47489456.48 C  5.56118D+12  7.39367D-03  5.12553D-05
                                           B  5.61749D+12  7.46854D-03  5.17743D-05
 f1  9  1/2 +  f2 66  3/2 -    47486753.50 C  1.84901D+13  2.45857D-02  1.70446D-04
                                           B  1.86601D+13  2.48117D-02  1.72012D-04
 f1  9  1/2 +  f2 67  3/2 -    47481638.52 C  2.94917D+12  3.92226D-03  2.71948D-05
                                           B  2.97467D+12  3.95617D-03  2.74299D-05
 f1  9  1/2 +  f2 68  3/2 -    47477806.41 C  1.03141D+12  1.37195D-03  9.51309D-06
                                           B  1.03893D+12  1.38195D-03  9.58248D-06
 f1  9  1/2 +  f2 69  3/2 -    47470412.04 C  1.57415D+11  2.09454D-04  1.45259D-06
                                           B  1.59025D+11  2.11596D-04  1.46744D-06
 f1  9  1/2 +  f2 70  3/2 -    47467350.00 C  8.51511D+11  1.13315D-03  7.85903D-06
                                           B  8.59553D+11  1.14385D-03  7.93325D-06
 f1  9  1/2 +  f2 71  3/2 -    47461704.24 C  3.68071D+11  4.89929D-04  3.39833D-06
                                           B  3.71472D+11  4.94455D-04  3.42972D-06
 f1  9  1/2 +  f2 72  3/2 -    47455651.19 C  1.34180D+10  1.78649D-05  1.23933D-07
                                           B  1.36284D+10  1.81449D-05  1.25876D-07
 f1  9  1/2 +  f2 73  3/2 -    47451198.57 C  1.17818D+12  1.56894D-03  1.08851D-05
                                           B  1.18844D+12  1.58260D-03  1.09799D-05
 f1  9  1/2 +  f2 74  3/2 -    47445724.08 C  2.25839D+11  3.00811D-04  2.08724D-06
                                           B  2.27793D+11  3.03412D-04  2.10529D-06
 f1  9  1/2 +  f2 75  3/2 -    47440361.42 C  2.48151D+11  3.30603D-04  2.29422D-06
                                           B  2.50534D+11  3.33778D-04  2.31625D-06
 f1  9  1/2 +  f2 76  3/2 -    47421977.28 C  2.61801D+09  3.49060D-06  2.42324D-08
                                           B  2.62767D+09  3.50348D-06  2.43218D-08
 f1  9  1/2 +  f2 77  3/2 -    47407951.16 C  1.02221D+09  1.36372D-06  9.46997D-09
                                           B  1.03070D+09  1.37505D-06  9.54868D-09
 f1 10  1/2 +  f2  1  3/2 -    47704737.65 C  2.39500D+08  3.15551D-07  2.17763D-09
                                           B  2.41938D+08  3.18764D-07  2.19980D-09
 f1 10  1/2 +  f2  2  3/2 -    47676564.98 C  7.03371D+09  9.27817D-06  6.40668D-08
                                           B  7.14410D+09  9.42378D-06  6.50722D-08
 f1 10  1/2 +  f2  3  3/2 -    47666324.66 C  1.61850D+10  2.13588D-05  1.47516D-07
                                           B  1.63297D+10  2.15498D-05  1.48836D-07
 f1 10  1/2 +  f2  4  3/2 -    47664532.04 C  8.01697D+09  1.05805D-05  7.30781D-08
                                           B  8.13636D+09  1.07381D-05  7.41664D-08
 f1 10  1/2 +  f2  5  3/2 -    47656415.92 C  1.96723D+09  2.59717D-06  1.79413D-08
                                           B  1.98289D+09  2.61785D-06  1.80842D-08
 f1 10  1/2 +  f2  6  3/2 -    47654080.02 C  2.13653D+10  2.82095D-05  1.94882D-07
                                           B  2.16629D+10  2.86025D-05  1.97596D-07
 f1 10  1/2 +  f2  7  3/2 -    47651397.61 C  1.07424D+11  1.41853D-04  9.80028D-07
                                           B  1.08593D+11  1.43397D-04  9.90694D-07
 f1 10  1/2 +  f2  8  3/2 -    47649192.36 C  8.25805D+10  1.09057D-04  7.53484D-07
                                           B  8.34538D+10  1.10210D-04  7.61452D-07
 f1 10  1/2 +  f2  9  3/2 -    47645096.79 C  8.48691D+09  1.12099D-05  7.74566D-08
                                           B  8.62952D+09  1.13982D-05  7.87582D-08
 f1 10  1/2 +  f2 10  3/2 -    47640171.83 C  2.11239D+10  2.79072D-05  1.92849D-07
                                           B  2.13661D+10  2.82271D-05  1.95060D-07
 f1 10  1/2 +  f2 11  3/2 -    47636647.55 C  1.23285D+09  1.62898D-06  1.12577D-08
                                           B  1.25595D+09  1.65950D-06  1.14686D-08
 f1 10  1/2 +  f2 12  3/2 -    47632426.60 C  1.03084D+10  1.36231D-05  9.41559D-08
                                           B  1.04053D+10  1.37511D-05  9.50410D-08
 f1 10  1/2 +  f2 13  3/2 -    47630716.03 C  1.77117D+10  2.34085D-05  1.61794D-07
                                           B  1.79131D+10  2.36748D-05  1.63634D-07
 f1 10  1/2 +  f2 14  3/2 -    47624177.48 C  1.25834D+10  1.66353D-05  1.14995D-07
                                           B  1.27420D+10  1.68450D-05  1.16445D-07
 f1 10  1/2 +  f2 15  3/2 -    47620614.07 C  4.31324D+09  5.70297D-06  3.94259D-08
                                           B  4.33001D+09  5.72514D-06  3.95792D-08
 f1 10  1/2 +  f2 16  3/2 -    47619480.68 C  1.33542D+09  1.76577D-06  1.22075D-08
                                           B  1.35501D+09  1.79168D-06  1.23866D-08
 f1 10  1/2 +  f2 17  3/2 -    47616603.94 C  2.09426D+11  2.76950D-04  1.91478D-06
                                           B  2.11407D+11  2.79570D-04  1.93289D-06
 f1 10  1/2 +  f2 18  3/2 -    47609921.75 C  3.97384D+11  5.25659D-04  3.63481D-06
                                           B  4.01228D+11  5.30743D-04  3.66997D-06
 f1 10  1/2 +  f2 19  3/2 -    47604844.43 C  4.84169D+12  6.40594D-03  4.43003D-05
                                           B  4.89173D+12  6.47214D-03  4.47581D-05
 f1 10  1/2 +  f2 20  3/2 -    47602545.02 C  1.04454D+13  1.38214D-02  9.55870D-05
                                           B  1.05486D+13  1.39580D-02  9.65311D-05
 f1 10  1/2 +  f2 21  3/2 -    47600215.84 C  2.01509D+09  2.66665D-06  1.84430D-08
                                           B  2.08322D+09  2.75680D-06  1.90665D-08
 f1 10  1/2 +  f2 22  3/2 -    47598985.85 C  3.89104D+11  5.14941D-04  3.56152D-06
                                           B  3.93713D+11  5.21041D-04  3.60371D-06
 f1 10  1/2 +  f2 23  3/2 -    47594700.73 C  2.99826D+11  3.96862D-04  2.74509D-06
                                           B  3.03683D+11  4.01967D-04  2.78040D-06
 f1 10  1/2 +  f2 24  3/2 -    47589443.05 C  1.76661D+12  2.33888D-03  1.61798D-05
                                           B  1.78484D+12  2.36301D-03  1.63467D-05
 f1 10  1/2 +  f2 25  3/2 -    47587533.58 C  1.95769D+11  2.59207D-04  1.79320D-06
                                           B  1.98043D+11  2.62217D-04  1.81402D-06
 f1 10  1/2 +  f2 26  3/2 -    47586560.91 C  4.06580D+12  5.38350D-03  3.72440D-05
                                           B  4.10266D+12  5.43231D-03  3.75816D-05
 f1 10  1/2 +  f2 27  3/2 -    47585368.04 C  2.08794D+11  2.76477D-04  1.91276D-06
                                           B  2.10260D+11  2.78418D-04  1.92619D-06
 f1 10  1/2 +  f2 28  3/2 -    47583482.75 C  6.02090D+11  7.97327D-04  5.51640D-06
                                           B  6.07986D+11  8.05135D-04  5.57042D-06
 f1 10  1/2 +  f2 29  3/2 -    47582252.05 C  1.74297D+13  2.30828D-02  1.59705D-04
                                           B  1.75887D+13  2.32933D-02  1.61162D-04
 f1 10  1/2 +  f2 30  3/2 -    47578829.08 C  2.62230D+13  3.47330D-02  2.40328D-04
                                           B  2.64710D+13  3.50615D-02  2.42601D-04
 f1 10  1/2 +  f2 31  3/2 -    47575775.63 C  1.77066D+13  2.34558D-02  1.62308D-04
                                           B  1.78726D+13  2.36758D-02  1.63830D-04
 f1 10  1/2 +  f2 32  3/2 -    47574068.22 C  1.03472D+12  1.37079D-03  9.48585D-06
                                           B  1.04716D+12  1.38727D-03  9.59989D-06
 f1 10  1/2 +  f2 33  3/2 -    47571437.42 C  1.33725D+12  1.77177D-03  1.22613D-05
                                           B  1.35020D+12  1.78894D-03  1.23801D-05
 f1 10  1/2 +  f2 34  3/2 -    47570610.88 C  1.25568D+11  1.66376D-04  1.15140D-06
                                           B  1.26492D+11  1.67600D-04  1.15987D-06
 f1 10  1/2 +  f2 35  3/2 -    47569815.70 C  1.93551D+13  2.56461D-02  1.77486D-04
                                           B  1.95269D+13  2.58737D-02  1.79061D-04
 f1 10  1/2 +  f2 36  3/2 -    47568308.25 C  5.82537D+13  7.71926D-02  5.34237D-04
                                           B  5.87851D+13  7.78968D-02  5.39110D-04
 f1 10  1/2 +  f2 37  3/2 -    47567213.91 C  7.57537D+11  1.00387D-03  6.94775D-06
                                           B  7.64760D+11  1.01344D-03  7.01400D-06
 f1 10  1/2 +  f2 38  3/2 -    47566839.68 C  1.83206D+13  2.42783D-02  1.68031D-04
                                           B  1.84716D+13  2.44784D-02  1.69416D-04
 f1 10  1/2 +  f2 39  3/2 -    47563121.52 C  2.99910D+11  3.97501D-04  2.75134D-06
                                           B  3.01762D+11  3.99956D-04  2.76832D-06
 f1 10  1/2 +  f2 40  3/2 -    47559544.48 C  2.05691D+12  2.72663D-03  1.88740D-05
                                           B  2.07487D+12  2.75045D-03  1.90389D-05
 f1 10  1/2 +  f2 41  3/2 -    47559375.18 C  1.02643D+12  1.36065D-03  9.41858D-06
                                           B  1.03572D+12  1.37296D-03  9.50378D-06
 f1 10  1/2 +  f2 42  3/2 -    47557762.21 C  8.96532D+12  1.18853D-02  8.22744D-05
                                           B  9.05415D+12  1.20031D-02  8.30897D-05
 f1 10  1/2 +  f2 43  3/2 -    47555798.26 C  1.34357D+11  1.78132D-04  1.23314D-06
                                           B  1.35510D+11  1.79660D-04  1.24372D-06
 f1 10  1/2 +  f2 44  3/2 -    47553026.10 C  9.63918D+11  1.27812D-03  8.84848D-06
                                           B  9.74325D+11  1.29192D-03  8.94402D-06
 f1 10  1/2 +  f2 45  3/2 -    47547979.36 C  1.22578D+12  1.62568D-03  1.12559D-05
                                           B  1.23651D+12  1.63992D-03  1.13545D-05
 f1 10  1/2 +  f2 46  3/2 -    47547092.11 C  6.59490D+10  8.74678D-05  6.05619D-07
                                           B  6.66022D+10  8.83341D-05  6.11618D-07
 f1 10  1/2 +  f2 47  3/2 -    47543941.97 C  1.45825D+11  1.93433D-04  1.33940D-06
                                           B  1.47528D+11  1.95692D-04  1.35504D-06
 f1 10  1/2 +  f2 48  3/2 -    47543766.01 C  2.20095D+12  2.91952D-03  2.02159D-05
                                           B  2.22517D+12  2.95164D-03  2.04384D-05
 f1 10  1/2 +  f2 49  3/2 -    47541320.16 C  1.10237D+10  1.46242D-05  1.01269D-07
                                           B  1.11894D+10  1.48440D-05  1.02791D-07
 f1 10  1/2 +  f2 50  3/2 -    47540008.28 C  1.91192D+11  2.53652D-04  1.75652D-06
                                           B  1.92855D+11  2.55859D-04  1.77181D-06
 f1 10  1/2 +  f2 51  3/2 -    47536771.12 C  9.23948D+07  1.22596D-07  8.49028D-10
                                           B  7.98493D+07  1.05950D-07  7.33746D-10
 f1 10  1/2 +  f2 52  3/2 -    47532473.76 C  5.00951D+08  6.64817D-07  4.60455D-09
                                           B  5.36931D+08  7.12566D-07  4.93526D-09
 f1 10  1/2 +  f2 53  3/2 -    47531514.48 C  5.99289D+10  7.95354D-05  5.50877D-07
                                           B  6.04144D+10  8.01798D-05  5.55340D-07
 f1 10  1/2 +  f2 54  3/2 -    47529874.74 C  1.43269D+12  1.90154D-03  1.31709D-05
                                           B  1.44695D+12  1.92047D-03  1.33020D-05
 f1 10  1/2 +  f2 55  3/2 -    47524249.35 C  7.80905D+10  1.03671D-04  7.18151D-07
                                           B  7.92528D+10  1.05214D-04  7.28840D-07
 f1 10  1/2 +  f2 56  3/2 -    47522216.11 C  4.16157D+12  5.52524D-03  3.82763D-05
                                           B  4.19537D+12  5.57012D-03  3.85872D-05
 f1 10  1/2 +  f2 57  3/2 -    47519672.84 C  3.23756D+10  4.29891D-05  2.97825D-07
                                           B  3.25780D+10  4.32578D-05  2.99686D-07
 f1 10  1/2 +  f2 58  3/2 -    47518248.02 C  3.74135D+11  4.96816D-04  3.44200D-06
                                           B  3.75949D+11  4.99225D-04  3.45869D-06
 f1 10  1/2 +  f2 59  3/2 -    47515723.84 C  1.24951D+12  1.65941D-03  1.14972D-05
                                           B  1.25796D+12  1.67063D-03  1.15750D-05
 f1 10  1/2 +  f2 60  3/2 -    47510037.21 C  1.24568D+12  1.65471D-03  1.14660D-05
                                           B  1.25715D+12  1.66996D-03  1.15717D-05
 f1 10  1/2 +  f2 61  3/2 -    47506585.72 C  7.53014D+12  1.00042D-02  6.93274D-05
                                           B  7.60231D+12  1.01001D-02  6.99919D-05
 f1 10  1/2 +  f2 62  3/2 -    47502939.47 C  5.83271D+12  7.75028D-03  5.37121D-05
                                           B  5.88878D+12  7.82479D-03  5.42285D-05
 f1 10  1/2 +  f2 63  3/2 -    47497824.91 C  1.84906D+13  2.45749D-02  1.70331D-04
                                           B  1.86607D+13  2.48009D-02  1.71897D-04
 f1 10  1/2 +  f2 64  3/2 -    47494964.11 C  4.36662D+10  5.80415D-05  4.02315D-07
                                           B  4.39533D+10  5.84231D-05  4.04960D-07
 f1 10  1/2 +  f2 65  3/2 -    47493042.57 C  4.05150D+13  5.38572D-02  3.73327D-04
                                           B  4.08742D+13  5.43346D-02  3.76636D-04
 f1 10  1/2 +  f2 66  3/2 -    47490339.59 C  2.15050D+13  2.85901D-02  1.98192D-04
                                           B  2.17175D+13  2.88727D-02  2.00151D-04
 f1 10  1/2 +  f2 67  3/2 -    47485224.61 C  2.20992D+12  2.93865D-03  2.03734D-05
                                           B  2.22808D+12  2.96279D-03  2.05409D-05
 f1 10  1/2 +  f2 68  3/2 -    47481392.50 C  3.33241D+12  4.43200D-03  3.07293D-05
                                           B  3.36509D+12  4.47546D-03  3.10306D-05
 f1 10  1/2 +  f2 69  3/2 -    47473998.13 C  2.82614D+12  3.75985D-03  2.60730D-05
                                           B  2.85210D+12  3.79438D-03  2.63124D-05
 f1 10  1/2 +  f2 70  3/2 -    47470936.09 C  1.04612D+13  1.39192D-02  9.65303D-05
                                           B  1.05602D+13  1.40509D-02  9.74435D-05
 f1 10  1/2 +  f2 71  3/2 -    47465290.33 C  1.43798D+10  1.91376D-05  1.32736D-07
                                           B  1.43968D+10  1.91602D-05  1.32893D-07
 f1 10  1/2 +  f2 72  3/2 -    47459237.28 C  4.66774D+11  6.21374D-04  4.31031D-06
                                           B  4.72660D+11  6.29210D-04  4.36466D-06
 f1 10  1/2 +  f2 73  3/2 -    47454784.66 C  8.88689D+09  1.18325D-05  8.20868D-08
                                           B  9.03697D+09  1.20324D-05  8.34730D-08
 f1 10  1/2 +  f2 74  3/2 -    47449310.17 C  1.05110D+10  1.39981D-05  9.71216D-08
                                           B  1.05883D+10  1.41011D-05  9.78359D-08
 f1 10  1/2 +  f2 75  3/2 -    47443947.51 C  3.44977D+10  4.59532D-05  3.18868D-07
                                           B  3.48099D+10  4.63691D-05  3.21754D-07
 f1 10  1/2 +  f2 76  3/2 -    47425563.36 C  4.03363D+10  5.37723D-05  3.73269D-07
                                           B  4.08332D+10  5.44347D-05  3.77867D-07
 f1 10  1/2 +  f2 77  3/2 -    47411537.25 C  6.60587D+10  8.81149D-05  6.11844D-07
                                           B  6.67056D+10  8.89779D-05  6.17837D-07
 f1 11  1/2 +  f2  1  3/2 -    47717447.92 C  5.63407D+08  7.41918D-07  5.11864D-09
                                           B  5.71525D+08  7.52607D-07  5.19238D-09
 f1 11  1/2 +  f2  2  3/2 -    47689275.24 C  1.90810D+08  2.51564D-07  1.73661D-09
                                           B  1.93222D+08  2.54744D-07  1.75856D-09
 f1 11  1/2 +  f2  3  3/2 -    47679034.93 C  1.48540D+10  1.95918D-05  1.35277D-07
                                           B  1.50743D+10  1.98824D-05  1.37283D-07
 f1 11  1/2 +  f2  4  3/2 -    47677242.31 C  3.14708D+10  4.15120D-05  2.86641D-07
                                           B  3.18878D+10  4.20620D-05  2.90439D-07
 f1 11  1/2 +  f2  5  3/2 -    47669126.18 C  1.93348D+11  2.55125D-04  1.76194D-06
                                           B  1.95837D+11  2.58409D-04  1.78462D-06
 f1 11  1/2 +  f2  6  3/2 -    47666790.28 C  5.33401D+11  7.03899D-04  4.86149D-06
                                           B  5.40332D+11  7.13045D-04  4.92466D-06
 f1 11  1/2 +  f2  7  3/2 -    47664107.88 C  3.76393D+10  4.96760D-05  3.43108D-07
                                           B  3.81660D+10  5.03712D-05  3.47909D-07
 f1 11  1/2 +  f2  8  3/2 -    47661902.63 C  2.39524D+10  3.16151D-05  2.18373D-07
                                           B  2.42909D+10  3.20618D-05  2.21459D-07
 f1 11  1/2 +  f2  9  3/2 -    47657807.06 C  5.97183D+10  7.88365D-05  5.44589D-07
                                           B  6.05452D+10  7.99281D-05  5.52130D-07
 f1 11  1/2 +  f2 10  3/2 -    47652882.09 C  3.91836D+10  5.17384D-05  3.57437D-07
                                           B  3.95793D+10  5.22610D-05  3.61047D-07
 f1 11  1/2 +  f2 11  3/2 -    47649357.81 C  9.91169D+08  1.30894D-06  9.04357D-09
                                           B  9.91132D+08  1.30890D-06  9.04324D-09
 f1 11  1/2 +  f2 12  3/2 -    47645136.86 C  3.36109D+11  4.43947D-04  3.06753D-06
                                           B  3.40101D+11  4.49220D-04  3.10396D-06
 f1 11  1/2 +  f2 13  3/2 -    47643426.29 C  7.86473D+11  1.03888D-03  7.17857D-06
                                           B  7.96369D+11  1.05195D-03  7.26890D-06
 f1 11  1/2 +  f2 14  3/2 -    47636887.75 C  3.21081D+11  4.24244D-04  2.93189D-06
                                           B  3.25016D+11  4.29443D-04  2.96782D-06
 f1 11  1/2 +  f2 15  3/2 -    47633324.33 C  1.27583D+11  1.68600D-04  1.16526D-06
                                           B  1.29338D+11  1.70920D-04  1.18129D-06
 f1 11  1/2 +  f2 16  3/2 -    47632190.94 C  4.23346D+09  5.59477D-06  3.86685D-08
                                           B  4.28541D+09  5.66343D-06  3.91430D-08
 f1 11  1/2 +  f2 17  3/2 -    47629314.21 C  1.22705D+12  1.62182D-03  1.12099D-05
                                           B  1.24161D+12  1.64106D-03  1.13429D-05
 f1 11  1/2 +  f2 18  3/2 -    47622632.01 C  2.98013D+10  3.93999D-05  2.72369D-07
                                           B  3.02170D+10  3.99497D-05  2.76169D-07
 f1 11  1/2 +  f2 19  3/2 -    47617554.69 C  2.40938D+11  3.18609D-04  2.20276D-06
                                           B  2.43990D+11  3.22645D-04  2.23066D-06
 f1 11  1/2 +  f2 20  3/2 -    47615255.28 C  1.27226D+11  1.68256D-04  1.16332D-06
                                           B  1.28518D+11  1.69965D-04  1.17514D-06
 f1 11  1/2 +  f2 21  3/2 -    47612926.11 C  6.53079D+11  8.63781D-04  5.97248D-06
                                           B  6.60773D+11  8.73958D-04  6.04284D-06
 f1 11  1/2 +  f2 22  3/2 -    47611696.11 C  1.44679D+12  1.91366D-03  1.32321D-05
                                           B  1.46259D+12  1.93456D-03  1.33766D-05
 f1 11  1/2 +  f2 23  3/2 -    47607411.00 C  1.45183D+12  1.92068D-03  1.32818D-05
                                           B  1.46641D+12  1.93996D-03  1.34151D-05
 f1 11  1/2 +  f2 24  3/2 -    47602153.31 C  3.43737D+11  4.54843D-04  3.14565D-06
                                           B  3.47246D+11  4.59485D-04  3.17776D-06
 f1 11  1/2 +  f2 25  3/2 -    47600243.84 C  1.33510D+11  1.76679D-04  1.22194D-06
                                           B  1.34787D+11  1.78368D-04  1.23362D-06
 f1 11  1/2 +  f2 26  3/2 -    47599271.17 C  8.68202D+12  1.14897D-02  7.94663D-05
                                           B  8.76828D+12  1.16038D-02  8.02559D-05
 f1 11  1/2 +  f2 27  3/2 -    47598078.31 C  4.76097D+11  6.30093D-04  4.35804D-06
                                           B  4.80762D+11  6.36267D-04  4.40074D-06
 f1 11  1/2 +  f2 28  3/2 -    47596193.01 C  2.72605D+11  3.60809D-04  2.49563D-06
                                           B  2.75136D+11  3.64159D-04  2.51880D-06
 f1 11  1/2 +  f2 29  3/2 -    47594962.31 C  1.09261D+11  1.44621D-04  1.00033D-06
                                           B  1.10234D+11  1.45909D-04  1.00925D-06
 f1 11  1/2 +  f2 30  3/2 -    47591539.34 C  1.60726D+10  2.12773D-05  1.47184D-07
                                           B  1.61938D+10  2.14376D-05  1.48294D-07
 f1 11  1/2 +  f2 31  3/2 -    47588485.89 C  2.49576D+12  3.30435D-03  2.28591D-05
                                           B  2.51913D+12  3.33530D-03  2.30732D-05
 f1 11  1/2 +  f2 32  3/2 -    47586778.48 C  2.71700D+12  3.59753D-03  2.48882D-05
                                           B  2.74309D+12  3.63208D-03  2.51272D-05
 f1 11  1/2 +  f2 33  3/2 -    47584147.68 C  3.66123D+12  4.84831D-03  3.35431D-05
                                           B  3.69548D+12  4.89366D-03  3.38569D-05
 f1 11  1/2 +  f2 34  3/2 -    47583321.14 C  4.27181D+13  5.65705D-02  3.91391D-04
                                           B  4.31173D+13  5.70991D-02  3.95048D-04
 f1 11  1/2 +  f2 35  3/2 -    47582525.96 C  3.83614D+13  5.08027D-02  3.51492D-04
                                           B  3.87162D+13  5.12726D-02  3.54743D-04
 f1 11  1/2 +  f2 36  3/2 -    47581018.51 C  1.50043D+13  1.98718D-02  1.37493D-04
                                           B  1.51423D+13  2.00546D-02  1.38757D-04
 f1 11  1/2 +  f2 37  3/2 -    47579924.17 C  5.47690D+13  7.25396D-02  5.01911D-04
                                           B  5.52735D+13  7.32077D-02  5.06534D-04
 f1 11  1/2 +  f2 38  3/2 -    47579549.95 C  2.89968D+11  3.84058D-04  2.65737D-06
                                           B  2.92621D+11  3.87572D-04  2.68169D-06
 f1 11  1/2 +  f2 39  3/2 -    47575831.79 C  6.52355D+10  8.64169D-05  5.97982D-07
                                           B  6.59300D+10  8.73370D-05  6.04349D-07
 f1 11  1/2 +  f2 40  3/2 -    47572254.74 C  1.03984D+11  1.37768D-04  9.53386D-07
                                           B  1.04939D+11  1.39033D-04  9.62146D-07
 f1 11  1/2 +  f2 41  3/2 -    47572085.45 C  1.11029D+13  1.47102D-02  1.01799D-04
                                           B  1.12064D+13  1.48474D-02  1.02748D-04
 f1 11  1/2 +  f2 42  3/2 -    47570472.47 C  4.71686D+11  6.24979D-04  4.32517D-06
                                           B  4.75864D+11  6.30516D-04  4.36349D-06
 f1 11  1/2 +  f2 43  3/2 -    47568508.53 C  5.94065D+11  7.87196D-04  5.44802D-06
                                           B  5.98037D+11  7.92459D-04  5.48444D-06
 f1 11  1/2 +  f2 44  3/2 -    47565736.36 C  2.16781D+11  2.87290D-04  1.98839D-06
                                           B  2.18554D+11  2.89640D-04  2.00466D-06
 f1 11  1/2 +  f2 45  3/2 -    47560689.63 C  9.81132D+12  1.30053D-02  9.00215D-05
                                           B  9.89682D+12  1.31186D-02  9.08060D-05
 f1 11  1/2 +  f2 46  3/2 -    47559802.38 C  1.68799D+13  2.23757D-02  1.54886D-04
                                           B  1.70215D+13  2.25634D-02  1.56185D-04
 f1 11  1/2 +  f2 47  3/2 -    47556652.23 C  2.65140D+13  3.51513D-02  2.43336D-04
                                           B  2.67361D+13  3.54457D-02  2.45373D-04
 f1 11  1/2 +  f2 48  3/2 -    47556476.27 C  7.11394D+12  9.43146D-03  6.52897D-05
                                           B  7.17412D+12  9.51123D-03  6.58420D-05
 f1 11  1/2 +  f2 49  3/2 -    47554030.42 C  2.61500D+12  3.46725D-03  2.40034D-05
                                           B  2.63555D+12  3.49450D-03  2.41921D-05
 f1 11  1/2 +  f2 50  3/2 -    47552718.55 C  1.26865D+11  1.68221D-04  1.16461D-06
                                           B  1.27614D+11  1.69213D-04  1.17148D-06
 f1 11  1/2 +  f2 51  3/2 -    47549481.39 C  1.51464D+12  2.00865D-03  1.39070D-05
                                           B  1.52328D+12  2.02011D-03  1.39864D-05
 f1 11  1/2 +  f2 52  3/2 -    47545184.03 C  1.49643D+13  1.98486D-02  1.37436D-04
                                           B  1.50727D+13  1.99925D-02  1.38432D-04
 f1 11  1/2 +  f2 53  3/2 -    47544224.75 C  6.69641D+12  8.88248D-03  6.15052D-05
                                           B  6.74852D+12  8.95160D-03  6.19838D-05
 f1 11  1/2 +  f2 54  3/2 -    47542585.00 C  2.10659D+12  2.79449D-03  1.93506D-05
                                           B  2.12354D+12  2.81697D-03  1.95063D-05
 f1 11  1/2 +  f2 55  3/2 -    47536959.61 C  5.08581D+11  6.74816D-04  4.67336D-06
                                           B  5.11137D+11  6.78207D-04  4.69685D-06
 f1 11  1/2 +  f2 56  3/2 -    47534926.37 C  2.30846D+11  3.06327D-04  2.12152D-06
                                           B  2.33093D+11  3.09309D-04  2.14217D-06
 f1 11  1/2 +  f2 57  3/2 -    47532383.11 C  4.84222D+12  6.42619D-03  4.45081D-05
                                           B  4.88061D+12  6.47713D-03  4.48610D-05
 f1 11  1/2 +  f2 58  3/2 -    47530958.28 C  3.87241D+12  5.13944D-03  3.55971D-05
                                           B  3.90486D+12  5.18252D-03  3.58955D-05
 f1 11  1/2 +  f2 59  3/2 -    47528434.10 C  1.86612D+12  2.47696D-03  1.71570D-05
                                           B  1.88033D+12  2.49583D-03  1.72877D-05
 f1 11  1/2 +  f2 60  3/2 -    47522747.48 C  4.42580D+09  5.87592D-06  4.07052D-08
                                           B  4.46352D+09  5.92600D-06  4.10522D-08
 f1 11  1/2 +  f2 61  3/2 -    47519295.98 C  5.16729D+10  6.86137D-05  4.75353D-07
                                           B  5.24308D+10  6.96201D-05  4.82325D-07
 f1 11  1/2 +  f2 62  3/2 -    47515649.73 C  1.87049D+12  2.48410D-03  1.72111D-05
                                           B  1.88611D+12  2.50485D-03  1.73548D-05
 f1 11  1/2 +  f2 63  3/2 -    47510535.17 C  2.47083D+11  3.28209D-04  2.27424D-06
                                           B  2.49641D+11  3.31607D-04  2.29778D-06
 f1 11  1/2 +  f2 64  3/2 -    47507674.37 C  1.72931D+10  2.29739D-05  1.59201D-07
                                           B  1.74188D+10  2.31409D-05  1.60358D-07
 f1 11  1/2 +  f2 65  3/2 -    47505752.84 C  3.87257D+11  5.14510D-04  3.56553D-06
                                           B  3.90441D+11  5.18742D-04  3.59485D-06
 f1 11  1/2 +  f2 66  3/2 -    47503049.85 C  3.10144D+11  4.12105D-04  2.85602D-06
                                           B  3.12592D+11  4.15358D-04  2.87857D-06
 f1 11  1/2 +  f2 67  3/2 -    47497934.87 C  1.52456D+12  2.02620D-03  1.40437D-05
                                           B  1.53688D+12  2.04258D-03  1.41573D-05
 f1 11  1/2 +  f2 68  3/2 -    47494102.76 C  3.35477D+11  4.45934D-04  3.09105D-06
                                           B  3.38993D+11  4.50608D-04  3.12345D-06
 f1 11  1/2 +  f2 69  3/2 -    47486708.39 C  1.08493D+13  1.44260D-02  1.00011D-04
                                           B  1.09443D+13  1.45523D-02  1.00887D-04
 f1 11  1/2 +  f2 70  3/2 -    47483646.35 C  2.50344D+12  3.32918D-03  2.30818D-05
                                           B  2.52100D+12  3.35253D-03  2.32437D-05
 f1 11  1/2 +  f2 71  3/2 -    47478000.60 C  4.11930D+11  5.47932D-04  3.79935D-06
                                           B  4.16027D+11  5.53381D-04  3.83714D-06
 f1 11  1/2 +  f2 72  3/2 -    47471947.54 C  1.71846D+11  2.28641D-04  1.58559D-06
                                           B  1.73484D+11  2.30820D-04  1.60071D-06
 f1 11  1/2 +  f2 73  3/2 -    47467494.92 C  7.90688D+12  1.05220D-02  7.29759D-05
                                           B  7.97712D+12  1.06155D-02  7.36242D-05
 f1 11  1/2 +  f2 74  3/2 -    47462020.44 C  3.22088D+12  4.28716D-03  2.97371D-05
                                           B  3.25468D+12  4.33215D-03  3.00492D-05
 f1 11  1/2 +  f2 75  3/2 -    47456657.77 C  1.65211D+12  2.19955D-03  1.52585D-05
                                           B  1.66325D+12  2.21438D-03  1.53614D-05
 f1 11  1/2 +  f2 76  3/2 -    47438273.63 C  1.69005D+11  2.25180D-04  1.56271D-06
                                           B  1.70557D+11  2.27248D-04  1.57706D-06
 f1 11  1/2 +  f2 77  3/2 -    47424247.51 C  1.43065D+10  1.90731D-05  1.32402D-07
                                           B  1.43437D+10  1.91226D-05  1.32746D-07
 f1 12  1/2 +  f2  1  3/2 -    47719675.64 C  4.76859D+07  6.27889D-08  4.33173D-10
                                           B  4.84891D+07  6.38465D-08  4.40469D-10
 f1 12  1/2 +  f2  2  3/2 -    47691502.97 C  3.62033D+07  4.77259D-08  3.29449D-10
                                           B  3.67688D+07  4.84714D-08  3.34595D-10
 f1 12  1/2 +  f2  3  3/2 -    47681262.65 C  5.25624D+08  6.93214D-07  4.78625D-09
                                           B  5.36195D+08  7.07155D-07  4.88250D-09
 f1 12  1/2 +  f2  4  3/2 -    47679470.03 C  3.73155D+09  4.92168D-06  3.39827D-08
                                           B  3.77635D+09  4.98078D-06  3.43907D-08
 f1 12  1/2 +  f2  5  3/2 -    47671353.90 C  2.89874D+10  3.82457D-05  2.64119D-07
                                           B  2.93742D+10  3.87560D-05  2.67644D-07
 f1 12  1/2 +  f2  6  3/2 -    47669018.01 C  4.94274D+10  6.52203D-05  4.50425D-07
                                           B  5.00971D+10  6.61041D-05  4.56528D-07
 f1 12  1/2 +  f2  7  3/2 -    47666335.60 C  8.42458D+09  1.11176D-05  7.67850D-08
                                           B  8.55291D+09  1.12870D-05  7.79546D-08
 f1 12  1/2 +  f2  8  3/2 -    47664130.35 C  1.11893D+09  1.47675D-06  1.01998D-08
                                           B  1.13441D+09  1.49718D-06  1.03409D-08
 f1 12  1/2 +  f2  9  3/2 -    47660034.78 C  4.95680D+09  6.54306D-06  4.51962D-08
                                           B  5.03417D+09  6.64518D-06  4.59016D-08
 f1 12  1/2 +  f2 10  3/2 -    47655109.81 C  2.18303D+10  2.88223D-05  1.99111D-07
                                           B  2.20806D+10  2.91527D-05  2.01393D-07
 f1 12  1/2 +  f2 11  3/2 -    47651585.54 C  4.79167D+08  6.32732D-07  4.37138D-09
                                           B  4.82854D+08  6.37601D-07  4.40502D-09
 f1 12  1/2 +  f2 12  3/2 -    47647364.59 C  2.73488D+11  3.61200D-04  2.49566D-06
                                           B  2.76611D+11  3.65325D-04  2.52416D-06
 f1 12  1/2 +  f2 13  3/2 -    47645654.01 C  5.46291D+09  7.21549D-06  4.98561D-08
                                           B  5.53898D+09  7.31595D-06  5.05502D-08
 f1 12  1/2 +  f2 14  3/2 -    47639115.47 C  9.07926D+07  1.19953D-07  8.28939D-10
                                           B  8.84153D+07  1.16812D-07  8.07234D-10
 f1 12  1/2 +  f2 15  3/2 -    47635552.06 C  6.37237D+10  8.42027D-05  5.81930D-07
                                           B  6.45629D+10  8.53117D-05  5.89594D-07
 f1 12  1/2 +  f2 16  3/2 -    47634418.66 C  3.92711D+10  5.18943D-05  3.58653D-07
                                           B  3.97431D+10  5.25179D-05  3.62963D-07
 f1 12  1/2 +  f2 17  3/2 -    47631541.93 C  4.78055D+11  6.31795D-04  4.36674D-06
                                           B  4.83736D+11  6.39304D-04  4.41864D-06
 f1 12  1/2 +  f2 18  3/2 -    47624859.74 C  1.24642D+12  1.64772D-03  1.13900D-05
                                           B  1.26081D+12  1.66674D-03  1.15215D-05
 f1 12  1/2 +  f2 19  3/2 -    47619782.42 C  9.44162D+11  1.24842D-03  8.63073D-06
                                           B  9.54743D+11  1.26241D-03  8.72746D-06
 f1 12  1/2 +  f2 20  3/2 -    47617483.01 C  1.11597D+12  1.47573D-03  1.02027D-05
                                           B  1.12805D+12  1.49170D-03  1.03131D-05
 f1 12  1/2 +  f2 21  3/2 -    47615153.83 C  1.16841D+11  1.54523D-04  1.06838D-06
                                           B  1.18199D+11  1.56318D-04  1.08079D-06
 f1 12  1/2 +  f2 22  3/2 -    47613923.84 C  9.51298D+11  1.25816D-03  8.69917D-06
                                           B  9.60819D+11  1.27075D-03  8.78624D-06
 f1 12  1/2 +  f2 23  3/2 -    47609638.72 C  4.80877D+12  6.36109D-03  4.39858D-05
                                           B  4.85826D+12  6.42657D-03  4.44385D-05
 f1 12  1/2 +  f2 24  3/2 -    47604381.03 C  2.19348D+12  2.90220D-03  2.00704D-05
                                           B  2.21579D+12  2.93172D-03  2.02746D-05
 f1 12  1/2 +  f2 25  3/2 -    47602471.57 C  9.79555D+11  1.29616D-03  8.96403D-06
                                           B  9.89951D+11  1.30991D-03  9.05917D-06
 f1 12  1/2 +  f2 26  3/2 -    47601498.90 C  1.41861D+13  1.87719D-02  1.29827D-04
                                           B  1.43290D+13  1.89611D-02  1.31135D-04
 f1 12  1/2 +  f2 27  3/2 -    47600306.03 C  9.24544D+11  1.22348D-03  8.46178D-06
                                           B  9.33845D+11  1.23579D-03  8.54691D-06
 f1 12  1/2 +  f2 28  3/2 -    47598420.74 C  8.96744D+11  1.18678D-03  8.20832D-06
                                           B  9.05431D+11  1.19828D-03  8.28784D-06
 f1 12  1/2 +  f2 29  3/2 -    47597190.03 C  1.78547D+08  2.36308D-07  1.63445D-09
                                           B  1.81257D+08  2.39895D-07  1.65926D-09
 f1 12  1/2 +  f2 30  3/2 -    47593767.07 C  3.82622D+06  5.06475D-09  3.50335D-11
                                           B  3.22488D+06  4.26875D-09  2.95275D-11
 f1 12  1/2 +  f2 31  3/2 -    47590713.62 C  2.45873D+12  3.25502D-03  2.25168D-05
                                           B  2.48279D+12  3.28688D-03  2.27372D-05
 f1 12  1/2 +  f2 32  3/2 -    47589006.20 C  6.34707D+11  8.40326D-04  5.81322D-06
                                           B  6.40612D+11  8.48144D-04  5.86730D-06
 f1 12  1/2 +  f2 33  3/2 -    47586375.41 C  1.13710D+13  1.50564D-02  1.04163D-04
                                           B  1.14785D+13  1.51988D-02  1.05148D-04
 f1 12  1/2 +  f2 34  3/2 -    47585548.86 C  9.74000D+12  1.28972D-02  8.92271D-05
                                           B  9.82962D+12  1.30159D-02  9.00482D-05
 f1 12  1/2 +  f2 35  3/2 -    47584753.69 C  9.47346D+12  1.25447D-02  8.67898D-05
                                           B  9.56169D+12  1.26616D-02  8.75981D-05
 f1 12  1/2 +  f2 36  3/2 -    47583246.24 C  1.65193D+12  2.18762D-03  1.51354D-05
                                           B  1.66743D+12  2.20814D-03  1.52774D-05
 f1 12  1/2 +  f2 37  3/2 -    47582151.89 C  4.49165D+13  5.94847D-02  4.11563D-04
                                           B  4.53350D+13  6.00390D-02  4.15398D-04
 f1 12  1/2 +  f2 38  3/2 -    47581777.67 C  1.65821D+12  2.19607D-03  1.51943D-05
                                           B  1.67353D+12  2.21636D-03  1.53347D-05
 f1 12  1/2 +  f2 39  3/2 -    47578059.51 C  1.97832D+13  2.62041D-02  1.81317D-04
                                           B  1.99640D+13  2.64437D-02  1.82975D-04
 f1 12  1/2 +  f2 40  3/2 -    47574482.47 C  3.19088D+13  4.22718D-02  2.92518D-04
                                           B  3.21903D+13  4.26447D-02  2.95098D-04
 f1 12  1/2 +  f2 41  3/2 -    47574313.17 C  2.34633D+12  3.10837D-03  2.15098D-05
                                           B  2.36816D+12  3.13729D-03  2.17099D-05
 f1 12  1/2 +  f2 42  3/2 -    47572700.20 C  1.79547D+13  2.37875D-02  1.64614D-04
                                           B  1.81123D+13  2.39963D-02  1.66059D-04
 f1 12  1/2 +  f2 43  3/2 -    47570736.25 C  7.46476D+12  9.89063D-03  6.84478D-05
                                           B  7.53294D+12  9.98096D-03  6.90729D-05
 f1 12  1/2 +  f2 44  3/2 -    47567964.09 C  1.86745D+12  2.47462D-03  1.71265D-05
                                           B  1.88360D+12  2.49601D-03  1.72746D-05
 f1 12  1/2 +  f2 45  3/2 -    47562917.35 C  6.71633D+11  8.90190D-04  6.16155D-06
                                           B  6.76871D+11  8.97133D-04  6.20961D-06
 f1 12  1/2 +  f2 46  3/2 -    47562030.10 C  1.32835D+13  1.76068D-02  1.21870D-04
                                           B  1.33935D+13  1.77525D-02  1.22879D-04
 f1 12  1/2 +  f2 47  3/2 -    47558879.95 C  4.98138D+11  6.60350D-04  4.57107D-06
                                           B  5.02291D+11  6.65855D-04  4.60918D-06
 f1 12  1/2 +  f2 48  3/2 -    47558703.99 C  2.11902D+09  2.80907D-06  1.94450D-08
                                           B  2.09182D+09  2.77301D-06  1.91954D-08
 f1 12  1/2 +  f2 49  3/2 -    47556258.14 C  9.47006D+12  1.25552D-02  8.69147D-05
                                           B  9.54804D+12  1.26586D-02  8.76304D-05
 f1 12  1/2 +  f2 50  3/2 -    47554946.27 C  2.35950D+13  3.12836D-02  2.16569D-04
                                           B  2.37848D+13  3.15352D-02  2.18311D-04
 f1 12  1/2 +  f2 51  3/2 -    47551709.11 C  2.18557D+13  2.89815D-02  2.00646D-04
                                           B  2.20363D+13  2.92209D-02  2.02303D-04
 f1 12  1/2 +  f2 52  3/2 -    47547411.75 C  3.99625D+12  5.30013D-03  3.66974D-05
                                           B  4.02586D+12  5.33940D-03  3.69693D-05
 f1 12  1/2 +  f2 53  3/2 -    47546452.47 C  9.31409D+12  1.23536D-02  8.55361D-05
                                           B  9.38702D+12  1.24503D-02  8.62059D-05
 f1 12  1/2 +  f2 54  3/2 -    47544812.73 C  2.50060D+13  3.31685D-02  2.29667D-04
                                           B  2.51993D+13  3.34249D-02  2.31442D-04
 f1 12  1/2 +  f2 55  3/2 -    47539187.34 C  2.86470D+11  3.80070D-04  2.63201D-06
                                           B  2.89242D+11  3.83748D-04  2.65748D-06
 f1 12  1/2 +  f2 56  3/2 -    47537154.09 C  2.41934D+10  3.21010D-05  2.22311D-07
                                           B  2.45957D+10  3.26348D-05  2.26008D-07
 f1 12  1/2 +  f2 57  3/2 -    47534610.83 C  4.58193D+12  6.08018D-03  4.21097D-05
                                           B  4.61608D+12  6.12549D-03  4.24235D-05
 f1 12  1/2 +  f2 58  3/2 -    47533186.01 C  6.10930D+11  8.10747D-04  5.61518D-06
                                           B  6.16885D+11  8.18650D-04  5.66992D-06
 f1 12  1/2 +  f2 59  3/2 -    47530661.82 C  9.39828D+11  1.24735D-03  8.63953D-06
                                           B  9.45517D+11  1.25490D-03  8.69183D-06
 f1 12  1/2 +  f2 60  3/2 -    47524975.20 C  1.37800D+11  1.82934D-04  1.26721D-06
                                           B  1.39008D+11  1.84537D-04  1.27832D-06
 f1 12  1/2 +  f2 61  3/2 -    47521523.71 C  8.86046D+11  1.17642D-03  8.14983D-06
                                           B  8.91264D+11  1.18335D-03  8.19782D-06
 f1 12  1/2 +  f2 62  3/2 -    47517877.45 C  4.73045D+10  6.28169D-05  4.35206D-07
                                           B  4.72563D+10  6.27528D-05  4.34762D-07
 f1 12  1/2 +  f2 63  3/2 -    47512762.90 C  5.48803D+11  7.28926D-04  5.05067D-06
                                           B  5.51886D+11  7.33022D-04  5.07905D-06
 f1 12  1/2 +  f2 64  3/2 -    47509902.10 C  7.71146D+08  1.02437D-06  7.09819D-09
                                           B  7.48425D+08  9.94187D-07  6.88905D-09
 f1 12  1/2 +  f2 65  3/2 -    47507980.56 C  5.54515D+11  7.36661D-04  5.10478D-06
                                           B  5.58019D+11  7.41316D-04  5.13703D-06
 f1 12  1/2 +  f2 66  3/2 -    47505277.58 C  3.40415D+11  4.52285D-04  3.13434D-06
                                           B  3.42654D+11  4.55260D-04  3.15496D-06
 f1 12  1/2 +  f2 67  3/2 -    47500162.60 C  7.89180D+10  1.04875D-04  7.26865D-07
                                           B  7.94542D+10  1.05588D-04  7.31805D-07
 f1 12  1/2 +  f2 68  3/2 -    47496330.49 C  3.14572D+12  4.18107D-03  2.89803D-05
                                           B  3.16731D+12  4.20977D-03  2.91792D-05
 f1 12  1/2 +  f2 69  3/2 -    47488936.12 C  5.08624D+12  6.76238D-03  4.68795D-05
                                           B  5.12611D+12  6.81540D-03  4.72470D-05
 f1 12  1/2 +  f2 70  3/2 -    47485874.07 C  1.28273D+12  1.70566D-03  1.18251D-05
                                           B  1.28780D+12  1.71241D-03  1.18719D-05
 f1 12  1/2 +  f2 71  3/2 -    47480228.32 C  9.48758D+11  1.26188D-03  8.74944D-06
                                           B  9.55005D+11  1.27019D-03  8.80705D-06
 f1 12  1/2 +  f2 72  3/2 -    47474175.27 C  8.07018D+09  1.07363D-05  7.44517D-08
                                           B  8.02212D+09  1.06724D-05  7.40082D-08
 f1 12  1/2 +  f2 73  3/2 -    47469722.65 C  9.57402D+11  1.27394D-03  8.83502D-06
                                           B  9.68091D+11  1.28816D-03  8.93366D-06
 f1 12  1/2 +  f2 74  3/2 -    47464248.16 C  2.35827D+11  3.13869D-04  2.17699D-06
                                           B  2.39534D+11  3.18802D-04  2.21121D-06
 f1 12  1/2 +  f2 75  3/2 -    47458885.50 C  3.65885D+08  4.87077D-07  3.37874D-09
                                           B  3.26116D+08  4.34135D-07  3.01150D-09
 f1 12  1/2 +  f2 76  3/2 -    47440501.35 C  1.62562D+10  2.16575D-05  1.50292D-07
                                           B  1.64335D+10  2.18937D-05  1.51930D-07
 f1 12  1/2 +  f2 77  3/2 -    47426475.24 C  3.03138D+10  4.04098D-05  2.80505D-07
                                           B  3.03535D+10  4.04627D-05  2.80872D-07
 f1 13  1/2 +  f2  1  3/2 -    47724896.21 C  3.87679D+06  5.10352D-09  3.52047D-11
                                           B  3.90699D+06  5.14327D-09  3.54789D-11
 f1 13  1/2 +  f2  2  3/2 -    47696723.53 C  6.23101D+09  8.21238D-06  5.66834D-08
                                           B  6.32391D+09  8.33483D-06  5.75286D-08
 f1 13  1/2 +  f2  3  3/2 -    47686483.22 C  1.08031D+10  1.42445D-05  9.83392D-08
                                           B  1.09222D+10  1.44015D-05  9.94234D-08
 f1 13  1/2 +  f2  4  3/2 -    47684690.60 C  3.70803D+09  4.88960D-06  3.37575D-08
                                           B  3.76121D+09  4.95973D-06  3.42416D-08
 f1 13  1/2 +  f2  5  3/2 -    47676574.47 C  6.75302D+08  8.90791D-07  6.15101D-09
                                           B  6.84016D+08  9.02286D-07  6.23038D-09
 f1 13  1/2 +  f2  6  3/2 -    47674238.57 C  3.52284D+08  4.64743D-07  3.20926D-09
                                           B  3.60736D+08  4.75894D-07  3.28626D-09
 f1 13  1/2 +  f2  7  3/2 -    47671556.17 C  1.15166D+08  1.51947D-07  1.04932D-09
                                           B  1.12205D+08  1.48041D-07  1.02235D-09
 f1 13  1/2 +  f2  8  3/2 -    47669350.92 C  1.44468D+09  1.90626D-06  1.31649D-08
                                           B  1.47676D+09  1.94859D-06  1.34572D-08
 f1 13  1/2 +  f2  9  3/2 -    47665255.35 C  1.41217D+10  1.86368D-05  1.28719D-07
                                           B  1.42409D+10  1.87940D-05  1.29806D-07
 f1 13  1/2 +  f2 10  3/2 -    47660330.38 C  2.15710D+10  2.84737D-05  1.96681D-07
                                           B  2.17631D+10  2.87273D-05  1.98433D-07
 f1 13  1/2 +  f2 11  3/2 -    47656806.11 C  3.15488D+06  4.16506D-09  2.87721D-11
                                           B  2.32962D+06  3.07555D-09  2.12458D-11
 f1 13  1/2 +  f2 12  3/2 -    47652585.16 C  1.82393D+10  2.40837D-05  1.66384D-07
                                           B  1.84439D+10  2.43539D-05  1.68251D-07
 f1 13  1/2 +  f2 13  3/2 -    47650874.58 C  3.03390D+11  4.00633D-04  2.76791D-06
                                           B  3.06559D+11  4.04818D-04  2.79682D-06
 f1 13  1/2 +  f2 14  3/2 -    47644336.04 C  5.13056D+10  6.77688D-05  4.68268D-07
                                           B  5.17785D+10  6.83934D-05  4.72584D-07
 f1 13  1/2 +  f2 15  3/2 -    47640772.62 C  6.04949D+10  7.99188D-05  5.52263D-07
                                           B  6.15588D+10  8.13243D-05  5.61975D-07
 f1 13  1/2 +  f2 16  3/2 -    47639639.23 C  7.86622D+11  1.03924D-03  7.18165D-06
                                           B  7.96058D+11  1.05171D-03  7.26779D-06
 f1 13  1/2 +  f2 17  3/2 -    47636762.50 C  4.49004D+11  5.93271D-04  4.10002D-06
                                           B  4.53469D+11  5.99171D-04  4.14080D-06
 f1 13  1/2 +  f2 18  3/2 -    47630080.30 C  5.14989D+10  6.80649D-05  4.70455D-07
                                           B  5.22822D+10  6.91002D-05  4.77610D-07
 f1 13  1/2 +  f2 19  3/2 -    47625002.98 C  1.81649D+11  2.40132D-04  1.65993D-06
                                           B  1.84228D+11  2.43542D-04  1.68351D-06
 f1 13  1/2 +  f2 20  3/2 -    47622703.58 C  2.12232D+10  2.80589D-05  1.93969D-07
                                           B  2.14924D+10  2.84148D-05  1.96429D-07
 f1 13  1/2 +  f2 21  3/2 -    47620374.40 C  2.16417D+10  2.86150D-05  1.97823D-07
                                           B  2.21130D+10  2.92381D-05  2.02131D-07
 f1 13  1/2 +  f2 22  3/2 -    47619144.41 C  3.39389D+11  4.48768D-04  3.10253D-06
                                           B  3.43546D+11  4.54266D-04  3.14054D-06
 f1 13  1/2 +  f2 23  3/2 -    47614859.29 C  1.22313D+11  1.61761D-04  1.11843D-06
                                           B  1.23727D+11  1.63631D-04  1.13136D-06
 f1 13  1/2 +  f2 24  3/2 -    47609601.60 C  3.69009D+11  4.88130D-04  3.37533D-06
                                           B  3.72704D+11  4.93017D-04  3.40913D-06
 f1 13  1/2 +  f2 25  3/2 -    47607692.14 C  9.88884D+11  1.30821D-03  9.04643D-06
                                           B  9.98837D+11  1.32138D-03  9.13748D-06
 f1 13  1/2 +  f2 26  3/2 -    47606719.47 C  2.54703D+11  3.36966D-04  2.33020D-06
                                           B  2.57511D+11  3.40680D-04  2.35589D-06
 f1 13  1/2 +  f2 27  3/2 -    47605526.60 C  1.56508D+11  2.07067D-04  1.43195D-06
                                           B  1.58159D+11  2.09251D-04  1.44705D-06
 f1 13  1/2 +  f2 28  3/2 -    47603641.31 C  9.12717D+11  1.20766D-03  8.35178D-06
                                           B  9.21902D+11  1.21981D-03  8.43583D-06
 f1 13  1/2 +  f2 29  3/2 -    47602410.60 C  1.45369D+12  1.92354D-03  1.33029D-05
                                           B  1.46793D+12  1.94238D-03  1.34332D-05
 f1 13  1/2 +  f2 30  3/2 -    47598987.64 C  1.26013D+12  1.66766D-03  1.15341D-05
                                           B  1.27255D+12  1.68410D-03  1.16478D-05
 f1 13  1/2 +  f2 31  3/2 -    47595934.18 C  3.22193D+10  4.26446D-05  2.94965D-07
                                           B  3.25020D+10  4.30188D-05  2.97552D-07
 f1 13  1/2 +  f2 32  3/2 -    47594226.77 C  1.58283D+12  2.09514D-03  1.44922D-05
                                           B  1.59769D+12  2.11481D-03  1.46283D-05
 f1 13  1/2 +  f2 33  3/2 -    47591595.98 C  2.20017D+12  2.91262D-03  2.01479D-05
                                           B  2.22114D+12  2.94038D-03  2.03399D-05
 f1 13  1/2 +  f2 34  3/2 -    47590769.43 C  4.65847D+11  6.16717D-04  4.26618D-06
                                           B  4.69888D+11  6.22067D-04  4.30318D-06
 f1 13  1/2 +  f2 35  3/2 -    47589974.26 C  1.39799D+10  1.85080D-05  1.28032D-07
                                           B  1.41038D+10  1.86721D-05  1.29167D-07
 f1 13  1/2 +  f2 36  3/2 -    47588466.81 C  2.98749D+11  3.95540D-04  2.73630D-06
                                           B  3.01597D+11  3.99311D-04  2.76239D-06
 f1 13  1/2 +  f2 37  3/2 -    47587372.46 C  2.41925D+12  3.20321D-03  2.21599D-05
                                           B  2.44069D+12  3.23159D-03  2.23563D-05
 f1 13  1/2 +  f2 38  3/2 -    47586998.24 C  2.74315D+12  3.63212D-03  2.51274D-05
                                           B  2.76874D+12  3.66600D-03  2.53618D-05
 f1 13  1/2 +  f2 39  3/2 -    47583280.08 C  5.54622D+12  7.34474D-03  5.08157D-05
                                           B  5.59892D+12  7.41453D-03  5.12985D-05
 f1 13  1/2 +  f2 40  3/2 -    47579703.04 C  3.21675D+12  4.26050D-03  2.94791D-05
                                           B  3.24592D+12  4.29915D-03  2.97465D-05
 f1 13  1/2 +  f2 41  3/2 -    47579533.74 C  3.42480D+13  4.53610D-02  3.13861D-04
                                           B  3.45454D+13  4.57549D-02  3.16587D-04
 f1 13  1/2 +  f2 42  3/2 -    47577920.77 C  8.84673D+12  1.17182D-02  8.10830D-05
                                           B  8.92713D+12  1.18247D-02  8.18199D-05
 f1 13  1/2 +  f2 43  3/2 -    47575956.82 C  2.36852D+13  3.13754D-02  2.17109D-04
                                           B  2.38864D+13  3.16419D-02  2.18953D-04
 f1 13  1/2 +  f2 44  3/2 -    47573184.66 C  1.05616D+11  1.39925D-04  9.68295D-07
                                           B  1.06634D+11  1.41273D-04  9.77623D-07
 f1 13  1/2 +  f2 45  3/2 -    47568137.92 C  3.92520D+12  5.20137D-03  3.59979D-05
                                           B  3.96292D+12  5.25135D-03  3.63438D-05
 f1 13  1/2 +  f2 46  3/2 -    47567250.67 C  2.00161D+13  2.65248D-02  1.83578D-04
                                           B  2.01867D+13  2.67509D-02  1.85142D-04
 f1 13  1/2 +  f2 47  3/2 -    47564100.52 C  7.24989D+12  9.60862D-03  6.65054D-05
                                           B  7.31504D+12  9.69496D-03  6.71031D-05
 f1 13  1/2 +  f2 48  3/2 -    47563924.56 C  1.48867D+12  1.97302D-03  1.36562D-05
                                           B  1.50340D+12  1.99255D-03  1.37913D-05
 f1 13  1/2 +  f2 49  3/2 -    47561478.71 C  7.39679D+12  9.80438D-03  6.78641D-05
                                           B  7.45817D+12  9.88574D-03  6.84273D-05
 f1 13  1/2 +  f2 50  3/2 -    47560166.84 C  3.33473D+12  4.42041D-03  3.05981D-05
                                           B  3.36471D+12  4.46015D-03  3.08732D-05
 f1 13  1/2 +  f2 51  3/2 -    47556929.68 C  5.32758D+12  7.06301D-03  4.88935D-05
                                           B  5.36161D+12  7.10813D-03  4.92059D-05
 f1 13  1/2 +  f2 52  3/2 -    47552632.32 C  2.43782D+13  3.23252D-02  2.23790D-04
                                           B  2.45832D+13  3.25970D-02  2.25672D-04
 f1 13  1/2 +  f2 53  3/2 -    47551673.04 C  6.13162D+12  8.13076D-03  5.62913D-05
                                           B  6.17863D+12  8.19310D-03  5.67229D-05
 f1 13  1/2 +  f2 54  3/2 -    47550033.30 C  1.64588D+12  2.18265D-03  1.51115D-05
                                           B  1.65743D+12  2.19796D-03  1.52176D-05
 f1 13  1/2 +  f2 55  3/2 -    47544407.91 C  3.85150D+12  5.10880D-03  3.53749D-05
                                           B  3.87518D+12  5.14020D-03  3.55923D-05
 f1 13  1/2 +  f2 56  3/2 -    47542374.66 C  4.77297D+11  6.33162D-04  4.38439D-06
                                           B  4.81664D+11  6.38955D-04  4.42451D-06
 f1 13  1/2 +  f2 57  3/2 -    47539831.40 C  4.87585D+12  6.46878D-03  4.47961D-05
                                           B  4.90755D+12  6.51085D-03  4.50874D-05
 f1 13  1/2 +  f2 58  3/2 -    47538406.58 C  3.49323D+12  4.63474D-03  3.20964D-05
                                           B  3.51062D+12  4.65782D-03  3.22563D-05
 f1 13  1/2 +  f2 59  3/2 -    47535882.39 C  1.57002D+11  2.08329D-04  1.44279D-06
                                           B  1.57450D+11  2.08924D-04  1.44691D-06
 f1 13  1/2 +  f2 60  3/2 -    47530195.77 C  2.83842D+12  3.76726D-03  2.60934D-05
                                           B  2.85734D+12  3.79236D-03  2.62673D-05
 f1 13  1/2 +  f2 61  3/2 -    47526744.28 C  1.24430D+11  1.65172D-04  1.14413D-06
                                           B  1.26064D+11  1.67342D-04  1.15916D-06
 f1 13  1/2 +  f2 62  3/2 -    47523098.02 C  3.32546D+09  4.41499D-06  3.05845D-08
                                           B  3.52770D+09  4.68350D-06  3.24445D-08
 f1 13  1/2 +  f2 63  3/2 -    47517983.47 C  2.60892D+11  3.46444D-04  2.40021D-06
                                           B  2.63652D+11  3.50109D-04  2.42561D-06
 f1 13  1/2 +  f2 64  3/2 -    47515122.67 C  6.54831D+09  8.69667D-06  6.02555D-08
                                           B  6.56484D+09  8.71863D-06  6.04077D-08
 f1 13  1/2 +  f2 65  3/2 -    47513201.13 C  7.81294D+11  1.03770D-03  7.19010D-06
                                           B  7.87916D+11  1.04650D-03  7.25104D-06
 f1 13  1/2 +  f2 66  3/2 -    47510498.14 C  8.10512D+10  1.07663D-04  7.46026D-07
                                           B  8.18557D+10  1.08732D-04  7.53431D-07
 f1 13  1/2 +  f2 67  3/2 -    47505383.17 C  9.54198D+11  1.26777D-03  8.78564D-06
                                           B  9.63601D+11  1.28026D-03  8.87222D-06
 f1 13  1/2 +  f2 68  3/2 -    47501551.05 C  9.78224D+11  1.29990D-03  9.00903D-06
                                           B  9.88414D+11  1.31344D-03  9.10288D-06
 f1 13  1/2 +  f2 69  3/2 -    47494156.69 C  2.91809D+13  3.87888D-02  2.68870D-04
                                           B  2.94317D+13  3.91221D-02  2.71180D-04
 f1 13  1/2 +  f2 70  3/2 -    47491094.64 C  3.65122D+12  4.85402D-03  3.36484D-05
                                           B  3.67932D+12  4.89137D-03  3.39074D-05
 f1 13  1/2 +  f2 71  3/2 -    47485448.89 C  1.13212D+13  1.50543D-02  1.04370D-04
                                           B  1.14047D+13  1.51653D-02  1.05140D-04
 f1 13  1/2 +  f2 72  3/2 -    47479395.84 C  3.85968D+11  5.13368D-04  3.55959D-06
                                           B  3.89634D+11  5.18244D-04  3.59340D-06
 f1 13  1/2 +  f2 73  3/2 -    47474943.22 C  5.10038D+13  6.78518D-02  4.70514D-04
                                           B  5.13933D+13  6.83700D-02  4.74107D-04
 f1 13  1/2 +  f2 74  3/2 -    47469468.73 C  2.72007D+13  3.61942D-02  2.51015D-04
                                           B  2.74092D+13  3.64716D-02  2.52939D-04
 f1 13  1/2 +  f2 75  3/2 -    47464106.07 C  6.66262D+12  8.86752D-03  6.15053D-05
                                           B  6.70740D+12  8.92712D-03  6.19187D-05
 f1 13  1/2 +  f2 76  3/2 -    47445721.92 C  1.68074D+10  2.23869D-05  1.55336D-07
                                           B  1.67086D+10  2.22554D-05  1.54423D-07
 f1 13  1/2 +  f2 77  3/2 -    47431695.81 C  5.80889D+10  7.74183D-05  5.37342D-07
                                           B  5.80669D+10  7.73890D-05  5.37138D-07
 f1 14  1/2 +  f2  1  3/2 -    47727931.82 C  1.01780D+06  1.33969D-09  9.24076D-12
                                           B  1.04491D+06  1.37538D-09  9.48690D-12
 f1 14  1/2 +  f2  2  3/2 -    47699759.14 C  2.86178D+10  3.77130D-05  2.60286D-07
                                           B  2.90986D+10  3.83467D-05  2.64659D-07
 f1 14  1/2 +  f2  3  3/2 -    47689518.83 C  1.31272D+10  1.73067D-05  1.19472D-07
                                           B  1.33404D+10  1.75878D-05  1.21412D-07
 f1 14  1/2 +  f2  4  3/2 -    47687726.21 C  3.81679D+10  5.03237D-05  3.47409D-07
                                           B  3.87118D+10  5.10409D-05  3.52360D-07
 f1 14  1/2 +  f2  5  3/2 -    47679610.08 C  1.50682D+10  1.98739D-05  1.37223D-07
                                           B  1.52630D+10  2.01309D-05  1.38997D-07
 f1 14  1/2 +  f2  6  3/2 -    47677274.18 C  1.49539D+11  1.97251D-04  1.36202D-06
                                           B  1.51468D+11  1.99796D-04  1.37959D-06
 f1 14  1/2 +  f2  7  3/2 -    47674591.78 C  8.49775D+09  1.12103D-05  7.74116D-08
                                           B  8.61300D+09  1.13624D-05  7.84615D-08
 f1 14  1/2 +  f2  8  3/2 -    47672386.53 C  4.06060D+10  5.35728D-05  3.69959D-07
                                           B  4.11908D+10  5.43444D-05  3.75287D-07
 f1 14  1/2 +  f2  9  3/2 -    47668290.96 C  4.25181D+10  5.61051D-05  3.87479D-07
                                           B  4.31324D+10  5.69158D-05  3.93078D-07
 f1 14  1/2 +  f2 10  3/2 -    47663365.99 C  3.30450D+08  4.36138D-07  3.01241D-09
                                           B  3.32215D+08  4.38467D-07  3.02850D-09
 f1 14  1/2 +  f2 11  3/2 -    47659841.71 C  4.08343D+11  5.39023D-04  3.72332D-06
                                           B  4.13733D+11  5.46138D-04  3.77247D-06
 f1 14  1/2 +  f2 12  3/2 -    47655620.77 C  4.60414D+10  6.07866D-05  4.19923D-07
                                           B  4.66309D+10  6.15650D-05  4.25300D-07
 f1 14  1/2 +  f2 13  3/2 -    47653910.19 C  9.50793D+10  1.25538D-04  8.67269D-07
                                           B  9.62236D+10  1.27049D-04  8.77706D-07
 f1 14  1/2 +  f2 14  3/2 -    47647371.65 C  7.09767D+10  9.37402D-05  6.47683D-07
                                           B  7.20152D+10  9.51118D-05  6.57160D-07
 f1 14  1/2 +  f2 15  3/2 -    47643808.23 C  1.17993D+11  1.55858D-04  1.07696D-06
                                           B  1.19884D+11  1.58357D-04  1.09423D-06
 f1 14  1/2 +  f2 16  3/2 -    47642674.84 C  3.52805D+10  4.66048D-05  3.22040D-07
                                           B  3.59286D+10  4.74609D-05  3.27956D-07
 f1 14  1/2 +  f2 17  3/2 -    47639798.11 C  1.23948D+10  1.63753D-05  1.13160D-07
                                           B  1.25755D+10  1.66140D-05  1.14810D-07
 f1 14  1/2 +  f2 18  3/2 -    47633115.91 C  3.47602D+10  4.59359D-05  3.17482D-07
                                           B  3.51883D+10  4.65016D-05  3.21392D-07
 f1 14  1/2 +  f2 19  3/2 -    47628038.59 C  2.85125D+11  3.76875D-04  2.60502D-06
                                           B  2.88344D+11  3.81130D-04  2.63443D-06
 f1 14  1/2 +  f2 20  3/2 -    47625739.18 C  7.52461D+09  9.94692D-06  6.87578D-08
                                           B  7.61220D+09  1.00627D-05  6.95582D-08
 f1 14  1/2 +  f2 21  3/2 -    47623410.01 C  4.84276D+11  6.40235D-04  4.42583D-06
                                           B  4.89282D+11  6.46854D-04  4.47158D-06
 f1 14  1/2 +  f2 22  3/2 -    47622180.02 C  5.76600D+09  7.62331D-06  5.26999D-08
                                           B  5.84119D+09  7.72272D-06  5.33871D-08
 f1 14  1/2 +  f2 23  3/2 -    47617894.90 C  2.43099D+11  3.21463D-04  2.22247D-06
                                           B  2.46011D+11  3.25314D-04  2.24910D-06
 f1 14  1/2 +  f2 24  3/2 -    47612637.21 C  3.56917D+11  4.72074D-04  3.26410D-06
                                           B  3.60495D+11  4.76807D-04  3.29682D-06
 f1 14  1/2 +  f2 25  3/2 -    47610727.74 C  5.99342D+11  7.92780D-04  5.48181D-06
                                           B  6.06793D+11  8.02636D-04  5.54995D-06
 f1 14  1/2 +  f2 26  3/2 -    47609755.07 C  1.15396D+12  1.52647D-03  1.05552D-05
                                           B  1.16880D+12  1.54610D-03  1.06910D-05
 f1 14  1/2 +  f2 27  3/2 -    47608562.21 C  7.63637D+12  1.01019D-02  6.98546D-05
                                           B  7.72461D+12  1.02187D-02  7.06618D-05
 f1 14  1/2 +  f2 28  3/2 -    47606676.92 C  4.43393D+12  5.86599D-03  4.05647D-05
                                           B  4.48315D+12  5.93110D-03  4.10150D-05
 f1 14  1/2 +  f2 29  3/2 -    47605446.21 C  1.66253D+10  2.19960D-05  1.52112D-07
                                           B  1.68459D+10  2.22879D-05  1.54130D-07
 f1 14  1/2 +  f2 30  3/2 -    47602023.24 C  4.90480D+08  6.49021D-07  4.48858D-09
                                           B  4.84650D+08  6.41306D-07  4.43522D-09
 f1 14  1/2 +  f2 31  3/2 -    47598969.79 C  1.14880D+11  1.52033D-04  1.05151D-06
                                           B  1.15948D+11  1.53447D-04  1.06129D-06
 f1 14  1/2 +  f2 32  3/2 -    47597262.38 C  4.69917D+09  6.21935D-06  4.30168D-08
                                           B  4.79450D+09  6.34552D-06  4.38895D-08
 f1 14  1/2 +  f2 33  3/2 -    47594631.59 C  8.17425D+11  1.08198D-03  7.48406D-06
                                           B  8.24787D+11  1.09173D-03  7.55147D-06
 f1 14  1/2 +  f2 34  3/2 -    47593805.04 C  4.66198D+11  6.17103D-04  4.26857D-06
                                           B  4.70196D+11  6.22395D-04  4.30518D-06
 f1 14  1/2 +  f2 35  3/2 -    47593009.87 C  5.65666D+12  7.48792D-03  5.17957D-05
                                           B  5.71044D+12  7.55912D-03  5.22882D-05
 f1 14  1/2 +  f2 36  3/2 -    47591502.41 C  2.18732D+11  2.89562D-04  2.00303D-06
                                           B  2.20734D+11  2.92212D-04  2.02136D-06
 f1 14  1/2 +  f2 37  3/2 -    47590408.07 C  3.13088D+12  4.14492D-03  2.86729D-05
                                           B  3.15900D+12  4.18215D-03  2.89305D-05
 f1 14  1/2 +  f2 38  3/2 -    47590033.85 C  7.64391D+11  1.01198D-03  7.00053D-06
                                           B  7.71540D+11  1.02144D-03  7.06601D-06
 f1 14  1/2 +  f2 39  3/2 -    47586315.69 C  2.49439D+12  3.30284D-03  2.28497D-05
                                           B  2.51704D+12  3.33284D-03  2.30573D-05
 f1 14  1/2 +  f2 40  3/2 -    47582738.64 C  1.57839D+12  2.09027D-03  1.44620D-05
                                           B  1.59239D+12  2.10881D-03  1.45903D-05
 f1 14  1/2 +  f2 41  3/2 -    47582569.35 C  5.34332D+12  7.07625D-03  4.89588D-05
                                           B  5.39008D+12  7.13818D-03  4.93873D-05
 f1 14  1/2 +  f2 42  3/2 -    47580956.37 C  9.78840D+11  1.29638D-03  8.96965D-06
                                           B  9.87436D+11  1.30777D-03  9.04842D-06
 f1 14  1/2 +  f2 43  3/2 -    47578992.43 C  3.02576D+12  4.00767D-03  2.77302D-05
                                           B  3.05351D+12  4.04442D-03  2.79845D-05
 f1 14  1/2 +  f2 44  3/2 -    47576220.26 C  6.91352D+12  9.15814D-03  6.33714D-05
                                           B  6.97635D+12  9.24137D-03  6.39473D-05
 f1 14  1/2 +  f2 45  3/2 -    47571173.53 C  6.30545D+10  8.35441D-05  5.78159D-07
                                           B  6.35248D+10  8.41673D-05  5.82472D-07
 f1 14  1/2 +  f2 46  3/2 -    47570286.28 C  1.61223D+13  2.13620D-02  1.47837D-04
                                           B  1.62672D+13  2.15541D-02  1.49166D-04
 f1 14  1/2 +  f2 47  3/2 -    47567136.13 C  1.63067D+13  2.16092D-02  1.49557D-04
                                           B  1.64530D+13  2.18031D-02  1.50899D-04
 f1 14  1/2 +  f2 48  3/2 -    47566960.17 C  4.61820D+12  6.11997D-03  4.23565D-05
                                           B  4.65884D+12  6.17383D-03  4.27292D-05
 f1 14  1/2 +  f2 49  3/2 -    47564514.32 C  3.76413D+13  4.98869D-02  3.45286D-04
                                           B  3.79665D+13  5.03178D-02  3.48269D-04
 f1 14  1/2 +  f2 50  3/2 -    47563202.45 C  1.06941D+13  1.41740D-02  9.81061D-05
                                           B  1.07859D+13  1.42955D-02  9.89475D-05
 f1 14  1/2 +  f2 51  3/2 -    47559965.29 C  1.42745D+13  1.89219D-02  1.30978D-04
                                           B  1.43946D+13  1.90811D-02  1.32080D-04
 f1 14  1/2 +  f2 52  3/2 -    47555667.93 C  1.40419D+13  1.86170D-02  1.28879D-04
                                           B  1.41718D+13  1.87892D-02  1.30072D-04
 f1 14  1/2 +  f2 53  3/2 -    47554708.65 C  1.95471D+13  2.59168D-02  1.79417D-04
                                           B  1.97185D+13  2.61441D-02  1.80991D-04
 f1 14  1/2 +  f2 54  3/2 -    47553068.91 C  3.75074D+11  4.97334D-04  3.44306D-06
                                           B  3.77703D+11  5.00820D-04  3.46720D-06
 f1 14  1/2 +  f2 55  3/2 -    47547443.52 C  4.23964D+12  5.62293D-03  3.89324D-05
                                           B  4.27250D+12  5.66651D-03  3.92342D-05
 f1 14  1/2 +  f2 56  3/2 -    47545410.27 C  7.40117D+12  9.81682D-03  6.79732D-05
                                           B  7.45969D+12  9.89444D-03  6.85107D-05
 f1 14  1/2 +  f2 57  3/2 -    47542867.01 C  8.66529D+12  1.14948D-02  7.95959D-05
                                           B  8.73457D+12  1.15867D-02  8.02322D-05
 f1 14  1/2 +  f2 58  3/2 -    47541442.19 C  1.91564D+12  2.54131D-03  1.75979D-05
                                           B  1.93188D+12  2.56284D-03  1.77470D-05
 f1 14  1/2 +  f2 59  3/2 -    47538918.00 C  2.24233D+12  2.97501D-03  2.06023D-05
                                           B  2.26067D+12  2.99935D-03  2.07708D-05
 f1 14  1/2 +  f2 60  3/2 -    47533231.38 C  6.19806D+12  8.22524D-03  5.69675D-05
                                           B  6.25277D+12  8.29785D-03  5.74704D-05
 f1 14  1/2 +  f2 61  3/2 -    47529779.89 C  3.10485D+11  4.12095D-04  2.85435D-06
                                           B  3.14297D+11  4.17154D-04  2.88939D-06
 f1 14  1/2 +  f2 62  3/2 -    47526133.63 C  3.28652D+10  4.36274D-05  3.02206D-07
                                           B  3.32397D+10  4.41245D-05  3.05649D-07
 f1 14  1/2 +  f2 63  3/2 -    47521019.07 C  1.77426D+11  2.35577D-04  1.63201D-06
                                           B  1.78544D+11  2.37061D-04  1.64229D-06
 f1 14  1/2 +  f2 64  3/2 -    47518158.27 C  3.83914D+11  5.09803D-04  3.53198D-06
                                           B  3.87229D+11  5.14206D-04  3.56248D-06
 f1 14  1/2 +  f2 65  3/2 -    47516236.74 C  4.12122D+12  5.47306D-03  3.79196D-05
                                           B  4.15878D+12  5.52293D-03  3.82651D-05
 f1 14  1/2 +  f2 66  3/2 -    47513533.75 C  1.34521D+11  1.78666D-04  1.23794D-06
                                           B  1.36164D+11  1.80849D-04  1.25307D-06
 f1 14  1/2 +  f2 67  3/2 -    47508418.77 C  3.12708D+11  4.15419D-04  2.87867D-06
                                           B  3.16046D+11  4.19852D-04  2.90939D-06
 f1 14  1/2 +  f2 68  3/2 -    47504586.66 C  2.38376D+11  3.16723D-04  2.19492D-06
                                           B  2.40883D+11  3.20054D-04  2.21801D-06
 f1 14  1/2 +  f2 69  3/2 -    47497192.29 C  1.55673D+13  2.06903D-02  1.43408D-04
                                           B  1.57167D+13  2.08887D-02  1.44784D-04
 f1 14  1/2 +  f2 70  3/2 -    47494130.25 C  1.09080D+10  1.44995D-05  1.00505D-07
                                           B  1.09842D+10  1.46008D-05  1.01207D-07
 f1 14  1/2 +  f2 71  3/2 -    47488484.50 C  7.26611D+13  9.66080D-02  6.69731D-04
                                           B  7.33397D+13  9.75102D-02  6.75986D-04
 f1 14  1/2 +  f2 72  3/2 -    47482431.44 C  3.17808D+12  4.22655D-03  2.93041D-05
                                           B  3.20859D+12  4.26713D-03  2.95855D-05
 f1 14  1/2 +  f2 73  3/2 -    47477978.82 C  1.24101D+12  1.65074D-03  1.14462D-05
                                           B  1.25364D+12  1.66754D-03  1.15627D-05
 f1 14  1/2 +  f2 74  3/2 -    47472504.34 C  7.39870D+12  9.84371D-03  6.82641D-05
                                           B  7.46075D+12  9.92627D-03  6.88366D-05
 f1 14  1/2 +  f2 75  3/2 -    47467141.67 C  4.83971D+12  6.44052D-03  4.46687D-05
                                           B  4.88338D+12  6.49863D-03  4.50718D-05
 f1 14  1/2 +  f2 76  3/2 -    47448757.53 C  1.48059D+11  1.97184D-04  1.36812D-06
                                           B  1.49367D+11  1.98927D-04  1.38021D-06
 f1 14  1/2 +  f2 77  3/2 -    47434731.42 C  5.85404D+11  7.80101D-04  5.41414D-06
                                           B  5.90668D+11  7.87116D-04  5.46283D-06
 f1 15  1/2 +  f2  1  3/2 -    47761602.55 C  3.07500D+04  4.04181D-11  2.78594D-13
                                           B  3.11173D+04  4.09008D-11  2.81922D-13
 f1 15  1/2 +  f2  2  3/2 -    47733429.87 C  1.68693D+06  2.21993D-09  1.53106D-11
                                           B  1.73224D+06  2.27956D-09  1.57218D-11
 f1 15  1/2 +  f2  3  3/2 -    47723189.56 C  9.92610D+07  1.30680D-07  9.01475D-10
                                           B  1.00173D+08  1.31881D-07  9.09762D-10
 f1 15  1/2 +  f2  4  3/2 -    47721396.94 C  1.11172D+08  1.46371D-07  1.00976D-09
                                           B  1.12725D+08  1.48416D-07  1.02387D-09
 f1 15  1/2 +  f2  5  3/2 -    47713280.81 C  4.19534D+05  5.52556D-10  3.81252D-12
                                           B  4.19244D+05  5.52175D-10  3.80989D-12
 f1 15  1/2 +  f2  6  3/2 -    47710944.91 C  9.83477D+08  1.29544D-06  8.93868D-09
                                           B  9.97464D+08  1.31386D-06  9.06581D-09
 f1 15  1/2 +  f2  7  3/2 -    47708262.51 C  6.19841D+08  8.16547D-07  5.63460D-09
                                           B  6.27579D+08  8.26740D-07  5.70494D-09
 f1 15  1/2 +  f2  8  3/2 -    47706057.26 C  2.16297D+08  2.84965D-07  1.96650D-09
                                           B  2.19586D+08  2.89297D-07  1.99640D-09
 f1 15  1/2 +  f2  9  3/2 -    47701961.69 C  8.58557D+08  1.13132D-06  7.80772D-09
                                           B  8.69166D+08  1.14530D-06  7.90419D-09
 f1 15  1/2 +  f2 10  3/2 -    47697036.72 C  7.78178D+06  1.02561D-08  7.07894D-11
                                           B  7.86999D+06  1.03724D-08  7.15918D-11
 f1 15  1/2 +  f2 11  3/2 -    47693512.44 C  5.67041D+08  7.47452D-07  5.15941D-09
                                           B  5.76481D+08  7.59897D-07  5.24530D-09
 f1 15  1/2 +  f2 12  3/2 -    47689291.49 C  6.21763D+07  8.19731D-08  5.65882D-10
                                           B  6.45070D+07  8.50458D-08  5.87094D-10
 f1 15  1/2 +  f2 13  3/2 -    47687580.92 C  6.06546D+08  7.99726D-07  5.52092D-09
                                           B  6.19068D+08  8.16236D-07  5.63490D-09
 f1 15  1/2 +  f2 14  3/2 -    47681042.37 C  1.52496D+10  2.01119D-05  1.38862D-07
                                           B  1.54355D+10  2.03571D-05  1.40555D-07
 f1 15  1/2 +  f2 15  3/2 -    47677478.96 C  1.64544D+10  2.17041D-05  1.49866D-07
                                           B  1.66926D+10  2.20184D-05  1.52037D-07
 f1 15  1/2 +  f2 16  3/2 -    47676345.57 C  3.04448D+10  4.01602D-05  2.77312D-07
                                           B  3.09330D+10  4.08041D-05  2.81758D-07
 f1 15  1/2 +  f2 17  3/2 -    47673468.84 C  3.37751D+08  4.45586D-07  3.07702D-09
                                           B  3.47531D+08  4.58487D-07  3.16611D-09
 f1 15  1/2 +  f2 18  3/2 -    47666786.64 C  3.79185D+10  5.00389D-05  3.45595D-07
                                           B  3.83877D+10  5.06580D-05  3.49871D-07
 f1 15  1/2 +  f2 19  3/2 -    47661709.32 C  4.91021D+10  6.48110D-05  4.47667D-07
                                           B  4.98751D+10  6.58313D-05  4.54714D-07
 f1 15  1/2 +  f2 20  3/2 -    47659409.91 C  1.37992D+09  1.82156D-06  1.25826D-08
                                           B  1.40242D+09  1.85126D-06  1.27878D-08
 f1 15  1/2 +  f2 21  3/2 -    47657080.73 C  3.47562D+10  4.58844D-05  3.16966D-07
                                           B  3.53051D+10  4.66091D-05  3.21973D-07
 f1 15  1/2 +  f2 22  3/2 -    47655850.74 C  1.59609D+11  2.10724D-04  1.45570D-06
                                           B  1.61355D+11  2.13028D-04  1.47162D-06
 f1 15  1/2 +  f2 23  3/2 -    47651565.63 C  1.64780D+11  2.17590D-04  1.50327D-06
                                           B  1.66629D+11  2.20031D-04  1.52014D-06
 f1 15  1/2 +  f2 24  3/2 -    47646307.94 C  2.29809D+11  3.03526D-04  2.09721D-06
                                           B  2.32092D+11  3.06542D-04  2.11805D-06
 f1 15  1/2 +  f2 25  3/2 -    47644398.47 C  2.26577D+11  2.99281D-04  2.06796D-06
                                           B  2.29483D+11  3.03121D-04  2.09449D-06
 f1 15  1/2 +  f2 26  3/2 -    47643425.80 C  4.04710D+09  5.34596D-06  3.69401D-08
                                           B  4.11654D+09  5.43768D-06  3.75739D-08
 f1 15  1/2 +  f2 27  3/2 -    47642232.93 C  3.43421D+10  4.53660D-05  3.13483D-07
                                           B  3.47660D+10  4.59260D-05  3.17353D-07
 f1 15  1/2 +  f2 28  3/2 -    47640347.64 C  3.08468D+11  4.07519D-04  2.81611D-06
                                           B  3.12467D+11  4.12803D-04  2.85261D-06
 f1 15  1/2 +  f2 29  3/2 -    47639116.94 C  1.59960D+11  2.11335D-04  1.46044D-06
                                           B  1.61932D+11  2.13940D-04  1.47844D-06
 f1 15  1/2 +  f2 30  3/2 -    47635693.97 C  1.85890D+11  2.45628D-04  1.69755D-06
                                           B  1.88366D+11  2.48901D-04  1.72016D-06
 f1 15  1/2 +  f2 31  3/2 -    47632640.52 C  4.70899D+10  6.22310D-05  4.30108D-07
                                           B  4.76120D+10  6.29209D-05  4.34876D-07
 f1 15  1/2 +  f2 32  3/2 -    47630933.11 C  1.23406D+10  1.63096D-05  1.12728D-07
                                           B  1.24332D+10  1.64321D-05  1.13574D-07
 f1 15  1/2 +  f2 33  3/2 -    47628302.31 C  2.76515D+10  3.65491D-05  2.52631D-07
                                           B  2.80588D+10  3.70874D-05  2.56352D-07
 f1 15  1/2 +  f2 34  3/2 -    47627475.77 C  2.61191D+10  3.45248D-05  2.38643D-07
                                           B  2.63485D+10  3.48280D-05  2.40739D-07
 f1 15  1/2 +  f2 35  3/2 -    47626680.59 C  3.74824D+11  4.95467D-04  3.42484D-06
                                           B  3.79411D+11  5.01531D-04  3.46675D-06
 f1 15  1/2 +  f2 36  3/2 -    47625173.14 C  5.63168D+11  7.44480D-04  5.14626D-06
                                           B  5.69390D+11  7.52704D-04  5.20311D-06
 f1 15  1/2 +  f2 37  3/2 -    47624078.80 C  1.01734D+11  1.34493D-04  9.29711D-07
                                           B  1.03067D+11  1.36256D-04  9.41898D-07
 f1 15  1/2 +  f2 38  3/2 -    47623704.58 C  1.83899D+12  2.43121D-03  1.68064D-05
                                           B  1.86152D+12  2.46099D-03  1.70123D-05
 f1 15  1/2 +  f2 39  3/2 -    47619986.41 C  2.59081D+12  3.42566D-03  2.36827D-05
                                           B  2.62129D+12  3.46597D-03  2.39613D-05
 f1 15  1/2 +  f2 40  3/2 -    47616409.37 C  4.38538D+09  5.79938D-06  4.00959D-08
                                           B  4.45403D+09  5.89016D-06  4.07236D-08
 f1 15  1/2 +  f2 41  3/2 -    47616240.08 C  3.38918D+11  4.48201D-04  3.09880D-06
                                           B  3.42097D+11  4.52405D-04  3.12786D-06
 f1 15  1/2 +  f2 42  3/2 -    47614627.10 C  3.63336D+10  4.80524D-05  3.32239D-07
                                           B  3.68709D+10  4.87631D-05  3.37152D-07
 f1 15  1/2 +  f2 43  3/2 -    47612663.15 C  2.97630D+11  3.93658D-04  2.72190D-06
                                           B  3.00138D+11  3.96975D-04  2.74484D-06
 f1 15  1/2 +  f2 44  3/2 -    47609890.99 C  1.53273D+10  2.02749D-05  1.40196D-07
                                           B  1.54894D+10  2.04893D-05  1.41679D-07
 f1 15  1/2 +  f2 45  3/2 -    47604844.26 C  2.51608D+12  3.32898D-03  2.30216D-05
                                           B  2.54242D+12  3.36382D-03  2.32625D-05
 f1 15  1/2 +  f2 46  3/2 -    47603957.00 C  4.65577D+10  6.16018D-05  4.26016D-07
                                           B  4.65162D+10  6.15468D-05  4.25636D-07
 f1 15  1/2 +  f2 47  3/2 -    47600806.86 C  2.26683D+09  2.99971D-06  2.07463D-08
                                           B  2.31815D+09  3.06761D-06  2.12159D-08
 f1 15  1/2 +  f2 48  3/2 -    47600630.90 C  3.44432D+12  4.55791D-03  3.15231D-05
                                           B  3.48214D+12  4.60796D-03  3.18692D-05
 f1 15  1/2 +  f2 49  3/2 -    47598185.05 C  2.20530D+12  2.91861D-03  2.01865D-05
                                           B  2.22467D+12  2.94423D-03  2.03637D-05
 f1 15  1/2 +  f2 50  3/2 -    47596873.18 C  3.54470D+10  4.69149D-05  3.24495D-07
                                           B  3.60370D+10  4.76957D-05  3.29895D-07
 f1 15  1/2 +  f2 51  3/2 -    47593636.02 C  8.09327D+11  1.07131D-03  7.41038D-06
                                           B  8.16313D+11  1.08055D-03  7.47435D-06
 f1 15  1/2 +  f2 52  3/2 -    47589338.66 C  2.23995D+10  2.96556D-05  2.05150D-07
                                           B  2.26462D+10  2.99823D-05  2.07410D-07
 f1 15  1/2 +  f2 53  3/2 -    47588379.38 C  3.72172D+11  4.92753D-04  3.40882D-06
                                           B  3.75620D+11  4.97318D-04  3.44040D-06
 f1 15  1/2 +  f2 54  3/2 -    47586739.63 C  9.67780D+12  1.28142D-02  8.86507D-05
                                           B  9.76701D+12  1.29323D-02  8.94679D-05
 f1 15  1/2 +  f2 55  3/2 -    47581114.24 C  1.32724D+12  1.75780D-03  1.21621D-05
                                           B  1.33730D+12  1.77112D-03  1.22543D-05
 f1 15  1/2 +  f2 56  3/2 -    47579081.00 C  3.44050D+13  4.55698D-02  3.15310D-04
                                           B  3.47180D+13  4.59844D-02  3.18178D-04
 f1 15  1/2 +  f2 57  3/2 -    47576537.74 C  1.45152D+12  1.92276D-03  1.33048D-05
                                           B  1.46438D+12  1.93979D-03  1.34226D-05
 f1 15  1/2 +  f2 58  3/2 -    47575112.91 C  3.37097D+13  4.46564D-02  3.09015D-04
                                           B  3.40074D+13  4.50507D-02  3.11743D-04
 f1 15  1/2 +  f2 59  3/2 -    47572588.73 C  2.02201D+12  2.67891D-03  1.85386D-05
                                           B  2.03911D+12  2.70156D-03  1.86954D-05
 f1 15  1/2 +  f2 60  3/2 -    47566902.11 C  2.84715D+12  3.77301D-03  2.61131D-05
                                           B  2.86955D+12  3.80270D-03  2.63186D-05
 f1 15  1/2 +  f2 61  3/2 -    47563450.61 C  3.43460D+12  4.55215D-03  3.15079D-05
                                           B  3.46709D+12  4.59522D-03  3.18060D-05
 f1 15  1/2 +  f2 62  3/2 -    47559804.36 C  7.33312D+11  9.72068D-04  6.72872D-06
                                           B  7.37913D+11  9.78166D-04  6.77093D-06
 f1 15  1/2 +  f2 63  3/2 -    47554689.80 C  5.13674D+13  6.81066D-02  4.71489D-04
                                           B  5.18093D+13  6.86924D-02  4.75544D-04
 f1 15  1/2 +  f2 64  3/2 -    47551829.00 C  1.95541D+12  2.59294D-03  1.79515D-05
                                           B  1.97073D+12  2.61325D-03  1.80921D-05
 f1 15  1/2 +  f2 65  3/2 -    47549907.46 C  2.66947D+13  3.54009D-02  2.45098D-04
                                           B  2.69232D+13  3.57039D-02  2.47196D-04
 f1 15  1/2 +  f2 66  3/2 -    47547204.48 C  3.78598D+11  5.02130D-04  3.47669D-06
                                           B  3.81004D+11  5.05321D-04  3.49879D-06
 f1 15  1/2 +  f2 67  3/2 -    47542089.50 C  3.04685D+09  4.04187D-06  2.79885D-08
                                           B  3.10066D+09  4.11325D-06  2.84828D-08
 f1 15  1/2 +  f2 68  3/2 -    47538257.39 C  6.96937D+08  9.24687D-07  6.40364D-09
                                           B  6.91804D+08  9.17876D-07  6.35648D-09
 f1 15  1/2 +  f2 69  3/2 -    47530863.02 C  3.54095D+11  4.69955D-04  3.25504D-06
                                           B  3.58041D+11  4.75192D-04  3.29131D-06
 f1 15  1/2 +  f2 70  3/2 -    47527800.98 C  1.05488D+12  1.40022D-03  9.69895D-06
                                           B  1.06445D+12  1.41292D-03  9.78689D-06
 f1 15  1/2 +  f2 71  3/2 -    47522155.23 C  4.46172D+11  5.92376D-04  4.10371D-06
                                           B  4.50840D+11  5.98575D-04  4.14665D-06
 f1 15  1/2 +  f2 72  3/2 -    47516102.17 C  7.24073D+08  9.61587D-07  6.66229D-09
                                           B  5.30074D+08  7.03951D-07  4.87728D-09
 f1 15  1/2 +  f2 73  3/2 -    47511649.55 C  5.77332D+12  7.66854D-03  5.31359D-05
                                           B  5.82630D+12  7.73892D-03  5.36236D-05
 f1 15  1/2 +  f2 74  3/2 -    47506175.07 C  1.59540D+11  2.11961D-04  1.46886D-06
                                           B  1.60243D+11  2.12895D-04  1.47534D-06
 f1 15  1/2 +  f2 75  3/2 -    47500812.40 C  8.80547D+11  1.17014D-03  8.10985D-06
                                           B  8.84191D+11  1.17498D-03  8.14341D-06
 f1 15  1/2 +  f2 76  3/2 -    47482428.26 C  1.27278D+14  1.69269D-01  1.17360D-03
                                           B  1.28384D+14  1.70739D-01  1.18379D-03
 f1 15  1/2 +  f2 77  3/2 -    47468402.14 C  1.81783D+11  2.41897D-04  1.67765D-06
                                           B  1.81397D+11  2.41384D-04  1.67409D-06
 f1  1  3/2 +  f2  1  1/2 -    47570485.07 C  7.21654D+13  1.91237D-01  1.32346D-03
                                           B  7.27961D+13  1.92908D-01  1.33502D-03
 f1  1  3/2 +  f2  2  1/2 -    47563235.23 C  6.53645D+09  1.73267D-05  1.19928D-07
                                           B  6.59139D+09  1.74724D-05  1.20936D-07
 f1  1  3/2 +  f2  3  1/2 -    47560369.18 C  7.33585D+11  1.94481D-03  1.34620D-05
                                           B  7.39679D+11  1.96097D-03  1.35738D-05
 f1  1  3/2 +  f2  4  1/2 -    47557670.93 C  1.04384D+12  2.76763D-03  1.91586D-05
                                           B  1.05239D+12  2.79032D-03  1.93156D-05
 f1  1  3/2 +  f2  5  1/2 -    47549366.75 C  4.93280D+12  1.30834D-02  9.05843D-05
                                           B  4.97149D+12  1.31861D-02  9.12948D-05
 f1  1  3/2 +  f2  6  1/2 -    47543137.77 C  3.14225D+11  8.33647D-04  5.77258D-06
                                           B  3.16609D+11  8.39973D-04  5.81639D-06
 f1  1  3/2 +  f2  7  1/2 -    47539624.41 C  8.59162D+11  2.27972D-03  1.57871D-05
                                           B  8.65542D+11  2.29665D-03  1.59043D-05
 f1  1  3/2 +  f2  8  1/2 -    47526147.76 C  1.06436D+10  2.82579D-05  1.95742D-07
                                           B  1.07172D+10  2.84535D-05  1.97096D-07
 f1  1  3/2 +  f2  9  1/2 -    47522961.29 C  5.74335D+09  1.52502D-05  1.05645D-07
                                           B  5.78195D+09  1.53527D-05  1.06355D-07
 f1  1  3/2 +  f2 10  1/2 -    47511167.40 C  5.07620D+09  1.34854D-05  9.34427D-08
                                           B  5.10780D+09  1.35694D-05  9.40244D-08
 f1  1  3/2 +  f2 11  1/2 -    47504455.50 C  3.17019D+06  8.42432D-09  5.83816D-11
                                           B  3.19328D+06  8.48568D-09  5.88068D-11
 f1  1  3/2 +  f2 12  1/2 -    47502907.01 C  3.19724D+09  8.49674D-06  5.88854D-08
                                           B  3.21541D+09  8.54504D-06  5.92202D-08
 f1  1  3/2 +  f2 13  1/2 -    47500946.05 C  6.72989D+09  1.78863D-05  1.23964D-07
                                           B  6.76926D+09  1.79910D-05  1.24689D-07
 f1  1  3/2 +  f2 14  1/2 -    47496080.24 C  1.07374D+09  2.85432D-06  1.97843D-08
                                           B  1.07981D+09  2.87046D-06  1.98961D-08
 f1  1  3/2 +  f2 15  1/2 -    47492874.14 C  4.88717D+09  1.29933D-05  9.00669D-08
                                           B  4.91367D+09  1.30637D-05  9.05553D-08
 f1  1  3/2 +  f2 16  1/2 -    47486000.41 C  2.72354D+10  7.24304D-05  5.02147D-07
                                           B  2.73763D+10  7.28050D-05  5.04744D-07
 f1  1  3/2 +  f2 17  1/2 -    47480166.77 C  9.80984D+09  2.60949D-05  1.80933D-07
                                           B  9.85921D+09  2.62262D-05  1.81844D-07
 f1  1  3/2 +  f2 18  1/2 -    47477257.31 C  3.17803D+10  8.45482D-05  5.86265D-07
                                           B  3.19354D+10  8.49609D-05  5.89127D-07
 f1  1  3/2 +  f2 19  1/2 -    47474910.90 C  2.86076D+09  7.61150D-06  5.27815D-08
                                           B  2.87414D+09  7.64710D-06  5.30284D-08
 f1  1  3/2 +  f2 20  1/2 -    47470467.36 C  3.06975D+09  8.16909D-06  5.66533D-08
                                           B  3.08402D+09  8.20707D-06  5.69168D-08
 f1  1  3/2 +  f2 21  1/2 -    47463995.53 C  2.53271D+08  6.74179D-07  4.67613D-09
                                           B  2.54392D+08  6.77162D-07  4.69682D-09
 f1  1  3/2 +  f2 22  1/2 -    47461190.09 C  9.14270D+08  2.43397D-06  1.68831D-08
                                           B  9.18014D+08  2.44394D-06  1.69522D-08
 f1  1  3/2 +  f2 23  1/2 -    47457210.12 C  5.18941D+08  1.38175D-06  9.58527D-09
                                           B  5.21142D+08  1.38762D-06  9.62594D-09
 f1  1  3/2 +  f2 24  1/2 -    47457042.59 C  2.58842D+08  6.89209D-07  4.78108D-09
                                           B  2.59909D+08  6.92050D-07  4.80079D-09
 f1  1  3/2 +  f2 25  1/2 -    47450331.88 C  3.33765D+07  8.88955D-08  6.16760D-10
                                           B  3.34727D+07  8.91517D-08  6.18538D-10
 f1  1  3/2 +  f2 26  1/2 -    47448580.18 C  4.15348D+09  1.10633D-05  7.67602D-08
                                           B  4.16767D+09  1.11011D-05  7.70224D-08
 f1  1  3/2 +  f2 27  1/2 -    47446076.99 C  8.52043D+09  2.26975D-05  1.57490D-07
                                           B  8.54807D+09  2.27712D-05  1.58001D-07
 f1  1  3/2 +  f2 28  1/2 -    47445194.10 C  2.30725D+09  6.14650D-06  4.26493D-08
                                           B  2.31558D+09  6.16868D-06  4.28032D-08
 f1  1  3/2 +  f2 29  1/2 -    47437596.29 C  4.24710D+09  1.13179D-05  7.85449D-08
                                           B  4.25989D+09  1.13520D-05  7.87814D-08
 f1  1  3/2 +  f2 30  1/2 -    47428338.63 C  8.35037D+09  2.22611D-05  1.54520D-07
                                           B  8.37230D+09  2.23196D-05  1.54926D-07
 f1  1  3/2 +  f2 31  1/2 -    47422893.71 C  6.59664D+08  1.75899D-06  1.22110D-08
                                           B  6.60990D+08  1.76253D-06  1.22356D-08
 f1  1  3/2 +  f2 32  1/2 -    47415684.50 C  5.13051D+07  1.36847D-07  9.50141D-10
                                           B  5.14071D+07  1.37119D-07  9.52030D-10
 f1  1  3/2 +  f2 33  1/2 -    47415035.30 C  1.26448D+07  3.37285D-08  2.34184D-10
                                           B  1.26121D+07  3.36414D-08  2.33579D-10
 f1  1  3/2 +  f2 34  1/2 -    47401888.80 C  9.37470D+07  2.50198D-07  1.73766D-09
                                           B  9.38814D+07  2.50557D-07  1.74015D-09
 f1  1  3/2 +  f2 35  1/2 -    47399526.22 C  4.68974D+07  1.25175D-07  8.69402D-10
                                           B  4.69437D+07  1.25299D-07  8.70260D-10
 f1  1  3/2 +  f2 36  1/2 -    47391807.86 C  7.59522D+07  2.02792D-07  1.40872D-09
                                           B  7.60105D+07  2.02948D-07  1.40980D-09
 f1  1  3/2 +  f2 37  1/2 -    47381886.29 C  7.41963D+07  1.98187D-07  1.37701D-09
                                           B  7.42516D+07  1.98335D-07  1.37804D-09
 f1  1  3/2 +  f2 38  1/2 -    47379829.09 C  3.33343D+07  8.90474D-08  6.18733D-10
                                           B  3.33408D+07  8.90650D-08  6.18855D-10
 f1  1  3/2 +  f2 39  1/2 -    47375110.95 C  3.71705D+07  9.93153D-08  6.90147D-10
                                           B  3.71815D+07  9.93447D-08  6.90351D-10
 f1  1  3/2 +  f2 40  1/2 -    47369492.57 C  8.80394D+07  2.35287D-07  1.63521D-09
                                           B  8.80564D+07  2.35332D-07  1.63553D-09
 f1  1  3/2 +  f2 41  1/2 -    47361550.38 C  2.13961D+07  5.72006D-08  3.97603D-10
                                           B  2.13810D+07  5.71603D-08  3.97323D-10
 f1  1  3/2 +  f2 42  1/2 -    47342354.66 C  3.13591D+07  8.39039D-08  5.83455D-10
                                           B  3.13446D+07  8.38649D-08  5.83185D-10
 f1  1  3/2 +  f2 43  1/2 -    47326088.82 C  6.21298D+03  1.66347D-11  1.15715D-13
                                           B  6.17949D+03  1.65451D-11  1.15092D-13
 f1  2  3/2 +  f2  1  1/2 -    47576607.58 C  1.29288D+10  3.42521D-05  2.37012D-07
                                           B  1.30970D+10  3.46980D-05  2.40097D-07
 f1  2  3/2 +  f2  2  1/2 -    47569357.74 C  2.09571D+13  5.55385D-02  3.84363D-04
                                           B  2.11600D+13  5.60762D-02  3.88085D-04
 f1  2  3/2 +  f2  3  1/2 -    47566491.68 C  1.04544D+11  2.77086D-04  1.91774D-06
                                           B  1.06784D+11  2.83023D-04  1.95882D-06
 f1  2  3/2 +  f2  4  1/2 -    47563793.43 C  3.00620D+11  7.96860D-04  5.51545D-06
                                           B  3.03428D+11  8.04305D-04  5.56698D-06
 f1  2  3/2 +  f2  5  1/2 -    47555489.26 C  3.32152D+11  8.80750D-04  6.09716D-06
                                           B  3.34691D+11  8.87483D-04  6.14377D-06
 f1  2  3/2 +  f2  6  1/2 -    47549260.28 C  5.89273D+10  1.56296D-04  1.08213D-06
                                           B  5.93689D+10  1.57467D-04  1.09024D-06
 f1  2  3/2 +  f2  7  1/2 -    47545746.91 C  6.94814D+11  1.84316D-03  1.27622D-05
                                           B  7.00555D+11  1.85839D-03  1.28677D-05
 f1  2  3/2 +  f2  8  1/2 -    47532270.27 C  7.83626D+12  2.07993D-02  1.44058D-04
                                           B  7.90767D+12  2.09889D-02  1.45371D-04
 f1  2  3/2 +  f2  9  1/2 -    47529083.80 C  1.24777D+12  3.31234D-03  2.29430D-05
                                           B  1.25928D+12  3.34288D-03  2.31546D-05
 f1  2  3/2 +  f2 10  1/2 -    47517289.90 C  7.51324D+12  1.99545D-02  1.38250D-04
                                           B  7.58486D+12  2.01447D-02  1.39568D-04
 f1  2  3/2 +  f2 11  1/2 -    47510578.00 C  8.99290D+10  2.38911D-04  1.65547D-06
                                           B  9.07007D+10  2.40962D-04  1.66968D-06
 f1  2  3/2 +  f2 12  1/2 -    47509029.52 C  1.12787D+12  2.99656D-03  2.07646D-05
                                           B  1.13906D+12  3.02629D-03  2.09706D-05
 f1  2  3/2 +  f2 13  1/2 -    47507068.55 C  3.42405D+12  9.09790D-03  6.30462D-05
                                           B  3.45759D+12  9.18703D-03  6.36638D-05
 f1  2  3/2 +  f2 14  1/2 -    47502202.74 C  3.05564D+12  8.12067D-03  5.62800D-05
                                           B  3.08499D+12  8.19869D-03  5.68206D-05
 f1  2  3/2 +  f2 15  1/2 -    47498996.64 C  4.13936D+11  1.10023D-03  7.62559D-06
                                           B  4.17695D+11  1.11022D-03  7.69483D-06
 f1  2  3/2 +  f2 16  1/2 -    47492122.91 C  2.72486D+12  7.24469D-03  5.02196D-05
                                           B  2.75073D+12  7.31346D-03  5.06964D-05
 f1  2  3/2 +  f2 17  1/2 -    47486289.28 C  2.92612D+13  7.78168D-02  5.39487D-04
                                           B  2.95349D+13  7.85447D-02  5.44533D-04
 f1  2  3/2 +  f2 18  1/2 -    47483379.82 C  1.63663D+09  4.35297D-06  3.01800D-08
                                           B  1.64150D+09  4.36590D-06  3.02697D-08
 f1  2  3/2 +  f2 19  1/2 -    47481033.40 C  2.29298D+11  6.09928D-04  4.22896D-06
                                           B  2.31621D+11  6.16106D-04  4.27180D-06
 f1  2  3/2 +  f2 20  1/2 -    47476589.87 C  1.42536D+12  3.79214D-03  2.62954D-05
                                           B  1.43854D+12  3.82719D-03  2.65385D-05
 f1  2  3/2 +  f2 21  1/2 -    47470118.03 C  1.77959D+10  4.73584D-05  3.28437D-07
                                           B  1.79321D+10  4.77207D-05  3.30950D-07
 f1  2  3/2 +  f2 22  1/2 -    47467312.60 C  1.48226D+11  3.94506D-04  2.73612D-06
                                           B  1.49555D+11  3.98042D-04  2.76064D-06
 f1  2  3/2 +  f2 23  1/2 -    47463332.62 C  3.09940D+09  8.25046D-06  5.72263D-08
                                           B  3.15823D+09  8.40708D-06  5.83126D-08
 f1  2  3/2 +  f2 24  1/2 -    47463165.10 C  1.03144D+10  2.74566D-05  1.90443D-07
                                           B  1.03699D+10  2.76044D-05  1.91468D-07
 f1  2  3/2 +  f2 25  1/2 -    47456454.38 C  2.65936D+11  7.08117D-04  4.91231D-06
                                           B  2.68558D+11  7.15096D-04  4.96072D-06
 f1  2  3/2 +  f2 26  1/2 -    47454702.69 C  1.26318D+07  3.36376D-08  2.33357D-10
                                           B  1.39669D+07  3.71929D-08  2.58022D-10
 f1  2  3/2 +  f2 27  1/2 -    47452199.49 C  9.35939D+10  2.49260D-04  1.72931D-06
                                           B  9.43307D+10  2.51222D-04  1.74292D-06
 f1  2  3/2 +  f2 28  1/2 -    47451316.60 C  9.50766D+09  2.53218D-05  1.75680D-07
                                           B  9.68771D+09  2.58014D-05  1.79007D-07
 f1  2  3/2 +  f2 29  1/2 -    47443718.79 C  1.14417D+09  3.04826D-06  2.11519D-08
                                           B  1.14303D+09  3.04521D-06  2.11307D-08
 f1  2  3/2 +  f2 30  1/2 -    47434461.14 C  1.90508D+10  5.07741D-05  3.52391D-07
                                           B  1.91847D+10  5.11311D-05  3.54868D-07
 f1  2  3/2 +  f2 31  1/2 -    47429016.21 C  5.86442D+10  1.56334D-04  1.08514D-06
                                           B  5.92665D+10  1.57993D-04  1.09666D-06
 f1  2  3/2 +  f2 32  1/2 -    47421807.01 C  2.24038D+08  5.97424D-07  4.14744D-09
                                           B  2.27327D+08  6.06195D-07  4.20833D-09
 f1  2  3/2 +  f2 33  1/2 -    47421157.80 C  1.28347D+09  3.42261D-06  2.37608D-08
                                           B  1.30306D+09  3.47487D-06  2.41236D-08
 f1  2  3/2 +  f2 34  1/2 -    47408011.31 C  1.30004D+09  3.46872D-06  2.40876D-08
                                           B  1.31346D+09  3.50454D-06  2.43363D-08
 f1  2  3/2 +  f2 35  1/2 -    47405648.73 C  1.29125D+09  3.44562D-06  2.39283D-08
                                           B  1.30148D+09  3.47293D-06  2.41180D-08
 f1  2  3/2 +  f2 36  1/2 -    47397930.37 C  7.84834D+09  2.09497D-05  1.45510D-07
                                           B  7.92594D+09  2.11568D-05  1.46949D-07
 f1  2  3/2 +  f2 37  1/2 -    47388008.80 C  3.25780D+09  8.69972D-06  6.04383D-08
                                           B  3.28912D+09  8.78335D-06  6.10193D-08
 f1  2  3/2 +  f2 38  1/2 -    47385951.60 C  3.51210D+08  9.37961D-07  6.51645D-09
                                           B  3.54418D+08  9.46530D-07  6.57598D-09
 f1  2  3/2 +  f2 39  1/2 -    47381233.46 C  1.98586D+07  5.30460D-08  3.68572D-10
                                           B  1.99365D+07  5.32542D-08  3.70018D-10
 f1  2  3/2 +  f2 40  1/2 -    47375615.07 C  3.90508D+07  1.04337D-07  7.25035D-10
                                           B  3.92429D+07  1.04850D-07  7.28601D-10
 f1  2  3/2 +  f2 41  1/2 -    47367672.89 C  1.56411D+07  4.18042D-08  2.90545D-10
                                           B  1.57289D+07  4.20389D-08  2.92176D-10
 f1  2  3/2 +  f2 42  1/2 -    47348477.16 C  1.08651D+08  2.90630D-07  2.02074D-09
                                           B  1.09669D+08  2.93353D-07  2.03967D-09
 f1  2  3/2 +  f2 43  1/2 -    47332211.32 C  8.25675D+05  2.21011D-09  1.53721D-11
                                           B  8.39635D+05  2.24748D-09  1.56320D-11
 f1  3  3/2 +  f2  1  1/2 -    47580153.44 C  8.47453D+10  2.24482D-04  1.55321D-06
                                           B  8.59661D+10  2.27716D-04  1.57559D-06
 f1  3  3/2 +  f2  2  1/2 -    47572903.60 C  4.73725D+11  1.25523D-03  8.68641D-06
                                           B  4.80000D+11  1.27186D-03  8.80148D-06
 f1  3  3/2 +  f2  3  1/2 -    47570037.55 C  2.95133D+13  7.82111D-02  5.41266D-04
                                           B  2.97908D+13  7.89464D-02  5.46354D-04
 f1  3  3/2 +  f2  4  1/2 -    47567339.30 C  1.92401D+12  5.09926D-03  3.52918D-05
                                           B  1.94221D+12  5.14751D-03  3.56257D-05
 f1  3  3/2 +  f2  5  1/2 -    47559035.12 C  5.08620D+11  1.34848D-03  9.33444D-06
                                           B  5.14885D+11  1.36509D-03  9.44940D-06
 f1  3  3/2 +  f2  6  1/2 -    47552806.14 C  9.65812D+12  2.56129D-02  1.77320D-04
                                           B  9.74732D+12  2.58494D-02  1.78958D-04
 f1  3  3/2 +  f2  7  1/2 -    47549292.78 C  1.38913D+12  3.68444D-03  2.55096D-05
                                           B  1.40235D+12  3.71952D-03  2.57525D-05
 f1  3  3/2 +  f2  8  1/2 -    47535816.13 C  5.94127D+12  1.57672D-02  1.09197D-04
                                           B  5.99336D+12  1.59055D-02  1.10154D-04
 f1  3  3/2 +  f2  9  1/2 -    47532629.66 C  1.20193D+11  3.19016D-04  2.20951D-06
                                           B  1.21510D+11  3.22512D-04  2.23372D-06
 f1  3  3/2 +  f2 10  1/2 -    47520835.77 C  1.75909D+11  4.67130D-04  3.23615D-06
                                           B  1.77857D+11  4.72302D-04  3.27198D-06
 f1  3  3/2 +  f2 11  1/2 -    47514123.87 C  4.39027D+11  1.16617D-03  8.08010D-06
                                           B  4.42918D+11  1.17651D-03  8.15171D-06
 f1  3  3/2 +  f2 12  1/2 -    47512575.38 C  2.00476D+12  5.32553D-03  3.69003D-05
                                           B  2.02399D+12  5.37663D-03  3.72544D-05
 f1  3  3/2 +  f2 13  1/2 -    47510614.42 C  4.28885D+12  1.13940D-02  7.89519D-05
                                           B  4.33183D+12  1.15082D-02  7.97431D-05
 f1  3  3/2 +  f2 14  1/2 -    47505748.61 C  8.09896D+11  2.15206D-03  1.49137D-05
                                           B  8.18139D+11  2.17396D-03  1.50654D-05
 f1  3  3/2 +  f2 15  1/2 -    47502542.51 C  2.77931D+10  7.38621D-05  5.11894D-07
                                           B  2.80567D+10  7.45626D-05  5.16749D-07
 f1  3  3/2 +  f2 16  1/2 -    47495668.78 C  2.71317D+12  7.21252D-03  4.99929D-05
                                           B  2.73985D+12  7.28345D-03  5.04846D-05
 f1  3  3/2 +  f2 17  1/2 -    47489835.14 C  3.26195D+12  8.67349D-03  6.01269D-05
                                           B  3.29016D+12  8.74849D-03  6.06468D-05
 f1  3  3/2 +  f2 18  1/2 -    47486925.68 C  7.10641D+12  1.88982D-02  1.31015D-04
                                           B  7.17376D+12  1.90773D-02  1.32257D-04
 f1  3  3/2 +  f2 19  1/2 -    47484579.27 C  3.67693D+10  9.77909D-05  6.77987D-07
                                           B  3.71054D+10  9.86846D-05  6.84183D-07
 f1  3  3/2 +  f2 20  1/2 -    47480135.73 C  1.26301D+12  3.35969D-03  2.32950D-05
                                           B  1.27440D+12  3.39001D-03  2.35052D-05
 f1  3  3/2 +  f2 21  1/2 -    47473663.90 C  3.50483D+11  9.32566D-04  6.46699D-06
                                           B  3.53836D+11  9.41486D-04  6.52885D-06
 f1  3  3/2 +  f2 22  1/2 -    47470858.46 C  1.22353D+10  3.25594D-05  2.25801D-07
                                           B  1.23432D+10  3.28468D-05  2.27794D-07
 f1  3  3/2 +  f2 23  1/2 -    47466878.49 C  1.44645D+12  3.84981D-03  2.67008D-05
                                           B  1.46002D+12  3.88594D-03  2.69514D-05
 f1  3  3/2 +  f2 24  1/2 -    47466710.96 C  8.85711D+11  2.35739D-03  1.63500D-05
                                           B  8.93848D+11  2.37905D-03  1.65002D-05
 f1  3  3/2 +  f2 25  1/2 -    47460000.25 C  2.39698D+11  6.38155D-04  4.42664D-06
                                           B  2.41907D+11  6.44036D-04  4.46743D-06
 f1  3  3/2 +  f2 26  1/2 -    47458248.55 C  2.16695D+11  5.76958D-04  4.00228D-06
                                           B  2.18620D+11  5.82082D-04  4.03783D-06
 f1  3  3/2 +  f2 27  1/2 -    47455745.36 C  5.73310D+11  1.52662D-03  1.05905D-05
                                           B  5.78207D+11  1.53966D-03  1.06810D-05
 f1  3  3/2 +  f2 28  1/2 -    47454862.47 C  4.59805D+12  1.22442D-02  8.49425D-05
                                           B  4.64110D+12  1.23588D-02  8.57378D-05
 f1  3  3/2 +  f2 29  1/2 -    47447264.66 C  2.28402D+11  6.08407D-04  4.22142D-06
                                           B  2.30373D+11  6.13660D-04  4.25787D-06
 f1  3  3/2 +  f2 30  1/2 -    47438007.01 C  8.90998D+10  2.37433D-04  1.64775D-06
                                           B  8.97840D+10  2.39256D-04  1.66040D-06
 f1  3  3/2 +  f2 31  1/2 -    47432562.08 C  4.55253D+11  1.21344D-03  8.42202D-06
                                           B  4.59635D+11  1.22512D-03  8.50309D-06
 f1  3  3/2 +  f2 32  1/2 -    47425352.87 C  4.62200D+10  1.23233D-04  8.55444D-07
                                           B  4.66500D+10  1.24379D-04  8.63402D-07
 f1  3  3/2 +  f2 33  1/2 -    47424703.67 C  2.60717D+11  6.95150D-04  4.82558D-06
                                           B  2.62987D+11  7.01201D-04  4.86759D-06
 f1  3  3/2 +  f2 34  1/2 -    47411557.18 C  8.10219D+09  2.16148D-05  1.50087D-07
                                           B  8.18283D+09  2.18299D-05  1.51581D-07
 f1  3  3/2 +  f2 35  1/2 -    47409194.59 C  1.56843D+10  4.18464D-05  2.90583D-07
                                           B  1.58091D+10  4.21794D-05  2.92896D-07
 f1  3  3/2 +  f2 36  1/2 -    47401476.23 C  1.34606D+10  3.59251D-05  2.49506D-07
                                           B  1.35833D+10  3.62526D-05  2.51781D-07
 f1  3  3/2 +  f2 37  1/2 -    47391554.66 C  1.30680D+09  3.48921D-06  2.42382D-08
                                           B  1.31950D+09  3.52309D-06  2.44737D-08
 f1  3  3/2 +  f2 38  1/2 -    47389497.46 C  2.86142D+08  7.64074D-07  5.30797D-09
                                           B  2.91024D+08  7.77110D-07  5.39853D-09
 f1  3  3/2 +  f2 39  1/2 -    47384779.32 C  5.71001D+09  1.52502D-05  1.05953D-07
                                           B  5.75532D+09  1.53713D-05  1.06794D-07
 f1  3  3/2 +  f2 40  1/2 -    47379160.94 C  2.35723D+07  6.29717D-08  4.37556D-10
                                           B  2.40337D+07  6.42044D-08  4.46121D-10
 f1  3  3/2 +  f2 41  1/2 -    47371218.75 C  1.38954D+08  3.71330D-07  2.58060D-09
                                           B  1.40228D+08  3.74733D-07  2.60425D-09
 f1  3  3/2 +  f2 42  1/2 -    47352023.03 C  3.33685D+06  8.92438D-09  6.20462D-11
                                           B  3.21371D+06  8.59502D-09  5.97563D-11
 f1  3  3/2 +  f2 43  1/2 -    47335757.19 C  3.56227D+06  9.53381D-09  6.63060D-11
                                           B  3.61439D+06  9.67328D-09  6.72760D-11
 f1  4  3/2 +  f2  1  1/2 -    47583096.30 C  1.54235D+10  4.08504D-05  2.82630D-07
                                           B  1.55179D+10  4.11002D-05  2.84359D-07
 f1  4  3/2 +  f2  2  1/2 -    47575846.46 C  2.67386D+13  7.08408D-02  4.90199D-04
                                           B  2.69731D+13  7.14621D-02  4.94498D-04
 f1  4  3/2 +  f2  3  1/2 -    47572980.41 C  3.34968D+12  8.87565D-03  6.14208D-05
                                           B  3.38083D+12  8.95820D-03  6.19920D-05
 f1  4  3/2 +  f2  4  1/2 -    47570282.15 C  9.78348D+12  2.59263D-02  1.79424D-04
                                           B  9.86893D+12  2.61527D-02  1.80991D-04
 f1  4  3/2 +  f2  5  1/2 -    47561977.98 C  1.06979D+11  2.83594D-04  1.96296D-06
                                           B  1.07995D+11  2.86286D-04  1.98160D-06
 f1  4  3/2 +  f2  6  1/2 -    47555749.00 C  1.22396D+13  3.24548D-02  2.24674D-04
                                           B  1.23412D+13  3.27241D-02  2.26538D-04
 f1  4  3/2 +  f2  7  1/2 -    47552235.63 C  4.56953D+12  1.21185D-02  8.38982D-05
                                           B  4.60559D+12  1.22141D-02  8.45601D-05
 f1  4  3/2 +  f2  8  1/2 -    47538758.99 C  1.61083D+12  4.27437D-03  2.96006D-05
                                           B  1.61960D+12  4.29763D-03  2.97617D-05
 f1  4  3/2 +  f2  9  1/2 -    47535572.52 C  1.04933D+10  2.78480D-05  1.92864D-07
                                           B  1.05038D+10  2.78757D-05  1.93055D-07
 f1  4  3/2 +  f2 10  1/2 -    47523778.62 C  2.33016D+12  6.18703D-03  4.28595D-05
                                           B  2.34974D+12  6.23901D-03  4.32196D-05
 f1  4  3/2 +  f2 11  1/2 -    47517066.73 C  5.39576D+11  1.43308D-03  9.92881D-06
                                           B  5.42836D+11  1.44174D-03  9.98879D-06
 f1  4  3/2 +  f2 12  1/2 -    47515518.24 C  2.67665D+10  7.10948D-05  4.92581D-07
                                           B  2.68322D+10  7.12694D-05  4.93791D-07
 f1  4  3/2 +  f2 13  1/2 -    47513557.28 C  1.86460D+12  4.95300D-03  3.43184D-05
                                           B  1.87482D+12  4.98014D-03  3.45064D-05
 f1  4  3/2 +  f2 14  1/2 -    47508691.47 C  1.91657D+11  5.09209D-04  3.52857D-06
                                           B  1.93541D+11  5.14216D-04  3.56326D-06
 f1  4  3/2 +  f2 15  1/2 -    47505485.37 C  2.05845D+12  5.46979D-03  3.79055D-05
                                           B  2.07185D+12  5.50540D-03  3.81523D-05
 f1  4  3/2 +  f2 16  1/2 -    47498611.64 C  8.48438D+11  2.25515D-03  1.56304D-05
                                           B  8.54344D+11  2.27085D-03  1.57392D-05
 f1  4  3/2 +  f2 17  1/2 -    47492778.00 C  1.19609D+13  3.18001D-02  2.20433D-04
                                           B  1.20558D+13  3.20521D-02  2.22180D-04
 f1  4  3/2 +  f2 18  1/2 -    47489868.54 C  2.96876D+10  7.89388D-05  5.47224D-07
                                           B  3.01598D+10  8.01945D-05  5.55929D-07
 f1  4  3/2 +  f2 19  1/2 -    47487522.13 C  2.47677D+11  6.58635D-04  4.56605D-06
                                           B  2.49332D+11  6.63035D-04  4.59655D-06
 f1  4  3/2 +  f2 20  1/2 -    47483078.59 C  1.31060D+11  3.48586D-04  2.41683D-06
                                           B  1.32644D+11  3.52798D-04  2.44604D-06
 f1  4  3/2 +  f2 21  1/2 -    47476606.75 C  1.49056D+11  3.96560D-04  2.74983D-06
                                           B  1.50062D+11  3.99235D-04  2.76837D-06
 f1  4  3/2 +  f2 22  1/2 -    47473801.32 C  2.36595D+11  6.29530D-04  4.36554D-06
                                           B  2.38115D+11  6.33574D-04  4.39358D-06
 f1  4  3/2 +  f2 23  1/2 -    47469821.35 C  1.48119D+09  3.94178D-06  2.73370D-08
                                           B  1.45882D+09  3.88226D-06  2.69242D-08
 f1  4  3/2 +  f2 24  1/2 -    47469653.82 C  1.30718D+11  3.47873D-04  2.41257D-06
                                           B  1.31059D+11  3.48780D-04  2.41886D-06
 f1  4  3/2 +  f2 25  1/2 -    47462943.11 C  4.35183D+11  1.15846D-03  8.03529D-06
                                           B  4.37343D+11  1.16421D-03  8.07516D-06
 f1  4  3/2 +  f2 26  1/2 -    47461191.41 C  6.60358D+08  1.75801D-06  1.21943D-08
                                           B  6.53980D+08  1.74102D-06  1.20765D-08
 f1  4  3/2 +  f2 27  1/2 -    47458688.22 C  9.85565D+10  2.62405D-04  1.82025D-06
                                           B  9.86449D+10  2.62640D-04  1.82188D-06
 f1  4  3/2 +  f2 28  1/2 -    47457805.33 C  1.05144D+11  2.79955D-04  1.94203D-06
                                           B  1.05126D+11  2.79906D-04  1.94169D-06
 f1  4  3/2 +  f2 29  1/2 -    47450207.51 C  4.34056D+10  1.15608D-04  8.02093D-07
                                           B  4.35118D+10  1.15891D-04  8.04055D-07
 f1  4  3/2 +  f2 30  1/2 -    47440949.86 C  6.96121D+10  1.85480D-04  1.28712D-06
                                           B  6.96935D+10  1.85696D-04  1.28862D-06
 f1  4  3/2 +  f2 31  1/2 -    47435504.94 C  4.40942D+09  1.17515D-05  8.15577D-08
                                           B  4.42246D+09  1.17862D-05  8.17988D-08
 f1  4  3/2 +  f2 32  1/2 -    47428295.73 C  7.67047D+08  2.04486D-06  1.41939D-08
                                           B  7.58230D+08  2.02136D-06  1.40308D-08
 f1  4  3/2 +  f2 33  1/2 -    47427646.52 C  2.47201D+11  6.59029D-04  4.57455D-06
                                           B  2.47747D+11  6.60484D-04  4.58465D-06
 f1  4  3/2 +  f2 34  1/2 -    47414500.03 C  6.10311D+05  1.62797D-09  1.13035D-11
                                           B  7.71726D+05  2.05854D-09  1.42930D-11
 f1  4  3/2 +  f2 35  1/2 -    47412137.45 C  8.21871D+10  2.19251D-04  1.52240D-06
                                           B  8.25559D+10  2.20235D-04  1.52923D-06
 f1  4  3/2 +  f2 36  1/2 -    47404419.09 C  8.58596D+09  2.29123D-05  1.59120D-07
                                           B  8.56812D+09  2.28647D-05  1.58790D-07
 f1  4  3/2 +  f2 37  1/2 -    47394497.52 C  5.75993D+07  1.53773D-07  1.06814D-09
                                           B  5.54397D+07  1.48007D-07  1.02809D-09
 f1  4  3/2 +  f2 38  1/2 -    47392440.32 C  1.98587D+10  5.30213D-05  3.68313D-07
                                           B  1.98516D+10  5.30024D-05  3.68182D-07
 f1  4  3/2 +  f2 39  1/2 -    47387722.18 C  4.34025D+10  1.15905D-04  8.05214D-07
                                           B  4.36294D+10  1.16511D-04  8.09422D-07
 f1  4  3/2 +  f2 40  1/2 -    47382103.80 C  9.71457D+08  2.59485D-06  1.80291D-08
                                           B  9.84286D+08  2.62912D-06  1.82672D-08
 f1  4  3/2 +  f2 41  1/2 -    47374161.61 C  5.11751D+08  1.36739D-06  9.50228D-09
                                           B  5.17837D+08  1.38366D-06  9.61528D-09
 f1  4  3/2 +  f2 42  1/2 -    47354965.88 C  7.47677D+09  1.99941D-05  1.38999D-07
                                           B  7.47231D+09  1.99821D-05  1.38916D-07
 f1  4  3/2 +  f2 43  1/2 -    47338700.05 C  4.49175D+08  1.20199D-06  8.35911D-09
                                           B  4.50566D+08  1.20571D-06  8.38500D-09
 f1  5  3/2 +  f2  1  1/2 -    47586679.15 C  2.96463D+11  7.85087D-04  5.43135D-06
                                           B  2.98714D+11  7.91049D-04  5.47260D-06
 f1  5  3/2 +  f2  2  1/2 -    47579429.31 C  6.43025D+09  1.70336D-05  1.17859D-07
                                           B  6.35231D+09  1.68272D-05  1.16431D-07
 f1  5  3/2 +  f2  3  1/2 -    47576563.26 C  5.14625D+12  1.36340D-02  9.43420D-05
                                           B  5.18769D+12  1.37437D-02  9.51016D-05
 f1  5  3/2 +  f2  4  1/2 -    47573865.00 C  1.28068D+13  3.39330D-02  2.34817D-04
                                           B  1.29180D+13  3.42277D-02  2.36856D-04
 f1  5  3/2 +  f2  5  1/2 -    47565560.83 C  1.47091D+12  3.89868D-03  2.69836D-05
                                           B  1.48121D+12  3.92600D-03  2.71727D-05
 f1  5  3/2 +  f2  6  1/2 -    47559331.85 C  1.55332D+13  4.11820D-02  2.85068D-04
                                           B  1.56519D+13  4.14968D-02  2.87246D-04
 f1  5  3/2 +  f2  7  1/2 -    47555818.48 C  6.54532D+11  1.73557D-03  1.20147D-05
                                           B  6.60858D+11  1.75234D-03  1.21308D-05
 f1  5  3/2 +  f2  8  1/2 -    47542341.84 C  1.01441D+12  2.69134D-03  1.86365D-05
                                           B  1.01949D+12  2.70483D-03  1.87299D-05
 f1  5  3/2 +  f2  9  1/2 -    47539155.37 C  3.71339D+11  9.85338D-04  6.82354D-06
                                           B  3.73653D+11  9.91478D-04  6.86606D-06
 f1  5  3/2 +  f2 10  1/2 -    47527361.47 C  8.60913D+11  2.28554D-03  1.58315D-05
                                           B  8.67619D+11  2.30335D-03  1.59548D-05
 f1  5  3/2 +  f2 11  1/2 -    47520649.58 C  1.41461D+10  3.75655D-05  2.60245D-07
                                           B  1.43635D+10  3.81428D-05  2.64244D-07
 f1  5  3/2 +  f2 12  1/2 -    47519101.09 C  1.84693D+07  4.90491D-08  3.39812D-10
                                           B  3.22166D+07  8.55581D-08  5.92746D-10
 f1  5  3/2 +  f2 13  1/2 -    47517140.13 C  8.29715D+11  2.20367D-03  1.52676D-05
                                           B  8.39371D+11  2.22931D-03  1.54453D-05
 f1  5  3/2 +  f2 14  1/2 -    47512274.32 C  4.39816D+11  1.16836D-03  8.09557D-06
                                           B  4.44007D+11  1.17950D-03  8.17271D-06
 f1  5  3/2 +  f2 15  1/2 -    47509068.22 C  1.27813D+11  3.39578D-04  2.35309D-06
                                           B  1.28415D+11  3.41179D-04  2.36418D-06
 f1  5  3/2 +  f2 16  1/2 -    47502194.49 C  3.57385D+12  9.49788D-03  6.58246D-05
                                           B  3.60271D+12  9.57458D-03  6.63562D-05
 f1  5  3/2 +  f2 17  1/2 -    47496360.85 C  1.64412D+12  4.37049D-03  3.02932D-05
                                           B  1.65939D+12  4.41109D-03  3.05746D-05
 f1  5  3/2 +  f2 18  1/2 -    47493451.39 C  1.22943D+13  3.26855D-02  2.26567D-04
                                           B  1.23866D+13  3.29307D-02  2.28267D-04
 f1  5  3/2 +  f2 19  1/2 -    47491104.98 C  2.55185D+10  6.78498D-05  4.70340D-07
                                           B  2.55955D+10  6.80544D-05  4.71758D-07
 f1  5  3/2 +  f2 20  1/2 -    47486661.44 C  2.85931D+12  7.60389D-03  5.27157D-05
                                           B  2.87969D+12  7.65809D-03  5.30914D-05
 f1  5  3/2 +  f2 21  1/2 -    47480189.60 C  2.46338D+11  6.55275D-04  4.54346D-06
                                           B  2.48429D+11  6.60838D-04  4.58203D-06
 f1  5  3/2 +  f2 22  1/2 -    47477384.17 C  5.38622D+10  1.43294D-04  9.93612D-07
                                           B  5.40234D+10  1.43723D-04  9.96587D-07
 f1  5  3/2 +  f2 23  1/2 -    47473404.20 C  2.55819D+12  6.80690D-03  4.72036D-05
                                           B  2.57601D+12  6.85432D-03  4.75324D-05
 f1  5  3/2 +  f2 24  1/2 -    47473236.67 C  1.45603D+12  3.87428D-03  2.68669D-05
                                           B  1.46632D+12  3.90167D-03  2.70568D-05
 f1  5  3/2 +  f2 25  1/2 -    47466525.96 C  6.80091D+11  1.81013D-03  1.25545D-05
                                           B  6.84181D+11  1.82102D-03  1.26300D-05
 f1  5  3/2 +  f2 26  1/2 -    47464774.26 C  8.13857D+10  2.16632D-04  1.50254D-06
                                           B  8.20802D+10  2.18481D-04  1.51537D-06
 f1  5  3/2 +  f2 27  1/2 -    47462271.07 C  5.77675D+11  1.53781D-03  1.06667D-05
                                           B  5.81706D+11  1.54855D-03  1.07412D-05
 f1  5  3/2 +  f2 28  1/2 -    47461388.18 C  1.09819D+13  2.92357D-02  2.02791D-04
                                           B  1.10517D+13  2.94215D-02  2.04079D-04
 f1  5  3/2 +  f2 29  1/2 -    47453790.36 C  3.34616D+11  8.91091D-04  6.18197D-06
                                           B  3.36944D+11  8.97292D-04  6.22499D-06
 f1  5  3/2 +  f2 30  1/2 -    47444532.71 C  7.47608D+10  1.99168D-04  1.38200D-06
                                           B  7.48192D+10  1.99323D-04  1.38308D-06
 f1  5  3/2 +  f2 31  1/2 -    47439087.78 C  1.63327D+12  4.35214D-03  3.02025D-05
                                           B  1.64206D+12  4.37558D-03  3.03651D-05
 f1  5  3/2 +  f2 32  1/2 -    47431878.58 C  1.48718D+11  3.96407D-04  2.75135D-06
                                           B  1.49456D+11  3.98372D-04  2.76499D-06
 f1  5  3/2 +  f2 33  1/2 -    47431229.37 C  1.23435D+12  3.29024D-03  2.28370D-05
                                           B  1.23989D+12  3.30501D-03  2.29395D-05
 f1  5  3/2 +  f2 34  1/2 -    47418082.88 C  8.48986D+10  2.26428D-04  1.57203D-06
                                           B  8.51900D+10  2.27205D-04  1.57743D-06
 f1  5  3/2 +  f2 35  1/2 -    47415720.30 C  6.57401D+10  1.75349D-04  1.21746D-06
                                           B  6.60067D+10  1.76060D-04  1.22240D-06
 f1  5  3/2 +  f2 36  1/2 -    47408001.94 C  1.92526D+11  5.13694D-04  3.56721D-06
                                           B  1.93277D+11  5.15698D-04  3.58112D-06
 f1  5  3/2 +  f2 37  1/2 -    47398080.37 C  1.02135D+11  2.72628D-04  1.89359D-06
                                           B  1.02567D+11  2.73781D-04  1.90160D-06
 f1  5  3/2 +  f2 38  1/2 -    47396023.17 C  3.06937D+08  8.19376D-07  5.69137D-09
                                           B  3.04056D+08  8.11685D-07  5.63795D-09
 f1  5  3/2 +  f2 39  1/2 -    47391305.03 C  3.04579D+10  8.13242D-05  5.64933D-07
                                           B  3.06059D+10  8.17195D-05  5.67679D-07
 f1  5  3/2 +  f2 40  1/2 -    47385686.65 C  5.72247D+07  1.52830D-07  1.06178D-09
                                           B  5.41185D+07  1.44534D-07  1.00415D-09
 f1  5  3/2 +  f2 41  1/2 -    47377744.46 C  1.82743D+10  4.88214D-05  3.39244D-07
                                           B  1.83613D+10  4.90538D-05  3.40858D-07
 f1  5  3/2 +  f2 42  1/2 -    47358548.73 C  1.01441D+10  2.71228D-05  1.88544D-07
                                           B  1.01495D+10  2.71371D-05  1.88643D-07
 f1  5  3/2 +  f2 43  1/2 -    47342282.90 C  8.73480D+07  2.33707D-07  1.62517D-09
                                           B  8.72240D+07  2.33376D-07  1.62286D-09
 f1  6  3/2 +  f2  1  1/2 -    47597352.61 C  1.24054D+12  3.28370D-03  2.27120D-05
                                           B  1.25468D+12  3.32113D-03  2.29709D-05
 f1  6  3/2 +  f2  2  1/2 -    47590102.77 C  2.74338D+12  7.26391D-03  5.02492D-05
                                           B  2.76984D+12  7.33396D-03  5.07338D-05
 f1  6  3/2 +  f2  3  1/2 -    47587236.71 C  2.92348D+12  7.74172D-03  5.35578D-05
                                           B  2.95171D+12  7.81646D-03  5.40748D-05
 f1  6  3/2 +  f2  4  1/2 -    47584538.46 C  3.19559D+12  8.46325D-03  5.85527D-05
                                           B  3.22323D+12  8.53644D-03  5.90591D-05
 f1  6  3/2 +  f2  5  1/2 -    47576234.29 C  5.75132D+11  1.52372D-03  1.05437D-05
                                           B  5.82248D+11  1.54257D-03  1.06741D-05
 f1  6  3/2 +  f2  6  1/2 -    47570005.31 C  1.29103D+13  3.42128D-02  2.36773D-04
                                           B  1.30262D+13  3.45199D-02  2.38898D-04
 f1  6  3/2 +  f2  7  1/2 -    47566491.94 C  3.62179D+13  9.59928D-02  6.64375D-04
                                           B  3.65498D+13  9.68724D-02  6.70463D-04
 f1  6  3/2 +  f2  8  1/2 -    47553015.30 C  2.97976D+11  7.90210D-04  5.47066D-06
                                           B  3.00401D+11  7.96643D-04  5.51520D-06
 f1  6  3/2 +  f2  9  1/2 -    47549828.83 C  3.84712D+11  1.02037D-03  7.06451D-06
                                           B  3.88113D+11  1.02939D-03  7.12696D-06
 f1  6  3/2 +  f2 10  1/2 -    47538034.93 C  2.24118D+11  5.94720D-04  4.11857D-06
                                           B  2.25707D+11  5.98935D-04  4.14776D-06
 f1  6  3/2 +  f2 11  1/2 -    47531323.04 C  3.42531D+09  9.09198D-06  6.29729D-08
                                           B  3.45264D+09  9.16450D-06  6.34753D-08
 f1  6  3/2 +  f2 12  1/2 -    47529774.55 C  4.20665D+12  1.11666D-02  7.73451D-05
                                           B  4.24625D+12  1.12718D-02  7.80732D-05
 f1  6  3/2 +  f2 13  1/2 -    47527813.58 C  4.73087D+11  1.25592D-03  8.69942D-06
                                           B  4.77174D+11  1.26677D-03  8.77458D-06
 f1  6  3/2 +  f2 14  1/2 -    47522947.78 C  1.36443D+11  3.62296D-04  2.50978D-06
                                           B  1.37559D+11  3.65259D-04  2.53031D-06
 f1  6  3/2 +  f2 15  1/2 -    47519741.67 C  4.21267D+11  1.11873D-03  7.75047D-06
                                           B  4.25235D+11  1.12927D-03  7.82347D-06
 f1  6  3/2 +  f2 16  1/2 -    47512867.94 C  1.04915D+10  2.78698D-05  1.93107D-07
                                           B  1.05306D+10  2.79735D-05  1.93826D-07
 f1  6  3/2 +  f2 17  1/2 -    47507034.31 C  2.73893D+09  7.27751D-06  5.04313D-08
                                           B  2.69866D+09  7.17052D-06  4.96899D-08
 f1  6  3/2 +  f2 18  1/2 -    47504124.85 C  1.97883D+12  5.25852D-03  3.64425D-05
                                           B  1.99507D+12  5.30167D-03  3.67415D-05
 f1  6  3/2 +  f2 19  1/2 -    47501778.43 C  7.07008D+10  1.87898D-04  1.30223D-06
                                           B  7.11814D+10  1.89175D-04  1.31108D-06
 f1  6  3/2 +  f2 20  1/2 -    47497334.90 C  8.70129D+09  2.31293D-05  1.60313D-07
                                           B  8.72349D+09  2.31883D-05  1.60722D-07
 f1  6  3/2 +  f2 21  1/2 -    47490863.06 C  7.51876D+09  1.99914D-05  1.38583D-07
                                           B  7.58956D+09  2.01797D-05  1.39888D-07
 f1  6  3/2 +  f2 22  1/2 -    47488057.63 C  2.55330D+09  6.78971D-06  4.70698D-08
                                           B  2.58858D+09  6.88352D-06  4.77201D-08
 f1  6  3/2 +  f2 23  1/2 -    47484077.65 C  1.28911D+11  3.42857D-04  2.37706D-06
                                           B  1.30052D+11  3.45891D-04  2.39810D-06
 f1  6  3/2 +  f2 24  1/2 -    47483910.13 C  3.28150D+11  8.72765D-04  6.05099D-06
                                           B  3.31124D+11  8.80675D-04  6.10583D-06
 f1  6  3/2 +  f2 25  1/2 -    47477199.42 C  4.10855D+10  1.09304D-04  7.57925D-07
                                           B  4.14945D+10  1.10392D-04  7.65470D-07
 f1  6  3/2 +  f2 26  1/2 -    47475447.72 C  1.56532D+12  4.16468D-03  2.88794D-05
                                           B  1.58015D+12  4.20414D-03  2.91530D-05
 f1  6  3/2 +  f2 27  1/2 -    47472944.52 C  4.53792D+12  1.20749D-02  8.37358D-05
                                           B  4.58052D+12  1.21882D-02  8.45219D-05
 f1  6  3/2 +  f2 28  1/2 -    47472061.63 C  1.12420D+12  2.99147D-03  2.07454D-05
                                           B  1.13449D+12  3.01886D-03  2.09353D-05
 f1  6  3/2 +  f2 29  1/2 -    47464463.82 C  1.51938D+12  4.04433D-03  2.80514D-05
                                           B  1.53384D+12  4.08281D-03  2.83183D-05
 f1  6  3/2 +  f2 30  1/2 -    47455206.17 C  2.30386D+12  6.13487D-03  4.25596D-05
                                           B  2.32597D+12  6.19375D-03  4.29680D-05
 f1  6  3/2 +  f2 31  1/2 -    47449761.24 C  7.35830D+11  1.95987D-03  1.35978D-05
                                           B  7.42610D+11  1.97793D-03  1.37231D-05
 f1  6  3/2 +  f2 32  1/2 -    47442552.04 C  3.67790D+10  9.79899D-05  6.79969D-07
                                           B  3.71204D+10  9.88995D-05  6.86281D-07
 f1  6  3/2 +  f2 33  1/2 -    47441902.83 C  1.25247D+11  3.33703D-04  2.31565D-06
                                           B  1.26364D+11  3.36680D-04  2.33631D-06
 f1  6  3/2 +  f2 34  1/2 -    47428756.34 C  3.36915D+10  8.98163D-05  6.23432D-07
                                           B  3.40189D+10  9.06891D-05  6.29490D-07
 f1  6  3/2 +  f2 35  1/2 -    47426393.76 C  6.96188D+10  1.85611D-04  1.28843D-06
                                           B  7.02521D+10  1.87300D-04  1.30015D-06
 f1  6  3/2 +  f2 36  1/2 -    47418675.40 C  8.89367D+10  2.37192D-04  1.64674D-06
                                           B  8.97757D+10  2.39429D-04  1.66228D-06
 f1  6  3/2 +  f2 37  1/2 -    47408753.83 C  2.19802D+10  5.86451D-05  4.07239D-07
                                           B  2.21982D+10  5.92269D-05  4.11279D-07
 f1  6  3/2 +  f2 38  1/2 -    47406696.63 C  2.45534D+10  6.55165D-05  4.54974D-07
                                           B  2.47851D+10  6.61348D-05  4.59268D-07
 f1  6  3/2 +  f2 39  1/2 -    47401978.49 C  1.36097D+10  3.63224D-05  2.52263D-07
                                           B  1.37362D+10  3.66599D-05  2.54607D-07
 f1  6  3/2 +  f2 40  1/2 -    47396360.10 C  3.14729D+10  8.40164D-05  5.83572D-07
                                           B  3.17727D+10  8.48168D-05  5.89132D-07
 f1  6  3/2 +  f2 41  1/2 -    47388417.92 C  9.30895D+09  2.48584D-05  1.72694D-07
                                           B  9.39789D+09  2.50960D-05  1.74344D-07
 f1  6  3/2 +  f2 42  1/2 -    47369222.19 C  4.57952D+09  1.22390D-05  8.50599D-08
                                           B  4.62364D+09  1.23569D-05  8.58793D-08
 f1  6  3/2 +  f2 43  1/2 -    47352956.36 C  9.18088D+06  2.45532D-08  1.70701D-10
                                           B  9.26630D+06  2.47816D-08  1.72289D-10
 f1  7  3/2 +  f2  1  1/2 -    47603747.37 C  2.33079D+11  6.16791D-04  4.26553D-06
                                           B  2.34466D+11  6.20463D-04  4.29092D-06
 f1  7  3/2 +  f2  2  1/2 -    47596497.53 C  8.62676D+10  2.28358D-04  1.57949D-06
                                           B  8.70817D+10  2.30513D-04  1.59439D-06
 f1  7  3/2 +  f2  3  1/2 -    47593631.48 C  1.15959D+11  3.06990D-04  2.12350D-06
                                           B  1.16954D+11  3.09625D-04  2.14172D-06
 f1  7  3/2 +  f2  4  1/2 -    47590933.23 C  6.77464D+12  1.79372D-02  1.24081D-04
                                           B  6.84357D+12  1.81197D-02  1.25344D-04
 f1  7  3/2 +  f2  5  1/2 -    47582629.05 C  4.94743D+12  1.31039D-02  9.06625D-05
                                           B  4.98636D+12  1.32070D-02  9.13760D-05
 f1  7  3/2 +  f2  6  1/2 -    47576400.07 C  5.09435D+11  1.34966D-03  9.33915D-06
                                           B  5.13217D+11  1.35968D-03  9.40849D-06
 f1  7  3/2 +  f2  7  1/2 -    47572886.71 C  8.37261D+12  2.21850D-02  1.53524D-04
                                           B  8.43425D+12  2.23483D-02  1.54654D-04
 f1  7  3/2 +  f2  8  1/2 -    47559410.06 C  1.64168D+11  4.35244D-04  3.01281D-06
                                           B  1.65498D+11  4.38772D-04  3.03723D-06
 f1  7  3/2 +  f2  9  1/2 -    47556223.59 C  2.37828D+11  6.30617D-04  4.36550D-06
                                           B  2.39417D+11  6.34831D-04  4.39467D-06
 f1  7  3/2 +  f2 10  1/2 -    47544429.70 C  1.00142D+11  2.65664D-04  1.83954D-06
                                           B  1.00951D+11  2.67812D-04  1.85441D-06
 f1  7  3/2 +  f2 11  1/2 -    47537717.80 C  1.37028D+08  3.63623D-07  2.51819D-09
                                           B  1.37220D+08  3.64131D-07  2.52171D-09
 f1  7  3/2 +  f2 12  1/2 -    47536169.31 C  6.20684D+11  1.64718D-03  1.14075D-05
                                           B  6.29818D+11  1.67142D-03  1.15754D-05
 f1  7  3/2 +  f2 13  1/2 -    47534208.35 C  1.05558D+11  2.80154D-04  1.94029D-06
                                           B  1.06793D+11  2.83432D-04  1.96299D-06
 f1  7  3/2 +  f2 14  1/2 -    47529342.54 C  1.00392D+10  2.66497D-05  1.84589D-07
                                           B  1.01767D+10  2.70149D-05  1.87118D-07
 f1  7  3/2 +  f2 15  1/2 -    47526136.44 C  2.78117D+11  7.38379D-04  5.11473D-06
                                           B  2.81175D+11  7.46499D-04  5.17097D-06
 f1  7  3/2 +  f2 16  1/2 -    47519262.71 C  1.72083D+11  4.56999D-04  3.16607D-06
                                           B  1.73370D+11  4.60418D-04  3.18976D-06
 f1  7  3/2 +  f2 17  1/2 -    47513429.07 C  4.01945D+11  1.06771D-03  7.39794D-06
                                           B  4.05337D+11  1.07672D-03  7.46037D-06
 f1  7  3/2 +  f2 18  1/2 -    47510519.61 C  1.32559D+11  3.52165D-04  2.44024D-06
                                           B  1.34749D+11  3.57984D-04  2.48056D-06
 f1  7  3/2 +  f2 19  1/2 -    47508173.20 C  5.86080D+09  1.55718D-05  1.07906D-07
                                           B  5.87258D+09  1.56031D-05  1.08123D-07
 f1  7  3/2 +  f2 20  1/2 -    47503729.66 C  2.09768D+10  5.57445D-05  3.86322D-07
                                           B  2.11560D+10  5.62206D-05  3.89622D-07
 f1  7  3/2 +  f2 21  1/2 -    47497257.83 C  3.72555D+10  9.90309D-05  6.86400D-07
                                           B  3.75491D+10  9.98114D-05  6.91810D-07
 f1  7  3/2 +  f2 22  1/2 -    47494452.39 C  6.43109D+10  1.70969D-04  1.18509D-06
                                           B  6.47940D+10  1.72253D-04  1.19399D-06
 f1  7  3/2 +  f2 23  1/2 -    47490472.42 C  7.53372D+11  2.00315D-03  1.38862D-05
                                           B  7.58833D+11  2.01767D-03  1.39869D-05
 f1  7  3/2 +  f2 24  1/2 -    47490304.89 C  2.90321D+11  7.71946D-04  5.35128D-06
                                           B  2.93363D+11  7.80032D-04  5.40733D-06
 f1  7  3/2 +  f2 25  1/2 -    47483594.18 C  1.51539D+11  4.03048D-04  2.79440D-06
                                           B  1.52789D+11  4.06370D-04  2.81744D-06
 f1  7  3/2 +  f2 26  1/2 -    47481842.48 C  5.93679D+12  1.57912D-02  1.09487D-04
                                           B  5.98368D+12  1.59159D-02  1.10352D-04
 f1  7  3/2 +  f2 27  1/2 -    47479339.29 C  1.61330D+13  4.29165D-02  2.97574D-04
                                           B  1.62605D+13  4.32555D-02  2.99925D-04
 f1  7  3/2 +  f2 28  1/2 -    47478456.40 C  3.62349D+12  9.63943D-03  6.68391D-05
                                           B  3.65222D+12  9.71586D-03  6.73690D-05
 f1  7  3/2 +  f2 29  1/2 -    47470858.59 C  6.80629D+12  1.81123D-02  1.25609D-04
                                           B  6.85710D+12  1.82475D-02  1.26547D-04
 f1  7  3/2 +  f2 30  1/2 -    47461600.94 C  1.48200D+13  3.94530D-02  2.73661D-04
                                           B  1.49211D+13  3.97222D-02  2.75528D-04
 f1  7  3/2 +  f2 31  1/2 -    47456156.01 C  4.42256D+12  1.17762D-02  8.16939D-05
                                           B  4.45196D+12  1.18545D-02  8.22369D-05
 f1  7  3/2 +  f2 32  1/2 -    47448946.80 C  2.34632D+11  6.24958D-04  4.33611D-06
                                           B  2.36137D+11  6.28969D-04  4.36394D-06
 f1  7  3/2 +  f2 33  1/2 -    47448297.60 C  7.63091D+11  2.03260D-03  1.41029D-05
                                           B  7.67899D+11  2.04541D-03  1.41917D-05
 f1  7  3/2 +  f2 34  1/2 -    47435151.11 C  3.89804D+11  1.03888D-03  7.21007D-06
                                           B  3.91927D+11  1.04453D-03  7.24933D-06
 f1  7  3/2 +  f2 35  1/2 -    47432788.52 C  5.55570D+11  1.48081D-03  1.02777D-05
                                           B  5.58699D+11  1.48915D-03  1.03356D-05
 f1  7  3/2 +  f2 36  1/2 -    47425070.16 C  1.03732D+12  2.76576D-03  1.91991D-05
                                           B  1.04261D+12  2.77987D-03  1.92971D-05
 f1  7  3/2 +  f2 37  1/2 -    47415148.60 C  3.65311D+11  9.74420D-04  6.76558D-06
                                           B  3.66978D+11  9.78868D-04  6.79646D-06
 f1  7  3/2 +  f2 38  1/2 -    47413091.39 C  3.13661D+11  8.36724D-04  5.80978D-06
                                           B  3.15093D+11  8.40544D-04  5.83630D-06
 f1  7  3/2 +  f2 39  1/2 -    47408373.25 C  1.82210D+11  4.86160D-04  3.37598D-06
                                           B  1.82993D+11  4.88250D-04  3.39049D-06
 f1  7  3/2 +  f2 40  1/2 -    47402754.87 C  4.89784D+11  1.30712D-03  9.07793D-06
                                           B  4.91765D+11  1.31241D-03  9.11466D-06
 f1  7  3/2 +  f2 41  1/2 -    47394812.68 C  1.89094D+11  5.04816D-04  3.50653D-06
                                           B  1.89787D+11  5.06667D-04  3.51939D-06
 f1  7  3/2 +  f2 42  1/2 -    47375616.96 C  1.07409D+11  2.86978D-04  1.99420D-06
                                           B  1.07712D+11  2.87787D-04  1.99982D-06
 f1  7  3/2 +  f2 43  1/2 -    47359351.12 C  2.57598D+08  6.88729D-07  4.78760D-09
                                           B  2.58154D+08  6.90215D-07  4.79793D-09
 f1  8  3/2 +  f2  1  1/2 -    47615496.88 C  1.35265D+10  3.57772D-05  2.47363D-07
                                           B  1.36950D+10  3.62230D-05  2.50445D-07
 f1  8  3/2 +  f2  2  1/2 -    47608247.05 C  1.31331D+12  3.47472D-03  2.40278D-05
                                           B  1.32705D+12  3.51108D-03  2.42792D-05
 f1  8  3/2 +  f2  3  1/2 -    47605380.99 C  2.41353D+12  6.38645D-03  4.41650D-05
                                           B  2.43929D+12  6.45459D-03  4.46363D-05
 f1  8  3/2 +  f2  4  1/2 -    47602682.74 C  1.42878D+12  3.78112D-03  2.61496D-05
                                           B  1.44297D+12  3.81867D-03  2.64093D-05
 f1  8  3/2 +  f2  5  1/2 -    47594378.57 C  4.83567D+11  1.28016D-03  8.85489D-06
                                           B  4.88904D+11  1.29429D-03  8.95262D-06
 f1  8  3/2 +  f2  6  1/2 -    47588149.59 C  2.15428D+12  5.70455D-03  3.94637D-05
                                           B  2.17749D+12  5.76602D-03  3.98890D-05
 f1  8  3/2 +  f2  7  1/2 -    47584636.22 C  2.90992D+12  7.70664D-03  5.33180D-05
                                           B  2.94058D+12  7.78786D-03  5.38799D-05
 f1  8  3/2 +  f2  8  1/2 -    47571159.58 C  1.75198D+13  4.64259D-02  3.21286D-04
                                           B  1.76743D+13  4.68353D-02  3.24119D-04
 f1  8  3/2 +  f2  9  1/2 -    47567973.11 C  3.40774D+11  9.03140D-04  6.25052D-06
                                           B  3.44798D+11  9.13804D-04  6.32432D-06
 f1  8  3/2 +  f2 10  1/2 -    47556179.21 C  1.48471D+13  3.93681D-02  2.72529D-04
                                           B  1.49699D+13  3.96937D-02  2.74783D-04
 f1  8  3/2 +  f2 11  1/2 -    47549467.31 C  2.02918D+12  5.38203D-03  3.72629D-05
                                           B  2.04539D+12  5.42504D-03  3.75606D-05
 f1  8  3/2 +  f2 12  1/2 -    47547918.83 C  1.86804D+11  4.95496D-04  3.43071D-06
                                           B  1.88226D+11  4.99268D-04  3.45683D-06
 f1  8  3/2 +  f2 13  1/2 -    47545957.86 C  4.50175D+12  1.19419D-02  8.26864D-05
                                           B  4.53655D+12  1.20342D-02  8.33256D-05
 f1  8  3/2 +  f2 14  1/2 -    47541092.05 C  1.30895D+12  3.47298D-03  2.40497D-05
                                           B  1.32015D+12  3.50270D-03  2.42554D-05
 f1  8  3/2 +  f2 15  1/2 -    47537885.95 C  5.66217D+12  1.50252D-02  1.04054D-04
                                           B  5.70945D+12  1.51507D-02  1.04922D-04
 f1  8  3/2 +  f2 16  1/2 -    47531012.22 C  1.32642D+12  3.52084D-03  2.43862D-05
                                           B  1.33897D+12  3.55415D-03  2.46170D-05
 f1  8  3/2 +  f2 17  1/2 -    47525178.59 C  7.12953D+11  1.89292D-03  1.31124D-05
                                           B  7.18796D+11  1.90843D-03  1.32199D-05
 f1  8  3/2 +  f2 18  1/2 -    47522269.13 C  1.19025D+10  3.16056D-05  2.18948D-07
                                           B  1.18969D+10  3.15906D-05  2.18845D-07
 f1  8  3/2 +  f2 19  1/2 -    47519922.71 C  2.40203D+11  6.37889D-04  4.41921D-06
                                           B  2.41415D+11  6.41106D-04  4.44150D-06
 f1  8  3/2 +  f2 20  1/2 -    47515479.18 C  2.38169D+12  6.32606D-03  4.38302D-05
                                           B  2.40020D+12  6.37521D-03  4.41708D-05
 f1  8  3/2 +  f2 21  1/2 -    47509007.34 C  4.10738D+08  1.09127D-06  7.56188D-09
                                           B  4.12579D+08  1.09616D-06  7.59578D-09
 f1  8  3/2 +  f2 22  1/2 -    47506201.90 C  6.95299D+11  1.84752D-03  1.28031D-05
                                           B  7.00596D+11  1.86159D-03  1.29006D-05
 f1  8  3/2 +  f2 23  1/2 -    47502221.93 C  2.48139D+11  6.59455D-04  4.57032D-06
                                           B  2.50728D+11  6.66335D-04  4.61801D-06
 f1  8  3/2 +  f2 24  1/2 -    47502054.41 C  2.01148D+10  5.34575D-05  3.70486D-07
                                           B  2.03798D+10  5.41618D-05  3.75367D-07
 f1  8  3/2 +  f2 25  1/2 -    47495343.69 C  5.58100D+09  1.48364D-05  1.02838D-07
                                           B  5.69966D+09  1.51518D-05  1.05024D-07
 f1  8  3/2 +  f2 26  1/2 -    47493591.99 C  1.56293D+11  4.15516D-04  2.88024D-06
                                           B  1.57532D+11  4.18811D-04  2.90308D-06
 f1  8  3/2 +  f2 27  1/2 -    47491088.80 C  1.63263D+11  4.34091D-04  3.00915D-06
                                           B  1.65040D+11  4.38816D-04  3.04191D-06
 f1  8  3/2 +  f2 28  1/2 -    47490205.91 C  1.67874D+10  4.46368D-05  3.09432D-07
                                           B  1.71913D+10  4.57106D-05  3.16876D-07
 f1  8  3/2 +  f2 29  1/2 -    47482608.10 C  1.47216D+12  3.91564D-03  2.71484D-05
                                           B  1.48551D+12  3.95117D-03  2.73947D-05
 f1  8  3/2 +  f2 30  1/2 -    47473350.45 C  1.92711D+12  5.12772D-03  3.55590D-05
                                           B  1.94332D+12  5.17087D-03  3.58582D-05
 f1  8  3/2 +  f2 31  1/2 -    47467905.52 C  7.17869D+12  1.91057D-02  1.32507D-04
                                           B  7.24086D+12  1.92712D-02  1.33654D-04
 f1  8  3/2 +  f2 32  1/2 -    47460696.32 C  9.41363D+10  2.50615D-04  1.73839D-06
                                           B  9.50272D+10  2.52987D-04  1.75485D-06
 f1  8  3/2 +  f2 33  1/2 -    47460047.11 C  6.45126D+12  1.71754D-02  1.19139D-04
                                           B  6.50657D+12  1.73226D-02  1.20160D-04
 f1  8  3/2 +  f2 34  1/2 -    47446900.62 C  3.49822D+09  9.31858D-06  6.46573D-08
                                           B  3.56636D+09  9.50008D-06  6.59166D-08
 f1  8  3/2 +  f2 35  1/2 -    47444538.04 C  8.01021D+10  2.13397D-04  1.48074D-06
                                           B  8.05371D+10  2.14556D-04  1.48878D-06
 f1  8  3/2 +  f2 36  1/2 -    47436819.68 C  6.96159D+08  1.85522D-06  1.28752D-08
                                           B  6.83942D+08  1.82266D-06  1.26493D-08
 f1  8  3/2 +  f2 37  1/2 -    47426898.11 C  3.08499D+11  8.22474D-04  5.70917D-06
                                           B  3.10903D+11  8.28883D-04  5.75366D-06
 f1  8  3/2 +  f2 38  1/2 -    47424840.91 C  1.32266D+11  3.52657D-04  2.44806D-06
                                           B  1.33635D+11  3.56309D-04  2.47341D-06
 f1  8  3/2 +  f2 39  1/2 -    47420122.76 C  3.94853D+09  1.05300D-05  7.31039D-08
                                           B  3.98675D+09  1.06319D-05  7.38115D-08
 f1  8  3/2 +  f2 40  1/2 -    47414504.38 C  1.49565D+09  3.98956D-06  2.77006D-08
                                           B  1.48469D+09  3.96033D-06  2.74976D-08
 f1  8  3/2 +  f2 41  1/2 -    47406562.20 C  3.19208D+09  8.51756D-06  5.91497D-08
                                           B  3.21998D+09  8.59200D-06  5.96666D-08
 f1  8  3/2 +  f2 42  1/2 -    47387366.47 C  2.06865D+07  5.52432D-08  3.83789D-10
                                           B  1.97996D+07  5.28748D-08  3.67335D-10
 f1  8  3/2 +  f2 43  1/2 -    47371100.63 C  1.38498D+05  3.70113D-10  2.57215D-12
                                           B  7.66003D+04  2.04702D-10  1.42260D-12
 f1  9  3/2 +  f2  1  1/2 -    47617092.87 C  8.53058D+09  2.25616D-05  1.55985D-07
                                           B  8.63231D+09  2.28307D-05  1.57845D-07
 f1  9  3/2 +  f2  2  1/2 -    47609843.03 C  5.28509D+11  1.39822D-03  9.66842D-06
                                           B  5.34066D+11  1.41293D-03  9.77008D-06
 f1  9  3/2 +  f2  3  1/2 -    47606976.98 C  1.17186D+11  3.10063D-04  2.14415D-06
                                           B  1.18524D+11  3.13606D-04  2.16865D-06
 f1  9  3/2 +  f2  4  1/2 -    47604278.72 C  5.00541D+12  1.32454D-02  9.15999D-05
                                           B  5.05659D+12  1.33808D-02  9.25364D-05
 f1  9  3/2 +  f2  5  1/2 -    47595974.55 C  4.78441D+11  1.26650D-03  8.76013D-06
                                           B  4.82803D+11  1.27805D-03  8.84001D-06
 f1  9  3/2 +  f2  6  1/2 -    47589745.57 C  9.22902D+08  2.44369D-06  1.69048D-08
                                           B  9.00340D+08  2.38395D-06  1.64915D-08
 f1  9  3/2 +  f2  7  1/2 -    47586232.20 C  1.23242D+08  3.26373D-07  2.25792D-09
                                           B  1.37436D+08  3.63961D-07  2.51796D-09
 f1  9  3/2 +  f2  8  1/2 -    47572755.56 C  6.70900D+10  1.77770D-04  1.23020D-06
                                           B  6.76533D+10  1.79263D-04  1.24053D-06
 f1  9  3/2 +  f2  9  1/2 -    47569569.09 C  4.84753D+13  1.28463D-01  8.89049D-04
                                           B  4.89042D+13  1.29600D-01  8.96916D-04
 f1  9  3/2 +  f2 10  1/2 -    47557775.19 C  4.06273D+12  1.07719D-02  7.45669D-05
                                           B  4.09544D+12  1.08586D-02  7.51674D-05
 f1  9  3/2 +  f2 11  1/2 -    47551063.30 C  3.38458D+10  8.97640D-05  6.21466D-07
                                           B  3.40930D+10  9.04196D-05  6.26005D-07
 f1  9  3/2 +  f2 12  1/2 -    47549514.81 C  3.78855D+12  1.00484D-02  6.95709D-05
                                           B  3.81819D+12  1.01271D-02  7.01152D-05
 f1  9  3/2 +  f2 13  1/2 -    47547553.84 C  7.06047D+12  1.87282D-02  1.29671D-04
                                           B  7.11520D+12  1.88733D-02  1.30676D-04
 f1  9  3/2 +  f2 14  1/2 -    47542688.04 C  2.61044D+11  6.92572D-04  4.79575D-06
                                           B  2.63361D+11  6.98719D-04  4.83832D-06
 f1  9  3/2 +  f2 15  1/2 -    47539481.93 C  5.46856D+11  1.45105D-03  1.00485D-05
                                           B  5.49949D+11  1.45925D-03  1.01054D-05
 f1  9  3/2 +  f2 16  1/2 -    47532608.20 C  4.34984D+11  1.15454D-03  7.99634D-06
                                           B  4.39098D+11  1.16546D-03  8.07198D-06
 f1  9  3/2 +  f2 17  1/2 -    47526774.57 C  1.48959D+12  3.95465D-03  2.73934D-05
                                           B  1.50065D+12  3.98400D-03  2.75967D-05
 f1  9  3/2 +  f2 18  1/2 -    47523865.11 C  1.08329D+12  2.87633D-03  1.99252D-05
                                           B  1.09016D+12  2.89458D-03  2.00516D-05
 f1  9  3/2 +  f2 19  1/2 -    47521518.69 C  4.65415D+10  1.23588D-04  8.56175D-07
                                           B  4.67604D+10  1.24170D-04  8.60203D-07
 f1  9  3/2 +  f2 20  1/2 -    47517075.16 C  2.82564D+11  7.50472D-04  5.19949D-06
                                           B  2.85011D+11  7.56972D-04  5.24452D-06
 f1  9  3/2 +  f2 21  1/2 -    47510603.32 C  3.74321D+10  9.94446D-05  6.89075D-07
                                           B  3.76614D+10  1.00054D-04  6.93294D-07
 f1  9  3/2 +  f2 22  1/2 -    47507797.89 C  3.15758D+10  8.38963D-05  5.81371D-07
                                           B  3.19000D+10  8.47576D-05  5.87339D-07
 f1  9  3/2 +  f2 23  1/2 -    47503817.92 C  1.20663D+09  3.20653D-06  2.22220D-08
                                           B  1.25801D+09  3.34306D-06  2.31681D-08
 f1  9  3/2 +  f2 24  1/2 -    47503650.39 C  2.24129D+09  5.95610D-06  4.12772D-08
                                           B  2.22761D+09  5.91974D-06  4.10252D-08
 f1  9  3/2 +  f2 25  1/2 -    47496939.68 C  6.75348D+09  1.79521D-05  1.24430D-07
                                           B  6.84493D+09  1.81951D-05  1.26115D-07
 f1  9  3/2 +  f2 26  1/2 -    47495187.98 C  5.22399D+10  1.38874D-04  9.62602D-07
                                           B  5.24088D+10  1.39323D-04  9.65715D-07
 f1  9  3/2 +  f2 27  1/2 -    47492684.79 C  1.54289D+11  4.10203D-04  2.84347D-06
                                           B  1.55623D+11  4.13749D-04  2.86805D-06
 f1  9  3/2 +  f2 28  1/2 -    47491801.89 C  3.81176D+09  1.01346D-05  7.02526D-08
                                           B  3.75118D+09  9.97352D-06  6.91362D-08
 f1  9  3/2 +  f2 29  1/2 -    47484204.08 C  2.80168D+11  7.45140D-04  5.16611D-06
                                           B  2.83033D+11  7.52761D-04  5.21895D-06
 f1  9  3/2 +  f2 30  1/2 -    47474946.43 C  5.50631D+10  1.46504D-04  1.01592D-06
                                           B  5.60036D+10  1.49006D-04  1.03328D-06
 f1  9  3/2 +  f2 31  1/2 -    47469501.50 C  2.90771D+12  7.73820D-03  5.36662D-05
                                           B  2.93153D+12  7.80159D-03  5.41058D-05
 f1  9  3/2 +  f2 32  1/2 -    47462292.30 C  1.45113D+11  3.86302D-04  2.67950D-06
                                           B  1.46063D+11  3.88831D-04  2.69704D-06
 f1  9  3/2 +  f2 33  1/2 -    47461643.09 C  2.64875D+12  7.05137D-03  4.89110D-05
                                           B  2.67004D+12  7.10804D-03  4.93040D-05
 f1  9  3/2 +  f2 34  1/2 -    47448496.60 C  1.43895D+10  3.83282D-05  2.65932D-07
                                           B  1.45048D+10  3.86354D-05  2.68064D-07
 f1  9  3/2 +  f2 35  1/2 -    47446134.02 C  1.34240D+09  3.57601D-06  2.48127D-08
                                           B  1.35912D+09  3.62054D-06  2.51217D-08
 f1  9  3/2 +  f2 36  1/2 -    47438415.66 C  2.79933D+10  7.45953D-05  5.17674D-07
                                           B  2.81275D+10  7.49530D-05  5.20157D-07
 f1  9  3/2 +  f2 37  1/2 -    47428494.09 C  7.19182D+10  1.91725D-04  1.33080D-06
                                           B  7.25371D+10  1.93374D-04  1.34226D-06
 f1  9  3/2 +  f2 38  1/2 -    47426436.89 C  1.07414D+11  2.86377D-04  1.98790D-06
                                           B  1.08213D+11  2.88508D-04  2.00268D-06
 f1  9  3/2 +  f2 39  1/2 -    47421718.75 C  1.09838D+09  2.92897D-06  2.03336D-08
                                           B  1.09278D+09  2.91404D-06  2.02299D-08
 f1  9  3/2 +  f2 40  1/2 -    47416100.36 C  1.04176D+10  2.77865D-05  1.92923D-07
                                           B  1.04193D+10  2.77909D-05  1.92953D-07
 f1  9  3/2 +  f2 41  1/2 -    47408158.18 C  2.06252D+10  5.50313D-05  3.82148D-07
                                           B  2.06959D+10  5.52199D-05  3.83458D-07
 f1  9  3/2 +  f2 42  1/2 -    47388962.45 C  1.22742D+10  3.27759D-05  2.27695D-07
                                           B  1.22998D+10  3.28443D-05  2.28170D-07
 f1  9  3/2 +  f2 43  1/2 -    47372696.62 C  2.66797D+08  7.12923D-07  4.95439D-09
                                           B  2.68734D+08  7.18098D-07  4.99035D-09
 f1 10  3/2 +  f2  1  1/2 -    47622962.40 C  4.39383D+09  1.16179D-05  8.03134D-08
                                           B  4.42775D+09  1.17076D-05  8.09332D-08
 f1 10  3/2 +  f2  2  1/2 -    47615712.56 C  9.70471D+09  2.56685D-05  1.77470D-07
                                           B  9.79309D+09  2.59022D-05  1.79086D-07
 f1 10  3/2 +  f2  3  1/2 -    47612846.51 C  9.78902D+10  2.58946D-04  1.79044D-06
                                           B  9.86890D+10  2.61059D-04  1.80505D-06
 f1 10  3/2 +  f2  4  1/2 -    47610148.26 C  8.79316D+10  2.32629D-04  1.60857D-06
                                           B  8.87833D+10  2.34882D-04  1.62415D-06
 f1 10  3/2 +  f2  5  1/2 -    47601844.08 C  1.08765D+11  2.87847D-04  1.99073D-06
                                           B  1.09549D+11  2.89921D-04  2.00508D-06
 f1 10  3/2 +  f2  6  1/2 -    47595615.10 C  8.32373D+11  2.20344D-03  1.52409D-05
                                           B  8.38687D+11  2.22016D-03  1.53565D-05
 f1 10  3/2 +  f2  7  1/2 -    47592101.74 C  1.43154D+12  3.79012D-03  2.62176D-05
                                           B  1.44270D+12  3.81967D-03  2.64220D-05
 f1 10  3/2 +  f2  8  1/2 -    47578625.09 C  1.23292D+11  3.26610D-04  2.25992D-06
                                           B  1.24332D+11  3.29364D-04  2.27897D-06
 f1 10  3/2 +  f2  9  1/2 -    47575438.62 C  6.90023D+12  1.82817D-02  1.26505D-04
                                           B  6.95677D+12  1.84315D-02  1.27542D-04
 f1 10  3/2 +  f2 10  1/2 -    47563644.73 C  1.15239D+13  3.05470D-02  2.11431D-04
                                           B  1.16193D+13  3.07998D-02  2.13181D-04
 f1 10  3/2 +  f2 11  1/2 -    47556932.83 C  8.90818D+11  2.36199D-03  1.63509D-05
                                           B  8.97871D+11  2.38070D-03  1.64803D-05
 f1 10  3/2 +  f2 12  1/2 -    47555384.34 C  4.76918D+12  1.26463D-02  8.75464D-05
                                           B  4.80809D+12  1.27494D-02  8.82606D-05
 f1 10  3/2 +  f2 13  1/2 -    47553423.38 C  5.35302D+11  1.41956D-03  9.82759D-06
                                           B  5.39553D+11  1.43083D-03  9.90564D-06
 f1 10  3/2 +  f2 14  1/2 -    47548557.57 C  8.05455D+10  2.13641D-04  1.47919D-06
                                           B  8.15494D+10  2.16304D-04  1.49762D-06
 f1 10  3/2 +  f2 15  1/2 -    47545351.47 C  5.95150D+11  1.57880D-03  1.09319D-05
                                           B  5.97769D+11  1.58575D-03  1.09800D-05
 f1 10  3/2 +  f2 16  1/2 -    47538477.74 C  1.18285D+09  3.13876D-06  2.17364D-08
                                           B  1.29550D+09  3.43768D-06  2.38065D-08
 f1 10  3/2 +  f2 17  1/2 -    47532644.10 C  4.82589D+09  1.28089D-05  8.87146D-08
                                           B  4.77261D+09  1.26675D-05  8.77352D-08
 f1 10  3/2 +  f2 18  1/2 -    47529734.64 C  2.21928D+12  5.89114D-03  4.08047D-05
                                           B  2.23605D+12  5.93566D-03  4.11130D-05
 f1 10  3/2 +  f2 19  1/2 -    47527388.23 C  9.50261D+11  2.52274D-03  1.74745D-05
                                           B  9.57636D+11  2.54232D-03  1.76101D-05
 f1 10  3/2 +  f2 20  1/2 -    47522944.69 C  1.20338D+12  3.19531D-03  2.21353D-05
                                           B  1.20898D+12  3.21020D-03  2.22384D-05
 f1 10  3/2 +  f2 21  1/2 -    47516472.86 C  1.03877D+11  2.75899D-04  1.91153D-06
                                           B  1.04541D+11  2.77661D-04  1.92374D-06
 f1 10  3/2 +  f2 22  1/2 -    47513667.42 C  3.64482D+11  9.68180D-04  6.70831D-06
                                           B  3.65915D+11  9.71988D-04  6.73470D-06
 f1 10  3/2 +  f2 23  1/2 -    47509687.45 C  8.28095D+11  2.20006D-03  1.52450D-05
                                           B  8.35433D+11  2.21955D-03  1.53801D-05
 f1 10  3/2 +  f2 24  1/2 -    47509519.92 C  1.13522D+11  3.01604D-04  2.08993D-06
                                           B  1.14599D+11  3.04465D-04  2.10976D-06
 f1 10  3/2 +  f2 25  1/2 -    47502809.21 C  3.30896D+11  8.79367D-04  6.09434D-06
                                           B  3.33566D+11  8.86462D-04  6.14351D-06
 f1 10  3/2 +  f2 26  1/2 -    47501057.51 C  1.34813D+11  3.58296D-04  2.48322D-06
                                           B  1.35965D+11  3.61360D-04  2.50445D-06
 f1 10  3/2 +  f2 27  1/2 -    47498554.32 C  3.31862D+11  8.82094D-04  6.11378D-06
                                           B  3.35183D+11  8.90920D-04  6.17496D-06
 f1 10  3/2 +  f2 28  1/2 -    47497671.43 C  1.40207D+12  3.72686D-03  2.58313D-05
                                           B  1.41306D+12  3.75608D-03  2.60339D-05
 f1 10  3/2 +  f2 29  1/2 -    47490073.62 C  3.33909D+12  8.87851D-03  6.15479D-05
                                           B  3.36647D+12  8.95132D-03  6.20526D-05
 f1 10  3/2 +  f2 30  1/2 -    47480815.96 C  4.07609D+12  1.08424D-02  7.51766D-05
                                           B  4.10758D+12  1.09262D-02  7.57574D-05
 f1 10  3/2 +  f2 31  1/2 -    47475371.04 C  1.48677D+13  3.95573D-02  2.74305D-04
                                           B  1.49854D+13  3.98704D-02  2.76476D-04
 f1 10  3/2 +  f2 32  1/2 -    47468161.83 C  1.62147D+11  4.31541D-04  2.99292D-06
                                           B  1.63598D+11  4.35401D-04  3.01969D-06
 f1 10  3/2 +  f2 33  1/2 -    47467512.63 C  1.86602D+13  4.96641D-02  3.44446D-04
                                           B  1.87952D+13  5.00233D-02  3.46938D-04
 f1 10  3/2 +  f2 34  1/2 -    47454366.13 C  2.36954D+11  6.31001D-04  4.37753D-06
                                           B  2.38352D+11  6.34723D-04  4.40335D-06
 f1 10  3/2 +  f2 35  1/2 -    47452003.55 C  1.08464D+10  2.88866D-05  2.00409D-07
                                           B  1.09596D+10  2.91879D-05  2.02500D-07
 f1 10  3/2 +  f2 36  1/2 -    47444285.19 C  3.83960D+10  1.02291D-04  7.09786D-07
                                           B  3.86310D+10  1.02917D-04  7.14131D-07
 f1 10  3/2 +  f2 37  1/2 -    47434363.62 C  1.59406D+12  4.24850D-03  2.94862D-05
                                           B  1.60273D+12  4.27161D-03  2.96466D-05
 f1 10  3/2 +  f2 38  1/2 -    47432306.42 C  1.51770D+12  4.04534D-03  2.80774D-05
                                           B  1.52582D+12  4.06698D-03  2.82276D-05
 f1 10  3/2 +  f2 39  1/2 -    47427588.28 C  1.01560D+11  2.70755D-04  1.87941D-06
                                           B  1.01962D+11  2.71829D-04  1.88686D-06
 f1 10  3/2 +  f2 40  1/2 -    47421969.90 C  1.52491D+11  4.06633D-04  2.82292D-06
                                           B  1.53025D+11  4.08056D-04  2.83280D-06
 f1 10  3/2 +  f2 41  1/2 -    47414027.71 C  2.86319D+10  7.63756D-05  5.30302D-07
                                           B  2.87671D+10  7.67361D-05  5.32805D-07
 f1 10  3/2 +  f2 42  1/2 -    47394831.99 C  5.74122D+09  1.53271D-05  1.06465D-07
                                           B  5.76567D+09  1.53924D-05  1.06918D-07
 f1 10  3/2 +  f2 43  1/2 -    47378566.15 C  2.34987D+10  6.27767D-05  4.36206D-07
                                           B  2.35461D+10  6.29032D-05  4.37086D-07
 f1 11  3/2 +  f2  1  1/2 -    47628618.18 C  1.63328D+10  4.31760D-05  2.98435D-07
                                           B  1.65168D+10  4.36624D-05  3.01797D-07
 f1 11  3/2 +  f2  2  1/2 -    47621368.34 C  1.83599D+10  4.85493D-05  3.35627D-07
                                           B  1.85604D+10  4.90796D-05  3.39293D-07
 f1 11  3/2 +  f2  3  1/2 -    47618502.28 C  2.14556D+09  5.67423D-06  3.92289D-08
                                           B  2.16878D+09  5.73563D-06  3.96535D-08
 f1 11  3/2 +  f2  4  1/2 -    47615804.03 C  3.51850D+10  9.30621D-05  6.43424D-07
                                           B  3.55594D+10  9.40523D-05  6.50270D-07
 f1 11  3/2 +  f2  5  1/2 -    47607499.86 C  3.43041D+11  9.07638D-04  6.27643D-06
                                           B  3.46585D+11  9.17015D-04  6.34128D-06
 f1 11  3/2 +  f2  6  1/2 -    47601270.88 C  2.27580D+11  6.02302D-04  4.16554D-06
                                           B  2.29868D+11  6.08358D-04  4.20742D-06
 f1 11  3/2 +  f2  7  1/2 -    47597757.51 C  2.24082D+11  5.93132D-04  4.10242D-06
                                           B  2.26305D+11  5.99017D-04  4.14313D-06
 f1 11  3/2 +  f2  8  1/2 -    47584280.87 C  2.17536D+12  5.76133D-03  3.98598D-05
                                           B  2.19565D+12  5.81506D-03  4.02315D-05
 f1 11  3/2 +  f2  9  1/2 -    47581094.40 C  1.55246D+13  4.11215D-02  2.84518D-04
                                           B  1.56673D+13  4.14995D-02  2.87134D-04
 f1 11  3/2 +  f2 10  1/2 -    47569300.50 C  3.16860D+11  8.39715D-04  5.81140D-06
                                           B  3.19614D+11  8.47012D-04  5.86190D-06
 f1 11  3/2 +  f2 11  1/2 -    47562588.60 C  7.61840D+10  2.01953D-04  1.39785D-06
                                           B  7.68242D+10  2.03650D-04  1.40960D-06
 f1 11  3/2 +  f2 12  1/2 -    47561040.12 C  4.50631D+13  1.19464D-01  8.26914D-04
                                           B  4.54387D+13  1.20460D-01  8.33807D-04
 f1 11  3/2 +  f2 13  1/2 -    47559079.15 C  9.98975D+12  2.64853D-02  1.83336D-04
                                           B  1.00722D+13  2.67039D-02  1.84849D-04
 f1 11  3/2 +  f2 14  1/2 -    47554213.34 C  1.61660D+11  4.28689D-04  2.96776D-06
                                           B  1.62960D+11  4.32135D-04  2.99162D-06
 f1 11  3/2 +  f2 15  1/2 -    47551007.24 C  1.22687D+11  3.25385D-04  2.25275D-06
                                           B  1.23663D+11  3.27972D-04  2.27066D-06
 f1 11  3/2 +  f2 16  1/2 -    47544133.51 C  6.16433D+11  1.63535D-03  1.13237D-05
                                           B  6.21141D+11  1.64784D-03  1.14102D-05
 f1 11  3/2 +  f2 17  1/2 -    47538299.88 C  5.27394D+11  1.39948D-03  9.69166D-06
                                           B  5.31288D+11  1.40981D-03  9.76320D-06
 f1 11  3/2 +  f2 18  1/2 -    47535390.42 C  3.75549D+11  9.96667D-04  6.90254D-06
                                           B  3.78283D+11  1.00392D-03  6.95278D-06
 f1 11  3/2 +  f2 19  1/2 -    47533044.00 C  2.36758D+10  6.28393D-05  4.35223D-07
                                           B  2.38450D+10  6.32883D-05  4.38332D-07
 f1 11  3/2 +  f2 20  1/2 -    47528600.47 C  3.04582D+11  8.08561D-04  5.60058D-06
                                           B  3.06703D+11  8.14189D-04  5.63957D-06
 f1 11  3/2 +  f2 21  1/2 -    47522128.63 C  6.60752D+09  1.75454D-05  1.21547D-07
                                           B  6.65170D+09  1.76628D-05  1.22360D-07
 f1 11  3/2 +  f2 22  1/2 -    47519323.20 C  6.48215D+07  1.72146D-07  1.19262D-09
                                           B  6.52589D+07  1.73307D-07  1.20067D-09
 f1 11  3/2 +  f2 23  1/2 -    47515343.22 C  3.12373D+11  8.29705D-04  5.74864D-06
                                           B  3.14380D+11  8.35036D-04  5.78558D-06
 f1 11  3/2 +  f2 24  1/2 -    47515175.70 C  7.40481D+10  1.96683D-04  1.36273D-06
                                           B  7.45169D+10  1.97928D-04  1.37136D-06
 f1 11  3/2 +  f2 25  1/2 -    47508464.99 C  4.62743D+10  1.22946D-04  8.51962D-07
                                           B  4.65583D+10  1.23701D-04  8.57191D-07
 f1 11  3/2 +  f2 26  1/2 -    47506713.29 C  4.27231D+11  1.13519D-03  7.86667D-06
                                           B  4.29842D+11  1.14213D-03  7.91475D-06
 f1 11  3/2 +  f2 27  1/2 -    47504210.09 C  2.45023D+12  6.51119D-03  4.51236D-05
                                           B  2.46483D+12  6.54999D-03  4.53925D-05
 f1 11  3/2 +  f2 28  1/2 -    47503327.20 C  2.12420D+11  5.64500D-04  3.91215D-06
                                           B  2.13681D+11  5.67854D-04  3.93539D-06
 f1 11  3/2 +  f2 29  1/2 -    47495729.39 C  9.09306D+10  2.41723D-04  1.67548D-06
                                           B  9.14469D+10  2.43096D-04  1.68499D-06
 f1 11  3/2 +  f2 30  1/2 -    47486471.74 C  6.24986D+10  1.66207D-04  1.15227D-06
                                           B  6.28300D+10  1.67088D-04  1.15838D-06
 f1 11  3/2 +  f2 31  1/2 -    47481026.81 C  1.65035D+11  4.38988D-04  3.04374D-06
                                           B  1.65857D+11  4.41176D-04  3.05892D-06
 f1 11  3/2 +  f2 32  1/2 -    47473817.61 C  2.06006D+10  5.48137D-05  3.80111D-07
                                           B  2.06895D+10  5.50502D-05  3.81751D-07
 f1 11  3/2 +  f2 33  1/2 -    47473168.40 C  3.03762D+10  8.08268D-05  5.60509D-07
                                           B  3.05206D+10  8.12108D-05  5.63172D-07
 f1 11  3/2 +  f2 34  1/2 -    47460021.91 C  1.04462D+08  2.78111D-07  1.92915D-09
                                           B  1.05213D+08  2.80112D-07  1.94303D-09
 f1 11  3/2 +  f2 35  1/2 -    47457659.33 C  6.29068D+09  1.67495D-05  1.16191D-07
                                           B  6.31589D+09  1.68167D-05  1.16657D-07
 f1 11  3/2 +  f2 36  1/2 -    47449940.97 C  1.96783D+09  5.24124D-06  3.63642D-08
                                           B  1.97279D+09  5.25445D-06  3.64558D-08
 f1 11  3/2 +  f2 37  1/2 -    47440019.40 C  3.58034D+10  9.54009D-05  6.62038D-07
                                           B  3.59148D+10  9.56977D-05  6.64098D-07
 f1 11  3/2 +  f2 38  1/2 -    47437962.20 C  3.25599D+09  8.67659D-06  6.02141D-08
                                           B  3.26691D+09  8.70568D-06  6.04160D-08
 f1 11  3/2 +  f2 39  1/2 -    47433244.06 C  2.44986D+10  6.52971D-05  4.53197D-07
                                           B  2.45679D+10  6.54818D-05  4.54479D-07
 f1 11  3/2 +  f2 40  1/2 -    47427625.67 C  5.10479D+10  1.36092D-04  9.44663D-07
                                           B  5.11828D+10  1.36452D-04  9.47159D-07
 f1 11  3/2 +  f2 41  1/2 -    47419683.49 C  1.95753D+10  5.22046D-05  3.62431D-07
                                           B  1.96184D+10  5.23196D-05  3.63230D-07
 f1 11  3/2 +  f2 42  1/2 -    47400487.76 C  2.08537D+09  5.56589D-06  3.86569D-08
                                           B  2.08871D+09  5.57481D-06  3.87189D-08
 f1 11  3/2 +  f2 43  1/2 -    47384221.93 C  5.77926D+08  1.54356D-06  1.07242D-08
                                           B  5.78250D+08  1.54442D-06  1.07302D-08
 f1 12  3/2 +  f2  1  1/2 -    47633619.27 C  9.82675D+07  2.59717D-07  1.79499D-09
                                           B  9.93829D+07  2.62665D-07  1.81537D-09
 f1 12  3/2 +  f2  2  1/2 -    47626369.44 C  6.78732D+10  1.79441D-04  1.24036D-06
                                           B  6.86278D+10  1.81436D-04  1.25416D-06
 f1 12  3/2 +  f2  3  1/2 -    47623503.38 C  1.05444D+11  2.78803D-04  1.92731D-06
                                           B  1.06601D+11  2.81862D-04  1.94846D-06
 f1 12  3/2 +  f2  4  1/2 -    47620805.13 C  7.08301D+09  1.87302D-05  1.29485D-07
                                           B  7.15990D+09  1.89335D-05  1.30891D-07
 f1 12  3/2 +  f2  5  1/2 -    47612500.96 C  1.28539D+07  3.40024D-08  2.35106D-10
                                           B  1.29838D+07  3.43460D-08  2.37482D-10
 f1 12  3/2 +  f2  6  1/2 -    47606271.98 C  1.39562D+09  3.69281D-06  2.55369D-08
                                           B  1.41005D+09  3.73100D-06  2.58010D-08
 f1 12  3/2 +  f2  7  1/2 -    47602758.61 C  9.26958D+09  2.45309D-05  1.69651D-07
                                           B  9.36295D+09  2.47780D-05  1.71360D-07
 f1 12  3/2 +  f2  8  1/2 -    47589281.96 C  5.10390D+11  1.35146D-03  9.34906D-06
                                           B  5.15263D+11  1.36436D-03  9.43832D-06
 f1 12  3/2 +  f2  9  1/2 -    47586095.50 C  6.80846D+10  1.80305D-04  1.24739D-06
                                           B  6.87263D+10  1.82004D-04  1.25915D-06
 f1 12  3/2 +  f2 10  1/2 -    47574301.60 C  6.36267D+11  1.68582D-03  1.16658D-05
                                           B  6.41929D+11  1.70083D-03  1.17696D-05
 f1 12  3/2 +  f2 11  1/2 -    47567589.70 C  3.72650D+13  9.87634D-02  6.83535D-04
                                           B  3.75861D+13  9.96146D-02  6.89426D-04
 f1 12  3/2 +  f2 12  1/2 -    47566041.21 C  1.79943D+10  4.76935D-05  3.30094D-07
                                           B  1.81486D+10  4.81024D-05  3.32924D-07
 f1 12  3/2 +  f2 13  1/2 -    47564080.25 C  5.42135D+11  1.43703D-03  9.94635D-06
                                           B  5.46731D+11  1.44922D-03  1.00307D-05
 f1 12  3/2 +  f2 14  1/2 -    47559214.44 C  2.68644D+08  7.12238D-07  4.93022D-09
                                           B  2.70886D+08  7.18183D-07  4.97137D-09
 f1 12  3/2 +  f2 15  1/2 -    47556008.34 C  2.38657D+11  6.32821D-04  4.38078D-06
                                           B  2.40600D+11  6.37972D-04  4.41644D-06
 f1 12  3/2 +  f2 16  1/2 -    47549134.61 C  9.70031D+10  2.57287D-04  1.78136D-06
                                           B  9.77600D+10  2.59295D-04  1.79526D-06
 f1 12  3/2 +  f2 17  1/2 -    47543300.97 C  8.29280D+11  2.20009D-03  1.52344D-05
                                           B  8.35557D+11  2.21674D-03  1.53498D-05
 f1 12  3/2 +  f2 18  1/2 -    47540391.52 C  7.19324D+09  1.90861D-05  1.32169D-07
                                           B  7.24717D+09  1.92292D-05  1.33160D-07
 f1 12  3/2 +  f2 19  1/2 -    47538045.10 C  2.01751D+11  5.35367D-04  3.70754D-06
                                           B  2.03237D+11  5.39309D-04  3.73484D-06
 f1 12  3/2 +  f2 20  1/2 -    47533601.56 C  8.49490D+11  2.25463D-03  1.56153D-05
                                           B  8.55592D+11  2.27082D-03  1.57274D-05
 f1 12  3/2 +  f2 21  1/2 -    47527129.73 C  3.98257D+12  1.05730D-02  7.32373D-05
                                           B  4.01008D+12  1.06460D-02  7.37431D-05
 f1 12  3/2 +  f2 22  1/2 -    47524324.29 C  5.08138D+12  1.34917D-02  9.34603D-05
                                           B  5.11587D+12  1.35833D-02  9.40946D-05
 f1 12  3/2 +  f2 23  1/2 -    47520344.32 C  1.72690D+10  4.58593D-05  3.17704D-07
                                           B  1.73819D+10  4.61590D-05  3.19781D-07
 f1 12  3/2 +  f2 24  1/2 -    47520176.79 C  1.44052D+12  3.82543D-03  2.65019D-05
                                           B  1.45003D+12  3.85070D-03  2.66770D-05
 f1 12  3/2 +  f2 25  1/2 -    47513466.08 C  2.31071D+13  6.13805D-02  4.25294D-04
                                           B  2.32532D+13  6.17684D-02  4.27982D-04
 f1 12  3/2 +  f2 26  1/2 -    47511714.38 C  5.61821D+10  1.49250D-04  1.03416D-06
                                           B  5.65343D+10  1.50186D-04  1.04065D-06
 f1 12  3/2 +  f2 27  1/2 -    47509211.19 C  1.17837D+12  3.13071D-03  2.16941D-05
                                           B  1.18561D+12  3.14996D-03  2.18275D-05
 f1 12  3/2 +  f2 28  1/2 -    47508328.30 C  2.28291D+12  6.06550D-03  4.20313D-05
                                           B  2.29685D+12  6.10255D-03  4.22880D-05
 f1 12  3/2 +  f2 29  1/2 -    47500730.49 C  5.01003D+11  1.33155D-03  9.22853D-06
                                           B  5.03910D+11  1.33928D-03  9.28209D-06
 f1 12  3/2 +  f2 30  1/2 -    47491472.84 C  5.17081D+09  1.37482D-05  9.53027D-08
                                           B  5.19855D+09  1.38219D-05  9.58139D-08
 f1 12  3/2 +  f2 31  1/2 -    47486027.91 C  5.26473D+10  1.40011D-04  9.70671D-07
                                           B  5.29115D+10  1.40714D-04  9.75542D-07
 f1 12  3/2 +  f2 32  1/2 -    47478818.70 C  2.59985D+10  6.91618D-05  4.79559D-07
                                           B  2.61241D+10  6.94959D-05  4.81876D-07
 f1 12  3/2 +  f2 33  1/2 -    47478169.50 C  1.91005D+10  5.08129D-05  3.52335D-07
                                           B  1.91937D+10  5.10610D-05  3.54055D-07
 f1 12  3/2 +  f2 34  1/2 -    47465023.01 C  3.02930D+09  8.06328D-06  5.59260D-08
                                           B  3.04298D+09  8.09971D-06  5.61787D-08
 f1 12  3/2 +  f2 35  1/2 -    47462660.42 C  1.52433D+11  4.05783D-04  2.81460D-06
                                           B  1.53049D+11  4.07422D-04  2.82597D-06
 f1 12  3/2 +  f2 36  1/2 -    47454942.07 C  1.22148D+11  3.25268D-04  2.25650D-06
                                           B  1.22609D+11  3.26496D-04  2.26502D-06
 f1 12  3/2 +  f2 37  1/2 -    47445020.50 C  6.00261D+10  1.59910D-04  1.10959D-06
                                           B  6.02254D+10  1.60441D-04  1.11327D-06
 f1 12  3/2 +  f2 38  1/2 -    47442963.30 C  1.20338D+11  3.20609D-04  2.22474D-06
                                           B  1.20732D+11  3.21659D-04  2.23203D-06
 f1 12  3/2 +  f2 39  1/2 -    47438245.15 C  3.12047D+11  8.31536D-04  5.77069D-06
                                           B  3.12994D+11  8.34058D-04  5.78820D-06
 f1 12  3/2 +  f2 40  1/2 -    47432626.77 C  1.05343D+11  2.80782D-04  1.94880D-06
                                           B  1.05642D+11  2.81579D-04  1.95433D-06
 f1 12  3/2 +  f2 41  1/2 -    47424684.59 C  7.35135D+10  1.96009D-04  1.36065D-06
                                           B  7.36982D+10  1.96502D-04  1.36407D-06
 f1 12  3/2 +  f2 42  1/2 -    47405488.86 C  1.97316D+07  5.26529D-08  3.65653D-10
                                           B  1.97695D+07  5.27541D-08  3.66356D-10
 f1 12  3/2 +  f2 43  1/2 -    47389223.02 C  4.20092D+08  1.12177D-06  7.79290D-09
                                           B  4.20450D+08  1.12272D-06  7.79954D-09
 f1 13  3/2 +  f2  1  1/2 -    47636788.47 C  9.87713D+08  2.61014D-06  1.80383D-08
                                           B  1.00180D+09  2.64738D-06  1.82957D-08
 f1 13  3/2 +  f2  2  1/2 -    47629538.63 C  1.04093D+11  2.75160D-04  1.90189D-06
                                           B  1.05563D+11  2.79048D-04  1.92876D-06
 f1 13  3/2 +  f2  3  1/2 -    47626672.58 C  2.96631D+11  7.84214D-04  5.42075D-06
                                           B  3.00763D+11  7.95136D-04  5.49625D-06
 f1 13  3/2 +  f2  4  1/2 -    47623974.33 C  7.17990D+07  1.89839D-07  1.31231D-09
                                           B  7.23586D+07  1.91318D-07  1.32253D-09
 f1 13  3/2 +  f2  5  1/2 -    47615670.15 C  3.58818D+09  9.49058D-06  6.56173D-08
                                           B  3.63281D+09  9.60861D-06  6.64334D-08
 f1 13  3/2 +  f2  6  1/2 -    47609441.17 C  5.08577D+11  1.34551D-03  9.30402D-06
                                           B  5.15408D+11  1.36359D-03  9.42899D-06
 f1 13  3/2 +  f2  7  1/2 -    47605927.81 C  1.20943D+09  3.20019D-06  2.21304D-08
                                           B  1.21624D+09  3.21822D-06  2.22551D-08
 f1 13  3/2 +  f2  8  1/2 -    47592451.16 C  5.34740D+11  1.41574D-03  9.79314D-06
                                           B  5.41095D+11  1.43257D-03  9.90952D-06
 f1 13  3/2 +  f2  9  1/2 -    47589264.69 C  1.96051D+11  5.19122D-04  3.59117D-06
                                           B  1.98223D+11  5.24871D-04  3.63094D-06
 f1 13  3/2 +  f2 10  1/2 -    47577470.80 C  3.33810D+12  8.84330D-03  6.11912D-05
                                           B  3.37269D+12  8.93493D-03  6.18252D-05
 f1 13  3/2 +  f2 11  1/2 -    47570758.90 C  7.38953D+09  1.95819D-05  1.35516D-07
                                           B  7.44529D+09  1.97296D-05  1.36538D-07
 f1 13  3/2 +  f2 12  1/2 -    47569210.41 C  1.38572D+11  3.67234D-04  2.54151D-06
                                           B  1.40413D+11  3.72112D-04  2.57527D-06
 f1 13  3/2 +  f2 13  1/2 -    47567249.45 C  3.16028D+12  8.37583D-03  5.79689D-05
                                           B  3.19383D+12  8.46473D-03  5.85842D-05
 f1 13  3/2 +  f2 14  1/2 -    47562383.64 C  1.35070D+12  3.58056D-03  2.47835D-05
                                           B  1.35967D+12  3.60431D-03  2.49479D-05
 f1 13  3/2 +  f2 15  1/2 -    47559177.54 C  6.31089D+10  1.67317D-04  1.15819D-06
                                           B  6.36287D+10  1.68695D-04  1.16773D-06
 f1 13  3/2 +  f2 16  1/2 -    47552303.81 C  1.53508D+12  4.07103D-03  2.81844D-05
                                           B  1.54839D+12  4.10633D-03  2.84288D-05
 f1 13  3/2 +  f2 17  1/2 -    47546470.17 C  6.95510D+11  1.84495D-03  1.27744D-05
                                           B  7.02110D+11  1.86246D-03  1.28957D-05
 f1 13  3/2 +  f2 18  1/2 -    47543560.71 C  6.79464D+10  1.80261D-04  1.24820D-06
                                           B  6.84924D+10  1.81709D-04  1.25823D-06
 f1 13  3/2 +  f2 19  1/2 -    47541214.30 C  1.08580D+12  2.88088D-03  1.99494D-05
                                           B  1.09781D+12  2.91276D-03  2.01702D-05
 f1 13  3/2 +  f2 20  1/2 -    47536770.76 C  1.98083D+12  5.25660D-03  3.64041D-05
                                           B  1.99741D+12  5.30061D-03  3.67089D-05
 f1 13  3/2 +  f2 21  1/2 -    47530298.93 C  2.64332D+11  7.01659D-04  4.85994D-06
                                           B  2.66754D+11  7.08088D-04  4.90447D-06
 f1 13  3/2 +  f2 22  1/2 -    47527493.49 C  2.82761D+12  7.50667D-03  5.19970D-05
                                           B  2.85222D+12  7.57200D-03  5.24495D-05
 f1 13  3/2 +  f2 23  1/2 -    47523513.52 C  2.21886D+11  5.89157D-04  4.08129D-06
                                           B  2.24508D+11  5.96119D-04  4.12953D-06
 f1 13  3/2 +  f2 24  1/2 -    47523345.99 C  1.02086D+12  2.71062D-03  1.87775D-05
                                           B  1.03129D+12  2.73833D-03  1.89694D-05
 f1 13  3/2 +  f2 25  1/2 -    47516635.28 C  1.35438D+11  3.59723D-04  2.49228D-06
                                           B  1.36781D+11  3.63289D-04  2.51699D-06
 f1 13  3/2 +  f2 26  1/2 -    47514883.58 C  2.56813D+11  6.82143D-04  4.72630D-06
                                           B  2.59046D+11  6.88075D-04  4.76740D-06
 f1 13  3/2 +  f2 27  1/2 -    47512380.39 C  1.82212D+12  4.84040D-03  3.35390D-05
                                           B  1.83939D+12  4.88629D-03  3.38570D-05
 f1 13  3/2 +  f2 28  1/2 -    47511497.50 C  1.53796D+12  4.08570D-03  2.83102D-05
                                           B  1.55428D+12  4.12905D-03  2.86106D-05
 f1 13  3/2 +  f2 29  1/2 -    47503899.69 C  3.10481D+11  8.25077D-04  5.71795D-06
                                           B  3.12972D+11  8.31696D-04  5.76382D-06
 f1 13  3/2 +  f2 30  1/2 -    47494642.04 C  1.42566D+12  3.79003D-03  2.62709D-05
                                           B  1.43813D+12  3.82320D-03  2.65007D-05
 f1 13  3/2 +  f2 31  1/2 -    47489197.11 C  1.42879D+13  3.79923D-02  2.63376D-04
                                           B  1.44123D+13  3.83232D-02  2.65670D-04
 f1 13  3/2 +  f2 32  1/2 -    47481987.90 C  1.62152D+13  4.31302D-02  2.99039D-04
                                           B  1.63588D+13  4.35123D-02  3.01689D-04
 f1 13  3/2 +  f2 33  1/2 -    47481338.70 C  2.44970D+13  6.51605D-02  4.51791D-04
                                           B  2.47142D+13  6.57382D-02  4.55796D-04
 f1 13  3/2 +  f2 34  1/2 -    47468192.21 C  7.62162D+06  2.02843D-08  1.40680D-10
                                           B  6.07849D+06  1.61774D-08  1.12197D-10
 f1 13  3/2 +  f2 35  1/2 -    47465829.62 C  6.78562D+11  1.80611D-03  1.25268D-05
                                           B  6.84416D+11  1.82170D-03  1.26349D-05
 f1 13  3/2 +  f2 36  1/2 -    47458111.26 C  4.34427D+11  1.15668D-03  8.02378D-06
                                           B  4.38394D+11  1.16724D-03  8.09704D-06
 f1 13  3/2 +  f2 37  1/2 -    47448189.70 C  7.92443D+08  2.11080D-06  1.46454D-08
                                           B  7.96423D+08  2.12140D-06  1.47190D-08
 f1 13  3/2 +  f2 38  1/2 -    47446132.49 C  2.29415D+11  6.11136D-04  4.24046D-06
                                           B  2.31108D+11  6.15646D-04  4.27175D-06
 f1 13  3/2 +  f2 39  1/2 -    47441414.35 C  2.93478D+11  7.81948D-04  5.42620D-06
                                           B  2.95671D+11  7.87791D-04  5.46675D-06
 f1 13  3/2 +  f2 40  1/2 -    47435795.97 C  1.35247D+10  3.60441D-05  2.50152D-07
                                           B  1.36942D+10  3.64957D-05  2.53286D-07
 f1 13  3/2 +  f2 41  1/2 -    47427853.78 C  1.62532D+09  4.33302D-06  3.00769D-08
                                           B  1.63172D+09  4.35008D-06  3.01953D-08
 f1 13  3/2 +  f2 42  1/2 -    47408658.06 C  2.47750D+10  6.61021D-05  4.59022D-07
                                           B  2.49915D+10  6.66798D-05  4.63033D-07
 f1 13  3/2 +  f2 43  1/2 -    47392392.22 C  7.12191D+09  1.90150D-05  1.32088D-07
                                           B  7.20132D+09  1.92270D-05  1.33561D-07
 f1 14  3/2 +  f2  1  1/2 -    47645844.93 C  9.44782D+08  2.49574D-06  1.72445D-08
                                           B  9.59017D+08  2.53334D-06  1.75043D-08
 f1 14  3/2 +  f2  2  1/2 -    47638595.09 C  1.15217D+12  3.04451D-03  2.10394D-05
                                           B  1.16619D+12  3.08155D-03  2.12954D-05
 f1 14  3/2 +  f2  3  1/2 -    47635729.04 C  3.45755D+10  9.13736D-05  6.31485D-07
                                           B  3.49966D+10  9.24863D-05  6.39176D-07
 f1 14  3/2 +  f2  4  1/2 -    47633030.79 C  1.36006D+09  3.59467D-06  2.48443D-08
                                           B  1.38731D+09  3.66669D-06  2.53421D-08
 f1 14  3/2 +  f2  5  1/2 -    47624726.61 C  2.38600D+09  6.30845D-06  4.36079D-08
                                           B  2.41010D+09  6.37218D-06  4.40485D-08
 f1 14  3/2 +  f2  6  1/2 -    47618497.63 C  7.66704D+11  2.02766D-03  1.40183D-05
                                           B  7.75041D+11  2.04970D-03  1.41707D-05
 f1 14  3/2 +  f2  7  1/2 -    47614984.27 C  3.13709D+11  8.29771D-04  5.73707D-06
                                           B  3.17716D+11  8.40369D-04  5.81035D-06
 f1 14  3/2 +  f2  8  1/2 -    47601507.62 C  1.39676D+11  3.69655D-04  2.55654D-06
                                           B  1.41182D+11  3.73641D-04  2.58410D-06
 f1 14  3/2 +  f2  9  1/2 -    47598321.15 C  1.25876D+11  3.33178D-04  2.30442D-06
                                           B  1.27464D+11  3.37383D-04  2.33350D-06
 f1 14  3/2 +  f2 10  1/2 -    47586527.26 C  7.61705D+11  2.01714D-03  1.39549D-05
                                           B  7.69058D+11  2.03662D-03  1.40897D-05
 f1 14  3/2 +  f2 11  1/2 -    47579815.36 C  2.93452D+10  7.77336D-05  5.37850D-07
                                           B  2.96408D+10  7.85167D-05  5.43269D-07
 f1 14  3/2 +  f2 12  1/2 -    47578266.87 C  9.67145D+11  2.56208D-03  1.77280D-05
                                           B  9.75607D+11  2.58449D-03  1.78831D-05
 f1 14  3/2 +  f2 13  1/2 -    47576305.91 C  1.11375D+13  2.95068D-02  2.04177D-04
                                           B  1.12419D+13  2.97836D-02  2.06092D-04
 f1 14  3/2 +  f2 14  1/2 -    47571440.10 C  1.05259D+13  2.78923D-02  1.93025D-04
                                           B  1.06197D+13  2.81410D-02  1.94746D-04
 f1 14  3/2 +  f2 15  1/2 -    47568234.00 C  6.03745D+12  1.60006D-02  1.10738D-04
                                           B  6.09312D+12  1.61482D-02  1.11759D-04
 f1 14  3/2 +  f2 16  1/2 -    47561360.27 C  2.11981D+12  5.61960D-03  3.88980D-05
                                           B  2.14132D+12  5.67664D-03  3.92928D-05
 f1 14  3/2 +  f2 17  1/2 -    47555526.63 C  4.90237D+12  1.29993D-02  8.99904D-05
                                           B  4.94280D+12  1.31066D-02  9.07327D-05
 f1 14  3/2 +  f2 18  1/2 -    47552617.17 C  4.84496D+12  1.28487D-02  8.89529D-05
                                           B  4.88488D+12  1.29546D-02  8.96858D-05
 f1 14  3/2 +  f2 19  1/2 -    47550270.76 C  4.66243D+11  1.23658D-03  8.56143D-06
                                           B  4.70015D+11  1.24659D-03  8.63069D-06
 f1 14  3/2 +  f2 20  1/2 -    47545827.22 C  5.26778D+11  1.39740D-03  9.67572D-06
                                           B  5.30922D+11  1.40839D-03  9.75184D-06
 f1 14  3/2 +  f2 21  1/2 -    47539355.39 C  1.41468D+11  3.75380D-04  2.59952D-06
[truncated: 4,371,277 more chars]
