# Supplementary material for: Ab Initio Manganese Kα and Kβ Energy Eigenvalues, Shake-Off Probabilities, Auger Rates, with Convergence Tests
Source: Molecules. 2024 Sep 4;29(17):4199. doi: 10.3390/molecules29174199 (PMC11487437; doi:10.3390/molecules29174199)
Supplement: Supplementary file 1 [file molecules-29-04199-s001.zip › Mn_Ka_4s-5f.ct]

 Transition between files:
 f1 = iMn_Ka_4s-4s
 f2 = fMn_Ka_4s-4s


 Electric 2**( 1)-pole transitions
 =================================

    Upper         Lower 
File Lev J  P File Lev J  P    E (Kays)        A (s-1)        gf          S
 f1  1  1/2 +  f2  1  1/2 -  47587080.84 C  2.84007D+11  3.76044D-04  2.60151D-06
                                         B  2.86902D+11  3.79878D-04  2.62803D-06
 f1  1  1/2 +  f2  2  1/2 -  47568030.01 C  1.80037D+13  2.38572D-02  1.65113D-04
                                         B  1.81636D+13  2.40691D-02  1.66579D-04
 f1  1  1/2 +  f2  3  1/2 -  47567138.93 C  2.68617D+12  3.55965D-03  2.46364D-05
                                         B  2.71076D+12  3.59223D-03  2.48618D-05
 f1  1  1/2 +  f2  4  1/2 -  47563322.64 C  4.11719D+13  5.45688D-02  3.77700D-04
                                         B  4.15272D+13  5.50397D-02  3.80960D-04
 f1  1  1/2 +  f2  5  1/2 -  47562729.21 C  1.05428D+13  1.39737D-02  9.67209D-05
                                         B  1.06366D+13  1.40980D-02  9.75811D-05
 f1  1  1/2 +  f2  6  1/2 -  47559207.24 C  2.59857D+12  3.44471D-03  2.38448D-05
                                         B  2.62435D+12  3.47889D-03  2.40814D-05
 f1  1  1/2 +  f2  7  1/2 -  47554041.28 C  3.66255D+12  4.85620D-03  3.36190D-05
                                         B  3.69429D+12  4.89829D-03  3.39104D-05
 f1  1  1/2 +  f2  8  1/2 -  47550428.74 C  8.67678D+12  1.15063D-02  7.96634D-05
                                         B  8.74802D+12  1.16008D-02  8.03175D-05
 f1  1  1/2 +  f2  9  1/2 -  47547191.69 C  1.31834D+12  1.74849D-03  1.21064D-05
                                         B  1.32852D+12  1.76200D-03  1.21999D-05
 f1  1  1/2 +  f2 10  1/2 -  47543419.47 C  7.78861D+09  1.03316D-05  7.15405D-08
                                         B  7.80636D+09  1.03551D-05  7.17035D-08
 f1  1  1/2 +  f2 11  1/2 -  47542350.13 C  5.66071D+12  7.50927D-03  5.19987D-05
                                         B  5.70674D+12  7.57032D-03  5.24215D-05
 f1  2  1/2 +  f2  1  1/2 -  47589578.33 C  8.58654D+10  1.13680D-04  7.86405D-07
                                         B  8.65169D+10  1.14542D-04  7.92371D-07
 f1  2  1/2 +  f2  2  1/2 -  47570527.49 C  7.73139D+11  1.02440D-03  7.08936D-06
                                         B  7.81615D+11  1.03563D-03  7.16708D-06
 f1  2  1/2 +  f2  3  1/2 -  47569636.42 C  7.78972D+12  1.03217D-02  7.14325D-05
                                         B  7.87076D+12  1.04290D-02  7.21756D-05
 f1  2  1/2 +  f2  4  1/2 -  47565820.13 C  1.50563D+12  1.99533D-03  1.38101D-05
                                         B  1.52036D+12  2.01486D-03  1.39452D-05
 f1  2  1/2 +  f2  5  1/2 -  47565226.70 C  1.10322D+13  1.46208D-02  1.01195D-04
                                         B  1.11314D+13  1.47523D-02  1.02104D-04
 f1  2  1/2 +  f2  6  1/2 -  47561704.73 C  2.51018D+13  3.32719D-02  2.30301D-04
                                         B  2.53357D+13  3.35819D-02  2.32447D-04
 f1  2  1/2 +  f2  7  1/2 -  47556538.77 C  4.74359D+12  6.28889D-03  4.35351D-05
                                         B  4.78857D+12  6.34852D-03  4.39479D-05
 f1  2  1/2 +  f2  8  1/2 -  47552926.23 C  6.68317D+12  8.86167D-03  6.13499D-05
                                         B  6.74645D+12  8.94559D-03  6.19309D-05
 f1  2  1/2 +  f2  9  1/2 -  47549689.18 C  4.64114D+12  6.15484D-03  4.26133D-05
                                         B  4.68918D+12  6.21856D-03  4.30544D-05
 f1  2  1/2 +  f2 10  1/2 -  47545916.96 C  3.09622D+09  4.10670D-06  2.84351D-08
                                         B  3.09605D+09  4.10647D-06  2.84336D-08
 f1  2  1/2 +  f2 11  1/2 -  47544847.62 C  2.76528D+11  3.66792D-04  2.53976D-06
                                         B  2.80470D+11  3.72021D-04  2.57597D-06
 f1  3  1/2 +  f2  1  1/2 -  47590399.88 C  4.45142D+11  5.89315D-04  4.07665D-06
                                         B  4.50366D+11  5.96231D-04  4.12449D-06
 f1  3  1/2 +  f2  2  1/2 -  47571349.04 C  7.32896D+10  9.71045D-05  6.72000D-07
                                         B  7.44929D+10  9.86987D-05  6.83033D-07
 f1  3  1/2 +  f2  3  1/2 -  47570457.97 C  5.00500D+12  6.63158D-03  4.58939D-05
                                         B  5.04756D+12  6.68798D-03  4.62842D-05
 f1  3  1/2 +  f2  4  1/2 -  47566641.68 C  2.78158D+11  3.68617D-04  2.55122D-06
                                         B  2.79707D+11  3.70669D-04  2.56542D-06
 f1  3  1/2 +  f2  5  1/2 -  47566048.25 C  2.26466D+13  3.00121D-02  2.07718D-04
                                         B  2.28475D+13  3.02784D-02  2.09561D-04
 f1  3  1/2 +  f2  6  1/2 -  47562526.27 C  2.43404D+13  3.22616D-02  2.23304D-04
                                         B  2.45356D+13  3.25203D-02  2.25095D-04
 f1  3  1/2 +  f2  7  1/2 -  47557360.32 C  3.83522D+12  5.08443D-03  3.51965D-05
                                         B  3.86829D+12  5.12828D-03  3.55001D-05
 f1  3  1/2 +  f2  8  1/2 -  47553747.78 C  5.10034D+12  6.76265D-03  4.68175D-05
                                         B  5.14017D+12  6.81547D-03  4.71831D-05
 f1  3  1/2 +  f2  9  1/2 -  47550510.73 C  6.74384D+11  8.94303D-04  6.19163D-06
                                         B  6.78533D+11  8.99804D-04  6.22972D-06
 f1  3  1/2 +  f2 10  1/2 -  47546738.51 C  2.48464D+10  3.29541D-05  2.28173D-07
                                         B  2.50896D+10  3.32767D-05  2.30407D-07
 f1  3  1/2 +  f2 11  1/2 -  47545669.17 C  5.71777D+11  7.58390D-04  5.25118D-06
                                         B  5.77295D+11  7.65709D-04  5.30186D-06
 f1  4  1/2 +  f2  1  1/2 -  47594708.49 C  2.43099D+12  3.21776D-03  2.22572D-05
                                         B  2.45164D+12  3.24510D-03  2.24463D-05
 f1  4  1/2 +  f2  2  1/2 -  47575657.65 C  7.13479D+10  9.45147D-05  6.54019D-07
                                         B  7.19246D+10  9.52787D-05  6.59305D-07
 f1  4  1/2 +  f2  3  1/2 -  47574766.58 C  6.24035D+10  8.26692D-05  5.72061D-07
                                         B  6.29740D+10  8.34249D-05  5.77291D-07
 f1  4  1/2 +  f2  4  1/2 -  47570950.29 C  8.82922D+12  1.16984D-02  8.09581D-05
                                         B  8.90668D+12  1.18010D-02  8.16684D-05
 f1  4  1/2 +  f2  5  1/2 -  47570356.86 C  1.48877D+13  1.97261D-02  1.36515D-04
                                         B  1.50232D+13  1.99058D-02  1.37758D-04
 f1  4  1/2 +  f2  6  1/2 -  47566834.89 C  8.88186D+12  1.17702D-02  8.14619D-05
                                         B  8.96426D+12  1.18794D-02  8.22177D-05
 f1  4  1/2 +  f2  7  1/2 -  47561668.93 C  1.07284D+12  1.42202D-03  9.84295D-06
                                         B  1.08540D+12  1.43868D-03  9.95821D-06
 f1  4  1/2 +  f2  8  1/2 -  47558056.39 C  5.55527D+12  7.36452D-03  5.09795D-05
                                         B  5.59573D+12  7.41816D-03  5.13508D-05
 f1  4  1/2 +  f2  9  1/2 -  47554819.34 C  2.25698D+11  2.99244D-04  2.07161D-06
                                         B  2.27936D+11  3.02212D-04  2.09215D-06
 f1  4  1/2 +  f2 10  1/2 -  47551047.12 C  3.42182D+12  4.53758D-03  3.14152D-05
                                         B  3.45385D+12  4.58006D-03  3.17093D-05
 f1  4  1/2 +  f2 11  1/2 -  47549977.78 C  1.16333D+12  1.54273D-03  1.06811D-05
                                         B  1.17362D+12  1.55638D-03  1.07756D-05
 f1  5  1/2 +  f2  1  1/2 -  47594860.28 C  4.73411D+12  6.26622D-03  4.33432D-05
                                         B  4.78378D+12  6.33197D-03  4.37980D-05
 f1  5  1/2 +  f2  2  1/2 -  47575809.44 C  9.47863D+08  1.25563D-06  8.68862D-09
                                         B  9.51286D+08  1.26016D-06  8.71999D-09
 f1  5  1/2 +  f2  3  1/2 -  47574918.37 C  3.54889D+10  4.70137D-05  3.25329D-07
                                         B  3.58112D+10  4.74406D-05  3.28282D-07
 f1  5  1/2 +  f2  4  1/2 -  47571102.08 C  1.25587D+13  1.66398D-02  1.15154D-04
                                         B  1.26793D+13  1.67995D-02  1.16259D-04
 f1  5  1/2 +  f2  5  1/2 -  47570508.64 C  1.09001D+13  1.44425D-02  9.99491D-05
                                         B  1.10009D+13  1.45761D-02  1.00874D-04
 f1  5  1/2 +  f2  6  1/2 -  47566986.67 C  4.17953D+12  5.53865D-03  3.83331D-05
                                         B  4.21606D+12  5.58706D-03  3.86681D-05
 f1  5  1/2 +  f2  7  1/2 -  47561820.72 C  1.39269D+12  1.84597D-03  1.27774D-05
                                         B  1.41026D+12  1.86927D-03  1.29386D-05
 f1  5  1/2 +  f2  8  1/2 -  47558208.17 C  1.07740D+13  1.42828D-02  9.88701D-05
                                         B  1.08774D+13  1.44199D-02  9.98191D-05
 f1  5  1/2 +  f2  9  1/2 -  47554971.12 C  1.21008D+11  1.60439D-04  1.11068D-06
                                         B  1.22697D+11  1.62679D-04  1.12619D-06
 f1  5  1/2 +  f2 10  1/2 -  47551198.91 C  1.37497D+12  1.82330D-03  1.26233D-05
                                         B  1.38641D+12  1.83846D-03  1.27283D-05
 f1  5  1/2 +  f2 11  1/2 -  47550129.56 C  1.17556D+11  1.55894D-04  1.07932D-06
                                         B  1.18181D+11  1.56723D-04  1.08506D-06
 f1  6  1/2 +  f2  1  1/2 -  47598229.47 C  2.79000D+13  3.69242D-02  2.55385D-04
                                         B  2.81853D+13  3.73017D-02  2.57996D-04
 f1  6  1/2 +  f2  2  1/2 -  47579178.64 C  3.85348D+12  5.10395D-03  3.53155D-05
                                         B  3.88995D+12  5.15226D-03  3.56497D-05
 f1  6  1/2 +  f2  3  1/2 -  47578287.56 C  3.73530D+10  4.94761D-05  3.42344D-07
                                         B  3.77346D+10  4.99816D-05  3.45841D-07
 f1  6  1/2 +  f2  4  1/2 -  47574471.27 C  3.40105D+12  4.50561D-03  3.11785D-05
                                         B  3.43419D+12  4.54950D-03  3.14822D-05
 f1  6  1/2 +  f2  5  1/2 -  47573877.84 C  1.28693D+12  1.70493D-03  1.17981D-05
                                         B  1.29953D+12  1.72161D-03  1.19136D-05
 f1  6  1/2 +  f2  6  1/2 -  47570355.87 C  1.11278D+11  1.47443D-04  1.02038D-06
                                         B  1.12150D+11  1.48598D-04  1.02838D-06
 f1  6  1/2 +  f2  7  1/2 -  47565189.91 C  2.92692D+13  3.87900D-02  2.68477D-04
                                         B  2.95394D+13  3.91482D-02  2.70955D-04
 f1  6  1/2 +  f2  8  1/2 -  47561577.37 C  3.66518D+13  4.85815D-02  3.36271D-04
                                         B  3.69777D+13  4.90134D-02  3.39261D-04
 f1  6  1/2 +  f2  9  1/2 -  47558340.32 C  1.25873D+12  1.66866D-03  1.15509D-05
                                         B  1.26910D+12  1.68241D-03  1.16461D-05
 f1  6  1/2 +  f2 10  1/2 -  47554568.10 C  2.87490D+13  3.81176D-02  2.63882D-04
                                         B  2.89893D+13  3.84362D-02  2.66087D-04
 f1  6  1/2 +  f2 11  1/2 -  47553498.76 C  5.58366D+11  7.40358D-04  5.12549D-06
                                         B  5.63261D+11  7.46849D-04  5.17042D-06
 f1  7  1/2 +  f2  1  1/2 -  47605006.23 C  8.65763D+07  1.14546D-07  7.92145D-10
                                         B  8.74106D+07  1.15650D-07  7.99778D-10
 f1  7  1/2 +  f2  2  1/2 -  47585955.39 C  1.88585D+13  2.49711D-02  1.72757D-04
                                         B  1.90416D+13  2.52135D-02  1.74433D-04
 f1  7  1/2 +  f2  3  1/2 -  47585064.32 C  3.14385D+12  4.16302D-03  2.88014D-05
                                         B  3.17590D+12  4.20546D-03  2.90950D-05
 f1  7  1/2 +  f2  4  1/2 -  47581248.03 C  5.41554D+10  7.17229D-05  4.96246D-07
                                         B  5.47997D+10  7.25762D-05  5.02150D-07
 f1  7  1/2 +  f2  5  1/2 -  47580654.60 C  2.69019D+12  3.56296D-03  2.46522D-05
                                         B  2.71507D+12  3.59590D-03  2.48801D-05
 f1  7  1/2 +  f2  6  1/2 -  47577132.63 C  1.69696D+11  2.24782D-04  1.55539D-06
                                         B  1.71335D+11  2.26953D-04  1.57041D-06
 f1  7  1/2 +  f2  7  1/2 -  47571966.67 C  1.48346D+11  1.96545D-04  1.36015D-06
                                         B  1.49527D+11  1.98109D-04  1.37097D-06
 f1  7  1/2 +  f2  8  1/2 -  47568354.13 C  7.38188D+12  9.78180D-03  6.76981D-05
                                         B  7.45093D+12  9.87330D-03  6.83313D-05
 f1  7  1/2 +  f2  9  1/2 -  47565117.08 C  6.70431D+13  8.88515D-02  6.14967D-04
                                         B  6.76528D+13  8.96596D-02  6.20560D-04
 f1  7  1/2 +  f2 10  1/2 -  47561344.86 C  8.64717D+12  1.14618D-02  7.93368D-05
                                         B  8.72462D+12  1.15645D-02  8.00474D-05
 f1  7  1/2 +  f2 11  1/2 -  47560275.52 C  6.34188D+12  8.40653D-03  5.81899D-05
                                         B  6.39347D+12  8.47491D-03  5.86633D-05
 f1  8  1/2 +  f2  1  1/2 -  47606106.59 C  3.68261D+10  4.87212D-05  3.36923D-07
                                         B  3.72221D+10  4.92452D-05  3.40547D-07
 f1  8  1/2 +  f2  2  1/2 -  47587055.75 C  9.64156D+12  1.27661D-02  8.83169D-05
                                         B  9.73659D+12  1.28919D-02  8.91874D-05
 f1  8  1/2 +  f2  3  1/2 -  47586164.68 C  9.16490D+11  1.21354D-03  8.39555D-06
                                         B  9.26465D+11  1.22675D-03  8.48692D-06
 f1  8  1/2 +  f2  4  1/2 -  47582348.39 C  4.20580D+11  5.56987D-04  3.85367D-06
                                         B  4.24778D+11  5.62547D-04  3.89214D-06
 f1  8  1/2 +  f2  5  1/2 -  47581754.95 C  1.18156D+11  1.56481D-04  1.08267D-06
                                         B  1.19137D+11  1.57780D-04  1.09166D-06
 f1  8  1/2 +  f2  6  1/2 -  47578232.98 C  1.20328D+13  1.59381D-02  1.10282D-04
                                         B  1.21444D+13  1.60860D-02  1.11305D-04
 f1  8  1/2 +  f2  7  1/2 -  47573067.03 C  9.36079D+12  1.24016D-02  8.58208D-05
                                         B  9.45086D+12  1.25209D-02  8.66465D-05
 f1  8  1/2 +  f2  8  1/2 -  47569454.49 C  1.72266D+13  2.28261D-02  1.57971D-04
                                         B  1.73897D+13  2.30422D-02  1.59467D-04
 f1  8  1/2 +  f2  9  1/2 -  47566217.43 C  3.67909D+13  4.87563D-02  3.37449D-04
                                         B  3.71237D+13  4.91974D-02  3.40502D-04
 f1  8  1/2 +  f2 10  1/2 -  47562445.22 C  1.09120D+12  1.44632D-03  1.00110D-05
                                         B  1.10099D+12  1.45929D-03  1.01007D-05
 f1  8  1/2 +  f2 11  1/2 -  47561375.88 C  9.06296D+12  1.20129D-02  8.31515D-05
                                         B  9.14066D+12  1.21159D-02  8.38644D-05
 f1  9  1/2 +  f2  1  1/2 -  47626069.27 C  9.06228D+09  1.19794D-05  8.28069D-08
                                         B  9.15966D+09  1.21081D-05  8.36967D-08
 f1  9  1/2 +  f2  2  1/2 -  47607018.43 C  8.11048D+08  1.07298D-06  7.41988D-09
                                         B  8.14769D+08  1.07790D-06  7.45393D-09
 f1  9  1/2 +  f2  3  1/2 -  47606127.36 C  9.14253D+09  1.20956D-05  8.36452D-08
                                         B  9.23819D+09  1.22222D-05  8.45205D-08
 f1  9  1/2 +  f2  4  1/2 -  47602311.07 C  1.84364D+11  2.43954D-04  1.68715D-06
                                         B  1.86130D+11  2.46290D-04  1.70331D-06
 f1  9  1/2 +  f2  5  1/2 -  47601717.63 C  1.49010D+10  1.97178D-05  1.36368D-07
                                         B  1.50511D+10  1.99164D-05  1.37741D-07
 f1  9  1/2 +  f2  6  1/2 -  47598195.66 C  8.00314D+11  1.05917D-03  7.32575D-06
                                         B  8.07645D+11  1.06888D-03  7.39286D-06
 f1  9  1/2 +  f2  7  1/2 -  47593029.71 C  1.30201D+12  1.72352D-03  1.19220D-05
                                         B  1.31590D+12  1.74190D-03  1.20491D-05
 f1  9  1/2 +  f2  8  1/2 -  47589417.17 C  2.72799D+11  3.61168D-04  2.49847D-06
                                         B  2.75301D+11  3.64481D-04  2.52139D-06
 f1  9  1/2 +  f2  9  1/2 -  47586180.11 C  1.10043D+11  1.45710D-04  1.00806D-06
                                         B  1.11267D+11  1.47331D-04  1.01927D-06
 f1  9  1/2 +  f2 10  1/2 -  47582407.90 C  6.20834D+12  8.22187D-03  5.68852D-05
                                         B  6.26574D+12  8.29789D-03  5.74112D-05
 f1  9  1/2 +  f2 11  1/2 -  47581338.56 C  8.78496D+11  1.16347D-03  8.04995D-06
                                         B  8.86342D+11  1.17386D-03  8.12185D-06
 f1 10  1/2 +  f2  1  1/2 -  47629615.19 C  8.03044D+09  1.06138D-05  7.33620D-08
                                         B  8.14702D+09  1.07679D-05  7.44271D-08
 f1 10  1/2 +  f2  2  1/2 -  47610564.35 C  1.26548D+08  1.67393D-07  1.15747D-09
                                         B  1.27900D+08  1.69181D-07  1.16984D-09
 f1 10  1/2 +  f2  3  1/2 -  47609673.28 C  7.90214D+08  1.04530D-06  7.22807D-09
                                         B  8.00619D+08  1.05907D-06  7.32325D-09
 f1 10  1/2 +  f2  4  1/2 -  47605856.99 C  2.90889D+10  3.84853D-05  2.66140D-07
                                         B  2.94703D+10  3.89899D-05  2.69629D-07
 f1 10  1/2 +  f2  5  1/2 -  47605263.55 C  3.42821D+08  4.53571D-07  3.13665D-09
                                         B  3.46690D+08  4.58690D-07  3.17205D-09
 f1 10  1/2 +  f2  6  1/2 -  47601741.58 C  2.49898D+10  3.30677D-05  2.28695D-07
                                         B  2.52746D+10  3.34446D-05  2.31301D-07
 f1 10  1/2 +  f2  7  1/2 -  47596575.63 C  4.43620D+11  5.87148D-04  4.06113D-06
                                         B  4.49541D+11  5.94984D-04  4.11534D-06
 f1 10  1/2 +  f2  8  1/2 -  47592963.08 C  7.41900D+11  9.82082D-04  6.79329D-06
                                         B  7.51903D+11  9.95323D-04  6.88489D-06
 f1 10  1/2 +  f2  9  1/2 -  47589726.03 C  4.19457D+09  5.55328D-06  3.84160D-08
                                         B  4.24597D+09  5.62132D-06  3.88867D-08
 f1 10  1/2 +  f2 10  1/2 -  47585953.82 C  1.02904D+12  1.36259D-03  9.42673D-06
                                         B  1.04179D+12  1.37947D-03  9.54353D-06
 f1 10  1/2 +  f2 11  1/2 -  47584884.47 C  6.51286D+10  8.62426D-05  5.96662D-07
                                         B  6.61057D+10  8.75364D-05  6.05613D-07
 f1 11  1/2 +  f2  1  1/2 -  47633579.67 C  2.98805D+10  3.94866D-05  2.72905D-07
                                         B  3.02244D+10  3.99410D-05  2.76046D-07
 f1 11  1/2 +  f2  2  1/2 -  47614528.83 C  3.13190D+12  4.14206D-03  2.86387D-05
                                         B  3.16581D+12  4.18690D-03  2.89487D-05
 f1 11  1/2 +  f2  3  1/2 -  47613637.76 C  2.59933D+09  3.43785D-06  2.37701D-08
                                         B  2.62249D+09  3.46848D-06  2.39819D-08
 f1 11  1/2 +  f2  4  1/2 -  47609821.47 C  4.05613D+07  5.36546D-08  3.71010D-10
                                         B  3.77170D+07  4.98921D-08  3.44993D-10
 f1 11  1/2 +  f2  5  1/2 -  47609228.03 C  4.04339D+10  5.34873D-05  3.69858D-07
                                         B  4.08307D+10  5.40123D-05  3.73488D-07
 f1 11  1/2 +  f2  6  1/2 -  47605706.06 C  2.28243D+12  3.01972D-03  2.08825D-05
                                         B  2.30675D+12  3.05190D-03  2.11051D-05
 f1 11  1/2 +  f2  7  1/2 -  47600540.11 C  1.30704D+12  1.72963D-03  1.19623D-05
                                         B  1.32079D+12  1.74782D-03  1.20882D-05
 f1 11  1/2 +  f2  8  1/2 -  47596927.57 C  9.63820D+11  1.27563D-03  8.82313D-06
                                         B  9.73782D+11  1.28882D-03  8.91432D-06
 f1 11  1/2 +  f2  9  1/2 -  47593690.51 C  2.66794D+12  3.53154D-03  2.44282D-05
                                         B  2.69556D+12  3.56811D-03  2.46811D-05
 f1 11  1/2 +  f2 10  1/2 -  47589918.30 C  5.79426D+12  7.67106D-03  5.30660D-05
                                         B  5.85130D+12  7.74658D-03  5.35884D-05
 f1 11  1/2 +  f2 11  1/2 -  47588848.96 C  2.03078D+11  2.68869D-04  1.85999D-06
                                         B  2.04832D+11  2.71191D-04  1.87606D-06
 f1 14  1/2 +  f2  1  1/2 -  47668717.12 C  1.23236D+09  1.62614D-06  1.12305D-08
                                         B  1.24794D+09  1.64670D-06  1.13725D-08
 f1 14  1/2 +  f2  2  1/2 -  47649666.28 C  5.76843D+08  7.61773D-07  5.26310D-09
                                         B  5.85786D+08  7.73583D-07  5.34469D-09
 f1 14  1/2 +  f2  3  1/2 -  47648775.21 C  1.83926D+09  2.42900D-06  1.67823D-08
                                         B  1.86501D+09  2.46300D-06  1.70172D-08
 f1 14  1/2 +  f2  4  1/2 -  47644958.92 C  3.42277D+10  4.52097D-05  3.12385D-07
                                         B  3.46862D+10  4.58153D-05  3.16569D-07
 f1 14  1/2 +  f2  5  1/2 -  47644365.49 C  2.71104D+11  3.58097D-04  2.47437D-06
                                         B  2.74629D+11  3.62753D-04  2.50654D-06
 f1 14  1/2 +  f2  6  1/2 -  47640843.52 C  2.33432D+11  3.08382D-04  2.13101D-06
                                         B  2.36385D+11  3.12283D-04  2.15797D-06
 f1 14  1/2 +  f2  7  1/2 -  47635677.56 C  1.79601D+11  2.37319D-04  1.64012D-06
                                         B  1.81844D+11  2.40283D-04  1.66060D-06
 f1 14  1/2 +  f2  8  1/2 -  47632065.02 C  7.75119D+09  1.02437D-05  7.08000D-08
                                         B  7.84462D+09  1.03672D-05  7.16534D-08
 f1 14  1/2 +  f2  9  1/2 -  47628827.97 C  1.86849D+10  2.46967D-05  1.70704D-07
                                         B  1.89245D+10  2.50134D-05  1.72893D-07
 f1 14  1/2 +  f2 10  1/2 -  47625055.75 C  3.41840D+08  4.51898D-07  3.12378D-09
                                         B  3.47615D+08  4.59531D-07  3.17654D-09
 f1 14  1/2 +  f2 11  1/2 -  47623986.41 C  5.16847D+10  6.83280D-05  4.72333D-07
                                         B  5.23161D+10  6.91627D-05  4.78103D-07
 f1 15  1/2 +  f2  1  1/2 -  47673723.09 C  2.47946D+06  3.27105D-09  2.25883D-11
                                         B  2.46619D+06  3.25355D-09  2.24674D-11
 f1 15  1/2 +  f2  2  1/2 -  47654672.25 C  1.00582D+09  1.32799D-06  9.17416D-09
                                         B  1.01749D+09  1.34341D-06  9.28064D-09
 f1 15  1/2 +  f2  3  1/2 -  47653781.18 C  2.17984D+10  2.87818D-05  1.98836D-07
                                         B  2.20946D+10  2.91728D-05  2.01538D-07
 f1 15  1/2 +  f2  4  1/2 -  47649964.89 C  2.13447D+11  2.81872D-04  1.94745D-06
                                         B  2.16221D+11  2.85535D-04  1.97275D-06
 f1 15  1/2 +  f2  5  1/2 -  47649371.46 C  8.98705D+10  1.18684D-04  8.19991D-07
                                         B  9.10655D+10  1.20262D-04  8.30894D-07
 f1 15  1/2 +  f2  6  1/2 -  47645849.49 C  6.28926D+10  8.30687D-05  5.73968D-07
                                         B  6.36256D+10  8.40368D-05  5.80658D-07
 f1 15  1/2 +  f2  7  1/2 -  47640683.53 C  7.27165D+10  9.60649D-05  6.63839D-07
                                         B  7.36159D+10  9.72530D-05  6.72049D-07
 f1 15  1/2 +  f2  8  1/2 -  47637070.99 C  4.10209D+09  5.42005D-06  3.74571D-08
                                         B  4.14687D+09  5.47921D-06  3.78659D-08
 f1 15  1/2 +  f2  9  1/2 -  47633833.94 C  7.42354D+09  9.80997D-06  6.77997D-08
                                         B  7.52926D+09  9.94968D-06  6.87652D-08
 f1 15  1/2 +  f2 10  1/2 -  47630061.72 C  1.00095D+10  1.32293D-05  9.14388D-08
                                         B  1.01085D+10  1.33601D-05  9.23432D-08
 f1 15  1/2 +  f2 11  1/2 -  47628992.38 C  2.87603D+11  3.80136D-04  2.62750D-06
                                         B  2.91100D+11  3.84758D-04  2.65945D-06
 f1  1  1/2 +  f2  1  3/2 -  47597864.69 C  2.83804D+12  3.75604D-03  2.59788D-05
                                         B  2.86328D+12  3.78945D-03  2.62098D-05
 f1  1  1/2 +  f2  2  3/2 -  47591804.90 C  1.34209D+10  1.77666D-05  1.22899D-07
                                         B  1.33629D+10  1.76899D-05  1.22368D-07
 f1  1  1/2 +  f2  3  3/2 -  47578621.20 C  1.50857D+11  1.99816D-04  1.38259D-06
                                         B  1.52329D+11  2.01765D-04  1.39608D-06
 f1  1  1/2 +  f2  4  3/2 -  47569911.80 C  4.77883D+13  6.33206D-02  4.38216D-04
                                         B  4.81986D+13  6.38642D-02  4.41978D-04
 f1  1  1/2 +  f2  5  3/2 -  47568685.90 C  2.79798D+12  3.70757D-03  2.56593D-05
                                         B  2.82303D+12  3.74076D-03  2.58890D-05
 f1  1  1/2 +  f2  6  3/2 -  47568171.75 C  1.73577D+13  2.30010D-02  1.59186D-04
                                         B  1.75110D+13  2.32041D-02  1.60592D-04
 f1  1  1/2 +  f2  7  3/2 -  47565223.05 C  2.48808D+11  3.29742D-04  2.28223D-06
                                         B  2.49871D+11  3.31150D-04  2.29198D-06
 f1  1  1/2 +  f2  8  3/2 -  47563244.71 C  5.29404D+12  7.01668D-03  4.85664D-05
                                         B  5.33947D+12  7.07690D-03  4.89832D-05
 f1  1  1/2 +  f2  9  3/2 -  47562166.97 C  1.07227D+13  1.42125D-02  9.83746D-05
                                         B  1.08164D+13  1.43366D-02  9.92337D-05
 f1  1  1/2 +  f2 10  3/2 -  47560727.32 C  1.10697D+13  1.46733D-02  1.01567D-04
                                         B  1.11813D+13  1.48212D-02  1.02591D-04
 f1  1  1/2 +  f2 11  3/2 -  47559319.35 C  1.39509D+12  1.84935D-03  1.28015D-05
                                         B  1.40703D+12  1.86518D-03  1.29110D-05
 f1  1  1/2 +  f2 12  3/2 -  47557801.44 C  1.42772D+12  1.89272D-03  1.31021D-05
                                         B  1.43787D+12  1.90618D-03  1.31953D-05
 f1  1  1/2 +  f2 13  3/2 -  47556057.84 C  5.68311D+12  7.53463D-03  5.21593D-05
                                         B  5.73214D+12  7.59964D-03  5.26093D-05
 f1  1  1/2 +  f2 14  3/2 -  47555486.65 C  6.52275D+11  8.64804D-04  5.98677D-06
                                         B  6.55798D+11  8.69474D-04  6.01910D-06
 f1  1  1/2 +  f2 15  3/2 -  47552893.96 C  2.59868D+11  3.44577D-04  2.38553D-06
                                         B  2.61913D+11  3.47288D-04  2.40430D-06
 f1  1  1/2 +  f2 16  3/2 -  47551842.53 C  7.99252D+11  1.05983D-03  7.33745D-06
                                         B  8.06615D+11  1.06960D-03  7.40505D-06
 f1  1  1/2 +  f2 17  3/2 -  47549992.50 C  2.73218D+10  3.62323D-05  2.50854D-07
                                         B  2.74266D+10  3.63713D-05  2.51816D-07
 f1  1  1/2 +  f2 18  3/2 -  47547874.24 C  2.96969D+11  3.93856D-04  2.72698D-06
                                         B  2.99125D+11  3.96715D-04  2.74678D-06
 f1  1  1/2 +  f2 19  3/2 -  47547604.09 C  2.05588D+12  2.72665D-03  1.88789D-05
                                         B  2.07502D+12  2.75203D-03  1.90546D-05
 f1  1  1/2 +  f2 20  3/2 -  47544996.14 C  3.43257D+11  4.55300D-04  3.15260D-06
                                         B  3.45987D+11  4.58921D-04  3.17767D-06
 f1  1  1/2 +  f2 21  3/2 -  47542271.97 C  1.68833D+12  2.23967D-03  1.55089D-05
                                         B  1.70261D+12  2.25862D-03  1.56401D-05
 f1  1  1/2 +  f2 22  3/2 -  47539438.92 C  7.78479D+12  1.03282D-02  7.15234D-05
                                         B  7.83553D+12  1.03956D-02  7.19895D-05
 f1  1  1/2 +  f2 23  3/2 -  47539203.77 C  2.51001D+12  3.33012D-03  2.30613D-05
                                         B  2.52775D+12  3.35365D-03  2.32242D-05
 f1  1  1/2 +  f2 24  3/2 -  47538145.35 C  3.53094D+11  4.68483D-04  3.24434D-06
                                         B  3.52242D+11  4.67353D-04  3.23652D-06
 f1  1  1/2 +  f2 25  3/2 -  47537026.60 C  5.92415D+10  7.86049D-05  5.44369D-07
                                         B  6.00322D+10  7.96541D-05  5.51635D-07
 f1  1  1/2 +  f2 26  3/2 -  47535407.61 C  6.89917D+08  9.15482D-07  6.34028D-09
                                         B  7.41104D+08  9.83405D-07  6.81068D-09
 f1  1  1/2 +  f2 27  3/2 -  47535008.48 C  1.33338D+09  1.76935D-06  1.22540D-08
                                         B  1.36518D+09  1.81155D-06  1.25462D-08
 f1  1  1/2 +  f2 28  3/2 -  47532273.83 C  8.64601D+11  1.14743D-03  7.94718D-06
                                         B  8.70149D+11  1.15479D-03  7.99818D-06
 f1  1  1/2 +  f2 29  3/2 -  47531611.12 C  2.68034D+12  3.55724D-03  2.46381D-05
                                         B  2.69074D+12  3.57103D-03  2.47336D-05
 f1  1  1/2 +  f2 30  3/2 -  47526911.59 C  2.96977D+11  3.94213D-04  2.73066D-06
                                         B  2.97762D+11  3.95256D-04  2.73788D-06
 f1  1  1/2 +  f2 31  3/2 -  47522540.21 C  3.41166D+11  4.52954D-04  3.13783D-06
                                         B  3.44010D+11  4.56730D-04  3.16399D-06
 f1  1  1/2 +  f2 32  3/2 -  47522062.63 C  7.23421D+11  9.60480D-04  6.65378D-06
                                         B  7.29400D+11  9.68418D-04  6.70877D-06
 f1  2  1/2 +  f2  1  3/2 -  47600362.18 C  2.93599D+13  3.88528D-02  2.68712D-04
                                         B  2.96618D+13  3.92523D-02  2.71475D-04
 f1  2  1/2 +  f2  2  3/2 -  47594302.39 C  6.67290D+12  8.83268D-03  6.10961D-05
                                         B  6.74100D+12  8.92282D-03  6.17195D-05
 f1  2  1/2 +  f2  3  3/2 -  47581118.69 C  4.27439D+08  5.66099D-07  3.91682D-09
                                         B  4.35450D+08  5.76709D-07  3.99023D-09
 f1  2  1/2 +  f2  4  3/2 -  47572409.29 C  7.68785D+13  1.01855D-01  7.04860D-04
                                         B  7.76029D+13  1.02815D-01  7.11501D-04
 f1  2  1/2 +  f2  5  3/2 -  47571183.39 C  1.89502D+12  2.51081D-03  1.73758D-05
                                         B  1.91253D+12  2.53401D-03  1.75364D-05
 f1  2  1/2 +  f2  6  3/2 -  47570669.24 C  1.78549D+12  2.36573D-03  1.63720D-05
                                         B  1.80408D+12  2.39037D-03  1.65425D-05
 f1  2  1/2 +  f2  7  3/2 -  47567720.54 C  3.33361D+12  4.41751D-03  3.05732D-05
                                         B  3.36335D+12  4.45693D-03  3.08460D-05
 f1  2  1/2 +  f2  8  3/2 -  47565742.20 C  2.03690D+13  2.69941D-02  1.86832D-04
                                         B  2.05517D+13  2.72362D-02  1.88507D-04
 f1  2  1/2 +  f2  9  3/2 -  47564664.46 C  6.63029D+12  8.78722D-03  6.08195D-05
                                         B  6.68979D+12  8.86608D-03  6.13653D-05
 f1  2  1/2 +  f2 10  3/2 -  47563224.81 C  9.20674D+13  1.22026D-01  8.44609D-04
                                         B  9.28896D+13  1.23115D-01  8.52151D-04
 f1  2  1/2 +  f2 11  3/2 -  47561816.84 C  1.64479D+12  2.18013D-03  1.50904D-05
                                         B  1.65887D+12  2.19878D-03  1.52195D-05
 f1  2  1/2 +  f2 12  3/2 -  47560298.93 C  1.73203D+11  2.29591D-04  1.58923D-06
                                         B  1.74622D+11  2.31471D-04  1.60224D-06
 f1  2  1/2 +  f2 13  3/2 -  47558555.33 C  5.18640D+11  6.87538D-04  4.75931D-06
                                         B  5.22378D+11  6.92493D-04  4.79360D-06
 f1  2  1/2 +  f2 14  3/2 -  47557984.14 C  1.01950D+11  1.35153D-04  9.35576D-07
                                         B  1.02817D+11  1.36303D-04  9.43536D-07
 f1  2  1/2 +  f2 15  3/2 -  47555391.45 C  6.94784D+12  9.21166D-03  6.37696D-05
                                         B  7.00450D+12  9.28679D-03  6.42897D-05
 f1  2  1/2 +  f2 16  3/2 -  47554340.02 C  7.99147D+11  1.05958D-03  7.33532D-06
                                         B  8.03924D+11  1.06591D-03  7.37917D-06
 f1  2  1/2 +  f2 17  3/2 -  47552489.99 C  1.05326D+13  1.39661D-02  9.66891D-05
                                         B  1.06272D+13  1.40916D-02  9.75578D-05
 f1  2  1/2 +  f2 18  3/2 -  47550371.73 C  1.41391D+13  1.87500D-02  1.29814D-04
                                         B  1.42589D+13  1.89089D-02  1.30915D-04
 f1  2  1/2 +  f2 19  3/2 -  47550101.57 C  9.41063D+11  1.24797D-03  8.64028D-06
                                         B  9.47977D+11  1.25714D-03  8.70376D-06
 f1  2  1/2 +  f2 20  3/2 -  47547493.63 C  1.19125D+12  1.57992D-03  1.09391D-05
                                         B  1.20238D+12  1.59468D-03  1.10413D-05
 f1  2  1/2 +  f2 21  3/2 -  47544769.46 C  9.26305D+10  1.22867D-04  8.50764D-07
                                         B  9.31692D+10  1.23582D-04  8.55711D-07
 f1  2  1/2 +  f2 22  3/2 -  47541936.41 C  1.29485D+12  1.71772D-03  1.18947D-05
                                         B  1.30732D+12  1.73427D-03  1.20092D-05
 f1  2  1/2 +  f2 23  3/2 -  47541701.26 C  4.08515D+12  5.41934D-03  3.75273D-05
                                         B  4.12260D+12  5.46902D-03  3.78713D-05
 f1  2  1/2 +  f2 24  3/2 -  47540642.84 C  1.57277D+12  2.08653D-03  1.44489D-05
                                         B  1.58404D+12  2.10147D-03  1.45524D-05
 f1  2  1/2 +  f2 25  3/2 -  47539524.09 C  1.54371D+10  2.04806D-05  1.41829D-07
                                         B  1.56930D+10  2.08202D-05  1.44180D-07
 f1  2  1/2 +  f2 26  3/2 -  47537905.09 C  1.96571D+10  2.60812D-05  1.80619D-07
                                         B  1.98031D+10  2.62749D-05  1.81960D-07
 f1  2  1/2 +  f2 27  3/2 -  47537505.97 C  1.89922D+11  2.51995D-04  1.74514D-06
                                         B  1.91572D+11  2.54183D-04  1.76029D-06
 f1  2  1/2 +  f2 28  3/2 -  47534771.32 C  4.20883D+11  5.58505D-04  3.86804D-06
                                         B  4.24524D+11  5.63336D-04  3.90150D-06
 f1  2  1/2 +  f2 29  3/2 -  47534108.61 C  1.45373D+12  1.92912D-03  1.33607D-05
                                         B  1.46677D+12  1.94643D-03  1.34806D-05
 f1  2  1/2 +  f2 30  3/2 -  47529409.07 C  2.44947D+10  3.25114D-05  2.25190D-07
                                         B  2.46952D+10  3.27775D-05  2.27033D-07
 f1  2  1/2 +  f2 31  3/2 -  47525037.70 C  3.50082D+11  4.64742D-04  3.21933D-06
                                         B  3.53827D+11  4.69715D-04  3.25377D-06
 f1  2  1/2 +  f2 32  3/2 -  47524560.11 C  2.45061D+10  3.25331D-05  2.25363D-07
                                         B  2.46778D+10  3.27611D-05  2.26943D-07
 f1  3  1/2 +  f2  1  3/2 -  47601183.73 C  4.84465D+11  6.41084D-04  4.43376D-06
                                         B  4.88783D+11  6.46797D-04  4.47328D-06
 f1  3  1/2 +  f2  2  3/2 -  47595123.94 C  2.61288D+11  3.45846D-04  2.39219D-06
                                         B  2.64045D+11  3.49494D-04  2.41743D-06
 f1  3  1/2 +  f2  3  3/2 -  47581940.24 C  9.69226D+11  1.28360D-03  8.88100D-06
                                         B  9.78831D+11  1.29632D-03  8.96901D-06
 f1  3  1/2 +  f2  4  3/2 -  47573230.84 C  4.02036D+12  5.32632D-03  3.68587D-05
                                         B  4.05199D+12  5.36823D-03  3.71487D-05
 f1  3  1/2 +  f2  5  3/2 -  47572004.94 C  2.47439D+11  3.27834D-04  2.26870D-06
                                         B  2.49655D+11  3.30769D-04  2.28901D-06
 f1  3  1/2 +  f2  6  3/2 -  47571490.79 C  3.21530D+13  4.26006D-02  2.94812D-04
                                         B  3.24344D+13  4.29735D-02  2.97392D-04
 f1  3  1/2 +  f2  7  3/2 -  47568542.09 C  6.74454D+11  8.93717D-04  6.18523D-06
                                         B  6.80523D+11  9.01760D-04  6.24089D-06
 f1  3  1/2 +  f2  8  3/2 -  47566563.75 C  6.41495D+13  8.50114D-02  5.88371D-04
                                         B  6.47223D+13  8.57705D-02  5.93624D-04
 f1  3  1/2 +  f2  9  3/2 -  47565486.01 C  8.73766D+12  1.15798D-02  8.01462D-05
                                         B  8.81630D+12  1.16840D-02  8.08674D-05
 f1  3  1/2 +  f2 10  3/2 -  47564046.36 C  1.50796D+11  1.99858D-04  1.38330D-06
                                         B  1.51552D+11  2.00859D-04  1.39024D-06
 f1  3  1/2 +  f2 11  3/2 -  47562638.38 C  7.26149D+11  9.62458D-04  6.66179D-06
                                         B  7.32357D+11  9.70686D-04  6.71875D-06
 f1  3  1/2 +  f2 12  3/2 -  47561120.48 C  7.41247D+11  9.82531D-04  6.80095D-06
                                         B  7.48035D+11  9.91529D-04  6.86324D-06
 f1  3  1/2 +  f2 13  3/2 -  47559376.88 C  9.17258D+12  1.21593D-02  8.41679D-05
                                         B  9.24771D+12  1.22589D-02  8.48573D-05
 f1  3  1/2 +  f2 14  3/2 -  47558805.68 C  6.43664D+12  8.53267D-03  5.90649D-05
                                         B  6.49217D+12  8.60629D-03  5.95745D-05
 f1  3  1/2 +  f2 15  3/2 -  47556213.00 C  3.29940D+11  4.37430D-04  3.02814D-06
                                         B  3.31959D+11  4.40107D-04  3.04668D-06
 f1  3  1/2 +  f2 16  3/2 -  47555161.57 C  4.99127D+11  6.61765D-04  4.58122D-06
                                         B  5.05544D+11  6.70273D-04  4.64012D-06
 f1  3  1/2 +  f2 17  3/2 -  47553311.53 C  5.42008D+12  7.18674D-03  4.97538D-05
                                         B  5.47261D+12  7.25639D-03  5.02360D-05
 f1  3  1/2 +  f2 18  3/2 -  47551193.28 C  1.18735D+12  1.57450D-03  1.09008D-05
                                         B  1.19623D+12  1.58628D-03  1.09823D-05
 f1  3  1/2 +  f2 19  3/2 -  47550923.12 C  2.80932D+09  3.72539D-06  2.57922D-08
                                         B  2.78008D+09  3.68660D-06  2.55237D-08
 f1  3  1/2 +  f2 20  3/2 -  47548315.17 C  3.69387D+12  4.89891D-03  3.39187D-05
                                         B  3.72051D+12  4.93423D-03  3.41633D-05
 f1  3  1/2 +  f2 21  3/2 -  47545591.01 C  1.26523D+11  1.67817D-04  1.16199D-06
                                         B  1.27961D+11  1.69725D-04  1.17520D-06
 f1  3  1/2 +  f2 22  3/2 -  47542757.96 C  3.79527D+10  5.03456D-05  3.48620D-07
                                         B  3.87221D+10  5.13663D-05  3.55688D-07
 f1  3  1/2 +  f2 23  3/2 -  47542522.81 C  2.11896D+12  2.81091D-03  1.94644D-05
                                         B  2.13068D+12  2.82645D-03  1.95720D-05
 f1  3  1/2 +  f2 24  3/2 -  47541464.39 C  5.47258D+11  7.25996D-04  5.02733D-06
                                         B  5.50527D+11  7.30333D-04  5.05736D-06
 f1  3  1/2 +  f2 25  3/2 -  47540345.64 C  4.28696D+12  5.68738D-03  3.93845D-05
                                         B  4.32367D+12  5.73608D-03  3.97218D-05
 f1  3  1/2 +  f2 26  3/2 -  47538726.64 C  3.79701D+11  5.03772D-04  3.48869D-06
                                         B  3.82643D+11  5.07676D-04  3.51572D-06
 f1  3  1/2 +  f2 27  3/2 -  47538327.52 C  2.74414D+12  3.64088D-03  2.52138D-05
                                         B  2.76481D+12  3.66830D-03  2.54037D-05
 f1  3  1/2 +  f2 28  3/2 -  47535592.86 C  2.03729D+11  2.70336D-04  1.87223D-06
                                         B  2.04759D+11  2.71702D-04  1.88169D-06
 f1  3  1/2 +  f2 29  3/2 -  47534930.15 C  9.26435D+11  1.22935D-03  8.51412D-06
                                         B  9.30765D+11  1.23510D-03  8.55391D-06
 f1  3  1/2 +  f2 30  3/2 -  47530230.62 C  1.76351D+12  2.34059D-03  1.62118D-05
                                         B  1.77616D+12  2.35738D-03  1.63281D-05
 f1  3  1/2 +  f2 31  3/2 -  47525859.25 C  6.48805D+12  8.61275D-03  5.96606D-05
                                         B  6.52742D+12  8.66502D-03  6.00227D-05
 f1  3  1/2 +  f2 32  3/2 -  47525381.66 C  2.67289D+12  3.54827D-03  2.45792D-05
                                         B  2.69237D+12  3.57414D-03  2.47583D-05
 f1  4  1/2 +  f2  1  3/2 -  47605492.34 C  1.08114D+10  1.43039D-05  9.89175D-08
                                         B  1.09396D+10  1.44735D-05  1.00091D-07
 f1  4  1/2 +  f2  2  3/2 -  47599432.55 C  2.40637D+11  3.18455D-04  2.20253D-06
                                         B  2.43100D+11  3.21713D-04  2.22507D-06
 f1  4  1/2 +  f2  3  3/2 -  47586248.85 C  4.96796D+10  6.57814D-05  4.55090D-07
                                         B  5.01917D+10  6.64595D-05  4.59781D-07
 f1  4  1/2 +  f2  4  3/2 -  47577539.45 C  7.29211D+11  9.65911D-04  6.68360D-06
                                         B  7.35396D+11  9.74104D-04  6.74029D-06
 f1  4  1/2 +  f2  5  3/2 -  47576313.55 C  1.19669D+12  1.58522D-03  1.09692D-05
                                         B  1.20702D+12  1.59889D-03  1.10638D-05
 f1  4  1/2 +  f2  6  3/2 -  47575799.40 C  2.34980D+06  3.11276D-09  2.15395D-11
                                         B  2.30944D+06  3.05930D-09  2.11696D-11
 f1  4  1/2 +  f2  7  3/2 -  47572850.70 C  1.66448D+13  2.20521D-02  1.52604D-04
                                         B  1.67899D+13  2.22443D-02  1.53934D-04
 f1  4  1/2 +  f2  8  3/2 -  47570872.36 C  5.37838D+11  7.12618D-04  4.93164D-06
                                         B  5.42088D+11  7.18249D-04  4.97061D-06
 f1  4  1/2 +  f2  9  3/2 -  47569794.62 C  1.44238D+13  1.91120D-02  1.32266D-04
                                         B  1.45528D+13  1.92829D-02  1.33449D-04
 f1  4  1/2 +  f2 10  3/2 -  47568354.97 C  1.95026D+13  2.58430D-02  1.78855D-04
                                         B  1.96705D+13  2.60656D-02  1.80395D-04
 f1  4  1/2 +  f2 11  3/2 -  47566947.00 C  5.01810D+10  6.64993D-05  4.60243D-07
                                         B  5.08253D+10  6.73530D-05  4.66152D-07
 f1  4  1/2 +  f2 12  3/2 -  47565429.09 C  1.82191D+13  2.41453D-02  1.67116D-04
                                         B  1.83729D+13  2.43491D-02  1.68526D-04
 f1  4  1/2 +  f2 13  3/2 -  47563685.49 C  5.93718D+11  7.86895D-04  5.44650D-06
                                         B  5.99757D+11  7.94900D-04  5.50190D-06
 f1  4  1/2 +  f2 14  3/2 -  47563114.30 C  3.64999D+13  4.83769D-02  3.34845D-04
                                         B  3.68247D+13  4.88075D-02  3.37825D-04
 f1  4  1/2 +  f2 15  3/2 -  47560521.61 C  5.92158D+12  7.84932D-03  5.43327D-05
                                         B  5.97844D+12  7.92469D-03  5.48544D-05
 f1  4  1/2 +  f2 16  3/2 -  47559470.18 C  4.79903D+12  6.36162D-03  4.40358D-05
                                         B  4.83782D+12  6.41304D-03  4.43918D-05
 f1  4  1/2 +  f2 17  3/2 -  47557620.15 C  8.31999D+12  1.10299D-02  7.63530D-05
                                         B  8.38852D+12  1.11207D-02  7.69818D-05
 f1  4  1/2 +  f2 18  3/2 -  47555501.89 C  1.20517D+13  1.59785D-02  1.10614D-04
                                         B  1.21550D+13  1.61154D-02  1.11562D-04
 f1  4  1/2 +  f2 19  3/2 -  47555231.73 C  4.51790D+10  5.99001D-05  4.14672D-07
                                         B  4.50718D+10  5.97580D-05  4.13688D-07
 f1  4  1/2 +  f2 20  3/2 -  47552623.79 C  1.83085D+12  2.42768D-03  1.68071D-05
                                         B  1.84654D+12  2.44848D-03  1.69511D-05
 f1  4  1/2 +  f2 21  3/2 -  47549899.62 C  6.62736D+11  8.78879D-04  6.08493D-06
                                         B  6.69320D+11  8.87611D-04  6.14538D-06
 f1  4  1/2 +  f2 22  3/2 -  47547066.57 C  3.12226D+12  4.14104D-03  2.86722D-05
                                         B  3.14756D+12  4.17460D-03  2.89046D-05
 f1  4  1/2 +  f2 23  3/2 -  47546831.42 C  4.40196D+11  5.83836D-04  4.04246D-06
                                         B  4.44199D+11  5.89145D-04  4.07921D-06
 f1  4  1/2 +  f2 24  3/2 -  47545773.00 C  1.03795D+11  1.37671D-04  9.53247D-07
                                         B  1.04398D+11  1.38470D-04  9.58783D-07
 f1  4  1/2 +  f2 25  3/2 -  47544654.25 C  2.23971D+11  2.97082D-04  2.05707D-06
                                         B  2.25172D+11  2.98675D-04  2.06810D-06
 f1  4  1/2 +  f2 26  3/2 -  47543035.25 C  2.12491D+12  2.81874D-03  1.95184D-05
                                         B  2.14215D+12  2.84161D-03  1.96767D-05
 f1  4  1/2 +  f2 27  3/2 -  47542636.13 C  3.02867D+11  4.01765D-04  2.78205D-06
                                         B  3.06215D+11  4.06208D-04  2.81281D-06
 f1  4  1/2 +  f2 28  3/2 -  47539901.48 C  4.02474D+12  5.33961D-03  3.69766D-05
                                         B  4.05814D+12  5.38391D-03  3.72834D-05
 f1  4  1/2 +  f2 29  3/2 -  47539238.77 C  5.90308D+11  7.83181D-04  5.42358D-06
                                         B  5.97860D+11  7.93200D-04  5.49295D-06
 f1  4  1/2 +  f2 30  3/2 -  47534539.23 C  1.81825D+13  2.41281D-02  1.67105D-04
                                         B  1.82961D+13  2.42788D-02  1.68149D-04
 f1  4  1/2 +  f2 31  3/2 -  47530167.86 C  5.82628D+11  7.73287D-04  5.35608D-06
                                         B  5.84760D+11  7.76117D-04  5.37568D-06
 f1  4  1/2 +  f2 32  3/2 -  47529690.27 C  5.46545D+11  7.25411D-04  5.02452D-06
                                         B  5.51394D+11  7.31846D-04  5.06910D-06
 f1  5  1/2 +  f2  1  3/2 -  47605644.13 C  2.41429D+12  3.19418D-03  2.20890D-05
                                         B  2.43963D+12  3.22771D-03  2.23209D-05
 f1  5  1/2 +  f2  2  3/2 -  47599584.33 C  1.22818D+13  1.62534D-02  1.12413D-04
                                         B  1.24098D+13  1.64227D-02  1.13584D-04
 f1  5  1/2 +  f2  3  3/2 -  47586400.63 C  1.30916D+07  1.73346D-08  1.19924D-10
                                         B  1.28881D+07  1.70652D-08  1.18060D-10
 f1  5  1/2 +  f2  4  3/2 -  47577691.23 C  8.07631D+12  1.06978D-02  7.40229D-05
                                         B  8.15415D+12  1.08009D-02  7.47364D-05
 f1  5  1/2 +  f2  5  3/2 -  47576465.33 C  9.23593D+13  1.22344D-01  8.46579D-04
                                         B  9.32200D+13  1.23485D-01  8.54468D-04
 f1  5  1/2 +  f2  6  3/2 -  47575951.18 C  5.81859D+12  7.70780D-03  5.33358D-05
                                         B  5.87289D+12  7.77973D-03  5.38335D-05
 f1  5  1/2 +  f2  7  3/2 -  47573002.48 C  1.43127D+13  1.89622D-02  1.31221D-04
                                         B  1.44512D+13  1.91457D-02  1.32491D-04
 f1  5  1/2 +  f2  8  3/2 -  47571024.14 C  1.39285D+13  1.84547D-02  1.27714D-04
                                         B  1.40591D+13  1.86278D-02  1.28912D-04
 f1  5  1/2 +  f2  9  3/2 -  47569946.40 C  1.03537D+13  1.37188D-02  9.49423D-05
                                         B  1.04497D+13  1.38460D-02  9.58226D-05
 f1  5  1/2 +  f2 10  3/2 -  47568506.75 C  5.70618D+13  7.56126D-02  5.23299D-04
                                         B  5.75920D+13  7.63152D-02  5.28162D-04
 f1  5  1/2 +  f2 11  3/2 -  47567098.78 C  7.51446D+12  9.95800D-03  6.89193D-05
                                         B  7.57996D+12  1.00448D-02  6.95201D-05
 f1  5  1/2 +  f2 12  3/2 -  47565580.88 C  3.40554D+11  4.51323D-04  3.12371D-06
                                         B  3.42554D+11  4.53974D-04  3.14206D-06
 f1  5  1/2 +  f2 13  3/2 -  47563837.27 C  6.61662D+12  8.76941D-03  6.06972D-05
                                         B  6.67290D+12  8.84400D-03  6.12135D-05
 f1  5  1/2 +  f2 14  3/2 -  47563266.08 C  9.94586D+10  1.31822D-04  9.12412D-07
                                         B  1.00167D+11  1.32761D-04  9.18912D-07
 f1  5  1/2 +  f2 15  3/2 -  47560673.39 C  2.18427D+12  2.89533D-03  2.00413D-05
                                         B  2.20603D+12  2.92418D-03  2.02410D-05
 f1  5  1/2 +  f2 16  3/2 -  47559621.96 C  2.29377D+12  3.04061D-03  2.10473D-05
                                         B  2.31509D+12  3.06887D-03  2.12430D-05
 f1  5  1/2 +  f2 17  3/2 -  47557771.93 C  1.30003D+11  1.72344D-04  1.19303D-06
                                         B  1.31449D+11  1.74262D-04  1.20631D-06
 f1  5  1/2 +  f2 18  3/2 -  47555653.68 C  1.75104D+12  2.32156D-03  1.60714D-05
                                         B  1.76625D+12  2.34172D-03  1.62110D-05
 f1  5  1/2 +  f2 19  3/2 -  47555383.52 C  8.08353D+11  1.07174D-03  7.41934D-06
                                         B  8.13562D+11  1.07865D-03  7.46715D-06
 f1  5  1/2 +  f2 20  3/2 -  47552775.57 C  5.30186D+12  7.03015D-03  4.86703D-05
                                         B  5.34667D+12  7.08957D-03  4.90817D-05
 f1  5  1/2 +  f2 21  3/2 -  47550051.40 C  1.00524D+12  1.33308D-03  9.22956D-06
                                         B  1.01246D+12  1.34265D-03  9.29579D-06
 f1  5  1/2 +  f2 22  3/2 -  47547218.36 C  4.20622D+12  5.57866D-03  3.86260D-05
                                         B  4.24106D+12  5.62486D-03  3.89459D-05
 f1  5  1/2 +  f2 23  3/2 -  47546983.20 C  1.88876D+12  2.50506D-03  1.73448D-05
                                         B  1.90360D+12  2.52475D-03  1.74812D-05
 f1  5  1/2 +  f2 24  3/2 -  47545924.79 C  8.02294D+12  1.06413D-02  7.36812D-05
                                         B  8.09049D+12  1.07309D-02  7.43016D-05
 f1  5  1/2 +  f2 25  3/2 -  47544806.03 C  1.65336D+10  2.19306D-05  1.51853D-07
                                         B  1.65394D+10  2.19382D-05  1.51905D-07
 f1  5  1/2 +  f2 26  3/2 -  47543187.04 C  1.36536D+11  1.81117D-04  1.25414D-06
                                         B  1.37727D+11  1.82697D-04  1.26508D-06
 f1  5  1/2 +  f2 27  3/2 -  47542787.91 C  1.31257D+11  1.74116D-04  1.20568D-06
                                         B  1.32812D+11  1.76180D-04  1.21997D-06
 f1  5  1/2 +  f2 28  3/2 -  47540053.26 C  6.40625D+10  8.49909D-05  5.88557D-07
                                         B  6.43348D+10  8.53522D-05  5.91059D-07
 f1  5  1/2 +  f2 29  3/2 -  47539390.55 C  1.14981D+12  1.52548D-03  1.05640D-05
                                         B  1.16198D+12  1.54162D-03  1.06758D-05
 f1  5  1/2 +  f2 30  3/2 -  47534691.02 C  7.80893D+12  1.03623D-02  7.17667D-05
                                         B  7.88246D+12  1.04599D-02  7.24424D-05
 f1  5  1/2 +  f2 31  3/2 -  47530319.64 C  1.06003D+12  1.40690D-03  9.74473D-06
                                         B  1.07022D+12  1.42043D-03  9.83842D-06
 f1  5  1/2 +  f2 32  3/2 -  47529842.06 C  1.99645D+11  2.64981D-04  1.83537D-06
                                         B  2.00745D+11  2.66440D-04  1.84548D-06
 f1  6  1/2 +  f2  1  3/2 -  47609013.32 C  3.37693D+11  4.46716D-04  3.08900D-06
                                         B  3.41206D+11  4.51364D-04  3.12114D-06
 f1  6  1/2 +  f2  2  3/2 -  47602953.53 C  6.80456D+12  9.00368D-03  6.22675D-05
                                         B  6.87356D+12  9.09498D-03  6.28990D-05
 f1  6  1/2 +  f2  3  3/2 -  47589769.83 C  3.07346D+10  4.06901D-05  2.81482D-07
                                         B  3.10635D+10  4.11255D-05  2.84494D-07
 f1  6  1/2 +  f2  4  3/2 -  47581060.43 C  5.71738D+12  7.57211D-03  5.23912D-05
                                         B  5.77279D+12  7.64549D-03  5.28989D-05
 f1  6  1/2 +  f2  5  3/2 -  47579834.53 C  1.28023D+08  1.69562D-07  1.17323D-09
                                         B  1.31544D+08  1.74226D-07  1.20550D-09
 f1  6  1/2 +  f2  6  3/2 -  47579320.38 C  6.01342D+11  7.96476D-04  5.51100D-06
                                         B  6.07581D+11  8.04740D-04  5.56818D-06
 f1  6  1/2 +  f2  7  3/2 -  47576371.68 C  1.10567D+13  1.46464D-02  1.01348D-04
                                         B  1.11617D+13  1.47854D-02  1.02310D-04
 f1  6  1/2 +  f2  8  3/2 -  47574393.34 C  9.56797D+12  1.26754D-02  8.77129D-05
                                         B  9.66253D+12  1.28006D-02  8.85797D-05
 f1  6  1/2 +  f2  9  3/2 -  47573315.60 C  8.40612D+11  1.11367D-03  7.70671D-06
                                         B  8.50173D+11  1.12634D-03  7.79436D-06
 f1  6  1/2 +  f2 10  3/2 -  47571875.95 C  3.78676D+12  5.01713D-03  3.47201D-05
                                         B  3.82380D+12  5.06621D-03  3.50597D-05
 f1  6  1/2 +  f2 11  3/2 -  47570467.98 C  1.29713D+13  1.71869D-02  1.18942D-04
                                         B  1.30997D+13  1.73570D-02  1.20119D-04
 f1  6  1/2 +  f2 12  3/2 -  47568950.07 C  2.65584D+12  3.51918D-03  2.43553D-05
                                         B  2.67890D+12  3.54974D-03  2.45668D-05
 f1  6  1/2 +  f2 13  3/2 -  47567206.47 C  3.54646D+11  4.69967D-04  3.25264D-06
                                         B  3.57295D+11  4.73477D-04  3.27693D-06
 f1  6  1/2 +  f2 14  3/2 -  47566635.28 C  8.26912D+13  1.09583D-01  7.58430D-04
                                         B  8.34387D+13  1.10573D-01  7.65286D-04
 f1  6  1/2 +  f2 15  3/2 -  47564042.59 C  9.89259D+12  1.31111D-02  9.07480D-05
                                         B  9.98199D+12  1.32296D-02  9.15681D-05
 f1  6  1/2 +  f2 16  3/2 -  47562991.16 C  4.53010D+12  6.00423D-03  4.15588D-05
                                         B  4.56962D+12  6.05662D-03  4.19215D-05
 f1  6  1/2 +  f2 17  3/2 -  47561141.13 C  4.93294D+08  6.53867D-07  4.52598D-09
                                         B  5.35139D+08  7.09332D-07  4.90991D-09
 f1  6  1/2 +  f2 18  3/2 -  47559022.87 C  9.11949D+12  1.20891D-02  8.36826D-05
                                         B  9.20470D+12  1.22020D-02  8.44645D-05
 f1  6  1/2 +  f2 19  3/2 -  47558752.71 C  7.03125D+12  9.32094D-03  6.45215D-05
                                         B  7.09763D+12  9.40893D-03  6.51306D-05
 f1  6  1/2 +  f2 20  3/2 -  47556144.77 C  7.65961D+12  1.01550D-02  7.02992D-05
                                         B  7.72815D+12  1.02459D-02  7.09282D-05
 f1  6  1/2 +  f2 21  3/2 -  47553420.60 C  3.89728D+12  5.16756D-03  3.57750D-05
                                         B  3.93798D+12  5.22153D-03  3.61486D-05
 f1  6  1/2 +  f2 22  3/2 -  47550587.55 C  5.09599D+12  6.75779D-03  4.67869D-05
                                         B  5.14629D+12  6.82449D-03  4.72487D-05
 f1  6  1/2 +  f2 23  3/2 -  47550352.40 C  8.90007D+11  1.18025D-03  8.17138D-06
                                         B  8.97553D+11  1.19026D-03  8.24066D-06
 f1  6  1/2 +  f2 24  3/2 -  47549293.98 C  4.21497D+11  5.58977D-04  3.87013D-06
                                         B  4.26320D+11  5.65373D-04  3.91441D-06
 f1  6  1/2 +  f2 25  3/2 -  47548175.23 C  6.57634D+12  8.72177D-03  6.03874D-05
                                         B  6.63879D+12  8.80459D-03  6.09608D-05
 f1  6  1/2 +  f2 26  3/2 -  47546556.24 C  1.42106D+11  1.88478D-04  1.30502D-06
                                         B  1.43515D+11  1.90348D-04  1.31797D-06
 f1  6  1/2 +  f2 27  3/2 -  47546157.11 C  6.38041D+12  8.46264D-03  5.85957D-05
                                         B  6.43735D+12  8.53816D-03  5.91186D-05
 f1  6  1/2 +  f2 28  3/2 -  47543422.46 C  2.11866D+12  2.81041D-03  1.94605D-05
                                         B  2.14219D+12  2.84162D-03  1.96766D-05
 f1  6  1/2 +  f2 29  3/2 -  47542759.75 C  1.19741D+11  1.58841D-04  1.09990D-06
                                         B  1.20326D+11  1.59617D-04  1.10528D-06
 f1  6  1/2 +  f2 30  3/2 -  47538060.21 C  2.06752D+12  2.74318D-03  1.89972D-05
                                         B  2.08625D+12  2.76804D-03  1.91693D-05
 f1  6  1/2 +  f2 31  3/2 -  47533688.84 C  7.84641D+10  1.04125D-04  7.21157D-07
                                         B  7.81882D+10  1.03759D-04  7.18621D-07
 f1  6  1/2 +  f2 32  3/2 -  47533211.25 C  3.71556D+11  4.93080D-04  3.41504D-06
                                         B  3.74260D+11  4.96668D-04  3.43989D-06
 f1  7  1/2 +  f2  1  3/2 -  47615790.08 C  2.16792D+08  2.86700D-07  1.98222D-09
                                         B  2.18995D+08  2.89615D-07  2.00237D-09
 f1  7  1/2 +  f2  2  3/2 -  47609730.29 C  1.96357D+09  2.59742D-06  1.79607D-08
                                         B  1.98422D+09  2.62474D-06  1.81495D-08
 f1  7  1/2 +  f2  3  3/2 -  47596546.59 C  1.59382D+10  2.10949D-05  1.45907D-07
                                         B  1.63300D+10  2.16135D-05  1.49494D-07
 f1  7  1/2 +  f2  4  3/2 -  47587837.19 C  2.86369D+12  3.79160D-03  2.62302D-05
                                         B  2.89094D+12  3.82768D-03  2.64798D-05
 f1  7  1/2 +  f2  5  3/2 -  47586611.29 C  1.99374D+12  2.63990D-03  1.82633D-05
                                         B  2.01293D+12  2.66530D-03  1.84390D-05
 f1  7  1/2 +  f2  6  3/2 -  47586097.14 C  5.84949D+12  7.74543D-03  5.35847D-05
                                         B  5.90778D+12  7.82261D-03  5.41187D-05
 f1  7  1/2 +  f2  7  3/2 -  47583148.44 C  5.13715D+10  6.80305D-05  4.70680D-07
                                         B  5.17386D+10  6.85167D-05  4.74044D-07
 f1  7  1/2 +  f2  8  3/2 -  47581170.10 C  4.99196D+11  6.61133D-04  4.57435D-06
                                         B  5.04549D+11  6.68222D-04  4.62340D-06
 f1  7  1/2 +  f2  9  3/2 -  47580092.36 C  6.67880D+12  8.84577D-03  6.12048D-05
                                         B  6.74158D+12  8.92891D-03  6.17801D-05
 f1  7  1/2 +  f2 10  3/2 -  47578652.71 C  3.44088D+12  4.55756D-03  3.15352D-05
                                         B  3.47381D+12  4.60118D-03  3.18371D-05
 f1  7  1/2 +  f2 11  3/2 -  47577244.73 C  1.05872D+13  1.40240D-02  9.70392D-05
                                         B  1.06884D+13  1.41580D-02  9.79666D-05
 f1  7  1/2 +  f2 12  3/2 -  47575726.83 C  5.13373D+12  6.80064D-03  4.70587D-05
                                         B  5.18240D+12  6.86511D-03  4.75048D-05
 f1  7  1/2 +  f2 13  3/2 -  47573983.23 C  1.41003D+13  1.86800D-02  1.29266D-04
                                         B  1.42300D+13  1.88518D-02  1.30455D-04
 f1  7  1/2 +  f2 14  3/2 -  47573412.03 C  1.88956D+12  2.50334D-03  1.73233D-05
                                         B  1.90719D+12  2.52669D-03  1.74849D-05
 f1  7  1/2 +  f2 15  3/2 -  47570819.35 C  1.05719D+13  1.40074D-02  9.69378D-05
                                         B  1.06705D+13  1.41381D-02  9.78420D-05
 f1  7  1/2 +  f2 16  3/2 -  47569767.92 C  2.46435D+12  3.26534D-03  2.25981D-05
                                         B  2.48602D+12  3.29405D-03  2.27968D-05
 f1  7  1/2 +  f2 17  3/2 -  47567917.89 C  5.44172D+13  7.21100D-02  4.99065D-04
                                         B  5.49180D+13  7.27736D-02  5.03658D-04
 f1  7  1/2 +  f2 18  3/2 -  47565799.63 C  3.38640D+12  4.48783D-03  3.10611D-05
                                         B  3.41767D+12  4.52927D-03  3.13480D-05
 f1  7  1/2 +  f2 19  3/2 -  47565529.47 C  1.23094D+13  1.63132D-02  1.12908D-04
                                         B  1.24242D+13  1.64654D-02  1.13961D-04
 f1  7  1/2 +  f2 20  3/2 -  47562921.52 C  5.30326D+11  7.02900D-04  4.86520D-06
                                         B  5.35056D+11  7.09169D-04  4.90859D-06
 f1  7  1/2 +  f2 21  3/2 -  47560197.36 C  2.44592D+12  3.24222D-03  2.24427D-05
                                         B  2.47207D+12  3.27689D-03  2.26826D-05
 f1  7  1/2 +  f2 22  3/2 -  47557364.31 C  3.42302D+09  4.53797D-06  3.14137D-08
                                         B  3.38877D+09  4.49257D-06  3.10994D-08
 f1  7  1/2 +  f2 23  3/2 -  47557129.16 C  6.06143D+12  8.03584D-03  5.56277D-05
                                         B  6.11792D+12  8.11073D-03  5.61462D-05
 f1  7  1/2 +  f2 24  3/2 -  47556070.74 C  2.67187D+11  3.54234D-04  2.45222D-06
                                         B  2.69445D+11  3.57228D-04  2.47295D-06
 f1  7  1/2 +  f2 25  3/2 -  47554951.99 C  2.51930D+13  3.34023D-02  2.31236D-04
                                         B  2.54342D+13  3.37221D-02  2.33450D-04
 f1  7  1/2 +  f2 26  3/2 -  47553332.99 C  1.37397D+12  1.82181D-03  1.26124D-05
                                         B  1.38585D+12  1.83757D-03  1.27215D-05
 f1  7  1/2 +  f2 27  3/2 -  47552933.87 C  6.43729D+12  8.53564D-03  5.90928D-05
                                         B  6.49831D+12  8.61656D-03  5.96530D-05
 f1  7  1/2 +  f2 28  3/2 -  47550199.21 C  1.28732D+10  1.70715D-05  1.18194D-07
                                         B  1.28172D+10  1.69972D-05  1.17679D-07
 f1  7  1/2 +  f2 29  3/2 -  47549536.50 C  1.08398D+13  1.43753D-02  9.95282D-05
                                         B  1.09250D+13  1.44883D-02  1.00311D-04
 f1  7  1/2 +  f2 30  3/2 -  47544836.97 C  7.15019D+11  9.48415D-04  6.56706D-06
                                         B  7.20702D+11  9.55953D-04  6.61925D-06
 f1  7  1/2 +  f2 31  3/2 -  47540465.60 C  3.04493D+11  4.03960D-04  2.79737D-06
                                         B  3.06981D+11  4.07260D-04  2.82023D-06
 f1  7  1/2 +  f2 32  3/2 -  47539988.01 C  2.23555D+11  2.96589D-04  2.05386D-06
                                         B  2.25486D+11  2.99149D-04  2.07159D-06
 f1  8  1/2 +  f2  1  3/2 -  47616890.44 C  4.48917D+09  5.93652D-06  4.10437D-08
                                         B  4.53945D+09  6.00300D-06  4.15033D-08
 f1  8  1/2 +  f2  2  3/2 -  47610830.65 C  4.66527D+09  6.17096D-06  4.26700D-08
                                         B  4.71404D+09  6.23548D-06  4.31161D-08
 f1  8  1/2 +  f2  3  3/2 -  47597646.95 C  1.50885D+12  1.99693D-03  1.38119D-05
                                         B  1.52817D+12  2.02249D-03  1.39887D-05
 f1  8  1/2 +  f2  4  3/2 -  47588937.55 C  3.62717D+12  4.80223D-03  3.32210D-05
                                         B  3.66366D+12  4.85055D-03  3.35553D-05
 f1  8  1/2 +  f2  5  3/2 -  47587711.65 C  6.48813D+11  8.59048D-04  5.94290D-06
                                         B  6.55044D+11  8.67299D-04  5.99998D-06
 f1  8  1/2 +  f2  6  3/2 -  47587197.50 C  1.85752D+12  2.45946D-03  1.70147D-05
                                         B  1.87676D+12  2.48494D-03  1.71910D-05
 f1  8  1/2 +  f2  7  3/2 -  47584248.80 C  1.30054D+12  1.72220D-03  1.19151D-05
                                         B  1.31343D+12  1.73927D-03  1.20332D-05
 f1  8  1/2 +  f2  8  3/2 -  47582270.46 C  2.62759D+10  3.47981D-05  2.40761D-07
                                         B  2.64999D+10  3.50947D-05  2.42813D-07
 f1  8  1/2 +  f2  9  3/2 -  47581192.72 C  5.75495D+11  7.62182D-04  5.27350D-06
                                         B  5.82115D+11  7.70949D-04  5.33416D-06
 f1  8  1/2 +  f2 10  3/2 -  47579753.07 C  3.06294D+12  4.05678D-03  2.80695D-05
                                         B  3.09127D+12  4.09430D-03  2.83291D-05
 f1  8  1/2 +  f2 11  3/2 -  47578345.09 C  3.35136D+11  4.43905D-04  3.07154D-06
                                         B  3.38192D+11  4.47954D-04  3.09955D-06
 f1  8  1/2 +  f2 12  3/2 -  47576827.19 C  1.91625D+12  2.53833D-03  1.75642D-05
                                         B  1.93510D+12  2.56330D-03  1.77370D-05
 f1  8  1/2 +  f2 13  3/2 -  47575083.59 C  2.02434D+13  2.68172D-02  1.85571D-04
                                         B  2.04312D+13  2.70659D-02  1.87291D-04
 f1  8  1/2 +  f2 14  3/2 -  47574512.39 C  4.93521D+12  6.53799D-03  4.52424D-05
                                         B  4.98270D+12  6.60091D-03  4.56778D-05
 f1  8  1/2 +  f2 15  3/2 -  47571919.71 C  1.01006D+13  1.33824D-02  9.26100D-05
                                         B  1.01943D+13  1.35066D-02  9.34697D-05
 f1  8  1/2 +  f2 16  3/2 -  47570868.28 C  6.28455D+12  8.32683D-03  5.76254D-05
                                         B  6.34779D+12  8.41062D-03  5.82053D-05
 f1  8  1/2 +  f2 17  3/2 -  47569018.24 C  3.62616D+13  4.80492D-02  3.32535D-04
                                         B  3.66007D+13  4.84986D-02  3.35645D-04
 f1  8  1/2 +  f2 18  3/2 -  47566899.99 C  9.71325D+11  1.28719D-03  8.90868D-06
                                         B  9.81549D+11  1.30074D-03  9.00245D-06
 f1  8  1/2 +  f2 19  3/2 -  47566629.83 C  2.32922D+13  3.08669D-02  2.13632D-04
                                         B  2.34962D+13  3.11373D-02  2.15504D-04
 f1  8  1/2 +  f2 20  3/2 -  47564021.88 C  9.23853D+12  1.22443D-02  8.47482D-05
                                         B  9.32907D+12  1.23643D-02  8.55788D-05
 f1  8  1/2 +  f2 21  3/2 -  47561297.72 C  3.55310D+11  4.70964D-04  3.25994D-06
                                         B  3.57917D+11  4.74419D-04  3.28386D-06
 f1  8  1/2 +  f2 22  3/2 -  47558464.67 C  1.03281D+12  1.36915D-03  9.47761D-06
                                         B  1.04169D+12  1.38093D-03  9.55914D-06
 f1  8  1/2 +  f2 23  3/2 -  47558229.52 C  6.85263D+12  9.08435D-03  6.28845D-05
                                         B  6.91238D+12  9.16356D-03  6.34328D-05
 f1  8  1/2 +  f2 24  3/2 -  47557171.10 C  2.28551D+12  3.02997D-03  2.09748D-05
                                         B  2.30415D+12  3.05468D-03  2.11459D-05
 f1  8  1/2 +  f2 25  3/2 -  47556052.35 C  4.55514D+11  6.03917D-04  4.18068D-06
                                         B  4.60353D+11  6.10333D-04  4.22510D-06
 f1  8  1/2 +  f2 26  3/2 -  47554433.35 C  3.95719D+12  5.24677D-03  3.63226D-05
                                         B  3.99007D+12  5.29037D-03  3.66244D-05
 f1  8  1/2 +  f2 27  3/2 -  47554034.23 C  3.05989D+10  4.05713D-05  2.80871D-07
                                         B  3.09449D+10  4.10300D-05  2.84047D-07
 f1  8  1/2 +  f2 28  3/2 -  47551299.57 C  8.16600D+11  1.08286D-03  7.49697D-06
                                         B  8.22553D+11  1.09075D-03  7.55162D-06
 f1  8  1/2 +  f2 29  3/2 -  47550636.86 C  2.37083D+13  3.14394D-02  2.17668D-04
                                         B  2.39092D+13  3.17059D-02  2.19513D-04
 f1  8  1/2 +  f2 30  3/2 -  47545937.33 C  4.93204D+09  6.54166D-06  4.52950D-08
                                         B  5.00321D+09  6.63605D-06  4.59485D-08
 f1  8  1/2 +  f2 31  3/2 -  47541565.96 C  1.48617D+12  1.97156D-03  1.36525D-05
                                         B  1.50074D+12  1.99089D-03  1.37863D-05
 f1  8  1/2 +  f2 32  3/2 -  47541088.37 C  5.28116D+12  7.00614D-03  4.85160D-05
                                         B  5.32990D+12  7.07081D-03  4.89638D-05
 f1  9  1/2 +  f2  1  3/2 -  47636853.12 C  5.26190D+09  6.95255D-06  4.80482D-08
                                         B  5.31003D+09  7.01615D-06  4.84877D-08
 f1  9  1/2 +  f2  2  3/2 -  47630793.33 C  3.10042D+09  4.09763D-06  2.83218D-08
                                         B  3.14677D+09  4.15889D-06  2.87452D-08
 f1  9  1/2 +  f2  3  3/2 -  47617609.63 C  2.44007D+08  3.22668D-07  2.23082D-09
                                         B  2.46686D+08  3.26210D-07  2.25531D-09
 f1  9  1/2 +  f2  4  3/2 -  47608900.23 C  6.97386D+10  9.22539D-05  6.37929D-07
                                         B  7.03442D+10  9.30550D-05  6.43468D-07
 f1  9  1/2 +  f2  5  3/2 -  47607674.33 C  4.37677D+09  5.79012D-06  4.00393D-08
                                         B  4.42506D+09  5.85400D-06  4.04810D-08
 f1  9  1/2 +  f2  6  3/2 -  47607160.18 C  1.13750D+09  1.50486D-06  1.04064D-08
                                         B  1.15796D+09  1.53192D-06  1.05935D-08
 f1  9  1/2 +  f2  7  3/2 -  47604211.48 C  2.63866D+11  3.49124D-04  2.41441D-06
                                         B  2.66523D+11  3.52640D-04  2.43872D-06
 f1  9  1/2 +  f2  8  3/2 -  47602233.14 C  9.43964D+09  1.24908D-05  8.63847D-08
                                         B  9.51105D+09  1.25852D-05  8.70382D-08
 f1  9  1/2 +  f2  9  3/2 -  47601155.40 C  1.29455D+10  1.71306D-05  1.18476D-07
                                         B  1.30980D+10  1.73324D-05  1.19872D-07
 f1  9  1/2 +  f2 10  3/2 -  47599715.74 C  7.06188D+11  9.34543D-04  6.46354D-06
                                         B  7.12114D+11  9.42386D-04  6.51778D-06
 f1  9  1/2 +  f2 11  3/2 -  47598307.77 C  2.40875D+10  3.18784D-05  2.20486D-07
                                         B  2.43517D+10  3.22280D-05  2.22904D-07
 f1  9  1/2 +  f2 12  3/2 -  47596789.87 C  8.15475D+10  1.07930D-04  7.46520D-07
                                         B  8.21288D+10  1.08700D-04  7.51841D-07
 f1  9  1/2 +  f2 13  3/2 -  47595046.27 C  7.50343D+07  9.93171D-08  6.86970D-10
                                         B  7.07265D+07  9.36152D-08  6.47531D-10
 f1  9  1/2 +  f2 14  3/2 -  47594475.07 C  1.28013D+12  1.69445D-03  1.17205D-05
                                         B  1.29177D+12  1.70986D-03  1.18271D-05
 f1  9  1/2 +  f2 15  3/2 -  47591882.39 C  6.07323D+12  8.03974D-03  5.56141D-05
                                         B  6.13186D+12  8.11735D-03  5.61510D-05
 f1  9  1/2 +  f2 16  3/2 -  47590830.96 C  1.09435D+10  1.44877D-05  1.00219D-07
                                         B  1.10574D+10  1.46385D-05  1.01262D-07
 f1  9  1/2 +  f2 17  3/2 -  47588980.92 C  1.22810D+11  1.62595D-04  1.12480D-06
                                         B  1.24230D+11  1.64475D-04  1.13781D-06
 f1  9  1/2 +  f2 18  3/2 -  47586862.67 C  6.88894D+07  9.12149D-08  6.31036D-10
                                         B  9.58404D+07  1.26900D-07  8.77912D-10
 f1  9  1/2 +  f2 19  3/2 -  47586592.51 C  1.07869D+11  1.42828D-04  9.88107D-07
                                         B  1.08444D+11  1.43590D-04  9.93378D-07
 f1  9  1/2 +  f2 20  3/2 -  47583984.56 C  7.01523D+11  9.28984D-04  6.42722D-06
                                         B  7.09681D+11  9.39787D-04  6.50196D-06
 f1  9  1/2 +  f2 21  3/2 -  47581260.40 C  2.44809D+12  3.24223D-03  2.24328D-05
                                         B  2.46989D+12  3.27109D-03  2.26325D-05
 f1  9  1/2 +  f2 22  3/2 -  47578427.35 C  3.61642D+12  4.79013D-03  3.31446D-05
                                         B  3.65244D+12  4.83783D-03  3.34746D-05
 f1  9  1/2 +  f2 23  3/2 -  47578192.20 C  4.15690D+12  5.50607D-03  3.80987D-05
                                         B  4.19606D+12  5.55794D-03  3.84576D-05
 f1  9  1/2 +  f2 24  3/2 -  47577133.78 C  2.42606D+12  3.21361D-03  2.22367D-05
                                         B  2.44634D+12  3.24047D-03  2.24226D-05
 f1  9  1/2 +  f2 25  3/2 -  47576015.03 C  4.82559D+12  6.39237D-03  4.42333D-05
                                         B  4.87031D+12  6.45162D-03  4.46433D-05
 f1  9  1/2 +  f2 26  3/2 -  47574396.03 C  1.15918D+13  1.53565D-02  1.06266D-04
                                         B  1.17009D+13  1.55010D-02  1.07266D-04
 f1  9  1/2 +  f2 27  3/2 -  47573996.91 C  1.19527D+11  1.58348D-04  1.09577D-06
                                         B  1.20829D+11  1.60074D-04  1.10771D-06
 f1  9  1/2 +  f2 28  3/2 -  47571262.25 C  1.19276D+12  1.58035D-03  1.09366D-05
                                         B  1.20440D+12  1.59577D-03  1.10434D-05
 f1  9  1/2 +  f2 29  3/2 -  47570599.54 C  2.12051D+13  2.80964D-02  1.94441D-04
                                         B  2.13997D+13  2.83542D-02  1.96225D-04
 f1  9  1/2 +  f2 30  3/2 -  47565900.01 C  1.16661D+13  1.54605D-02  1.07005D-04
                                         B  1.17707D+13  1.55991D-02  1.07964D-04
 f1  9  1/2 +  f2 31  3/2 -  47561528.64 C  1.16853D+12  1.54887D-03  1.07210D-05
                                         B  1.17856D+12  1.56216D-03  1.08130D-05
 f1  9  1/2 +  f2 32  3/2 -  47561051.05 C  2.54504D+12  3.37349D-03  2.33509D-05
                                         B  2.56629D+12  3.40165D-03  2.35458D-05
 f1 10  1/2 +  f2  1  3/2 -  47640399.04 C  2.61044D+09  3.44866D-06  2.38315D-08
                                         B  2.64099D+09  3.48902D-06  2.41103D-08
 f1 10  1/2 +  f2  2  3/2 -  47634339.24 C  5.02700D+10  6.64288D-05  4.59105D-07
                                         B  5.08700D+10  6.72216D-05  4.64584D-07
 f1 10  1/2 +  f2  3  3/2 -  47621155.54 C  1.15473D+09  1.52675D-06  1.05547D-08
                                         B  1.16771D+09  1.54392D-06  1.06733D-08
 f1 10  1/2 +  f2  4  3/2 -  47612446.14 C  1.64889D+10  2.18092D-05  1.50798D-07
                                         B  1.66618D+10  2.20379D-05  1.52379D-07
 f1 10  1/2 +  f2  5  3/2 -  47611220.24 C  5.54659D+10  7.33661D-05  5.07296D-07
                                         B  5.60692D+10  7.41640D-05  5.12814D-07
 f1 10  1/2 +  f2  6  3/2 -  47610706.09 C  1.06578D+10  1.40977D-05  9.74805D-08
                                         B  1.07760D+10  1.42540D-05  9.85618D-08
 f1 10  1/2 +  f2  7  3/2 -  47607757.39 C  1.18630D+11  1.56937D-04  1.08524D-06
                                         B  1.19893D+11  1.58608D-04  1.09679D-06
 f1 10  1/2 +  f2  8  3/2 -  47605779.06 C  4.16799D+09  5.51436D-06  3.81339D-08
                                         B  4.21025D+09  5.57027D-06  3.85205D-08
 f1 10  1/2 +  f2  9  3/2 -  47604701.32 C  4.58306D+09  6.06379D-06  4.19343D-08
                                         B  4.63246D+09  6.12914D-06  4.23863D-08
 f1 10  1/2 +  f2 10  3/2 -  47603261.66 C  1.41982D+11  1.87866D-04  1.29923D-06
                                         B  1.43542D+11  1.89930D-04  1.31351D-06
 f1 10  1/2 +  f2 11  3/2 -  47601853.69 C  4.02322D+11  5.32370D-04  3.68184D-06
                                         B  4.06542D+11  5.37954D-04  3.72046D-06
 f1 10  1/2 +  f2 12  3/2 -  47600335.79 C  8.77890D+11  1.16174D-03  8.03477D-06
                                         B  8.87109D+11  1.17394D-03  8.11915D-06
 f1 10  1/2 +  f2 13  3/2 -  47598592.18 C  5.37699D+10  7.11604D-05  4.92176D-07
                                         B  5.43394D+10  7.19142D-05  4.97389D-07
 f1 10  1/2 +  f2 14  3/2 -  47598020.99 C  4.73409D+10  6.26536D-05  4.33344D-07
                                         B  4.78020D+10  6.32639D-05  4.37565D-07
 f1 10  1/2 +  f2 15  3/2 -  47595428.30 C  1.90888D+13  2.52660D-02  1.74762D-04
                                         B  1.92830D+13  2.55230D-02  1.76540D-04
 f1 10  1/2 +  f2 16  3/2 -  47594376.87 C  3.09146D+12  4.09204D-03  2.83048D-05
                                         B  3.12283D+12  4.13357D-03  2.85921D-05
 f1 10  1/2 +  f2 17  3/2 -  47592526.84 C  5.25613D+12  6.95787D-03  4.81297D-05
                                         B  5.30920D+12  7.02813D-03  4.86157D-05
 f1 10  1/2 +  f2 18  3/2 -  47590408.59 C  3.16150D+12  4.18545D-03  2.89533D-05
                                         B  3.19359D+12  4.22793D-03  2.92472D-05
 f1 10  1/2 +  f2 19  3/2 -  47590138.43 C  5.16074D+12  6.83228D-03  4.72633D-05
                                         B  5.21254D+12  6.90085D-03  4.77377D-05
 f1 10  1/2 +  f2 20  3/2 -  47587530.48 C  5.07759D+12  6.72294D-03  4.65095D-05
                                         B  5.12801D+12  6.78970D-03  4.69713D-05
 f1 10  1/2 +  f2 21  3/2 -  47584806.32 C  5.28039D+10  6.99225D-05  4.83754D-07
                                         B  5.32913D+10  7.05679D-05  4.88219D-07
 f1 10  1/2 +  f2 22  3/2 -  47581973.27 C  1.41809D+12  1.87805D-03  1.29939D-05
                                         B  1.43162D+12  1.89597D-03  1.31179D-05
 f1 10  1/2 +  f2 23  3/2 -  47581738.12 C  1.92067D+10  2.54366D-05  1.75993D-07
                                         B  1.93903D+10  2.56798D-05  1.77675D-07
 f1 10  1/2 +  f2 24  3/2 -  47580679.70 C  7.87342D+10  1.04277D-04  7.21498D-07
                                         B  7.95342D+10  1.05337D-04  7.28829D-07
 f1 10  1/2 +  f2 25  3/2 -  47579560.95 C  2.14537D+12  2.84151D-03  1.96610D-05
                                         B  2.16576D+12  2.86852D-03  1.98478D-05
 f1 10  1/2 +  f2 26  3/2 -  47577941.95 C  1.51456D+13  2.00615D-02  1.38814D-04
                                         B  1.52886D+13  2.02509D-02  1.40125D-04
 f1 10  1/2 +  f2 27  3/2 -  47577542.82 C  1.10119D+13  1.45863D-02  1.00930D-04
                                         B  1.11160D+13  1.47242D-02  1.01884D-04
 f1 10  1/2 +  f2 28  3/2 -  47574808.17 C  1.36294D+13  1.80555D-02  1.24942D-04
                                         B  1.37566D+13  1.82241D-02  1.26108D-04
 f1 10  1/2 +  f2 29  3/2 -  47574145.46 C  8.79766D+12  1.16550D-02  8.06525D-05
                                         B  8.87944D+12  1.17634D-02  8.14022D-05
 f1 10  1/2 +  f2 30  3/2 -  47569445.93 C  3.50596D+13  4.64556D-02  3.21503D-04
                                         B  3.53782D+13  4.68778D-02  3.24426D-04
 f1 10  1/2 +  f2 31  3/2 -  47565074.56 C  6.34085D+12  8.40348D-03  5.81630D-05
                                         B  6.39728D+12  8.47826D-03  5.86805D-05
 f1 10  1/2 +  f2 32  3/2 -  47564596.97 C  1.50641D+13  1.99647D-02  1.38183D-04
                                         B  1.51977D+13  2.01418D-02  1.39409D-04
 f1 11  1/2 +  f2  1  3/2 -  47644363.52 C  1.17680D+10  1.55441D-05  1.07406D-07
                                         B  1.19056D+10  1.57259D-05  1.08663D-07
 f1 11  1/2 +  f2  2  3/2 -  47638303.73 C  1.95309D+07  2.58046D-08  1.78327D-10
                                         B  1.96360D+07  2.59435D-08  1.79286D-10
 f1 11  1/2 +  f2  3  3/2 -  47625120.02 C  1.36385D+10  1.80294D-05  1.24630D-07
                                         B  1.37808D+10  1.82176D-05  1.25930D-07
 f1 11  1/2 +  f2  4  3/2 -  47616410.63 C  4.14130D+10  5.47660D-05  3.78643D-07
                                         B  4.17265D+10  5.51806D-05  3.81510D-07
 f1 11  1/2 +  f2  5  3/2 -  47615184.73 C  2.14084D+11  2.83126D-04  1.95754D-06
                                         B  2.16330D+11  2.86097D-04  1.97808D-06
 f1 11  1/2 +  f2  6  3/2 -  47614670.57 C  4.72650D+11  6.25094D-04  4.32196D-06
                                         B  4.78316D+11  6.32588D-04  4.37377D-06
 f1 11  1/2 +  f2  7  3/2 -  47611721.87 C  1.42319D+11  1.88244D-04  1.30162D-06
                                         B  1.43773D+11  1.90168D-04  1.31492D-06
 f1 11  1/2 +  f2  8  3/2 -  47609743.54 C  7.34684D+11  9.71844D-04  6.72011D-06
                                         B  7.44208D+11  9.84443D-04  6.80723D-06
 f1 11  1/2 +  f2  9  3/2 -  47608665.80 C  1.93650D+12  2.56173D-03  1.77143D-05
                                         B  1.96060D+12  2.59360D-03  1.79347D-05
 f1 11  1/2 +  f2 10  3/2 -  47607226.14 C  2.58814D+11  3.42397D-04  2.36773D-06
                                         B  2.61385D+11  3.45798D-04  2.39125D-06
 f1 11  1/2 +  f2 11  3/2 -  47605818.17 C  1.62588D+11  2.15108D-04  1.48755D-06
                                         B  1.64921D+11  2.18194D-04  1.50889D-06
 f1 11  1/2 +  f2 12  3/2 -  47604300.27 C  2.46134D+11  3.25661D-04  2.25214D-06
                                         B  2.49054D+11  3.29525D-04  2.27886D-06
 f1 11  1/2 +  f2 13  3/2 -  47602556.67 C  2.64400D+12  3.49855D-03  2.41954D-05
                                         B  2.67295D+12  3.53686D-03  2.44604D-05
 f1 11  1/2 +  f2 14  3/2 -  47601985.47 C  7.11449D+10  9.41416D-05  6.51077D-07
                                         B  7.21139D+10  9.54238D-05  6.59944D-07
 f1 11  1/2 +  f2 15  3/2 -  47599392.78 C  3.23215D+12  4.27737D-03  2.95836D-05
                                         B  3.26469D+12  4.32042D-03  2.98814D-05
 f1 11  1/2 +  f2 16  3/2 -  47598341.35 C  8.54166D+11  1.13044D-03  7.81862D-06
                                         B  8.63660D+11  1.14300D-03  7.90552D-06
 f1 11  1/2 +  f2 17  3/2 -  47596491.32 C  1.17984D+12  1.56157D-03  1.08010D-05
                                         B  1.19233D+12  1.57810D-03  1.09153D-05
 f1 11  1/2 +  f2 18  3/2 -  47594373.07 C  1.69213D+12  2.23981D-03  1.54928D-05
                                         B  1.70903D+12  2.26217D-03  1.56475D-05
 f1 11  1/2 +  f2 19  3/2 -  47594102.91 C  1.57815D+10  2.08895D-05  1.44494D-07
                                         B  1.58927D+10  2.10368D-05  1.45513D-07
 f1 11  1/2 +  f2 20  3/2 -  47591494.96 C  5.56697D+11  7.36967D-04  5.09793D-06
                                         B  5.63270D+11  7.45668D-04  5.15813D-06
 f1 11  1/2 +  f2 21  3/2 -  47588770.80 C  4.69995D+11  6.22260D-04  4.30470D-06
                                         B  4.74322D+11  6.27989D-04  4.34433D-06
 f1 11  1/2 +  f2 22  3/2 -  47585937.75 C  1.42378D+12  1.88527D-03  1.30428D-05
                                         B  1.43883D+12  1.90520D-03  1.31806D-05
 f1 11  1/2 +  f2 23  3/2 -  47585702.60 C  4.04500D+12  5.35616D-03  3.70555D-05
                                         B  4.08284D+12  5.40626D-03  3.74021D-05
 f1 11  1/2 +  f2 24  3/2 -  47584644.18 C  1.76552D+10  2.33791D-05  1.61747D-07
                                         B  1.79250D+10  2.37363D-05  1.64218D-07
 f1 11  1/2 +  f2 25  3/2 -  47583525.43 C  3.24611D+12  4.29870D-03  2.97411D-05
                                         B  3.27834D+12  4.34139D-03  3.00364D-05
 f1 11  1/2 +  f2 26  3/2 -  47581906.43 C  1.66677D+12  2.20739D-03  1.52726D-05
                                         B  1.68327D+12  2.22924D-03  1.54238D-05
 f1 11  1/2 +  f2 27  3/2 -  47581507.30 C  2.22430D+12  2.94581D-03  2.03818D-05
                                         B  2.24827D+12  2.97756D-03  2.06014D-05
 f1 11  1/2 +  f2 28  3/2 -  47578772.65 C  4.81492D+12  6.37750D-03  4.41279D-05
                                         B  4.85996D+12  6.43715D-03  4.45406D-05
 f1 11  1/2 +  f2 29  3/2 -  47578109.94 C  2.22152D+12  2.94255D-03  2.03607D-05
                                         B  2.23946D+12  2.96631D-03  2.05251D-05
 f1 11  1/2 +  f2 30  3/2 -  47573410.41 C  4.94743D+11  6.55450D-04  4.53577D-06
                                         B  5.00104D+11  6.62552D-04  4.58491D-06
 f1 11  1/2 +  f2 31  3/2 -  47569039.04 C  3.96484D+10  5.25370D-05  3.63593D-07
                                         B  4.00587D+10  5.30806D-05  3.67356D-07
 f1 11  1/2 +  f2 32  3/2 -  47568561.45 C  2.47642D+12  3.28149D-03  2.27105D-05
                                         B  2.50037D+12  3.31323D-03  2.29302D-05
 f1 14  1/2 +  f2  1  3/2 -  47679500.97 C  1.07475D+06  1.41752D-09  9.78756D-12
                                         B  1.08375D+06  1.42940D-09  9.86957D-12
 f1 14  1/2 +  f2  2  3/2 -  47673441.18 C  1.02753D+07  1.35560D-08  9.36115D-11
                                         B  1.03937D+07  1.37121D-08  9.46896D-11
 f1 14  1/2 +  f2  3  3/2 -  47660257.48 C  4.08494D+07  5.39213D-08  3.72460D-10
                                         B  4.18455D+07  5.52361D-08  3.81542D-10
 f1 14  1/2 +  f2  4  3/2 -  47651548.08 C  4.99551D+09  6.59650D-06  4.55735D-08
                                         B  5.05876D+09  6.68003D-06  4.61505D-08
 f1 14  1/2 +  f2  5  3/2 -  47650322.18 C  4.76772D+10  6.29603D-05  4.34987D-07
                                         B  4.82338D+10  6.36953D-05  4.40066D-07
 f1 14  1/2 +  f2  6  3/2 -  47649808.03 C  3.60120D+09  4.75568D-06  3.28570D-08
                                         B  3.64089D+09  4.80809D-06  3.32190D-08
 f1 14  1/2 +  f2  7  3/2 -  47646859.33 C  2.58077D+09  3.40854D-06  2.35511D-08
                                         B  2.58752D+09  3.41745D-06  2.36126D-08
 f1 14  1/2 +  f2  8  3/2 -  47644880.99 C  8.44995D+09  1.11612D-05  7.71203D-08
                                         B  8.52026D+09  1.12540D-05  7.77620D-08
 f1 14  1/2 +  f2  9  3/2 -  47643803.25 C  2.98473D+10  3.94258D-05  2.72427D-07
                                         B  3.01994D+10  3.98909D-05  2.75640D-07
 f1 14  1/2 +  f2 10  3/2 -  47642363.60 C  1.50882D+08  1.99315D-07  1.37728D-09
                                         B  1.47127D+08  1.94354D-07  1.34300D-09
 f1 14  1/2 +  f2 11  3/2 -  47640955.63 C  1.50354D+11  1.98629D-04  1.37258D-06
                                         B  1.52189D+11  2.01053D-04  1.38933D-06
 f1 14  1/2 +  f2 12  3/2 -  47639437.72 C  1.00808D+11  1.33184D-04  9.20364D-07
                                         B  1.01986D+11  1.34740D-04  9.31117D-07
 f1 14  1/2 +  f2 13  3/2 -  47637694.12 C  1.59953D+11  2.11338D-04  1.46050D-06
                                         B  1.61789D+11  2.13764D-04  1.47727D-06
 f1 14  1/2 +  f2 14  3/2 -  47637122.93 C  1.36070D+10  1.79787D-05  1.24248D-07
                                         B  1.37724D+10  1.81972D-05  1.25758D-07
 f1 14  1/2 +  f2 15  3/2 -  47634530.24 C  4.30981D+10  5.69512D-05  3.93601D-07
                                         B  4.34624D+10  5.74325D-05  3.96928D-07
 f1 14  1/2 +  f2 16  3/2 -  47633478.81 C  1.47529D+08  1.94958D-07  1.34743D-09
                                         B  1.47215D+08  1.94543D-07  1.34456D-09
 f1 14  1/2 +  f2 17  3/2 -  47631628.78 C  1.67448D+11  2.21298D-04  1.52953D-06
                                         B  1.69565D+11  2.24095D-04  1.54886D-06
 f1 14  1/2 +  f2 18  3/2 -  47629510.52 C  3.47794D+11  4.59682D-04  3.17729D-06
                                         B  3.52485D+11  4.65883D-04  3.22015D-06
 f1 14  1/2 +  f2 19  3/2 -  47629240.36 C  2.18142D+11  2.88323D-04  1.99288D-06
                                         B  2.20839D+11  2.91888D-04  2.01752D-06
 f1 14  1/2 +  f2 20  3/2 -  47626632.42 C  1.94889D+10  2.57617D-05  1.78074D-07
                                         B  1.96990D+10  2.60395D-05  1.79994D-07
 f1 14  1/2 +  f2 21  3/2 -  47623908.25 C  1.68495D+10  2.22753D-05  1.53984D-07
                                         B  1.69947D+10  2.24673D-05  1.55310D-07
 f1 14  1/2 +  f2 22  3/2 -  47621075.20 C  9.77260D+10  1.29211D-04  8.93256D-07
                                         B  9.89947D+10  1.30888D-04  9.04852D-07
 f1 14  1/2 +  f2 23  3/2 -  47620840.05 C  5.09875D+09  6.74152D-06  4.66054D-08
                                         B  5.11625D+09  6.76465D-06  4.67653D-08
 f1 14  1/2 +  f2 24  3/2 -  47619781.63 C  1.83716D+11  2.42918D-04  1.67938D-06
                                         B  1.85891D+11  2.45794D-04  1.69926D-06
 f1 14  1/2 +  f2 25  3/2 -  47618662.88 C  1.87780D+11  2.48303D-04  1.71665D-06
                                         B  1.89941D+11  2.51161D-04  1.73640D-06
 f1 14  1/2 +  f2 26  3/2 -  47617043.88 C  1.39822D+11  1.84901D-04  1.27836D-06
                                         B  1.41418D+11  1.87012D-04  1.29295D-06
 f1 14  1/2 +  f2 27  3/2 -  47616644.76 C  1.47326D+12  1.94828D-03  1.34700D-05
                                         B  1.49202D+12  1.97308D-03  1.36414D-05
 f1 14  1/2 +  f2 28  3/2 -  47613910.11 C  1.68494D+12  2.22846D-03  1.54080D-05
                                         B  1.70660D+12  2.25710D-03  1.56061D-05
 f1 14  1/2 +  f2 29  3/2 -  47613247.40 C  1.19034D+08  1.57436D-07  1.08856D-09
                                         B  1.23761D+08  1.63688D-07  1.13179D-09
 f1 14  1/2 +  f2 30  3/2 -  47608547.86 C  1.55921D+10  2.06264D-05  1.42631D-07
                                         B  1.59096D+10  2.10464D-05  1.45535D-07
 f1 14  1/2 +  f2 31  3/2 -  47604176.49 C  1.57995D+11  2.09045D-04  1.44568D-06
                                         B  1.59700D+11  2.11302D-04  1.46128D-06
 f1 14  1/2 +  f2 32  3/2 -  47603698.90 C  1.37827D+10  1.82365D-05  1.26118D-07
                                         B  1.40384D+10  1.85748D-05  1.28458D-07
 f1 15  1/2 +  f2  1  3/2 -  47684506.94 C  6.96137D+07  9.17968D-08  6.33762D-10
                                         B  7.06798D+07  9.32027D-08  6.43467D-10
 f1 15  1/2 +  f2  2  3/2 -  47678447.15 C  5.34925D+08  7.05564D-07  4.87180D-09
                                         B  5.41850D+08  7.14699D-07  4.93488D-09
 f1 15  1/2 +  f2  3  3/2 -  47665263.45 C  3.86495D+10  5.10068D-05  3.52291D-07
                                         B  3.92686D+10  5.18238D-05  3.57934D-07
 f1 15  1/2 +  f2  4  3/2 -  47656554.05 C  1.66900D+07  2.20343D-08  1.52213D-10
                                         B  1.74468D+07  2.30334D-08  1.59115D-10
 f1 15  1/2 +  f2  5  3/2 -  47655328.15 C  9.62960D+08  1.27137D-06  8.78288D-09
                                         B  9.73136D+08  1.28481D-06  8.87570D-09
 f1 15  1/2 +  f2  6  3/2 -  47654814.00 C  4.29375D+10  5.66906D-05  3.91634D-07
                                         B  4.35133D+10  5.74508D-05  3.96885D-07
 f1 15  1/2 +  f2  7  3/2 -  47651865.30 C  8.11063D+10  1.07098D-04  7.39909D-07
                                         B  8.21200D+10  1.08437D-04  7.49157D-07
 f1 15  1/2 +  f2  8  3/2 -  47649886.96 C  5.51303D+10  7.28038D-05  5.03000D-07
                                         B  5.57505D+10  7.36229D-05  5.08659D-07
 f1 15  1/2 +  f2  9  3/2 -  47648809.22 C  1.67087D+11  2.20661D-04  1.52458D-06
                                         B  1.69296D+11  2.23579D-04  1.54474D-06
 f1 15  1/2 +  f2 10  3/2 -  47647369.57 C  3.86076D+09  5.09897D-06  3.52305D-08
                                         B  3.90998D+09  5.16398D-06  3.56797D-08
 f1 15  1/2 +  f2 11  3/2 -  47645961.60 C  1.53562D+10  2.02824D-05  1.40142D-07
                                         B  1.56011D+10  2.06059D-05  1.42377D-07
 f1 15  1/2 +  f2 12  3/2 -  47644443.69 C  5.30784D+09  7.01102D-06  4.84445D-08
                                         B  5.36482D+09  7.08628D-06  4.89645D-08
 f1 15  1/2 +  f2 13  3/2 -  47642700.09 C  1.75286D+09  2.31548D-06  1.60000D-08
                                         B  1.77346D+09  2.34270D-06  1.61881D-08
 f1 15  1/2 +  f2 14  3/2 -  47642128.90 C  1.88871D+10  2.49500D-05  1.72407D-07
                                         B  1.90777D+10  2.52018D-05  1.74147D-07
 f1 15  1/2 +  f2 15  3/2 -  47639536.21 C  3.78913D+09  5.00601D-06  3.45940D-08
                                         B  3.82163D+09  5.04896D-06  3.48907D-08
 f1 15  1/2 +  f2 16  3/2 -  47638484.78 C  2.74512D+10  3.62688D-05  2.50640D-07
                                         B  2.77501D+10  3.66638D-05  2.53370D-07
 f1 15  1/2 +  f2 17  3/2 -  47636634.75 C  8.82510D+10  1.16607D-04  8.05861D-07
                                         B  8.93323D+10  1.18036D-04  8.15734D-07
 f1 15  1/2 +  f2 18  3/2 -  47634516.49 C  3.00832D+10  3.97529D-05  2.74740D-07
                                         B  3.04501D+10  4.02377D-05  2.78091D-07
 f1 15  1/2 +  f2 19  3/2 -  47634246.33 C  1.48385D+09  1.96082D-06  1.35517D-08
                                         B  1.49065D+09  1.96981D-06  1.36138D-08
 f1 15  1/2 +  f2 20  3/2 -  47631638.39 C  1.43316D+11  1.89405D-04  1.30909D-06
                                         B  1.45072D+11  1.91726D-04  1.32514D-06
 f1 15  1/2 +  f2 21  3/2 -  47628914.22 C  1.06487D+11  1.40748D-04  9.72852D-07
                                         B  1.07874D+11  1.42582D-04  9.85530D-07
 f1 15  1/2 +  f2 22  3/2 -  47626081.17 C  5.49386D+10  7.26233D-05  5.02003D-07
                                         B  5.55726D+10  7.34614D-05  5.07797D-07
 f1 15  1/2 +  f2 23  3/2 -  47625846.02 C  8.98769D+09  1.18809D-05  8.21265D-08
                                         B  9.03398D+09  1.19421D-05  8.25495D-08
 f1 15  1/2 +  f2 24  3/2 -  47624787.60 C  1.54047D+11  2.03645D-04  1.40772D-06
                                         B  1.55706D+11  2.05838D-04  1.42288D-06
 f1 15  1/2 +  f2 25  3/2 -  47623668.85 C  3.45546D+11  4.56823D-04  3.15792D-06
                                         B  3.50456D+11  4.63314D-04  3.20279D-06
 f1 15  1/2 +  f2 26  3/2 -  47622049.85 C  2.03182D+11  2.68632D-04  1.85706D-06
                                         B  2.05323D+11  2.71462D-04  1.87662D-06
 f1 15  1/2 +  f2 27  3/2 -  47621650.73 C  3.24701D+11  4.29302D-04  2.96780D-06
                                         B  3.28999D+11  4.34984D-04  3.00707D-06
 f1 15  1/2 +  f2 28  3/2 -  47618916.08 C  2.56151D+11  3.38708D-04  2.34165D-06
                                         B  2.58749D+11  3.42143D-04  2.36539D-06
 f1 15  1/2 +  f2 29  3/2 -  47618253.37 C  3.68606D+11  4.87421D-04  3.36981D-06
                                         B  3.73167D+11  4.93451D-04  3.41150D-06
 f1 15  1/2 +  f2 30  3/2 -  47613553.83 C  6.02288D+10  7.96583D-05  5.50777D-07
                                         B  6.08974D+10  8.05425D-05  5.56891D-07
 f1 15  1/2 +  f2 31  3/2 -  47609182.46 C  1.19956D+10  1.58682D-05  1.09727D-07
                                         B  1.20863D+10  1.59882D-05  1.10557D-07
 f1 15  1/2 +  f2 32  3/2 -  47608704.87 C  6.49339D+09  8.58987D-06  5.93985D-08
                                         B  6.54115D+09  8.65305D-06  5.98354D-08
 f1  1  3/2 +  f2  1  1/2 -  47554461.17 C  4.83878D+13  1.28313D-01  8.88291D-04
                                         B  4.87969D+13  1.29398D-01  8.95802D-04
 f1  1  3/2 +  f2  2  1/2 -  47535410.33 C  1.01694D+11  2.69885D-04  1.86912D-06
                                         B  1.02472D+11  2.71948D-04  1.88341D-06
 f1  1  3/2 +  f2  3  1/2 -  47534519.26 C  2.29573D+10  6.09284D-05  4.21975D-07
                                         B  2.31319D+10  6.13919D-05  4.25185D-07
 f1  1  3/2 +  f2  4  1/2 -  47530702.97 C  2.58774D+11  6.86894D-04  4.75764D-06
                                         B  2.60701D+11  6.92010D-04  4.79307D-06
 f1  1  3/2 +  f2  5  1/2 -  47530109.53 C  7.99351D+08  2.12186D-06  1.46969D-08
                                         B  8.05290D+08  2.13763D-06  1.48060D-08
 f1  1  3/2 +  f2  6  1/2 -  47526587.56 C  6.66146D+11  1.76854D-03  1.22505D-05
                                         B  6.70991D+11  1.78140D-03  1.23396D-05
 f1  1  3/2 +  f2  7  1/2 -  47521421.61 C  2.59812D+11  6.89919D-04  4.77952D-06
                                         B  2.61645D+11  6.94785D-04  4.81323D-06
 f1  1  3/2 +  f2  8  1/2 -  47517809.07 C  1.11488D+12  2.96096D-03  2.05141D-05
                                         B  1.12257D+12  2.98139D-03  2.06556D-05
 f1  1  3/2 +  f2  9  1/2 -  47514572.01 C  5.61783D+11  1.49222D-03  1.03391D-05
                                         B  5.65582D+11  1.50231D-03  1.04090D-05
 f1  1  3/2 +  f2 10  1/2 -  47510799.80 C  1.59309D+13  4.23226D-02  2.93262D-04
                                         B  1.60360D+13  4.26020D-02  2.95198D-04
 f1  1  3/2 +  f2 11  1/2 -  47509730.45 C  9.54777D+09  2.53662D-05  1.75771D-07
                                         B  9.61040D+09  2.55326D-05  1.76924D-07
 f1  2  3/2 +  f2  1  1/2 -  47580553.26 C  5.37727D+07  1.42436D-07  9.85523D-10
                                         B  5.42729D+07  1.43761D-07  9.94690D-10
 f1  2  3/2 +  f2  2  1/2 -  47561502.42 C  1.37071D+12  3.63372D-03  2.51520D-05
                                         B  1.38271D+12  3.66554D-03  2.53722D-05
 f1  2  3/2 +  f2  3  1/2 -  47560611.35 C  6.70513D+13  1.77758D-01  1.23043D-03
                                         B  6.76357D+13  1.79308D-01  1.24116D-03
 f1  2  3/2 +  f2  4  1/2 -  47556795.06 C  4.83867D+10  1.28297D-04  8.88139D-07
                                         B  4.88008D+10  1.29396D-04  8.95741D-07
 f1  2  3/2 +  f2  5  1/2 -  47556201.62 C  3.28363D+12  8.70678D-03  6.02735D-05
                                         B  3.31163D+12  8.78104D-03  6.07875D-05
 f1  2  3/2 +  f2  6  1/2 -  47552679.65 C  1.14189D+12  3.02825D-03  2.09649D-05
                                         B  1.15146D+12  3.05363D-03  2.11406D-05
 f1  2  3/2 +  f2  7  1/2 -  47547513.70 C  1.62710D+12  4.31594D-03  2.98829D-05
                                         B  1.64038D+12  4.35117D-03  3.01268D-05
 f1  2  3/2 +  f2  8  1/2 -  47543901.15 C  8.77768D+11  2.32867D-03  1.61246D-05
                                         B  8.84801D+11  2.34733D-03  1.62538D-05
 f1  2  3/2 +  f2  9  1/2 -  47540664.10 C  3.39954D+12  9.02002D-03  6.24623D-05
                                         B  3.42630D+12  9.09101D-03  6.29539D-05
 f1  2  3/2 +  f2 10  1/2 -  47536891.89 C  5.21135D+10  1.38295D-04  9.57748D-07
                                         B  5.25153D+10  1.39361D-04  9.65132D-07
 f1  2  3/2 +  f2 11  1/2 -  47535822.54 C  7.98959D+11  2.12031D-03  1.46844D-05
                                         B  8.05082D+11  2.13657D-03  1.47969D-05
 f1  3  3/2 +  f2  1  1/2 -  47586195.89 C  1.16526D+11  3.08588D-04  2.13488D-06
                                         B  1.17501D+11  3.11169D-04  2.15274D-06
 f1  3  3/2 +  f2  2  1/2 -  47567145.05 C  9.87685D+12  2.61771D-02  1.81172D-04
                                         B  9.96916D+12  2.64218D-02  1.82865D-04
 f1  3  3/2 +  f2  3  1/2 -  47566253.98 C  2.03947D+11  5.40552D-04  3.74122D-06
                                         B  2.05657D+11  5.45085D-04  3.77260D-06
 f1  3  3/2 +  f2  4  1/2 -  47562437.69 C  2.93506D+12  7.78047D-03  5.38539D-05
                                         B  2.96470D+12  7.85904D-03  5.43978D-05
 f1  3  3/2 +  f2  5  1/2 -  47561844.25 C  6.57126D+10  1.74200D-04  1.20577D-06
                                         B  6.61636D+10  1.75396D-04  1.21405D-06
 f1  3  3/2 +  f2  6  1/2 -  47558322.28 C  1.08425D+12  2.87471D-03  1.98995D-05
                                         B  1.09742D+12  2.90963D-03  2.01412D-05
 f1  3  3/2 +  f2  7  1/2 -  47553156.33 C  1.98763D+11  5.27103D-04  3.64915D-06
                                         B  2.01080D+11  5.33245D-04  3.69167D-06
 f1  3  3/2 +  f2  8  1/2 -  47549543.78 C  1.02608D+11  2.72148D-04  1.88423D-06
                                         B  1.03634D+11  2.74869D-04  1.90307D-06
 f1  3  3/2 +  f2  9  1/2 -  47546306.73 C  4.12259D+10  1.09359D-04  7.57204D-07
                                         B  4.17738D+10  1.10812D-04  7.67267D-07
 f1  3  3/2 +  f2 10  1/2 -  47542534.52 C  7.94897D+11  2.10894D-03  1.46035D-05
                                         B  8.02058D+11  2.12794D-03  1.47351D-05
 f1  3  3/2 +  f2 11  1/2 -  47541465.17 C  1.91016D+11  5.06808D-04  3.50951D-06
                                         B  1.92201D+11  5.09950D-04  3.53127D-06
 f1  4  3/2 +  f2  1  1/2 -  47587063.29 C  1.14552D+12  3.03348D-03  2.09859D-05
                                         B  1.15675D+12  3.06324D-03  2.11918D-05
 f1  4  3/2 +  f2  2  1/2 -  47568012.45 C  3.24719D+13  8.60589D-02  5.95602D-04
                                         B  3.27633D+13  8.68311D-02  6.00946D-04
 f1  4  3/2 +  f2  3  1/2 -  47567121.38 C  2.49053D+11  6.60080D-04  4.56841D-06
                                         B  2.51310D+11  6.66060D-04  4.60980D-06
 f1  4  3/2 +  f2  4  1/2 -  47563305.09 C  7.13002D+12  1.89001D-02  1.30818D-04
                                         B  7.19479D+12  1.90718D-02  1.32007D-04
 f1  4  3/2 +  f2  5  1/2 -  47562711.65 C  1.33689D+12  3.54390D-03  2.45296D-05
                                         B  1.34852D+12  3.57471D-03  2.47428D-05
 f1  4  3/2 +  f2  6  1/2 -  47559189.68 C  3.55645D+11  9.42900D-04  6.52690D-06
                                         B  3.58019D+11  9.49194D-04  6.57046D-06
 f1  4  3/2 +  f2  7  1/2 -  47554023.73 C  2.82801D+12  7.49937D-03  5.19174D-05
                                         B  2.85095D+12  7.56020D-03  5.23385D-05
 f1  4  3/2 +  f2  8  1/2 -  47550411.19 C  4.24145D+12  1.12492D-02  7.78833D-05
                                         B  4.27682D+12  1.13431D-02  7.85329D-05
 f1  4  3/2 +  f2  9  1/2 -  47547174.13 C  2.15109D+12  5.70594D-03  3.95074D-05
                                         B  2.16904D+12  5.75356D-03  3.98371D-05
 f1  4  3/2 +  f2 10  1/2 -  47543401.92 C  3.62510D+12  9.61738D-03  6.65951D-05
                                         B  3.65384D+12  9.69364D-03  6.71231D-05
 f1  4  3/2 +  f2 11  1/2 -  47542332.58 C  5.27538D+10  1.39962D-04  9.69184D-07
                                         B  5.32153D+10  1.41187D-04  9.77661D-07
 f1  5  3/2 +  f2  1  1/2 -  47589580.30 C  1.01908D+11  2.69838D-04  1.86667D-06
                                         B  1.02648D+11  2.71798D-04  1.88022D-06
 f1  5  3/2 +  f2  2  1/2 -  47570529.46 C  3.91250D+10  1.03680D-04  7.17520D-07
                                         B  3.97185D+10  1.05253D-04  7.28403D-07
 f1  5  3/2 +  f2  3  1/2 -  47569638.39 C  3.26771D+10  8.65967D-05  5.99304D-07
                                         B  3.32819D+10  8.81994D-05  6.10396D-07
 f1  5  3/2 +  f2  4  1/2 -  47565822.10 C  4.47321D+12  1.18562D-02  8.20592D-05
                                         B  4.51608D+12  1.19699D-02  8.28457D-05
 f1  5  3/2 +  f2  5  1/2 -  47565228.66 C  3.83624D+11  1.01682D-03  7.03769D-06
                                         B  3.87161D+11  1.02619D-03  7.10257D-06
 f1  5  3/2 +  f2  6  1/2 -  47561706.69 C  1.63467D+13  4.33345D-02  2.99952D-04
                                         B  1.65006D+13  4.37423D-02  3.02775D-04
 f1  5  3/2 +  f2  7  1/2 -  47556540.74 C  4.35272D+12  1.15414D-02  7.98957D-05
                                         B  4.39505D+12  1.16536D-02  8.06727D-05
 f1  5  3/2 +  f2  8  1/2 -  47552928.20 C  2.74550D+11  7.28088D-04  5.04060D-06
                                         B  2.77194D+11  7.35102D-04  5.08916D-06
 f1  5  3/2 +  f2  9  1/2 -  47549691.14 C  5.77805D+10  1.53251D-04  1.06104D-06
                                         B  5.77826D+10  1.53257D-04  1.06108D-06
 f1  5  3/2 +  f2 10  1/2 -  47545918.93 C  2.32777D+11  6.17493D-04  4.27557D-06
                                         B  2.35061D+11  6.23551D-04  4.31752D-06
 f1  5  3/2 +  f2 11  1/2 -  47544849.59 C  2.43131D+12  6.44987D-03  4.46604D-05
                                         B  2.45341D+12  6.50850D-03  4.50664D-05
 f1  6  3/2 +  f2  1  1/2 -  47590479.40 C  4.20388D+11  1.11308D-03  7.69987D-06
                                         B  4.24877D+11  1.12497D-03  7.78208D-06
 f1  6  3/2 +  f2  2  1/2 -  47571428.56 C  1.10634D+12  2.93166D-03  2.02882D-05
                                         B  1.11712D+12  2.96024D-03  2.04860D-05
 f1  6  3/2 +  f2  3  1/2 -  47570537.49 C  8.06277D+11  2.13661D-03  1.47864D-05
                                         B  8.12851D+11  2.15403D-03  1.49070D-05
 f1  6  3/2 +  f2  4  1/2 -  47566721.20 C  6.81898D+12  1.80730D-02  1.25084D-04
                                         B  6.87851D+12  1.82308D-02  1.26176D-04
 f1  6  3/2 +  f2  5  1/2 -  47566127.76 C  5.34967D+12  1.41791D-02  9.81358D-05
                                         B  5.39767D+12  1.43063D-02  9.90163D-05
 f1  6  3/2 +  f2  6  1/2 -  47562605.79 C  4.24667D+12  1.12573D-02  7.79193D-05
                                         B  4.28120D+12  1.13489D-02  7.85529D-05
 f1  6  3/2 +  f2  7  1/2 -  47557439.84 C  1.26253D+13  3.34751D-02  2.31728D-04
                                         B  1.27286D+13  3.37492D-02  2.33626D-04
 f1  6  3/2 +  f2  8  1/2 -  47553827.29 C  4.21239D+12  1.11706D-02  7.73332D-05
                                         B  4.24730D+12  1.12631D-02  7.79740D-05
 f1  6  3/2 +  f2  9  1/2 -  47550590.24 C  5.30111D+11  1.40596D-03  9.73403D-06
                                         B  5.35216D+11  1.41950D-03  9.82777D-06
 f1  6  3/2 +  f2 10  1/2 -  47546818.03 C  1.59732D+10  4.23709D-05  2.93374D-07
                                         B  1.60390D+10  4.25454D-05  2.94582D-07
 f1  6  3/2 +  f2 11  1/2 -  47545748.68 C  2.65886D+12  7.05326D-03  4.88375D-05
                                         B  2.67897D+12  7.10661D-03  4.92069D-05
 f1  7  3/2 +  f2  1  1/2 -  47594620.88 C  3.11114D+11  8.23609D-04  5.69690D-06
                                         B  3.13486D+11  8.29890D-04  5.74035D-06
 f1  7  3/2 +  f2  2  1/2 -  47575570.04 C  3.51999D+09  9.32590D-06  6.45331D-08
                                         B  3.57225D+09  9.46436D-06  6.54912D-08
 f1  7  3/2 +  f2  3  1/2 -  47574678.97 C  1.72788D+10  4.57805D-05  3.16797D-07
                                         B  1.74548D+10  4.62467D-05  3.20023D-07
 f1  7  3/2 +  f2  4  1/2 -  47570862.68 C  3.16825D+12  8.39567D-03  5.81018D-05
                                         B  3.19707D+12  8.47203D-03  5.86303D-05
 f1  7  3/2 +  f2  5  1/2 -  47570269.24 C  6.11249D+12  1.61981D-02  1.12100D-04
                                         B  6.16789D+12  1.63449D-02  1.13116D-04
 f1  7  3/2 +  f2  6  1/2 -  47566747.27 C  3.73951D+12  9.91120D-03  6.85959D-05
                                         B  3.77249D+12  9.99860D-03  6.92008D-05
 f1  7  3/2 +  f2  7  1/2 -  47561581.32 C  1.68963D+12  4.47916D-03  3.10038D-05
                                         B  1.70497D+12  4.51983D-03  3.12853D-05
 f1  7  3/2 +  f2  8  1/2 -  47557968.77 C  3.62482D+11  9.61075D-04  6.65288D-06
                                         B  3.65761D+11  9.69769D-04  6.71306D-06
 f1  7  3/2 +  f2  9  1/2 -  47554731.72 C  9.31675D+10  2.47055D-04  1.71032D-06
                                         B  9.41697D+10  2.49713D-04  1.72871D-06
 f1  7  3/2 +  f2 10  1/2 -  47550959.51 C  3.10056D+12  8.22317D-03  5.69319D-05
                                         B  3.12397D+12  8.28526D-03  5.73618D-05
 f1  7  3/2 +  f2 11  1/2 -  47549890.16 C  1.77205D+11  4.69996D-04  3.25402D-06
                                         B  1.78751D+11  4.74097D-04  3.28242D-06
 f1  8  3/2 +  f2  1  1/2 -  47594709.25 C  4.71854D+12  1.24913D-02  8.64023D-05
                                         B  4.77266D+12  1.26346D-02  8.73932D-05
 f1  8  3/2 +  f2  2  1/2 -  47575658.41 C  1.32371D+09  3.50704D-06  2.42679D-08
                                         B  1.35934D+09  3.60144D-06  2.49211D-08
 f1  8  3/2 +  f2  3  1/2 -  47574767.34 C  5.86878D+09  1.55494D-05  1.07600D-07
                                         B  5.93723D+09  1.57307D-05  1.08855D-07
 f1  8  3/2 +  f2  4  1/2 -  47570951.05 C  2.29763D+10  6.08855D-05  4.21354D-07
                                         B  2.31532D+10  6.13543D-05  4.24599D-07
 f1  8  3/2 +  f2  5  1/2 -  47570357.62 C  1.69018D+10  4.47898D-05  3.09969D-07
                                         B  1.70147D+10  4.50889D-05  3.12039D-07
 f1  8  3/2 +  f2  6  1/2 -  47566835.65 C  1.19280D+11  3.16138D-04  2.18800D-06
                                         B  1.20568D+11  3.19551D-04  2.21163D-06
 f1  8  3/2 +  f2  7  1/2 -  47561669.69 C  1.47322D+10  3.90546D-05  2.70327D-07
                                         B  1.47500D+10  3.91017D-05  2.70654D-07
 f1  8  3/2 +  f2  8  1/2 -  47558057.15 C  1.30258D+12  3.45362D-03  2.39071D-05
                                         B  1.31441D+12  3.48499D-03  2.41242D-05
 f1  8  3/2 +  f2  9  1/2 -  47554820.10 C  2.53995D+11  6.73525D-04  4.66267D-06
                                         B  2.56837D+11  6.81063D-04  4.71485D-06
 f1  8  3/2 +  f2 10  1/2 -  47551047.88 C  1.41115D+12  3.74257D-03  2.59110D-05
                                         B  1.42608D+12  3.78217D-03  2.61853D-05
 f1  8  3/2 +  f2 11  1/2 -  47549978.54 C  4.07723D+10  1.08139D-04  7.48700D-07
                                         B  4.11776D+10  1.09214D-04  7.56142D-07
 f1  9  3/2 +  f2  1  1/2 -  47598029.52 C  7.12951D+11  1.88712D-03  1.30523D-05
                                         B  7.21083D+11  1.90864D-03  1.32011D-05
 f1  9  3/2 +  f2  2  1/2 -  47578978.68 C  6.99962D+10  1.85422D-04  1.28299D-06
                                         B  7.06424D+10  1.87134D-04  1.29483D-06
 f1  9  3/2 +  f2  3  1/2 -  47578087.61 C  4.70129D+09  1.24543D-05  8.61766D-08
                                         B  4.77280D+09  1.26438D-05  8.74873D-08
 f1  9  3/2 +  f2  4  1/2 -  47574271.32 C  2.95048D+09  7.81747D-06  5.40965D-08
                                         B  3.06975D+09  8.13348D-06  5.62833D-08
 f1  9  3/2 +  f2  5  1/2 -  47573677.88 C  4.74233D+11  1.25654D-03  8.69531D-06
                                         B  4.79394D+11  1.27021D-03  8.78994D-06
 f1  9  3/2 +  f2  6  1/2 -  47570155.91 C  4.91902D+11  1.30355D-03  9.02129D-06
                                         B  4.96685D+11  1.31622D-03  9.10901D-06
 f1  9  3/2 +  f2  7  1/2 -  47564989.96 C  2.51306D+12  6.66111D-03  4.61036D-05
                                         B  2.53043D+12  6.70714D-03  4.64222D-05
 f1  9  3/2 +  f2  8  1/2 -  47561377.41 C  2.23422D+12  5.92291D-03  4.09974D-05
                                         B  2.25187D+12  5.96969D-03  4.13212D-05
 f1  9  3/2 +  f2  9  1/2 -  47558140.36 C  2.91504D+09  7.72881D-06  5.35011D-08
                                         B  2.90628D+09  7.70559D-06  5.33404D-08
 f1  9  3/2 +  f2 10  1/2 -  47554368.15 C  1.56185D+10  4.14168D-05  2.86722D-07
                                         B  1.58799D+10  4.21099D-05  2.91521D-07
 f1  9  3/2 +  f2 11  1/2 -  47553298.80 C  3.69324D+10  9.79408D-05  6.78045D-07
                                         B  3.71263D+10  9.84552D-05  6.81606D-07
 f1 10  3/2 +  f2  1  1/2 -  47598238.49 C  6.11928D+12  1.61971D-02  1.12027D-04
                                         B  6.18325D+12  1.63664D-02  1.13198D-04
 f1 10  3/2 +  f2  2  1/2 -  47579187.65 C  3.35669D+11  8.89190D-04  6.15252D-06
                                         B  3.38828D+11  8.97559D-04  6.21043D-06
 f1 10  3/2 +  f2  3  1/2 -  47578296.58 C  5.96412D+10  1.57996D-04  1.09323D-06
                                         B  6.02319D+10  1.59561D-04  1.10406D-06
 f1 10  3/2 +  f2  4  1/2 -  47574480.29 C  3.68200D+10  9.75559D-05  6.75080D-07
                                         B  3.70407D+10  9.81405D-05  6.79125D-07
 f1 10  3/2 +  f2  5  1/2 -  47573886.85 C  1.71905D+12  4.55481D-03  3.15193D-05
                                         B  1.73447D+12  4.59566D-03  3.18020D-05
 f1 10  3/2 +  f2  6  1/2 -  47570364.88 C  1.65598D+12  4.38833D-03  3.03696D-05
                                         B  1.67097D+12  4.42806D-03  3.06445D-05
 f1 10  3/2 +  f2  7  1/2 -  47565198.93 C  1.57852D+13  4.18398D-02  2.89585D-04
                                         B  1.59302D+13  4.22241D-02  2.92245D-04
 f1 10  3/2 +  f2  8  1/2 -  47561586.39 C  3.25538D+11  8.62993D-04  5.97347D-06
                                         B  3.28658D+11  8.71263D-04  6.03071D-06
 f1 10  3/2 +  f2  9  1/2 -  47558349.33 C  2.50971D+12  6.65409D-03  4.60614D-05
                                         B  2.53178D+12  6.71260D-03  4.64664D-05
 f1 10  3/2 +  f2 10  1/2 -  47554577.12 C  2.08654D+13  5.53300D-02  3.83040D-04
                                         B  2.10436D+13  5.58025D-02  3.86311D-04
 f1 10  3/2 +  f2 11  1/2 -  47553507.78 C  5.42307D+11  1.43813D-03  9.95614D-06
                                         B  5.47007D+11  1.45059D-03  1.00424D-05
 f1 11  3/2 +  f2  1  1/2 -  47604936.15 C  1.66371D+09  4.40243D-06  3.04450D-08
                                         B  1.68211D+09  4.45111D-06  3.07817D-08
 f1 11  3/2 +  f2  2  1/2 -  47585885.31 C  4.68429D+12  1.24052D-02  8.58228D-05
                                         B  4.73123D+12  1.25295D-02  8.66827D-05
 f1 11  3/2 +  f2  3  1/2 -  47584994.24 C  2.23655D+10  5.92321D-05  4.09791D-07
                                         B  2.27271D+10  6.01896D-05  4.16415D-07
 f1 11  3/2 +  f2  4  1/2 -  47581177.95 C  5.90189D+11  1.56329D-03  1.08163D-05
                                         B  5.96386D+11  1.57970D-03  1.09299D-05
 f1 11  3/2 +  f2  5  1/2 -  47580584.52 C  5.50150D+11  1.45727D-03  1.00829D-05
                                         B  5.54916D+11  1.46989D-03  1.01702D-05
 f1 11  3/2 +  f2  6  1/2 -  47577062.55 C  1.55574D+11  4.12154D-04  2.85192D-06
                                         B  1.56961D+11  4.15830D-04  2.87736D-06
 f1 11  3/2 +  f2  7  1/2 -  47571896.59 C  8.97338D+11  2.37779D-03  1.64550D-05
                                         B  9.06290D+11  2.40151D-03  1.66192D-05
 f1 11  3/2 +  f2  8  1/2 -  47568284.05 C  7.17807D+11  1.90235D-03  1.31658D-05
                                         B  7.25366D+11  1.92238D-03  1.33045D-05
 f1 11  3/2 +  f2  9  1/2 -  47565047.00 C  4.28776D+11  1.13651D-03  7.86612D-06
                                         B  4.33901D+11  1.15009D-03  7.96013D-06
 f1 11  3/2 +  f2 10  1/2 -  47561274.78 C  1.49437D+11  3.96159D-04  2.74215D-06
                                         B  1.50416D+11  3.98755D-04  2.76012D-06
 f1 11  3/2 +  f2 11  1/2 -  47560205.44 C  2.44329D+13  6.47748D-02  4.48372D-04
                                         B  2.46547D+13  6.53627D-02  4.52441D-04
 f1 12  3/2 +  f2  1  1/2 -  47605596.82 C  3.92947D+08  1.03977D-06  7.19041D-09
                                         B  3.97267D+08  1.05120D-06  7.26945D-09
 f1 12  3/2 +  f2  2  1/2 -  47586545.98 C  5.12038D+10  1.35597D-04  9.38086D-07
                                         B  5.15901D+10  1.36620D-04  9.45164D-07
 f1 12  3/2 +  f2  3  1/2 -  47585654.91 C  2.05844D+10  5.45135D-05  3.77141D-07
                                         B  2.09571D+10  5.55005D-05  3.83970D-07
 f1 12  3/2 +  f2  4  1/2 -  47581838.62 C  2.60079D+12  6.88875D-03  4.76623D-05
                                         B  2.62459D+12  6.95180D-03  4.80985D-05
 f1 12  3/2 +  f2  5  1/2 -  47581245.18 C  1.63840D+10  4.33976D-05  3.00266D-07
                                         B  1.66401D+10  4.40759D-05  3.04958D-07
 f1 12  3/2 +  f2  6  1/2 -  47577723.21 C  3.28412D+10  8.70022D-05  6.02008D-07
                                         B  3.31431D+10  8.78017D-05  6.07540D-07
 f1 12  3/2 +  f2  7  1/2 -  47572557.26 C  2.44060D+11  6.46697D-04  4.47528D-06
                                         B  2.46074D+11  6.52034D-04  4.51221D-06
 f1 12  3/2 +  f2  8  1/2 -  47568944.71 C  2.31052D+12  6.12323D-03  4.23772D-05
                                         B  2.33010D+12  6.17511D-03  4.27363D-05
 f1 12  3/2 +  f2  9  1/2 -  47565707.66 C  1.26301D+12  3.34761D-03  2.31695D-05
                                         B  1.27190D+12  3.37120D-03  2.33327D-05
 f1 12  3/2 +  f2 10  1/2 -  47561935.44 C  3.51390D+10  9.31511D-05  6.44769D-07
                                         B  3.55974D+10  9.43663D-05  6.53180D-07
 f1 12  3/2 +  f2 11  1/2 -  47560866.10 C  1.29125D+11  3.42317D-04  2.36949D-06
                                         B  1.29539D+11  3.43414D-04  2.37708D-06
 f1 13  3/2 +  f2  1  1/2 -  47605908.67 C  1.70588D+10  4.51382D-05  3.12147D-07
                                         B  1.72377D+10  4.56115D-05  3.15420D-07
 f1 13  3/2 +  f2  2  1/2 -  47586857.83 C  3.95700D+11  1.04788D-03  7.24934D-06
                                         B  3.99673D+11  1.05840D-03  7.32212D-06
 f1 13  3/2 +  f2  3  1/2 -  47585966.76 C  8.81092D+11  2.33336D-03  1.61428D-05
                                         B  8.90356D+11  2.35789D-03  1.63125D-05
 f1 13  3/2 +  f2  4  1/2 -  47582150.47 C  7.32080D+12  1.93905D-02  1.34159D-04
                                         B  7.39142D+12  1.95775D-02  1.35453D-04
 f1 13  3/2 +  f2  5  1/2 -  47581557.03 C  2.98204D+12  7.89866D-03  5.46500D-05
                                         B  3.01034D+12  7.97363D-03  5.51687D-05
 f1 13  3/2 +  f2  6  1/2 -  47578035.06 C  1.52906D+12  4.05069D-03  2.80284D-05
                                         B  1.54442D+12  4.09139D-03  2.83100D-05
 f1 13  3/2 +  f2  7  1/2 -  47572869.11 C  1.81517D+10  4.80967D-05  3.32837D-07
                                         B  1.81260D+10  4.80288D-05  3.32367D-07
 f1 13  3/2 +  f2  8  1/2 -  47569256.57 C  1.86459D+12  4.94137D-03  3.41977D-05
                                         B  1.88435D+12  4.99374D-03  3.45601D-05
 f1 13  3/2 +  f2  9  1/2 -  47566019.51 C  2.24134D+12  5.94062D-03  4.11160D-05
                                         B  2.26109D+12  5.99298D-03  4.14784D-05
 f1 13  3/2 +  f2 10  1/2 -  47562247.30 C  3.05610D+11  8.10141D-04  5.60756D-06
                                         B  3.08019D+11  8.16528D-04  5.65177D-06
 f1 13  3/2 +  f2 11  1/2 -  47561177.96 C  2.58979D+13  6.86558D-02  4.75226D-04
                                         B  2.61233D+13  6.92534D-02  4.79363D-04
 f1 14  3/2 +  f2  1  1/2 -  47606524.45 C  1.09939D+09  2.90896D-06  2.01162D-08
                                         B  1.11189D+09  2.94204D-06  2.03450D-08
 f1 14  3/2 +  f2  2  1/2 -  47587473.61 C  4.54229D+11  1.20284D-03  8.32128D-06
                                         B  4.58557D+11  1.21430D-03  8.40058D-06
 f1 14  3/2 +  f2  3  1/2 -  47586582.54 C  7.32225D+10  1.93907D-04  1.34148D-06
                                         B  7.44430D+10  1.97139D-04  1.36384D-06
 f1 14  3/2 +  f2  4  1/2 -  47582766.25 C  2.75047D+12  7.28493D-03  5.04024D-05
                                         B  2.77791D+12  7.35760D-03  5.09052D-05
 f1 14  3/2 +  f2  5  1/2 -  47582172.81 C  8.55755D+12  2.26662D-02  1.56823D-04
                                         B  8.64251D+12  2.28912D-02  1.58380D-04
 f1 14  3/2 +  f2  6  1/2 -  47578650.84 C  2.53437D+11  6.71372D-04  4.64544D-06
                                         B  2.56318D+11  6.79004D-04  4.69824D-06
 f1 14  3/2 +  f2  7  1/2 -  47573484.89 C  2.45133D+11  6.49515D-04  4.49469D-06
                                         B  2.46622D+11  6.53460D-04  4.52199D-06
 f1 14  3/2 +  f2  8  1/2 -  47569872.35 C  9.92944D+09  2.63135D-05  1.82105D-07
                                         B  9.81246D+09  2.60035D-05  1.79960D-07
 f1 14  3/2 +  f2  9  1/2 -  47566635.29 C  4.92250D+12  1.30466D-02  9.02966D-05
                                         B  4.96358D+12  1.31555D-02  9.10502D-05
 f1 14  3/2 +  f2 10  1/2 -  47562863.08 C  1.27075D+11  3.36853D-04  2.33157D-06
                                         B  1.28212D+11  3.39868D-04  2.35244D-06
 f1 14  3/2 +  f2 11  1/2 -  47561793.74 C  1.91984D+12  5.08939D-03  3.52276D-05
                                         B  1.93486D+12  5.12920D-03  3.55032D-05
 f1 15  3/2 +  f2  1  1/2 -  47607202.45 C  7.45755D+07  1.97319D-07  1.36449D-09
                                         B  7.55030D+07  1.99773D-07  1.38146D-09
 f1 15  3/2 +  f2  2  1/2 -  47588151.61 C  2.79548D+11  7.40247D-04  5.12099D-06
                                         B  2.82315D+11  7.47574D-04  5.17167D-06
 f1 15  3/2 +  f2  3  1/2 -  47587260.54 C  5.22906D+11  1.38471D-03  9.57954D-06
                                         B  5.27537D+11  1.39698D-03  9.66438D-06
 f1 15  3/2 +  f2  4  1/2 -  47583444.25 C  3.37292D+11  8.93331D-04  6.18062D-06
                                         B  3.40628D+11  9.02166D-04  6.24175D-06
 f1 15  3/2 +  f2  5  1/2 -  47582850.81 C  5.74345D+12  1.52121D-02  1.05248D-04
                                         B  5.79824D+12  1.53572D-02  1.06252D-04
 f1 15  3/2 +  f2  6  1/2 -  47579328.84 C  1.85326D+11  4.90927D-04  3.39683D-06
                                         B  1.87305D+11  4.96169D-04  3.43310D-06
 f1 15  3/2 +  f2  7  1/2 -  47574162.89 C  2.40310D+11  6.36717D-04  4.40607D-06
                                         B  2.42995D+11  6.43834D-04  4.45531D-06
 f1 15  3/2 +  f2  8  1/2 -  47570550.34 C  4.00719D+12  1.06189D-02  7.34884D-05
                                         B  4.04125D+12  1.07092D-02  7.41131D-05
 f1 15  3/2 +  f2  9  1/2 -  47567313.29 C  3.43899D+10  9.11447D-05  6.30810D-07
                                         B  3.46464D+10  9.18245D-05  6.35514D-07
 f1 15  3/2 +  f2 10  1/2 -  47563541.07 C  2.31531D+10  6.13733D-05  4.24796D-07
                                         B  2.33287D+10  6.18387D-05  4.28018D-07
 f1 15  3/2 +  f2 11  1/2 -  47562471.73 C  2.80044D+11  7.42362D-04  5.13839D-06
                                         B  2.82365D+11  7.48515D-04  5.18098D-06
 f1 16  3/2 +  f2  1  1/2 -  47610171.83 C  5.98906D+08  1.58444D-06  1.09560D-08
                                         B  6.05462D+08  1.60179D-06  1.10759D-08
 f1 16  3/2 +  f2  2  1/2 -  47591120.99 C  6.28205D+09  1.66329D-05  1.15058D-07
                                         B  6.34296D+09  1.67941D-05  1.16174D-07
 f1 16  3/2 +  f2  3  1/2 -  47590229.92 C  6.37581D+09  1.68818D-05  1.16782D-07
                                         B  6.43815D+09  1.70468D-05  1.17924D-07
 f1 16  3/2 +  f2  4  1/2 -  47586413.63 C  5.10799D+12  1.35270D-02  9.35824D-05
                                         B  5.15804D+12  1.36595D-02  9.44993D-05
 f1 16  3/2 +  f2  5  1/2 -  47585820.19 C  4.71947D+12  1.24984D-02  8.64678D-05
                                         B  4.76567D+12  1.26208D-02  8.73142D-05
 f1 16  3/2 +  f2  6  1/2 -  47582298.22 C  5.89717D+12  1.56196D-02  1.08069D-04
                                         B  5.95414D+12  1.57705D-02  1.09113D-04
 f1 16  3/2 +  f2  7  1/2 -  47577132.27 C  2.90500D+12  7.69605D-03  5.32531D-05
                                         B  2.93258D+12  7.76910D-03  5.37586D-05
 f1 16  3/2 +  f2  8  1/2 -  47573519.73 C  3.62642D+11  9.60873D-04  6.64930D-06
                                         B  3.65892D+11  9.69483D-04  6.70889D-06
 f1 16  3/2 +  f2  9  1/2 -  47570282.67 C  2.95634D+11  7.83432D-04  5.42177D-06
                                         B  2.98376D+11  7.90698D-04  5.47205D-06
 f1 16  3/2 +  f2 10  1/2 -  47566510.46 C  2.19658D+11  5.82186D-04  4.02936D-06
                                         B  2.21600D+11  5.87334D-04  4.06499D-06
 f1 16  3/2 +  f2 11  1/2 -  47565441.12 C  7.70427D+10  2.04205D-04  1.41335D-06
                                         B  7.77510D+10  2.06082D-04  1.42634D-06
 f1 17  3/2 +  f2  1  1/2 -  47614157.07 C  7.60068D+09  2.01047D-05  1.39007D-07
                                         B  7.68432D+09  2.03260D-05  1.40537D-07
 f1 17  3/2 +  f2  2  1/2 -  47595106.24 C  1.58014D+10  4.18302D-05  2.89336D-07
                                         B  1.59651D+10  4.22634D-05  2.92333D-07
 f1 17  3/2 +  f2  3  1/2 -  47594215.16 C  5.72342D+10  1.51518D-04  1.04806D-06
                                         B  5.77893D+10  1.52988D-04  1.05823D-06
 f1 17  3/2 +  f2  4  1/2 -  47590398.88 C  1.18862D+12  3.14718D-03  2.17710D-05
                                         B  1.20044D+12  3.17848D-03  2.19875D-05
 f1 17  3/2 +  f2  5  1/2 -  47589805.44 C  1.04045D+11  2.75494D-04  1.90578D-06
                                         B  1.05063D+11  2.78188D-04  1.92442D-06
 f1 17  3/2 +  f2  6  1/2 -  47586283.47 C  1.33031D+10  3.52296D-05  2.43726D-07
                                         B  1.34294D+10  3.55640D-05  2.46039D-07
 f1 17  3/2 +  f2  7  1/2 -  47581117.51 C  4.09114D+12  1.08366D-02  7.49781D-05
                                         B  4.13048D+12  1.09408D-02  7.56989D-05
 f1 17  3/2 +  f2  8  1/2 -  47577504.97 C  2.55523D+12  6.76932D-03  4.68402D-05
                                         B  2.57924D+12  6.83292D-03  4.72803D-05
 f1 17  3/2 +  f2  9  1/2 -  47574267.92 C  3.25901D+12  8.63494D-03  5.97534D-05
                                         B  3.28911D+12  8.71469D-03  6.03053D-05
 f1 17  3/2 +  f2 10  1/2 -  47570495.70 C  4.36547D+11  1.15684D-03  8.00591D-06
                                         B  4.40549D+11  1.16745D-03  8.07932D-06
 f1 17  3/2 +  f2 11  1/2 -  47569426.36 C  3.37914D+12  8.95505D-03  6.19749D-05
                                         B  3.40967D+12  9.03595D-03  6.25347D-05
 f1 18  3/2 +  f2  1  1/2 -  47617605.36 C  1.07327D+08  2.83852D-07  1.96246D-09
                                         B  1.08527D+08  2.87026D-07  1.98440D-09
 f1 18  3/2 +  f2  2  1/2 -  47598554.53 C  2.98955D+10  7.91291D-05  5.47291D-07
                                         B  3.02043D+10  7.99464D-05  5.52943D-07
 f1 18  3/2 +  f2  3  1/2 -  47597663.45 C  4.47497D+10  1.18450D-04  8.19269D-07
                                         B  4.52091D+10  1.19666D-04  8.27680D-07
 f1 18  3/2 +  f2  4  1/2 -  47593847.16 C  1.44768D+10  3.83255D-05  2.65102D-07
                                         B  1.46234D+10  3.87138D-05  2.67788D-07
 f1 18  3/2 +  f2  5  1/2 -  47593253.73 C  2.64450D+10  7.00117D-05  4.84285D-07
                                         B  2.67119D+10  7.07182D-05  4.89172D-07
 f1 18  3/2 +  f2  6  1/2 -  47589731.76 C  1.18899D+10  3.14826D-05  2.17787D-07
                                         B  1.20086D+10  3.17969D-05  2.19962D-07
 f1 18  3/2 +  f2  7  1/2 -  47584565.80 C  1.09652D+10  2.90404D-05  2.00915D-07
                                         B  1.10712D+10  2.93212D-05  2.02857D-07
 f1 18  3/2 +  f2  8  1/2 -  47580953.26 C  9.00610D+11  2.38555D-03  1.65056D-05
                                         B  9.09229D+11  2.40838D-03  1.66635D-05
 f1 18  3/2 +  f2  9  1/2 -  47577716.21 C  3.88383D+11  1.02889D-03  7.11938D-06
                                         B  3.92049D+11  1.03861D-03  7.18659D-06
 f1 18  3/2 +  f2 10  1/2 -  47573943.99 C  5.34878D+10  1.41721D-04  9.80711D-07
                                         B  5.39841D+10  1.43036D-04  9.89809D-07
 f1 18  3/2 +  f2 11  1/2 -  47572874.65 C  1.02689D+12  2.72096D-03  1.88295D-05
                                         B  1.03637D+12  2.74609D-03  1.90034D-05
 f1 19  3/2 +  f2  1  1/2 -  47625187.54 C  3.26461D+09  8.63128D-06  5.96642D-08
                                         B  3.30719D+09  8.74387D-06  6.04425D-08
 f1 19  3/2 +  f2  2  1/2 -  47606136.70 C  1.26445D+10  3.34574D-05  2.31369D-07
                                         B  1.28182D+10  3.39172D-05  2.34549D-07
 f1 19  3/2 +  f2  3  1/2 -  47605245.63 C  1.16926D+09  3.09400D-06  2.13964D-08
                                         B  1.18268D+09  3.12951D-06  2.16420D-08
 f1 19  3/2 +  f2  4  1/2 -  47601429.34 C  1.07886D+11  2.85525D-04  1.97469D-06
                                         B  1.09241D+11  2.89111D-04  1.99949D-06
 f1 19  3/2 +  f2  5  1/2 -  47600835.90 C  4.08724D+09  1.08173D-05  7.48135D-08
                                         B  4.13583D+09  1.09459D-05  7.57028D-08
 f1 19  3/2 +  f2  6  1/2 -  47597313.93 C  7.22710D+11  1.91301D-03  1.32315D-05
                                         B  7.31858D+11  1.93722D-03  1.33990D-05
 f1 19  3/2 +  f2  7  1/2 -  47592147.98 C  5.31857D+10  1.40813D-04  9.74052D-07
                                         B  5.41155D+10  1.43275D-04  9.91082D-07
 f1 19  3/2 +  f2  8  1/2 -  47588535.44 C  4.30948D+10  1.14114D-04  7.89426D-07
                                         B  4.35611D+10  1.15348D-04  7.97967D-07
 f1 19  3/2 +  f2  9  1/2 -  47585298.38 C  3.85739D+10  1.02156D-04  7.06755D-07
                                         B  3.91292D+10  1.03627D-04  7.16929D-07
 f1 19  3/2 +  f2 10  1/2 -  47581526.17 C  1.19162D+12  3.15629D-03  2.18381D-05
                                         B  1.20461D+12  3.19072D-03  2.20763D-05
 f1 19  3/2 +  f2 11  1/2 -  47580456.83 C  4.82865D+11  1.27905D-03  8.84979D-06
                                         B  4.88529D+11  1.29405D-03  8.95360D-06
 f1 20  3/2 +  f2  1  1/2 -  47633542.33 C  3.64950D+09  9.64552D-06  6.66635D-08
                                         B  3.69762D+09  9.77268D-06  6.75424D-08
 f1 20  3/2 +  f2  2  1/2 -  47614491.49 C  1.16528D+12  3.08228D-03  2.13112D-05
                                         B  1.17863D+12  3.11757D-03  2.15552D-05
 f1 20  3/2 +  f2  3  1/2 -  47613600.42 C  5.44440D+10  1.44014D-04  9.95750D-07
                                         B  5.50779D+10  1.45691D-04  1.00734D-06
 f1 20  3/2 +  f2  4  1/2 -  47609784.13 C  4.40418D+10  1.16517D-04  8.05693D-07
                                         B  4.46844D+10  1.18217D-04  8.17448D-07
 f1 20  3/2 +  f2  5  1/2 -  47609190.69 C  3.33738D+10  8.82963D-05  6.10558D-07
                                         B  3.36800D+10  8.91063D-05  6.16160D-07
 f1 20  3/2 +  f2  6  1/2 -  47605668.72 C  5.12375D+11  1.35578D-03  9.37573D-06
                                         B  5.17782D+11  1.37008D-03  9.47467D-06
 f1 20  3/2 +  f2  7  1/2 -  47600502.77 C  4.66157D+11  1.23375D-03  8.53278D-06
                                         B  4.70877D+11  1.24624D-03  8.61919D-06
 f1 20  3/2 +  f2  8  1/2 -  47596890.22 C  1.14942D+11  3.04255D-04  2.10443D-06
                                         B  1.16158D+11  3.07476D-04  2.12671D-06
 f1 20  3/2 +  f2  9  1/2 -  47593653.17 C  3.07718D+09  8.14654D-06  5.63507D-08
                                         B  3.07650D+09  8.14473D-06  5.63382D-08
 f1 20  3/2 +  f2 10  1/2 -  47589880.96 C  5.40950D+10  1.43234D-04  9.90848D-07
                                         B  5.47311D+10  1.44918D-04  1.00250D-06
 f1 20  3/2 +  f2 11  1/2 -  47588811.61 C  1.66823D+12  4.41736D-03  3.05586D-05
                                         B  1.68589D+12  4.46413D-03  3.08822D-05
 f1 21  3/2 +  f2  1  1/2 -  47634335.46 C  1.17800D+09  3.11330D-06  2.15168D-08
                                         B  1.19434D+09  3.15650D-06  2.18153D-08
 f1 21  3/2 +  f2  2  1/2 -  47615284.62 C  6.95527D+10  1.83967D-04  1.27194D-06
                                         B  7.02107D+10  1.85707D-04  1.28398D-06
 f1 21  3/2 +  f2  3  1/2 -  47614393.55 C  1.87454D+10  4.95833D-05  3.42825D-07
                                         B  1.89331D+10  5.00799D-05  3.46258D-07
 f1 21  3/2 +  f2  4  1/2 -  47610577.26 C  3.13165D+10  8.28485D-05  5.72871D-07
                                         B  3.17773D+10  8.40675D-05  5.81300D-07
 f1 21  3/2 +  f2  5  1/2 -  47609983.82 C  1.31691D+11  3.48400D-04  2.40911D-06
                                         B  1.33207D+11  3.52411D-04  2.43684D-06
 f1 21  3/2 +  f2  6  1/2 -  47606461.85 C  4.94134D+10  1.30747D-04  9.04149D-07
                                         B  4.99504D+10  1.32167D-04  9.13975D-07
 f1 21  3/2 +  f2  7  1/2 -  47601295.90 C  1.71160D+11  4.52984D-04  3.13285D-06
                                         B  1.73016D+11  4.57897D-04  3.16683D-06
 f1 21  3/2 +  f2  8  1/2 -  47597683.35 C  3.16307D+11  8.37249D-04  5.79088D-06
                                         B  3.19507D+11  8.45721D-04  5.84947D-06
 f1 21  3/2 +  f2  9  1/2 -  47594446.30 C  3.79299D+10  1.00412D-04  6.94555D-07
                                         B  3.82185D+10  1.01176D-04  6.99839D-07
 f1 21  3/2 +  f2 10  1/2 -  47590674.08 C  5.63522D+11  1.49206D-03  1.03214D-05
                                         B  5.69426D+11  1.50769D-03  1.04295D-05
 f1 21  3/2 +  f2 11  1/2 -  47589604.74 C  4.94174D+11  1.30850D-03  9.05184D-06
                                         B  4.98563D+11  1.32012D-03  9.13224D-06
 f1 22  3/2 +  f2  1  1/2 -  47637992.35 C  1.68539D+10  4.45361D-05  3.07776D-07
                                         B  1.70575D+10  4.50739D-05  3.11493D-07
 f1 22  3/2 +  f2  2  1/2 -  47618941.51 C  2.41860D+09  6.39620D-06  4.42199D-08
                                         B  2.44353D+09  6.46215D-06  4.46758D-08
 f1 22  3/2 +  f2  3  1/2 -  47618050.44 C  1.62540D+10  4.29869D-05  2.97194D-07
                                         B  1.64335D+10  4.34616D-05  3.00476D-07
 f1 22  3/2 +  f2  4  1/2 -  47614234.15 C  6.54552D+11  1.73136D-03  1.19709D-05
                                         B  6.61807D+11  1.75055D-03  1.21036D-05
 f1 22  3/2 +  f2  5  1/2 -  47613640.71 C  1.06433D+12  2.81533D-03  1.94659D-05
                                         B  1.07603D+12  2.84628D-03  1.96799D-05
 f1 22  3/2 +  f2  6  1/2 -  47610118.74 C  3.36876D+11  8.91229D-04  6.16262D-06
                                         B  3.40523D+11  9.00877D-04  6.22934D-06
 f1 22  3/2 +  f2  7  1/2 -  47604952.79 C  3.40838D+11  9.01905D-04  6.23712D-06
                                         B  3.44460D+11  9.11491D-04  6.30341D-06
 f1 22  3/2 +  f2  8  1/2 -  47601340.25 C  1.68810D+12  4.46762D-03  3.08982D-05
                                         B  1.70572D+12  4.51426D-03  3.12207D-05
 f1 22  3/2 +  f2  9  1/2 -  47598103.19 C  3.22750D+07  8.54289D-08  5.90869D-10
                                         B  3.23105D+07  8.55229D-08  5.91519D-10
 f1 22  3/2 +  f2 10  1/2 -  47594330.98 C  2.48765D+12  6.58563D-03  4.55530D-05
                                         B  2.51295D+12  6.65261D-03  4.60164D-05
 f1 22  3/2 +  f2 11  1/2 -  47593261.64 C  4.78868D+11  1.26778D-03  8.76946D-06
                                         B  4.83650D+11  1.28044D-03  8.85704D-06
 f1 23  3/2 +  f2  1  1/2 -  47664280.03 C  2.45228D+08  6.47295D-07  4.47080D-09
                                         B  2.49364D+08  6.58212D-07  4.54620D-09
 f1 23  3/2 +  f2  2  1/2 -  47645229.19 C  2.29193D+11  6.05454D-04  4.18347D-06
                                         B  2.32468D+11  6.14104D-04  4.24325D-06
 f1 23  3/2 +  f2  3  1/2 -  47644338.12 C  1.80391D+09  4.76553D-06  3.29288D-08
                                         B  1.82514D+09  4.82160D-06  3.33162D-08
 f1 23  3/2 +  f2  4  1/2 -  47640521.83 C  8.29352D+09  2.19131D-05  1.51427D-07
                                         B  8.39759D+09  2.21881D-05  1.53327D-07
 f1 23  3/2 +  f2  5  1/2 -  47639928.40 C  2.82802D+08  7.47237D-07  5.16373D-09
                                         B  2.86789D+08  7.57772D-07  5.23652D-09
 f1 23  3/2 +  f2  6  1/2 -  47636406.42 C  2.74957D+10  7.26614D-05  5.02158D-07
                                         B  2.78714D+10  7.36544D-05  5.09020D-07
 f1 23  3/2 +  f2  7  1/2 -  47631240.47 C  3.37566D+09  8.92262D-06  6.16703D-08
                                         B  3.43068D+09  9.06806D-06  6.26756D-08
 f1 23  3/2 +  f2  8  1/2 -  47627627.93 C  1.25009D+10  3.30478D-05  2.28433D-07
                                         B  1.26922D+10  3.35535D-05  2.31929D-07
 f1 23  3/2 +  f2  9  1/2 -  47624390.88 C  1.29096D+10  3.41328D-05  2.35949D-07
                                         B  1.31102D+10  3.46633D-05  2.39616D-07
 f1 23  3/2 +  f2 10  1/2 -  47620618.66 C  1.93095D+09  5.10620D-06  3.53003D-08
                                         B  1.95838D+09  5.17876D-06  3.58019D-08
 f1 23  3/2 +  f2 11  1/2 -  47619549.32 C  2.32173D+10  6.13986D-05  4.24471D-07
                                         B  2.35747D+10  6.23437D-05  4.31006D-07
 f1 24  3/2 +  f2  1  1/2 -  47665139.17 C  2.35279D+08  6.21011D-07  4.28918D-09
                                         B  2.38619D+08  6.29826D-07  4.35006D-09
 f1 24  3/2 +  f2  2  1/2 -  47646088.34 C  2.81214D+10  7.42849D-05  5.13273D-07
                                         B  2.84100D+10  7.50473D-05  5.18542D-07
 f1 24  3/2 +  f2  3  1/2 -  47645197.26 C  6.87173D+08  1.81529D-06  1.25430D-08
                                         B  6.95660D+08  1.83771D-06  1.26979D-08
 f1 24  3/2 +  f2  4  1/2 -  47641380.98 C  2.81436D+10  7.43582D-05  5.13831D-07
                                         B  2.84780D+10  7.52418D-05  5.19937D-07
 f1 24  3/2 +  f2  5  1/2 -  47640787.54 C  3.29033D+10  8.69358D-05  6.00752D-07
                                         B  3.32868D+10  8.79492D-05  6.07755D-07
 f1 24  3/2 +  f2  6  1/2 -  47637265.57 C  8.73948D+07  2.30946D-07  1.59602D-09
                                         B  8.88919D+07  2.34902D-07  1.62336D-09
 f1 24  3/2 +  f2  7  1/2 -  47632099.61 C  2.27966D+09  6.02543D-06  4.16451D-08
                                         B  2.29918D+09  6.07703D-06  4.20017D-08
 f1 24  3/2 +  f2  8  1/2 -  47628487.07 C  1.95606D+08  5.17090D-07  3.57417D-09
                                         B  1.95651D+08  5.17210D-07  3.57500D-09
 f1 24  3/2 +  f2  9  1/2 -  47625250.02 C  7.37997D+09  1.95118D-05  1.34877D-07
                                         B  7.45217D+09  1.97027D-05  1.36196D-07
 f1 24  3/2 +  f2 10  1/2 -  47621477.80 C  1.09250D+10  2.88891D-05  1.99713D-07
                                         B  1.10465D+10  2.92103D-05  2.01934D-07
 f1 24  3/2 +  f2 11  1/2 -  47620408.46 C  3.62769D+10  9.59316D-05  6.63199D-07
                                         B  3.66465D+10  9.69089D-05  6.69956D-07
 f1 25  3/2 +  f2  1  1/2 -  47668623.50 C  7.89472D+08  2.08348D-06  1.43891D-08
                                         B  8.01617D+08  2.11553D-06  1.46104D-08
 f1 25  3/2 +  f2  2  1/2 -  47649572.66 C  9.39485D+07  2.48136D-07  1.71438D-09
                                         B  9.48866D+07  2.50613D-07  1.73149D-09
 f1 25  3/2 +  f2  3  1/2 -  47648681.59 C  1.69608D+08  4.47983D-07  3.09518D-09
                                         B  1.72614D+08  4.55923D-07  3.15004D-09
 f1 25  3/2 +  f2  4  1/2 -  47644865.30 C  3.87421D+09  1.02346D-05  7.07177D-08
                                         B  3.93968D+09  1.04075D-05  7.19127D-08
 f1 25  3/2 +  f2  5  1/2 -  47644271.87 C  1.35867D+10  3.58930D-05  2.48013D-07
                                         B  1.38353D+10  3.65498D-05  2.52552D-07
 f1 25  3/2 +  f2  6  1/2 -  47640749.90 C  2.83970D+09  7.50296D-06  5.18477D-08
                                         B  2.90367D+09  7.67198D-06  5.30157D-08
 f1 25  3/2 +  f2  7  1/2 -  47635583.94 C  4.82519D+09  1.27517D-05  8.81279D-08
                                         B  4.91877D+09  1.29990D-05  8.98371D-08
 f1 25  3/2 +  f2  8  1/2 -  47631971.40 C  1.43984D+09  3.80570D-06  2.63033D-08
                                         B  1.45832D+09  3.85455D-06  2.66410D-08
 f1 25  3/2 +  f2  9  1/2 -  47628734.35 C  1.56127D+09  4.12721D-06  2.85275D-08
                                         B  1.59063D+09  4.20484D-06  2.90641D-08
 f1 25  3/2 +  f2 10  1/2 -  47624962.13 C  4.17089D+09  1.10275D-05  7.62287D-08
                                         B  4.23637D+09  1.12006D-05  7.74253D-08
 f1 25  3/2 +  f2 11  1/2 -  47623892.79 C  1.22317D+08  3.23410D-07  2.23565D-09
                                         B  1.27299D+08  3.36584D-07  2.32672D-09
 f1 26  3/2 +  f2  1  1/2 -  47673654.24 C  5.62851D+08  1.48509D-06  1.02554D-08
                                         B  5.71553D+08  1.50806D-06  1.04139D-08
 f1 26  3/2 +  f2  2  1/2 -  47654603.40 C  5.29234D+09  1.39751D-05  9.65443D-08
                                         B  5.36350D+09  1.41630D-05  9.78423D-08
 f1 26  3/2 +  f2  3  1/2 -  47653712.33 C  8.49535D+09  2.24339D-05  1.54983D-07
                                         B  8.62231D+09  2.27692D-05  1.57299D-07
 f1 26  3/2 +  f2  4  1/2 -  47649896.04 C  6.28988D+09  1.66125D-05  1.14776D-07
                                         B  6.39583D+09  1.68924D-05  1.16709D-07
 f1 26  3/2 +  f2  5  1/2 -  47649302.60 C  3.60428D+10  9.51971D-05  6.57723D-07
                                         B  3.65641D+10  9.65739D-05  6.67235D-07
 f1 26  3/2 +  f2  6  1/2 -  47645780.63 C  8.76926D+10  2.31650D-04  1.60060D-06
                                         B  8.88532D+10  2.34716D-04  1.62178D-06
 f1 26  3/2 +  f2  7  1/2 -  47640614.68 C  1.24896D+10  3.29997D-05  2.28039D-07
                                         B  1.26294D+10  3.33693D-05  2.30592D-07
 f1 26  3/2 +  f2  8  1/2 -  47637002.13 C  2.32521D+09  6.14456D-06  4.24641D-08
                                         B  2.34820D+09  6.20533D-06  4.28840D-08
 f1 26  3/2 +  f2  9  1/2 -  47633765.08 C  3.17392D+10  8.38848D-05  5.79754D-07
                                         B  3.21720D+10  8.50288D-05  5.87661D-07
 f1 26  3/2 +  f2 10  1/2 -  47629992.87 C  4.20554D+10  1.11168D-04  7.68376D-07
                                         B  4.26021D+10  1.12613D-04  7.78364D-07
 f1 26  3/2 +  f2 11  1/2 -  47628923.52 C  5.22406D+08  1.38097D-06  9.54530D-09
                                         B  5.18317D+08  1.37016D-06  9.47058D-09
 f1 27  3/2 +  f2  1  1/2 -  47674458.24 C  7.04111D+06  1.85775D-08  1.28285D-10
                                         B  7.03697D+06  1.85666D-08  1.28210D-10
 f1 27  3/2 +  f2  2  1/2 -  47655407.40 C  1.80575D+09  4.76817D-06  3.29394D-08
                                         B  1.82692D+09  4.82407D-06  3.33255D-08
 f1 27  3/2 +  f2  3  1/2 -  47654516.33 C  1.29680D+09  3.42438D-06  2.36566D-08
                                         B  1.30709D+09  3.45156D-06  2.38444D-08
 f1 27  3/2 +  f2  4  1/2 -  47650700.04 C  2.32128D+09  6.13065D-06  4.23558D-08
                                         B  2.33691D+09  6.17193D-06  4.26410D-08
 f1 27  3/2 +  f2  5  1/2 -  47650106.60 C  1.29500D+10  3.42027D-05  2.36304D-07
                                         B  1.30769D+10  3.45378D-05  2.38620D-07
 f1 27  3/2 +  f2  6  1/2 -  47646584.63 C  9.29004D+09  2.45398D-05  1.69557D-07
                                         B  9.38426D+09  2.47887D-05  1.71277D-07
 f1 27  3/2 +  f2  7  1/2 -  47641418.68 C  4.24358D+09  1.12119D-05  7.74767D-08
                                         B  4.30052D+09  1.13624D-05  7.85164D-08
 f1 27  3/2 +  f2  8  1/2 -  47637806.13 C  1.66193D+10  4.39163D-05  3.03494D-07
                                         B  1.68291D+10  4.44709D-05  3.07326D-07
 f1 27  3/2 +  f2  9  1/2 -  47634569.08 C  1.24738D+09  3.29664D-06  2.27837D-08
                                         B  1.25281D+09  3.31100D-06  2.28830D-08
 f1 27  3/2 +  f2 10  1/2 -  47630796.86 C  4.65313D+09  1.22995D-05  8.50109D-08
                                         B  4.69239D+09  1.24033D-05  8.57282D-08
 f1 27  3/2 +  f2 11  1/2 -  47629727.52 C  1.05077D+10  2.77759D-05  1.91984D-07
                                         B  1.06678D+10  2.81992D-05  1.94910D-07
 f1 28  3/2 +  f2  1  1/2 -  47678119.48 C  1.04657D+09  2.76089D-06  1.90636D-08
                                         B  1.06105D+09  2.79909D-06  1.93274D-08
 f1 28  3/2 +  f2  2  1/2 -  47659068.64 C  3.66866D+07  9.68578D-08  6.69059D-10
                                         B  3.71862D+07  9.81766D-08  6.78169D-10
 f1 28  3/2 +  f2  3  1/2 -  47658177.57 C  3.72605D+07  9.83766D-08  6.79563D-10
                                         B  3.78468D+07  9.99244D-08  6.90255D-10
 f1 28  3/2 +  f2  4  1/2 -  47654361.28 C  1.41374D+10  3.73320D-05  2.57901D-07
                                         B  1.43136D+10  3.77973D-05  2.61116D-07
 f1 28  3/2 +  f2  5  1/2 -  47653767.85 C  2.53448D+08  6.69286D-07  4.62371D-09
                                         B  2.57172D+08  6.79121D-07  4.69165D-09
 f1 28  3/2 +  f2  6  1/2 -  47650245.88 C  1.42562D+09  3.76523D-06  2.60137D-08
                                         B  1.44426D+09  3.81445D-06  2.63538D-08
 f1 28  3/2 +  f2  7  1/2 -  47645079.92 C  9.30606D+10  2.45837D-04  1.69865D-06
                                         B  9.42083D+10  2.48869D-04  1.71960D-06
 f1 28  3/2 +  f2  8  1/2 -  47641467.38 C  4.30548D+10  1.13755D-04  7.86066D-07
                                         B  4.35796D+10  1.15141D-04  7.95649D-07
 f1 28  3/2 +  f2  9  1/2 -  47638230.33 C  1.08085D+10  2.85609D-05  1.97375D-07
                                         B  1.09356D+10  2.88967D-05  1.99695D-07
 f1 28  3/2 +  f2 10  1/2 -  47634458.11 C  9.56792D+10  2.52867D-04  1.74762D-06
                                         B  9.68201D+10  2.55883D-04  1.76846D-06
 f1 28  3/2 +  f2 11  1/2 -  47633388.77 C  1.54612D+08  4.08636D-07  2.82424D-09
                                         B  1.55968D+08  4.12220D-07  2.84901D-09
 f1  1  3/2 +  f2  1  3/2 -  47565245.02 C  6.29106D+12  1.66749D-02  1.15411D-04
                                         B  6.34269D+12  1.68117D-02  1.16358D-04
 f1  1  3/2 +  f2  2  3/2 -  47559185.23 C  7.21202D+13  1.91208D-01  1.32357D-03
                                         B  7.27209D+13  1.92800D-01  1.33459D-03
 f1  1  3/2 +  f2  3  3/2 -  47546001.52 C  1.66174D+09  4.40810D-06  3.05220D-08
                                         B  1.67346D+09  4.43921D-06  3.07374D-08
 f1  1  3/2 +  f2  4  3/2 -  47537292.12 C  3.90741D+10  1.03690D-04  7.18091D-07
                                         B  3.93635D+10  1.04458D-04  7.23409D-07
 f1  1  3/2 +  f2  5  3/2 -  47536066.22 C  4.74511D+11  1.25927D-03  8.72107D-06
                                         B  4.77203D+11  1.26641D-03  8.77054D-06
 f1  1  3/2 +  f2  6  3/2 -  47535552.07 C  1.65676D+11  4.39682D-04  3.04506D-06
                                         B  1.66637D+11  4.42234D-04  3.06273D-06
 f1  1  3/2 +  f2  7  3/2 -  47532603.37 C  2.79143D+11  7.40902D-04  5.13150D-06
                                         B  2.80367D+11  7.44151D-04  5.15401D-06
 f1  1  3/2 +  f2  8  3/2 -  47530625.04 C  2.13156D+09  5.65807D-06  3.91896D-08
                                         B  2.12578D+09  5.64273D-06  3.90833D-08
 f1  1  3/2 +  f2  9  3/2 -  47529547.30 C  1.01988D+09  2.70732D-06  1.87522D-08
                                         B  1.01806D+09  2.70250D-06  1.87188D-08
 f1  1  3/2 +  f2 10  3/2 -  47528107.64 C  2.96667D+09  7.87565D-06  5.45521D-08
                                         B  3.14224D+09  8.34172D-06  5.77804D-08
 f1  1  3/2 +  f2 11  3/2 -  47526699.67 C  9.07436D+10  2.40912D-04  1.66877D-06
                                         B  9.08714D+10  2.41251D-04  1.67112D-06
 f1  1  3/2 +  f2 12  3/2 -  47525181.77 C  5.10244D+11  1.35471D-03  9.38425D-06
                                         B  5.10665D+11  1.35583D-03  9.39200D-06
 f1  1  3/2 +  f2 13  3/2 -  47523438.17 C  1.40873D+11  3.74051D-04  2.59119D-06
                                         B  1.41883D+11  3.76732D-04  2.60976D-06
 f1  1  3/2 +  f2 14  3/2 -  47522866.97 C  1.55994D+11  4.14210D-04  2.86941D-06
                                         B  1.55449D+11  4.12764D-04  2.85940D-06
 f1  1  3/2 +  f2 15  3/2 -  47520274.28 C  8.04505D+11  2.13643D-03  1.48008D-05
                                         B  8.12361D+11  2.15729D-03  1.49453D-05
 f1  1  3/2 +  f2 16  3/2 -  47519222.85 C  7.48675D+11  1.98826D-03  1.37746D-05
                                         B  7.53176D+11  2.00021D-03  1.38574D-05
 f1  1  3/2 +  f2 17  3/2 -  47517372.82 C  7.35658D+11  1.95384D-03  1.35367D-05
                                         B  7.38011D+11  1.96009D-03  1.35800D-05
 f1  1  3/2 +  f2 18  3/2 -  47515254.57 C  8.05165D+11  2.13864D-03  1.48176D-05
                                         B  8.09441D+11  2.14999D-03  1.48963D-05
 f1  1  3/2 +  f2 19  3/2 -  47514984.41 C  3.82406D+11  1.01574D-03  7.03763D-06
                                         B  3.83954D+11  1.01985D-03  7.06612D-06
 f1  1  3/2 +  f2 20  3/2 -  47512376.46 C  1.04091D+11  2.76515D-04  1.91597D-06
                                         B  1.04766D+11  2.78307D-04  1.92838D-06
 f1  1  3/2 +  f2 21  3/2 -  47509652.30 C  5.13670D+09  1.36470D-05  9.45653D-08
                                         B  5.14074D+09  1.36578D-05  9.46396D-08
 f1  1  3/2 +  f2 22  3/2 -  47506819.25 C  2.90276D+11  7.71288D-04  5.34486D-06
                                         B  2.91986D+11  7.75831D-04  5.37634D-06
 f1  1  3/2 +  f2 23  3/2 -  47506584.10 C  6.47592D+09  1.72072D-05  1.19243D-07
                                         B  6.43350D+09  1.70945D-05  1.18462D-07
 f1  1  3/2 +  f2 24  3/2 -  47505525.68 C  9.56467D+11  2.54156D-03  1.76129D-05
                                         B  9.61969D+11  2.55618D-03  1.77142D-05
 f1  1  3/2 +  f2 25  3/2 -  47504406.93 C  9.50842D+07  2.52673D-07  1.75106D-09
                                         B  9.48211D+07  2.51974D-07  1.74621D-09
 f1  1  3/2 +  f2 26  3/2 -  47502787.93 C  4.58392D+11  1.21819D-03  8.44253D-06
                                         B  4.61183D+11  1.22561D-03  8.49395D-06
 f1  1  3/2 +  f2 27  3/2 -  47502388.80 C  9.02551D+09  2.39861D-05  1.66234D-07
                                         B  9.15800D+09  2.43381D-05  1.68674D-07
 f1  1  3/2 +  f2 28  3/2 -  47499654.15 C  1.95519D+11  5.19669D-04  3.60173D-06
                                         B  1.97225D+11  5.24202D-04  3.63315D-06
 f1  1  3/2 +  f2 29  3/2 -  47498991.44 C  3.07297D+10  8.16784D-05  5.66107D-07
                                         B  3.10859D+10  8.26253D-05  5.72670D-07
 f1  1  3/2 +  f2 30  3/2 -  47494291.91 C  5.19023D+10  1.37982D-04  9.56435D-07
                                         B  5.23233D+10  1.39101D-04  9.64194D-07
 f1  1  3/2 +  f2 31  3/2 -  47489920.54 C  1.58946D+12  4.22634D-03  2.92980D-05
                                         B  1.60282D+12  4.26186D-03  2.95443D-05
 f1  1  3/2 +  f2 32  3/2 -  47489442.95 C  2.39757D+12  6.37523D-03  4.41951D-05
                                         B  2.41767D+12  6.42866D-03  4.45656D-05
 f1  2  3/2 +  f2  1  3/2 -  47591337.11 C  1.22703D+08  3.24875D-07  2.24731D-09
                                         B  1.23907D+08  3.28063D-07  2.26936D-09
 f1  2  3/2 +  f2  2  3/2 -  47585277.31 C  3.42545D+08  9.07172D-07  6.27614D-09
                                         B  3.45824D+08  9.15856D-07  6.33622D-09
 f1  2  3/2 +  f2  3  3/2 -  47572093.61 C  1.02075D+14  2.70480D-01  1.87179D-03
                                         B  1.03042D+14  2.73042D-01  1.88952D-03
 f1  2  3/2 +  f2  4  3/2 -  47563384.21 C  5.25132D+12  1.39200D-02  9.63481D-05
                                         B  5.29790D+12  1.40435D-02  9.72028D-05
 f1  2  3/2 +  f2  5  3/2 -  47562158.31 C  6.28870D+11  1.66708D-03  1.15390D-05
                                         B  6.34482D+11  1.68195D-03  1.16420D-05
 f1  2  3/2 +  f2  6  3/2 -  47561644.16 C  1.90757D+13  5.05691D-02  3.50029D-04
                                         B  1.92430D+13  5.10125D-02  3.53098D-04
 f1  2  3/2 +  f2  7  3/2 -  47558695.46 C  3.81409D+11  1.01123D-03  6.99994D-06
                                         B  3.84536D+11  1.01952D-03  7.05733D-06
 f1  2  3/2 +  f2  8  3/2 -  47556717.12 C  9.26957D+12  2.45784D-02  1.70144D-04
                                         B  9.35050D+12  2.47930D-02  1.71630D-04
 f1  2  3/2 +  f2  9  3/2 -  47555639.38 C  1.49473D+10  3.96348D-05  2.74378D-07
                                         B  1.50161D+10  3.98173D-05  2.75642D-07
 f1  2  3/2 +  f2 10  3/2 -  47554199.73 C  1.18819D+12  3.15085D-03  2.18130D-05
                                         B  1.19869D+12  3.17868D-03  2.20056D-05
 f1  2  3/2 +  f2 11  3/2 -  47552791.76 C  7.12534D+09  1.88961D-05  1.30819D-07
                                         B  7.26618D+09  1.92696D-05  1.33405D-07
 f1  2  3/2 +  f2 12  3/2 -  47551273.86 C  6.40474D+09  1.69862D-05  1.17600D-07
                                         B  6.48136D+09  1.71893D-05  1.19007D-07
 f1  2  3/2 +  f2 13  3/2 -  47549530.25 C  3.48763D+11  9.25031D-04  6.40450D-06
                                         B  3.51471D+11  9.32211D-04  6.45422D-06
 f1  2  3/2 +  f2 14  3/2 -  47548959.06 C  2.98634D+11  7.92090D-04  5.48415D-06
                                         B  3.01688D+11  8.00192D-04  5.54024D-06
 f1  2  3/2 +  f2 15  3/2 -  47546366.37 C  3.26285D+10  8.65526D-05  5.99292D-07
                                         B  3.29062D+10  8.72893D-05  6.04393D-07
 f1  2  3/2 +  f2 16  3/2 -  47545314.94 C  7.29565D+11  1.93538D-03  1.34009D-05
                                         B  7.36463D+11  1.95368D-03  1.35276D-05
 f1  2  3/2 +  f2 17  3/2 -  47543464.91 C  1.61015D+12  4.27171D-03  2.95792D-05
                                         B  1.62486D+12  4.31075D-03  2.98496D-05
 f1  2  3/2 +  f2 18  3/2 -  47541346.66 C  1.08789D+11  2.88643D-04  1.99878D-06
                                         B  1.10345D+11  2.92769D-04  2.02736D-06
 f1  2  3/2 +  f2 19  3/2 -  47541076.50 C  6.80051D+10  1.80435D-04  1.24947D-06
                                         B  6.82601D+10  1.81112D-04  1.25416D-06
 f1  2  3/2 +  f2 20  3/2 -  47538468.55 C  2.07210D+11  5.49842D-04  3.80775D-06
                                         B  2.10066D+11  5.57420D-04  3.86023D-06
 f1  2  3/2 +  f2 21  3/2 -  47535744.38 C  1.16467D+11  3.09086D-04  2.14059D-06
                                         B  1.17545D+11  3.11947D-04  2.16041D-06
 f1  2  3/2 +  f2 22  3/2 -  47532911.34 C  8.11950D+08  2.15505D-06  1.49259D-08
                                         B  8.41222D+08  2.23275D-06  1.54640D-08
 f1  2  3/2 +  f2 23  3/2 -  47532676.18 C  6.38958D+11  1.69592D-03  1.17460D-05
                                         B  6.44130D+11  1.70965D-03  1.18410D-05
 f1  2  3/2 +  f2 24  3/2 -  47531617.77 C  9.33319D+10  2.47732D-04  1.71583D-06
                                         B  9.39290D+10  2.49317D-04  1.72681D-06
 f1  2  3/2 +  f2 25  3/2 -  47530499.01 C  7.93950D+10  2.10749D-04  1.45972D-06
                                         B  8.06255D+10  2.14016D-04  1.48234D-06
 f1  2  3/2 +  f2 26  3/2 -  47528880.02 C  2.05489D+09  5.45496D-06  3.77841D-08
                                         B  2.05313D+09  5.45028D-06  3.77517D-08
 f1  2  3/2 +  f2 27  3/2 -  47528480.89 C  2.66572D+11  7.07659D-04  4.90169D-06
                                         B  2.69644D+11  7.15815D-04  4.95818D-06
 f1  2  3/2 +  f2 28  3/2 -  47525746.24 C  9.19792D+10  2.44202D-04  1.69159D-06
                                         B  9.27994D+10  2.46380D-04  1.70668D-06
 f1  2  3/2 +  f2 29  3/2 -  47525083.53 C  3.18632D+10  8.45982D-05  5.86022D-07
                                         B  3.20778D+10  8.51681D-05  5.89970D-07
 f1  2  3/2 +  f2 30  3/2 -  47520384.00 C  4.44298D+10  1.17987D-04  8.17388D-07
                                         B  4.48162D+10  1.19013D-04  8.24496D-07
 f1  2  3/2 +  f2 31  3/2 -  47516012.62 C  2.04634D+11  5.43520D-04  3.76574D-06
                                         B  2.06414D+11  5.48249D-04  3.79851D-06
 f1  2  3/2 +  f2 32  3/2 -  47515535.04 C  6.02972D+11  1.60156D-03  1.10964D-05
                                         B  6.08424D+11  1.61604D-03  1.11968D-05
 f1  3  3/2 +  f2  1  3/2 -  47596979.74 C  5.80790D+12  1.53737D-02  1.06335D-04
                                         B  5.87052D+12  1.55394D-02  1.07481D-04
 f1  3  3/2 +  f2  2  3/2 -  47590919.94 C  4.30257D+11  1.13919D-03  7.88041D-06
                                         B  4.35254D+11  1.15242D-03  7.97194D-06
 f1  3  3/2 +  f2  3  3/2 -  47577736.24 C  9.96409D+09  2.63966D-05  1.82650D-07
                                         B  1.00500D+10  2.66241D-05  1.84224D-07
 f1  3  3/2 +  f2  4  3/2 -  47569026.84 C  4.02847D+13  1.06760D-01  7.38858D-04
                                         B  4.06690D+13  1.07779D-01  7.45906D-04
 f1  3  3/2 +  f2  5  3/2 -  47567800.94 C  4.56737D+11  1.21048D-03  8.37761D-06
                                         B  4.60907D+11  1.22153D-03  8.45410D-06
 f1  3  3/2 +  f2  6  3/2 -  47567286.79 C  1.11174D+13  2.94649D-02  2.03926D-04
                                         B  1.12201D+13  2.97370D-02  2.05809D-04
 f1  3  3/2 +  f2  7  3/2 -  47564338.09 C  4.80547D+08  1.27377D-06  8.81627D-09
                                         B  4.46264D+08  1.18290D-06  8.18731D-09
 f1  3  3/2 +  f2  8  3/2 -  47562359.75 C  6.93587D+11  1.83862D-03  1.27264D-05
                                         B  7.00077D+11  1.85582D-03  1.28454D-05
 f1  3  3/2 +  f2  9  3/2 -  47561282.01 C  1.36892D+12  3.62901D-03  2.51194D-05
                                         B  1.38106D+12  3.66120D-03  2.53423D-05
 f1  3  3/2 +  f2 10  3/2 -  47559842.36 C  3.10554D+09  8.23330D-06  5.69914D-08
                                         B  3.32966D+09  8.82749D-06  6.11044D-08
 f1  3  3/2 +  f2 11  3/2 -  47558434.39 C  6.70709D+11  1.77827D-03  1.23096D-05
                                         B  6.76590D+11  1.79386D-03  1.24176D-05
 f1  3  3/2 +  f2 12  3/2 -  47556916.49 C  2.74886D+12  7.28857D-03  5.04550D-05
                                         B  2.77481D+12  7.35738D-03  5.09313D-05
 f1  3  3/2 +  f2 13  3/2 -  47555172.88 C  4.44294D+10  1.17813D-04  8.15587D-07
                                         B  4.48035D+10  1.18805D-04  8.22455D-07
 f1  3  3/2 +  f2 14  3/2 -  47554601.69 C  2.64471D+12  7.01311D-03  4.85505D-05
                                         B  2.67036D+12  7.08114D-03  4.90215D-05
 f1  3  3/2 +  f2 15  3/2 -  47552009.00 C  9.00720D+11  2.38874D-03  1.65377D-05
                                         B  9.08609D+11  2.40967D-03  1.66826D-05
 f1  3  3/2 +  f2 16  3/2 -  47550957.57 C  1.14060D+11  3.02504D-04  2.09434D-06
                                         B  1.15082D+11  3.05215D-04  2.11311D-06
 f1  3  3/2 +  f2 17  3/2 -  47549107.54 C  1.26676D+11  3.35991D-04  2.32628D-06
                                         B  1.27763D+11  3.38874D-04  2.34624D-06
 f1  3  3/2 +  f2 18  3/2 -  47546989.29 C  1.31761D+12  3.49510D-03  2.41998D-05
                                         B  1.32901D+12  3.52532D-03  2.44091D-05
 f1  3  3/2 +  f2 19  3/2 -  47546719.13 C  5.27727D+11  1.39986D-03  9.69261D-06
                                         B  5.31159D+11  1.40897D-03  9.75564D-06
 f1  3  3/2 +  f2 20  3/2 -  47544111.18 C  3.31104D+11  8.78392D-04  6.08229D-06
                                         B  3.33762D+11  8.85443D-04  6.13112D-06
 f1  3  3/2 +  f2 21  3/2 -  47541387.01 C  2.83087D+11  7.51092D-04  5.20112D-06
                                         B  2.84992D+11  7.56147D-04  5.23612D-06
 f1  3  3/2 +  f2 22  3/2 -  47538553.96 C  1.12227D+13  2.97798D-02  2.06230D-04
                                         B  1.13185D+13  3.00342D-02  2.07991D-04
 f1  3  3/2 +  f2 23  3/2 -  47538318.81 C  1.78405D+12  4.73410D-03  3.27846D-05
                                         B  1.79905D+12  4.77390D-03  3.30601D-05
 f1  3  3/2 +  f2 24  3/2 -  47537260.40 C  1.29419D+13  3.43439D-02  2.37843D-04
                                         B  1.30568D+13  3.46486D-02  2.39953D-04
 f1  3  3/2 +  f2 25  3/2 -  47536141.64 C  1.64550D+11  4.36685D-04  3.02427D-06
                                         B  1.66266D+11  4.41239D-04  3.05580D-06
 f1  3  3/2 +  f2 26  3/2 -  47534522.65 C  8.22543D+11  2.18302D-03  1.51190D-05
                                         B  8.29559D+11  2.20164D-03  1.52480D-05
 f1  3  3/2 +  f2 27  3/2 -  47534123.52 C  5.38817D+09  1.43004D-05  9.90418D-08
                                         B  5.46573D+09  1.45062D-05  1.00467D-07
 f1  3  3/2 +  f2 28  3/2 -  47531388.87 C  5.08041D+11  1.34851D-03  9.34008D-06
                                         B  5.12674D+11  1.36081D-03  9.42525D-06
 f1  3  3/2 +  f2 29  3/2 -  47530726.16 C  7.20566D+12  1.91268D-02  1.32478D-04
                                         B  7.27272D+12  1.93048D-02  1.33711D-04
 f1  3  3/2 +  f2 30  3/2 -  47526026.63 C  1.40923D+12  3.74142D-03  2.59167D-05
                                         B  1.42262D+12  3.77697D-03  2.61630D-05
 f1  3  3/2 +  f2 31  3/2 -  47521655.25 C  4.63087D+09  1.22970D-05  8.51886D-08
                                         B  4.68488D+09  1.24404D-05  8.61822D-08
 f1  3  3/2 +  f2 32  3/2 -  47521177.67 C  1.22742D+10  3.25940D-05  2.25801D-07
                                         B  1.22930D+10  3.26439D-05  2.26146D-07
 f1  4  3/2 +  f2  1  3/2 -  47597847.14 C  2.20047D+12  5.82451D-03  4.02854D-05
                                         B  2.21971D+12  5.87542D-03  4.06375D-05
 f1  4  3/2 +  f2  2  3/2 -  47591787.35 C  1.05996D+11  2.80637D-04  1.94128D-06
                                         B  1.06704D+11  2.82512D-04  1.95425D-06
 f1  4  3/2 +  f2  3  3/2 -  47578603.64 C  1.60695D+11  4.25693D-04  2.94551D-06
                                         B  1.62234D+11  4.29770D-04  2.97372D-06
 f1  4  3/2 +  f2  4  3/2 -  47569894.25 C  2.57121D+10  6.81383D-05  4.71557D-07
                                         B  2.59930D+10  6.88827D-05  4.76709D-07
 f1  4  3/2 +  f2  5  3/2 -  47568668.35 C  9.89196D+09  2.62155D-05  1.81431D-07
                                         B  9.99833D+09  2.64974D-05  1.83382D-07
 f1  4  3/2 +  f2  6  3/2 -  47568154.19 C  1.38927D+11  3.68189D-04  2.54818D-06
                                         B  1.40190D+11  3.71537D-04  2.57135D-06
 f1  4  3/2 +  f2  7  3/2 -  47565205.49 C  2.33667D+13  6.19351D-02  4.28670D-04
                                         B  2.35753D+13  6.24880D-02  4.32497D-04
 f1  4  3/2 +  f2  8  3/2 -  47563227.16 C  6.13077D+12  1.62514D-02  1.12485D-04
                                         B  6.18529D+12  1.63959D-02  1.13485D-04
 f1  4  3/2 +  f2  9  3/2 -  47562149.42 C  9.21185D+12  2.44198D-02  1.69027D-04
                                         B  9.29297D+12  2.46348D-02  1.70515D-04
 f1  4  3/2 +  f2 10  3/2 -  47560709.76 C  1.82281D+12  4.83239D-03  3.34495D-05
                                         B  1.83739D+12  4.87104D-03  3.37170D-05
 f1  4  3/2 +  f2 11  3/2 -  47559301.79 C  8.13682D+10  2.15725D-04  1.49328D-06
                                         B  8.20839D+10  2.17623D-04  1.50642D-06
 f1  4  3/2 +  f2 12  3/2 -  47557783.89 C  9.55851D+10  2.53434D-04  1.75436D-06
                                         B  9.63111D+10  2.55359D-04  1.76768D-06
 f1  4  3/2 +  f2 13  3/2 -  47556040.29 C  1.38667D+13  3.67688D-02  2.54536D-04
                                         B  1.39812D+13  3.70725D-02  2.56639D-04
 f1  4  3/2 +  f2 14  3/2 -  47555469.09 C  7.32620D+10  1.94265D-04  1.34484D-06
                                         B  7.38158D+10  1.95734D-04  1.35501D-06
 f1  4  3/2 +  f2 15  3/2 -  47552876.40 C  4.18310D+12  1.10933D-02  7.67999D-05
                                         B  4.22032D+12  1.11920D-02  7.74833D-05
 f1  4  3/2 +  f2 16  3/2 -  47551824.97 C  3.24390D+12  8.60302D-03  5.95606D-05
                                         B  3.26817D+12  8.66738D-03  6.00062D-05
 f1  4  3/2 +  f2 17  3/2 -  47549974.94 C  5.72789D+10  1.51919D-04  1.05181D-06
                                         B  5.80331D+10  1.53919D-04  1.06566D-06
 f1  4  3/2 +  f2 18  3/2 -  47547856.69 C  5.92281D+12  1.57103D-02  1.08775D-04
                                         B  5.97232D+12  1.58416D-02  1.09684D-04
 f1  4  3/2 +  f2 19  3/2 -  47547586.53 C  2.02409D+12  5.36898D-03  3.71740D-05
                                         B  2.04111D+12  5.41410D-03  3.74864D-05
 f1  4  3/2 +  f2 20  3/2 -  47544978.58 C  7.90080D+11  2.09594D-03  1.45128D-05
                                         B  7.96467D+11  2.11289D-03  1.46301D-05
 f1  4  3/2 +  f2 21  3/2 -  47542254.42 C  3.23380D+05  8.57969D-10  5.94111D-12
                                         B  2.71857D+05  7.21270D-10  4.99452D-12
 f1  4  3/2 +  f2 22  3/2 -  47539421.37 C  1.18210D+11  3.13663D-04  2.17212D-06
                                         B  1.18523D+11  3.14494D-04  2.17788D-06
 f1  4  3/2 +  f2 23  3/2 -  47539186.22 C  1.99962D+11  5.30594D-04  3.67440D-06
                                         B  2.01825D+11  5.35537D-04  3.70863D-06
 f1  4  3/2 +  f2 24  3/2 -  47538127.80 C  9.17395D+12  2.43439D-02  1.68587D-04
                                         B  9.23621D+12  2.45091D-02  1.69731D-04
 f1  4  3/2 +  f2 25  3/2 -  47537009.05 C  2.85907D+10  7.58715D-05  5.25439D-07
                                         B  2.88626D+10  7.65931D-05  5.30437D-07
 f1  4  3/2 +  f2 26  3/2 -  47535390.05 C  6.80578D+11  1.80618D-03  1.25089D-05
                                         B  6.84102D+11  1.81553D-03  1.25737D-05
 f1  4  3/2 +  f2 27  3/2 -  47534990.92 C  1.74880D+11  4.64122D-04  3.21436D-06
                                         B  1.76110D+11  4.67384D-04  3.23695D-06
 f1  4  3/2 +  f2 28  3/2 -  47532256.27 C  1.41312D+12  3.75076D-03  2.59780D-05
                                         B  1.42269D+12  3.77617D-03  2.61540D-05
 f1  4  3/2 +  f2 29  3/2 -  47531593.56 C  6.63697D+12  1.76166D-02  1.22016D-04
                                         B  6.68345D+12  1.77400D-02  1.22870D-04
 f1  4  3/2 +  f2 30  3/2 -  47526894.03 C  7.94019D+11  2.10800D-03  1.46018D-05
                                         B  7.98883D+11  2.12091D-03  1.46912D-05
 f1  4  3/2 +  f2 31  3/2 -  47522522.66 C  2.48551D+11  6.59985D-04  4.57204D-06
                                         B  2.49884D+11  6.63525D-04  4.59657D-06
 f1  4  3/2 +  f2 32  3/2 -  47522045.07 C  5.64569D+10  1.49915D-04  1.03854D-06
                                         B  5.67126D+10  1.50594D-04  1.04325D-06
 f1  5  3/2 +  f2  1  3/2 -  47600364.15 C  1.20604D+13  3.19197D-02  2.20762D-04
                                         B  1.21880D+13  3.22574D-02  2.23098D-04
 f1  5  3/2 +  f2  2  3/2 -  47594304.36 C  3.45324D+12  9.14185D-03  6.32346D-05
                                         B  3.48826D+12  9.23457D-03  6.38760D-05
 f1  5  3/2 +  f2  3  3/2 -  47581120.66 C  7.73110D+09  2.04781D-05  1.41687D-07
                                         B  7.78061D+09  2.06092D-05  1.42595D-07
 f1  5  3/2 +  f2  4  3/2 -  47572411.26 C  4.09319D+11  1.08460D-03  7.50567D-06
                                         B  4.11872D+11  1.09137D-03  7.55250D-06
 f1  5  3/2 +  f2  5  3/2 -  47571185.36 C  7.41718D+09  1.96548D-05  1.36019D-07
                                         B  7.45880D+09  1.97651D-05  1.36782D-07
 f1  5  3/2 +  f2  6  3/2 -  47570671.21 C  1.52824D+13  4.04978D-02  2.80264D-04
                                         B  1.54328D+13  4.08962D-02  2.83021D-04
 f1  5  3/2 +  f2  7  3/2 -  47567722.51 C  1.30868D+10  3.46837D-05  2.40043D-07
                                         B  1.32466D+10  3.51074D-05  2.42975D-07
 f1  5  3/2 +  f2  8  3/2 -  47565744.17 C  8.81300D+12  2.33589D-02  1.61672D-04
                                         B  8.89271D+12  2.35702D-02  1.63134D-04
 f1  5  3/2 +  f2  9  3/2 -  47564666.43 C  7.01570D+10  1.85960D-04  1.28710D-06
                                         B  7.08727D+10  1.87857D-04  1.30023D-06
 f1  5  3/2 +  f2 10  3/2 -  47563226.78 C  3.75855D+12  9.96312D-03  6.89604D-05
                                         B  3.78990D+12  1.00462D-02  6.95355D-05
 f1  5  3/2 +  f2 11  3/2 -  47561818.80 C  9.15827D+10  2.42781D-04  1.68047D-06
                                         B  9.25043D+10  2.45224D-04  1.69738D-06
 f1  5  3/2 +  f2 12  3/2 -  47560300.90 C  3.19461D+11  8.46927D-04  5.86242D-06
                                         B  3.22291D+11  8.54429D-04  5.91435D-06
 f1  5  3/2 +  f2 13  3/2 -  47558557.30 C  1.33226D+13  3.53223D-02  2.44510D-04
                                         B  1.34420D+13  3.56390D-02  2.46702D-04
 f1  5  3/2 +  f2 14  3/2 -  47557986.10 C  1.04987D+12  2.78359D-03  1.92689D-05
                                         B  1.05849D+12  2.80644D-03  1.94271D-05
 f1  5  3/2 +  f2 15  3/2 -  47555393.42 C  9.22942D+12  2.44733D-02  1.69421D-04
                                         B  9.31031D+12  2.46878D-02  1.70906D-04
 f1  5  3/2 +  f2 16  3/2 -  47554341.99 C  1.60081D+13  4.24499D-02  2.93875D-04
                                         B  1.61531D+13  4.28343D-02  2.96536D-04
 f1  5  3/2 +  f2 17  3/2 -  47552491.95 C  1.10791D+12  2.93815D-03  2.03412D-05
                                         B  1.11389D+12  2.95403D-03  2.04511D-05
 f1  5  3/2 +  f2 18  3/2 -  47550373.70 C  2.24883D+10  5.96440D-05  4.12942D-07
                                         B  2.25053D+10  5.96892D-05  4.13254D-07
 f1  5  3/2 +  f2 19  3/2 -  47550103.54 C  8.55646D+11  2.26939D-03  1.57121D-05
                                         B  8.63992D+11  2.29152D-03  1.58653D-05
 f1  5  3/2 +  f2 20  3/2 -  47547495.59 C  3.29618D+12  8.74327D-03  6.05371D-05
                                         B  3.32618D+12  8.82284D-03  6.10880D-05
 f1  5  3/2 +  f2 21  3/2 -  47544771.43 C  1.69177D+11  4.48801D-04  3.10761D-06
                                         B  1.70886D+11  4.53335D-04  3.13901D-06
 f1  5  3/2 +  f2 22  3/2 -  47541938.38 C  2.23871D+11  5.93967D-04  4.11302D-06
                                         B  2.26463D+11  6.00843D-04  4.16063D-06
 f1  5  3/2 +  f2 23  3/2 -  47541703.23 C  3.47223D+12  9.21249D-03  6.37937D-05
                                         B  3.50551D+12  9.30079D-03  6.44052D-05
 f1  5  3/2 +  f2 24  3/2 -  47540644.81 C  2.70294D+12  7.17173D-03  4.96632D-05
                                         B  2.72782D+12  7.23774D-03  5.01203D-05
 f1  5  3/2 +  f2 25  3/2 -  47539526.06 C  4.02525D+11  1.06807D-03  7.39643D-06
                                         B  4.06574D+11  1.07882D-03  7.47082D-06
 f1  5  3/2 +  f2 26  3/2 -  47537907.06 C  4.83491D+10  1.28300D-04  8.88509D-07
                                         B  4.89423D+10  1.29874D-04  8.99409D-07
 f1  5  3/2 +  f2 27  3/2 -  47537507.94 C  5.10619D+11  1.35501D-03  9.38385D-06
                                         B  5.15137D+11  1.36700D-03  9.46688D-06
 f1  5  3/2 +  f2 28  3/2 -  47534773.28 C  6.93311D+10  1.84002D-04  1.27435D-06
                                         B  7.00046D+10  1.85790D-04  1.28672D-06
 f1  5  3/2 +  f2 29  3/2 -  47534110.57 C  1.94748D+12  5.16869D-03  3.57974D-05
                                         B  1.96495D+12  5.21505D-03  3.61184D-05
 f1  5  3/2 +  f2 30  3/2 -  47529411.04 C  4.70543D+10  1.24909D-04  8.65178D-07
                                         B  4.75523D+10  1.26230D-04  8.74334D-07
 f1  5  3/2 +  f2 31  3/2 -  47525039.67 C  2.91799D+12  7.74740D-03  5.36672D-05
                                         B  2.94478D+12  7.81855D-03  5.41601D-05
 f1  5  3/2 +  f2 32  3/2 -  47524562.08 C  6.19868D+11  1.64581D-03  1.14009D-05
                                         B  6.24980D+11  1.65939D-03  1.14949D-05
 f1  6  3/2 +  f2  1  3/2 -  47601263.25 C  4.50735D+11  1.19289D-03  8.25010D-06
                                         B  4.54644D+11  1.20324D-03  8.32165D-06
 f1  6  3/2 +  f2  2  3/2 -  47595203.45 C  5.60504D+11  1.48378D-03  1.02632D-05
                                         B  5.66400D+11  1.49939D-03  1.03712D-05
 f1  6  3/2 +  f2  3  3/2 -  47582019.75 C  5.06841D+11  1.34247D-03  9.28830D-06
                                         B  5.11704D+11  1.35535D-03  9.37742D-06
 f1  6  3/2 +  f2  4  3/2 -  47573310.35 C  2.86720D+10  7.59712D-05  5.25728D-07
                                         B  2.85881D+10  7.57488D-05  5.24189D-07
 f1  6  3/2 +  f2  5  3/2 -  47572084.45 C  6.15885D+10  1.63197D-04  1.12937D-06
                                         B  6.22444D+10  1.64935D-04  1.14140D-06
 f1  6  3/2 +  f2  6  3/2 -  47571570.30 C  1.79280D+10  4.75067D-05  3.28763D-07
                                         B  1.80573D+10  4.78494D-05  3.31135D-07
 f1  6  3/2 +  f2  7  3/2 -  47568621.60 C  3.39687D+12  9.00235D-03  6.23033D-05
                                         B  3.42667D+12  9.08131D-03  6.28498D-05
 f1  6  3/2 +  f2  8  3/2 -  47566643.27 C  2.31505D+10  6.13583D-05  4.24665D-07
                                         B  2.33999D+10  6.20193D-05  4.29240D-07
 f1  6  3/2 +  f2  9  3/2 -  47565565.53 C  3.53885D+13  9.37982D-02  6.49199D-04
                                         B  3.57040D+13  9.46345D-02  6.54987D-04
 f1  6  3/2 +  f2 10  3/2 -  47564125.87 C  3.61116D+12  9.57205D-03  6.62523D-05
                                         B  3.64013D+12  9.64886D-03  6.67840D-05
 f1  6  3/2 +  f2 11  3/2 -  47562717.90 C  2.39442D+12  6.34723D-03  4.39333D-05
                                         B  2.41572D+12  6.40369D-03  4.43240D-05
 f1  6  3/2 +  f2 12  3/2 -  47561200.00 C  2.86637D+12  7.59880D-03  5.25978D-05
                                         B  2.89042D+12  7.66255D-03  5.30391D-05
 f1  6  3/2 +  f2 13  3/2 -  47559456.39 C  1.47764D+12  3.91752D-03  2.71175D-05
                                         B  1.48962D+12  3.94930D-03  2.73375D-05
 f1  6  3/2 +  f2 14  3/2 -  47558885.20 C  5.02711D+10  1.33282D-04  9.22607D-07
                                         B  5.04853D+10  1.33850D-04  9.26538D-07
 f1  6  3/2 +  f2 15  3/2 -  47556292.51 C  2.71487D+12  7.19866D-03  4.98332D-05
                                         B  2.73617D+12  7.25511D-03  5.02240D-05
 f1  6  3/2 +  f2 16  3/2 -  47555241.08 C  2.00754D+13  5.32335D-02  3.68521D-04
                                         B  2.02381D+13  5.36649D-02  3.71507D-04
 f1  6  3/2 +  f2 17  3/2 -  47553391.05 C  1.19887D+11  3.17927D-04  2.20100D-06
                                         B  1.20873D+11  3.20541D-04  2.21911D-06
 f1  6  3/2 +  f2 18  3/2 -  47551272.80 C  1.68832D+11  4.47763D-04  3.10000D-06
                                         B  1.70213D+11  4.51427D-04  3.12537D-06
 f1  6  3/2 +  f2 19  3/2 -  47551002.64 C  2.29475D+10  6.08602D-05  4.21356D-07
                                         B  2.31037D+10  6.12746D-05  4.24225D-07
 f1  6  3/2 +  f2 20  3/2 -  47548394.69 C  4.95557D+10  1.31444D-04  9.10080D-07
                                         B  4.98454D+10  1.32212D-04  9.15400D-07
 f1  6  3/2 +  f2 21  3/2 -  47545670.53 C  4.47759D+09  1.18779D-05  8.22440D-08
                                         B  4.53329D+09  1.20257D-05  8.32673D-08
 f1  6  3/2 +  f2 22  3/2 -  47542837.48 C  1.58311D+11  4.20009D-04  2.90837D-06
                                         B  1.60393D+11  4.25532D-04  2.94661D-06
 f1  6  3/2 +  f2 23  3/2 -  47542602.33 C  3.19922D+09  8.48780D-06  5.87744D-08
                                         B  3.14695D+09  8.34913D-06  5.78141D-08
 f1  6  3/2 +  f2 24  3/2 -  47541543.91 C  3.18319D+10  8.44568D-05  5.84840D-07
                                         B  3.19573D+10  8.47893D-05  5.87142D-07
 f1  6  3/2 +  f2 25  3/2 -  47540425.16 C  4.45733D+12  1.18268D-02  8.18990D-05
                                         B  4.49074D+12  1.19154D-02  8.25129D-05
 f1  6  3/2 +  f2 26  3/2 -  47538806.16 C  2.53626D+11  6.73000D-04  4.66061D-06
                                         B  2.54571D+11  6.75509D-04  4.67798D-06
 f1  6  3/2 +  f2 27  3/2 -  47538407.03 C  3.55989D+11  9.44638D-04  6.54178D-06
                                         B  3.58542D+11  9.51412D-04  6.58869D-06
 f1  6  3/2 +  f2 28  3/2 -  47535672.38 C  1.14295D+11  3.03323D-04  2.10069D-06
                                         B  1.15430D+11  3.06335D-04  2.12155D-06
 f1  6  3/2 +  f2 29  3/2 -  47535009.67 C  1.55212D+11  4.11924D-04  2.85285D-06
                                         B  1.57141D+11  4.17042D-04  2.88830D-06
 f1  6  3/2 +  f2 30  3/2 -  47530310.14 C  8.69117D+11  2.30704D-03  1.59794D-05
                                         B  8.74569D+11  2.32151D-03  1.60796D-05
 f1  6  3/2 +  f2 31  3/2 -  47525938.77 C  4.25309D+12  1.12917D-02  7.82178D-05
                                         B  4.28240D+12  1.13696D-02  7.87569D-05
 f1  6  3/2 +  f2 32  3/2 -  47525461.18 C  1.85038D+09  4.91277D-06  3.40311D-08
                                         B  1.95135D+09  5.18085D-06  3.58881D-08
 f1  7  3/2 +  f2  1  3/2 -  47605404.73 C  2.73819D+10  7.24550D-05  5.01058D-07
                                         B  2.76435D+10  7.31474D-05  5.05846D-07
 f1  7  3/2 +  f2  2  3/2 -  47599344.93 C  9.90512D+11  2.62165D-03  1.81322D-05
                                         B  9.99391D+11  2.64516D-03  1.82947D-05
 f1  7  3/2 +  f2  3  3/2 -  47586161.23 C  3.15995D+10  8.36829D-05  5.78937D-07
                                         B  3.19071D+10  8.44975D-05  5.84573D-07
 f1  7  3/2 +  f2  4  3/2 -  47577451.83 C  5.28449D+10  1.39997D-04  9.68709D-07
                                         B  5.33246D+10  1.41268D-04  9.77502D-07
 f1  7  3/2 +  f2  5  3/2 -  47576225.93 C  8.19487D+12  2.17110D-02  1.50233D-04
                                         B  8.26661D+12  2.19011D-02  1.51548D-04
 f1  7  3/2 +  f2  6  3/2 -  47575711.78 C  9.07257D+11  2.40369D-03  1.66329D-05
                                         B  9.15247D+11  2.42485D-03  1.67794D-05
 f1  7  3/2 +  f2  7  3/2 -  47572763.08 C  7.04072D+12  1.86560D-02  1.29103D-04
                                         B  7.10291D+12  1.88208D-02  1.30243D-04
 f1  7  3/2 +  f2  8  3/2 -  47570784.75 C  2.29683D+12  6.08649D-03  4.21213D-05
                                         B  2.31767D+12  6.14171D-03  4.25035D-05
 f1  7  3/2 +  f2  9  3/2 -  47569707.00 C  4.45967D+10  1.18184D-04  8.17909D-07
                                         B  4.49764D+10  1.19191D-04  8.24872D-07
 f1  7  3/2 +  f2 10  3/2 -  47568267.35 C  1.33979D+12  3.55075D-03  2.45742D-05
                                         B  1.35122D+12  3.58103D-03  2.47837D-05
 f1  7  3/2 +  f2 11  3/2 -  47566859.38 C  5.41954D+12  1.43639D-02  9.94128D-05
                                         B  5.46943D+12  1.44961D-02  1.00328D-04
 f1  7  3/2 +  f2 12  3/2 -  47565341.48 C  1.90824D+13  5.05790D-02  3.50071D-04
                                         B  1.92567D+13  5.10408D-02  3.53267D-04
 f1  7  3/2 +  f2 13  3/2 -  47563597.87 C  7.87757D+12  2.08814D-02  1.44531D-04
                                         B  7.94860D+12  2.10697D-02  1.45834D-04
 f1  7  3/2 +  f2 14  3/2 -  47563026.68 C  1.90364D+12  5.04619D-03  3.49277D-05
                                         B  1.92050D+12  5.09088D-03  3.52370D-05
 f1  7  3/2 +  f2 15  3/2 -  47560433.99 C  4.02857D+12  1.06801D-02  7.39276D-05
                                         B  4.05983D+12  1.07630D-02  7.45012D-05
 f1  7  3/2 +  f2 16  3/2 -  47559382.56 C  2.00803D+12  5.32373D-03  3.68516D-05
                                         B  2.02456D+12  5.36756D-03  3.71549D-05
 f1  7  3/2 +  f2 17  3/2 -  47557532.53 C  4.66271D+09  1.23628D-05  8.55802D-08
                                         B  4.74122D+09  1.25710D-05  8.70213D-08
 f1  7  3/2 +  f2 18  3/2 -  47555414.28 C  1.26564D+13  3.35606D-02  2.32330D-04
                                         B  1.27635D+13  3.38444D-02  2.34295D-04
 f1  7  3/2 +  f2 19  3/2 -  47555144.12 C  7.44170D+11  1.97331D-03  1.36607D-05
                                         B  7.51068D+11  1.99160D-03  1.37873D-05
 f1  7  3/2 +  f2 20  3/2 -  47552536.17 C  9.13675D+12  2.42305D-02  1.67750D-04
                                         B  9.21151D+12  2.44287D-02  1.69123D-04
 f1  7  3/2 +  f2 21  3/2 -  47549812.00 C  9.95083D+11  2.63924D-03  1.82728D-05
                                         B  1.00369D+12  2.66207D-03  1.84309D-05
 f1  7  3/2 +  f2 22  3/2 -  47546978.96 C  2.93444D+11  7.78389D-04  5.38951D-06
                                         B  2.95835D+11  7.84732D-04  5.43343D-06
 f1  7  3/2 +  f2 23  3/2 -  47546743.80 C  3.03213D+11  8.04311D-04  5.56902D-06
                                         B  3.05475D+11  8.10312D-04  5.61057D-06
 f1  7  3/2 +  f2 24  3/2 -  47545685.39 C  2.74259D+11  7.27540D-04  5.03757D-06
                                         B  2.76704D+11  7.34025D-04  5.08248D-06
 f1  7  3/2 +  f2 25  3/2 -  47544566.63 C  1.07195D+12  2.84374D-03  1.96909D-05
                                         B  1.08113D+12  2.86809D-03  1.98594D-05
 f1  7  3/2 +  f2 26  3/2 -  47542947.64 C  1.07786D+12  2.85961D-03  1.98014D-05
                                         B  1.08707D+12  2.88406D-03  1.99707D-05
 f1  7  3/2 +  f2 27  3/2 -  47542548.51 C  9.54221D+08  2.53164D-06  1.75305D-08
                                         B  9.32391D+08  2.47372D-06  1.71295D-08
 f1  7  3/2 +  f2 28  3/2 -  47539813.86 C  1.71635D+12  4.55416D-03  3.15374D-05
                                         B  1.72886D+12  4.58735D-03  3.17673D-05
 f1  7  3/2 +  f2 29  3/2 -  47539151.15 C  2.87699D+11  7.63402D-04  5.28661D-06
                                         B  2.91342D+11  7.73069D-04  5.35356D-06
 f1  7  3/2 +  f2 30  3/2 -  47534451.62 C  1.71208D+12  4.54386D-03  3.14697D-05
                                         B  1.72822D+12  4.58668D-03  3.17662D-05
 f1  7  3/2 +  f2 31  3/2 -  47530080.24 C  4.98055D+11  1.32208D-03  9.15724D-06
                                         B  5.03797D+11  1.33732D-03  9.26282D-06
 f1  7  3/2 +  f2 32  3/2 -  47529602.66 C  3.18474D+11  8.45401D-04  5.85564D-06
                                         B  3.21854D+11  8.54375D-04  5.91780D-06
 f1  8  3/2 +  f2  1  3/2 -  47605493.10 C  4.16297D+11  1.10156D-03  7.61772D-06
                                         B  4.20784D+11  1.11343D-03  7.69983D-06
 f1  8  3/2 +  f2  2  3/2 -  47599433.31 C  5.50602D+11  1.45731D-03  1.00792D-05
                                         B  5.56799D+11  1.47371D-03  1.01926D-05
 f1  8  3/2 +  f2  3  3/2 -  47586249.61 C  4.02210D+06  1.06514D-08  7.36889D-11
                                         B  4.31824D+06  1.14357D-08  7.91144D-11
 f1  8  3/2 +  f2  4  3/2 -  47577540.21 C  6.85867D+10  1.81700D-04  1.25727D-06
                                         B  6.89676D+10  1.82709D-04  1.26425D-06
 f1  8  3/2 +  f2  5  3/2 -  47576314.31 C  4.74114D+13  1.25608D-01  8.69168D-04
                                         B  4.78566D+13  1.26788D-01  8.77330D-04
 f1  8  3/2 +  f2  6  3/2 -  47575800.16 C  2.58534D+12  6.84957D-03  4.73972D-05
                                         B  2.60921D+12  6.91280D-03  4.78348D-05
 f1  8  3/2 +  f2  7  3/2 -  47572851.46 C  1.08635D+13  2.87853D-02  1.99199D-04
                                         B  1.09701D+13  2.90678D-02  2.01154D-04
 f1  8  3/2 +  f2  8  3/2 -  47570873.12 C  2.41732D+09  6.40576D-06  4.43307D-08
                                         B  2.38874D+09  6.33001D-06  4.38066D-08
 f1  8  3/2 +  f2  9  3/2 -  47569795.38 C  7.58991D+11  2.01137D-03  1.39199D-05
                                         B  7.66444D+11  2.03112D-03  1.40566D-05
 f1  8  3/2 +  f2 10  3/2 -  47568355.73 C  5.03269D+11  1.33377D-03  9.23080D-06
                                         B  5.09141D+11  1.34933D-03  9.33849D-06
 f1  8  3/2 +  f2 11  3/2 -  47566947.76 C  1.62260D+11  4.30050D-04  2.97639D-06
                                         B  1.64030D+11  4.34740D-04  3.00885D-06
 f1  8  3/2 +  f2 12  3/2 -  47565429.85 C  2.24602D+12  5.95318D-03  4.12034D-05
                                         B  2.26885D+12  6.01368D-03  4.16221D-05
 f1  8  3/2 +  f2 13  3/2 -  47563686.25 C  6.51758D+10  1.72764D-04  1.19579D-06
                                         B  6.59831D+10  1.74904D-04  1.21060D-06
 f1  8  3/2 +  f2 14  3/2 -  47563115.06 C  5.28959D+12  1.40217D-02  9.70521D-05
                                         B  5.33490D+12  1.41418D-02  9.78833D-05
 f1  8  3/2 +  f2 15  3/2 -  47560522.37 C  3.61810D+10  9.59192D-05  6.63949D-07
                                         B  3.67861D+10  9.75234D-05  6.75053D-07
 f1  8  3/2 +  f2 16  3/2 -  47559470.94 C  2.90385D+12  7.69872D-03  5.32914D-05
                                         B  2.93101D+12  7.77071D-03  5.37897D-05
 f1  8  3/2 +  f2 17  3/2 -  47557620.91 C  4.03145D+12  1.06890D-02  7.39935D-05
                                         B  4.06824D+12  1.07866D-02  7.46689D-05
 f1  8  3/2 +  f2 18  3/2 -  47555502.65 C  1.55082D+11  4.11224D-04  2.84678D-06
                                         B  1.56307D+11  4.14472D-04  2.86926D-06
 f1  8  3/2 +  f2 19  3/2 -  47555232.49 C  2.14316D+12  5.68297D-03  3.93417D-05
                                         B  2.16478D+12  5.74030D-03  3.97385D-05
 f1  8  3/2 +  f2 20  3/2 -  47552624.55 C  2.01599D+10  5.34635D-05  3.70134D-07
                                         B  2.03367D+10  5.39322D-05  3.73379D-07
 f1  8  3/2 +  f2 21  3/2 -  47549900.38 C  8.54412D+10  2.26613D-04  1.56896D-06
                                         B  8.65205D+10  2.29476D-04  1.58878D-06
 f1  8  3/2 +  f2 22  3/2 -  47547067.33 C  4.47887D+10  1.18806D-04  8.22603D-07
                                         B  4.51580D+10  1.19786D-04  8.29385D-07
 f1  8  3/2 +  f2 23  3/2 -  47546832.18 C  9.97681D+10  2.64647D-04  1.83240D-06
                                         B  1.00851D+11  2.67518D-04  1.85228D-06
 f1  8  3/2 +  f2 24  3/2 -  47545773.76 C  6.62883D+11  1.75845D-03  1.21757D-05
                                         B  6.67860D+11  1.77166D-03  1.22671D-05
 f1  8  3/2 +  f2 25  3/2 -  47544655.01 C  2.77661D+11  7.36595D-04  5.10038D-06
                                         B  2.80499D+11  7.44124D-04  5.15252D-06
 f1  8  3/2 +  f2 26  3/2 -  47543036.01 C  1.70979D+12  4.53615D-03  3.14106D-05
                                         B  1.72359D+12  4.57275D-03  3.16640D-05
 f1  8  3/2 +  f2 27  3/2 -  47542636.89 C  2.85620D+11  7.57774D-04  5.24725D-06
                                         B  2.88687D+11  7.65911D-04  5.30360D-06
 f1  8  3/2 +  f2 28  3/2 -  47539902.24 C  3.45817D+10  9.17589D-05  6.35427D-07
                                         B  3.50129D+10  9.29029D-05  6.43349D-07
 f1  8  3/2 +  f2 29  3/2 -  47539239.53 C  1.57564D+12  4.18090D-03  2.89530D-05
                                         B  1.59184D+12  4.22390D-03  2.92508D-05
 f1  8  3/2 +  f2 30  3/2 -  47534539.99 C  1.35917D+13  3.60724D-02  2.49828D-04
                                         B  1.37160D+13  3.64020D-02  2.52111D-04
 f1  8  3/2 +  f2 31  3/2 -  47530168.62 C  1.21761D+12  3.23213D-03  2.23869D-05
                                         B  1.22856D+12  3.26120D-03  2.25883D-05
 f1  8  3/2 +  f2 32  3/2 -  47529691.03 C  4.19075D+09  1.11245D-05  7.70530D-08
                                         B  4.24263D+09  1.12622D-05  7.80070D-08
 f1  9  3/2 +  f2  1  3/2 -  47608813.37 C  5.50060D+10  1.45530D-04  1.00633D-06
                                         B  5.56749D+10  1.47300D-04  1.01857D-06
 f1  9  3/2 +  f2  2  3/2 -  47602753.57 C  9.95637D+11  2.63484D-03  1.82221D-05
                                         B  1.00720D+12  2.66544D-03  1.84337D-05
 f1  9  3/2 +  f2  3  3/2 -  47589569.87 C  2.26872D+10  6.00725D-05  4.15566D-07
                                         B  2.28986D+10  6.06322D-05  4.19437D-07
 f1  9  3/2 +  f2  4  3/2 -  47580860.47 C  6.32200D+11  1.67459D-03  1.15865D-05
                                         B  6.37893D+11  1.68967D-03  1.16908D-05
 f1  9  3/2 +  f2  5  3/2 -  47579634.57 C  1.08318D+10  2.86931D-05  1.98533D-07
                                         B  1.09101D+10  2.89004D-05  1.99967D-07
 f1  9  3/2 +  f2  6  3/2 -  47579120.42 C  8.30428D+09  2.19982D-05  1.52211D-07
                                         B  8.32871D+09  2.20629D-05  1.52659D-07
 f1  9  3/2 +  f2  7  3/2 -  47576171.72 C  1.86257D+12  4.93459D-03  3.41458D-05
                                         B  1.87926D+12  4.97880D-03  3.44517D-05
 f1  9  3/2 +  f2  8  3/2 -  47574193.39 C  7.77314D+11  2.05955D-03  1.42520D-05
                                         B  7.83292D+11  2.07538D-03  1.43616D-05
 f1  9  3/2 +  f2  9  3/2 -  47573115.65 C  1.14043D+10  3.02178D-05  2.09111D-07
                                         B  1.13799D+10  3.01533D-05  2.08664D-07
 f1  9  3/2 +  f2 10  3/2 -  47571675.99 C  3.33249D+11  8.83059D-04  6.11106D-06
                                         B  3.35686D+11  8.89518D-04  6.15576D-06
 f1  9  3/2 +  f2 11  3/2 -  47570268.02 C  1.92052D+12  5.08939D-03  3.52213D-05
                                         B  1.93543D+12  5.12889D-03  3.54947D-05
 f1  9  3/2 +  f2 12  3/2 -  47568750.12 C  6.93202D+11  1.83711D-03  1.27142D-05
                                         B  6.99201D+11  1.85300D-03  1.28242D-05
 f1  9  3/2 +  f2 13  3/2 -  47567006.51 C  1.49380D+12  3.95913D-03  2.74012D-05
                                         B  1.50782D+12  3.99629D-03  2.76584D-05
 f1  9  3/2 +  f2 14  3/2 -  47566435.32 C  2.40378D+13  6.37107D-02  4.40948D-04
                                         B  2.42513D+13  6.42765D-02  4.44864D-04
 f1  9  3/2 +  f2 15  3/2 -  47563842.63 C  2.90289D+12  7.69475D-03  5.32590D-05
                                         B  2.92747D+12  7.75991D-03  5.37100D-05
 f1  9  3/2 +  f2 16  3/2 -  47562791.20 C  3.10132D+12  8.22109D-03  5.69033D-05
                                         B  3.12917D+12  8.29492D-03  5.74143D-05
 f1  9  3/2 +  f2 17  3/2 -  47560941.17 C  1.18163D+11  3.13256D-04  2.16833D-06
                                         B  1.18637D+11  3.14512D-04  2.17702D-06
 f1  9  3/2 +  f2 18  3/2 -  47558822.92 C  2.54992D+12  6.76056D-03  4.67980D-05
                                         B  2.56974D+12  6.81310D-03  4.71617D-05
 f1  9  3/2 +  f2 19  3/2 -  47558552.76 C  4.27115D+12  1.13241D-02  7.83885D-05
                                         B  4.30404D+12  1.14113D-02  7.89922D-05
 f1  9  3/2 +  f2 20  3/2 -  47555944.81 C  4.97113D+12  1.31814D-02  9.12502D-05
                                         B  5.01074D+12  1.32865D-02  9.19773D-05
 f1  9  3/2 +  f2 21  3/2 -  47553220.65 C  2.11865D+09  5.61846D-06  3.88967D-08
                                         B  2.26679D+09  6.01130D-06  4.16164D-08
 f1  9  3/2 +  f2 22  3/2 -  47550387.60 C  3.03853D+09  8.05885D-06  5.57949D-08
                                         B  3.20639D+09  8.50406D-06  5.88773D-08
 f1  9  3/2 +  f2 23  3/2 -  47550152.45 C  4.24784D+11  1.12663D-03  7.80020D-06
                                         B  4.28270D+11  1.13588D-03  7.86421D-06
 f1  9  3/2 +  f2 24  3/2 -  47549094.03 C  1.13435D+11  3.00870D-04  2.08311D-06
                                         B  1.13954D+11  3.02249D-04  2.09266D-06
 f1  9  3/2 +  f2 25  3/2 -  47547975.28 C  2.55916D+11  6.78815D-04  4.69997D-06
                                         B  2.56881D+11  6.81373D-04  4.71768D-06
 f1  9  3/2 +  f2 26  3/2 -  47546356.28 C  9.25421D+10  2.45484D-04  1.69973D-06
                                         B  9.35351D+10  2.48118D-04  1.71797D-06
 f1  9  3/2 +  f2 27  3/2 -  47545957.15 C  3.02625D+12  8.02778D-03  5.55850D-05
                                         B  3.04786D+12  8.08509D-03  5.59818D-05
 f1  9  3/2 +  f2 28  3/2 -  47543222.50 C  2.27305D+10  6.03044D-05  4.17577D-07
                                         B  2.34193D+10  6.21317D-05  4.30230D-07
 f1  9  3/2 +  f2 29  3/2 -  47542559.79 C  2.30656D+11  6.11953D-04  4.23752D-06
                                         B  2.32870D+11  6.17825D-04  4.27817D-06
 f1  9  3/2 +  f2 30  3/2 -  47537860.26 C  2.09613D+11  5.56234D-04  3.85206D-06
                                         B  2.10546D+11  5.58709D-04  3.86920D-06
 f1  9  3/2 +  f2 31  3/2 -  47533488.89 C  1.67935D+12  4.45717D-03  3.08699D-05
                                         B  1.69459D+12  4.49763D-03  3.11501D-05
 f1  9  3/2 +  f2 32  3/2 -  47533011.30 C  1.11492D+10  2.95917D-05  2.04951D-07
                                         B  1.13185D+10  3.00412D-05  2.08064D-07
 f1 10  3/2 +  f2  1  3/2 -  47609022.34 C  5.47545D+11  1.44864D-03  1.00172D-05
                                         B  5.53328D+11  1.46394D-03  1.01230D-05
 f1 10  3/2 +  f2  2  3/2 -  47602962.55 C  1.06070D+13  2.80701D-02  1.94127D-04
                                         B  1.07161D+13  2.83586D-02  1.96122D-04
 f1 10  3/2 +  f2  3  3/2 -  47589778.84 C  7.67675D+09  2.03267D-05  1.40614D-07
                                         B  7.76007D+09  2.05474D-05  1.42141D-07
 f1 10  3/2 +  f2  4  3/2 -  47581069.45 C  2.70230D+12  7.15787D-03  4.95251D-05
                                         B  2.72843D+12  7.22706D-03  5.00038D-05
 f1 10  3/2 +  f2  5  3/2 -  47579843.55 C  2.75342D+11  7.29364D-04  5.04658D-06
                                         B  2.77889D+11  7.36111D-04  5.09326D-06
 f1 10  3/2 +  f2  6  3/2 -  47579329.39 C  1.09125D+11  2.89072D-04  2.00015D-06
                                         B  1.10214D+11  2.91956D-04  2.02011D-06
 f1 10  3/2 +  f2  7  3/2 -  47576380.69 C  5.62831D+12  1.49112D-02  1.03180D-04
                                         B  5.68303D+12  1.50562D-02  1.04184D-04
 f1 10  3/2 +  f2  8  3/2 -  47574402.36 C  1.80477D+11  4.78181D-04  3.30898D-06
                                         B  1.82056D+11  4.82364D-04  3.33793D-06
 f1 10  3/2 +  f2  9  3/2 -  47573324.62 C  3.48131D+12  9.22429D-03  6.38330D-05
                                         B  3.51564D+12  9.31526D-03  6.44625D-05
 f1 10  3/2 +  f2 10  3/2 -  47571884.96 C  6.39863D+11  1.69552D-03  1.17335D-05
                                         B  6.46352D+11  1.71272D-03  1.18525D-05
 f1 10  3/2 +  f2 11  3/2 -  47570476.99 C  1.05955D+09  2.80779D-06  1.94314D-08
                                         B  1.03478D+09  2.74216D-06  1.89771D-08
 f1 10  3/2 +  f2 12  3/2 -  47568959.09 C  3.64827D+13  9.66848D-02  6.69129D-04
                                         B  3.68180D+13  9.75733D-02  6.75279D-04
 f1 10  3/2 +  f2 13  3/2 -  47567215.49 C  1.89916D+12  5.03344D-03  3.48363D-05
                                         B  1.91546D+12  5.07664D-03  3.51353D-05
 f1 10  3/2 +  f2 14  3/2 -  47566644.29 C  7.16743D+12  1.89966D-02  1.31477D-04
                                         B  7.23123D+12  1.91657D-02  1.32647D-04
 f1 10  3/2 +  f2 15  3/2 -  47564051.60 C  2.09285D+11  5.54751D-04  3.83968D-06
                                         B  2.11300D+11  5.60092D-04  3.87665D-06
 f1 10  3/2 +  f2 16  3/2 -  47563000.17 C  9.42648D+11  2.49878D-03  1.72956D-05
                                         B  9.50722D+11  2.52019D-03  1.74437D-05
 f1 10  3/2 +  f2 17  3/2 -  47561150.14 C  7.15659D+12  1.89723D-02  1.31324D-04
                                         B  7.21828D+12  1.91358D-02  1.32456D-04
 f1 10  3/2 +  f2 18  3/2 -  47559031.89 C  9.93305D+11  2.63351D-03  1.82296D-05
                                         B  1.00283D+12  2.65877D-03  1.84045D-05
 f1 10  3/2 +  f2 19  3/2 -  47558761.73 C  9.60562D+12  2.54673D-02  1.76290D-04
                                         B  9.68698D+12  2.56830D-02  1.77783D-04
 f1 10  3/2 +  f2 20  3/2 -  47556153.78 C  6.68662D+12  1.77301D-02  1.22738D-04
                                         B  6.74265D+12  1.78787D-02  1.23767D-04
 f1 10  3/2 +  f2 21  3/2 -  47553429.62 C  8.28644D+11  2.19747D-03  1.52130D-05
                                         B  8.37249D+11  2.22028D-03  1.53710D-05
 f1 10  3/2 +  f2 22  3/2 -  47550596.57 C  1.12782D+11  2.99121D-04  2.07093D-06
                                         B  1.13481D+11  3.00974D-04  2.08377D-06
 f1 10  3/2 +  f2 23  3/2 -  47550361.42 C  6.23360D+09  1.65329D-05  1.14464D-07
                                         B  6.30813D+09  1.67306D-05  1.15833D-07
 f1 10  3/2 +  f2 24  3/2 -  47549303.00 C  3.62140D+12  9.60520D-03  6.65025D-05
                                         B  3.65373D+12  9.69094D-03  6.70961D-05
 f1 10  3/2 +  f2 25  3/2 -  47548184.25 C  7.46217D+11  1.97932D-03  1.37043D-05
                                         B  7.53574D+11  1.99883D-03  1.38394D-05
 f1 10  3/2 +  f2 26  3/2 -  47546565.25 C  3.72384D+11  9.87804D-04  6.83955D-06
                                         B  3.75934D+11  9.97221D-04  6.90475D-06
 f1 10  3/2 +  f2 27  3/2 -  47546166.12 C  5.02820D+12  1.33383D-02  9.23548D-05
                                         B  5.06920D+12  1.34470D-02  9.31079D-05
 f1 10  3/2 +  f2 28  3/2 -  47543431.47 C  5.30149D+12  1.40648D-02  9.73912D-05
                                         B  5.34715D+12  1.41860D-02  9.82300D-05
 f1 10  3/2 +  f2 29  3/2 -  47542768.76 C  6.67625D+11  1.77126D-03  1.22651D-05
                                         B  6.73491D+11  1.78682D-03  1.23729D-05
 f1 10  3/2 +  f2 30  3/2 -  47538069.23 C  5.47747D+11  1.45350D-03  1.00658D-05
                                         B  5.51885D+11  1.46448D-03  1.01419D-05
 f1 10  3/2 +  f2 31  3/2 -  47533697.86 C  1.57117D+12  4.17002D-03  2.88810D-05
                                         B  1.58590D+12  4.20910D-03  2.91517D-05
 f1 10  3/2 +  f2 32  3/2 -  47533220.27 C  3.08477D+12  8.18740D-03  5.67054D-05
                                         B  3.11242D+12  8.26080D-03  5.72138D-05
 f1 11  3/2 +  f2  1  3/2 -  47615720.00 C  6.52571D+07  1.72602D-07  1.19336D-09
                                         B  6.58432D+07  1.74152D-07  1.20407D-09
 f1 11  3/2 +  f2  2  3/2 -  47609660.21 C  6.22203D+08  1.64611D-06  1.13826D-08
                                         B  6.29727D+08  1.66602D-06  1.15202D-08
 f1 11  3/2 +  f2  3  3/2 -  47596476.51 C  3.83213D+10  1.01440D-04  7.01631D-07
                                         B  3.85330D+10  1.02000D-04  7.05508D-07
 f1 11  3/2 +  f2  4  3/2 -  47587767.11 C  3.88026D+12  1.02751D-02  7.10833D-05
                                         B  3.91834D+12  1.03760D-02  7.17810D-05
 f1 11  3/2 +  f2  5  3/2 -  47586541.21 C  3.65331D+12  9.67466D-03  6.69309D-05
                                         B  3.68890D+12  9.76891D-03  6.75830D-05
 f1 11  3/2 +  f2  6  3/2 -  47586027.06 C  5.99070D+12  1.58649D-02  1.09757D-04
                                         B  6.05006D+12  1.60221D-02  1.10845D-04
 f1 11  3/2 +  f2  7  3/2 -  47583078.36 C  2.64614D+12  7.00850D-03  4.84896D-05
                                         B  2.67115D+12  7.07474D-03  4.89479D-05
 f1 11  3/2 +  f2  8  3/2 -  47581100.02 C  2.49308D+12  6.60366D-03  4.56905D-05
                                         B  2.51749D+12  6.66831D-03  4.61378D-05
 f1 11  3/2 +  f2  9  3/2 -  47580022.28 C  4.26174D+10  1.12890D-04  7.81100D-07
                                         B  4.29510D+10  1.13774D-04  7.87213D-07
 f1 11  3/2 +  f2 10  3/2 -  47578582.63 C  7.02222D+11  1.86024D-03  1.28716D-05
                                         B  7.08669D+11  1.87732D-03  1.29898D-05
 f1 11  3/2 +  f2 11  3/2 -  47577174.66 C  7.47104D+11  1.97926D-03  1.36955D-05
                                         B  7.54365D+11  1.99849D-03  1.38286D-05
 f1 11  3/2 +  f2 12  3/2 -  47575656.75 C  4.04861D+10  1.07264D-04  7.42240D-07
                                         B  4.08199D+10  1.08148D-04  7.48360D-07
 f1 11  3/2 +  f2 13  3/2 -  47573913.15 C  1.09376D+12  2.89801D-03  2.00543D-05
                                         B  1.10510D+12  2.92807D-03  2.02623D-05
 f1 11  3/2 +  f2 14  3/2 -  47573341.96 C  1.48514D+08  3.93511D-07  2.72313D-09
                                         B  1.46514D+08  3.88212D-07  2.68646D-09
 f1 11  3/2 +  f2 15  3/2 -  47570749.27 C  3.43994D+12  9.11566D-03  6.30846D-05
                                         B  3.47116D+12  9.19840D-03  6.36573D-05
 f1 11  3/2 +  f2 16  3/2 -  47569697.84 C  6.36721D+12  1.68735D-02  1.16775D-04
                                         B  6.42537D+12  1.70277D-02  1.17842D-04
 f1 11  3/2 +  f2 17  3/2 -  47567847.81 C  1.40034D+13  3.71129D-02  2.56855D-04
                                         B  1.41282D+13  3.74435D-02  2.59142D-04
 f1 11  3/2 +  f2 18  3/2 -  47565729.55 C  1.03134D+11  2.73358D-04  1.89197D-06
                                         B  1.04079D+11  2.75864D-04  1.90931D-06
 f1 11  3/2 +  f2 19  3/2 -  47565459.39 C  2.22434D+13  5.89569D-02  4.08055D-04
                                         B  2.24419D+13  5.94830D-02  4.11696D-04
 f1 11  3/2 +  f2 20  3/2 -  47562851.45 C  6.69421D+12  1.77452D-02  1.22826D-04
                                         B  6.75443D+12  1.79048D-02  1.23930D-04
 f1 11  3/2 +  f2 21  3/2 -  47560127.28 C  4.19373D+12  1.11181D-02  7.69600D-05
                                         B  4.23300D+12  1.12223D-02  7.76806D-05
 f1 11  3/2 +  f2 22  3/2 -  47557294.23 C  3.99680D+12  1.05973D-02  7.33591D-05
                                         B  4.03015D+12  1.06857D-02  7.39712D-05
 f1 11  3/2 +  f2 23  3/2 -  47557059.08 C  2.33169D+12  6.18243D-03  4.27976D-05
                                         B  2.35493D+12  6.24404D-03  4.32242D-05
 f1 11  3/2 +  f2 24  3/2 -  47556000.66 C  3.52598D+11  9.34948D-04  6.47229D-06
                                         B  3.55940D+11  9.43809D-04  6.53362D-06
 f1 11  3/2 +  f2 25  3/2 -  47554881.91 C  1.98745D+09  5.27016D-06  3.64842D-08
                                         B  1.87746D+09  4.97849D-06  3.44650D-08
 f1 11  3/2 +  f2 26  3/2 -  47553262.91 C  3.31238D+12  8.78409D-03  6.08124D-05
                                         B  3.34022D+12  8.85793D-03  6.13236D-05
 f1 11  3/2 +  f2 27  3/2 -  47552863.79 C  1.10075D+11  2.91914D-04  2.02094D-06
                                         B  1.11516D+11  2.95733D-04  2.04738D-06
 f1 11  3/2 +  f2 28  3/2 -  47550129.14 C  1.02354D+12  2.71469D-03  1.87951D-05
                                         B  1.03257D+12  2.73862D-03  1.89608D-05
 f1 11  3/2 +  f2 29  3/2 -  47549466.43 C  7.35414D+12  1.95056D-02  1.35048D-04
                                         B  7.41581D+12  1.96691D-02  1.36181D-04
 f1 11  3/2 +  f2 30  3/2 -  47544766.89 C  2.68036D+12  7.11059D-03  4.92355D-05
                                         B  2.70125D+12  7.16600D-03  4.96192D-05
 f1 11  3/2 +  f2 31  3/2 -  47540395.52 C  2.95214D+11  7.83301D-04  5.42427D-06
                                         B  2.96917D+11  7.87821D-04  5.45557D-06
 f1 11  3/2 +  f2 32  3/2 -  47539917.93 C  6.02379D+11  1.59835D-03  1.10685D-05
                                         B  6.06343D+11  1.60886D-03  1.11413D-05
 f1 12  3/2 +  f2  1  3/2 -  47616380.67 C  2.07674D+08  5.49272D-07  3.79758D-09
                                         B  2.10116D+08  5.55729D-07  3.84222D-09
 f1 12  3/2 +  f2  2  3/2 -  47610320.87 C  6.98495D+06  1.84790D-08  1.27777D-10
                                         B  7.01949D+06  1.85704D-08  1.28409D-10
 f1 12  3/2 +  f2  3  3/2 -  47597137.17 C  2.01213D+12  5.32612D-03  3.68388D-05
                                         B  2.03485D+12  5.38628D-03  3.72549D-05
 f1 12  3/2 +  f2  4  3/2 -  47588427.77 C  4.34217D+09  1.14980D-05  7.95419D-08
                                         B  4.40971D+09  1.16768D-05  8.07791D-08
 f1 12  3/2 +  f2  5  3/2 -  47587201.87 C  4.67490D+11  1.23797D-03  8.56437D-06
                                         B  4.71739D+11  1.24922D-03  8.64221D-06
 f1 12  3/2 +  f2  6  3/2 -  47586687.72 C  4.42622D+09  1.17214D-05  8.10905D-08
                                         B  4.44725D+09  1.17771D-05  8.14758D-08
 f1 12  3/2 +  f2  7  3/2 -  47583739.02 C  2.21447D+12  5.86502D-03  4.05776D-05
                                         B  2.23474D+12  5.91872D-03  4.09491D-05
 f1 12  3/2 +  f2  8  3/2 -  47581760.68 C  5.85350D+12  1.55043D-02  1.07272D-04
                                         B  5.90909D+12  1.56515D-02  1.08291D-04
 f1 12  3/2 +  f2  9  3/2 -  47580682.94 C  2.03996D+12  5.40354D-03  3.73872D-05
                                         B  2.06029D+12  5.45738D-03  3.77598D-05
 f1 12  3/2 +  f2 10  3/2 -  47579243.29 C  2.94569D+10  7.80314D-05  5.39918D-07
                                         B  2.97771D+10  7.88796D-05  5.45787D-07
 f1 12  3/2 +  f2 11  3/2 -  47577835.32 C  1.41899D+13  3.75914D-02  2.60111D-04
                                         B  1.43233D+13  3.79446D-02  2.62556D-04
 f1 12  3/2 +  f2 12  3/2 -  47576317.41 C  1.69207D+12  4.48286D-03  3.10199D-05
                                         B  1.70806D+12  4.52521D-03  3.13129D-05
 f1 12  3/2 +  f2 13  3/2 -  47574573.81 C  4.66184D+12  1.23517D-02  8.54724D-05
                                         B  4.70241D+12  1.24591D-02  8.62162D-05
 f1 12  3/2 +  f2 14  3/2 -  47574002.62 C  2.91548D+12  7.72483D-03  5.34558D-05
                                         B  2.94175D+12  7.79443D-03  5.39374D-05
 f1 12  3/2 +  f2 15  3/2 -  47571409.93 C  8.18231D+10  2.16821D-04  1.50048D-06
                                         B  8.26964D+10  2.19135D-04  1.51650D-06
 f1 12  3/2 +  f2 16  3/2 -  47570358.50 C  1.59099D+13  4.21613D-02  2.91778D-04
                                         B  1.60576D+13  4.25525D-02  2.94486D-04
 f1 12  3/2 +  f2 17  3/2 -  47568508.47 C  8.72080D+12  2.31119D-02  1.59953D-04
                                         B  8.79843D+12  2.33176D-02  1.61376D-04
 f1 12  3/2 +  f2 18  3/2 -  47566390.22 C  1.34778D+12  3.57220D-03  2.47235D-05
                                         B  1.35939D+12  3.60297D-03  2.49365D-05
 f1 12  3/2 +  f2 19  3/2 -  47566120.06 C  2.00586D+12  5.31646D-03  3.67960D-05
                                         B  2.02559D+12  5.36875D-03  3.71579D-05
 f1 12  3/2 +  f2 20  3/2 -  47563512.11 C  1.64622D+12  4.36373D-03  3.02036D-05
                                         B  1.66143D+12  4.40404D-03  3.04827D-05
 f1 12  3/2 +  f2 21  3/2 -  47560787.94 C  8.54773D+11  2.26605D-03  1.56854D-05
                                         B  8.63975D+11  2.29045D-03  1.58543D-05
 f1 12  3/2 +  f2 22  3/2 -  47557954.89 C  3.09779D+12  8.21341D-03  5.68560D-05
                                         B  3.12259D+12  8.27916D-03  5.73111D-05
 f1 12  3/2 +  f2 23  3/2 -  47557719.74 C  8.36611D+12  2.21819D-02  1.53551D-04
                                         B  8.43793D+12  2.23724D-02  1.54870D-04
 f1 12  3/2 +  f2 24  3/2 -  47556661.33 C  1.96489D+10  5.20996D-05  3.60660D-07
                                         B  1.98316D+10  5.25839D-05  3.64013D-07
 f1 12  3/2 +  f2 25  3/2 -  47555542.57 C  9.66958D+11  2.56403D-03  1.77500D-05
                                         B  9.77980D+11  2.59326D-03  1.79523D-05
 f1 12  3/2 +  f2 26  3/2 -  47553923.58 C  2.35980D+12  6.25777D-03  4.33220D-05
                                         B  2.37988D+12  6.31103D-03  4.36908D-05
 f1 12  3/2 +  f2 27  3/2 -  47553524.45 C  7.43720D+10  1.97225D-04  1.36538D-06
                                         B  7.45624D+10  1.97730D-04  1.36888D-06
 f1 12  3/2 +  f2 28  3/2 -  47550789.80 C  5.46270D+11  1.44880D-03  1.00306D-05
                                         B  5.51797D+11  1.46346D-03  1.01321D-05
 f1 12  3/2 +  f2 29  3/2 -  47550127.09 C  3.81152D+12  1.01091D-02  6.99901D-05
                                         B  3.84514D+12  1.01983D-02  7.06074D-05
 f1 12  3/2 +  f2 30  3/2 -  47545427.56 C  2.10436D+11  5.58239D-04  3.86533D-06
                                         B  2.12105D+11  5.62667D-04  3.89599D-06
 f1 12  3/2 +  f2 31  3/2 -  47541056.18 C  5.19843D+11  1.37928D-03  9.55123D-06
                                         B  5.23987D+11  1.39028D-03  9.62737D-06
 f1 12  3/2 +  f2 32  3/2 -  47540578.60 C  4.57464D+12  1.21379D-02  8.40536D-05
                                         B  4.60790D+12  1.22262D-02  8.46649D-05
 f1 13  3/2 +  f2  1  3/2 -  47616692.52 C  1.19513D+10  3.16092D-05  2.18539D-07
                                         B  1.20859D+10  3.19653D-05  2.21002D-07
 f1 13  3/2 +  f2  2  3/2 -  47610632.73 C  5.60410D+09  1.48257D-05  1.02515D-07
                                         B  5.66627D+09  1.49902D-05  1.03652D-07
 f1 13  3/2 +  f2  3  3/2 -  47597449.03 C  2.06448D+11  5.46464D-04  3.77967D-06
                                         B  2.09292D+11  5.53992D-04  3.83173D-06
 f1 13  3/2 +  f2  4  3/2 -  47588739.63 C  3.45879D+11  9.15869D-04  6.33585D-06
                                         B  3.49762D+11  9.26151D-04  6.40698D-06
 f1 13  3/2 +  f2  5  3/2 -  47587513.73 C  5.62676D+11  1.49001D-03  1.03080D-05
                                         B  5.68209D+11  1.50467D-03  1.04093D-05
 f1 13  3/2 +  f2  6  3/2 -  47586999.58 C  1.15225D+12  3.05133D-03  2.11094D-05
                                         B  1.16440D+12  3.08350D-03  2.13320D-05
 f1 13  3/2 +  f2  7  3/2 -  47584050.88 C  3.06476D+12  8.11693D-03  5.61573D-05
                                         B  3.09493D+12  8.19682D-03  5.67100D-05
 f1 13  3/2 +  f2  8  3/2 -  47582072.54 C  8.82082D+10  2.33636D-04  1.61649D-06
                                         B  8.92827D+10  2.36482D-04  1.63618D-06
 f1 13  3/2 +  f2  9  3/2 -  47580994.80 C  1.62745D+12  4.31082D-03  2.98265D-05
                                         B  1.64306D+12  4.35216D-03  3.01125D-05
 f1 13  3/2 +  f2 10  3/2 -  47579555.15 C  3.83676D+12  1.01635D-02  7.03229D-05
                                         B  3.87290D+12  1.02592D-02  7.09853D-05
 f1 13  3/2 +  f2 11  3/2 -  47578147.17 C  3.36557D+11  8.91582D-04  6.16921D-06
                                         B  3.39753D+11  9.00048D-04  6.22778D-06
 f1 13  3/2 +  f2 12  3/2 -  47576629.27 C  1.56701D+11  4.15147D-04  2.87266D-06
                                         B  1.58063D+11  4.18755D-04  2.89762D-06
 f1 13  3/2 +  f2 13  3/2 -  47574885.67 C  3.89536D+12  1.03207D-02  7.14180D-05
                                         B  3.93342D+12  1.04216D-02  7.21159D-05
 f1 13  3/2 +  f2 14  3/2 -  47574314.47 C  1.84587D+12  4.89073D-03  3.38436D-05
                                         B  1.86250D+12  4.93480D-03  3.41485D-05
 f1 13  3/2 +  f2 15  3/2 -  47571721.79 C  4.87779D+12  1.29254D-02  8.94478D-05
                                         B  4.92190D+12  1.30423D-02  9.02568D-05
 f1 13  3/2 +  f2 16  3/2 -  47570670.36 C  4.25402D+11  1.12730D-03  7.80144D-06
                                         B  4.28974D+11  1.13676D-03  7.86696D-06
 f1 13  3/2 +  f2 17  3/2 -  47568820.32 C  6.28650D+12  1.66603D-02  1.15301D-04
                                         B  6.34458D+12  1.68142D-02  1.16367D-04
 f1 13  3/2 +  f2 18  3/2 -  47566702.07 C  4.60517D+12  1.22055D-02  8.44753D-05
                                         B  4.64794D+12  1.23189D-02  8.52600D-05
 f1 13  3/2 +  f2 19  3/2 -  47566431.91 C  1.50232D+13  3.98179D-02  2.75583D-04
                                         B  1.51626D+13  4.01874D-02  2.78141D-04
 f1 13  3/2 +  f2 20  3/2 -  47563823.96 C  2.07156D+12  5.49114D-03  3.80068D-05
                                         B  2.09168D+12  5.54447D-03  3.83759D-05
 f1 13  3/2 +  f2 21  3/2 -  47561099.80 C  1.36733D+13  3.62483D-02  2.50906D-04
                                         B  1.37878D+13  3.65518D-02  2.53007D-04
 f1 13  3/2 +  f2 22  3/2 -  47558266.75 C  5.53034D+09  1.46628D-05  1.01500D-07
                                         B  5.64723D+09  1.49727D-05  1.03646D-07
 f1 13  3/2 +  f2 23  3/2 -  47558031.60 C  1.95123D+09  5.17344D-06  3.58122D-08
                                         B  1.96759D+09  5.21680D-06  3.61124D-08
 f1 13  3/2 +  f2 24  3/2 -  47556973.18 C  1.84639D+12  4.89568D-03  3.38902D-05
                                         B  1.86120D+12  4.93493D-03  3.41619D-05
 f1 13  3/2 +  f2 25  3/2 -  47555854.43 C  2.17570D+13  5.76911D-02  3.99374D-04
                                         B  2.19396D+13  5.81752D-02  4.02726D-04
 f1 13  3/2 +  f2 26  3/2 -  47554235.43 C  6.05753D+12  1.60633D-02  1.11204D-04
                                         B  6.10739D+12  1.61955D-02  1.12120D-04
 f1 13  3/2 +  f2 27  3/2 -  47553836.31 C  1.23202D+12  3.26712D-03  2.26180D-05
                                         B  1.24211D+12  3.29388D-03  2.28033D-05
 f1 13  3/2 +  f2 28  3/2 -  47551101.65 C  4.30421D+10  1.14154D-04  7.90324D-07
                                         B  4.33511D+10  1.14973D-04  7.95998D-07
 f1 13  3/2 +  f2 29  3/2 -  47550438.94 C  1.22777D+08  3.25632D-07  2.25449D-09
                                         B  1.19611D+08  3.17235D-07  2.19635D-09
 f1 13  3/2 +  f2 30  3/2 -  47545739.41 C  3.85739D+11  1.02326D-03  7.08520D-06
                                         B  3.89220D+11  1.03250D-03  7.14913D-06
 f1 13  3/2 +  f2 31  3/2 -  47541368.04 C  1.94958D+11  5.17267D-04  3.58194D-06
                                         B  1.96845D+11  5.22274D-04  3.61662D-06
 f1 13  3/2 +  f2 32  3/2 -  47540890.45 C  5.00269D+12  1.32735D-02  9.19168D-05
                                         B  5.04651D+12  1.33898D-02  9.27220D-05
 f1 14  3/2 +  f2  1  3/2 -  47617308.30 C  5.40984D+08  1.43078D-06  9.89198D-09
                                         B  5.47101D+08  1.44696D-06  1.00038D-08
 f1 14  3/2 +  f2  2  3/2 -  47611248.51 C  7.98778D+07  2.11312D-07  1.46114D-09
                                         B  8.08256D+07  2.13820D-07  1.47847D-09
 f1 14  3/2 +  f2  3  3/2 -  47598064.81 C  5.52538D+10  1.46252D-04  1.01155D-06
                                         B  5.54527D+10  1.46778D-04  1.01519D-06
 f1 14  3/2 +  f2  4  3/2 -  47589355.41 C  1.45914D+12  3.86362D-03  2.67276D-05
                                         B  1.47287D+12  3.89997D-03  2.69791D-05
 f1 14  3/2 +  f2  5  3/2 -  47588129.51 C  2.57922D+10  6.82982D-05  4.72483D-07
                                         B  2.60732D+10  6.90423D-05  4.77631D-07
 f1 14  3/2 +  f2  6  3/2 -  47587615.35 C  7.96867D+09  2.11016D-05  1.45981D-07
                                         B  8.11556D+09  2.14906D-05  1.48672D-07
 f1 14  3/2 +  f2  7  3/2 -  47584666.65 C  5.55284D+08  1.47061D-06  1.01744D-08
                                         B  5.52797D+08  1.46403D-06  1.01288D-08
 f1 14  3/2 +  f2  8  3/2 -  47582688.32 C  2.09349D+12  5.54485D-03  3.83634D-05
                                         B  2.11417D+12  5.59965D-03  3.87425D-05
 f1 14  3/2 +  f2  9  3/2 -  47581610.58 C  2.05972D+12  5.45567D-03  3.77472D-05
                                         B  2.08089D+12  5.51174D-03  3.81351D-05
 f1 14  3/2 +  f2 10  3/2 -  47580170.92 C  4.02280D+11  1.06560D-03  7.37300D-06
                                         B  4.06396D+11  1.07650D-03  7.44843D-06
 f1 14  3/2 +  f2 11  3/2 -  47578762.95 C  4.19083D+11  1.11017D-03  7.68163D-06
                                         B  4.23174D+11  1.12101D-03  7.75664D-06
 f1 14  3/2 +  f2 12  3/2 -  47577245.05 C  1.55491D+11  4.11931D-04  2.85037D-06
                                         B  1.57006D+11  4.15944D-04  2.87814D-06
 f1 14  3/2 +  f2 13  3/2 -  47575501.45 C  2.11778D+12  5.61088D-03  3.88260D-05
                                         B  2.13665D+12  5.66090D-03  3.91721D-05
 f1 14  3/2 +  f2 14  3/2 -  47574930.25 C  2.01567D+11  5.34049D-04  3.69554D-06
                                         B  2.03257D+11  5.38527D-04  3.72653D-06
 f1 14  3/2 +  f2 15  3/2 -  47572337.56 C  3.54329D+10  9.38891D-05  6.49735D-07
                                         B  3.57640D+10  9.47664D-05  6.55806D-07
 f1 14  3/2 +  f2 16  3/2 -  47571286.13 C  1.31080D+12  3.47347D-03  2.40378D-05
                                         B  1.32162D+12  3.50216D-03  2.42363D-05
 f1 14  3/2 +  f2 17  3/2 -  47569436.10 C  3.57806D+12  9.48222D-03  6.56232D-05
                                         B  3.60699D+12  9.55886D-03  6.61536D-05
 f1 14  3/2 +  f2 18  3/2 -  47567317.85 C  2.78543D+12  7.38231D-03  5.10927D-05
                                         B  2.81344D+12  7.45654D-03  5.16065D-05
 f1 14  3/2 +  f2 19  3/2 -  47567047.69 C  5.38887D+12  1.42825D-02  9.88491D-05
                                         B  5.43770D+12  1.44119D-02  9.97448D-05
 f1 14  3/2 +  f2 20  3/2 -  47564439.74 C  7.80318D+07  2.06835D-07  1.43159D-09
                                         B  9.78288D+07  2.59310D-07  1.79479D-09
 f1 14  3/2 +  f2 21  3/2 -  47561715.58 C  1.18563D+13  3.14305D-02  2.17555D-04
                                         B  1.19604D+13  3.17064D-02  2.19465D-04
 f1 14  3/2 +  f2 22  3/2 -  47558882.53 C  3.04676D+10  8.07780D-05  5.59161D-07
                                         B  3.08641D+10  8.18291D-05  5.66437D-07
 f1 14  3/2 +  f2 23  3/2 -  47558647.38 C  1.26404D+11  3.35136D-04  2.31989D-06
                                         B  1.27416D+11  3.37818D-04  2.33846D-06
 f1 14  3/2 +  f2 24  3/2 -  47557588.96 C  1.07007D+12  2.83720D-03  1.96402D-05
                                         B  1.07992D+12  2.86331D-03  1.98210D-05
 f1 14  3/2 +  f2 25  3/2 -  47556470.21 C  9.94894D+12  2.63800D-02  1.82617D-04
                                         B  1.00279D+13  2.65894D-02  1.84066D-04
 f1 14  3/2 +  f2 26  3/2 -  47554851.21 C  4.27492D+11  1.13359D-03  7.84761D-06
                                         B  4.31309D+11  1.14371D-03  7.91768D-06
 f1 14  3/2 +  f2 27  3/2 -  47554452.09 C  2.07153D+12  5.49321D-03  3.80287D-05
                                         B  2.08858D+12  5.53844D-03  3.83417D-05
 f1 14  3/2 +  f2 28  3/2 -  47551717.43 C  5.03009D+12  1.33402D-02  9.23571D-05
                                         B  5.07367D+12  1.34557D-02  9.31573D-05
 f1 14  3/2 +  f2 29  3/2 -  47551054.72 C  1.47281D+13  3.90611D-02  2.70433D-04
                                         B  1.48482D+13  3.93795D-02  2.72638D-04
 f1 14  3/2 +  f2 30  3/2 -  47546355.19 C  4.55972D+11  1.20954D-03  8.37490D-06
                                         B  4.59361D+11  1.21853D-03  8.43714D-06
 f1 14  3/2 +  f2 31  3/2 -  47541983.82 C  1.36977D+12  3.63422D-03  2.51658D-05
                                         B  1.38419D+12  3.67248D-03  2.54307D-05
 f1 14  3/2 +  f2 32  3/2 -  47541506.23 C  1.75318D+12  4.65156D-03  3.22108D-05
                                         B  1.76426D+12  4.68096D-03  3.24144D-05
 f1 15  3/2 +  f2  1  3/2 -  47617986.30 C  5.52959D+07  1.46241D-07  1.01105D-09
                                         B  5.56757D+07  1.47245D-07  1.01799D-09
 f1 15  3/2 +  f2  2  3/2 -  47611926.50 C  5.03247D+08  1.33127D-06  9.20508D-09
                                         B  5.08674D+08  1.34563D-06  9.30435D-09
 f1 15  3/2 +  f2  3  3/2 -  47598742.80 C  5.28495D+11  1.39884D-03  9.67494D-06
                                         B  5.34630D+11  1.41508D-03  9.78724D-06
 f1 15  3/2 +  f2  4  3/2 -  47590033.40 C  3.31879D+11  8.78750D-04  6.07890D-06
                                         B  3.35345D+11  8.87927D-04  6.14238D-06
 f1 15  3/2 +  f2  5  3/2 -  47588807.50 C  4.19819D+10  1.11165D-04  7.69025D-07
                                         B  4.23383D+10  1.12109D-04  7.75554D-07
 f1 15  3/2 +  f2  6  3/2 -  47588293.35 C  1.67146D+11  4.42602D-04  3.06189D-06
                                         B  1.68441D+11  4.46032D-04  3.08561D-06
 f1 15  3/2 +  f2  7  3/2 -  47585344.65 C  1.16821D+12  3.09380D-03  2.14040D-05
                                         B  1.17955D+12  3.12382D-03  2.16117D-05
 f1 15  3/2 +  f2  8  3/2 -  47583366.31 C  4.72714D+12  1.25201D-02  8.66217D-05
                                         B  4.77289D+12  1.26412D-02  8.74599D-05
 f1 15  3/2 +  f2  9  3/2 -  47582288.57 C  1.30911D+12  3.46739D-03  2.39902D-05
                                         B  1.32072D+12  3.49814D-03  2.42029D-05
 f1 15  3/2 +  f2 10  3/2 -  47580848.92 C  5.06618D+11  1.34194D-03  9.28490D-06
                                         B  5.11142D+11  1.35393D-03  9.36782D-06
 f1 15  3/2 +  f2 11  3/2 -  47579440.95 C  2.71190D+10  7.18378D-05  4.97060D-07
                                         B  2.73891D+10  7.25533D-05  5.02011D-07
 f1 15  3/2 +  f2 12  3/2 -  47577923.05 C  3.85753D+12  1.02192D-02  7.07109D-05
                                         B  3.89279D+12  1.03126D-02  7.13573D-05
 f1 15  3/2 +  f2 13  3/2 -  47576179.44 C  7.20082D+12  1.90775D-02  1.32010D-04
                                         B  7.26893D+12  1.92579D-02  1.33259D-04
 f1 15  3/2 +  f2 14  3/2 -  47575608.25 C  6.06798D+09  1.60766D-05  1.11246D-07
                                         B  6.12942D+09  1.62394D-05  1.12372D-07
 f1 15  3/2 +  f2 15  3/2 -  47573015.56 C  3.06720D+12  8.12715D-03  5.62410D-05
                                         B  3.09535D+12  8.20175D-03  5.67572D-05
 f1 15  3/2 +  f2 16  3/2 -  47571964.13 C  6.10615D+12  1.61802D-02  1.11971D-04
                                         B  6.16751D+12  1.63428D-02  1.13097D-04
 f1 15  3/2 +  f2 17  3/2 -  47570114.10 C  7.25765D+11  1.92329D-03  1.33103D-05
                                         B  7.32102D+11  1.94009D-03  1.34265D-05
 f1 15  3/2 +  f2 18  3/2 -  47567995.85 C  3.27766D+13  8.68664D-02  6.01191D-04
                                         B  3.30794D+13  8.76690D-02  6.06746D-04
 f1 15  3/2 +  f2 19  3/2 -  47567725.69 C  9.28703D+08  2.46133D-06  1.70346D-08
                                         B  9.21436D+08  2.44207D-06  1.69014D-08
 f1 15  3/2 +  f2 20  3/2 -  47565117.74 C  1.63922D+13  4.34489D-02  3.00722D-04
                                         B  1.65378D+13  4.38346D-02  3.03392D-04
 f1 15  3/2 +  f2 21  3/2 -  47562393.57 C  4.23174D+11  1.12178D-03  7.76463D-06
                                         B  4.26903D+11  1.13167D-03  7.83305D-06
 f1 15  3/2 +  f2 22  3/2 -  47559560.52 C  2.68855D+12  7.12789D-03  4.93400D-05
                                         B  2.71276D+12  7.19207D-03  4.97842D-05
 f1 15  3/2 +  f2 23  3/2 -  47559325.37 C  7.43433D+12  1.97101D-02  1.36436D-04
                                         B  7.49773D+12  1.98782D-02  1.37599D-04
 f1 15  3/2 +  f2 24  3/2 -  47558266.96 C  1.25172D+12  3.31875D-03  2.29733D-05
                                         B  1.26158D+12  3.34488D-03  2.31542D-05
 f1 15  3/2 +  f2 25  3/2 -  47557148.20 C  3.33441D+09  8.84106D-06  6.12018D-08
                                         B  3.38110D+09  8.96488D-06  6.20589D-08
 f1 15  3/2 +  f2 26  3/2 -  47555529.21 C  2.98924D+12  7.92642D-03  5.48721D-05
                                         B  3.01354D+12  7.99085D-03  5.53181D-05
 f1 15  3/2 +  f2 27  3/2 -  47555130.08 C  1.75509D+12  4.65396D-03  3.22182D-05
                                         B  1.77076D+12  4.69550D-03  3.25058D-05
 f1 15  3/2 +  f2 28  3/2 -  47552395.43 C  2.05147D+12  5.44049D-03  3.76653D-05
                                         B  2.06819D+12  5.48483D-03  3.79722D-05
 f1 15  3/2 +  f2 29  3/2 -  47551732.72 C  5.27474D+11  1.39890D-03  9.68490D-06
                                         B  5.31865D+11  1.41054D-03  9.76554D-06
 f1 15  3/2 +  f2 30  3/2 -  47547033.19 C  2.63532D+12  6.99043D-03  4.84012D-05
                                         B  2.65509D+12  7.04287D-03  4.87643D-05
 f1 15  3/2 +  f2 31  3/2 -  47542661.81 C  1.47580D+12  3.91542D-03  2.71126D-05
                                         B  1.48801D+12  3.94782D-03  2.73369D-05
 f1 15  3/2 +  f2 32  3/2 -  47542184.23 C  3.45837D+12  9.17553D-03  6.35371D-05
                                         B  3.48594D+12  9.24867D-03  6.40436D-05
 f1 16  3/2 +  f2  1  3/2 -  47620955.68 C  9.81504D+07  2.59545D-07  1.79428D-09
                                         B  9.90514D+07  2.61928D-07  1.81076D-09
 f1 16  3/2 +  f2  2  3/2 -  47614895.89 C  4.67696D+08  1.23707D-06  8.55319D-09
                                         B  4.74087D+08  1.25398D-06  8.67008D-09
 f1 16  3/2 +  f2  3  3/2 -  47601712.18 C  5.85288D+10  1.54897D-04  1.07126D-06
                                         B  5.91614D+10  1.56571D-04  1.08284D-06
 f1 16  3/2 +  f2  4  3/2 -  47593002.79 C  9.62066D+10  2.54704D-04  1.76185D-06
                                         B  9.71948D+10  2.57321D-04  1.77995D-06
 f1 16  3/2 +  f2  5  3/2 -  47591776.89 C  5.59058D+11  1.48017D-03  1.02389D-05
                                         B  5.64454D+11  1.49445D-03  1.03378D-05
 f1 16  3/2 +  f2  6  3/2 -  47591262.73 C  8.42838D+10  2.23155D-04  1.54367D-06
                                         B  8.51022D+10  2.25322D-04  1.55866D-06
 f1 16  3/2 +  f2  7  3/2 -  47588314.03 C  4.68801D+12  1.24138D-02  8.58779D-05
                                         B  4.73343D+12  1.25341D-02  8.67099D-05
 f1 16  3/2 +  f2  8  3/2 -  47586335.70 C  1.41451D+11  3.74594D-04  2.59151D-06
                                         B  1.42789D+11  3.78136D-04  2.61602D-06
 f1 16  3/2 +  f2  9  3/2 -  47585257.96 C  3.92518D+11  1.03952D-03  7.19178D-06
                                         B  3.96268D+11  1.04945D-03  7.26047D-06
 f1 16  3/2 +  f2 10  3/2 -  47583818.30 C  2.71682D+12  7.19548D-03  4.97824D-05
                                         B  2.74322D+12  7.26540D-03  5.02662D-05
 f1 16  3/2 +  f2 11  3/2 -  47582410.33 C  1.44741D+12  3.83369D-03  2.65244D-05
                                         B  1.46106D+12  3.86984D-03  2.67745D-05
 f1 16  3/2 +  f2 12  3/2 -  47580892.43 C  2.29816D+12  6.08741D-03  4.21187D-05
                                         B  2.31934D+12  6.14352D-03  4.25070D-05
 f1 16  3/2 +  f2 13  3/2 -  47579148.83 C  2.09382D+12  5.54657D-03  3.83781D-05
                                         B  2.11348D+12  5.59863D-03  3.87383D-05
 f1 16  3/2 +  f2 14  3/2 -  47578577.63 C  4.88368D+09  1.29373D-05  8.95172D-08
                                         B  4.93496D+09  1.30731D-05  9.04570D-08
 f1 16  3/2 +  f2 15  3/2 -  47575984.94 C  9.36876D+12  2.48213D-02  1.71756D-04
                                         B  9.45565D+12  2.50515D-02  1.73349D-04
 f1 16  3/2 +  f2 16  3/2 -  47574933.51 C  1.37208D+11  3.63530D-04  2.51558D-06
                                         B  1.38507D+11  3.66972D-04  2.53940D-06
 f1 16  3/2 +  f2 17  3/2 -  47573083.48 C  2.43066D+10  6.44049D-05  4.45690D-07
                                         B  2.46237D+10  6.52452D-05  4.51505D-07
 f1 16  3/2 +  f2 18  3/2 -  47570965.23 C  5.29668D+12  1.40358D-02  9.71339D-05
                                         B  5.34760D+12  1.41708D-02  9.80679D-05
 f1 16  3/2 +  f2 19  3/2 -  47570695.07 C  3.81067D+11  1.00981D-03  6.98838D-06
                                         B  3.85379D+11  1.02124D-03  7.06745D-06
 f1 16  3/2 +  f2 20  3/2 -  47568087.12 C  3.47869D+13  9.21940D-02  6.38061D-04
                                         B  3.51120D+13  9.30556D-02  6.44024D-04
 f1 16  3/2 +  f2 21  3/2 -  47565362.96 C  5.93214D+07  1.57234D-07  1.08826D-09
                                         B  6.38475D+07  1.69231D-07  1.17129D-09
 f1 16  3/2 +  f2 22  3/2 -  47562529.91 C  2.41516D+12  6.40226D-03  4.43143D-05
                                         B  2.43770D+12  6.46201D-03  4.47279D-05
 f1 16  3/2 +  f2 23  3/2 -  47562294.76 C  5.00265D+11  1.32615D-03  9.17921D-06
                                         B  5.04648D+11  1.33777D-03  9.25963D-06
 f1 16  3/2 +  f2 24  3/2 -  47561236.34 C  7.47287D+06  1.98107D-08  1.37126D-10
                                         B  8.72338D+06  2.31258D-08  1.60073D-10
 f1 16  3/2 +  f2 25  3/2 -  47560117.59 C  1.52391D+12  4.04008D-03  2.79655D-05
                                         B  1.53719D+12  4.07529D-03  2.82092D-05
 f1 16  3/2 +  f2 26  3/2 -  47558498.59 C  7.58500D+11  2.01102D-03  1.39208D-05
                                         B  7.65424D+11  2.02938D-03  1.40479D-05
 f1 16  3/2 +  f2 27  3/2 -  47558099.46 C  4.86266D+11  1.28927D-03  8.92470D-06
                                         B  4.90733D+11  1.30111D-03  9.00668D-06
 f1 16  3/2 +  f2 28  3/2 -  47555364.81 C  2.08060D+12  5.51705D-03  3.81929D-05
                                         B  2.09944D+12  5.56701D-03  3.85388D-05
 f1 16  3/2 +  f2 29  3/2 -  47554702.10 C  1.18534D+13  3.14322D-02  2.17599D-04
                                         B  1.19542D+13  3.16995D-02  2.19449D-04
 f1 16  3/2 +  f2 30  3/2 -  47550002.57 C  2.20656D+13  5.85237D-02  4.05188D-04
                                         B  2.22444D+13  5.89980D-02  4.08472D-04
 f1 16  3/2 +  f2 31  3/2 -  47545631.20 C  2.02146D+11  5.36244D-04  3.71302D-06
                                         B  2.03150D+11  5.38907D-04  3.73146D-06
 f1 16  3/2 +  f2 32  3/2 -  47545153.61 C  4.94203D+12  1.31102D-02  9.07778D-05
                                         B  4.98059D+12  1.32125D-02  9.14861D-05
 f1 17  3/2 +  f2  1  3/2 -  47624940.92 C  3.52088D+08  9.30895D-07  6.43490D-09
                                         B  3.56125D+08  9.41568D-07  6.50868D-09
 f1 17  3/2 +  f2  2  3/2 -  47618881.13 C  1.62160D+09  4.28848D-06  2.96483D-08
                                         B  1.64092D+09  4.33957D-06  3.00015D-08
 f1 17  3/2 +  f2  3  3/2 -  47605697.43 C  5.58959D+05  1.47904D-09  1.02281D-11
                                         B  6.64089D+05  1.75722D-09  1.21519D-11
 f1 17  3/2 +  f2  4  3/2 -  47596988.03 C  4.26094D+09  1.12788D-05  7.80117D-08
                                         B  4.29367D+09  1.13655D-05  7.86110D-08
 f1 17  3/2 +  f2  5  3/2 -  47595762.13 C  6.36454D+09  1.68480D-05  1.16535D-07
                                         B  6.42604D+09  1.70108D-05  1.17661D-07
 f1 17  3/2 +  f2  6  3/2 -  47595247.98 C  4.02098D+11  1.06444D-03  7.36265D-06
                                         B  4.06254D+11  1.07544D-03  7.43875D-06
 f1 17  3/2 +  f2  7  3/2 -  47592299.28 C  4.84881D+11  1.28375D-03  8.88011D-06
                                         B  4.89474D+11  1.29591D-03  8.96423D-06
 f1 17  3/2 +  f2  8  3/2 -  47590320.94 C  1.10036D+12  2.91350D-03  2.01545D-05
                                         B  1.11195D+12  2.94419D-03  2.03668D-05
 f1 17  3/2 +  f2  9  3/2 -  47589243.20 C  8.94161D+11  2.36764D-03  1.63788D-05
                                         B  9.03898D+11  2.39342D-03  1.65572D-05
 f1 17  3/2 +  f2 10  3/2 -  47587803.55 C  5.62838D+10  1.49043D-04  1.03107D-06
                                         B  5.67497D+10  1.50276D-04  1.03961D-06
 f1 17  3/2 +  f2 11  3/2 -  47586395.58 C  3.53479D+12  9.36085D-03  6.47602D-05
                                         B  3.57113D+12  9.45711D-03  6.54261D-05
 f1 17  3/2 +  f2 12  3/2 -  47584877.67 C  1.68704D+11  4.46793D-04  3.09110D-06
                                         B  1.70748D+11  4.52206D-04  3.12855D-06
 f1 17  3/2 +  f2 13  3/2 -  47583134.07 C  9.99149D+11  2.64632D-03  1.83090D-05
                                         B  1.00899D+12  2.67237D-03  1.84893D-05
 f1 17  3/2 +  f2 14  3/2 -  47582562.88 C  5.03702D+11  1.33412D-03  9.23047D-06
                                         B  5.07866D+11  1.34515D-03  9.30678D-06
 f1 17  3/2 +  f2 15  3/2 -  47579970.19 C  5.78470D+11  1.53232D-03  1.06023D-05
                                         B  5.83784D+11  1.54640D-03  1.06997D-05
 f1 17  3/2 +  f2 16  3/2 -  47578918.76 C  1.28732D+12  3.41015D-03  2.35958D-05
                                         B  1.29926D+12  3.44178D-03  2.38147D-05
 f1 17  3/2 +  f2 17  3/2 -  47577068.73 C  1.14635D+12  3.03697D-03  2.10144D-05
                                         B  1.15740D+12  3.06624D-03  2.12170D-05
 f1 17  3/2 +  f2 18  3/2 -  47574950.47 C  6.96665D+12  1.84580D-02  1.27727D-04
                                         B  7.03334D+12  1.86347D-02  1.28950D-04
 f1 17  3/2 +  f2 19  3/2 -  47574680.32 C  1.17283D+11  3.10743D-04  2.15031D-06
                                         B  1.18143D+11  3.13021D-04  2.16608D-06
 f1 17  3/2 +  f2 20  3/2 -  47572072.37 C  1.17314D+12  3.10858D-03  2.15122D-05
                                         B  1.18388D+12  3.13706D-03  2.17093D-05
 f1 17  3/2 +  f2 21  3/2 -  47569348.20 C  5.13939D+13  1.36199D-01  9.42592D-04
                                         B  5.18678D+13  1.37455D-01  9.51282D-04
 f1 17  3/2 +  f2 22  3/2 -  47566515.15 C  2.21987D+13  5.88360D-02  4.07209D-04
                                         B  2.24026D+13  5.93764D-02  4.10949D-04
 f1 17  3/2 +  f2 23  3/2 -  47566280.00 C  1.47785D+12  3.91696D-03  2.71097D-05
                                         B  1.49071D+12  3.95104D-03  2.73456D-05
 f1 17  3/2 +  f2 24  3/2 -  47565221.58 C  1.01530D+13  2.69113D-02  1.86260D-04
                                         B  1.02470D+13  2.71605D-02  1.87985D-04
 f1 17  3/2 +  f2 25  3/2 -  47564102.83 C  7.18999D+12  1.90585D-02  1.31912D-04
                                         B  7.25435D+12  1.92291D-02  1.33093D-04
 f1 17  3/2 +  f2 26  3/2 -  47562483.84 C  1.32309D+12  3.50734D-03  2.42767D-05
                                         B  1.33498D+12  3.53887D-03  2.44949D-05
 f1 17  3/2 +  f2 27  3/2 -  47562084.71 C  8.16530D+12  2.16455D-02  1.49825D-04
                                         B  8.23674D+12  2.18349D-02  1.51135D-04
 f1 17  3/2 +  f2 28  3/2 -  47559350.06 C  2.37319D+12  6.29185D-03  4.35530D-05
                                         B  2.39152D+12  6.34044D-03  4.38893D-05
 f1 17  3/2 +  f2 29  3/2 -  47558687.35 C  5.78797D+11  1.53456D-03  1.06226D-05
                                         B  5.84015D+11  1.54840D-03  1.07183D-05
 f1 17  3/2 +  f2 30  3/2 -  47553987.82 C  2.40125D+10  6.36768D-05  4.40828D-07
                                         B  2.41923D+10  6.41537D-05  4.44130D-07
 f1 17  3/2 +  f2 31  3/2 -  47549616.44 C  2.57299D+11  6.82437D-04  4.72488D-06
                                         B  2.58968D+11  6.86864D-04  4.75553D-06
 f1 17  3/2 +  f2 32  3/2 -  47549138.86 C  2.45912D+12  6.52248D-03  4.51591D-05
                                         B  2.47987D+12  6.57751D-03  4.55402D-05
 f1 18  3/2 +  f2  1  3/2 -  47628389.21 C  2.34313D+06  6.19416D-09  4.28147D-11
                                         B  2.36510D+06  6.25223D-09  4.32160D-11
 f1 18  3/2 +  f2  2  3/2 -  47622329.42 C  8.98134D+06  2.37486D-08  1.64173D-10
                                         B  9.09387D+06  2.40461D-08  1.66230D-10
 f1 18  3/2 +  f2  3  3/2 -  47609145.72 C  2.81443D+12  7.44608D-03  5.14888D-05
                                         B  2.84638D+12  7.53061D-03  5.20733D-05
 f1 18  3/2 +  f2  4  3/2 -  47600436.32 C  3.86934D+11  1.02408D-03  7.08268D-06
                                         B  3.91019D+11  1.03489D-03  7.15745D-06
 f1 18  3/2 +  f2  5  3/2 -  47599210.42 C  2.11432D+09  5.59614D-06  3.87047D-08
                                         B  2.12540D+09  5.62546D-06  3.89076D-08
 f1 18  3/2 +  f2  6  3/2 -  47598696.27 C  8.57290D+11  2.26911D-03  1.56941D-05
                                         B  8.66530D+11  2.29357D-03  1.58632D-05
 f1 18  3/2 +  f2  7  3/2 -  47595747.57 C  1.53690D+10  4.06843D-05  2.81407D-07
                                         B  1.55419D+10  4.11421D-05  2.84573D-07
 f1 18  3/2 +  f2  8  3/2 -  47593769.23 C  6.72472D+11  1.78029D-03  1.23145D-05
                                         B  6.79698D+11  1.79942D-03  1.24468D-05
 f1 18  3/2 +  f2  9  3/2 -  47592691.49 C  1.59964D+10  4.23505D-05  2.92951D-07
                                         B  1.61721D+10  4.28158D-05  2.96169D-07
 f1 18  3/2 +  f2 10  3/2 -  47591251.84 C  4.21948D+11  1.11718D-03  7.72806D-06
                                         B  4.26241D+11  1.12854D-03  7.80670D-06
 f1 18  3/2 +  f2 11  3/2 -  47589843.87 C  1.05041D+12  2.78129D-03  1.92401D-05
                                         B  1.06169D+12  2.81118D-03  1.94469D-05
 f1 18  3/2 +  f2 12  3/2 -  47588325.96 C  1.68499D+11  4.46183D-04  3.08666D-06
                                         B  1.70245D+11  4.50807D-04  3.11865D-06
 f1 18  3/2 +  f2 13  3/2 -  47586582.36 C  2.98016D+12  7.89202D-03  5.45983D-05
                                         B  3.01005D+12  7.97118D-03  5.51460D-05
 f1 18  3/2 +  f2 14  3/2 -  47586011.17 C  2.26571D+10  6.00017D-05  4.15107D-07
                                         B  2.28700D+10  6.05655D-05  4.19008D-07
 f1 18  3/2 +  f2 15  3/2 -  47583418.48 C  5.19353D+09  1.37553D-05  9.51676D-08
                                         B  5.23117D+09  1.38549D-05  9.58572D-08
 f1 18  3/2 +  f2 16  3/2 -  47582367.05 C  1.77679D+12  4.70610D-03  3.25605D-05
                                         B  1.79387D+12  4.75133D-03  3.28734D-05
 f1 18  3/2 +  f2 17  3/2 -  47580517.02 C  1.21734D+10  3.22456D-05  2.23109D-07
                                         B  1.23061D+10  3.25973D-05  2.25542D-07
 f1 18  3/2 +  f2 18  3/2 -  47578398.76 C  1.32464D+12  3.50911D-03  2.42808D-05
                                         B  1.33738D+12  3.54284D-03  2.45142D-05
 f1 18  3/2 +  f2 19  3/2 -  47578128.60 C  8.65348D+10  2.29242D-04  1.58621D-06
                                         B  8.73773D+10  2.31474D-04  1.60166D-06
 f1 18  3/2 +  f2 20  3/2 -  47575520.66 C  3.94244D+12  1.04452D-02  7.22782D-05
                                         B  3.97962D+12  1.05437D-02  7.29600D-05
 f1 18  3/2 +  f2 21  3/2 -  47572796.49 C  3.27488D+12  8.67753D-03  6.00500D-05
                                         B  3.30504D+12  8.75744D-03  6.06030D-05
 f1 18  3/2 +  f2 22  3/2 -  47569963.44 C  1.11606D+13  2.95759D-02  2.04683D-04
                                         B  1.12620D+13  2.98446D-02  2.06542D-04
 f1 18  3/2 +  f2 23  3/2 -  47569728.29 C  2.73926D+13  7.25921D-02  5.02382D-04
                                         B  2.76402D+13  7.32482D-02  5.06923D-04
 f1 18  3/2 +  f2 24  3/2 -  47568669.87 C  1.33002D+12  3.52479D-03  2.43943D-05
                                         B  1.34224D+12  3.55719D-03  2.46185D-05
 f1 18  3/2 +  f2 25  3/2 -  47567551.12 C  7.07990D+12  1.87639D-02  1.29864D-04
                                         B  7.14443D+12  1.89349D-02  1.31048D-04
 f1 18  3/2 +  f2 26  3/2 -  47565932.13 C  1.90489D+12  5.04889D-03  3.49442D-05
                                         B  1.92233D+12  5.09512D-03  3.52642D-05
 f1 18  3/2 +  f2 27  3/2 -  47565533.00 C  8.37799D+12  2.22061D-02  1.53694D-04
                                         B  8.45363D+12  2.24066D-02  1.55081D-04
 f1 18  3/2 +  f2 28  3/2 -  47562798.35 C  2.97878D+12  7.89625D-03  5.46549D-05
                                         B  3.00631D+12  7.96923D-03  5.51600D-05
 f1 18  3/2 +  f2 29  3/2 -  47562135.64 C  1.15797D+12  3.06968D-03  2.12475D-05
                                         B  1.16878D+12  3.09832D-03  2.14457D-05
 f1 18  3/2 +  f2 30  3/2 -  47557436.10 C  2.75627D+11  7.30806D-04  5.05894D-06
                                         B  2.78017D+11  7.37143D-04  5.10280D-06
 f1 18  3/2 +  f2 31  3/2 -  47553064.73 C  2.61359D+13  6.93103D-02  4.79838D-04
                                         B  2.63639D+13  6.99150D-02  4.84025D-04
 f1 18  3/2 +  f2 32  3/2 -  47552587.14 C  1.67045D+13  4.42999D-02  3.06693D-04
                                         B  1.68530D+13  4.46937D-02  3.09420D-04
 f1 19  3/2 +  f2  1  3/2 -  47635971.39 C  1.85935D+10  4.91371D-05  3.39586D-07
                                         B  1.88373D+10  4.97814D-05  3.44039D-07
 f1 19  3/2 +  f2  2  3/2 -  47629911.60 C  7.94122D+08  2.09916D-06  1.45091D-08
                                         B  8.07434D+08  2.13435D-06  1.47523D-08
 f1 19  3/2 +  f2  3  3/2 -  47616727.90 C  1.59388D+08  4.21555D-07  2.91454D-09
                                         B  1.61167D+08  4.26261D-07  2.94708D-09
 f1 19  3/2 +  f2  4  3/2 -  47608018.50 C  1.55748D+11  4.12078D-04  2.84954D-06
                                         B  1.57593D+11  4.16960D-04  2.88330D-06
 f1 19  3/2 +  f2  5  3/2 -  47606792.60 C  2.58348D+09  6.83573D-06  4.72706D-08
                                         B  2.61020D+09  6.90644D-06  4.77596D-08
 f1 19  3/2 +  f2  6  3/2 -  47606278.45 C  4.88586D+09  1.29280D-05  8.94009D-08
                                         B  4.95132D+09  1.31012D-05  9.05987D-08
 f1 19  3/2 +  f2  7  3/2 -  47603329.75 C  1.93796D+11  5.12847D-04  3.54671D-06
                                         B  1.95926D+11  5.18485D-04  3.58570D-06
 f1 19  3/2 +  f2  8  3/2 -  47601351.41 C  3.15133D+10  8.34014D-05  5.76806D-07
                                         B  3.18826D+10  8.43786D-05  5.83564D-07
 f1 19  3/2 +  f2  9  3/2 -  47600273.67 C  2.45869D+08  6.50733D-07  4.50059D-09
                                         B  2.46549D+08  6.52534D-07  4.51304D-09
 f1 19  3/2 +  f2 10  3/2 -  47598834.02 C  1.33676D+12  3.53816D-03  2.44713D-05
                                         B  1.35212D+12  3.57881D-03  2.47524D-05
 f1 19  3/2 +  f2 11  3/2 -  47597426.04 C  9.84559D+09  2.60611D-05  1.80254D-07
                                         B  9.93857D+09  2.63072D-05  1.81956D-07
 f1 19  3/2 +  f2 12  3/2 -  47595908.14 C  2.18030D+11  5.77157D-04  3.99209D-06
                                         B  2.20588D+11  5.83931D-04  4.03894D-06
 f1 19  3/2 +  f2 13  3/2 -  47594164.54 C  4.74274D+10  1.25557D-04  8.68484D-07
                                         B  4.80107D+10  1.27101D-04  8.79165D-07
 f1 19  3/2 +  f2 14  3/2 -  47593593.34 C  1.42608D+12  3.77541D-03  2.61150D-05
                                         B  1.44164D+12  3.81661D-03  2.64000D-05
 f1 19  3/2 +  f2 15  3/2 -  47591000.66 C  4.92358D+12  1.30361D-02  9.01778D-05
                                         B  4.97454D+12  1.31711D-02  9.11113D-05
 f1 19  3/2 +  f2 16  3/2 -  47589949.23 C  2.74256D+09  7.26179D-06  5.02347D-08
                                         B  2.77148D+09  7.33835D-06  5.07644D-08
 f1 19  3/2 +  f2 17  3/2 -  47588099.19 C  1.83026D+10  4.84656D-05  3.35283D-07
                                         B  1.84220D+10  4.87817D-05  3.37470D-07
 f1 19  3/2 +  f2 18  3/2 -  47585980.94 C  1.04691D+12  2.77249D-03  1.91808D-05
                                         B  1.05953D+12  2.80590D-03  1.94119D-05
 f1 19  3/2 +  f2 19  3/2 -  47585710.78 C  4.18101D+11  1.10725D-03  7.66028D-06
                                         B  4.22952D+11  1.12010D-03  7.74916D-06
 f1 19  3/2 +  f2 20  3/2 -  47583102.83 C  1.81605D+09  4.80995D-06  3.32785D-08
                                         B  1.77950D+09  4.71315D-06  3.26087D-08
 f1 19  3/2 +  f2 21  3/2 -  47580378.67 C  2.03197D+12  5.38244D-03  3.72415D-05
                                         B  2.05261D+12  5.43710D-03  3.76197D-05
 f1 19  3/2 +  f2 22  3/2 -  47577545.62 C  5.70235D+11  1.51066D-03  1.04530D-05
                                         B  5.75060D+11  1.52345D-03  1.05415D-05
 f1 19  3/2 +  f2 23  3/2 -  47577310.47 C  1.75888D+12  4.65966D-03  3.22426D-05
                                         B  1.77555D+12  4.70381D-03  3.25481D-05
 f1 19  3/2 +  f2 24  3/2 -  47576252.05 C  2.59640D+12  6.87875D-03  4.75987D-05
                                         B  2.62286D+12  6.94884D-03  4.80837D-05
 f1 19  3/2 +  f2 25  3/2 -  47575133.30 C  2.44917D+12  6.48897D-03  4.49026D-05
                                         B  2.47229D+12  6.55024D-03  4.53266D-05
 f1 19  3/2 +  f2 26  3/2 -  47573514.30 C  3.03351D+12  8.03773D-03  5.56216D-05
                                         B  3.06111D+12  8.11086D-03  5.61277D-05
 f1 19  3/2 +  f2 27  3/2 -  47573115.18 C  4.43355D+10  1.17475D-04  8.12942D-07
                                         B  4.46522D+10  1.18314D-04  8.18750D-07
 f1 19  3/2 +  f2 28  3/2 -  47570380.52 C  4.44086D+11  1.17682D-03  8.14424D-06
                                         B  4.47799D+11  1.18666D-03  8.21234D-06
 f1 19  3/2 +  f2 29  3/2 -  47569717.81 C  9.12635D+12  2.41854D-02  1.67378D-04
                                         B  9.20899D+12  2.44044D-02  1.68894D-04
 f1 19  3/2 +  f2 30  3/2 -  47565018.28 C  3.03586D+12  8.04681D-03  5.56944D-05
                                         B  3.06276D+12  8.11813D-03  5.61881D-05
 f1 19  3/2 +  f2 31  3/2 -  47560646.91 C  8.37585D+11  2.22050D-03  1.53702D-05
                                         B  8.45022D+11  2.24022D-03  1.55067D-05
 f1 19  3/2 +  f2 32  3/2 -  47560169.32 C  2.24198D+12  5.94378D-03  4.11429D-05
                                         B  2.26221D+12  5.99741D-03  4.15142D-05
 f1 20  3/2 +  f2  1  3/2 -  47644326.18 C  2.05146D+10  5.41948D-05  3.74475D-07
                                         B  2.07657D+10  5.48583D-05  3.79059D-07
 f1 20  3/2 +  f2  2  3/2 -  47638266.38 C  4.25743D+08  1.12500D-06  7.77451D-09
                                         B  4.30648D+08  1.13796D-06  7.86409D-09
 f1 20  3/2 +  f2  3  3/2 -  47625082.68 C  6.73874D+07  1.78166D-07  1.23159D-09
                                         B  6.86647D+07  1.81543D-07  1.25493D-09
 f1 20  3/2 +  f2  4  3/2 -  47616373.28 C  7.25462D+11  1.91876D-03  1.32660D-05
                                         B  7.33585D+11  1.94024D-03  1.34145D-05
 f1 20  3/2 +  f2  5  3/2 -  47615147.38 C  2.82107D+11  7.46176D-04  5.15908D-06
                                         B  2.85124D+11  7.54155D-04  5.21424D-06
 f1 20  3/2 +  f2  6  3/2 -  47614633.23 C  2.73715D+10  7.23995D-05  5.00577D-07
                                         B  2.75535D+10  7.28808D-05  5.03905D-07
 f1 20  3/2 +  f2  7  3/2 -  47611684.53 C  4.22013D+11  1.11639D-03  7.71931D-06
                                         B  4.26777D+11  1.12899D-03  7.80645D-06
 f1 20  3/2 +  f2  8  3/2 -  47609706.19 C  6.62552D+10  1.75286D-04  1.21207D-06
                                         B  6.73144D+10  1.78088D-04  1.23144D-06
 f1 20  3/2 +  f2  9  3/2 -  47608628.45 C  6.16805D+10  1.63190D-04  1.12845D-06
                                         B  6.27236D+10  1.65950D-04  1.14754D-06
 f1 20  3/2 +  f2 10  3/2 -  47607188.80 C  5.00513D+11  1.32431D-03  9.15780D-06
                                         B  5.06047D+11  1.33895D-03  9.25906D-06
 f1 20  3/2 +  f2 11  3/2 -  47605780.83 C  2.69861D+10  7.14067D-05  4.93804D-07
                                         B  2.74308D+10  7.25834D-05  5.01942D-07
 f1 20  3/2 +  f2 12  3/2 -  47604262.93 C  1.24140D+09  3.28501D-06  2.27178D-08
                                         B  1.23246D+09  3.26137D-06  2.25543D-08
 f1 20  3/2 +  f2 13  3/2 -  47602519.32 C  3.31775D+11  8.78014D-04  6.07221D-06
                                         B  3.35008D+11  8.86570D-04  6.13139D-06
 f1 20  3/2 +  f2 14  3/2 -  47601948.13 C  5.58394D+11  1.47778D-03  1.02202D-05
                                         B  5.64545D+11  1.49406D-03  1.03328D-05
 f1 20  3/2 +  f2 15  3/2 -  47599355.44 C  3.15401D+12  8.34794D-03  5.77369D-05
                                         B  3.18674D+12  8.43455D-03  5.83359D-05
 f1 20  3/2 +  f2 16  3/2 -  47598304.01 C  9.80334D+10  2.59483D-04  1.79470D-06
                                         B  9.92382D+10  2.62672D-04  1.81676D-06
 f1 20  3/2 +  f2 17  3/2 -  47596453.98 C  6.32851D+09  1.67521D-05  1.15870D-07
                                         B  6.37856D+09  1.68846D-05  1.16786D-07
 f1 20  3/2 +  f2 18  3/2 -  47594335.73 C  1.67763D+12  4.44123D-03  3.07202D-05
                                         B  1.69470D+12  4.48643D-03  3.10328D-05
 f1 20  3/2 +  f2 19  3/2 -  47594065.57 C  1.28960D+12  3.41402D-03  2.36150D-05
                                         B  1.30298D+12  3.44946D-03  2.38602D-05
 f1 20  3/2 +  f2 20  3/2 -  47591457.62 C  6.78289D+11  1.79587D-03  1.24228D-05
                                         B  6.84618D+11  1.81263D-03  1.25388D-05
 f1 20  3/2 +  f2 21  3/2 -  47588733.45 C  4.25479D+11  1.12665D-03  7.79397D-06
                                         B  4.29665D+11  1.13773D-03  7.87066D-06
 f1 20  3/2 +  f2 22  3/2 -  47585900.41 C  1.42617D+12  3.77687D-03  2.61294D-05
                                         B  1.43976D+12  3.81287D-03  2.63785D-05
 f1 20  3/2 +  f2 23  3/2 -  47585665.25 C  3.74552D+11  9.91923D-04  6.86242D-06
                                         B  3.78824D+11  1.00324D-03  6.94069D-06
 f1 20  3/2 +  f2 24  3/2 -  47584606.84 C  1.38691D+12  3.67310D-03  2.54122D-05
                                         B  1.40027D+12  3.70848D-03  2.56569D-05
 f1 20  3/2 +  f2 25  3/2 -  47583488.08 C  2.14524D+10  5.68174D-05  3.93098D-07
                                         B  2.18039D+10  5.77482D-05  3.99538D-07
 f1 20  3/2 +  f2 26  3/2 -  47581869.09 C  5.58540D+10  1.47941D-04  1.02358D-06
                                         B  5.63752D+10  1.49322D-04  1.03313D-06
 f1 20  3/2 +  f2 27  3/2 -  47581469.96 C  4.94077D+10  1.30869D-04  9.05470D-07
                                         B  4.96464D+10  1.31501D-04  9.09845D-07
 f1 20  3/2 +  f2 28  3/2 -  47578735.31 C  3.16440D+11  8.38270D-04  5.80025D-06
                                         B  3.19591D+11  8.46617D-04  5.85800D-06
 f1 20  3/2 +  f2 29  3/2 -  47578072.60 C  5.87932D+12  1.55751D-02  1.07771D-04
                                         B  5.93759D+12  1.57295D-02  1.08839D-04
 f1 20  3/2 +  f2 30  3/2 -  47573373.07 C  1.97953D+12  5.24508D-03  3.62964D-05
                                         B  1.99712D+12  5.29167D-03  3.66189D-05
 f1 20  3/2 +  f2 31  3/2 -  47569001.69 C  9.83352D+11  2.60602D-03  1.80356D-05
                                         B  9.92128D+11  2.62928D-03  1.81966D-05
 f1 20  3/2 +  f2 32  3/2 -  47568524.11 C  1.50030D+11  3.97609D-04  2.75177D-06
                                         B  1.51149D+11  4.00574D-04  2.77229D-06
 f1 21  3/2 +  f2  1  3/2 -  47645119.31 C  5.62444D+08  1.48580D-06  1.02664D-08
                                         B  5.67410D+08  1.49892D-06  1.03570D-08
 f1 21  3/2 +  f2  2  3/2 -  47639059.51 C  1.25676D+09  3.32080D-06  2.29485D-08
                                         B  1.27299D+09  3.36369D-06  2.32449D-08
 f1 21  3/2 +  f2  3  3/2 -  47625875.81 C  3.20440D+10  8.47185D-05  5.85613D-07
                                         B  3.24253D+10  8.57266D-05  5.92582D-07
 f1 21  3/2 +  f2  4  3/2 -  47617166.41 C  1.23308D+11  3.26122D-04  2.25472D-06
                                         B  1.24412D+11  3.29043D-04  2.27491D-06
 f1 21  3/2 +  f2  5  3/2 -  47615940.51 C  2.26067D+09  5.97931D-06  4.13404D-08
                                         B  2.25978D+09  5.97695D-06  4.13241D-08
 f1 21  3/2 +  f2  6  3/2 -  47615426.36 C  8.22228D+09  2.17478D-05  1.50364D-07
                                         B  8.31419D+09  2.19909D-05  1.52044D-07
 f1 21  3/2 +  f2  7  3/2 -  47612477.66 C  4.11985D+10  1.08983D-04  7.53550D-07
                                         B  4.16605D+10  1.10205D-04  7.62001D-07
 f1 21  3/2 +  f2  8  3/2 -  47610499.32 C  4.84009D+08  1.28046D-06  8.85398D-09
                                         B  4.73488D+08  1.25263D-06  8.66152D-09
 f1 21  3/2 +  f2  9  3/2 -  47609421.58 C  4.32920D+10  1.14535D-04  7.91994D-07
                                         B  4.35445D+10  1.15203D-04  7.96614D-07
 f1 21  3/2 +  f2 10  3/2 -  47607981.93 C  4.99292D+09  1.32103D-05  9.13500D-08
                                         B  5.03700D+09  1.33269D-05  9.21564D-08
 f1 21  3/2 +  f2 11  3/2 -  47606573.96 C  1.12044D+11  2.96463D-04  2.05012D-06
                                         B  1.13482D+11  3.00268D-04  2.07643D-06
 f1 21  3/2 +  f2 12  3/2 -  47605056.05 C  5.37589D+08  1.42253D-06  9.83750D-09
                                         B  5.41944D+08  1.43405D-06  9.91718D-09
 f1 21  3/2 +  f2 13  3/2 -  47603312.45 C  1.62750D+11  4.30690D-04  2.97854D-06
                                         B  1.64311D+11  4.34820D-04  3.00710D-06
 f1 21  3/2 +  f2 14  3/2 -  47602741.26 C  3.51414D+11  9.29977D-04  6.43156D-06
                                         B  3.54768D+11  9.38856D-04  6.49295D-06
 f1 21  3/2 +  f2 15  3/2 -  47600148.57 C  2.25278D+10  5.96239D-05  4.12371D-07
                                         B  2.26641D+10  5.99845D-05  4.14865D-07
 f1 21  3/2 +  f2 16  3/2 -  47599097.14 C  7.15162D+11  1.89289D-03  1.30919D-05
                                         B  7.22380D+11  1.91199D-03  1.32240D-05
 f1 21  3/2 +  f2 17  3/2 -  47597247.11 C  4.73624D+11  1.25368D-03  8.67125D-06
                                         B  4.78369D+11  1.26624D-03  8.75812D-06
 f1 21  3/2 +  f2 18  3/2 -  47595128.86 C  3.34521D+09  8.85556D-06  6.12532D-08
                                         B  3.39211D+09  8.97973D-06  6.21121D-08
 f1 21  3/2 +  f2 19  3/2 -  47594858.70 C  8.50239D+11  2.25081D-03  1.55688D-05
                                         B  8.58783D+11  2.27343D-03  1.57252D-05
 f1 21  3/2 +  f2 20  3/2 -  47592250.75 C  8.72822D+11  2.31085D-03  1.59849D-05
                                         B  8.82521D+11  2.33653D-03  1.61625D-05
 f1 21  3/2 +  f2 21  3/2 -  47589526.58 C  8.99237D+10  2.38105D-04  1.64715D-06
                                         B  9.10195D+10  2.41007D-04  1.66722D-06
 f1 21  3/2 +  f2 22  3/2 -  47586693.53 C  5.15777D+11  1.36587D-03  9.44928D-06
                                         B  5.21370D+11  1.38068D-03  9.55175D-06
 f1 21  3/2 +  f2 23  3/2 -  47586458.38 C  3.37512D+12  8.93799D-03  6.18347D-05
                                         B  3.40810D+12  9.02532D-03  6.24389D-05
 f1 21  3/2 +  f2 24  3/2 -  47585399.96 C  1.08071D+12  2.86205D-03  1.98007D-05
                                         B  1.09023D+12  2.88728D-03  1.99752D-05
 f1 21  3/2 +  f2 25  3/2 -  47584281.21 C  2.38414D+12  6.31425D-03  4.36851D-05
                                         B  2.40826D+12  6.37813D-03  4.41271D-05
 f1 21  3/2 +  f2 26  3/2 -  47582662.22 C  6.53030D+11  1.72963D-03  1.19669D-05
                                         B  6.59011D+11  1.74547D-03  1.20765D-05
 f1 21  3/2 +  f2 27  3/2 -  47582263.09 C  1.19912D+10  3.17607D-05  2.19746D-07
                                         B  1.20190D+10  3.18343D-05  2.20255D-07
 f1 21  3/2 +  f2 28  3/2 -  47579528.44 C  2.53874D+12  6.72506D-03  4.65320D-05
                                         B  2.56280D+12  6.78878D-03  4.69729D-05
 f1 21  3/2 +  f2 29  3/2 -  47578865.73 C  4.37968D+10  1.16020D-04  8.02774D-07
                                         B  4.39392D+10  1.16397D-04  8.05384D-07
 f1 21  3/2 +  f2 30  3/2 -  47574166.20 C  1.76049D+12  4.66453D-03  3.22784D-05
                                         B  1.77786D+12  4.71055D-03  3.25969D-05
 f1 21  3/2 +  f2 31  3/2 -  47569794.82 C  1.87529D+12  4.96963D-03  3.43929D-05
                                         B  1.89261D+12  5.01552D-03  3.47105D-05
 f1 21  3/2 +  f2 32  3/2 -  47569317.24 C  1.88382D+11  4.99234D-04  3.45504D-06
                                         B  1.89883D+11  5.03212D-04  3.48257D-06
 f1 22  3/2 +  f2  1  3/2 -  47648776.20 C  3.59639D+08  9.49908D-07  6.56304D-09
                                         B  3.64010D+08  9.61451D-07  6.64280D-09
 f1 22  3/2 +  f2  2  3/2 -  47642716.41 C  1.23117D+10  3.25269D-05  2.24761D-07
                                         B  1.24538D+10  3.29023D-05  2.27355D-07
 f1 22  3/2 +  f2  3  3/2 -  47629532.71 C  2.26648D+09  5.99125D-06  4.14111D-08
                                         B  2.29488D+09  6.06631D-06  4.19299D-08
 f1 22  3/2 +  f2  4  3/2 -  47620823.31 C  4.08106D+08  1.07919D-06  7.46064D-09
                                         B  4.12536D+08  1.09090D-06  7.54162D-09
 f1 22  3/2 +  f2  5  3/2 -  47619597.41 C  8.46580D+10  2.23880D-04  1.54776D-06
                                         B  8.55192D+10  2.26157D-04  1.56351D-06
 f1 22  3/2 +  f2  6  3/2 -  47619083.26 C  2.33685D+10  6.17998D-05  4.27249D-07
                                         B  2.36150D+10  6.24516D-05  4.31755D-07
 f1 22  3/2 +  f2  7  3/2 -  47616134.56 C  1.28238D+11  3.39176D-04  2.34502D-06
                                         B  1.29452D+11  3.42388D-04  2.36722D-06
 f1 22  3/2 +  f2  8  3/2 -  47614156.22 C  5.30759D+09  1.40392D-05  9.70694D-08
                                         B  5.35152D+09  1.41554D-05  9.78729D-08
 f1 22  3/2 +  f2  9  3/2 -  47613078.48 C  2.60190D+10  6.88266D-05  4.75889D-07
                                         B  2.62422D+10  6.94169D-05  4.79971D-07
 f1 22  3/2 +  f2 10  3/2 -  47611638.83 C  5.99136D+10  1.58496D-04  1.09592D-06
                                         B  6.04722D+10  1.59973D-04  1.10614D-06
 f1 22  3/2 +  f2 11  3/2 -  47610230.85 C  1.38123D+10  3.65412D-05  2.52672D-07
                                         B  1.39855D+10  3.69995D-05  2.55841D-07
 f1 22  3/2 +  f2 12  3/2 -  47608712.95 C  8.29483D+10  2.19458D-04  1.51754D-06
                                         B  8.38678D+10  2.21891D-04  1.53437D-06
 f1 22  3/2 +  f2 13  3/2 -  47606969.35 C  3.47918D+11  9.20563D-04  6.36588D-06
                                         B  3.51559D+11  9.30196D-04  6.43250D-06
 f1 22  3/2 +  f2 14  3/2 -  47606398.15 C  4.12471D+10  1.09139D-04  7.54729D-07
                                         B  4.17258D+10  1.10406D-04  7.63488D-07
 f1 22  3/2 +  f2 15  3/2 -  47603805.47 C  2.19228D+12  5.80138D-03  4.01204D-05
                                         B  2.21495D+12  5.86136D-03  4.05352D-05
 f1 22  3/2 +  f2 16  3/2 -  47602754.04 C  1.00814D+11  2.66792D-04  1.84509D-06
                                         B  1.01748D+11  2.69264D-04  1.86218D-06
 f1 22  3/2 +  f2 17  3/2 -  47600904.00 C  1.64031D+11  4.34122D-04  3.00243D-06
                                         B  1.65523D+11  4.38072D-04  3.02975D-06
 f1 22  3/2 +  f2 18  3/2 -  47598785.75 C  2.65742D+12  7.03373D-03  4.86481D-05
                                         B  2.68494D+12  7.10658D-03  4.91519D-05
 f1 22  3/2 +  f2 19  3/2 -  47598515.59 C  1.56096D+11  4.13165D-04  2.85763D-06
                                         B  1.57571D+11  4.17068D-04  2.88462D-06
 f1 22  3/2 +  f2 20  3/2 -  47595907.64 C  7.70452D+11  2.03950D-03  1.41069D-05
                                         B  7.78036D+11  2.05958D-03  1.42457D-05
 f1 22  3/2 +  f2 21  3/2 -  47593183.48 C  8.11944D+11  2.14958D-03  1.48691D-05
                                         B  8.20430D+11  2.17205D-03  1.50245D-05
 f1 22  3/2 +  f2 22  3/2 -  47590350.43 C  4.30141D+11  1.13891D-03  7.87857D-06
                                         B  4.34654D+11  1.15086D-03  7.96123D-06
 f1 22  3/2 +  f2 23  3/2 -  47590115.28 C  3.81697D+11  1.01065D-03  6.99136D-06
                                         B  3.85697D+11  1.02125D-03  7.06463D-06
 f1 22  3/2 +  f2 24  3/2 -  47589056.86 C  1.93370D+10  5.12027D-05  3.54211D-07
                                         B  1.94820D+10  5.15867D-05  3.56867D-07
 f1 22  3/2 +  f2 25  3/2 -  47587938.11 C  1.02148D+12  2.70491D-03  1.87125D-05
                                         B  1.03149D+12  2.73143D-03  1.88960D-05
 f1 22  3/2 +  f2 26  3/2 -  47586319.11 C  1.83441D+11  4.85791D-04  3.36080D-06
                                         B  1.85075D+11  4.90119D-04  3.39075D-06
 f1 22  3/2 +  f2 27  3/2 -  47585919.99 C  4.25273D+10  1.12623D-04  7.79158D-07
                                         B  4.27729D+10  1.13274D-04  7.83658D-07
 f1 22  3/2 +  f2 28  3/2 -  47583185.33 C  3.53479D+11  9.36211D-04  6.47733D-06
                                         B  3.57562D+11  9.47027D-04  6.55216D-06
 f1 22  3/2 +  f2 29  3/2 -  47582522.62 C  6.95652D+11  1.84253D-03  1.27480D-05
                                         B  7.01735D+11  1.85864D-03  1.28595D-05
 f1 22  3/2 +  f2 30  3/2 -  47577823.09 C  7.37653D+12  1.95416D-02  1.35217D-04
                                         B  7.44553D+12  1.97244D-02  1.36482D-04
 f1 22  3/2 +  f2 31  3/2 -  47573451.72 C  5.87346D+12  1.55626D-02  1.07695D-04
                                         B  5.92869D+12  1.57090D-02  1.08707D-04
 f1 22  3/2 +  f2 32  3/2 -  47572974.13 C  2.87167D+11  7.60906D-04  5.26558D-06
                                         B  2.89918D+11  7.68195D-04  5.31602D-06
 f1 23  3/2 +  f2  1  3/2 -  47675063.88 C  4.63343D+08  1.22247D-06  8.44155D-09
                                         B  4.69659D+08  1.23913D-06  8.55661D-09
 f1 23  3/2 +  f2  2  3/2 -  47669004.09 C  6.61307D+08  1.74521D-06  1.20528D-08
                                         B  6.70210D+08  1.76871D-06  1.22151D-08
 f1 23  3/2 +  f2  3  3/2 -  47655820.39 C  1.78995D+09  4.72635D-06  3.26502D-08
                                         B  1.81164D+09  4.78364D-06  3.30459D-08
 f1 23  3/2 +  f2  4  3/2 -  47647110.99 C  8.19601D+10  2.16495D-04  1.49584D-06
                                         B  8.31009D+10  2.19508D-04  1.51666D-06
 f1 23  3/2 +  f2  5  3/2 -  47645885.09 C  3.11359D+10  8.22485D-05  5.68301D-07
                                         B  3.15601D+10  8.33691D-05  5.76043D-07
 f1 23  3/2 +  f2  6  3/2 -  47645370.94 C  2.84594D+08  7.51800D-07  5.19466D-09
                                         B  2.87321D+08  7.59003D-07  5.24443D-09
 f1 23  3/2 +  f2  7  3/2 -  47642422.24 C  3.57201D+10  9.43719D-05  6.52116D-07
                                         B  3.61392D+10  9.54791D-05  6.59766D-07
 f1 23  3/2 +  f2  8  3/2 -  47640443.90 C  5.82457D+09  1.53897D-05  1.06348D-07
                                         B  5.90470D+09  1.56014D-05  1.07811D-07
 f1 23  3/2 +  f2  9  3/2 -  47639366.16 C  2.39129D+08  6.31856D-07  4.36644D-09
                                         B  2.42296D+08  6.40224D-07  4.42427D-09
 f1 23  3/2 +  f2 10  3/2 -  47637926.51 C  5.84929D+10  1.54567D-04  1.06816D-06
                                         B  5.92043D+10  1.56446D-04  1.08115D-06
 f1 23  3/2 +  f2 11  3/2 -  47636518.53 C  1.08600D+10  2.86990D-05  1.98336D-07
                                         B  1.09630D+10  2.89712D-05  2.00218D-07
 f1 23  3/2 +  f2 12  3/2 -  47635000.63 C  2.34047D+09  6.18540D-06  4.27482D-08
                                         B  2.35630D+09  6.22725D-06  4.30374D-08
 f1 23  3/2 +  f2 13  3/2 -  47633257.03 C  5.61059D+10  1.48288D-04  1.02487D-06
                                         B  5.68685D+10  1.50303D-04  1.03881D-06
 f1 23  3/2 +  f2 14  3/2 -  47632685.83 C  1.52132D+10  4.02095D-05  2.77907D-07
                                         B  1.54028D+10  4.07107D-05  2.81371D-07
 f1 23  3/2 +  f2 15  3/2 -  47630093.15 C  8.46044D+08  2.23639D-06  1.54576D-08
                                         B  8.65426D+08  2.28763D-06  1.58117D-08
 f1 23  3/2 +  f2 16  3/2 -  47629041.72 C  4.91112D+10  1.29824D-04  8.97343D-07
                                         B  4.98542D+10  1.31788D-04  9.10919D-07
 f1 23  3/2 +  f2 17  3/2 -  47627191.69 C  2.58443D+10  6.83238D-05  4.72273D-07
                                         B  2.61960D+10  6.92536D-05  4.78700D-07
 f1 23  3/2 +  f2 18  3/2 -  47625073.43 C  9.56452D+09  2.52877D-05  1.74803D-07
                                         B  9.68414D+09  2.56040D-05  1.76989D-07
 f1 23  3/2 +  f2 19  3/2 -  47624803.27 C  2.13131D+10  5.63506D-05  3.89530D-07
                                         B  2.16305D+10  5.71898D-05  3.95331D-07
 f1 23  3/2 +  f2 20  3/2 -  47622195.32 C  2.58086D+08  6.82439D-07  4.71769D-09
                                         B  2.54527D+08  6.73027D-07  4.65263D-09
 f1 23  3/2 +  f2 21  3/2 -  47619471.16 C  1.13581D+11  3.00368D-04  2.07656D-06
                                         B  1.14885D+11  3.03818D-04  2.10041D-06
 f1 23  3/2 +  f2 22  3/2 -  47616638.11 C  1.13596D+12  3.00444D-03  2.07721D-05
                                         B  1.14994D+12  3.04141D-03  2.10277D-05
 f1 23  3/2 +  f2 23  3/2 -  47616402.96 C  1.35929D+10  3.59514D-05  2.48562D-07
                                         B  1.37454D+10  3.63548D-05  2.51351D-07
 f1 23  3/2 +  f2 24  3/2 -  47615344.54 C  1.91072D+09  5.05384D-06  3.49422D-08
                                         B  1.98059D+09  5.23865D-06  3.62200D-08
 f1 23  3/2 +  f2 25  3/2 -  47614225.79 C  3.59151D+10  9.49996D-05  6.56842D-07
                                         B  3.65387D+10  9.66491D-05  6.68246D-07
 f1 23  3/2 +  f2 26  3/2 -  47612606.79 C  1.23770D+11  3.27409D-04  2.26383D-06
                                         B  1.25542D+11  3.32096D-04  2.29624D-06
 f1 23  3/2 +  f2 27  3/2 -  47612207.67 C  1.93649D+10  5.12266D-05  3.54204D-07
                                         B  1.94718D+10  5.15094D-05  3.56159D-07
 f1 23  3/2 +  f2 28  3/2 -  47609473.01 C  1.32265D+11  3.49925D-04  2.41967D-06
                                         B  1.33872D+11  3.54179D-04  2.44909D-06
 f1 23  3/2 +  f2 29  3/2 -  47608810.30 C  1.16425D+09  3.08029D-06  2.13000D-08
                                         B  1.19630D+09  3.16507D-06  2.18863D-08
 f1 23  3/2 +  f2 30  3/2 -  47604110.77 C  6.51892D+10  1.72506D-04  1.19299D-06
                                         B  6.58126D+10  1.74156D-04  1.20440D-06
 f1 23  3/2 +  f2 31  3/2 -  47599739.40 C  1.32541D+09  3.50799D-06  2.42621D-08
                                         B  1.31618D+09  3.48356D-06  2.40932D-08
 f1 23  3/2 +  f2 32  3/2 -  47599261.81 C  5.59484D+10  1.48083D-04  1.02419D-06
                                         B  5.65730D+10  1.49736D-04  1.03562D-06
 f1 24  3/2 +  f2  1  3/2 -  47675923.02 C  1.58382D+08  4.17856D-07  2.88538D-09
                                         B  1.60119D+08  4.22439D-07  2.91702D-09
 f1 24  3/2 +  f2  2  3/2 -  47669863.23 C  4.45133D+07  1.17468D-07  8.11245D-10
                                         B  4.49977D+07  1.18746D-07  8.20072D-10
 f1 24  3/2 +  f2  3  3/2 -  47656679.53 C  2.47754D+09  6.54171D-06  4.51901D-08
                                         B  2.50952D+09  6.62613D-06  4.57733D-08
 f1 24  3/2 +  f2  4  3/2 -  47647970.13 C  6.11024D+09  1.61394D-05  1.11511D-07
                                         B  6.17065D+09  1.62990D-05  1.12614D-07
 f1 24  3/2 +  f2  5  3/2 -  47646744.23 C  2.03223D+10  5.36815D-05  3.70909D-07
                                         B  2.05498D+10  5.42824D-05  3.75061D-07
 f1 24  3/2 +  f2  6  3/2 -  47646230.08 C  9.98944D+08  2.63877D-06  1.82326D-08
                                         B  1.01743D+09  2.68762D-06  1.85701D-08
 f1 24  3/2 +  f2  7  3/2 -  47643281.38 C  1.51236D+10  3.99548D-05  2.76085D-07
                                         B  1.53654D+10  4.05936D-05  2.80499D-07
 f1 24  3/2 +  f2  8  3/2 -  47641303.04 C  3.63549D+09  9.60534D-06  6.63751D-08
                                         B  3.67868D+09  9.71947D-06  6.71637D-08
 f1 24  3/2 +  f2  9  3/2 -  47640225.30 C  7.64871D+09  2.02096D-05  1.39656D-07
                                         B  7.74466D+09  2.04631D-05  1.41408D-07
 f1 24  3/2 +  f2 10  3/2 -  47638785.65 C  2.12087D+09  5.60416D-06  3.87280D-08
                                         B  2.13485D+09  5.64109D-06  3.89832D-08
 f1 24  3/2 +  f2 11  3/2 -  47637377.68 C  5.30062D+07  1.40071D-07  9.68002D-10
                                         B  5.27441D+07  1.39378D-07  9.63215D-10
 f1 24  3/2 +  f2 12  3/2 -  47635859.77 C  7.54196D+10  1.99312D-04  1.37745D-06
                                         B  7.63913D+10  2.01880D-04  1.39520D-06
 f1 24  3/2 +  f2 13  3/2 -  47634116.17 C  4.14630D+10  1.09583D-04  7.57356D-07
                                         B  4.19526D+10  1.10877D-04  7.66299D-07
 f1 24  3/2 +  f2 14  3/2 -  47633544.98 C  1.10618D+10  2.92359D-05  2.02059D-07
                                         B  1.12109D+10  2.96301D-05  2.04784D-07
 f1 24  3/2 +  f2 15  3/2 -  47630952.29 C  2.01355D+10  5.32233D-05  3.67865D-07
                                         B  2.03652D+10  5.38304D-05  3.72060D-07
 f1 24  3/2 +  f2 16  3/2 -  47629900.86 C  7.03058D+08  1.85845D-06  1.28453D-08
                                         B  7.16845D+08  1.89489D-06  1.30972D-08
 f1 24  3/2 +  f2 17  3/2 -  47628050.83 C  5.69897D+10  1.50657D-04  1.04136D-06
                                         B  5.76831D+10  1.52490D-04  1.05403D-06
 f1 24  3/2 +  f2 18  3/2 -  47625932.57 C  3.41213D+09  9.02105D-06  6.23575D-08
                                         B  3.45467D+09  9.13351D-06  6.31350D-08
 f1 24  3/2 +  f2 19  3/2 -  47625662.42 C  8.45722D+10  2.23596D-04  1.54560D-06
                                         B  8.56073D+10  2.26332D-04  1.56452D-06
 f1 24  3/2 +  f2 20  3/2 -  47623054.47 C  5.43808D+10  1.43790D-04  9.94002D-07
                                         B  5.49756D+10  1.45363D-04  1.00487D-06
 f1 24  3/2 +  f2 21  3/2 -  47620330.30 C  3.27213D+10  8.65293D-05  5.98200D-07
                                         B  3.30677D+10  8.74453D-05  6.04532D-07
 f1 24  3/2 +  f2 22  3/2 -  47617497.25 C  2.40335D+11  6.35625D-04  4.39451D-06
                                         B  2.43088D+11  6.42906D-04  4.44484D-06
 f1 24  3/2 +  f2 23  3/2 -  47617262.10 C  4.80981D+11  1.27209D-03  8.79485D-06
                                         B  4.86525D+11  1.28675D-03  8.89621D-06
 f1 24  3/2 +  f2 24  3/2 -  47616203.68 C  1.03059D+11  2.72579D-04  1.88458D-06
                                         B  1.04245D+11  2.75717D-04  1.90627D-06
 f1 24  3/2 +  f2 25  3/2 -  47615084.93 C  1.26765D+09  3.35295D-06  2.31824D-08
                                         B  1.27104D+09  3.36193D-06  2.32445D-08
 f1 24  3/2 +  f2 26  3/2 -  47613465.94 C  2.22754D+11  5.89228D-04  4.07408D-06
                                         B  2.25579D+11  5.96700D-04  4.12574D-06
 f1 24  3/2 +  f2 27  3/2 -  47613066.81 C  2.99194D+09  7.91442D-06  5.47228D-08
                                         B  3.00048D+09  7.93700D-06  5.48790D-08
 f1 24  3/2 +  f2 28  3/2 -  47610332.16 C  2.37756D+11  6.28994D-04  4.34931D-06
                                         B  2.40235D+11  6.35553D-04  4.39467D-06
 f1 24  3/2 +  f2 29  3/2 -  47609669.45 C  1.16850D+11  3.09142D-04  2.13766D-06
                                         B  1.18159D+11  3.12604D-04  2.16160D-06
 f1 24  3/2 +  f2 30  3/2 -  47604969.92 C  3.48775D+11  9.22908D-04  6.38237D-06
                                         B  3.52585D+11  9.32990D-04  6.45209D-06
 f1 24  3/2 +  f2 31  3/2 -  47600598.54 C  3.15689D+11  8.35512D-04  5.77851D-06
                                         B  3.18952D+11  8.44146D-04  5.83823D-06
 f1 24  3/2 +  f2 32  3/2 -  47600120.96 C  1.37135D+11  3.62953D-04  2.51026D-06
                                         B  1.38541D+11  3.66675D-04  2.53600D-06
 f1 25  3/2 +  f2  1  3/2 -  47679407.35 C  5.84599D+06  1.54211D-08  1.06478D-10
                                         B  5.94786D+06  1.56898D-08  1.08333D-10
 f1 25  3/2 +  f2  2  3/2 -  47673347.56 C  1.87286D+07  4.94165D-08  3.41250D-10
                                         B  1.90138D+07  5.01690D-08  3.46446D-10
 f1 25  3/2 +  f2  3  3/2 -  47660163.86 C  7.79191D+07  2.05708D-07  1.42092D-09
                                         B  7.94468D+07  2.09741D-07  1.44878D-09
 f1 25  3/2 +  f2  4  3/2 -  47651454.46 C  1.58868D+08  4.19568D-07  2.89869D-09
                                         B  1.60716D+08  4.24447D-07  2.93240D-09
 f1 25  3/2 +  f2  5  3/2 -  47650228.56 C  5.32775D+10  1.40712D-04  9.72171D-07
                                         B  5.39781D+10  1.42562D-04  9.84953D-07
 f1 25  3/2 +  f2  6  3/2 -  47649714.41 C  8.58359D+09  2.26708D-05  1.56632D-07
                                         B  8.70021D+09  2.29788D-05  1.58760D-07
 f1 25  3/2 +  f2  7  3/2 -  47646765.71 C  6.66871D+10  1.76154D-04  1.21713D-06
                                         B  6.76328D+10  1.78652D-04  1.23438D-06
 f1 25  3/2 +  f2  8  3/2 -  47644787.37 C  3.84560D+10  1.01590D-04  7.01958D-07
                                         B  3.89836D+10  1.02984D-04  7.11589D-07
 f1 25  3/2 +  f2  9  3/2 -  47643709.63 C  2.48240D+10  6.55810D-05  4.53157D-07
                                         B  2.51395D+10  6.64147D-05  4.58917D-07
 f1 25  3/2 +  f2 10  3/2 -  47642269.98 C  4.28363D+10  1.13174D-04  7.82038D-07
                                         B  4.34283D+10  1.14738D-04  7.92845D-07
 f1 25  3/2 +  f2 11  3/2 -  47640862.00 C  4.56429D+10  1.20596D-04  8.33350D-07
                                         B  4.61985D+10  1.22064D-04  8.43496D-07
 f1 25  3/2 +  f2 12  3/2 -  47639344.10 C  8.49536D+10  2.24475D-04  1.55124D-06
                                         B  8.60219D+10  2.27298D-04  1.57074D-06
 f1 25  3/2 +  f2 13  3/2 -  47637600.50 C  1.09677D+11  2.89825D-04  2.00291D-06
                                         B  1.11036D+11  2.93413D-04  2.02771D-06
 f1 25  3/2 +  f2 14  3/2 -  47637029.31 C  2.47035D+09  6.52810D-06  4.51147D-08
                                         B  2.49812D+09  6.60147D-06  4.56217D-08
 f1 25  3/2 +  f2 15  3/2 -  47634436.62 C  1.86593D+11  4.93140D-04  3.40820D-06
                                         B  1.89057D+11  4.99653D-04  3.45321D-06
 f1 25  3/2 +  f2 16  3/2 -  47633385.19 C  3.22555D+09  8.52509D-06  5.89200D-08
                                         B  3.26643D+09  8.63314D-06  5.96668D-08
 f1 25  3/2 +  f2 17  3/2 -  47631535.16 C  1.30998D+10  3.46252D-05  2.39317D-07
                                         B  1.32186D+10  3.49392D-05  2.41487D-07
 f1 25  3/2 +  f2 18  3/2 -  47629416.90 C  1.21374D+09  3.20843D-06  2.21765D-08
                                         B  1.25789D+09  3.32515D-06  2.29833D-08
 f1 25  3/2 +  f2 19  3/2 -  47629146.74 C  4.59203D+10  1.21388D-04  8.39035D-07
                                         B  4.64100D+10  1.22683D-04  8.47982D-07
 f1 25  3/2 +  f2 20  3/2 -  47626538.79 C  2.94446D+10  7.78440D-05  5.38086D-07
                                         B  2.97904D+10  7.87583D-05  5.44406D-07
 f1 25  3/2 +  f2 21  3/2 -  47623814.63 C  8.92730D+10  2.36042D-04  1.63170D-06
                                         B  9.03749D+10  2.38956D-04  1.65184D-06
 f1 25  3/2 +  f2 22  3/2 -  47620981.58 C  1.43400D+09  3.79202D-06  2.62149D-08
                                         B  1.43716D+09  3.80037D-06  2.62726D-08
 f1 25  3/2 +  f2 23  3/2 -  47620746.43 C  1.32998D+10  3.51697D-05  2.43136D-07
                                         B  1.34970D+10  3.56912D-05  2.46741D-07
 f1 25  3/2 +  f2 24  3/2 -  47619688.01 C  3.38468D+10  8.95080D-05  6.18801D-07
                                         B  3.42006D+10  9.04438D-05  6.25270D-07
 f1 25  3/2 +  f2 25  3/2 -  47618569.26 C  3.91558D+10  1.03553D-04  7.15913D-07
                                         B  3.95456D+10  1.04584D-04  7.23041D-07
 f1 25  3/2 +  f2 26  3/2 -  47616950.26 C  7.39258D+09  1.95520D-05  1.35178D-07
                                         B  7.44996D+09  1.97037D-05  1.36227D-07
 f1 25  3/2 +  f2 27  3/2 -  47616551.14 C  3.06930D+09  8.11785D-06  5.61253D-08
                                         B  3.18533D+09  8.42473D-06  5.82470D-08
 f1 25  3/2 +  f2 28  3/2 -  47613816.48 C  6.46147D+10  1.70916D-04  1.18175D-06
                                         B  6.58224D+10  1.74111D-04  1.20384D-06
 f1 25  3/2 +  f2 29  3/2 -  47613153.77 C  4.26100D+09  1.12713D-05  7.79335D-08
                                         B  4.31994D+09  1.14272D-05  7.90114D-08
 f1 25  3/2 +  f2 30  3/2 -  47608454.24 C  1.27213D+11  3.36573D-04  2.32740D-06
                                         B  1.28906D+11  3.41053D-04  2.35838D-06
 f1 25  3/2 +  f2 31  3/2 -  47604082.87 C  9.12716D+10  2.41527D-04  1.67031D-06
                                         B  9.21972D+10  2.43976D-04  1.68725D-06
 f1 25  3/2 +  f2 32  3/2 -  47603605.28 C  1.39284D+11  3.68588D-04  2.54904D-06
                                         B  1.41036D+11  3.73223D-04  2.58109D-06
 f1 26  3/2 +  f2  1  3/2 -  47684438.09 C  5.09399D+07  1.34345D-07  9.27516D-10
                                         B  5.14915D+07  1.35800D-07  9.37559D-10
 f1 26  3/2 +  f2  2  3/2 -  47678378.29 C  4.78841D+08  1.26318D-06  8.72208D-09
                                         B  4.85873D+08  1.28173D-06  8.85018D-09
 f1 26  3/2 +  f2  3  3/2 -  47665194.59 C  8.59889D+09  2.26964D-05  1.56759D-07
                                         B  8.74797D+09  2.30899D-05  1.59476D-07
 f1 26  3/2 +  f2  4  3/2 -  47656485.19 C  6.79967D+09  1.79540D-05  1.24027D-07
                                         B  6.89032D+09  1.81934D-05  1.25680D-07
 f1 26  3/2 +  f2  5  3/2 -  47655259.29 C  8.84530D+08  2.33565D-06  1.61352D-08
                                         B  8.97628D+08  2.37024D-06  1.63741D-08
 f1 26  3/2 +  f2  6  3/2 -  47654745.14 C  1.43205D+10  3.78149D-05  2.61236D-07
                                         B  1.45008D+10  3.82910D-05  2.64525D-07
 f1 26  3/2 +  f2  7  3/2 -  47651796.44 C  7.13509D+10  1.88434D-04  1.30183D-06
                                         B  7.22785D+10  1.90883D-04  1.31876D-06
 f1 26  3/2 +  f2  8  3/2 -  47649818.11 C  6.66726D+10  1.76093D-04  1.21663D-06
                                         B  6.75864D+10  1.78507D-04  1.23330D-06
 f1 26  3/2 +  f2  9  3/2 -  47648740.36 C  7.54929D+10  1.99398D-04  1.37767D-06
                                         B  7.64361D+10  2.01889D-04  1.39488D-06
 f1 26  3/2 +  f2 10  3/2 -  47647300.71 C  1.63683D+10  4.32360D-05  2.98733D-07
                                         B  1.65565D+10  4.37330D-05  3.02167D-07
 f1 26  3/2 +  f2 11  3/2 -  47645892.74 C  1.27991D+09  3.38101D-06  2.33612D-08
                                         B  1.28799D+09  3.40234D-06  2.35087D-08
 f1 26  3/2 +  f2 12  3/2 -  47644374.84 C  5.78070D+09  1.52713D-05  1.05521D-07
                                         B  5.84683D+09  1.54460D-05  1.06728D-07
 f1 26  3/2 +  f2 13  3/2 -  47642631.23 C  2.33359D+08  6.16526D-07  4.26021D-09
                                         B  2.36005D+08  6.23516D-07  4.30851D-09
 f1 26  3/2 +  f2 14  3/2 -  47642060.04 C  6.81681D+09  1.80102D-05  1.24452D-07
                                         B  6.90267D+09  1.82370D-05  1.26020D-07
 f1 26  3/2 +  f2 15  3/2 -  47639467.35 C  2.62201D+10  6.92817D-05  4.78771D-07
                                         B  2.65253D+10  7.00882D-05  4.84343D-07
 f1 26  3/2 +  f2 16  3/2 -  47638415.92 C  3.58978D+06  9.48575D-09  6.55526D-11
                                         B  3.82280D+06  1.01015D-08  6.98076D-11
 f1 26  3/2 +  f2 17  3/2 -  47636565.89 C  2.84893D+09  7.52869D-06  5.20301D-08
                                         B  2.88439D+09  7.62240D-06  5.26777D-08
 f1 26  3/2 +  f2 18  3/2 -  47634447.64 C  3.89819D+10  1.03024D-04  7.12021D-07
                                         B  3.94462D+10  1.04251D-04  7.20502D-07
 f1 26  3/2 +  f2 19  3/2 -  47634177.48 C  1.08775D+08  2.87481D-07  1.98685D-09
                                         B  1.08799D+08  2.87544D-07  1.98729D-09
 f1 26  3/2 +  f2 20  3/2 -  47631569.53 C  1.15919D+08  3.06396D-07  2.11770D-09
                                         B  1.19075D+08  3.14739D-07  2.17536D-09
 f1 26  3/2 +  f2 21  3/2 -  47628845.36 C  3.87760D+10  1.02504D-04  7.08509D-07
                                         B  3.91699D+10  1.03545D-04  7.15708D-07
 f1 26  3/2 +  f2 22  3/2 -  47626012.32 C  1.24542D+11  3.29266D-04  2.27603D-06
                                         B  1.26093D+11  3.33366D-04  2.30437D-06
 f1 26  3/2 +  f2 23  3/2 -  47625777.16 C  6.88781D+09  1.82102D-05  1.25877D-07
                                         B  6.99532D+09  1.84944D-05  1.27842D-07
 f1 26  3/2 +  f2 24  3/2 -  47624718.75 C  2.58698D+11  6.83983D-04  4.72812D-06
                                         B  2.61840D+11  6.92292D-04  4.78556D-06
 f1 26  3/2 +  f2 25  3/2 -  47623599.99 C  4.45855D+10  1.17887D-04  8.14931D-07
                                         B  4.53591D+10  1.19933D-04  8.29070D-07
 f1 26  3/2 +  f2 26  3/2 -  47621981.00 C  1.99458D+11  5.27417D-04  3.64605D-06
                                         B  2.01839D+11  5.33714D-04  3.68958D-06
 f1 26  3/2 +  f2 27  3/2 -  47621581.87 C  2.78395D+10  7.36158D-05  5.08912D-07
                                         B  2.82918D+10  7.48119D-05  5.17181D-07
 f1 26  3/2 +  f2 28  3/2 -  47618847.22 C  5.44336D+09  1.43955D-05  9.95230D-08
                                         B  5.52473D+09  1.46107D-05  1.01011D-07
 f1 26  3/2 +  f2 29  3/2 -  47618184.51 C  1.75630D+10  4.64483D-05  3.21124D-07
                                         B  1.78066D+10  4.70927D-05  3.25579D-07
 f1 26  3/2 +  f2 30  3/2 -  47613484.98 C  1.69126D+10  4.47371D-05  3.09324D-07
                                         B  1.71005D+10  4.52342D-05  3.12761D-07
 f1 26  3/2 +  f2 31  3/2 -  47609113.60 C  8.67908D+07  2.29621D-07  1.58780D-09
                                         B  9.00785D+07  2.38319D-07  1.64795D-09
 f1 26  3/2 +  f2 32  3/2 -  47608636.02 C  2.74996D+09  7.27567D-06  5.03110D-08
                                         B  2.78826D+09  7.37699D-06  5.10116D-08
 f1 27  3/2 +  f2  1  3/2 -  47685242.09 C  1.10201D+08  2.90626D-07  2.00644D-09
                                         B  1.11304D+08  2.93535D-07  2.02652D-09
 f1 27  3/2 +  f2  2  3/2 -  47679182.29 C  4.72313D+07  1.24592D-07  8.60274D-10
                                         B  4.78225D+07  1.26152D-07  8.71042D-10
 f1 27  3/2 +  f2  3  3/2 -  47665998.59 C  1.70009D+09  4.48716D-06  3.09912D-08
                                         B  1.73198D+09  4.57134D-06  3.15726D-08
 f1 27  3/2 +  f2  4  3/2 -  47657289.19 C  5.97554D+08  1.57774D-06  1.08989D-08
                                         B  6.02526D+08  1.59087D-06  1.09896D-08
 f1 27  3/2 +  f2  5  3/2 -  47656063.29 C  1.53739D+09  4.05944D-06  2.80429D-08
                                         B  1.55736D+09  4.11217D-06  2.84072D-08
 f1 27  3/2 +  f2  6  3/2 -  47655549.14 C  1.23425D+09  3.25907D-06  2.25142D-08
                                         B  1.25575D+09  3.31584D-06  2.29063D-08
 f1 27  3/2 +  f2  7  3/2 -  47652600.44 C  7.68165D+08  2.02861D-06  1.40148D-08
                                         B  7.80466D+08  2.06110D-06  1.42393D-08
 f1 27  3/2 +  f2  8  3/2 -  47650622.10 C  1.07868D+10  2.84888D-05  1.96826D-07
                                         B  1.09215D+10  2.88446D-05  1.99284D-07
 f1 27  3/2 +  f2  9  3/2 -  47649544.36 C  1.31902D+10  3.48379D-05  2.40696D-07
                                         B  1.34002D+10  3.53925D-05  2.44527D-07
 f1 27  3/2 +  f2 10  3/2 -  47648104.71 C  1.04084D+10  2.74922D-05  1.89950D-07
                                         B  1.05261D+10  2.78032D-05  1.92099D-07
 f1 27  3/2 +  f2 11  3/2 -  47646696.74 C  4.55283D+10  1.20264D-04  8.30954D-07
                                         B  4.61576D+10  1.21926D-04  8.42438D-07
 f1 27  3/2 +  f2 12  3/2 -  47645178.83 C  3.40867D+10  9.00462D-05  6.22189D-07
                                         B  3.45124D+10  9.11707D-05  6.29958D-07
 f1 27  3/2 +  f2 13  3/2 -  47643435.23 C  5.23055D+09  1.38184D-05  9.54841D-08
                                         B  5.29572D+09  1.39906D-05  9.66739D-08
 f1 27  3/2 +  f2 14  3/2 -  47642864.04 C  3.19699D+10  8.44624D-05  5.83635D-07
                                         B  3.24131D+10  8.56334D-05  5.91726D-07
 f1 27  3/2 +  f2 15  3/2 -  47640271.35 C  3.24818D+07  8.58240D-08  5.93076D-10
                                         B  3.06730D+07  8.10448D-08  5.60049D-10
 f1 27  3/2 +  f2 16  3/2 -  47639219.92 C  8.91477D+10  2.35559D-04  1.62783D-06
                                         B  9.02619D+10  2.38503D-04  1.64818D-06
 f1 27  3/2 +  f2 17  3/2 -  47637369.89 C  3.73223D+10  9.86259D-05  6.81583D-07
                                         B  3.77399D+10  9.97293D-05  6.89209D-07
 f1 27  3/2 +  f2 18  3/2 -  47635251.64 C  1.49530D+11  3.95174D-04  2.73109D-06
                                         B  1.51295D+11  3.99839D-04  2.76333D-06
 f1 27  3/2 +  f2 19  3/2 -  47634981.48 C  5.71148D+10  1.50943D-04  1.04319D-06
                                         B  5.78378D+10  1.52854D-04  1.05640D-06
 f1 27  3/2 +  f2 20  3/2 -  47632373.53 C  8.22853D+10  2.17488D-04  1.50317D-06
                                         B  8.32384D+10  2.20007D-04  1.52058D-06
 f1 27  3/2 +  f2 21  3/2 -  47629649.36 C  5.42551D+10  1.43418D-04  9.91293D-07
                                         B  5.49409D+10  1.45231D-04  1.00382D-06
 f1 27  3/2 +  f2 22  3/2 -  47626816.31 C  4.09640D+10  1.08297D-04  7.48585D-07
                                         B  4.15194D+10  1.09765D-04  7.58735D-07
 f1 27  3/2 +  f2 23  3/2 -  47626581.16 C  1.51706D+11  4.01071D-04  2.77234D-06
                                         B  1.53597D+11  4.06070D-04  2.80690D-06
 f1 27  3/2 +  f2 24  3/2 -  47625522.74 C  2.90236D+09  7.67344D-06  5.30427D-08
                                         B  2.94066D+09  7.77470D-06  5.37427D-08
 f1 27  3/2 +  f2 25  3/2 -  47624403.99 C  4.55454D+10  1.20421D-04  8.32432D-07
                                         B  4.61757D+10  1.22088D-04  8.43954D-07
 f1 27  3/2 +  f2 26  3/2 -  47622785.00 C  1.66189D+10  4.39430D-05  3.03774D-07
                                         B  1.68207D+10  4.44768D-05  3.07464D-07
 f1 27  3/2 +  f2 27  3/2 -  47622385.87 C  1.30307D+10  3.44559D-05  2.38193D-07
                                         B  1.31407D+10  3.47466D-05  2.40202D-07
 f1 27  3/2 +  f2 28  3/2 -  47619651.22 C  4.59894D+11  1.21619D-03  8.40799D-06
                                         B  4.65267D+11  1.23040D-03  8.50623D-06
 f1 27  3/2 +  f2 29  3/2 -  47618988.51 C  1.23490D+11  3.26579D-04  2.25779D-06
                                         B  1.24700D+11  3.29780D-04  2.27992D-06
 f1 27  3/2 +  f2 30  3/2 -  47614288.98 C  1.36657D+11  3.61473D-04  2.49928D-06
                                         B  1.38147D+11  3.65414D-04  2.52652D-06
 f1 27  3/2 +  f2 31  3/2 -  47609917.60 C  1.25436D+11  3.31853D-04  2.29469D-06
                                         B  1.26846D+11  3.35582D-04  2.32047D-06
 f1 27  3/2 +  f2 32  3/2 -  47609440.02 C  3.40134D+10  8.99874D-05  6.22249D-07
                                         B  3.44058D+10  9.10257D-05  6.29429D-07
 f1 28  3/2 +  f2  1  3/2 -  47688903.33 C  6.57624D+06  1.73405D-08  1.19707D-10
                                         B  6.69158D+06  1.76446D-08  1.21806D-10
 f1 28  3/2 +  f2  2  3/2 -  47682843.54 C  1.92855D+08  5.08657D-07  3.51187D-09
                                         B  1.96268D+08  5.17657D-07  3.57401D-09
 f1 28  3/2 +  f2  3  3/2 -  47669659.84 C  1.08488D+09  2.86296D-06  1.97719D-08
                                         B  1.09964D+09  2.90190D-06  2.00409D-08
 f1 28  3/2 +  f2  4  3/2 -  47660950.44 C  1.24223D+09  3.27940D-06  2.26520D-08
                                         B  1.25819D+09  3.32154D-06  2.29431D-08
 f1 28  3/2 +  f2  5  3/2 -  47659724.54 C  4.88759D+07  1.29036D-07  8.91320D-10
                                         B  4.94142D+07  1.30457D-07  9.01136D-10
 f1 28  3/2 +  f2  6  3/2 -  47659210.39 C  2.80089D+09  7.39469D-06  5.10798D-08
                                         B  2.83854D+09  7.49410D-06  5.17664D-08
 f1 28  3/2 +  f2  7  3/2 -  47656261.69 C  8.50133D+08  2.24473D-06  1.55067D-08
                                         B  8.59009D+08  2.26817D-06  1.56686D-08
 f1 28  3/2 +  f2  8  3/2 -  47654283.35 C  1.70482D+06  4.50186D-09  3.11004D-11
                                         B  1.70869D+06  4.51208D-09  3.11710D-11
 f1 28  3/2 +  f2  9  3/2 -  47653205.61 C  2.88700D+09  7.62397D-06  5.26701D-08
                                         B  2.92760D+09  7.73116D-06  5.34107D-08
 f1 28  3/2 +  f2 10  3/2 -  47651765.96 C  1.40341D+09  3.70633D-06  2.56059D-08
                                         B  1.42042D+09  3.75126D-06  2.59163D-08
 f1 28  3/2 +  f2 11  3/2 -  47650357.98 C  1.89105D+10  4.99445D-05  3.45062D-07
                                         B  1.91686D+10  5.06262D-05  3.49772D-07
 f1 28  3/2 +  f2 12  3/2 -  47648840.08 C  2.72747D+11  7.20399D-04  4.97733D-06
                                         B  2.76301D+11  7.29786D-04  5.04218D-06
 f1 28  3/2 +  f2 13  3/2 -  47647096.48 C  2.20505D+08  5.82457D-07  4.02441D-09
                                         B  2.22101D+08  5.86672D-07  4.05354D-09
 f1 28  3/2 +  f2 14  3/2 -  47646525.29 C  1.25887D+11  3.32533D-04  2.29763D-06
                                         B  1.27521D+11  3.36849D-04  2.32745D-06
 f1 28  3/2 +  f2 15  3/2 -  47643932.60 C  1.56338D+09  4.13018D-06  2.85388D-08
                                         B  1.56773D+09  4.14165D-06  2.86182D-08
 f1 28  3/2 +  f2 16  3/2 -  47642881.17 C  3.16346D+10  8.35765D-05  5.77513D-07
                                         B  3.20555D+10  8.46885D-05  5.85197D-07
 f1 28  3/2 +  f2 17  3/2 -  47641031.14 C  2.79672D+10  7.38931D-05  5.10621D-07
                                         B  2.82946D+10  7.47582D-05  5.16599D-07
 f1 28  3/2 +  f2 18  3/2 -  47638912.88 C  5.85710D+09  1.54766D-05  1.06952D-07
                                         B  5.94461D+09  1.57079D-05  1.08550D-07
 f1 28  3/2 +  f2 19  3/2 -  47638642.72 C  1.58903D+10  4.19885D-05  2.90166D-07
                                         B  1.60603D+10  4.24377D-05  2.93270D-07
 f1 28  3/2 +  f2 20  3/2 -  47636034.77 C  2.69693D+10  7.12715D-05  4.92556D-07
                                         B  2.72788D+10  7.20894D-05  4.98209D-07
 f1 28  3/2 +  f2 21  3/2 -  47633310.61 C  9.47861D+10  2.50519D-04  1.73143D-06
                                         B  9.59239D+10  2.53526D-04  1.75222D-06
 f1 28  3/2 +  f2 22  3/2 -  47630477.56 C  7.57309D+07  2.00180D-07  1.38360D-09
                                         B  7.50648D+07  1.98420D-07  1.37143D-09
 f1 28  3/2 +  f2 23  3/2 -  47630242.41 C  3.90632D+10  1.03257D-04  7.13694D-07
                                         B  3.95815D+10  1.04627D-04  7.23165D-07
 f1 28  3/2 +  f2 24  3/2 -  47629183.99 C  9.57828D+09  2.53197D-05  1.75009D-07
                                         B  9.70788D+09  2.56623D-05  1.77377D-07
 f1 28  3/2 +  f2 25  3/2 -  47628065.24 C  7.52271D+10  1.98869D-04  1.37461D-06
                                         B  7.60547D+10  2.01057D-04  1.38973D-06
 f1 28  3/2 +  f2 26  3/2 -  47626446.24 C  2.01995D+09  5.34024D-06  3.69138D-08
                                         B  2.04085D+09  5.39552D-06  3.72959D-08
 f1 28  3/2 +  f2 27  3/2 -  47626047.12 C  6.52634D+10  1.72543D-04  1.19269D-06
                                         B  6.61158D+10  1.74797D-04  1.20827D-06
 f1 28  3/2 +  f2 28  3/2 -  47623312.46 C  4.53253D+11  1.19845D-03  8.28467D-06
                                         B  4.58578D+11  1.21253D-03  8.38200D-06
 f1 28  3/2 +  f2 29  3/2 -  47622649.76 C  1.32085D+11  3.49257D-04  2.41439D-06
                                         B  1.33552D+11  3.53134D-04  2.44119D-06
 f1 28  3/2 +  f2 30  3/2 -  47617950.22 C  3.53891D+10  9.35936D-05  6.47069D-07
                                         B  3.58229D+10  9.47408D-05  6.55001D-07
 f1 28  3/2 +  f2 31  3/2 -  47613578.85 C  1.27013D+11  3.35973D-04  2.32300D-06
                                         B  1.28467D+11  3.39818D-04  2.34959D-06
 f1 28  3/2 +  f2 32  3/2 -  47613101.26 C  1.71288D+06  4.53098D-09  3.13286D-11
                                         B  1.80088D+06  4.76375D-09  3.29381D-11
 f1  1  3/2 +  f2  1  5/2 -  47573359.70 C  1.38634D+13  3.67333D-02  2.54198D-04
                                         B  1.39754D+13  3.70301D-02  2.56251D-04
 f1  1  3/2 +  f2  2  5/2 -  47567387.08 C  4.96894D+13  1.31693D-01  9.11443D-04
                                         B  5.00952D+13  1.32768D-01  9.18885D-04
 f1  1  3/2 +  f2  3  5/2 -  47547415.39 C  1.36946D+07  3.63255D-08  2.51513D-10
                                         B  1.43057D+07  3.79466D-08  2.62737D-10
 f1  1  3/2 +  f2  4  5/2 -  47543552.86 C  1.85952D+11  4.93327D-04  3.41600D-06
                                         B  1.87167D+11  4.96552D-04  3.43834D-06
 f1  1  3/2 +  f2  5  5/2 -  47541187.86 C  3.40070D+10  9.02289D-05  6.24815D-07
                                         B  3.42264D+10  9.08112D-05  6.28847D-07
 f1  1  3/2 +  f2  6  5/2 -  47539559.94 C  4.96899D+07  1.31849D-07  9.13054D-10
                                         B  4.97877D+07  1.32108D-07  9.14849D-10
 f1  1  3/2 +  f2  7  5/2 -  47537192.08 C  1.31319D+10  3.48480D-05  2.41335D-07
                                         B  1.33621D+10  3.54590D-05  2.45566D-07
 f1  1  3/2 +  f2  8  5/2 -  47535361.56 C  2.37222D+10  6.29562D-05  4.36011D-07
                                         B  2.38647D+10  6.33346D-05  4.38631D-07
 f1  1  3/2 +  f2  9  5/2 -  47533356.09 C  1.36339D+12  3.61859D-03  2.50620D-05
                                         B  1.37796D+12  3.65726D-03  2.53299D-05
 f1  1  3/2 +  f2 10  5/2 -  47531775.25 C  9.96803D+10  2.64581D-04  1.83253D-06
                                         B  1.00592D+11  2.67000D-04  1.84928D-06
 f1  1  3/2 +  f2 11  5/2 -  47530217.76 C  9.00530D+10  2.39043D-04  1.65570D-06
                                         B  9.15828D+10  2.43104D-04  1.68383D-06
 f1  1  3/2 +  f2 12  5/2 -  47528517.88 C  5.98915D+11  1.58992D-03  1.10127D-05
                                         B  6.07547D+11  1.61283D-03  1.11715D-05
 f1  1  3/2 +  f2 13  5/2 -  47527732.71 C  2.19437D+12  5.82552D-03  4.03518D-05
                                         B  2.22737D+12  5.91310D-03  4.09585D-05
 f1  1  3/2 +  f2 14  5/2 -  47526917.03 C  9.17355D+09  2.43543D-05  1.68699D-07
                                         B  9.21647D+09  2.44683D-05  1.69488D-07
 f1  1  3/2 +  f2 15  5/2 -  47525422.69 C  7.84823D+10  2.08371D-04  1.44340D-06
                                         B  7.98174D+10  2.11916D-04  1.46796D-06
 f1  1  3/2 +  f2 16  5/2 -  47524714.83 C  3.36576D+10  8.93639D-05  6.19039D-07
                                         B  3.39177D+10  9.00545D-05  6.23823D-07
 f1  1  3/2 +  f2 17  5/2 -  47523215.24 C  7.52728D+08  1.99868D-06  1.38457D-08
                                         B  7.70103D+08  2.04482D-06  1.41653D-08
 f1  1  3/2 +  f2 18  5/2 -  47522758.40 C  7.39954D+10  1.96480D-04  1.36111D-06
                                         B  7.49961D+10  1.99138D-04  1.37952D-06
 f1  1  3/2 +  f2 19  5/2 -  47521582.20 C  3.44208D+09  9.14022D-06  6.33201D-08
                                         B  3.48584D+09  9.25642D-06  6.41250D-08
 f1  1  3/2 +  f2 20  5/2 -  47518599.45 C  8.57407D+10  2.27708D-04  1.57757D-06
                                         B  8.67306D+10  2.30336D-04  1.59579D-06
 f1  1  3/2 +  f2 21  5/2 -  47517120.21 C  4.04506D+09  1.07434D-05  7.44335D-08
                                         B  4.08871D+09  1.08593D-05  7.52366D-08
 f1  1  3/2 +  f2 22  5/2 -  47515224.37 C  2.90978D+11  7.72880D-04  5.35494D-06
                                         B  2.94312D+11  7.81735D-04  5.41629D-06
 f1  1  3/2 +  f2 23  5/2 -  47512868.72 C  2.76946D+10  7.35684D-05  5.09748D-07
                                         B  2.80035D+10  7.43888D-05  5.15433D-07
 f1  1  3/2 +  f2 24  5/2 -  47511396.76 C  6.53254D+09  1.73542D-05  1.20249D-07
                                         B  6.60507D+09  1.75469D-05  1.21584D-07
 f1  1  3/2 +  f2 25  5/2 -  47510679.57 C  1.82681D+09  4.85319D-06  3.36288D-08
                                         B  1.84787D+09  4.90915D-06  3.40166D-08
 f1  1  3/2 +  f2 26  5/2 -  47509853.56 C  1.35987D+11  3.61285D-04  2.50346D-06
                                         B  1.37471D+11  3.65225D-04  2.53077D-06
 f1  1  3/2 +  f2 27  5/2 -  47506241.86 C  8.18147D+09  2.17394D-05  1.50651D-07
                                         B  8.26364D+09  2.19578D-05  1.52164D-07
 f1  1  3/2 +  f2 28  5/2 -  47505496.18 C  1.16242D+10  3.08883D-05  2.14055D-07
                                         B  1.17334D+10  3.11783D-05  2.16065D-07
 f1  1  3/2 +  f2 29  5/2 -  47504676.75 C  4.67698D+10  1.24283D-04  8.61291D-07
                                         B  4.72542D+10  1.25570D-04  8.70211D-07
 f1  1  3/2 +  f2 30  5/2 -  47503146.27 C  6.21093D+10  1.65055D-04  1.14389D-06
                                         B  6.27278D+10  1.66699D-04  1.15528D-06
 f1  1  3/2 +  f2 31  5/2 -  47501979.28 C  6.89899D+08  1.83350D-06  1.27070D-08
                                         B  6.98260D+08  1.85572D-06  1.28610D-08
 f1  1  3/2 +  f2 32  5/2 -  47499952.16 C  3.43488D+11  9.12942D-04  6.32741D-06
                                         B  3.46772D+11  9.21669D-04  6.38789D-06
 f1  1  3/2 +  f2 33  5/2 -  47499090.96 C  1.80134D+11  4.78786D-04  3.31843D-06
                                         B  1.81846D+11  4.83338D-04  3.34997D-06
 f1  1  3/2 +  f2 34  5/2 -  47496311.88 C  6.51200D+11  1.73106D-03  1.19985D-05
                                         B  6.57537D+11  1.74791D-03  1.21153D-05
 f1  1  3/2 +  f2 35  5/2 -  47495283.00 C  4.13355D+07  1.09885D-07  7.61666D-10
                                         B  4.29086D+07  1.14067D-07  7.90654D-10
 f1  1  3/2 +  f2 36  5/2 -  47494141.51 C  8.89023D+11  2.36347D-03  1.63827D-05
                                         B  8.95744D+11  2.38134D-03  1.65066D-05
 f1  1  3/2 +  f2 37  5/2 -  47490665.36 C  2.94849D+10  7.83972D-05  5.43460D-07
                                         B  2.97318D+10  7.90536D-05  5.48011D-07
 f1  1  3/2 +  f2 38  5/2 -  47489275.63 C  3.41525D+11  9.08134D-04  6.29549D-06
                                         B  3.44251D+11  9.15380D-04  6.34573D-06
 f1  1  3/2 +  f2 39  5/2 -  47489124.52 C  3.14874D+11  8.37272D-04  5.80427D-06
                                         B  3.17346D+11  8.43844D-04  5.84983D-06
 f1  1  3/2 +  f2 40  5/2 -  47487835.27 C  3.26199D+09  8.67431D-06  6.01351D-08
                                         B  3.31760D+09  8.82219D-06  6.11603D-08
 f1  1  3/2 +  f2 41  5/2 -  47484733.20 C  1.52436D+11  4.05413D-04  2.81073D-06
                                         B  1.53151D+11  4.07315D-04  2.82392D-06
 f1  1  3/2 +  f2 42  5/2 -  47483183.69 C  1.81685D+12  4.83233D-03  3.35036D-05
                                         B  1.83158D+12  4.87151D-03  3.37753D-05
 f1  1  3/2 +  f2 43  5/2 -  47480942.24 C  1.92826D+12  5.12915D-03  3.55633D-05
                                         B  1.94337D+12  5.16934D-03  3.58419D-05
 f1  1  3/2 +  f2 44  5/2 -  47479960.85 C  7.05385D+11  1.87639D-03  1.30103D-05
                                         B  7.11951D+11  1.89386D-03  1.31314D-05
 f1  1  3/2 +  f2 45  5/2 -  47478932.00 C  3.05005D+12  8.11376D-03  5.62596D-05
                                         B  3.07498D+12  8.18009D-03  5.67195D-05
 f1  2  3/2 +  f2  1  5/2 -  47599451.78 C  6.18664D+07  1.63745D-07  1.13251D-09
                                         B  6.24672D+07  1.65335D-07  1.14351D-09
 f1  2  3/2 +  f2  2  5/2 -  47593479.16 C  5.39699D+06  1.42881D-08  9.88331D-11
                                         B  5.44754D+06  1.44219D-08  9.97589D-11
 f1  2  3/2 +  f2  3  5/2 -  47573507.48 C  7.94880D+13  2.10615D-01  1.45747D-03
                                         B  8.02405D+13  2.12609D-01  1.47127D-03
 f1  2  3/2 +  f2  4  5/2 -  47569644.95 C  2.02280D+09  5.36057D-06  3.70985D-08
                                         B  2.04099D+09  5.40877D-06  3.74321D-08
 f1  2  3/2 +  f2  5  5/2 -  47567279.94 C  8.01979D+10  2.12551D-04  1.47106D-06
                                         B  8.08976D+10  2.14406D-04  1.48390D-06
 f1  2  3/2 +  f2  6  5/2 -  47565652.03 C  3.65314D+12  9.68270D-03  6.70160D-05
                                         B  3.68767D+12  9.77423D-03  6.76495D-05
 f1  2  3/2 +  f2  7  5/2 -  47563284.16 C  9.39837D+11  2.49130D-03  1.72437D-05
                                         B  9.47924D+11  2.51274D-03  1.73921D-05
 f1  2  3/2 +  f2  8  5/2 -  47561453.64 C  2.38034D+11  6.31025D-04  4.36784D-06
                                         B  2.40140D+11  6.36607D-04  4.40648D-06
 f1  2  3/2 +  f2  9  5/2 -  47559448.18 C  1.35372D+11  3.58901D-04  2.48435D-06
                                         B  1.36666D+11  3.62331D-04  2.50810D-06
 f1  2  3/2 +  f2 10  5/2 -  47557867.34 C  3.49966D+12  9.27895D-03  6.42321D-05
                                         B  3.53152D+12  9.36343D-03  6.48169D-05
 f1  2  3/2 +  f2 11  5/2 -  47556309.85 C  8.14402D+11  2.15944D-03  1.49488D-05
                                         B  8.22186D+11  2.18008D-03  1.50917D-05
 f1  2  3/2 +  f2 12  5/2 -  47554609.96 C  8.55810D+11  2.26939D-03  1.57106D-05
                                         B  8.63973D+11  2.29104D-03  1.58604D-05
 f1  2  3/2 +  f2 13  5/2 -  47553824.80 C  8.27825D+10  2.19526D-04  1.51976D-06
                                         B  8.35352D+10  2.21522D-04  1.53358D-06
 f1  2  3/2 +  f2 14  5/2 -  47553009.12 C  1.11251D+12  2.95031D-03  2.04251D-05
                                         B  1.12298D+12  2.97807D-03  2.06173D-05
 f1  2  3/2 +  f2 15  5/2 -  47551514.77 C  7.72768D+12  2.04945D-02  1.41889D-04
                                         B  7.80162D+12  2.06906D-02  1.43247D-04
 f1  2  3/2 +  f2 16  5/2 -  47550806.92 C  8.09327D+12  2.14647D-02  1.48608D-04
                                         B  8.17136D+12  2.16719D-02  1.50042D-04
 f1  2  3/2 +  f2 17  5/2 -  47549307.33 C  9.40716D+12  2.49510D-02  1.72750D-04
                                         B  9.49607D+12  2.51868D-02  1.74383D-04
 f1  2  3/2 +  f2 18  5/2 -  47548850.48 C  1.80759D+13  4.79444D-02  3.31951D-04
                                         B  1.82468D+13  4.83975D-02  3.35088D-04
 f1  2  3/2 +  f2 19  5/2 -  47547674.29 C  1.06593D+12  2.82739D-03  1.95764D-05
                                         B  1.07627D+12  2.85482D-03  1.97663D-05
 f1  2  3/2 +  f2 20  5/2 -  47544691.54 C  2.78927D+11  7.39953D-04  5.12363D-06
                                         B  2.81352D+11  7.46386D-04  5.16817D-06
 f1  2  3/2 +  f2 21  5/2 -  47543212.30 C  2.95484D+11  7.83925D-04  5.42827D-06
                                         B  2.98229D+11  7.91207D-04  5.47869D-06
 f1  2  3/2 +  f2 22  5/2 -  47541316.46 C  5.97317D+10  1.58482D-04  1.09745D-06
                                         B  6.04677D+10  1.60435D-04  1.11097D-06
 f1  2  3/2 +  f2 23  5/2 -  47538960.81 C  1.87437D+12  4.97364D-03  3.44429D-05
                                         B  1.89039D+12  5.01615D-03  3.47373D-05
 f1  2  3/2 +  f2 24  5/2 -  47537488.84 C  4.63413D+12  1.22974D-02  8.51634D-05
                                         B  4.67760D+12  1.24128D-02  8.59623D-05
 f1  2  3/2 +  f2 25  5/2 -  47536771.66 C  1.09937D+13  2.91745D-02  2.02045D-04
                                         B  1.10958D+13  2.94454D-02  2.03922D-04
 f1  2  3/2 +  f2 26  5/2 -  47535945.65 C  2.74706D+11  7.29023D-04  5.04887D-06
                                         B  2.77145D+11  7.35496D-04  5.09370D-06
 f1  2  3/2 +  f2 27  5/2 -  47532333.95 C  2.18096D+11  5.78879D-04  4.00935D-06
                                         B  2.20318D+11  5.84775D-04  4.05019D-06
 f1  2  3/2 +  f2 28  5/2 -  47531588.27 C  2.02206D+11  5.36718D-04  3.71740D-06
                                         B  2.04244D+11  5.42127D-04  3.75487D-06
 f1  2  3/2 +  f2 29  5/2 -  47530768.84 C  1.23758D+11  3.28505D-04  2.27532D-06
                                         B  1.25315D+11  3.32637D-04  2.30394D-06
 f1  2  3/2 +  f2 30  5/2 -  47529238.36 C  5.57760D+10  1.48062D-04  1.02555D-06
                                         B  5.62631D+10  1.49355D-04  1.03451D-06
 f1  2  3/2 +  f2 31  5/2 -  47528071.36 C  1.22880D+12  3.26210D-03  2.25956D-05
                                         B  1.24049D+12  3.29315D-03  2.28106D-05
 f1  2  3/2 +  f2 32  5/2 -  47526044.25 C  1.87256D+12  4.97152D-03  3.44376D-05
                                         B  1.88994D+12  5.01766D-03  3.47573D-05
 f1  2  3/2 +  f2 33  5/2 -  47525183.05 C  1.87862D+11  4.98781D-04  3.45511D-06
                                         B  1.89674D+11  5.03592D-04  3.48843D-06
 f1  2  3/2 +  f2 34  5/2 -  47522403.97 C  1.29747D+12  3.44523D-03  2.38669D-05
                                         B  1.30967D+12  3.47763D-03  2.40913D-05
 f1  2  3/2 +  f2 35  5/2 -  47521375.08 C  6.02960D+12  1.60114D-02  1.10921D-04
                                         B  6.08658D+12  1.61627D-02  1.11970D-04
 f1  2  3/2 +  f2 36  5/2 -  47520233.60 C  3.64597D+06  9.68218D-09  6.70765D-11
                                         B  3.72514D+06  9.89243D-09  6.85330D-11
 f1  2  3/2 +  f2 37  5/2 -  47516757.44 C  1.09108D+11  2.89789D-04  2.00776D-06
                                         B  1.10208D+11  2.92709D-04  2.02799D-06
 f1  2  3/2 +  f2 38  5/2 -  47515367.72 C  1.08391D+11  2.87902D-04  1.99474D-06
                                         B  1.09598D+11  2.91107D-04  2.01695D-06
 f1  2  3/2 +  f2 39  5/2 -  47515216.61 C  8.58209D+10  2.27953D-04  1.57939D-06
                                         B  8.65931D+10  2.30004D-04  1.59360D-06
 f1  2  3/2 +  f2 40  5/2 -  47513927.36 C  1.06111D+12  2.81861D-03  1.95295D-05
                                         B  1.07157D+12  2.84640D-03  1.97220D-05
 f1  2  3/2 +  f2 41  5/2 -  47510825.29 C  5.81202D+10  1.54405D-04  1.06990D-06
                                         B  5.86981D+10  1.55940D-04  1.08054D-06
 f1  2  3/2 +  f2 42  5/2 -  47509275.78 C  4.90594D+11  1.30342D-03  9.03193D-06
                                         B  4.95281D+11  1.31587D-03  9.11821D-06
 f1  2  3/2 +  f2 43  5/2 -  47507034.33 C  2.73727D+11  7.27309D-04  5.04007D-06
                                         B  2.76499D+11  7.34676D-04  5.09112D-06
 f1  2  3/2 +  f2 44  5/2 -  47506052.93 C  5.47626D+10  1.45514D-04  1.00839D-06
                                         B  5.52456D+10  1.46797D-04  1.01729D-06
 f1  2  3/2 +  f2 45  5/2 -  47505024.08 C  3.31827D+12  8.81760D-03  6.11063D-05
                                         B  3.34984D+12  8.90148D-03  6.16876D-05
 f1  3  3/2 +  f2  1  5/2 -  47605094.41 C  5.63782D+12  1.49184D-02  1.03168D-04
                                         B  5.69762D+12  1.50766D-02  1.04262D-04
 f1  3  3/2 +  f2  2  5/2 -  47599121.79 C  4.48944D+12  1.18826D-02  8.21842D-05
                                         B  4.53614D+12  1.20062D-02  8.30391D-05
 f1  3  3/2 +  f2  3  5/2 -  47579150.11 C  1.58695D+10  4.20385D-05  2.90875D-07
                                         B  1.60299D+10  4.24635D-05  2.93816D-07
 f1  3  3/2 +  f2  4  5/2 -  47575287.58 C  1.25844D+14  3.33417D-01  2.30718D-03
                                         B  1.27017D+14  3.36524D-01  2.32868D-03
 f1  3  3/2 +  f2  5  5/2 -  47572922.57 C  3.80105D+13  1.00717D-01  6.96976D-04
                                         B  3.83692D+13  1.01667D-01  7.03552D-04
 f1  3  3/2 +  f2  6  5/2 -  47571294.66 C  8.84141D+11  2.34288D-03  1.62136D-05
                                         B  8.92379D+11  2.36471D-03  1.63647D-05
 f1  3  3/2 +  f2  7  5/2 -  47568926.79 C  1.37238D+13  3.63702D-02  2.51709D-04
                                         B  1.38494D+13  3.67032D-02  2.54013D-04
 f1  3  3/2 +  f2  8  5/2 -  47567096.27 C  6.09657D+12  1.61581D-02  1.11830D-04
                                         B  6.15222D+12  1.63056D-02  1.12851D-04
 f1  3  3/2 +  f2  9  5/2 -  47565090.81 C  2.07440D+13  5.49836D-02  3.80558D-04
                                         B  2.09279D+13  5.54712D-02  3.83933D-04
 f1  3  3/2 +  f2 10  5/2 -  47563509.97 C  7.65042D+11  2.02794D-03  1.40364D-05
                                         B  7.71826D+11  2.04592D-03  1.41609D-05
 f1  3  3/2 +  f2 11  5/2 -  47561952.48 C  1.23190D+12  3.26568D-03  2.26042D-05
                                         B  1.24269D+12  3.29428D-03  2.28022D-05
 f1  3  3/2 +  f2 12  5/2 -  47560252.59 C  1.61452D+11  4.28030D-04  2.96282D-06
                                         B  1.62995D+11  4.32119D-04  2.99113D-06
 f1  3  3/2 +  f2 13  5/2 -  47559467.43 C  4.71323D+09  1.24958D-05  8.64970D-08
                                         B  4.74048D+09  1.25680D-05  8.69971D-08
 f1  3  3/2 +  f2 14  5/2 -  47558651.75 C  1.13945D+12  3.02101D-03  2.09122D-05
                                         B  1.14844D+12  3.04485D-03  2.10771D-05
 f1  3  3/2 +  f2 15  5/2 -  47557157.40 C  6.67429D+11  1.76967D-03  1.22504D-05
                                         B  6.73332D+11  1.78532D-03  1.23588D-05
 f1  3  3/2 +  f2 16  5/2 -  47556449.55 C  6.86229D+09  1.81957D-05  1.25960D-07
                                         B  7.00210D+09  1.85664D-05  1.28527D-07
 f1  3  3/2 +  f2 17  5/2 -  47554949.96 C  1.20414D+11  3.19304D-04  2.21047D-06
                                         B  1.21353D+11  3.21792D-04  2.22769D-06
 f1  3  3/2 +  f2 18  5/2 -  47554493.11 C  6.55503D+10  1.73824D-04  1.20335D-06
                                         B  6.60584D+10  1.75171D-04  1.21268D-06
 f1  3  3/2 +  f2 19  5/2 -  47553316.92 C  5.79210D+11  1.53600D-03  1.06338D-05
                                         B  5.84212D+11  1.54927D-03  1.07256D-05
 f1  3  3/2 +  f2 20  5/2 -  47550334.17 C  1.42159D+11  3.77038D-04  2.61040D-06
                                         B  1.43274D+11  3.79994D-04  2.63087D-06
 f1  3  3/2 +  f2 21  5/2 -  47548854.93 C  3.00412D+12  7.96811D-03  5.51685D-05
                                         B  3.02818D+12  8.03192D-03  5.56103D-05
 f1  3  3/2 +  f2 22  5/2 -  47546959.09 C  5.64687D+09  1.49789D-05  1.03713D-07
                                         B  5.68672D+09  1.50846D-05  1.04445D-07
 f1  3  3/2 +  f2 23  5/2 -  47544603.44 C  3.65223D+11  9.68889D-04  6.70885D-06
                                         B  3.68067D+11  9.76432D-04  6.76108D-06
 f1  3  3/2 +  f2 24  5/2 -  47543131.47 C  1.11728D+11  2.96417D-04  2.05254D-06
                                         B  1.12608D+11  2.98751D-04  2.06870D-06
 f1  3  3/2 +  f2 25  5/2 -  47542414.29 C  4.10108D+09  1.08806D-05  7.53438D-08
                                         B  4.12291D+09  1.09385D-05  7.57450D-08
 f1  3  3/2 +  f2 26  5/2 -  47541588.28 C  2.18929D+08  5.80863D-07  4.02231D-09
                                         B  2.28936D+08  6.07413D-07  4.20616D-09
 f1  3  3/2 +  f2 27  5/2 -  47537976.58 C  2.03846D+11  5.40926D-04  3.74604D-06
                                         B  2.05414D+11  5.45087D-04  3.77486D-06
 f1  3  3/2 +  f2 28  5/2 -  47537230.90 C  1.32562D+10  3.51777D-05  2.43618D-07
                                         B  1.32521D+10  3.51671D-05  2.43544D-07
 f1  3  3/2 +  f2 29  5/2 -  47536411.47 C  2.95991D+11  7.85494D-04  5.43992D-06
                                         B  2.98581D+11  7.92369D-04  5.48753D-06
 f1  3  3/2 +  f2 30  5/2 -  47534880.99 C  4.53409D+11  1.20333D-03  8.33387D-06
                                         B  4.57055D+11  1.21300D-03  8.40088D-06
 f1  3  3/2 +  f2 31  5/2 -  47533713.99 C  1.42544D+12  3.78324D-03  2.62022D-05
                                         B  1.43846D+12  3.81780D-03  2.64416D-05
 f1  3  3/2 +  f2 32  5/2 -  47531686.88 C  1.09648D+12  2.91040D-03  2.01579D-05
                                         B  1.10612D+12  2.93599D-03  2.03351D-05
 f1  3  3/2 +  f2 33  5/2 -  47530825.68 C  7.22162D+11  1.91691D-03  1.32771D-05
                                         B  7.28614D+11  1.93404D-03  1.33957D-05
 f1  3  3/2 +  f2 34  5/2 -  47528046.60 C  5.89487D+08  1.56492D-06  1.08397D-08
                                         B  6.01378D+08  1.59649D-06  1.10584D-08
 f1  3  3/2 +  f2 35  5/2 -  47527017.71 C  4.78551D+07  1.27047D-07  8.80034D-10
                                         B  4.71204D+07  1.25097D-07  8.66524D-10
 f1  3  3/2 +  f2 36  5/2 -  47525876.23 C  1.79873D+12  4.77556D-03  3.30803D-05
                                         B  1.81149D+12  4.80944D-03  3.33150D-05
 f1  3  3/2 +  f2 37  5/2 -  47522400.07 C  1.44555D+11  3.83843D-04  2.65907D-06
                                         B  1.45666D+11  3.86793D-04  2.67951D-06
 f1  3  3/2 +  f2 38  5/2 -  47521010.35 C  1.34367D+10  3.56811D-05  2.47188D-07
                                         B  1.35661D+10  3.60247D-05  2.49569D-07
 f1  3  3/2 +  f2 39  5/2 -  47520859.24 C  3.96102D+11  1.05185D-03  7.28697D-06
                                         B  3.99245D+11  1.06020D-03  7.34480D-06
 f1  3  3/2 +  f2 40  5/2 -  47519569.99 C  2.82945D+11  7.51405D-04  5.20568D-06
                                         B  2.85089D+11  7.57100D-04  5.24513D-06
 f1  3  3/2 +  f2 41  5/2 -  47516467.92 C  1.36695D+12  3.63062D-03  2.51543D-05
                                         B  1.37724D+12  3.65795D-03  2.53437D-05
 f1  3  3/2 +  f2 42  5/2 -  47514918.41 C  9.55082D+10  2.53687D-04  1.75770D-06
                                         B  9.61363D+10  2.55355D-04  1.76926D-06
 f1  3  3/2 +  f2 43  5/2 -  47512676.96 C  2.53688D+11  6.73904D-04  4.66944D-06
                                         B  2.55342D+11  6.78298D-04  4.69988D-06
 f1  3  3/2 +  f2 44  5/2 -  47511695.56 C  5.97790D+11  1.58805D-03  1.10037D-05
                                         B  6.02056D+11  1.59939D-03  1.10823D-05
 f1  3  3/2 +  f2 45  5/2 -  47510666.71 C  2.19347D+09  5.82729D-06  4.03786D-08
                                         B  2.20218D+09  5.85044D-06  4.05390D-08
 f1  4  3/2 +  f2  1  5/2 -  47605961.82 C  2.57698D+10  6.81877D-05  4.71542D-07
                                         B  2.60411D+10  6.89056D-05  4.76507D-07
 f1  4  3/2 +  f2  2  5/2 -  47599989.20 C  1.38351D+10  3.66172D-05  2.53253D-07
                                         B  1.40248D+10  3.71194D-05  2.56726D-07
 f1  4  3/2 +  f2  3  5/2 -  47580017.51 C  7.30075D+10  1.93391D-04  1.33809D-06
                                         B  7.37782D+10  1.95432D-04  1.35222D-06
 f1  4  3/2 +  f2  4  5/2 -  47576154.98 C  5.17390D+12  1.37075D-02  9.48513D-05
                                         B  5.22055D+12  1.38311D-02  9.57065D-05
 f1  4  3/2 +  f2  5  5/2 -  47573789.98 C  2.84031D+13  7.52573D-02  5.20783D-04
                                         B  2.86442D+13  7.58961D-02  5.25203D-04
 f1  4  3/2 +  f2  6  5/2 -  47572162.06 C  1.64025D+07  4.34632D-08  3.00777D-10
                                         B  1.85430D+07  4.91351D-08  3.40028D-10
 f1  4  3/2 +  f2  7  5/2 -  47569794.20 C  4.94753D+12  1.31112D-02  9.07378D-05
                                         B  4.99021D+12  1.32243D-02  9.15205D-05
 f1  4  3/2 +  f2  8  5/2 -  47567963.68 C  2.89976D+11  7.68512D-04  5.31878D-06
                                         B  2.93179D+11  7.77000D-04  5.37752D-06
 f1  4  3/2 +  f2  9  5/2 -  47565958.21 C  1.24932D+12  3.31131D-03  2.29181D-05
                                         B  1.26116D+12  3.34269D-03  2.31353D-05
 f1  4  3/2 +  f2 10  5/2 -  47564377.37 C  8.46275D+12  2.24319D-02  1.55260D-04
                                         B  8.53765D+12  2.26304D-02  1.56634D-04
 f1  4  3/2 +  f2 11  5/2 -  47562819.88 C  7.32449D+12  1.94160D-02  1.34390D-04
                                         B  7.38917D+12  1.95875D-02  1.35577D-04
 f1  4  3/2 +  f2 12  5/2 -  47561120.00 C  9.50469D+12  2.51972D-02  1.74411D-04
                                         B  9.58413D+12  2.54077D-02  1.75869D-04
 f1  4  3/2 +  f2 13  5/2 -  47560334.83 C  4.30662D+12  1.14173D-02  7.90307D-05
                                         B  4.34267D+12  1.15129D-02  7.96921D-05
 f1  4  3/2 +  f2 14  5/2 -  47559519.15 C  1.53401D+12  4.06698D-03  2.81521D-05
                                         B  1.54396D+12  4.09336D-03  2.83346D-05
 f1  4  3/2 +  f2 15  5/2 -  47558024.81 C  4.67020D+12  1.23824D-02  8.57151D-05
                                         B  4.71206D+12  1.24934D-02  8.64835D-05
 f1  4  3/2 +  f2 16  5/2 -  47557316.95 C  3.99401D+11  1.05899D-03  7.33078D-06
                                         B  4.04927D+11  1.07364D-03  7.43221D-06
 f1  4  3/2 +  f2 17  5/2 -  47555817.36 C  2.34329D+09  6.21350D-06  4.30138D-08
                                         B  2.32367D+09  6.16149D-06  4.26538D-08
 f1  4  3/2 +  f2 18  5/2 -  47555360.52 C  7.31237D+11  1.93900D-03  1.34231D-05
                                         B  7.36922D+11  1.95407D-03  1.35275D-05
 f1  4  3/2 +  f2 19  5/2 -  47554184.32 C  6.34406D+11  1.68232D-03  1.16465D-05
                                         B  6.40246D+11  1.69780D-03  1.17537D-05
 f1  4  3/2 +  f2 20  5/2 -  47551201.57 C  2.88058D+11  7.63967D-04  5.28919D-06
                                         B  2.90148D+11  7.69509D-04  5.32755D-06
 f1  4  3/2 +  f2 21  5/2 -  47549722.33 C  8.05224D+11  2.13569D-03  1.47865D-05
                                         B  8.12986D+11  2.15628D-03  1.49291D-05
 f1  4  3/2 +  f2 22  5/2 -  47547826.50 C  2.37092D+10  6.28888D-05  4.35430D-07
                                         B  2.39419D+10  6.35059D-05  4.39703D-07
 f1  4  3/2 +  f2 23  5/2 -  47545470.84 C  1.00959D+12  2.67822D-03  1.85444D-05
                                         B  1.01824D+12  2.70115D-03  1.87031D-05
 f1  4  3/2 +  f2 24  5/2 -  47543998.88 C  5.42793D+09  1.43999D-05  9.97103D-08
                                         B  5.46331D+09  1.44938D-05  1.00360D-07
 f1  4  3/2 +  f2 25  5/2 -  47543281.69 C  4.51386D+10  1.19753D-04  8.29229D-07
                                         B  4.53718D+10  1.20372D-04  8.33512D-07
 f1  4  3/2 +  f2 26  5/2 -  47542455.69 C  2.64110D+09  7.00712D-06  4.85214D-08
                                         B  2.76344D+09  7.33171D-06  5.07691D-08
 f1  4  3/2 +  f2 27  5/2 -  47538843.98 C  7.55214D+10  2.00397D-04  1.38777D-06
                                         B  7.61429D+10  2.02046D-04  1.39919D-06
 f1  4  3/2 +  f2 28  5/2 -  47538098.31 C  1.52250D+12  4.04010D-03  2.79786D-05
                                         B  1.53828D+12  4.08196D-03  2.82685D-05
 f1  4  3/2 +  f2 29  5/2 -  47537278.87 C  4.92232D+11  1.30623D-03  9.04607D-06
                                         B  4.94641D+11  1.31262D-03  9.09034D-06
 f1  4  3/2 +  f2 30  5/2 -  47535748.39 C  1.64215D+12  4.35803D-03  3.01818D-05
                                         B  1.65336D+12  4.38777D-03  3.03878D-05
 f1  4  3/2 +  f2 31  5/2 -  47534581.40 C  3.77334D+11  1.00144D-03  6.93569D-06
                                         B  3.76294D+11  9.98680D-04  6.91659D-06
 f1  4  3/2 +  f2 32  5/2 -  47532554.28 C  2.12642D+08  5.64397D-07  3.90903D-09
                                         B  1.52583D+08  4.04987D-07  2.80495D-09
 f1  4  3/2 +  f2 33  5/2 -  47531693.09 C  4.25577D+10  1.12961D-04  7.82387D-07
                                         B  4.19844D+10  1.11439D-04  7.71847D-07
 f1  4  3/2 +  f2 34  5/2 -  47528914.00 C  8.04196D+10  2.13483D-04  1.47870D-06
                                         B  8.12925D+10  2.15801D-04  1.49476D-06
 f1  4  3/2 +  f2 35  5/2 -  47527885.12 C  6.46579D+10  1.71649D-04  1.18897D-06
                                         B  6.52574D+10  1.73241D-04  1.19999D-06
 f1  4  3/2 +  f2 36  5/2 -  47526743.63 C  2.60495D+12  6.91578D-03  4.79047D-05
                                         B  2.62509D+12  6.96924D-03  4.82751D-05
 f1  4  3/2 +  f2 37  5/2 -  47523267.48 C  2.08242D+09  5.52935D-06  3.83040D-08
                                         B  2.13247D+09  5.66225D-06  3.92246D-08
 f1  4  3/2 +  f2 38  5/2 -  47521877.75 C  4.36667D+10  1.15953D-04  8.03273D-07
                                         B  4.41880D+10  1.17337D-04  8.12862D-07
 f1  4  3/2 +  f2 39  5/2 -  47521726.64 C  7.82676D+09  2.07833D-05  1.43979D-07
                                         B  8.05389D+09  2.13865D-05  1.48157D-07
 f1  4  3/2 +  f2 40  5/2 -  47520437.39 C  3.40511D+10  9.04248D-05  6.26445D-07
                                         B  3.40923D+10  9.05343D-05  6.27203D-07
 f1  4  3/2 +  f2 41  5/2 -  47517335.32 C  5.89484D+11  1.56562D-03  1.08470D-05
                                         B  5.95650D+11  1.58199D-03  1.09604D-05
 f1  4  3/2 +  f2 42  5/2 -  47515785.81 C  1.23868D+11  3.29005D-04  2.27950D-06
                                         B  1.24621D+11  3.31004D-04  2.29335D-06
 f1  4  3/2 +  f2 43  5/2 -  47513544.36 C  3.52934D+11  9.37510D-04  6.49582D-06
                                         B  3.55141D+11  9.43372D-04  6.53644D-06
 f1  4  3/2 +  f2 44  5/2 -  47512562.97 C  1.69024D+11  4.49002D-04  3.11111D-06
                                         B  1.70713D+11  4.53490D-04  3.14221D-06
 f1  4  3/2 +  f2 45  5/2 -  47511534.12 C  1.44378D+11  3.83548D-04  2.65764D-06
                                         B  1.45179D+11  3.85676D-04  2.67238D-06
 f1  5  3/2 +  f2  1  5/2 -  47608478.83 C  4.58910D+12  1.21416D-02  8.39592D-05
                                         B  4.63726D+12  1.22690D-02  8.48402D-05
 f1  5  3/2 +  f2  2  5/2 -  47602506.21 C  3.85407D+12  1.01995D-02  7.05380D-05
                                         B  3.89391D+12  1.03049D-02  7.12672D-05
 f1  5  3/2 +  f2  3  5/2 -  47582534.53 C  1.62658D+11  4.30822D-04  2.98075D-06
                                         B  1.64311D+11  4.35199D-04  3.01104D-06
 f1  5  3/2 +  f2  4  5/2 -  47578672.00 C  5.65436D+11  1.49788D-03  1.03643D-05
                                         B  5.70929D+11  1.51243D-03  1.04650D-05
 f1  5  3/2 +  f2  5  5/2 -  47576306.99 C  6.79018D+13  1.79894D-01  1.24481D-03
                                         B  6.85432D+13  1.81594D-01  1.25657D-03
 f1  5  3/2 +  f2  6  5/2 -  47574679.07 C  5.31749D+11  1.40888D-03  9.74928D-06
                                         B  5.36761D+11  1.42216D-03  9.84117D-06
 f1  5  3/2 +  f2  7  5/2 -  47572311.21 C  2.10974D+13  5.59033D-02  3.86864D-04
                                         B  2.12995D+13  5.64389D-02  3.90571D-04
 f1  5  3/2 +  f2  8  5/2 -  47570480.69 C  5.26925D+12  1.39634D-02  9.66340D-05
                                         B  5.31844D+12  1.40938D-02  9.75360D-05
 f1  5  3/2 +  f2  9  5/2 -  47568475.23 C  1.16015D+13  3.07463D-02  2.12789D-04
                                         B  1.17046D+13  3.10195D-02  2.14680D-04
 f1  5  3/2 +  f2 10  5/2 -  47566894.39 C  5.57682D+13  1.47807D-01  1.02298D-03
                                         B  5.62707D+13  1.49139D-01  1.03219D-03
 f1  5  3/2 +  f2 11  5/2 -  47565336.89 C  1.73053D+13  4.58685D-02  3.17468D-04
                                         B  1.74617D+13  4.62831D-02  3.20337D-04
 f1  5  3/2 +  f2 12  5/2 -  47563637.01 C  4.23766D+12  1.12329D-02  7.77489D-05
                                         B  4.27446D+12  1.13305D-02  7.84241D-05
 f1  5  3/2 +  f2 13  5/2 -  47562851.84 C  9.90336D+11  2.62521D-03  1.81707D-05
                                         B  9.98779D+11  2.64759D-03  1.83256D-05
 f1  5  3/2 +  f2 14  5/2 -  47562036.16 C  9.59955D+11  2.54477D-03  1.76142D-05
                                         B  9.68777D+11  2.56815D-03  1.77761D-05
 f1  5  3/2 +  f2 15  5/2 -  47560541.82 C  1.78197D+10  4.72416D-05  3.27004D-07
                                         B  1.79530D+10  4.75949D-05  3.29450D-07
 f1  5  3/2 +  f2 16  5/2 -  47559833.96 C  6.19241D+12  1.64171D-02  1.13640D-04
                                         B  6.24697D+12  1.65618D-02  1.14642D-04
 f1  5  3/2 +  f2 17  5/2 -  47558334.37 C  6.13444D+10  1.62645D-04  1.12587D-06
                                         B  6.19865D+10  1.64347D-04  1.13765D-06
 f1  5  3/2 +  f2 18  5/2 -  47557877.53 C  3.43750D+09  9.11414D-06  6.30912D-08
                                         B  3.46317D+09  9.18220D-06  6.35624D-08
 f1  5  3/2 +  f2 19  5/2 -  47556701.33 C  2.16452D+11  5.73927D-04  3.97302D-06
                                         B  2.18497D+11  5.79348D-04  4.01055D-06
 f1  5  3/2 +  f2 20  5/2 -  47553718.58 C  2.91240D+11  7.72326D-04  5.34677D-06
                                         B  2.94785D+11  7.81726D-04  5.41185D-06
 f1  5  3/2 +  f2 21  5/2 -  47552239.34 C  3.54169D+12  9.39260D-03  6.50265D-05
                                         B  3.57099D+12  9.47033D-03  6.55646D-05
 f1  5  3/2 +  f2 22  5/2 -  47550343.51 C  1.86981D+12  4.95916D-03  3.43344D-05
                                         B  1.88653D+12  5.00351D-03  3.46415D-05
 f1  5  3/2 +  f2 23  5/2 -  47547987.85 C  3.17358D+12  8.41789D-03  5.82836D-05
                                         B  3.20178D+12  8.49269D-03  5.88015D-05
 f1  5  3/2 +  f2 24  5/2 -  47546515.89 C  2.92940D+11  7.77069D-04  5.38042D-06
                                         B  2.95520D+11  7.83913D-04  5.42781D-06
 f1  5  3/2 +  f2 25  5/2 -  47545798.71 C  2.85009D+09  7.56053D-06  5.23499D-08
                                         B  2.85409D+09  7.57113D-06  5.24233D-08
 f1  5  3/2 +  f2 26  5/2 -  47544972.70 C  9.79731D+10  2.59906D-04  1.79964D-06
                                         B  9.87118D+10  2.61865D-04  1.81321D-06
 f1  5  3/2 +  f2 27  5/2 -  47541360.99 C  5.88011D+11  1.56013D-03  1.08035D-05
                                         B  5.92741D+11  1.57268D-03  1.08904D-05
 f1  5  3/2 +  f2 28  5/2 -  47540615.32 C  1.06652D+12  2.82981D-03  1.95960D-05
                                         B  1.07695D+12  2.85748D-03  1.97876D-05
 f1  5  3/2 +  f2 29  5/2 -  47539795.88 C  1.92970D+12  5.12026D-03  3.54577D-05
                                         B  1.94731D+12  5.16699D-03  3.57813D-05
 f1  5  3/2 +  f2 30  5/2 -  47538265.40 C  2.88133D+11  7.64582D-04  5.29488D-06
                                         B  2.90484D+11  7.70820D-04  5.33808D-06
 f1  5  3/2 +  f2 31  5/2 -  47537098.41 C  2.06454D+10  5.47869D-05  3.79419D-07
                                         B  2.08647D+10  5.53688D-05  3.83449D-07
 f1  5  3/2 +  f2 32  5/2 -  47535071.29 C  4.44470D+08  1.17959D-06  8.16946D-09
                                         B  4.35134D+08  1.15482D-06  7.99787D-09
 f1  5  3/2 +  f2 33  5/2 -  47534210.10 C  4.23107D+07  1.12294D-07  7.77723D-10
                                         B  4.38077D+07  1.16267D-07  8.05240D-10
 f1  5  3/2 +  f2 34  5/2 -  47531431.01 C  1.49946D+11  3.98008D-04  2.75668D-06
                                         B  1.51234D+11  4.01425D-04  2.78035D-06
 f1  5  3/2 +  f2 35  5/2 -  47530402.13 C  2.20118D+11  5.84292D-04  4.04701D-06
                                         B  2.21933D+11  5.89110D-04  4.08038D-06
 f1  5  3/2 +  f2 36  5/2 -  47529260.64 C  2.50180D+12  6.64122D-03  4.60005D-05
                                         B  2.51977D+12  6.68892D-03  4.63309D-05
 f1  5  3/2 +  f2 37  5/2 -  47525784.49 C  8.92913D+11  2.37066D-03  1.64216D-05
                                         B  9.01242D+11  2.39277D-03  1.65747D-05
 f1  5  3/2 +  f2 38  5/2 -  47524394.77 C  1.56872D+12  4.16513D-03  2.88528D-05
                                         B  1.58091D+12  4.19752D-03  2.90771D-05
 f1  5  3/2 +  f2 39  5/2 -  47524243.65 C  1.45552D+12  3.86460D-03  2.67710D-05
                                         B  1.46781D+12  3.89723D-03  2.69970D-05
 f1  5  3/2 +  f2 40  5/2 -  47522954.40 C  2.52901D+11  6.71525D-04  4.65194D-06
                                         B  2.55199D+11  6.77626D-04  4.69421D-06
 f1  5  3/2 +  f2 41  5/2 -  47519852.33 C  1.63526D+12  4.34265D-03  3.00854D-05
                                         B  1.64827D+12  4.37718D-03  3.03246D-05
 f1  5  3/2 +  f2 42  5/2 -  47518302.82 C  4.19180D+08  1.11326D-06  7.71278D-09
                                         B  4.03679D+08  1.07209D-06  7.42758D-09
 f1  5  3/2 +  f2 43  5/2 -  47516061.38 C  1.36639D+09  3.62920D-06  2.51447D-08
                                         B  1.33949D+09  3.55776D-06  2.46497D-08
 f1  5  3/2 +  f2 44  5/2 -  47515079.98 C  1.80514D+11  4.79475D-04  3.32208D-06
                                         B  1.82266D+11  4.84128D-04  3.35432D-06
 f1  5  3/2 +  f2 45  5/2 -  47514051.13 C  6.14016D+09  1.63100D-05  1.13007D-07
                                         B  6.16839D+09  1.63850D-05  1.13527D-07
 f1  6  3/2 +  f2  1  5/2 -  47609377.93 C  2.76776D+11  7.32254D-04  5.06343D-06
                                         B  2.79198D+11  7.38660D-04  5.10773D-06
 f1  6  3/2 +  f2  2  5/2 -  47603405.31 C  3.10756D+11  8.22358D-04  5.68720D-06
                                         B  3.13692D+11  8.30127D-04  5.74093D-06
 f1  6  3/2 +  f2  3  5/2 -  47583433.62 C  1.17299D+11  3.10671D-04  2.14941D-06
                                         B  1.18580D+11  3.14063D-04  2.17288D-06
 f1  6  3/2 +  f2  4  5/2 -  47579571.09 C  2.41856D+10  6.40668D-05  4.43290D-07
                                         B  2.43702D+10  6.45558D-05  4.46674D-07
 f1  6  3/2 +  f2  5  5/2 -  47577206.09 C  4.02382D+10  1.06600D-04  7.37623D-07
                                         B  4.03588D+10  1.06920D-04  7.39835D-07
 f1  6  3/2 +  f2  6  5/2 -  47575578.17 C  2.41561D+11  6.39995D-04  4.42862D-06
                                         B  2.43904D+11  6.46201D-04  4.47156D-06
 f1  6  3/2 +  f2  7  5/2 -  47573210.31 C  3.25441D+13  8.62314D-02  5.96731D-04
                                         B  3.28266D+13  8.69799D-02  6.01910D-04
 f1  6  3/2 +  f2  8  5/2 -  47571379.79 C  5.64914D+11  1.49695D-03  1.03595D-05
                                         B  5.70753D+11  1.51243D-03  1.04666D-05
 f1  6  3/2 +  f2  9  5/2 -  47569374.32 C  1.33284D+13  3.53217D-02  2.44450D-04
                                         B  1.34456D+13  3.56323D-02  2.46600D-04
 f1  6  3/2 +  f2 10  5/2 -  47567793.48 C  1.21856D+13  3.22953D-02  2.23513D-04
                                         B  1.22939D+13  3.25822D-02  2.25498D-04
 f1  6  3/2 +  f2 11  5/2 -  47566235.99 C  1.59492D+11  4.22726D-04  2.92574D-06
                                         B  1.61265D+11  4.27427D-04  2.95827D-06
 f1  6  3/2 +  f2 12  5/2 -  47564536.11 C  5.37416D+12  1.42450D-02  9.85949D-05
                                         B  5.42031D+12  1.43673D-02  9.94415D-05
 f1  6  3/2 +  f2 13  5/2 -  47563750.94 C  2.63910D+12  6.99553D-03  4.84195D-05
                                         B  2.66158D+12  7.05513D-03  4.88320D-05
 f1  6  3/2 +  f2 14  5/2 -  47562935.26 C  3.91040D+11  1.03658D-03  7.17479D-06
                                         B  3.95091D+11  1.04732D-03  7.24911D-06
 f1  6  3/2 +  f2 15  5/2 -  47561440.92 C  3.77123D+12  9.99748D-03  6.92008D-05
                                         B  3.80501D+12  1.00870D-02  6.98206D-05
 f1  6  3/2 +  f2 16  5/2 -  47560733.06 C  2.98304D+12  7.90825D-03  5.47403D-05
                                         B  3.00779D+12  7.97386D-03  5.51945D-05
 f1  6  3/2 +  f2 17  5/2 -  47559233.47 C  9.80150D+11  2.59861D-03  1.79879D-05
                                         B  9.89581D+11  2.62361D-03  1.81610D-05
 f1  6  3/2 +  f2 18  5/2 -  47558776.63 C  5.83893D+11  1.54807D-03  1.07160D-05
                                         B  5.89007D+11  1.56162D-03  1.08099D-05
 f1  6  3/2 +  f2 19  5/2 -  47557600.43 C  1.71350D+10  4.54320D-05  3.14497D-07
                                         B  1.73821D+10  4.60872D-05  3.19033D-07
 f1  6  3/2 +  f2 20  5/2 -  47554617.68 C  7.81526D+12  2.07241D-02  1.43469D-04
                                         B  7.89234D+12  2.09285D-02  1.44884D-04
 f1  6  3/2 +  f2 21  5/2 -  47553138.44 C  2.39368D+12  6.34784D-03  4.39463D-05
                                         B  2.41419D+12  6.40224D-03  4.43229D-05
 f1  6  3/2 +  f2 22  5/2 -  47551242.60 C  2.53894D+10  6.73359D-05  4.66188D-07
                                         B  2.53144D+10  6.71371D-05  4.64811D-07
 f1  6  3/2 +  f2 23  5/2 -  47548886.95 C  1.91950D+12  5.09126D-03  3.52501D-05
                                         B  1.93203D+12  5.12450D-03  3.54803D-05
 f1  6  3/2 +  f2 24  5/2 -  47547414.99 C  1.31071D+10  3.47674D-05  2.40725D-07
                                         B  1.31273D+10  3.48209D-05  2.41095D-07
 f1  6  3/2 +  f2 25  5/2 -  47546697.80 C  1.55468D+11  4.12399D-04  2.85544D-06
                                         B  1.56402D+11  4.14878D-04  2.87260D-06
 f1  6  3/2 +  f2 26  5/2 -  47545871.79 C  3.94510D+09  1.04653D-05  7.24625D-08
                                         B  3.93891D+09  1.04488D-05  7.23487D-08
 f1  6  3/2 +  f2 27  5/2 -  47542260.09 C  1.71565D+11  4.55183D-04  3.15197D-06
                                         B  1.72837D+11  4.58560D-04  3.17535D-06
 f1  6  3/2 +  f2 28  5/2 -  47541514.41 C  9.68084D+09  2.56853D-05  1.77864D-07
                                         B  1.01489D+10  2.69271D-05  1.86463D-07
 f1  6  3/2 +  f2 29  5/2 -  47540694.98 C  3.63481D+12  9.64425D-03  6.67849D-05
                                         B  3.65692D+12  9.70292D-03  6.71912D-05
 f1  6  3/2 +  f2 30  5/2 -  47539164.50 C  1.49566D+12  3.96870D-03  2.74835D-05
                                         B  1.50649D+12  3.99743D-03  2.76825D-05
 f1  6  3/2 +  f2 31  5/2 -  47537997.50 C  1.66747D+10  4.42481D-05  3.06429D-07
                                         B  1.66420D+10  4.41612D-05  3.05827D-07
 f1  6  3/2 +  f2 32  5/2 -  47535970.39 C  9.21125D+09  2.44451D-05  1.69295D-07
                                         B  9.38560D+09  2.49078D-05  1.72500D-07
 f1  6  3/2 +  f2 33  5/2 -  47535109.19 C  9.58465D+09  2.54369D-05  1.76168D-07
                                         B  9.63896D+09  2.55811D-05  1.77166D-07
 f1  6  3/2 +  f2 34  5/2 -  47532330.11 C  6.85179D+10  1.81863D-04  1.25959D-06
                                         B  6.92713D+10  1.83862D-04  1.27344D-06
 f1  6  3/2 +  f2 35  5/2 -  47531301.23 C  1.65936D+11  4.40453D-04  3.05067D-06
                                         B  1.66871D+11  4.42934D-04  3.06786D-06
 f1  6  3/2 +  f2 36  5/2 -  47530159.74 C  2.28875D+12  6.07543D-03  4.20807D-05
                                         B  2.30503D+12  6.11866D-03  4.23802D-05
 f1  6  3/2 +  f2 37  5/2 -  47526683.59 C  4.53030D+11  1.20274D-03  8.33121D-06
                                         B  4.53785D+11  1.20474D-03  8.34510D-06
 f1  6  3/2 +  f2 38  5/2 -  47525293.86 C  1.14819D+12  3.04847D-03  2.11170D-05
                                         B  1.15481D+12  3.06605D-03  2.12388D-05
 f1  6  3/2 +  f2 39  5/2 -  47525142.75 C  3.71861D+11  9.87306D-04  6.83918D-06
                                         B  3.72836D+11  9.89895D-04  6.85711D-06
 f1  6  3/2 +  f2 40  5/2 -  47523853.50 C  1.41568D+12  3.75889D-03  2.60390D-05
                                         B  1.42336D+12  3.77928D-03  2.61802D-05
 f1  6  3/2 +  f2 41  5/2 -  47520751.43 C  4.66002D+11  1.23748D-03  8.57297D-06
                                         B  4.70735D+11  1.25005D-03  8.66004D-06
 f1  6  3/2 +  f2 42  5/2 -  47519201.92 C  8.64779D+09  2.29659D-05  1.59108D-07
                                         B  8.87637D+09  2.35730D-05  1.63313D-07
 f1  6  3/2 +  f2 43  5/2 -  47516960.47 C  5.50357D+10  1.46172D-04  1.01272D-06
                                         B  5.58564D+10  1.48352D-04  1.02783D-06
 f1  6  3/2 +  f2 44  5/2 -  47515979.08 C  1.54431D+12  4.10178D-03  2.84190D-05
                                         B  1.55196D+12  4.12210D-03  2.85597D-05
 f1  6  3/2 +  f2 45  5/2 -  47514950.23 C  4.65094D+11  1.23537D-03  8.55941D-06
                                         B  4.68445D+11  1.24427D-03  8.62107D-06
 f1  7  3/2 +  f2  1  5/2 -  47613519.41 C  1.73857D+10  4.59886D-05  3.17977D-07
                                         B  1.75184D+10  4.63395D-05  3.20403D-07
 f1  7  3/2 +  f2  2  5/2 -  47607546.78 C  6.57102D+10  1.73860D-04  1.20226D-06
                                         B  6.62290D+10  1.75232D-04  1.21175D-06
 f1  7  3/2 +  f2  3  5/2 -  47587575.10 C  7.29502D+08  1.93178D-06  1.33641D-08
                                         B  7.42245D+08  1.96552D-06  1.35975D-08
 f1  7  3/2 +  f2  4  5/2 -  47583712.57 C  6.99486D+09  1.85259D-05  1.28173D-07
                                         B  7.06085D+09  1.87007D-05  1.29382D-07
 f1  7  3/2 +  f2  5  5/2 -  47581347.56 C  1.13314D+12  3.00142D-03  2.07666D-05
                                         B  1.14263D+12  3.02658D-03  2.09407D-05
 f1  7  3/2 +  f2  6  5/2 -  47579719.65 C  3.80683D+11  1.00841D-03  6.97736D-06
                                         B  3.84371D+11  1.01818D-03  7.04495D-06
 f1  7  3/2 +  f2  7  5/2 -  47577351.79 C  9.43006D+08  2.49823D-06  1.72865D-08
                                         B  9.51118D+08  2.51972D-06  1.74352D-08
 f1  7  3/2 +  f2  8  5/2 -  47575521.26 C  1.33851D+13  3.54627D-02  2.45394D-04
                                         B  1.34980D+13  3.57619D-02  2.47464D-04
 f1  7  3/2 +  f2  9  5/2 -  47573515.80 C  2.44709D+11  6.48392D-04  4.48692D-06
                                         B  2.46955D+11  6.54343D-04  4.52810D-06
 f1  7  3/2 +  f2 10  5/2 -  47571934.96 C  3.91651D+11  1.03780D-03  7.18192D-06
                                         B  3.95436D+11  1.04783D-03  7.25132D-06
 f1  7  3/2 +  f2 11  5/2 -  47570377.47 C  1.55878D+11  4.13075D-04  2.85869D-06
                                         B  1.57224D+11  4.16643D-04  2.88339D-06
 f1  7  3/2 +  f2 12  5/2 -  47568677.58 C  6.14954D+12  1.62974D-02  1.12791D-04
                                         B  6.20379D+12  1.64412D-02  1.13786D-04
 f1  7  3/2 +  f2 13  5/2 -  47567892.42 C  2.64312D+12  7.00498D-03  4.84807D-05
                                         B  2.66594D+12  7.06545D-03  4.88991D-05
 f1  7  3/2 +  f2 14  5/2 -  47567076.74 C  2.31930D+12  6.14697D-03  4.25432D-05
                                         B  2.33882D+12  6.19872D-03  4.29014D-05
 f1  7  3/2 +  f2 15  5/2 -  47565582.39 C  5.17026D+12  1.37039D-02  9.48479D-05
                                         B  5.21640D+12  1.38262D-02  9.56942D-05
 f1  7  3/2 +  f2 16  5/2 -  47564874.54 C  6.92305D+11  1.83503D-03  1.27008D-05
                                         B  6.97166D+11  1.84791D-03  1.27900D-05
 f1  7  3/2 +  f2 17  5/2 -  47563374.95 C  5.51410D+12  1.46166D-02  1.01170D-04
                                         B  5.56259D+12  1.47452D-02  1.02059D-04
 f1  7  3/2 +  f2 18  5/2 -  47562918.11 C  1.64317D+12  4.35577D-03  3.01489D-05
                                         B  1.65816D+12  4.39548D-03  3.04238D-05
 f1  7  3/2 +  f2 19  5/2 -  47561741.91 C  4.46292D+13  1.18310D-01  8.18915D-04
                                         B  4.50165D+13  1.19337D-01  8.26023D-04
 f1  7  3/2 +  f2 20  5/2 -  47558759.16 C  1.47005D+12  3.89752D-03  2.69795D-05
                                         B  1.48352D+12  3.93323D-03  2.72267D-05
 f1  7  3/2 +  f2 21  5/2 -  47557279.92 C  4.29954D+11  1.14000D-03  7.89158D-06
                                         B  4.33645D+11  1.14979D-03  7.95934D-06
 f1  7  3/2 +  f2 22  5/2 -  47555384.08 C  6.21244D+09  1.64733D-05  1.14040D-07
                                         B  6.21792D+09  1.64878D-05  1.14140D-07
 f1  7  3/2 +  f2 23  5/2 -  47553028.43 C  9.27144D+10  2.45872D-04  1.70218D-06
                                         B  9.32742D+10  2.47356D-04  1.71246D-06
 f1  7  3/2 +  f2 24  5/2 -  47551556.46 C  6.97712D+10  1.85039D-04  1.28108D-06
                                         B  7.04200D+10  1.86760D-04  1.29299D-06
 f1  7  3/2 +  f2 25  5/2 -  47550839.28 C  8.07292D+11  2.14108D-03  1.48235D-05
                                         B  8.13718D+11  2.15812D-03  1.49414D-05
 f1  7  3/2 +  f2 26  5/2 -  47550013.27 C  3.12165D+12  8.27945D-03  5.73227D-05
                                         B  3.14365D+12  8.33779D-03  5.77266D-05
 f1  7  3/2 +  f2 27  5/2 -  47546401.57 C  1.17289D+11  3.11129D-04  2.15426D-06
                                         B  1.18758D+11  3.15026D-04  2.18125D-06
 f1  7  3/2 +  f2 28  5/2 -  47545655.89 C  4.81899D+11  1.27836D-03  8.85150D-06
                                         B  4.85235D+11  1.28721D-03  8.91277D-06
 f1  7  3/2 +  f2 29  5/2 -  47544836.46 C  1.09749D+12  2.91147D-03  2.01597D-05
                                         B  1.10786D+12  2.93897D-03  2.03501D-05
 f1  7  3/2 +  f2 30  5/2 -  47543305.98 C  1.73342D+10  4.59879D-05  3.18441D-07
                                         B  1.80451D+10  4.78738D-05  3.31500D-07
 f1  7  3/2 +  f2 31  5/2 -  47542138.98 C  1.14534D+11  3.03874D-04  2.10422D-06
                                         B  1.15323D+11  3.05968D-04  2.11871D-06
 f1  7  3/2 +  f2 32  5/2 -  47540111.87 C  5.13746D+11  1.36316D-03  9.43977D-06
                                         B  5.15063D+11  1.36665D-03  9.46396D-06
 f1  7  3/2 +  f2 33  5/2 -  47539250.67 C  5.35514D+10  1.42097D-04  9.84027D-07
                                         B  5.43317D+10  1.44167D-04  9.98365D-07
 f1  7  3/2 +  f2 34  5/2 -  47536471.59 C  2.37502D+12  6.30277D-03  4.36496D-05
                                         B  2.38678D+12  6.33396D-03  4.38656D-05
 f1  7  3/2 +  f2 35  5/2 -  47535442.70 C  8.11837D+11  2.15452D-03  1.49214D-05
                                         B  8.16269D+11  2.16629D-03  1.50029D-05
 f1  7  3/2 +  f2 36  5/2 -  47534301.22 C  1.77796D+12  4.71872D-03  3.26808D-05
                                         B  1.78871D+12  4.74726D-03  3.28784D-05
 f1  7  3/2 +  f2 37  5/2 -  47530825.06 C  3.21785D+09  8.54147D-06  5.91606D-08
                                         B  3.27658D+09  8.69736D-06  6.02404D-08
 f1  7  3/2 +  f2 38  5/2 -  47529435.34 C  1.26608D+11  3.36090D-04  2.32792D-06
                                         B  1.27434D+11  3.38281D-04  2.34310D-06
 f1  7  3/2 +  f2 39  5/2 -  47529284.23 C  4.62896D+09  1.22879D-05  8.51125D-08
                                         B  4.63256D+09  1.22975D-05  8.51786D-08
 f1  7  3/2 +  f2 40  5/2 -  47527994.98 C  1.20642D+10  3.20270D-05  2.21841D-07
                                         B  1.23697D+10  3.28380D-05  2.27459D-07
 f1  7  3/2 +  f2 41  5/2 -  47524892.91 C  6.30007D+11  1.67271D-03  1.15871D-05
                                         B  6.34038D+11  1.68341D-03  1.16612D-05
 f1  7  3/2 +  f2 42  5/2 -  47523343.40 C  1.86075D+11  4.94075D-04  3.42264D-06
                                         B  1.88598D+11  5.00772D-04  3.46904D-06
 f1  7  3/2 +  f2 43  5/2 -  47521101.95 C  6.32070D+11  1.67846D-03  1.16278D-05
                                         B  6.36976D+11  1.69148D-03  1.17181D-05
 f1  7  3/2 +  f2 44  5/2 -  47520120.55 C  1.08535D+09  2.88225D-06  1.99678D-08
                                         B  1.16691D+09  3.09884D-06  2.14682D-08
 f1  7  3/2 +  f2 45  5/2 -  47519091.70 C  3.51252D+11  9.32825D-04  6.46261D-06
                                         B  3.53704D+11  9.39338D-04  6.50773D-06
 f1  8  3/2 +  f2  1  5/2 -  47613607.78 C  6.83780D+11  1.80872D-03  1.25059D-05
                                         B  6.91111D+11  1.82811D-03  1.26400D-05
 f1  8  3/2 +  f2  2  5/2 -  47607635.16 C  2.15801D+12  5.70975D-03  3.94836D-05
                                         B  2.18062D+12  5.76957D-03  3.98972D-05
 f1  8  3/2 +  f2  3  5/2 -  47587663.48 C  4.71844D+10  1.24947D-04  8.64388D-07
                                         B  4.76698D+10  1.26233D-04  8.73281D-07
 f1  8  3/2 +  f2  4  5/2 -  47583800.95 C  9.61070D+10  2.54539D-04  1.76105D-06
                                         B  9.70575D+10  2.57057D-04  1.77846D-06
 f1  8  3/2 +  f2  5  5/2 -  47581435.94 C  9.84479D+12  2.60765D-02  1.80421D-04
                                         B  9.94071D+12  2.63306D-02  1.82179D-04
 f1  8  3/2 +  f2  6  5/2 -  47579808.02 C  8.99524D+10  2.38279D-04  1.64869D-06
                                         B  9.07886D+10  2.40494D-04  1.66401D-06
 f1  8  3/2 +  f2  7  5/2 -  47577440.16 C  3.04991D+10  8.07984D-05  5.59084D-07
                                         B  3.08083D+10  8.16174D-05  5.64751D-07
 f1  8  3/2 +  f2  8  5/2 -  47575609.64 C  1.13749D+14  3.01368D-01  2.08540D-03
                                         B  1.14831D+14  3.04235D-01  2.10524D-03
 f1  8  3/2 +  f2  9  5/2 -  47573604.18 C  1.81471D+12  4.80832D-03  3.32738D-05
                                         B  1.83157D+12  4.85298D-03  3.35829D-05
 f1  8  3/2 +  f2 10  5/2 -  47572023.34 C  1.50763D+12  3.99494D-03  2.76461D-05
                                         B  1.52130D+12  4.03116D-03  2.78968D-05
 f1  8  3/2 +  f2 11  5/2 -  47570465.84 C  1.01037D+13  2.67746D-02  1.85294D-04
                                         B  1.01963D+13  2.70200D-02  1.86992D-04
 f1  8  3/2 +  f2 12  5/2 -  47568765.96 C  4.49723D+12  1.19184D-02  8.24847D-05
                                         B  4.53726D+12  1.20245D-02  8.32187D-05
 f1  8  3/2 +  f2 13  5/2 -  47567980.79 C  4.12554D+13  1.09338D-01  7.56712D-04
                                         B  4.16261D+13  1.10320D-01  7.63510D-04
 f1  8  3/2 +  f2 14  5/2 -  47567165.12 C  1.16762D+13  3.09460D-02  2.14177D-04
                                         B  1.17831D+13  3.12294D-02  2.16139D-04
 f1  8  3/2 +  f2 15  5/2 -  47565670.77 C  3.98762D+11  1.05692D-03  7.31520D-06
                                         B  4.02299D+11  1.06630D-03  7.38009D-06
 f1  8  3/2 +  f2 16  5/2 -  47564962.91 C  1.85425D+11  4.91488D-04  3.40174D-06
                                         B  1.87485D+11  4.96947D-04  3.43952D-06
 f1  8  3/2 +  f2 17  5/2 -  47563463.33 C  4.36733D+12  1.15767D-02  8.01288D-05
                                         B  4.40607D+12  1.16794D-02  8.08397D-05
 f1  8  3/2 +  f2 18  5/2 -  47563006.48 C  8.66679D+11  2.29740D-03  1.59017D-05
                                         B  8.74107D+11  2.31709D-03  1.60380D-05
 f1  8  3/2 +  f2 19  5/2 -  47561830.28 C  2.62291D+11  6.95319D-04  4.81284D-06
                                         B  2.64468D+11  7.01091D-04  4.85279D-06
 f1  8  3/2 +  f2 20  5/2 -  47558847.53 C  5.39231D+11  1.42965D-03  9.89633D-06
                                         B  5.43678D+11  1.44144D-03  9.97795D-06
 f1  8  3/2 +  f2 21  5/2 -  47557368.29 C  1.47366D+10  3.90731D-05  2.70480D-07
                                         B  1.48716D+10  3.94312D-05  2.72959D-07
 f1  8  3/2 +  f2 22  5/2 -  47555472.46 C  1.61222D+12  4.27504D-03  2.95948D-05
                                         B  1.62547D+12  4.31020D-03  2.98382D-05
 f1  8  3/2 +  f2 23  5/2 -  47553116.81 C  7.86549D+10  2.08586D-04  1.44405D-06
                                         B  7.92000D+10  2.10032D-04  1.45406D-06
 f1  8  3/2 +  f2 24  5/2 -  47551644.84 C  3.96830D+11  1.05243D-03  7.28621D-06
                                         B  4.00067D+11  1.06101D-03  7.34563D-06
 f1  8  3/2 +  f2 25  5/2 -  47550927.66 C  5.69785D+11  1.51116D-03  1.04623D-05
                                         B  5.74623D+11  1.52399D-03  1.05511D-05
 f1  8  3/2 +  f2 26  5/2 -  47550101.65 C  2.64355D+10  7.01136D-05  4.85429D-07
                                         B  2.68172D+10  7.11259D-05  4.92438D-07
 f1  8  3/2 +  f2 27  5/2 -  47546489.94 C  1.21068D+11  3.21151D-04  2.22365D-06
                                         B  1.21790D+11  3.23067D-04  2.23691D-06
 f1  8  3/2 +  f2 28  5/2 -  47545744.27 C  5.44043D+11  1.44320D-03  9.99290D-06
                                         B  5.48227D+11  1.45430D-03  1.00697D-05
 f1  8  3/2 +  f2 29  5/2 -  47544924.83 C  1.08962D+12  2.89057D-03  2.00150D-05
                                         B  1.09779D+12  2.91225D-03  2.01651D-05
 f1  8  3/2 +  f2 30  5/2 -  47543394.35 C  2.58099D+11  6.84736D-04  4.74142D-06
                                         B  2.59080D+11  6.87341D-04  4.75946D-06
 f1  8  3/2 +  f2 31  5/2 -  47542227.36 C  7.90202D+11  2.09651D-03  1.45175D-05
                                         B  7.96909D+11  2.11430D-03  1.46408D-05
 f1  8  3/2 +  f2 32  5/2 -  47540200.25 C  9.56543D+11  2.53805D-03  1.75758D-05
                                         B  9.66172D+11  2.56360D-03  1.77527D-05
 f1  8  3/2 +  f2 33  5/2 -  47539339.05 C  2.52675D+11  6.70462D-04  4.64298D-06
                                         B  2.54377D+11  6.74978D-04  4.67425D-06
 f1  8  3/2 +  f2 34  5/2 -  47536559.96 C  5.02869D+12  1.33449D-02  9.24197D-05
                                         B  5.07221D+12  1.34605D-02  9.32197D-05
 f1  8  3/2 +  f2 35  5/2 -  47535531.08 C  1.22546D+12  3.25222D-03  2.25236D-05
                                         B  1.23594D+12  3.28003D-03  2.27162D-05
 f1  8  3/2 +  f2 36  5/2 -  47534389.59 C  9.24220D+11  2.45289D-03  1.69881D-05
                                         B  9.32207D+11  2.47408D-03  1.71349D-05
 f1  8  3/2 +  f2 37  5/2 -  47530913.44 C  7.76716D+10  2.06171D-04  1.42800D-06
                                         B  7.81946D+10  2.07559D-04  1.43761D-06
 f1  8  3/2 +  f2 38  5/2 -  47529523.72 C  1.79024D+11  4.75228D-04  3.29165D-06
                                         B  1.80454D+11  4.79024D-04  3.31795D-06
 f1  8  3/2 +  f2 39  5/2 -  47529372.61 C  2.26669D+11  6.01709D-04  4.16773D-06
                                         B  2.28517D+11  6.06614D-04  4.20171D-06
 f1  8  3/2 +  f2 40  5/2 -  47528083.36 C  3.54105D+10  9.40047D-05  6.51140D-07
                                         B  3.58572D+10  9.51906D-05  6.59355D-07
 f1  8  3/2 +  f2 41  5/2 -  47524981.28 C  2.93810D+10  7.80083D-05  5.40374D-07
                                         B  2.96180D+10  7.86376D-05  5.44733D-07
 f1  8  3/2 +  f2 42  5/2 -  47523431.77 C  7.24851D+11  1.92465D-03  1.33327D-05
                                         B  7.31163D+11  1.94141D-03  1.34488D-05
 f1  8  3/2 +  f2 43  5/2 -  47521190.33 C  1.05857D+11  2.81101D-04  1.94738D-06
                                         B  1.06683D+11  2.83294D-04  1.96257D-06
 f1  8  3/2 +  f2 44  5/2 -  47520208.93 C  1.11578D+11  2.96306D-04  2.05276D-06
                                         B  1.12712D+11  2.99318D-04  2.07362D-06
 f1  8  3/2 +  f2 45  5/2 -  47519180.08 C  7.13630D+10  1.89519D-04  1.31298D-06
                                         B  7.18567D+10  1.90830D-04  1.32207D-06
 f1  9  3/2 +  f2  1  5/2 -  47616928.05 C  1.03048D+10  2.72544D-05  1.88430D-07
                                         B  1.04355D+10  2.76000D-05  1.90819D-07
 f1  9  3/2 +  f2  2  5/2 -  47610955.42 C  7.02097D+10  1.85738D-04  1.28431D-06
                                         B  7.10446D+10  1.87947D-04  1.29958D-06
 f1  9  3/2 +  f2  3  5/2 -  47590983.74 C  3.78221D+10  1.00142D-04  6.92732D-07
                                         B  3.81903D+10  1.01116D-04  6.99476D-07
 f1  9  3/2 +  f2  4  5/2 -  47587121.21 C  2.94488D+09  7.79841D-06  5.39501D-08
                                         B  2.97307D+09  7.87307D-06  5.44666D-08
 f1  9  3/2 +  f2  5  5/2 -  47584756.21 C  3.13633D+11  8.30622D-04  5.74660D-06
                                         B  3.16690D+11  8.38718D-04  5.80261D-06
 f1  9  3/2 +  f2  6  5/2 -  47583128.29 C  4.12853D+11  1.09347D-03  7.56537D-06
                                         B  4.16920D+11  1.10424D-03  7.63989D-06
 f1  9  3/2 +  f2  7  5/2 -  47580760.43 C  1.73551D+12  4.59708D-03  3.18072D-05
                                         B  1.75163D+12  4.63977D-03  3.21026D-05
 f1  9  3/2 +  f2  8  5/2 -  47578929.91 C  2.56237D+12  6.78783D-03  4.69669D-05
                                         B  2.58677D+12  6.85245D-03  4.74140D-05
 f1  9  3/2 +  f2  9  5/2 -  47576924.44 C  1.31274D+11  3.47779D-04  2.40648D-06
                                         B  1.32405D+11  3.50775D-04  2.42721D-06
 f1  9  3/2 +  f2 10  5/2 -  47575343.60 C  8.83715D+12  2.34135D-02  1.62017D-04
                                         B  8.91796D+12  2.36276D-02  1.63498D-04
 f1  9  3/2 +  f2 11  5/2 -  47573786.11 C  4.13276D+13  1.09502D-01  7.57757D-04
                                         B  4.17042D+13  1.10500D-01  7.64663D-04
 f1  9  3/2 +  f2 12  5/2 -  47572086.23 C  5.20519D+11  1.37927D-03  9.54495D-06
                                         B  5.25286D+11  1.39190D-03  9.63235D-06
 f1  9  3/2 +  f2 13  5/2 -  47571301.06 C  6.27723D+12  1.66340D-02  1.15114D-04
                                         B  6.33325D+12  1.67824D-02  1.16141D-04
 f1  9  3/2 +  f2 14  5/2 -  47570485.38 C  2.26213D+13  5.99460D-02  4.14857D-04
                                         B  2.28262D+13  6.04890D-02  4.18615D-04
 f1  9  3/2 +  f2 15  5/2 -  47568991.04 C  8.80342D+12  2.33303D-02  1.61463D-04
                                         B  8.88262D+12  2.35402D-02  1.62916D-04
 f1  9  3/2 +  f2 16  5/2 -  47568283.18 C  1.35004D+13  3.57790D-02  2.47620D-04
                                         B  1.36215D+13  3.61001D-02  2.49843D-04
 f1  9  3/2 +  f2 17  5/2 -  47566783.59 C  1.06938D+13  2.83428D-02  1.96162D-04
                                         B  1.07903D+13  2.85984D-02  1.97931D-04
 f1  9  3/2 +  f2 18  5/2 -  47566326.75 C  1.35111D+13  3.58105D-02  2.47848D-04
                                         B  1.36323D+13  3.61316D-02  2.50071D-04
 f1  9  3/2 +  f2 19  5/2 -  47565150.55 C  1.98024D+10  5.24877D-05  3.63282D-07
                                         B  1.99859D+10  5.29741D-05  3.66649D-07
 f1  9  3/2 +  f2 20  5/2 -  47562167.80 C  8.18316D+10  2.16928D-04  1.50151D-06
                                         B  8.25968D+10  2.18956D-04  1.51555D-06
 f1  9  3/2 +  f2 21  5/2 -  47560688.56 C  3.14087D+12  8.32667D-03  5.76367D-05
                                         B  3.16866D+12  8.40035D-03  5.81466D-05
 f1  9  3/2 +  f2 22  5/2 -  47558792.72 C  2.09505D+11  5.55458D-04  3.84500D-06
                                         B  2.11537D+11  5.60844D-04  3.88228D-06
 f1  9  3/2 +  f2 23  5/2 -  47556437.07 C  3.13460D+12  8.31153D-03  5.75370D-05
                                         B  3.16254D+12  8.38563D-03  5.80500D-05
 f1  9  3/2 +  f2 24  5/2 -  47554965.11 C  6.16491D+12  1.63476D-02  1.13170D-04
                                         B  6.21815D+12  1.64887D-02  1.14148D-04
 f1  9  3/2 +  f2 25  5/2 -  47554247.92 C  1.01502D+12  2.69162D-03  1.86337D-05
                                         B  1.02437D+12  2.71640D-03  1.88053D-05
 f1  9  3/2 +  f2 26  5/2 -  47553421.91 C  9.89249D+11  2.62337D-03  1.81616D-05
                                         B  9.96430D+11  2.64242D-03  1.82934D-05
 f1  9  3/2 +  f2 27  5/2 -  47549810.21 C  1.68070D+12  4.45770D-03  3.08630D-05
                                         B  1.69496D+12  4.49551D-03  3.11247D-05
 f1  9  3/2 +  f2 28  5/2 -  47549064.53 C  6.20153D+11  1.64487D-03  1.13885D-05
                                         B  6.24733D+11  1.65702D-03  1.14726D-05
 f1  9  3/2 +  f2 29  5/2 -  47548245.10 C  1.78520D+11  4.73518D-04  3.27852D-06
                                         B  1.80254D+11  4.78117D-04  3.31036D-06
 f1  9  3/2 +  f2 30  5/2 -  47546714.62 C  4.14342D+09  1.09910D-05  7.61012D-08
                                         B  4.24038D+09  1.12482D-05  7.78819D-08
 f1  9  3/2 +  f2 31  5/2 -  47545547.62 C  5.65322D+12  1.49966D-02  1.03839D-04
                                         B  5.69699D+12  1.51127D-02  1.04643D-04
 f1  9  3/2 +  f2 32  5/2 -  47543520.51 C  2.56124D+10  6.79493D-05  4.70511D-07
                                         B  2.57158D+10  6.82237D-05  4.72410D-07
 f1  9  3/2 +  f2 33  5/2 -  47542659.31 C  1.00603D+13  2.66907D-02  1.84821D-04
                                         B  1.01368D+13  2.68939D-02  1.86228D-04
 f1  9  3/2 +  f2 34  5/2 -  47539880.23 C  1.38515D+11  3.67536D-04  2.54517D-06
                                         B  1.39937D+11  3.71309D-04  2.57130D-06
 f1  9  3/2 +  f2 35  5/2 -  47538851.35 C  6.19884D+09  1.64487D-05  1.13909D-07
                                         B  6.27319D+09  1.66460D-05  1.15275D-07
 f1  9  3/2 +  f2 36  5/2 -  47537709.86 C  1.25803D+12  3.33836D-03  2.31190D-05
                                         B  1.26715D+12  3.36256D-03  2.32867D-05
 f1  9  3/2 +  f2 37  5/2 -  47534233.71 C  5.08017D+11  1.34829D-03  9.33796D-06
                                         B  5.11975D+11  1.35879D-03  9.41072D-06
 f1  9  3/2 +  f2 38  5/2 -  47532843.98 C  1.72303D+12  4.57323D-03  3.16741D-05
                                         B  1.73436D+12  4.60330D-03  3.18824D-05
 f1  9  3/2 +  f2 39  5/2 -  47532692.87 C  4.08579D+12  1.08445D-02  7.51089D-05
                                         B  4.11526D+12  1.09227D-02  7.56508D-05
 f1  9  3/2 +  f2 40  5/2 -  47531403.62 C  2.04190D+12  5.41990D-03  3.75393D-05
                                         B  2.05551D+12  5.45601D-03  3.77894D-05
 f1  9  3/2 +  f2 41  5/2 -  47528301.55 C  1.97839D+12  5.25202D-03  3.63789D-05
                                         B  1.99207D+12  5.28831D-03  3.66303D-05
 f1  9  3/2 +  f2 42  5/2 -  47526752.04 C  7.53835D+10  2.00133D-04  1.38629D-06
                                         B  7.62280D+10  2.02375D-04  1.40182D-06
 f1  9  3/2 +  f2 43  5/2 -  47524510.59 C  1.12271D+12  2.98092D-03  2.06494D-05
                                         B  1.13086D+12  3.00256D-03  2.07994D-05
 f1  9  3/2 +  f2 44  5/2 -  47523529.20 C  1.14206D+13  3.03243D-02  2.10067D-04
                                         B  1.14965D+13  3.05256D-02  2.11462D-04
 f1  9  3/2 +  f2 45  5/2 -  47522500.34 C  4.35949D+10  1.15759D-04  8.01920D-07
                                         B  4.39668D+10  1.16746D-04  8.08760D-07
 f1 10  3/2 +  f2  1  5/2 -  47617137.02 C  1.52941D+11  4.04497D-04  2.79658D-06
                                         B  1.54517D+11  4.08664D-04  2.82539D-06
 f1 10  3/2 +  f2  2  5/2 -  47611164.40 C  1.04584D+12  2.76672D-03  1.91307D-05
                                         B  1.05637D+12  2.79459D-03  1.93234D-05
 f1 10  3/2 +  f2  3  5/2 -  47591192.71 C  3.22143D+10  8.52931D-05  5.90015D-07
                                         B  3.25548D+10  8.61944D-05  5.96250D-07
 f1 10  3/2 +  f2  4  5/2 -  47587330.18 C  6.89251D+09  1.82521D-05  1.26269D-07
                                         B  6.96105D+09  1.84336D-05  1.27525D-07
 f1 10  3/2 +  f2  5  5/2 -  47584965.18 C  3.68552D+12  9.76062D-03  6.75279D-05
                                         B  3.72125D+12  9.85523D-03  6.81824D-05
 f1 10  3/2 +  f2  6  5/2 -  47583337.26 C  1.02886D+11  2.72498D-04  1.88531D-06
                                         B  1.03993D+11  2.75431D-04  1.90561D-06
 f1 10  3/2 +  f2  7  5/2 -  47580969.40 C  2.69769D+12  7.14567D-03  4.94407D-05
                                         B  2.72467D+12  7.21713D-03  4.99352D-05
 f1 10  3/2 +  f2  8  5/2 -  47579138.88 C  1.94415D+13  5.15009D-02  3.56347D-04
                                         B  1.96264D+13  5.19906D-02  3.59736D-04
 f1 10  3/2 +  f2  9  5/2 -  47577133.41 C  6.55042D+10  1.73536D-04  1.20079D-06
                                         B  6.59460D+10  1.74707D-04  1.20889D-06
 f1 10  3/2 +  f2 10  5/2 -  47575552.57 C  3.20619D+12  8.49452D-03  5.87801D-05
                                         B  3.23899D+12  8.58144D-03  5.93816D-05
 f1 10  3/2 +  f2 11  5/2 -  47573995.08 C  9.93188D+12  2.63154D-02  1.82102D-04
                                         B  1.00334D+13  2.65843D-02  1.83964D-04
 f1 10  3/2 +  f2 12  5/2 -  47572295.20 C  2.60874D+12  6.91259D-03  4.78368D-05
                                         B  2.63305D+12  6.97700D-03  4.82826D-05
 f1 10  3/2 +  f2 13  5/2 -  47571510.03 C  5.23655D+12  1.38761D-02  9.60279D-05
                                         B  5.28061D+12  1.39929D-02  9.68360D-05
 f1 10  3/2 +  f2 14  5/2 -  47570694.35 C  1.06701D+11  2.82753D-04  1.95679D-06
                                         B  1.07971D+11  2.86118D-04  1.98007D-06
 f1 10  3/2 +  f2 15  5/2 -  47569200.01 C  9.27812D+12  2.45882D-02  1.70167D-04
                                         B  9.36412D+12  2.48161D-02  1.71745D-04
 f1 10  3/2 +  f2 16  5/2 -  47568492.15 C  8.88808D+12  2.35552D-02  1.63021D-04
                                         B  8.97083D+12  2.37745D-02  1.64539D-04
 f1 10  3/2 +  f2 17  5/2 -  47566992.56 C  1.10611D+13  2.93159D-02  2.02896D-04
                                         B  1.11613D+13  2.95816D-02  2.04735D-04
 f1 10  3/2 +  f2 18  5/2 -  47566535.72 C  2.28764D+13  6.06321D-02  4.19640D-04
                                         B  2.30811D+13  6.11745D-02  4.23394D-04
 f1 10  3/2 +  f2 19  5/2 -  47565359.52 C  3.92363D+12  1.03998D-02  7.19796D-05
                                         B  3.95871D+12  1.04928D-02  7.26231D-05
 f1 10  3/2 +  f2 20  5/2 -  47562376.77 C  1.08716D+13  2.88194D-02  1.99479D-04
                                         B  1.09700D+13  2.90803D-02  2.01285D-04
 f1 10  3/2 +  f2 21  5/2 -  47560897.53 C  1.69968D+12  4.50593D-03  3.11896D-05
                                         B  1.71529D+12  4.54732D-03  3.14761D-05
 f1 10  3/2 +  f2 22  5/2 -  47559001.69 C  4.66448D+12  1.23668D-02  8.56049D-05
                                         B  4.70733D+12  1.24804D-02  8.63913D-05
 f1 10  3/2 +  f2 23  5/2 -  47556646.04 C  2.09754D+12  5.56169D-03  3.85009D-05
                                         B  2.11850D+12  5.61725D-03  3.88855D-05
 f1 10  3/2 +  f2 24  5/2 -  47555174.08 C  1.15000D+12  3.04945D-03  2.11105D-05
                                         B  1.15869D+12  3.07248D-03  2.12699D-05
 f1 10  3/2 +  f2 25  5/2 -  47554456.89 C  6.02957D+11  1.59890D-03  1.10689D-05
                                         B  6.06483D+11  1.60825D-03  1.11337D-05
 f1 10  3/2 +  f2 26  5/2 -  47553630.88 C  2.48697D+12  6.59508D-03  4.56575D-05
                                         B  2.51290D+12  6.66386D-03  4.61336D-05
 f1 10  3/2 +  f2 27  5/2 -  47550019.18 C  2.94889D+11  7.82123D-04  5.41502D-06
                                         B  2.96923D+11  7.87518D-04  5.45237D-06
 f1 10  3/2 +  f2 28  5/2 -  47549273.51 C  2.33300D+12  6.18792D-03  4.28426D-05
                                         B  2.35561D+12  6.24788D-03  4.32578D-05
 f1 10  3/2 +  f2 29  5/2 -  47548454.07 C  7.91695D+08  2.09992D-06  1.45393D-08
                                         B  8.37417D+08  2.22119D-06  1.53789D-08
 f1 10  3/2 +  f2 30  5/2 -  47546923.59 C  6.78426D+11  1.79960D-03  1.24603D-05
                                         B  6.86182D+11  1.82017D-03  1.26028D-05
 f1 10  3/2 +  f2 31  5/2 -  47545756.60 C  5.61629D+10  1.48985D-04  1.03159D-06
                                         B  5.71087D+10  1.51494D-04  1.04896D-06
 f1 10  3/2 +  f2 32  5/2 -  47543729.48 C  8.17575D+11  2.16900D-03  1.50190D-05
                                         B  8.25646D+11  2.19041D-03  1.51673D-05
 f1 10  3/2 +  f2 33  5/2 -  47542868.28 C  1.60007D+11  4.24507D-04  2.93951D-06
                                         B  1.62462D+11  4.31021D-04  2.98462D-06
 f1 10  3/2 +  f2 34  5/2 -  47540089.20 C  1.03702D+12  2.75160D-03  1.90547D-05
                                         B  1.04751D+12  2.77944D-03  1.92474D-05
 f1 10  3/2 +  f2 35  5/2 -  47539060.32 C  1.17732D+10  3.12400D-05  2.16339D-07
                                         B  1.17772D+10  3.12506D-05  2.16413D-07
 f1 10  3/2 +  f2 36  5/2 -  47537918.83 C  1.30042D+11  3.45080D-04  2.38976D-06
                                         B  1.31633D+11  3.49303D-04  2.41901D-06
 f1 10  3/2 +  f2 37  5/2 -  47534442.68 C  4.36302D+09  1.15795D-05  8.01965D-08
                                         B  4.39734D+09  1.16706D-05  8.08274D-08
 f1 10  3/2 +  f2 38  5/2 -  47533052.95 C  1.47686D+10  3.91983D-05  2.71486D-07
                                         B  1.52878D+10  4.05761D-05  2.81028D-07
 f1 10  3/2 +  f2 39  5/2 -  47532901.84 C  6.03379D+10  1.60147D-04  1.10918D-06
                                         B  6.12957D+10  1.62689D-04  1.12678D-06
 f1 10  3/2 +  f2 40  5/2 -  47531612.59 C  5.87242D+09  1.55872D-05  1.07960D-07
                                         B  6.14445D+09  1.63093D-05  1.12961D-07
 f1 10  3/2 +  f2 41  5/2 -  47528510.52 C  1.09222D+11  2.89947D-04  2.00835D-06
                                         B  1.10665D+11  2.93778D-04  2.03489D-06
 f1 10  3/2 +  f2 42  5/2 -  47526961.01 C  8.95028D+11  2.37615D-03  1.64592D-05
                                         B  9.04150D+11  2.40037D-03  1.66270D-05
 f1 10  3/2 +  f2 43  5/2 -  47524719.56 C  2.57078D+11  6.82565D-04  4.72825D-06
                                         B  2.58941D+11  6.87511D-04  4.76251D-06
 f1 10  3/2 +  f2 44  5/2 -  47523738.17 C  7.60453D+11  2.01915D-03  1.39873D-05
                                         B  7.70162D+11  2.04493D-03  1.41659D-05
 f1 10  3/2 +  f2 45  5/2 -  47522709.32 C  2.29015D+11  6.08106D-04  4.21264D-06
                                         B  2.30223D+11  6.11312D-04  4.23485D-06
 f1 11  3/2 +  f2  1  5/2 -  47623834.68 C  1.67796D+09  4.43659D-06  3.06691D-08
                                         B  1.69580D+09  4.48378D-06  3.09953D-08
 f1 11  3/2 +  f2  2  5/2 -  47617862.06 C  4.71790D+08  1.24775D-06  8.62646D-09
                                         B  4.76507D+08  1.26022D-06  8.71271D-09
 f1 11  3/2 +  f2  3  5/2 -  47597890.38 C  3.10822D+11  8.22724D-04  5.69039D-06
                                         B  3.14600D+11  8.32725D-04  5.75956D-06
 f1 11  3/2 +  f2  4  5/2 -  47594027.85 C  5.07088D+10  1.34244D-04  9.28580D-07
                                         B  5.12014D+10  1.35549D-04  9.37601D-07
 f1 11  3/2 +  f2  5  5/2 -  47591662.84 C  1.20045D+12  3.17833D-03  2.19859D-05
                                         B  1.21202D+12  3.20896D-03  2.21978D-05
 f1 11  3/2 +  f2  6  5/2 -  47590034.92 C  8.32832D+10  2.20518D-04  1.52547D-06
                                         B  8.41242D+10  2.22744D-04  1.54087D-06
 f1 11  3/2 +  f2  7  5/2 -  47587667.06 C  4.81176D+12  1.27419D-02  8.81484D-05
                                         B  4.85936D+12  1.28679D-02  8.90203D-05
 f1 11  3/2 +  f2  8  5/2 -  47585836.54 C  2.57239D+10  6.81240D-05  4.71300D-07
                                         B  2.59893D+10  6.88268D-05  4.76163D-07
 f1 11  3/2 +  f2  9  5/2 -  47583831.08 C  1.04961D+12  2.77989D-03  1.92329D-05
                                         B  1.05924D+12  2.80539D-03  1.94093D-05
 f1 11  3/2 +  f2 10  5/2 -  47582250.24 C  3.12569D+12  8.27891D-03  5.72801D-05
                                         B  3.15671D+12  8.36108D-03  5.78486D-05
 f1 11  3/2 +  f2 11  5/2 -  47580692.74 C  3.34515D+11  8.86077D-04  6.13078D-06
                                         B  3.37424D+11  8.93782D-04  6.18410D-06
 f1 11  3/2 +  f2 12  5/2 -  47578992.86 C  1.00084D+13  2.65126D-02  1.83448D-04
                                         B  1.01042D+13  2.67665D-02  1.85204D-04
 f1 11  3/2 +  f2 13  5/2 -  47578207.69 C  2.12823D+11  5.63795D-04  3.90111D-06
                                         B  2.14966D+11  5.69469D-04  3.94038D-06
 f1 11  3/2 +  f2 14  5/2 -  47577392.02 C  1.16991D+13  3.09934D-02  2.14459D-04
                                         B  1.18092D+13  3.12851D-02  2.16477D-04
 f1 11  3/2 +  f2 15  5/2 -  47575897.67 C  3.11433D+13  8.25103D-02  5.70948D-04
                                         B  3.14368D+13  8.32880D-02  5.76330D-04
 f1 11  3/2 +  f2 16  5/2 -  47575189.81 C  1.35273D+12  3.58399D-03  2.48006D-05
                                         B  1.36487D+12  3.61616D-03  2.50232D-05
 f1 11  3/2 +  f2 17  5/2 -  47573690.23 C  1.30369D+11  3.45430D-04  2.39039D-06
                                         B  1.31585D+11  3.48650D-04  2.41267D-06
 f1 11  3/2 +  f2 18  5/2 -  47573233.38 C  1.24519D+11  3.29935D-04  2.28318D-06
                                         B  1.25946D+11  3.33717D-04  2.30936D-06
 f1 11  3/2 +  f2 19  5/2 -  47572057.19 C  9.80749D+11  2.59879D-03  1.79844D-05
                                         B  9.90043D+11  2.62342D-03  1.81548D-05
 f1 11  3/2 +  f2 20  5/2 -  47569074.43 C  3.75043D+13  9.93916D-02  6.87861D-04
                                         B  3.78470D+13  1.00300D-01  6.94145D-04
 f1 11  3/2 +  f2 21  5/2 -  47567595.19 C  1.09598D+13  2.90468D-02  2.01031D-04
                                         B  1.10610D+13  2.93149D-02  2.02886D-04
 f1 11  3/2 +  f2 22  5/2 -  47565699.36 C  1.33613D+13  3.54144D-02  2.45110D-04
                                         B  1.34867D+13  3.57468D-02  2.47411D-04
 f1 11  3/2 +  f2 23  5/2 -  47563343.71 C  1.52338D+12  4.03813D-03  2.79501D-05
                                         B  1.53731D+12  4.07507D-03  2.82058D-05
 f1 11  3/2 +  f2 24  5/2 -  47561871.74 C  2.24137D+12  5.94174D-03  4.11273D-05
                                         B  2.26250D+12  5.99775D-03  4.15150D-05
 f1 11  3/2 +  f2 25  5/2 -  47561154.56 C  1.72430D+12  4.57115D-03  3.16409D-05
                                         B  1.73987D+12  4.61244D-03  3.19267D-05
 f1 11  3/2 +  f2 26  5/2 -  47560328.55 C  4.82347D+12  1.27876D-02  8.85152D-05
                                         B  4.86857D+12  1.29071D-02  8.93430D-05
 f1 11  3/2 +  f2 27  5/2 -  47556716.84 C  5.29318D+12  1.40350D-02  9.71571D-05
                                         B  5.34451D+12  1.41711D-02  9.80993D-05
 f1 11  3/2 +  f2 28  5/2 -  47555971.17 C  6.75073D+12  1.79002D-02  1.23916D-04
                                         B  6.81225D+12  1.80634D-02  1.25046D-04
 f1 11  3/2 +  f2 29  5/2 -  47555151.74 C  1.25013D+13  3.31495D-02  2.29485D-04
                                         B  1.26157D+13  3.34529D-02  2.31586D-04
 f1 11  3/2 +  f2 30  5/2 -  47553621.25 C  1.27249D+11  3.37448D-04  2.33614D-06
                                         B  1.27785D+11  3.38867D-04  2.34596D-06
 f1 11  3/2 +  f2 31  5/2 -  47552454.26 C  4.41786D+12  1.17161D-02  8.11123D-05
                                         B  4.45289D+12  1.18090D-02  8.17554D-05
 f1 11  3/2 +  f2 32  5/2 -  47550427.15 C  1.43148D+12  3.79660D-03  2.62855D-05
                                         B  1.44409D+12  3.83004D-03  2.65170D-05
 f1 11  3/2 +  f2 33  5/2 -  47549565.95 C  3.54625D+12  9.40577D-03  6.51214D-05
                                         B  3.57405D+12  9.47949D-03  6.56317D-05
 f1 11  3/2 +  f2 34  5/2 -  47546786.86 C  4.66988D+12  1.23874D-02  8.57700D-05
                                         B  4.71253D+12  1.25006D-02  8.65533D-05
 f1 11  3/2 +  f2 35  5/2 -  47545757.98 C  6.05716D+11  1.60680D-03  1.11257D-05
                                         B  6.11286D+11  1.62158D-03  1.12280D-05
 f1 11  3/2 +  f2 36  5/2 -  47544616.49 C  8.10317D+11  2.14966D-03  1.48848D-05
                                         B  8.17123D+11  2.16772D-03  1.50099D-05
 f1 11  3/2 +  f2 37  5/2 -  47541140.34 C  2.35252D+11  6.24184D-04  4.32234D-06
                                         B  2.37781D+11  6.30892D-04  4.36879D-06
 f1 11  3/2 +  f2 38  5/2 -  47539750.62 C  1.34183D+11  3.56042D-04  2.46558D-06
                                         B  1.35544D+11  3.59654D-04  2.49060D-06
 f1 11  3/2 +  f2 39  5/2 -  47539599.51 C  3.21466D+12  8.52985D-03  5.90692D-05
                                         B  3.24207D+12  8.60259D-03  5.95730D-05
 f1 11  3/2 +  f2 40  5/2 -  47538310.26 C  2.57553D+12  6.83436D-03  4.73292D-05
                                         B  2.60031D+12  6.90010D-03  4.77845D-05
 f1 11  3/2 +  f2 41  5/2 -  47535208.18 C  6.01253D+11  1.59567D-03  1.10511D-05
                                         B  6.06560D+11  1.60976D-03  1.11486D-05
 f1 11  3/2 +  f2 42  5/2 -  47533658.67 C  2.47807D+11  6.57702D-04  4.55516D-06
                                         B  2.49627D+11  6.62532D-04  4.58861D-06
 f1 11  3/2 +  f2 43  5/2 -  47531417.23 C  8.15297D+10  2.16407D-04  1.49888D-06
                                         B  8.21177D+10  2.17968D-04  1.50969D-06
 f1 11  3/2 +  f2 44  5/2 -  47530435.83 C  1.66581D+09  4.42182D-06  3.06270D-08
                                         B  1.63695D+09  4.34520D-06  3.00963D-08
 f1 11  3/2 +  f2 45  5/2 -  47529406.98 C  1.52217D+12  4.04069D-03  2.79878D-05
                                         B  1.53757D+12  4.08158D-03  2.82710D-05
 f1 12  3/2 +  f2  1  5/2 -  47624495.34 C  2.53012D+08  6.68957D-07  4.62428D-09
                                         B  2.55342D+08  6.75117D-07  4.66686D-09
 f1 12  3/2 +  f2  2  5/2 -  47618522.72 C  5.30549D+07  1.40311D-07  9.70044D-10
                                         B  5.33559D+07  1.41107D-07  9.75547D-10
 f1 12  3/2 +  f2  3  5/2 -  47598551.04 C  2.53209D+10  6.70207D-05  4.63544D-07
                                         B  2.55679D+10  6.76744D-05  4.68065D-07
 f1 12  3/2 +  f2  4  5/2 -  47594688.51 C  2.91344D+10  7.71272D-05  5.33488D-07
                                         B  2.94065D+10  7.78474D-05  5.38470D-07
 f1 12  3/2 +  f2  5  5/2 -  47592323.50 C  6.22504D+10  1.64811D-04  1.14005D-06
                                         B  6.28364D+10  1.66362D-04  1.15078D-06
 f1 12  3/2 +  f2  6  5/2 -  47590695.58 C  3.96823D+10  1.05068D-04  7.26814D-07
                                         B  4.00262D+10  1.05978D-04  7.33113D-07
 f1 12  3/2 +  f2  7  5/2 -  47588327.72 C  1.19206D+11  3.15657D-04  2.18369D-06
                                         B  1.20428D+11  3.18892D-04  2.20607D-06
 f1 12  3/2 +  f2  8  5/2 -  47586497.20 C  6.41453D+09  1.69869D-05  1.17519D-07
                                         B  6.47878D+09  1.71571D-05  1.18696D-07
 f1 12  3/2 +  f2  9  5/2 -  47584491.74 C  1.25296D+12  3.31838D-03  2.29581D-05
                                         B  1.26465D+12  3.34933D-03  2.31723D-05
 f1 12  3/2 +  f2 10  5/2 -  47582910.90 C  7.53302D+12  1.99519D-02  1.38041D-04
                                         B  7.60412D+12  2.01402D-02  1.39344D-04
 f1 12  3/2 +  f2 11  5/2 -  47581353.41 C  3.77476D+11  9.99846D-04  6.91786D-06
                                         B  3.80931D+11  1.00900D-03  6.98119D-06
 f1 12  3/2 +  f2 12  5/2 -  47579653.52 C  6.26439D+12  1.65941D-02  1.14817D-04
                                         B  6.32255D+12  1.67482D-02  1.15884D-04
 f1 12  3/2 +  f2 13  5/2 -  47578868.36 C  3.85049D+12  1.02001D-02  7.05776D-05
                                         B  3.88643D+12  1.02953D-02  7.12365D-05
 f1 12  3/2 +  f2 14  5/2 -  47578052.68 C  1.31361D+11  3.47994D-04  2.40792D-06
                                         B  1.32578D+11  3.51219D-04  2.43022D-06
 f1 12  3/2 +  f2 15  5/2 -  47576558.33 C  7.89941D+09  2.09279D-05  1.44813D-07
                                         B  8.03134D+09  2.12775D-05  1.47232D-07
 f1 12  3/2 +  f2 16  5/2 -  47575850.47 C  5.35370D+12  1.41840D-02  9.81495D-05
                                         B  5.40190D+12  1.43117D-02  9.90330D-05
 f1 12  3/2 +  f2 17  5/2 -  47574350.89 C  3.59272D+12  9.51908D-03  6.58715D-05
                                         B  3.62633D+12  9.60813D-03  6.64877D-05
 f1 12  3/2 +  f2 18  5/2 -  47573894.04 C  9.71864D+10  2.57505D-04  1.78194D-06
                                         B  9.77010D+10  2.58869D-04  1.79137D-06
 f1 12  3/2 +  f2 19  5/2 -  47572717.85 C  5.57032D+11  1.47598D-03  1.02141D-05
                                         B  5.61830D+11  1.48870D-03  1.03021D-05
 f1 12  3/2 +  f2 20  5/2 -  47569735.10 C  1.83681D+13  4.86767D-02  3.36873D-04
                                         B  1.85369D+13  4.91239D-02  3.39968D-04
 f1 12  3/2 +  f2 21  5/2 -  47568255.86 C  1.83043D+12  4.85107D-03  3.35734D-05
                                         B  1.84699D+12  4.89495D-03  3.38771D-05
 f1 12  3/2 +  f2 22  5/2 -  47566360.02 C  4.67533D+11  1.23917D-03  8.57641D-06
                                         B  4.70174D+11  1.24617D-03  8.62486D-06
 f1 12  3/2 +  f2 23  5/2 -  47564004.37 C  4.86517D+13  1.28961D-01  8.92598D-04
                                         B  4.90876D+13  1.30117D-01  9.00597D-04
 f1 12  3/2 +  f2 24  5/2 -  47562532.40 C  5.95499D+10  1.57859D-04  1.09265D-06
                                         B  6.01943D+10  1.59567D-04  1.10447D-06
 f1 12  3/2 +  f2 25  5/2 -  47561815.22 C  1.32173D+13  3.50384D-02  2.42528D-04
                                         B  1.33338D+13  3.53471D-02  2.44664D-04
 f1 12  3/2 +  f2 26  5/2 -  47560989.21 C  1.83883D+13  4.87481D-02  3.37429D-04
                                         B  1.85555D+13  4.91913D-02  3.40497D-04
 f1 12  3/2 +  f2 27  5/2 -  47557377.50 C  5.21116D+11  1.38171D-03  9.56476D-06
                                         B  5.24194D+11  1.38987D-03  9.62126D-06
 f1 12  3/2 +  f2 28  5/2 -  47556631.83 C  6.75982D+11  1.79238D-03  1.24078D-05
                                         B  6.82165D+11  1.80878D-03  1.25213D-05
 f1 12  3/2 +  f2 29  5/2 -  47555812.40 C  5.50157D+11  1.45880D-03  1.00988D-05
                                         B  5.53652D+11  1.46807D-03  1.01629D-05
 f1 12  3/2 +  f2 30  5/2 -  47554281.92 C  2.45804D+11  6.51821D-04  4.51247D-06
                                         B  2.48263D+11  6.58341D-04  4.55761D-06
 f1 12  3/2 +  f2 31  5/2 -  47553114.92 C  6.04547D+11  1.60321D-03  1.10991D-05
                                         B  6.08201D+11  1.61290D-03  1.11661D-05
 f1 12  3/2 +  f2 32  5/2 -  47551087.81 C  2.66660D+10  7.07222D-05  4.89633D-07
                                         B  2.65829D+10  7.05017D-05  4.88107D-07
 f1 12  3/2 +  f2 33  5/2 -  47550226.61 C  8.07399D+11  2.14141D-03  1.48260D-05
                                         B  8.14129D+11  2.15926D-03  1.49496D-05
 f1 12  3/2 +  f2 34  5/2 -  47547447.53 C  5.53943D+06  1.46936D-08  1.01737D-10
                                         B  1.23417D+07  3.27369D-08  2.26666D-10
 f1 12  3/2 +  f2 35  5/2 -  47546418.64 C  3.29268D+12  8.73437D-03  6.04769D-05
                                         B  3.32076D+12  8.80885D-03  6.09926D-05
 f1 12  3/2 +  f2 36  5/2 -  47545277.16 C  1.06895D+10  2.83569D-05  1.96348D-07
                                         B  1.07737D+10  2.85803D-05  1.97895D-07
 f1 12  3/2 +  f2 37  5/2 -  47541801.00 C  7.47825D+12  1.98411D-02  1.37394D-04
                                         B  7.53347D+12  1.99876D-02  1.38408D-04
 f1 12  3/2 +  f2 38  5/2 -  47540411.28 C  4.39966D+12  1.16738D-02  8.08394D-05
                                         B  4.43417D+12  1.17653D-02  8.14735D-05
 f1 12  3/2 +  f2 39  5/2 -  47540260.17 C  1.48852D+09  3.94955D-06  2.73503D-08
                                         B  1.57191D+09  4.17084D-06  2.88827D-08
 f1 12  3/2 +  f2 40  5/2 -  47538970.92 C  6.46639D+11  1.71585D-03  1.18825D-05
                                         B  6.50048D+11  1.72490D-03  1.19451D-05
 f1 12  3/2 +  f2 41  5/2 -  47535868.85 C  6.44861D+11  1.71136D-03  1.18521D-05
                                         B  6.50415D+11  1.72610D-03  1.19542D-05
 f1 12  3/2 +  f2 42  5/2 -  47534319.34 C  6.36321D+11  1.68881D-03  1.16963D-05
                                         B  6.40696D+11  1.70042D-03  1.17767D-05
 f1 12  3/2 +  f2 43  5/2 -  47532077.89 C  1.07588D+11  2.85566D-04  1.97786D-06
                                         B  1.08877D+11  2.88988D-04  2.00156D-06
 f1 12  3/2 +  f2 44  5/2 -  47531096.49 C  8.45510D+10  2.24430D-04  1.55446D-06
                                         B  8.51710D+10  2.26076D-04  1.56585D-06
 f1 12  3/2 +  f2 45  5/2 -  47530067.64 C  6.15948D+11  1.63503D-03  1.13248D-05
                                         B  6.24256D+11  1.65708D-03  1.14776D-05
 f1 13  3/2 +  f2  1  5/2 -  47624807.20 C  2.95525D+09  7.81351D-06  5.40118D-08
                                         B  2.98890D+09  7.90247D-06  5.46267D-08
 f1 13  3/2 +  f2  2  5/2 -  47618834.58 C  2.51807D+08  6.65928D-07  4.60388D-09
                                         B  2.54208D+08  6.72280D-07  4.64779D-09
 f1 13  3/2 +  f2  3  5/2 -  47598862.90 C  7.41270D+11  1.96201D-03  1.35700D-05
                                         B  7.51107D+11  1.98805D-03  1.37501D-05
 f1 13  3/2 +  f2  4  5/2 -  47595000.37 C  4.02938D+10  1.06668D-04  7.37816D-07
                                         B  4.06786D+10  1.07686D-04  7.44860D-07
 f1 13  3/2 +  f2  5  5/2 -  47592635.36 C  6.39727D+11  1.69369D-03  1.17157D-05
                                         B  6.46570D+11  1.71180D-03  1.18410D-05
 f1 13  3/2 +  f2  6  5/2 -  47591007.44 C  2.38441D+10  6.31318D-05  4.36716D-07
                                         B  2.41415D+10  6.39194D-05  4.42164D-07
 f1 13  3/2 +  f2  7  5/2 -  47588639.58 C  4.44689D+12  1.17752D-02  8.14592D-05
                                         B  4.49186D+12  1.18943D-02  8.22829D-05
 f1 13  3/2 +  f2  8  5/2 -  47586809.06 C  2.06186D+11  5.46014D-04  3.77740D-06
                                         B  2.08281D+11  5.51562D-04  3.81578D-06
 f1 13  3/2 +  f2  9  5/2 -  47584803.60 C  1.40136D+12  3.71134D-03  2.56766D-05
                                         B  1.41528D+12  3.74820D-03  2.59317D-05
 f1 13  3/2 +  f2 10  5/2 -  47583222.76 C  1.18831D+11  3.14732D-04  2.17752D-06
                                         B  1.19929D+11  3.17640D-04  2.19764D-06
 f1 13  3/2 +  f2 11  5/2 -  47581665.26 C  9.02950D+11  2.39168D-03  1.65477D-05
                                         B  9.12248D+11  2.41630D-03  1.67181D-05
 f1 13  3/2 +  f2 12  5/2 -  47579965.38 C  5.62984D+11  1.49130D-03  1.03185D-05
                                         B  5.68835D+11  1.50680D-03  1.04257D-05
 f1 13  3/2 +  f2 13  5/2 -  47579180.21 C  2.02891D+09  5.37462D-06  3.71883D-08
                                         B  2.04012D+09  5.40429D-06  3.73936D-08
 f1 13  3/2 +  f2 14  5/2 -  47578364.53 C  4.94549D+12  1.31011D-02  9.06513D-05
                                         B  4.99263D+12  1.32260D-02  9.15154D-05
 f1 13  3/2 +  f2 15  5/2 -  47576870.19 C  9.47988D+12  2.51147D-02  1.73783D-04
                                         B  9.56964D+12  2.53526D-02  1.75429D-04
 f1 13  3/2 +  f2 16  5/2 -  47576162.33 C  3.45697D+12  9.15871D-03  6.33753D-05
                                         B  3.48897D+12  9.24350D-03  6.39621D-05
 f1 13  3/2 +  f2 17  5/2 -  47574662.74 C  3.98703D+12  1.05637D-02  7.30996D-05
                                         B  4.02421D+12  1.06622D-02  7.37813D-05
 f1 13  3/2 +  f2 18  5/2 -  47574205.90 C  2.18919D+12  5.80041D-03  4.01387D-05
                                         B  2.21047D+12  5.85679D-03  4.05288D-05
 f1 13  3/2 +  f2 19  5/2 -  47573029.70 C  9.03010D+11  2.39270D-03  1.65578D-05
                                         B  9.11454D+11  2.41508D-03  1.67127D-05
 f1 13  3/2 +  f2 20  5/2 -  47570046.95 C  1.74757D+13  4.63112D-02  3.20500D-04
                                         B  1.76425D+13  4.67531D-02  3.23558D-04
 f1 13  3/2 +  f2 21  5/2 -  47568567.71 C  5.03299D+13  1.33384D-01  9.23123D-04
                                         B  5.07920D+13  1.34609D-01  9.31597D-04
 f1 13  3/2 +  f2 22  5/2 -  47566671.88 C  2.03953D+13  5.40557D-02  3.74123D-04
                                         B  2.05847D+13  5.45578D-02  3.77598D-04
 f1 13  3/2 +  f2 23  5/2 -  47564316.22 C  3.30295D+12  8.75503D-03  6.05971D-05
                                         B  3.32839D+12  8.82246D-03  6.10639D-05
 f1 13  3/2 +  f2 24  5/2 -  47562844.26 C  1.36789D+12  3.62604D-03  2.50981D-05
                                         B  1.38062D+12  3.65979D-03  2.53317D-05
 f1 13  3/2 +  f2 25  5/2 -  47562127.08 C  1.55638D+12  4.12582D-03  2.85578D-05
                                         B  1.56843D+12  4.15777D-03  2.87789D-05
 f1 13  3/2 +  f2 26  5/2 -  47561301.07 C  1.38747D+11  3.67819D-04  2.54599D-06
                                         B  1.40191D+11  3.71647D-04  2.57248D-06
 f1 13  3/2 +  f2 27  5/2 -  47557689.36 C  5.67758D+11  1.50536D-03  1.04206D-05
                                         B  5.73530D+11  1.52066D-03  1.05266D-05
 f1 13  3/2 +  f2 28  5/2 -  47556943.69 C  1.76993D+12  4.69295D-03  3.24868D-05
                                         B  1.78288D+12  4.72729D-03  3.27245D-05
 f1 13  3/2 +  f2 29  5/2 -  47556124.25 C  2.18802D+10  5.80172D-05  4.01630D-07
                                         B  2.23303D+10  5.92106D-05  4.09891D-07
 f1 13  3/2 +  f2 30  5/2 -  47554593.77 C  3.54343D+12  9.39631D-03  6.50489D-05
                                         B  3.57548D+12  9.48129D-03  6.56373D-05
 f1 13  3/2 +  f2 31  5/2 -  47553426.78 C  1.51108D+12  4.00721D-03  2.77419D-05
                                         B  1.52321D+12  4.03936D-03  2.79645D-05
 f1 13  3/2 +  f2 32  5/2 -  47551399.66 C  1.47595D+12  3.91437D-03  2.71003D-05
                                         B  1.49032D+12  3.95248D-03  2.73642D-05
 f1 13  3/2 +  f2 33  5/2 -  47550538.47 C  7.52644D+12  1.99616D-02  1.38203D-04
                                         B  7.59141D+12  2.01340D-02  1.39396D-04
 f1 13  3/2 +  f2 34  5/2 -  47547759.38 C  3.13325D+12  8.31099D-03  5.75438D-05
                                         B  3.15941D+12  8.38039D-03  5.80243D-05
 f1 13  3/2 +  f2 35  5/2 -  47546730.50 C  6.22563D+11  1.65143D-03  1.14344D-05
                                         B  6.28592D+11  1.66742D-03  1.15452D-05
 f1 13  3/2 +  f2 36  5/2 -  47545589.01 C  2.43873D+11  6.46936D-04  4.47947D-06
                                         B  2.45406D+11  6.51003D-04  4.50763D-06
 f1 13  3/2 +  f2 37  5/2 -  47542112.86 C  2.14081D+12  5.67987D-03  3.93311D-05
                                         B  2.15628D+12  5.72092D-03  3.96153D-05
 f1 13  3/2 +  f2 38  5/2 -  47540723.14 C  3.60810D+09  9.57338D-06  6.62941D-08
                                         B  3.50147D+09  9.29046D-06  6.43349D-08
 f1 13  3/2 +  f2 39  5/2 -  47540572.02 C  3.87074D+12  1.02703D-02  7.11203D-05
                                         B  3.90440D+12  1.03596D-02  7.17389D-05
 f1 13  3/2 +  f2 40  5/2 -  47539282.77 C  1.42336D+11  3.77684D-04  2.61548D-06
                                         B  1.43002D+11  3.79450D-04  2.62771D-06
 f1 13  3/2 +  f2 41  5/2 -  47536180.70 C  5.96850D+11  1.58393D-03  1.09695D-05
                                         B  6.01757D+11  1.59695D-03  1.10597D-05
 f1 13  3/2 +  f2 42  5/2 -  47534631.19 C  1.69741D+12  4.50490D-03  3.11997D-05
                                         B  1.71144D+12  4.54213D-03  3.14576D-05
 f1 13  3/2 +  f2 43  5/2 -  47532389.75 C  2.56889D+12  6.81841D-03  4.72247D-05
                                         B  2.59213D+12  6.88012D-03  4.76521D-05
 f1 13  3/2 +  f2 44  5/2 -  47531408.35 C  1.27673D+12  3.38888D-03  2.34721D-05
                                         B  1.28815D+12  3.41918D-03  2.36819D-05
 f1 13  3/2 +  f2 45  5/2 -  47530379.50 C  2.43670D+12  6.46811D-03  4.48004D-05
                                         B  2.45802D+12  6.52469D-03  4.51923D-05
 f1 14  3/2 +  f2  1  5/2 -  47625422.98 C  1.61951D+07  4.28178D-08  2.95979D-10
                                         B  1.64045D+07  4.33712D-08  2.99805D-10
 f1 14  3/2 +  f2  2  5/2 -  47619450.36 C  8.22648D+07  2.17552D-07  1.50402D-09
                                         B  8.32954D+07  2.20277D-07  1.52286D-09
 f1 14  3/2 +  f2  3  5/2 -  47599478.67 C  1.92376D+12  5.09171D-03  3.52158D-05
                                         B  1.94229D+12  5.14075D-03  3.55550D-05
 f1 14  3/2 +  f2  4  5/2 -  47595616.14 C  1.45059D+09  3.83998D-06  2.65606D-08
                                         B  1.46663D+09  3.88243D-06  2.68542D-08
 f1 14  3/2 +  f2  5  5/2 -  47593251.14 C  4.88202D+11  1.29249D-03  8.94039D-06
                                         B  4.92919D+11  1.30498D-03  9.02679D-06
 f1 14  3/2 +  f2  6  5/2 -  47591623.22 C  5.10818D+11  1.35246D-03  9.35552D-06
                                         B  5.15933D+11  1.36600D-03  9.44920D-06
 f1 14  3/2 +  f2  7  5/2 -  47589255.36 C  3.13759D+11  8.30800D-04  5.74729D-06
                                         B  3.16785D+11  8.38813D-04  5.80272D-06
 f1 14  3/2 +  f2  8  5/2 -  47587424.84 C  1.13598D+11  3.00819D-04  2.08108D-06
                                         B  1.14695D+11  3.03722D-04  2.10116D-06
 f1 14  3/2 +  f2  9  5/2 -  47585419.38 C  6.04072D+09  1.59977D-05  1.10678D-07
                                         B  6.09767D+09  1.61486D-05  1.11721D-07
 f1 14  3/2 +  f2 10  5/2 -  47583838.53 C  9.35463D+11  2.47757D-03  1.71412D-05
                                         B  9.44349D+11  2.50110D-03  1.73040D-05
 f1 14  3/2 +  f2 11  5/2 -  47582281.04 C  6.77861D+10  1.79543D-04  1.24222D-06
                                         B  6.84533D+10  1.81310D-04  1.25445D-06
 f1 14  3/2 +  f2 12  5/2 -  47580581.16 C  5.30612D+11  1.40551D-03  9.72481D-06
                                         B  5.35410D+11  1.41822D-03  9.81274D-06
 f1 14  3/2 +  f2 13  5/2 -  47579795.99 C  4.00477D+10  1.06084D-04  7.34013D-07
                                         B  4.04323D+10  1.07103D-04  7.41061D-07
 f1 14  3/2 +  f2 14  5/2 -  47578980.31 C  2.46804D+12  6.53793D-03  4.52377D-05
                                         B  2.49168D+12  6.60055D-03  4.56710D-05
 f1 14  3/2 +  f2 15  5/2 -  47577485.97 C  5.56756D+07  1.47496D-07  1.02059D-09
                                         B  5.12484D+07  1.35767D-07  9.39440D-10
 f1 14  3/2 +  f2 16  5/2 -  47576778.11 C  1.72754D+12  4.57674D-03  3.16692D-05
                                         B  1.74491D+12  4.62274D-03  3.19875D-05
 f1 14  3/2 +  f2 17  5/2 -  47575278.52 C  1.05696D+12  2.80036D-03  1.93779D-05
                                         B  1.06722D+12  2.82753D-03  1.95660D-05
 f1 14  3/2 +  f2 18  5/2 -  47574821.68 C  5.30354D+12  1.40517D-02  9.72361D-05
                                         B  5.35489D+12  1.41878D-02  9.81777D-05
 f1 14  3/2 +  f2 19  5/2 -  47573645.48 C  1.57078D+12  4.16199D-03  2.88012D-05
                                         B  1.58487D+12  4.19930D-03  2.90594D-05
 f1 14  3/2 +  f2 20  5/2 -  47570662.73 C  1.12921D+11  2.99235D-04  2.07085D-06
                                         B  1.13748D+11  3.01429D-04  2.08603D-06
 f1 14  3/2 +  f2 21  5/2 -  47569183.49 C  6.11098D+12  1.61949D-02  1.12080D-04
                                         B  6.16380D+12  1.63348D-02  1.13048D-04
 f1 14  3/2 +  f2 22  5/2 -  47567287.66 C  2.11877D+12  5.61546D-03  3.88644D-05
                                         B  2.13721D+12  5.66433D-03  3.92027D-05
 f1 14  3/2 +  f2 23  5/2 -  47564932.00 C  1.09726D+12  2.90840D-03  2.01299D-05
                                         B  1.10844D+12  2.93804D-03  2.03351D-05
 f1 14  3/2 +  f2 24  5/2 -  47563460.04 C  3.22822D+13  8.55726D-02  5.92293D-04
                                         B  3.25630D+13  8.63169D-02  5.97445D-04
 f1 14  3/2 +  f2 25  5/2 -  47562742.85 C  4.45287D+13  1.18039D-01  8.17020D-04
                                         B  4.49173D+13  1.19069D-01  8.24151D-04
 f1 14  3/2 +  f2 26  5/2 -  47561916.85 C  2.06241D+13  5.46730D-02  3.78433D-04
                                         B  2.08075D+13  5.51595D-02  3.81800D-04
 f1 14  3/2 +  f2 27  5/2 -  47558305.14 C  1.85328D+12  4.91367D-03  3.40138D-05
                                         B  1.86833D+12  4.95358D-03  3.42900D-05
 f1 14  3/2 +  f2 28  5/2 -  47557559.47 C  1.04987D+11  2.78365D-04  1.92695D-06
                                         B  1.06306D+11  2.81862D-04  1.95116D-06
 f1 14  3/2 +  f2 29  5/2 -  47556740.03 C  3.98333D+11  1.05619D-03  7.31146D-06
                                         B  4.01373D+11  1.06425D-03  7.36725D-06
 f1 14  3/2 +  f2 30  5/2 -  47555209.55 C  6.21879D+11  1.64903D-03  1.14158D-05
                                         B  6.26755D+11  1.66196D-03  1.15053D-05
 f1 14  3/2 +  f2 31  5/2 -  47554042.56 C  1.28740D+13  3.41395D-02  2.36344D-04
                                         B  1.29880D+13  3.44417D-02  2.38437D-04
 f1 14  3/2 +  f2 32  5/2 -  47552015.44 C  3.93797D+10  1.04437D-04  7.23034D-07
                                         B  4.00747D+10  1.06280D-04  7.35795D-07
 f1 14  3/2 +  f2 33  5/2 -  47551154.25 C  4.14499D+12  1.09931D-02  7.61085D-05
                                         B  4.17810D+12  1.10809D-02  7.67165D-05
 f1 14  3/2 +  f2 34  5/2 -  47548375.16 C  4.10865D+10  1.08980D-04  7.54545D-07
                                         B  4.14717D+10  1.10001D-04  7.61620D-07
 f1 14  3/2 +  f2 35  5/2 -  47547346.28 C  6.38500D+12  1.69366D-02  1.17267D-04
                                         B  6.43780D+12  1.70767D-02  1.18237D-04
 f1 14  3/2 +  f2 36  5/2 -  47546204.79 C  6.86686D+09  1.82156D-05  1.26126D-07
                                         B  6.90706D+09  1.83223D-05  1.26864D-07
 f1 14  3/2 +  f2 37  5/2 -  47542728.64 C  3.49775D+12  9.27979D-03  6.42584D-05
                                         B  3.52695D+12  9.35727D-03  6.47949D-05
 f1 14  3/2 +  f2 38  5/2 -  47541338.92 C  1.08689D+13  2.88377D-02  1.99694D-04
                                         B  1.09535D+13  2.90623D-02  2.01249D-04
 f1 14  3/2 +  f2 39  5/2 -  47541187.80 C  1.66223D+11  4.41032D-04  3.05404D-06
                                         B  1.67203D+11  4.43632D-04  3.07205D-06
 f1 14  3/2 +  f2 40  5/2 -  47539898.55 C  1.37294D+12  3.64294D-03  2.52272D-05
                                         B  1.38214D+12  3.66736D-03  2.53963D-05
 f1 14  3/2 +  f2 41  5/2 -  47536796.48 C  2.79159D+12  7.40814D-03  5.13044D-05
                                         B  2.81377D+12  7.46701D-03  5.17122D-05
 f1 14  3/2 +  f2 42  5/2 -  47535246.97 C  4.02792D+12  1.06897D-02  7.40332D-05
                                         B  4.06156D+12  1.07790D-02  7.46516D-05
 f1 14  3/2 +  f2 43  5/2 -  47533005.52 C  6.87045D+09  1.82353D-05  1.26297D-07
                                         B  6.73835D+09  1.78847D-05  1.23869D-07
 f1 14  3/2 +  f2 44  5/2 -  47532024.13 C  1.71671D+11  4.55661D-04  3.15595D-06
                                         B  1.72536D+11  4.57957D-04  3.17186D-06
 f1 14  3/2 +  f2 45  5/2 -  47530995.28 C  2.65878D+12  7.05743D-03  4.88816D-05
                                         B  2.67502D+12  7.10054D-03  4.91801D-05
 f1 15  3/2 +  f2  1  5/2 -  47626100.97 C  4.86677D+05  1.28667D-09  8.89404D-12
                                         B  4.88779D+05  1.29223D-09  8.93246D-12
 f1 15  3/2 +  f2  2  5/2 -  47620128.35 C  4.96815D+07  1.31381D-07  9.08273D-10
                                         B  5.04084D+07  1.33303D-07  9.21562D-10
 f1 15  3/2 +  f2  3  5/2 -  47600156.67 C  1.83954D+11  4.86866D-04  3.36726D-06
                                         B  1.86442D+11  4.93451D-04  3.41280D-06
 f1 15  3/2 +  f2  4  5/2 -  47596294.14 C  1.30528D+10  3.45521D-05  2.38989D-07
                                         B  1.31704D+10  3.48635D-05  2.41142D-07
 f1 15  3/2 +  f2  5  5/2 -  47593929.13 C  3.24795D+11  8.59854D-04  5.94769D-06
                                         B  3.28062D+11  8.68502D-04  6.00752D-06
 f1 15  3/2 +  f2  6  5/2 -  47592301.21 C  3.09499D+11  8.19415D-04  5.66817D-06
                                         B  3.12773D+11  8.28083D-04  5.72813D-06
 f1 15  3/2 +  f2  7  5/2 -  47589933.35 C  9.61909D+10  2.54696D-04  1.76190D-06
                                         B  9.72441D+10  2.57484D-04  1.78119D-06
 f1 15  3/2 +  f2  8  5/2 -  47588102.83 C  3.32672D+11  8.80922D-04  6.09417D-06
                                         B  3.36000D+11  8.89733D-04  6.15513D-06
 f1 15  3/2 +  f2  9  5/2 -  47586097.37 C  7.47382D+09  1.97925D-05  1.36929D-07
                                         B  7.53924D+09  1.99657D-05  1.38128D-07
 f1 15  3/2 +  f2 10  5/2 -  47584516.53 C  1.79369D+12  4.75045D-03  3.28658D-05
                                         B  1.81116D+12  4.79672D-03  3.31860D-05
 f1 15  3/2 +  f2 11  5/2 -  47582959.04 C  3.44463D+11  9.12343D-04  6.31222D-06
                                         B  3.47413D+11  9.20155D-04  6.36627D-06
 f1 15  3/2 +  f2 12  5/2 -  47581259.15 C  5.18758D+11  1.37408D-03  9.50714D-06
                                         B  5.23904D+11  1.38771D-03  9.60147D-06
 f1 15  3/2 +  f2 13  5/2 -  47580473.99 C  1.29435D+11  3.42857D-04  2.37225D-06
                                         B  1.30534D+11  3.45768D-04  2.39239D-06
 f1 15  3/2 +  f2 14  5/2 -  47579658.31 C  1.14797D+10  3.04094D-05  2.10408D-07
                                         B  1.16356D+10  3.08222D-05  2.13264D-07
 f1 15  3/2 +  f2 15  5/2 -  47578163.96 C  8.19966D+11  2.17219D-03  1.50302D-05
                                         B  8.28537D+11  2.19490D-03  1.51873D-05
 f1 15  3/2 +  f2 16  5/2 -  47577456.10 C  3.00948D+11  7.97273D-04  5.51673D-06
                                         B  3.04404D+11  8.06429D-04  5.58008D-06
 f1 15  3/2 +  f2 17  5/2 -  47575956.52 C  4.40662D+12  1.16748D-02  8.07861D-05
                                         B  4.44610D+12  1.17794D-02  8.15099D-05
 f1 15  3/2 +  f2 18  5/2 -  47575499.67 C  5.95141D+12  1.57678D-02  1.09110D-04
                                         B  6.00819D+12  1.59182D-02  1.10151D-04
 f1 15  3/2 +  f2 19  5/2 -  47574323.48 C  4.94483D+12  1.31016D-02  9.06624D-05
                                         B  4.98986D+12  1.32209D-02  9.14878D-05
 f1 15  3/2 +  f2 20  5/2 -  47571340.73 C  9.61119D+11  2.54686D-03  1.76252D-05
                                         B  9.71000D+11  2.57304D-03  1.78064D-05
 f1 15  3/2 +  f2 21  5/2 -  47569861.49 C  3.35333D+11  8.88650D-04  6.14999D-06
                                         B  3.38898D+11  8.98097D-04  6.21537D-06
 f1 15  3/2 +  f2 22  5/2 -  47567965.65 C  3.76478D+13  9.97766D-02  6.90541D-04
                                         B  3.79770D+13  1.00649D-01  6.96578D-04
 f1 15  3/2 +  f2 23  5/2 -  47565610.00 C  1.03349D+11  2.73930D-04  1.89593D-06
                                         B  1.04172D+11  2.76110D-04  1.91102D-06
 f1 15  3/2 +  f2 24  5/2 -  47564138.03 C  8.07447D+12  2.14029D-02  1.48139D-04
                                         B  8.14786D+12  2.15974D-02  1.49485D-04
 f1 15  3/2 +  f2 25  5/2 -  47563420.85 C  3.26763D+12  8.66172D-03  5.99524D-05
                                         B  3.29526D+12  8.73497D-03  6.04594D-05
 f1 15  3/2 +  f2 26  5/2 -  47562594.84 C  3.92870D+10  1.04144D-04  7.20850D-07
                                         B  3.98826D+10  1.05723D-04  7.31780D-07
 f1 15  3/2 +  f2 27  5/2 -  47558983.14 C  1.49464D+12  3.96267D-03  2.74303D-05
                                         B  1.50805D+12  3.99823D-03  2.76765D-05
 f1 15  3/2 +  f2 28  5/2 -  47558237.46 C  4.50598D+12  1.19469D-02  8.26999D-05
                                         B  4.54589D+12  1.20527D-02  8.34325D-05
 f1 15  3/2 +  f2 29  5/2 -  47557418.03 C  3.17387D+11  8.41533D-04  5.82543D-06
                                         B  3.20495D+11  8.49772D-04  5.88247D-06
 f1 15  3/2 +  f2 30  5/2 -  47555887.55 C  2.80448D+12  7.43638D-03  5.14793D-05
                                         B  2.82875D+12  7.50072D-03  5.19247D-05
 f1 15  3/2 +  f2 31  5/2 -  47554720.55 C  6.22590D+12  1.65095D-02  1.14292D-04
                                         B  6.28336D+12  1.66618D-02  1.15346D-04
 f1 15  3/2 +  f2 32  5/2 -  47552693.44 C  1.26846D+11  3.36391D-04  2.32887D-06
                                         B  1.27652D+11  3.38527D-04  2.34366D-06
 f1 15  3/2 +  f2 33  5/2 -  47551832.24 C  7.96050D+11  2.11117D-03  1.46161D-05
                                         B  8.02398D+11  2.12801D-03  1.47327D-05
 f1 15  3/2 +  f2 34  5/2 -  47549053.16 C  4.32966D+12  1.14839D-02  7.95099D-05
                                         B  4.36349D+12  1.15736D-02  8.01312D-05
 f1 15  3/2 +  f2 35  5/2 -  47548024.27 C  4.09344D+12  1.08578D-02  7.51770D-05
                                         B  4.13144D+12  1.09586D-02  7.58747D-05
 f1 15  3/2 +  f2 36  5/2 -  47546882.79 C  1.66095D+11  4.40586D-04  3.05059D-06
                                         B  1.67121D+11  4.43307D-04  3.06944D-06
 f1 15  3/2 +  f2 37  5/2 -  47543406.63 C  1.00138D+12  2.65667D-03  1.83960D-05
                                         B  1.01183D+12  2.68440D-03  1.85880D-05
 f1 15  3/2 +  f2 38  5/2 -  47542016.91 C  3.02996D+10  8.03895D-05  5.56669D-07
                                         B  3.09369D+10  8.20803D-05  5.68378D-07
 f1 15  3/2 +  f2 39  5/2 -  47541865.80 C  2.65422D+11  7.04211D-04  4.87643D-06
                                         B  2.67872D+11  7.10709D-04  4.92143D-06
 f1 15  3/2 +  f2 40  5/2 -  47540576.55 C  3.20832D+12  8.51267D-03  5.89491D-05
                                         B  3.23614D+12  8.58650D-03  5.94603D-05
 f1 15  3/2 +  f2 41  5/2 -  47537474.48 C  1.11576D+11  2.96086D-04  2.05049D-06
                                         B  1.12961D+11  2.99761D-04  2.07594D-06
 f1 15  3/2 +  f2 42  5/2 -  47535924.97 C  1.87933D+11  4.98744D-04  3.45407D-06
                                         B  1.88607D+11  5.00531D-04  3.46644D-06
 f1 15  3/2 +  f2 43  5/2 -  47533683.52 C  2.03564D+12  5.40275D-03  3.74187D-05
                                         B  2.05194D+12  5.44603D-03  3.77185D-05
 f1 15  3/2 +  f2 44  5/2 -  47532702.12 C  3.94683D+11  1.04757D-03  7.25545D-06
                                         B  3.97715D+11  1.05561D-03  7.31118D-06
 f1 15  3/2 +  f2 45  5/2 -  47531673.27 C  1.88347D+13  4.99932D-02  3.46261D-04
[truncated: 1,924,787 more chars]
