# Supplementary material for: Ab Initio Manganese Kα and Kβ Energy Eigenvalues, Shake-Off Probabilities, Auger Rates, with Convergence Tests
Source: Molecules. 2024 Sep 4;29(17):4199. doi: 10.3390/molecules29174199 (PMC11487437; doi:10.3390/molecules29174199)
Supplement: Supplementary file 1 [file molecules-29-04199-s001.zip › Mn_Ka_D-5f.ct]

 Transition between files:
 f1 = iMn_Ka_D-4f
 f2 = fMn_Ka_D-4f


 Electric 2**( 1)-pole transitions
 =================================

 Upper       Lower 
 Lev  J P   Lev  J P       E (Kays)         A (s-1)          gf            S
 f1  1    0 +  f2  1    1 -    47588563.15 C  4.81672D+05  3.18863D-10  2.20586D-12
                                           B  5.00000D+05  3.30996D-10  2.28979D-12
 f1  1    0 +  f2  2    1 -    47581733.20 C  4.86874D+09  3.22399D-06  2.23064D-08
                                           B  5.09918D+09  3.37658D-06  2.33621D-08
 f1  1    0 +  f2  3    1 -    47579067.05 C  1.16817D+08  7.73630D-08  5.35294D-10
                                           B  1.21104D+08  8.02020D-08  5.54938D-10
 f1  1    0 +  f2  4    1 -    47578283.36 C  3.06099D+10  2.02722D-05  1.40271D-07
                                           B  3.20151D+10  2.12029D-05  1.46711D-07
 f1  1    0 +  f2  5    1 -    47571650.07 C  3.58586D+09  2.37550D-06  1.64393D-08
                                           B  3.75419D+09  2.48701D-06  1.72109D-08
 f1  1    0 +  f2  6    1 -    47565909.66 C  3.12749D+12  2.07235D-03  1.43431D-05
                                           B  3.26454D+12  2.16315D-03  1.49716D-05
 f1  1    0 +  f2  7    1 -    47564848.17 C  9.27160D+10  6.14385D-05  4.25236D-07
                                           B  9.68688D+10  6.41903D-05  4.44282D-07
 f1  1    0 +  f2  8    1 -    47562100.91 C  3.47267D+09  2.30144D-06  1.59299D-08
                                           B  3.62610D+09  2.40312D-06  1.66337D-08
 f1  1    0 +  f2  9    1 -    47561595.63 C  4.46190D+10  2.95709D-05  2.04684D-07
                                           B  4.65542D+10  3.08535D-05  2.13562D-07
 f1  1    0 +  f2 10    1 -    47560478.56 C  1.05750D+11  7.00885D-05  4.85150D-07
                                           B  1.10467D+11  7.32143D-05  5.06787D-07
 f1  1    0 +  f2 11    1 -    47556925.22 C  8.76013D+09  5.80685D-06  4.01978D-08
                                           B  9.14923D+09  6.06478D-06  4.19833D-08
 f1  1    0 +  f2 12    1 -    47554357.65 C  9.53923D+09  6.32398D-06  4.37800D-08
                                           B  9.92345D+09  6.57870D-06  4.55434D-08
 f1  1    0 +  f2 13    1 -    47554144.98 C  4.59012D+11  3.04302D-04  2.10665D-06
                                           B  4.79280D+11  3.17739D-04  2.19967D-06
 f1  1    0 +  f2 14    1 -    47551476.55 C  5.81878D+11  3.85799D-04  2.67100D-06
                                           B  6.07590D+11  4.02847D-04  2.78902D-06
 f1  1    0 +  f2 15    1 -    47550468.02 C  3.74782D+09  2.48500D-06  1.72047D-08
                                           B  3.91332D+09  2.59474D-06  1.79645D-08
 f1  1    0 +  f2 16    1 -    47548329.88 C  8.31018D+11  5.51059D-04  3.81538D-06
                                           B  8.67716D+11  5.75393D-04  3.98387D-06
 f1  1    0 +  f2 17    1 -    47548029.83 C  7.46646D+12  4.95116D-03  3.42808D-05
                                           B  7.79661D+12  5.17009D-03  3.57966D-05
 f1  1    0 +  f2 18    1 -    47547281.85 C  1.08783D+12  7.21383D-04  4.99477D-06
                                           B  1.13566D+12  7.53102D-04  5.21439D-06
 f1  1    0 +  f2 19    1 -    47546077.35 C  2.73793D+11  1.81573D-04  1.25722D-06
                                           B  2.85782D+11  1.89524D-04  1.31227D-06
 f1  1    0 +  f2 20    1 -    47542857.65 C  3.91033D+11  2.59358D-04  1.79593D-06
                                           B  4.08335D+11  2.70834D-04  1.87540D-06
 f1  1    0 +  f2 21    1 -    47542474.55 C  1.94444D+12  1.28970D-03  8.93062D-06
                                           B  2.03005D+12  1.34648D-03  9.32384D-06
 f1  1    0 +  f2 22    1 -    47540890.60 C  8.40557D+12  5.57559D-03  3.86099D-05
                                           B  8.77419D+12  5.82010D-03  4.03031D-05
 f1  1    0 +  f2 23    1 -    47540310.64 C  1.25201D+13  8.30502D-03  5.75114D-05
                                           B  1.30686D+13  8.66887D-03  6.00311D-05
 f1  1    0 +  f2 24    1 -    47539768.25 C  5.84237D+13  3.87554D-02  2.68381D-04
                                           B  6.09818D+13  4.04524D-02  2.80132D-04
 f1  1    0 +  f2 25    1 -    47537977.86 C  3.83302D+12  2.54283D-03  1.76097D-05
                                           B  4.00277D+12  2.65544D-03  1.83896D-05
 f1  1    0 +  f2 26    1 -    47536282.82 C  4.93211D+13  3.27220D-02  2.26616D-04
                                           B  5.14599D+13  3.41410D-02  2.36443D-04
 f1  1    0 +  f2 27    1 -    47534622.80 C  3.47783D+12  2.30752D-03  1.59813D-05
                                           B  3.62945D+12  2.40812D-03  1.66780D-05
 f1  1    0 +  f2 28    1 -    47533375.91 C  5.54537D+12  3.67952D-03  2.54840D-05
                                           B  5.79363D+12  3.84425D-03  2.66249D-05
 f1  1    0 +  f2 29    1 -    47533094.52 C  1.22874D+13  8.15315D-03  5.64683D-05
                                           B  1.28381D+13  8.51855D-03  5.89991D-05
 f1  1    0 +  f2 30    1 -    47530956.44 C  1.54808D+11  1.02730D-04  7.11535D-07
                                           B  1.61359D+11  1.07078D-04  7.41647D-07
 f1  1    0 +  f2 31    1 -    47529835.79 C  5.28081D+11  3.50450D-04  2.42737D-06
                                           B  5.51019D+11  3.65672D-04  2.53280D-06
 f1  1    0 +  f2 32    1 -    47527903.48 C  4.24339D+11  2.81627D-04  1.95074D-06
                                           B  4.43111D+11  2.94085D-04  2.03704D-06
 f1  2    0 +  f2  1    1 -    47591569.25 C  6.65586D+09  4.40557D-06  3.04753D-08
                                           B  6.96318D+09  4.60899D-06  3.18824D-08
 f1  2    0 +  f2  2    1 -    47584739.30 C  1.54046D+10  1.01994D-05  7.05636D-08
                                           B  1.60997D+10  1.06596D-05  7.37475D-08
 f1  2    0 +  f2  3    1 -    47582073.15 C  8.61978D+10  5.70778D-05  3.94911D-07
                                           B  9.01717D+10  5.97092D-05  4.13118D-07
 f1  2    0 +  f2  4    1 -    47581289.46 C  2.44435D+11  1.61863D-04  1.11992D-06
                                           B  2.55589D+11  1.69249D-04  1.17103D-06
 f1  2    0 +  f2  5    1 -    47574656.17 C  6.45070D+10  4.27280D-05  2.95674D-07
                                           B  6.74708D+10  4.46912D-05  3.09259D-07
 f1  2    0 +  f2  6    1 -    47568915.76 C  3.74473D+13  2.48103D-02  1.71705D-04
                                           B  3.91377D+13  2.59302D-02  1.79456D-04
 f1  2    0 +  f2  7    1 -    47567854.27 C  1.57265D+11  1.04199D-04  7.21150D-07
                                           B  1.64429D+11  1.08946D-04  7.54001D-07
 f1  2    0 +  f2  8    1 -    47565107.01 C  4.63350D+10  3.07036D-05  2.12509D-07
                                           B  4.83907D+10  3.20659D-05  2.21937D-07
 f1  2    0 +  f2  9    1 -    47564601.74 C  4.35036D+10  2.88280D-05  1.99529D-07
                                           B  4.54874D+10  3.01427D-05  2.08628D-07
 f1  2    0 +  f2 10    1 -    47563484.66 C  6.61484D+10  4.38359D-05  3.03411D-07
                                           B  6.91553D+10  4.58285D-05  3.17203D-07
 f1  2    0 +  f2 11    1 -    47559931.32 C  3.05889D+10  2.02740D-05  1.40337D-07
                                           B  3.19709D+10  2.11900D-05  1.46678D-07
 f1  2    0 +  f2 12    1 -    47557363.75 C  1.11785D+10  7.40979D-06  5.12937D-08
                                           B  1.16722D+10  7.73701D-06  5.35588D-08
 f1  2    0 +  f2 13    1 -    47557151.08 C  7.81145D+09  5.17795D-06  3.58441D-08
                                           B  8.19536D+09  5.43243D-06  3.76057D-08
 f1  2    0 +  f2 14    1 -    47554482.65 C  1.65996D+10  1.10045D-05  7.61827D-08
                                           B  1.73397D+10  1.14952D-05  7.95795D-08
 f1  2    0 +  f2 15    1 -    47553474.12 C  1.66829D+11  1.10602D-04  7.65698D-07
                                           B  1.74358D+11  1.15594D-04  8.00256D-07
 f1  2    0 +  f2 16    1 -    47551335.98 C  8.19737D+08  5.43509D-07  3.76287D-09
                                           B  8.52367D+08  5.65144D-07  3.91266D-09
 f1  2    0 +  f2 17    1 -    47551035.93 C  1.58567D+12  1.05135D-03  7.27889D-06
                                           B  1.65644D+12  1.09828D-03  7.60378D-06
 f1  2    0 +  f2 18    1 -    47550287.95 C  8.08061D+11  5.35791D-04  3.70952D-06
                                           B  8.44234D+11  5.59776D-04  3.87558D-06
 f1  2    0 +  f2 19    1 -    47549083.45 C  2.00153D+11  1.32720D-04  9.18902D-07
                                           B  2.09073D+11  1.38635D-04  9.59854D-07
 f1  2    0 +  f2 20    1 -    47545863.75 C  4.40613D+11  2.92206D-04  2.02326D-06
                                           B  4.60543D+11  3.05423D-04  2.11478D-06
 f1  2    0 +  f2 21    1 -    47545480.65 C  3.57444D+11  2.37054D-04  1.64140D-06
                                           B  3.73416D+11  2.47647D-04  1.71474D-06
 f1  2    0 +  f2 22    1 -    47543896.70 C  8.91948D+12  5.91572D-03  4.09627D-05
                                           B  9.31742D+12  6.17965D-03  4.27902D-05
 f1  2    0 +  f2 23    1 -    47543316.74 C  9.64774D+12  6.39889D-03  4.43089D-05
                                           B  1.00762D+13  6.68306D-03  4.62766D-05
 f1  2    0 +  f2 24    1 -    47542774.35 C  8.56069D+12  5.67803D-03  3.93177D-05
                                           B  8.93913D+12  5.92903D-03  4.10558D-05
 f1  2    0 +  f2 25    1 -    47540983.96 C  1.86900D+13  1.23974D-02  8.58495D-05
                                           B  1.95271D+13  1.29527D-02  8.96946D-05
 f1  2    0 +  f2 26    1 -    47539288.92 C  5.13821D+12  3.40850D-03  2.36041D-05
                                           B  5.36648D+12  3.55993D-03  2.46527D-05
 f1  2    0 +  f2 27    1 -    47537628.90 C  8.84661D+11  5.86894D-04  4.06441D-06
                                           B  9.23593D+11  6.12722D-04  4.24328D-06
 f1  2    0 +  f2 28    1 -    47536382.01 C  4.51804D+13  2.99747D-02  2.07589D-04
                                           B  4.71645D+13  3.12911D-02  2.16706D-04
 f1  2    0 +  f2 29    1 -    47536100.62 C  1.35594D+14  8.99601D-02  6.23020D-04
                                           B  1.41551D+14  9.39124D-02  6.50392D-04
 f1  2    0 +  f2 30    1 -    47533962.54 C  6.18738D+11  4.10541D-04  2.84334D-06
                                           B  6.46509D+11  4.28967D-04  2.97095D-06
 f1  2    0 +  f2 31    1 -    47532841.89 C  6.85418D+11  4.54805D-04  3.14998D-06
                                           B  7.15495D+11  4.74763D-04  3.28820D-06
 f1  2    0 +  f2 32    1 -    47530909.58 C  1.40840D+12  9.34614D-04  6.47339D-06
                                           B  1.46932D+12  9.75040D-04  6.75339D-06
 f1  3    0 +  f2  1    1 -    47624723.97 C  1.15663D+05  7.64514D-11  5.28480D-13
                                           B  1.19996D+05  7.93159D-11  5.48281D-13
 f1  3    0 +  f2  2    1 -    47617894.02 C  5.27993D+06  3.49097D-09  2.41352D-11
                                           B  5.47022D+06  3.61678D-09  2.50051D-11
 f1  3    0 +  f2  3    1 -    47615227.87 C  2.48936D+06  1.64609D-09  1.13811D-11
                                           B  2.61894D+06  1.73178D-09  1.19735D-11
 f1  3    0 +  f2  4    1 -    47614444.18 C  6.11321D+07  4.04250D-08  2.79503D-10
                                           B  6.36269D+07  4.20747D-08  2.90910D-10
 f1  3    0 +  f2  5    1 -    47607810.88 C  1.14568D+07  7.57818D-09  5.24037D-11
                                           B  1.20003D+07  7.93770D-09  5.48899D-11
 f1  3    0 +  f2  6    1 -    47602070.48 C  5.13435D+09  3.39697D-06  2.34932D-08
                                           B  5.35797D+09  3.54492D-06  2.45164D-08
 f1  3    0 +  f2  7    1 -    47601008.99 C  1.82698D+09  1.20881D-06  8.36022D-09
                                           B  1.91151D+09  1.26474D-06  8.74703D-09
 f1  3    0 +  f2  8    1 -    47598261.73 C  4.02963D+08  2.66650D-07  1.84427D-09
                                           B  4.21788D+08  2.79106D-07  1.93043D-09
 f1  3    0 +  f2  9    1 -    47597756.45 C  4.11801D+08  2.72503D-07  1.88478D-09
                                           B  4.30301D+08  2.84746D-07  1.96946D-09
 f1  3    0 +  f2 10    1 -    47596639.38 C  1.96873D+09  1.30284D-06  9.01139D-09
                                           B  2.05668D+09  1.36104D-06  9.41392D-09
 f1  3    0 +  f2 11    1 -    47593086.04 C  1.17356D+09  7.76739D-07  5.37288D-09
                                           B  1.22763D+09  8.12525D-07  5.62041D-09
 f1  3    0 +  f2 12    1 -    47590518.46 C  2.83297D+08  1.87525D-07  1.29722D-09
                                           B  2.95715D+08  1.95744D-07  1.35408D-09
 f1  3    0 +  f2 13    1 -    47590305.80 C  1.06243D+09  7.03270D-07  4.86496D-09
                                           B  1.11078D+09  7.35271D-07  5.08633D-09
 f1  3    0 +  f2 14    1 -    47587637.37 C  7.56264D+08  5.00660D-07  3.46357D-09
                                           B  7.89126D+08  5.22415D-07  3.61407D-09
 f1  3    0 +  f2 15    1 -    47586628.84 C  9.14317D+06  6.05319D-09  4.18770D-11
                                           B  9.45510D+06  6.25971D-09  4.33057D-11
 f1  3    0 +  f2 16    1 -    47584490.70 C  8.04445D+08  5.32627D-07  3.68497D-09
                                           B  8.45060D+08  5.59518D-07  3.87101D-09
 f1  3    0 +  f2 17    1 -    47584190.64 C  6.29862D+09  4.17040D-06  2.88530D-08
                                           B  6.57454D+09  4.35309D-06  3.01169D-08
 f1  3    0 +  f2 18    1 -    47583442.67 C  2.14674D+08  1.42143D-07  9.83434D-10
                                           B  2.27924D+08  1.50916D-07  1.04413D-09
 f1  3    0 +  f2 19    1 -    47582238.17 C  3.34141D+08  2.21257D-07  1.53083D-09
                                           B  3.49537D+08  2.31452D-07  1.60137D-09
 f1  3    0 +  f2 20    1 -    47579018.46 C  1.25052D+09  8.28167D-07  5.73031D-09
                                           B  1.30539D+09  8.64507D-07  5.98175D-09
 f1  3    0 +  f2 21    1 -    47578635.37 C  1.29993D+10  8.60905D-06  5.95688D-08
                                           B  1.35741D+10  8.98971D-06  6.22027D-08
 f1  3    0 +  f2 22    1 -    47577051.41 C  8.98604D+09  5.95156D-06  4.11822D-08
                                           B  9.39089D+09  6.21970D-06  4.30376D-08
 f1  3    0 +  f2 23    1 -    47576471.45 C  1.22326D+10  8.10201D-06  5.60630D-08
                                           B  1.28190D+10  8.49037D-06  5.87503D-08
 f1  3    0 +  f2 24    1 -    47575929.07 C  2.12497D+10  1.40746D-05  9.73921D-08
                                           B  2.21592D+10  1.46770D-05  1.01561D-07
 f1  3    0 +  f2 25    1 -    47574138.68 C  3.39846D+10  2.25112D-05  1.55777D-07
                                           B  3.55042D+10  2.35177D-05  1.62742D-07
 f1  3    0 +  f2 26    1 -    47572443.63 C  5.27589D+11  3.49496D-04  2.41859D-06
                                           B  5.50987D+11  3.64996D-04  2.52585D-06
 f1  3    0 +  f2 27    1 -    47570783.62 C  1.30358D+07  8.63602D-09  5.97653D-11
                                           B  1.34111D+07  8.88464D-09  6.14859D-11
 f1  3    0 +  f2 28    1 -    47569536.73 C  3.56082D+11  2.35912D-04  1.63266D-06
                                           B  3.71924D+11  2.46408D-04  1.70530D-06
 f1  3    0 +  f2 29    1 -    47569255.34 C  2.02851D+12  1.34395D-03  9.30104D-06
                                           B  2.11824D+12  1.40339D-03  9.71246D-06
 f1  3    0 +  f2 30    1 -    47567117.26 C  5.72587D+09  3.79390D-06  2.62576D-08
                                           B  5.96113D+09  3.94978D-06  2.73364D-08
 f1  3    0 +  f2 31    1 -    47565996.61 C  1.39296D+08  9.23003D-08  6.38826D-10
                                           B  1.39167D+08  9.22148D-08  6.38234D-10
 f1  3    0 +  f2 32    1 -    47564064.29 C  2.38727D+11  1.58198D-04  1.09496D-06
                                           B  2.49383D+11  1.65259D-04  1.14383D-06
 f1  4    0 +  f2  1    1 -    47629407.18 C  8.49058D+11  5.61106D-04  3.87833D-06
                                           B  8.89056D+11  5.87539D-04  4.06104D-06
 f1  4    0 +  f2  2    1 -    47622577.23 C  8.15046D+11  5.38783D-04  3.72458D-06
                                           B  8.53698D+11  5.64334D-04  3.90121D-06
 f1  4    0 +  f2  3    1 -    47619911.08 C  1.68742D+12  1.11559D-03  7.71241D-06
                                           B  1.76700D+12  1.16820D-03  8.07617D-06
 f1  4    0 +  f2  4    1 -    47619127.39 C  3.36574D+10  2.22523D-05  1.53840D-07
                                           B  3.52947D+10  2.33348D-05  1.61324D-07
 f1  4    0 +  f2  5    1 -    47612494.10 C  3.32120D+11  2.19640D-04  1.51868D-06
                                           B  3.47286D+11  2.29670D-04  1.58803D-06
 f1  4    0 +  f2  6    1 -    47606753.69 C  2.56942D+09  1.69964D-06  1.17534D-08
                                           B  2.69130D+09  1.78026D-06  1.23109D-08
 f1  4    0 +  f2  7    1 -    47605692.20 C  2.83768D+10  1.87717D-05  1.29814D-07
                                           B  2.97031D+10  1.96490D-05  1.35881D-07
 f1  4    0 +  f2  8    1 -    47602944.94 C  2.72006D+10  1.79957D-05  1.24454D-07
                                           B  2.84020D+10  1.87905D-05  1.29951D-07
 f1  4    0 +  f2  9    1 -    47602439.66 C  4.19764D+10  2.77718D-05  1.92066D-07
                                           B  4.40257D+10  2.91276D-05  2.01443D-07
 f1  4    0 +  f2 10    1 -    47601322.59 C  9.55425D+09  6.32144D-06  4.37192D-08
                                           B  1.00217D+10  6.63074D-06  4.58583D-08
 f1  4    0 +  f2 11    1 -    47597769.25 C  2.67003D+10  1.76685D-05  1.22205D-07
                                           B  2.79089D+10  1.84683D-05  1.27737D-07
 f1  4    0 +  f2 12    1 -    47595201.68 C  6.15230D+09  4.07163D-06  2.81631D-08
                                           B  6.42610D+09  4.25284D-06  2.94165D-08
 f1  4    0 +  f2 13    1 -    47594989.01 C  1.87118D+08  1.23837D-07  8.56575D-10
                                           B  1.94266D+08  1.28568D-07  8.89295D-10
 f1  4    0 +  f2 14    1 -    47592320.58 C  1.27240D+09  8.42187D-07  5.82569D-09
                                           B  1.32881D+09  8.79521D-07  6.08394D-09
 f1  4    0 +  f2 15    1 -    47591312.05 C  3.29670D+09  2.18213D-06  1.50949D-08
                                           B  3.45488D+09  2.28684D-06  1.58192D-08
 f1  4    0 +  f2 16    1 -    47589173.91 C  6.32886D+08  4.18955D-07  2.89824D-09
                                           B  6.44156D+08  4.26415D-07  2.94985D-09
 f1  4    0 +  f2 17    1 -    47588873.86 C  3.47705D+09  2.30175D-06  1.59231D-08
                                           B  3.64284D+09  2.41150D-06  1.66823D-08
 f1  4    0 +  f2 18    1 -    47588125.88 C  1.01251D+10  6.70283D-06  4.63698D-08
                                           B  1.05914D+10  7.01156D-06  4.85056D-08
 f1  4    0 +  f2 19    1 -    47586921.38 C  5.54538D+09  3.67125D-06  2.53981D-08
                                           B  5.81366D+09  3.84886D-06  2.66269D-08
 f1  4    0 +  f2 20    1 -    47583701.68 C  4.17163D+10  2.76215D-05  1.91102D-07
                                           B  4.35423D+10  2.88305D-05  1.99467D-07
 f1  4    0 +  f2 21    1 -    47583318.58 C  2.03524D+09  1.34761D-06  9.32364D-09
                                           B  2.13494D+09  1.41363D-06  9.78038D-09
 f1  4    0 +  f2 22    1 -    47581734.63 C  7.85966D+10  5.20452D-05  3.60094D-07
                                           B  8.22175D+10  5.44429D-05  3.76684D-07
 f1  4    0 +  f2 23    1 -    47581154.67 C  4.71777D+08  3.12410D-07  2.16155D-09
                                           B  4.98428D+08  3.30058D-07  2.28366D-09
 f1  4    0 +  f2 24    1 -    47580612.28 C  1.32906D+10  8.80121D-06  6.08959D-08
                                           B  1.39007D+10  9.20525D-06  6.36915D-08
 f1  4    0 +  f2 25    1 -    47578821.89 C  4.41711D+09  2.92529D-06  2.02409D-08
                                           B  4.61069D+09  3.05349D-06  2.11280D-08
 f1  4    0 +  f2 26    1 -    47577126.85 C  7.35874D+08  4.87377D-07  3.37243D-09
                                           B  7.72006D+08  5.11307D-07  3.53801D-09
 f1  4    0 +  f2 27    1 -    47575466.83 C  3.79820D+08  2.51576D-07  1.74085D-09
                                           B  3.92893D+08  2.60235D-07  1.80077D-09
 f1  4    0 +  f2 28    1 -    47574219.94 C  4.30506D+07  2.85163D-08  1.97332D-10
                                           B  4.54306D+07  3.00928D-08  2.08241D-10
 f1  4    0 +  f2 29    1 -    47573938.55 C  3.46085D+09  2.29246D-06  1.58639D-08
                                           B  3.62647D+09  2.40217D-06  1.66230D-08
 f1  4    0 +  f2 30    1 -    47571800.47 C  9.25423D+10  6.13054D-05  4.24253D-07
                                           B  9.68170D+10  6.41372D-05  4.43850D-07
 f1  4    0 +  f2 31    1 -    47570679.82 C  2.66623D+09  1.76635D-06  1.22240D-08
                                           B  2.78905D+09  1.84771D-06  1.27871D-08
 f1  4    0 +  f2 32    1 -    47568747.51 C  5.61184D+10  3.71808D-05  2.57320D-07
                                           B  5.88230D+10  3.89728D-05  2.69721D-07
 f1  1    1 +  f2  1    0 -    47579904.78 C  1.98597D+07  3.94552D-08  2.72996D-10
                                           B  2.05296D+07  4.07860D-08  2.82204D-10
 f1  1    1 +  f2  2    0 -    47571227.87 C  3.99364D+08  7.93706D-07  5.49276D-09
                                           B  4.19228D+08  8.33184D-07  5.76597D-09
 f1  1    1 +  f2  3    0 -    47560708.74 C  1.82383D+10  3.62632D-05  2.51011D-07
                                           B  1.90840D+10  3.79447D-05  2.62651D-07
 f1  1    1 +  f2  4    0 -    47556680.75 C  2.65787D+09  5.28554D-06  3.65893D-08
                                           B  2.77777D+09  5.52399D-06  3.82399D-08
 f1  1    1 +  f2  5    0 -    47553839.69 C  2.98002D+10  5.92688D-05  4.10314D-07
                                           B  3.11949D+10  6.20428D-05  4.29518D-07
 f1  1    1 +  f2  6    0 -    47550762.76 C  2.42343D+10  4.82054D-05  3.33744D-07
                                           B  2.53230D+10  5.03709D-05  3.48737D-07
 f1  1    1 +  f2  7    0 -    47549189.97 C  2.23838D+11  4.45273D-04  3.08289D-06
                                           B  2.33849D+11  4.65188D-04  3.22078D-06
 f1  1    1 +  f2  8    0 -    47544821.88 C  3.40254D+10  6.76979D-05  4.68757D-07
                                           B  3.55494D+10  7.07302D-05  4.89753D-07
 f1  1    1 +  f2  9    0 -    47541838.93 C  1.07954D+12  2.14816D-03  1.48753D-05
                                           B  1.12729D+12  2.24317D-03  1.55332D-05
 f1  1    1 +  f2 10    0 -    47539355.57 C  1.55307D+12  3.09074D-03  2.14035D-05
                                           B  1.62134D+12  3.22661D-03  2.23444D-05
 f1  1    1 +  f2 11    0 -    47538639.05 C  5.54649D+11  1.10383D-03  7.64421D-06
                                           B  5.79152D+11  1.15260D-03  7.98192D-06
 f1  2    1 +  f2  1    0 -    47580166.37 C  5.50699D+09  1.09406D-05  7.56991D-08
                                           B  5.76031D+09  1.14439D-05  7.91813D-08
 f1  2    1 +  f2  2    0 -    47571489.46 C  1.30290D+09  2.58939D-06  1.79195D-08
                                           B  1.36306D+09  2.70895D-06  1.87469D-08
 f1  2    1 +  f2  3    0 -    47560970.33 C  3.90127D+10  7.75683D-05  5.36919D-07
                                           B  4.07523D+10  8.10270D-05  5.60860D-07
 f1  2    1 +  f2  4    0 -    47556942.34 C  1.90282D+10  3.78398D-05  2.61945D-07
                                           B  1.98787D+10  3.95311D-05  2.73653D-07
 f1  2    1 +  f2  5    0 -    47554101.28 C  1.27516D+10  2.53610D-05  1.75572D-07
                                           B  1.33067D+10  2.64651D-05  1.83215D-07
 f1  2    1 +  f2  6    0 -    47551024.35 C  1.63539D+11  3.25297D-04  2.25214D-06
                                           B  1.70803D+11  3.39746D-04  2.35218D-06
 f1  2    1 +  f2  7    0 -    47549451.56 C  1.67732D+12  3.33660D-03  2.31012D-05
                                           B  1.75174D+12  3.48464D-03  2.41262D-05
 f1  2    1 +  f2  8    0 -    47545083.47 C  2.05388D+11  4.08641D-04  2.82952D-06
                                           B  2.14454D+11  4.26679D-04  2.95442D-06
 f1  2    1 +  f2  9    0 -    47542100.52 C  9.29285D+12  1.84915D-02  1.28047D-04
                                           B  9.70237D+12  1.93063D-02  1.33690D-04
 f1  2    1 +  f2 10    0 -    47539617.16 C  1.50415D+13  2.99336D-02  2.07291D-04
                                           B  1.57030D+13  3.12500D-02  2.16407D-04
 f1  2    1 +  f2 11    0 -    47538900.64 C  4.45673D+12  8.86945D-03  6.14219D-05
                                           B  4.65245D+12  9.25897D-03  6.41194D-05
 f1  3    1 +  f2  1    0 -    47583173.69 C  4.88037D+02  9.69449D-13  6.70729D-15
                                           B  4.21461D+02  8.37201D-13  5.79231D-15
 f1  3    1 +  f2  2    0 -    47574496.77 C  1.47407D+09  2.92920D-06  2.02698D-08
                                           B  1.54432D+09  3.06880D-06  2.12359D-08
 f1  3    1 +  f2  3    0 -    47563977.64 C  5.68880D+08  1.13095D-06  7.82783D-09
                                           B  5.97226D+08  1.18730D-06  8.21786D-09
 f1  3    1 +  f2  4    0 -    47559949.65 C  5.31773D+07  1.05736D-07  7.31908D-10
                                           B  5.60057D+07  1.11360D-07  7.70837D-10
 f1  3    1 +  f2  5    0 -    47557108.59 C  8.09031D+08  1.60884D-06  1.11371D-08
                                           B  8.46656D+08  1.68366D-06  1.16551D-08
 f1  3    1 +  f2  6    0 -    47554031.67 C  2.28994D+10  4.55437D-05  3.15295D-07
                                           B  2.39544D+10  4.76420D-05  3.29821D-07
 f1  3    1 +  f2  7    0 -    47552458.87 C  6.30759D+09  1.25457D-05  8.68558D-08
                                           B  6.60980D+09  1.31468D-05  9.10174D-08
 f1  3    1 +  f2  8    0 -    47548090.79 C  4.43301D+09  8.81884D-06  6.10596D-08
                                           B  4.62895D+09  9.20864D-06  6.37585D-08
 f1  3    1 +  f2  9    0 -    47545107.83 C  4.52526D+09  9.00348D-06  6.23419D-08
                                           B  4.77223D+09  9.49487D-06  6.57444D-08
 f1  3    1 +  f2 10    0 -    47542624.48 C  4.26046D+10  8.47753D-05  5.87032D-07
                                           B  4.43273D+10  8.82032D-05  6.10769D-07
 f1  3    1 +  f2 11    0 -    47541907.95 C  3.40313D+08  6.77180D-07  4.68925D-09
                                           B  3.46801D+08  6.90090D-07  4.77864D-09
 f1  4    1 +  f2  1    0 -    47583468.93 C  4.72638D+09  9.38848D-06  6.49553D-08
                                           B  4.94660D+09  9.82594D-06  6.79819D-08
 f1  4    1 +  f2  2    0 -    47574792.01 C  5.68274D+07  1.12923D-07  7.81415D-10
                                           B  5.90810D+07  1.17401D-07  8.12403D-10
 f1  4    1 +  f2  3    0 -    47564272.88 C  2.26628D+09  4.50538D-06  3.11836D-08
                                           B  2.37132D+09  4.71420D-06  3.26289D-08
 f1  4    1 +  f2  4    0 -    47560244.89 C  1.03129D+09  2.05056D-06  1.41940D-08
                                           B  1.07862D+09  2.14467D-06  1.48454D-08
 f1  4    1 +  f2  5    0 -    47557403.83 C  2.44923D+08  4.87048D-07  3.37155D-09
                                           B  2.55468D+08  5.08019D-07  3.51672D-09
 f1  4    1 +  f2  6    0 -    47554326.90 C  1.06260D+10  2.11334D-05  1.46303D-07
                                           B  1.10879D+10  2.20520D-05  1.52663D-07
 f1  4    1 +  f2  7    0 -    47552754.11 C  6.38577D+09  1.27011D-05  8.79308D-08
                                           B  6.68180D+09  1.32899D-05  9.20070D-08
 f1  4    1 +  f2  8    0 -    47548386.03 C  1.93025D+10  3.83991D-05  2.65865D-07
                                           B  2.01596D+10  4.01041D-05  2.77670D-07
 f1  4    1 +  f2  9    0 -    47545403.07 C  2.13301D+11  4.24379D-04  2.93847D-06
                                           B  2.22908D+11  4.43494D-04  3.07082D-06
 f1  4    1 +  f2 10    0 -    47542919.71 C  1.06686D+12  2.12283D-03  1.46996D-05
                                           B  1.11435D+12  2.21733D-03  1.53540D-05
 f1  4    1 +  f2 11    0 -    47542203.19 C  1.83207D+11  3.64554D-04  2.52440D-06
                                           B  1.91391D+11  3.80840D-04  2.63717D-06
 f1  5    1 +  f2  1    0 -    47596834.46 C  1.48971D+09  2.95749D-06  2.04560D-08
                                           B  1.55897D+09  3.09501D-06  2.14072D-08
 f1  5    1 +  f2  2    0 -    47588157.54 C  1.38100D+09  2.74269D-06  1.89737D-08
                                           B  1.44469D+09  2.86916D-06  1.98487D-08
 f1  5    1 +  f2  3    0 -    47577638.41 C  1.59998D+10  3.17898D-05  2.19968D-07
                                           B  1.67301D+10  3.32409D-05  2.30009D-07
 f1  5    1 +  f2  4    0 -    47573610.42 C  1.56407D+08  3.10815D-07  2.15086D-09
                                           B  1.63517D+08  3.24945D-07  2.24864D-09
 f1  5    1 +  f2  5    0 -    47570769.36 C  9.50301D+09  1.88869D-05  1.30706D-07
                                           B  9.93394D+09  1.97433D-05  1.36633D-07
 f1  5    1 +  f2  6    0 -    47567692.44 C  1.32625D+11  2.63621D-04  1.82450D-06
                                           B  1.38621D+11  2.75539D-04  1.90698D-06
 f1  5    1 +  f2  7    0 -    47566119.64 C  4.71751D+11  9.37769D-04  6.49044D-06
                                           B  4.93046D+11  9.80102D-04  6.78342D-06
 f1  5    1 +  f2  8    0 -    47561751.56 C  1.53802D+11  3.05792D-04  2.11663D-06
                                           B  1.60716D+11  3.19538D-04  2.21177D-06
 f1  5    1 +  f2  9    0 -    47558768.60 C  4.06248D+12  8.07810D-03  5.59184D-05
                                           B  4.24456D+12  8.44015D-03  5.84245D-05
 f1  5    1 +  f2 10    0 -    47556285.24 C  7.03746D+12  1.39952D-02  9.68829D-05
                                           B  7.35210D+12  1.46209D-02  1.01214D-04
 f1  5    1 +  f2 11    0 -    47555568.72 C  2.78224D+12  5.53313D-03  3.83041D-05
                                           B  2.90654D+12  5.78034D-03  4.00154D-05
 f1  6    1 +  f2  1    0 -    47598926.59 C  1.94577D+09  3.86257D-06  2.67150D-08
                                           B  2.03640D+09  4.04249D-06  2.79593D-08
 f1  6    1 +  f2  2    0 -    47590249.67 C  2.32954D+09  4.62608D-06  3.20016D-08
                                           B  2.43717D+09  4.83981D-06  3.34801D-08
 f1  6    1 +  f2  3    0 -    47579730.54 C  2.02910D+09  4.03124D-06  2.78928D-08
                                           B  2.12192D+09  4.21564D-06  2.91687D-08
 f1  6    1 +  f2  4    0 -    47575702.55 C  3.62197D+09  7.19704D-06  4.98017D-08
                                           B  3.78700D+09  7.52496D-06  5.20708D-08
 f1  6    1 +  f2  5    0 -    47572861.49 C  5.96047D+10  1.18452D-04  8.19705D-07
                                           B  6.23131D+10  1.23834D-04  8.56951D-07
 f1  6    1 +  f2  6    0 -    47569784.57 C  2.54057D+11  5.04949D-04  3.49456D-06
                                           B  2.65567D+11  5.27825D-04  3.65287D-06
 f1  6    1 +  f2  7    0 -    47568211.77 C  4.09059D+10  8.13076D-05  5.62717D-07
                                           B  4.27561D+10  8.49853D-05  5.88169D-07
 f1  6    1 +  f2  8    0 -    47563843.69 C  5.37725D+09  1.06902D-05  7.39919D-08
                                           B  5.61946D+09  1.11717D-05  7.73248D-08
 f1  6    1 +  f2  9    0 -    47560860.73 C  8.86120D+10  1.76186D-04  1.21954D-06
                                           B  9.25913D+10  1.84098D-04  1.27431D-06
 f1  6    1 +  f2 10    0 -    47558377.37 C  1.74718D+11  3.47425D-04  2.40497D-06
                                           B  1.82545D+11  3.62990D-04  2.51271D-06
 f1  6    1 +  f2 11    0 -    47557660.85 C  2.15152D+10  4.27842D-05  2.96168D-07
                                           B  2.24784D+10  4.46995D-05  3.09427D-07
 f1  7    1 +  f2  1    0 -    47615591.38 C  8.84131D+08  1.75387D-06  1.21262D-08
                                           B  9.26032D+08  1.83699D-06  1.27009D-08
 f1  7    1 +  f2  2    0 -    47606914.46 C  7.32908D+09  1.45442D-05  1.00576D-07
                                           B  7.67357D+09  1.52278D-05  1.05303D-07
 f1  7    1 +  f2  3    0 -    47596395.33 C  5.28860D+08  1.04996D-06  7.26228D-09
                                           B  5.53476D+08  1.09883D-06  7.60031D-09
 f1  7    1 +  f2  4    0 -    47592367.34 C  1.47238D+08  2.92364D-07  2.02238D-09
                                           B  1.54069D+08  3.05929D-07  2.11621D-09
 f1  7    1 +  f2  5    0 -    47589526.28 C  1.04060D+08  2.06652D-07  1.42956D-09
                                           B  1.08862D+08  2.16188D-07  1.49553D-09
 f1  7    1 +  f2  6    0 -    47586449.35 C  2.26448D+06  4.49760D-09  3.11153D-11
                                           B  2.36832D+06  4.70384D-09  3.25420D-11
 f1  7    1 +  f2  7    0 -    47584876.56 C  4.86931D+07  9.67184D-08  6.69138D-10
                                           B  5.09359D+07  1.01173D-07  6.99958D-10
 f1  7    1 +  f2  8    0 -    47580508.48 C  1.53552D+09  3.05053D-06  2.11068D-08
                                           B  1.60600D+09  3.19055D-06  2.20756D-08
 f1  7    1 +  f2  9    0 -    47577525.52 C  4.33392D+07  8.61104D-08  5.95840D-10
                                           B  4.53228D+07  9.00517D-08  6.23112D-10
 f1  7    1 +  f2 10    0 -    47575042.16 C  4.84728D+07  9.63206D-08  6.66523D-10
                                           B  5.06857D+07  1.00718D-07  6.96951D-10
 f1  7    1 +  f2 11    0 -    47574325.64 C  1.03953D+08  2.06572D-07  1.42947D-09
                                           B  1.08698D+08  2.16000D-07  1.49471D-09
 f1  8    1 +  f2  1    0 -    47616158.56 C  9.72650D+07  1.92942D-07  1.33398D-09
                                           B  1.02169D+08  2.02670D-07  1.40123D-09
 f1  8    1 +  f2  2    0 -    47607481.64 C  5.54554D+05  1.10046D-09  7.60979D-12
                                           B  5.82308D+05  1.15553D-09  7.99064D-12
 f1  8    1 +  f2  3    0 -    47596962.51 C  1.99960D+08  3.96976D-07  2.74575D-09
                                           B  2.09874D+08  4.16657D-07  2.88188D-09
 f1  8    1 +  f2  4    0 -    47592934.52 C  2.43398D+07  4.83293D-08  3.34306D-10
                                           B  2.55412D+07  5.07148D-08  3.50807D-10
 f1  8    1 +  f2  5    0 -    47590093.46 C  5.38462D+07  1.06930D-07  7.39707D-10
                                           B  5.64988D+07  1.12198D-07  7.76147D-10
 f1  8    1 +  f2  6    0 -    47587016.53 C  7.41684D+08  1.47306D-06  1.01908D-08
                                           B  7.78148D+08  1.54548D-06  1.06918D-08
 f1  8    1 +  f2  7    0 -    47585443.74 C  1.87864D+09  3.73142D-06  2.58152D-08
                                           B  1.97091D+09  3.91469D-06  2.70831D-08
 f1  8    1 +  f2  8    0 -    47581075.66 C  4.82740D+07  9.59011D-08  6.63537D-10
                                           B  5.06244D+07  1.00570D-07  6.95844D-10
 f1  8    1 +  f2  9    0 -    47578092.70 C  3.61707D+09  7.18657D-06  4.97268D-08
                                           B  3.79379D+09  7.53768D-06  5.21562D-08
 f1  8    1 +  f2 10    0 -    47575609.34 C  1.62870D+08  3.23631D-07  2.23945D-09
                                           B  1.70680D+08  3.39151D-07  2.34685D-09
 f1  8    1 +  f2 11    0 -    47574892.82 C  3.44050D+09  6.83667D-06  4.73089D-08
                                           B  3.60804D+09  7.16960D-06  4.96127D-08
 f1  9    1 +  f2  1    0 -    47619425.50 C  6.10173D+10  1.21022D-04  8.36672D-07
                                           B  6.39520D+10  1.26842D-04  8.76912D-07
 f1  9    1 +  f2  2    0 -    47610748.58 C  4.20563D+11  8.34449D-04  5.76993D-06
                                           B  4.40796D+11  8.74594D-04  6.04752D-06
 f1  9    1 +  f2  3    0 -    47600229.45 C  2.01236D+10  3.99454D-05  2.76270D-07
                                           B  2.10882D+10  4.18601D-05  2.89512D-07
 f1  9    1 +  f2  4    0 -    47596201.46 C  7.99356D+09  1.58699D-05  1.09769D-07
                                           B  8.37870D+09  1.66346D-05  1.15057D-07
 f1  9    1 +  f2  5    0 -    47593360.40 C  1.64770D+06  3.27162D-09  2.26304D-11
                                           B  1.72333D+06  3.42181D-09  2.36693D-11
 f1  9    1 +  f2  6    0 -    47590283.48 C  4.44720D+08  8.83140D-07  6.10923D-09
                                           B  4.66478D+08  9.26348D-07  6.40813D-09
 f1  9    1 +  f2  7    0 -    47588710.68 C  2.63975D+09  5.24245D-06  3.62665D-08
                                           B  2.76702D+09  5.49520D-06  3.80150D-08
 f1  9    1 +  f2  8    0 -    47584342.60 C  7.07750D+10  1.40582D-04  9.72618D-07
                                           B  7.41759D+10  1.47338D-04  1.01935D-06
 f1  9    1 +  f2  9    0 -    47581359.64 C  2.06089D+09  4.09412D-06  2.83269D-08
                                           B  2.15992D+09  4.29084D-06  2.96880D-08
 f1  9    1 +  f2 10    0 -    47578876.28 C  2.21383D+09  4.39840D-06  3.04338D-08
                                           B  2.32049D+09  4.61031D-06  3.19001D-08
 f1  9    1 +  f2 11    0 -    47578159.76 C  3.28946D+09  6.53565D-06  4.52227D-08
                                           B  3.44764D+09  6.84993D-06  4.73973D-08
 f1 10    1 +  f2  1    0 -    47621104.80 C  7.28160D+10  1.44413D-04  9.98350D-07
                                           B  7.62465D+10  1.51217D-04  1.04538D-06
 f1 10    1 +  f2  2    0 -    47612427.88 C  6.11479D+11  1.21317D-03  8.38833D-06
                                           B  6.40076D+11  1.26990D-03  8.78062D-06
 f1 10    1 +  f2  3    0 -    47601908.75 C  1.38703D+10  2.75306D-05  1.90400D-07
                                           B  1.45055D+10  2.87915D-05  1.99120D-07
 f1 10    1 +  f2  4    0 -    47597880.76 C  1.00337D+10  1.99189D-05  1.37769D-07
                                           B  1.04976D+10  2.08398D-05  1.44139D-07
 f1 10    1 +  f2  5    0 -    47595039.70 C  3.91108D+08  7.76520D-07  5.37114D-09
                                           B  4.09654D+08  8.13342D-07  5.62584D-09
 f1 10    1 +  f2  6    0 -    47591962.78 C  7.70110D+07  1.52920D-07  1.05781D-09
                                           B  8.08256D+07  1.60495D-07  1.11020D-09
 f1 10    1 +  f2  7    0 -    47590389.98 C  2.23257D+08  4.43349D-07  3.06692D-09
                                           B  2.32806D+08  4.62311D-07  3.19809D-09
 f1 10    1 +  f2  8    0 -    47586021.90 C  6.39914D+09  1.27099D-05  8.79301D-08
                                           B  6.67134D+09  1.32505D-05  9.16705D-08
 f1 10    1 +  f2  9    0 -    47583038.94 C  1.52449D+08  3.02830D-07  2.09518D-09
                                           B  1.58877D+08  3.15600D-07  2.18353D-09
 f1 10    1 +  f2 10    0 -    47580555.58 C  2.42638D+06  4.82036D-09  3.33523D-11
                                           B  2.45588D+06  4.87895D-09  3.37577D-11
 f1 10    1 +  f2 11    0 -    47579839.06 C  7.71675D+06  1.53309D-08  1.06077D-10
                                           B  7.87270D+06  1.56407D-08  1.08220D-10
 f1 11    1 +  f2  1    0 -    47624384.02 C  1.81639D+08  3.60189D-07  2.48987D-09
                                           B  1.90304D+08  3.77370D-07  2.60864D-09
 f1 11    1 +  f2  2    0 -    47615707.10 C  4.60265D+06  9.13032D-09  6.31265D-11
                                           B  4.82057D+06  9.56261D-09  6.61153D-11
 f1 11    1 +  f2  3    0 -    47605187.98 C  3.05929D+09  6.07144D-06  4.19868D-08
                                           B  3.20265D+09  6.35594D-06  4.39543D-08
 f1 11    1 +  f2  4    0 -    47601159.98 C  4.79517D+09  9.51805D-06  6.58273D-08
                                           B  5.01902D+09  9.96237D-06  6.89002D-08
 f1 11    1 +  f2  5    0 -    47598318.92 C  1.07475D+08  2.13356D-07  1.47567D-09
                                           B  1.12480D+08  2.23292D-07  1.54439D-09
 f1 11    1 +  f2  6    0 -    47595242.00 C  3.02375D+10  6.00341D-05  4.15251D-07
                                           B  3.16412D+10  6.28210D-05  4.34527D-07
 f1 11    1 +  f2  7    0 -    47593669.20 C  1.78978D+11  3.55370D-04  2.45814D-06
                                           B  1.87274D+11  3.71843D-04  2.57209D-06
 f1 11    1 +  f2  8    0 -    47589301.12 C  1.33468D+10  2.65055D-05  1.83359D-07
                                           B  1.39629D+10  2.77291D-05  1.91823D-07
 f1 11    1 +  f2  9    0 -    47586318.16 C  7.64461D+11  1.51834D-03  1.05042D-05
                                           B  7.99649D+11  1.58823D-03  1.09877D-05
 f1 11    1 +  f2 10    0 -    47583834.81 C  8.34929D+11  1.65848D-03  1.14743D-05
                                           B  8.73270D+11  1.73464D-03  1.20012D-05
 f1 11    1 +  f2 11    0 -    47583118.28 C  1.96571D+11  3.90475D-04  2.70157D-06
                                           B  2.05592D+11  4.08393D-04  2.82554D-06
 f1  1    1 +  f2  1    1 -    47588277.11 C  1.67440D+07  3.32536D-08  2.30046D-10
                                           B  1.75407D+07  3.48359D-08  2.40992D-10
 f1  1    1 +  f2  2    1 -    47581447.16 C  1.39070D+06  2.76273D-09  1.91151D-11
                                           B  1.54543D+06  3.07011D-09  2.12418D-11
 f1  1    1 +  f2  3    1 -    47578781.01 C  1.52545D+09  3.03075D-06  2.09707D-08
                                           B  1.59802D+09  3.17494D-06  2.19684D-08
 f1  1    1 +  f2  4    1 -    47577997.33 C  1.07097D+10  2.12787D-05  1.47236D-07
                                           B  1.11939D+10  2.22407D-05  1.53893D-07
 f1  1    1 +  f2  5    1 -    47571364.03 C  1.32048D+07  2.62433D-08  1.81614D-10
                                           B  1.41344D+07  2.80908D-08  1.94399D-10
 f1  1    1 +  f2  6    1 -    47565623.62 C  5.24767D+12  1.04318D-02  7.22007D-05
                                           B  5.48745D+12  1.09085D-02  7.54998D-05
 f1  1    1 +  f2  7    1 -    47564562.13 C  3.85462D+10  7.66290D-05  5.30378D-07
                                           B  4.02920D+10  8.00998D-05  5.54400D-07
 f1  1    1 +  f2  8    1 -    47561814.87 C  1.47721D+09  2.93701D-06  2.03293D-08
                                           B  1.54743D+09  3.07661D-06  2.12956D-08
 f1  1    1 +  f2  9    1 -    47561309.60 C  6.93522D+10  1.37890D-04  9.54451D-07
                                           B  7.25213D+10  1.44191D-04  9.98065D-07
 f1  1    1 +  f2 10    1 -    47560192.52 C  3.07414D+10  6.11246D-05  4.23105D-07
                                           B  3.21407D+10  6.39067D-05  4.42363D-07
 f1  1    1 +  f2 11    1 -    47556639.18 C  1.42834D+09  2.84046D-06  1.96631D-08
                                           B  1.49230D+09  2.96765D-06  2.05436D-08
 f1  1    1 +  f2 12    1 -    47554071.61 C  8.53770D+10  1.69803D-04  1.17553D-06
                                           B  8.92948D+10  1.77595D-04  1.22947D-06
 f1  1    1 +  f2 13    1 -    47553858.94 C  8.88136D+10  1.76639D-04  1.22286D-06
                                           B  9.28516D+10  1.84670D-04  1.27846D-06
 f1  1    1 +  f2 14    1 -    47551190.51 C  1.30344D+11  2.59267D-04  1.79499D-06
                                           B  1.36213D+11  2.70942D-04  1.87582D-06
 f1  1    1 +  f2 15    1 -    47550181.98 C  4.20089D+09  8.35633D-06  5.78548D-08
                                           B  4.38802D+09  8.72858D-06  6.04320D-08
 f1  1    1 +  f2 16    1 -    47548043.84 C  2.25790D+11  4.49177D-04  3.11000D-06
                                           B  2.35884D+11  4.69259D-04  3.24905D-06
 f1  1    1 +  f2 17    1 -    47547743.79 C  2.74263D+12  5.45615D-03  3.77774D-05
                                           B  2.86476D+12  5.69912D-03  3.94597D-05
 f1  1    1 +  f2 18    1 -    47546995.81 C  6.45272D+11  1.28374D-03  8.88850D-06
                                           B  6.74089D+11  1.34107D-03  9.28544D-06
 f1  1    1 +  f2 19    1 -    47545791.31 C  2.05528D+11  4.08909D-04  2.83133D-06
                                           B  2.14716D+11  4.27188D-04  2.95789D-06
 f1  1    1 +  f2 20    1 -    47542571.61 C  1.27975D+11  2.54647D-04  1.76332D-06
                                           B  1.33603D+11  2.65846D-04  1.84087D-06
 f1  1    1 +  f2 21    1 -    47542188.51 C  5.97608D+11  1.18915D-03  8.23444D-06
                                           B  6.24019D+11  1.24171D-03  8.59835D-06
 f1  1    1 +  f2 22    1 -    47540604.56 C  4.25062D+12  8.45866D-03  5.85750D-05
                                           B  4.43870D+12  8.83295D-03  6.11669D-05
 f1  1    1 +  f2 23    1 -    47540024.60 C  5.81804D+12  1.15781D-02  8.01776D-05
                                           B  6.07542D+12  1.20903D-02  8.37245D-05
 f1  1    1 +  f2 24    1 -    47539482.22 C  1.98922D+13  3.95871D-02  2.74141D-04
                                           B  2.07727D+13  4.13392D-02  2.86275D-04
 f1  1    1 +  f2 25    1 -    47537691.82 C  9.26372D+10  1.84369D-04  1.27681D-06
                                           B  9.65257D+10  1.92108D-04  1.33040D-06
 f1  1    1 +  f2 26    1 -    47535996.78 C  7.93582D+12  1.57952D-02  1.09390D-04
                                           B  8.29100D+12  1.65022D-02  1.14286D-04
 f1  1    1 +  f2 27    1 -    47534336.77 C  2.56483D+11  5.10532D-04  3.53583D-06
                                           B  2.67830D+11  5.33118D-04  3.69225D-06
 f1  1    1 +  f2 28    1 -    47533089.87 C  3.63640D+11  7.23867D-04  5.01347D-06
                                           B  3.80691D+11  7.57808D-04  5.24854D-06
 f1  1    1 +  f2 29    1 -    47532808.49 C  4.52558D+11  9.00879D-04  6.23948D-06
                                           B  4.74432D+11  9.44423D-04  6.54107D-06
 f1  1    1 +  f2 30    1 -    47530670.40 C  1.14044D+11  2.27041D-04  1.57255D-06
                                           B  1.19160D+11  2.37225D-04  1.64309D-06
 f1  1    1 +  f2 31    1 -    47529549.75 C  2.23705D+11  4.45376D-04  3.08488D-06
                                           B  2.33455D+11  4.64788D-04  3.21934D-06
 f1  1    1 +  f2 32    1 -    47527617.44 C  9.04292D+08  1.80051D-06  1.24717D-08
                                           B  9.35466D+08  1.86258D-06  1.29016D-08
 f1  2    1 +  f2  1    1 -    47588538.70 C  7.13122D+06  1.41624D-08  9.79741D-11
                                           B  7.46882D+06  1.48329D-08  1.02612D-10
 f1  2    1 +  f2  2    1 -    47581708.75 C  1.35432D+09  2.69042D-06  1.86147D-08
                                           B  1.41786D+09  2.81665D-06  1.94881D-08
 f1  2    1 +  f2  3    1 -    47579042.60 C  2.92881D+08  5.81887D-07  4.02623D-09
                                           B  3.06865D+08  6.09670D-07  4.21847D-09
 f1  2    1 +  f2  4    1 -    47578258.91 C  2.29163D+10  4.55309D-05  3.15046D-07
                                           B  2.39576D+10  4.75998D-05  3.29361D-07
 f1  2    1 +  f2  5    1 -    47571625.62 C  1.08832D+09  2.16291D-06  1.49681D-08
                                           B  1.13653D+09  2.25872D-06  1.56311D-08
 f1  2    1 +  f2  6    1 -    47565885.21 C  3.38054D+12  6.72007D-03  4.65108D-05
                                           B  3.52926D+12  7.01571D-03  4.85570D-05
 f1  2    1 +  f2  7    1 -    47564823.72 C  8.36455D+09  1.66284D-05  1.15091D-07
                                           B  8.73156D+09  1.73580D-05  1.20140D-07
 f1  2    1 +  f2  8    1 -    47562076.46 C  6.65964D+08  1.32406D-06  9.16480D-09
                                           B  6.91285D+08  1.37440D-06  9.51326D-09
 f1  2    1 +  f2  9    1 -    47561571.19 C  1.12930D+10  2.24530D-05  1.55415D-07
                                           B  1.17727D+10  2.34068D-05  1.62017D-07
 f1  2    1 +  f2 10    1 -    47560454.11 C  2.83514D+08  5.63717D-07  3.90203D-09
                                           B  2.94687D+08  5.85932D-07  4.05581D-09
 f1  2    1 +  f2 11    1 -    47556900.77 C  1.97317D+09  3.92389D-06  2.71631D-08
                                           B  2.06481D+09  4.10612D-06  2.84245D-08
 f1  2    1 +  f2 12    1 -    47554333.20 C  4.84251D+10  9.63095D-05  6.66737D-07
                                           B  5.05911D+10  1.00617D-04  6.96560D-07
 f1  2    1 +  f2 13    1 -    47554120.53 C  1.42558D+11  2.83528D-04  1.96283D-06
                                           B  1.48926D+11  2.96193D-04  2.05051D-06
 f1  2    1 +  f2 14    1 -    47551452.10 C  4.25034D+10  8.45426D-05  5.85312D-07
                                           B  4.43986D+10  8.83121D-05  6.11410D-07
 f1  2    1 +  f2 15    1 -    47550443.57 C  8.63990D+09  1.71861D-05  1.18987D-07
                                           B  9.02209D+09  1.79464D-05  1.24250D-07
 f1  2    1 +  f2 16    1 -    47548305.43 C  3.97137D+08  7.90040D-07  5.47003D-09
                                           B  4.15544D+08  8.26659D-07  5.72357D-09
 f1  2    1 +  f2 17    1 -    47548005.38 C  1.05543D+12  2.09963D-03  1.45373D-05
                                           B  1.10231D+12  2.19290D-03  1.51831D-05
 f1  2    1 +  f2 18    1 -    47547257.40 C  3.96036D+11  7.87884D-04  5.45522D-06
                                           B  4.13548D+11  8.22725D-04  5.69645D-06
 f1  2    1 +  f2 19    1 -    47546052.90 C  1.47196D+11  2.92850D-04  2.02771D-06
                                           B  1.53703D+11  3.05796D-04  2.11735D-06
 f1  2    1 +  f2 20    1 -    47542833.20 C  1.46380D+11  2.91266D-04  2.01688D-06
                                           B  1.52857D+11  3.04154D-04  2.10613D-06
 f1  2    1 +  f2 21    1 -    47542450.10 C  1.64512D+11  3.27351D-04  2.26677D-06
                                           B  1.71761D+11  3.41775D-04  2.36665D-06
 f1  2    1 +  f2 22    1 -    47540866.15 C  3.38821D+12  6.74241D-03  4.66900D-05
                                           B  3.53761D+12  7.03971D-03  4.87487D-05
 f1  2    1 +  f2 23    1 -    47540286.19 C  3.38028D+12  6.72680D-03  4.65824D-05
                                           B  3.52902D+12  7.02279D-03  4.86322D-05
 f1  2    1 +  f2 24    1 -    47539743.80 C  2.70375D+12  5.38062D-03  3.72607D-05
                                           B  2.82258D+12  5.61709D-03  3.88982D-05
 f1  2    1 +  f2 25    1 -    47537953.41 C  4.73088D+11  9.41543D-04  6.52042D-06
                                           B  4.93814D+11  9.82793D-04  6.80608D-06
 f1  2    1 +  f2 26    1 -    47536258.37 C  2.40364D+13  4.78408D-02  3.31321D-04
                                           B  2.50925D+13  4.99428D-02  3.45878D-04
 f1  2    1 +  f2 27    1 -    47534598.35 C  1.66999D+12  3.32410D-03  2.30218D-05
                                           B  1.74310D+12  3.46963D-03  2.40297D-05
 f1  2    1 +  f2 28    1 -    47533351.46 C  2.73254D+12  5.43937D-03  3.76726D-05
                                           B  2.85082D+12  5.67483D-03  3.93034D-05
 f1  2    1 +  f2 29    1 -    47533070.08 C  2.16688D+12  4.31343D-03  2.98746D-05
                                           B  2.26044D+12  4.49966D-03  3.11645D-05
 f1  2    1 +  f2 30    1 -    47530931.99 C  1.79834D+10  3.58013D-05  2.47970D-07
                                           B  1.87719D+10  3.73711D-05  2.58842D-07
 f1  2    1 +  f2 31    1 -    47529811.34 C  1.62545D+11  3.23610D-04  2.24146D-06
                                           B  1.69564D+11  3.37584D-04  2.33825D-06
 f1  2    1 +  f2 32    1 -    47527879.03 C  8.52337D+09  1.69704D-05  1.17549D-07
                                           B  8.84632D+09  1.76135D-05  1.22003D-07
 f1  3    1 +  f2  1    1 -    47591546.02 C  3.09585D+09  6.14750D-06  4.25250D-08
                                           B  3.23911D+09  6.43199D-06  4.44930D-08
 f1  3    1 +  f2  2    1 -    47584716.07 C  1.94382D+10  3.86101D-05  2.67121D-07
                                           B  2.03388D+10  4.03989D-05  2.79497D-07
 f1  3    1 +  f2  3    1 -    47582049.92 C  1.02946D+10  2.04503D-05  1.41492D-07
                                           B  1.07568D+10  2.13687D-05  1.47846D-07
 f1  3    1 +  f2  4    1 -    47581266.23 C  1.36949D+11  2.72062D-04  1.88238D-06
                                           B  1.43241D+11  2.84560D-04  1.96885D-06
 f1  3    1 +  f2  5    1 -    47574632.93 C  3.51932D+09  6.99337D-06  4.83935D-08
                                           B  3.67582D+09  7.30437D-06  5.05455D-08
 f1  3    1 +  f2  6    1 -    47568892.53 C  1.63315D+13  3.24608D-02  2.24653D-04
                                           B  1.70721D+13  3.39328D-02  2.34840D-04
 f1  3    1 +  f2  7    1 -    47567831.03 C  5.09487D+10  1.01271D-04  7.00886D-07
                                           B  5.32268D+10  1.05799D-04  7.32225D-07
 f1  3    1 +  f2  8    1 -    47565083.78 C  4.18914D+10  8.32774D-05  5.76388D-07
                                           B  4.38083D+10  8.70880D-05  6.02762D-07
 f1  3    1 +  f2  9    1 -    47564578.50 C  1.07295D+10  2.13300D-05  1.47633D-07
                                           B  1.12043D+10  2.22739D-05  1.54166D-07
 f1  3    1 +  f2 10    1 -    47563461.43 C  6.60632D+09  1.31338D-05  9.09063D-08
                                           B  6.89853D+09  1.37148D-05  9.49272D-08
 f1  3    1 +  f2 11    1 -    47559908.09 C  1.87856D+09  3.73527D-06  2.58557D-08
                                           B  1.95971D+09  3.89663D-06  2.69727D-08
 f1  3    1 +  f2 12    1 -    47557340.51 C  4.47009D+09  8.88915D-06  6.15345D-08
                                           B  4.67234D+09  9.29133D-06  6.43185D-08
 f1  3    1 +  f2 13    1 -    47557127.85 C  6.20742D+09  1.23441D-05  8.54513D-08
                                           B  6.50951D+09  1.29448D-05  8.96099D-08
 f1  3    1 +  f2 14    1 -    47554459.42 C  2.56330D+10  5.09796D-05  3.52924D-07
                                           B  2.67866D+10  5.32738D-05  3.68806D-07
 f1  3    1 +  f2 15    1 -    47553450.89 C  2.97300D+08  5.91303D-07  4.09359D-09
                                           B  3.08254D+08  6.13090D-07  4.24441D-09
 f1  3    1 +  f2 16    1 -    47551312.75 C  4.27575D+10  8.50485D-05  5.88816D-07
                                           B  4.46811D+10  8.88746D-05  6.15305D-07
 f1  3    1 +  f2 17    1 -    47551012.69 C  5.26013D+11  1.04630D-03  7.24389D-06
                                           B  5.49406D+11  1.09283D-03  7.56604D-06
 f1  3    1 +  f2 18    1 -    47550264.72 C  9.84896D+10  1.95913D-04  1.35639D-06
                                           B  1.02819D+11  2.04526D-04  1.41603D-06
 f1  3    1 +  f2 19    1 -    47549060.22 C  6.35745D+10  1.26467D-04  8.75613D-07
                                           B  6.63850D+10  1.32058D-04  9.14322D-07
 f1  3    1 +  f2 20    1 -    47545840.51 C  3.25716D+10  6.48026D-05  4.48700D-07
                                           B  3.41087D+10  6.78608D-05  4.69875D-07
 f1  3    1 +  f2 21    1 -    47545457.42 C  8.54430D+10  1.69995D-04  1.17707D-06
                                           B  8.91915D+10  1.77453D-04  1.22871D-06
 f1  3    1 +  f2 22    1 -    47543873.46 C  2.34643D+11  4.66871D-04  3.23279D-06
                                           B  2.44585D+11  4.86654D-04  3.36978D-06
 f1  3    1 +  f2 23    1 -    47543293.50 C  1.19938D+12  2.38648D-03  1.65251D-05
                                           B  1.25186D+12  2.49091D-03  1.72482D-05
 f1  3    1 +  f2 24    1 -    47542751.12 C  3.74197D+12  7.44578D-03  5.15587D-05
                                           B  3.90754D+12  7.77524D-03  5.38400D-05
 f1  3    1 +  f2 25    1 -    47540960.73 C  4.05265D+11  8.06459D-04  5.58457D-06
                                           B  4.24732D+11  8.45197D-04  5.85283D-06
 f1  3    1 +  f2 26    1 -    47539265.68 C  2.89481D+12  5.76096D-03  3.98949D-05
                                           B  3.02134D+12  6.01275D-03  4.16386D-05
 f1  3    1 +  f2 27    1 -    47537605.67 C  4.04026D+10  8.04106D-05  5.56867D-07
                                           B  4.22019D+10  8.39916D-05  5.81667D-07
 f1  3    1 +  f2 28    1 -    47536358.77 C  3.53672D+12  7.03927D-03  4.87503D-05
                                           B  3.69139D+12  7.34713D-03  5.08824D-05
 f1  3    1 +  f2 29    1 -    47536077.39 C  8.46839D+12  1.68552D-02  1.16731D-04
                                           B  8.83808D+12  1.75910D-02  1.21827D-04
 f1  3    1 +  f2 30    1 -    47533939.31 C  1.39043D+11  2.76770D-04  1.91686D-06
                                           B  1.45406D+11  2.89436D-04  2.00458D-06
 f1  3    1 +  f2 31    1 -    47532818.66 C  1.05514D+12  2.10040D-03  1.45474D-05
                                           B  1.10141D+12  2.19250D-03  1.51852D-05
 f1  3    1 +  f2 32    1 -    47530886.34 C  2.72104D+12  5.41703D-03  3.75199D-05
                                           B  2.84012D+12  5.65410D-03  3.91618D-05
 f1  4    1 +  f2  1    1 -    47591841.25 C  7.45930D+08  1.48119D-06  1.02460D-08
                                           B  7.80181D+08  1.54921D-06  1.07165D-08
 f1  4    1 +  f2  2    1 -    47585011.30 C  3.90400D+09  7.75441D-06  5.36481D-08
                                           B  4.07812D+09  8.10026D-06  5.60408D-08
 f1  4    1 +  f2  3    1 -    47582345.15 C  6.03062D+04  1.19798D-10  8.28856D-13
                                           B  5.20575D+04  1.03412D-10  7.15484D-13
 f1  4    1 +  f2  4    1 -    47581561.47 C  3.55744D+10  7.06706D-05  4.88963D-07
                                           B  3.71931D+10  7.38863D-05  5.11212D-07
 f1  4    1 +  f2  5    1 -    47574928.17 C  2.61504D+08  5.19639D-07  3.59583D-09
                                           B  2.72242D+08  5.40977D-07  3.74348D-09
 f1  4    1 +  f2  6    1 -    47569187.76 C  2.53220D+12  5.03298D-03  3.48317D-05
                                           B  2.64565D+12  5.25847D-03  3.63923D-05
 f1  4    1 +  f2  7    1 -    47568126.27 C  3.54257D+10  7.04150D-05  4.87332D-07
                                           B  3.70310D+10  7.36059D-05  5.09416D-07
 f1  4    1 +  f2  8    1 -    47565379.01 C  4.00612D+09  7.96382D-06  5.51196D-08
                                           B  4.18550D+09  8.32040D-06  5.75875D-08
 f1  4    1 +  f2  9    1 -    47564873.74 C  1.04649D+10  2.08037D-05  1.43989D-07
                                           B  1.09390D+10  2.17462D-05  1.50512D-07
 f1  4    1 +  f2 10    1 -    47563756.67 C  7.15679D+08  1.42280D-06  9.84792D-09
                                           B  7.49801D+08  1.49064D-06  1.03175D-08
 f1  4    1 +  f2 11    1 -    47560203.33 C  6.73214D+08  1.33858D-06  9.26566D-09
                                           B  7.04514D+08  1.40082D-06  9.69646D-09
 f1  4    1 +  f2 12    1 -    47557635.75 C  3.32740D+08  6.61674D-07  4.58036D-09
                                           B  3.48393D+08  6.92799D-07  4.79582D-09
 f1  4    1 +  f2 13    1 -    47557423.09 C  1.38836D+10  2.76086D-05  1.91118D-07
                                           B  1.45170D+10  2.88681D-05  1.99837D-07
 f1  4    1 +  f2 14    1 -    47554754.66 C  3.69911D+10  7.35678D-05  5.09295D-07
                                           B  3.86627D+10  7.68924D-05  5.32310D-07
 f1  4    1 +  f2 15    1 -    47553746.13 C  1.74212D+10  3.46488D-05  2.39872D-07
                                           B  1.81802D+10  3.61583D-05  2.50322D-07
 f1  4    1 +  f2 16    1 -    47551607.98 C  6.54854D+10  1.30255D-04  9.01786D-07
                                           B  6.83898D+10  1.36032D-04  9.41782D-07
 f1  4    1 +  f2 17    1 -    47551307.93 C  1.97773D+11  3.93388D-04  2.72355D-06
                                           B  2.06720D+11  4.11185D-04  2.84676D-06
 f1  4    1 +  f2 18    1 -    47550559.96 C  3.15816D+09  6.28205D-06  4.34932D-08
                                           B  3.31093D+09  6.58594D-06  4.55971D-08
 f1  4    1 +  f2 19    1 -    47549355.46 C  2.28447D+10  4.54438D-05  3.14634D-07
                                           B  2.38668D+10  4.74770D-05  3.28711D-07
 f1  4    1 +  f2 20    1 -    47546135.75 C  1.31603D+11  2.61827D-04  1.81291D-06
                                           B  1.37379D+11  2.73318D-04  1.89247D-06
 f1  4    1 +  f2 21    1 -    47545752.65 C  7.00002D+10  1.39269D-04  9.64314D-07
                                           B  7.31682D+10  1.45572D-04  1.00796D-06
 f1  4    1 +  f2 22    1 -    47544168.70 C  2.82571D+11  5.62227D-04  3.89305D-06
                                           B  2.94681D+11  5.86323D-04  4.05990D-06
 f1  4    1 +  f2 23    1 -    47543588.74 C  6.89257D+09  1.37144D-05  9.49642D-08
                                           B  7.25337D+09  1.44323D-05  9.99352D-08
 f1  4    1 +  f2 24    1 -    47543046.36 C  1.85494D+12  3.69092D-03  2.55578D-05
                                           B  1.93809D+12  3.85638D-03  2.67035D-05
 f1  4    1 +  f2 25    1 -    47541255.96 C  4.81716D+12  9.58581D-03  6.63795D-05
                                           B  5.02743D+12  1.00042D-02  6.92769D-05
 f1  4    1 +  f2 26    1 -    47539560.92 C  4.97365D+12  9.89792D-03  6.85432D-05
                                           B  5.19474D+12  1.03379D-02  7.15901D-05
 f1  4    1 +  f2 27    1 -    47537900.91 C  1.26305D+12  2.51373D-03  1.74082D-05
                                           B  1.31856D+12  2.62421D-03  1.81733D-05
 f1  4    1 +  f2 28    1 -    47536654.01 C  3.48342D+12  6.93311D-03  4.80148D-05
                                           B  3.63499D+12  7.23478D-03  5.01040D-05
 f1  4    1 +  f2 29    1 -    47536372.63 C  1.27532D+13  2.53832D-02  1.75791D-04
                                           B  1.33073D+13  2.64860D-02  1.83428D-04
 f1  4    1 +  f2 30    1 -    47534234.54 C  3.76982D+11  7.50390D-04  5.19704D-06
                                           B  3.93383D+11  7.83035D-04  5.42313D-06
 f1  4    1 +  f2 31    1 -    47533113.89 C  6.14492D+12  1.22322D-02  8.47193D-05
                                           B  6.41350D+12  1.27668D-02  8.84221D-05
 f1  4    1 +  f2 32    1 -    47531181.58 C  2.88543D+12  5.74423D-03  3.97858D-05
                                           B  3.01096D+12  5.99415D-03  4.15169D-05
 f1  5    1 +  f2  1    1 -    47605206.78 C  1.13717D+07  2.25681D-08  1.56069D-10
                                           B  1.19058D+07  2.36281D-08  1.63399D-10
 f1  5    1 +  f2  2    1 -    47598376.84 C  4.51473D+08  8.96245D-07  6.19884D-09
                                           B  4.71973D+08  9.36941D-07  6.48031D-09
 f1  5    1 +  f2  3    1 -    47595710.69 C  7.34897D+08  1.45905D-06  1.00920D-08
                                           B  7.68846D+08  1.52645D-06  1.05582D-08
 f1  5    1 +  f2  4    1 -    47594927.00 C  2.03209D+08  4.03460D-07  2.79071D-09
                                           B  2.12411D+08  4.21731D-07  2.91710D-09
 f1  5    1 +  f2  5    1 -    47588293.70 C  4.08104D+08  8.10494D-07  5.60693D-09
                                           B  4.26547D+08  8.47121D-07  5.86031D-09
 f1  5    1 +  f2  6    1 -    47582553.30 C  5.23690D+08  1.04030D-06  7.19757D-09
                                           B  5.47981D+08  1.08855D-06  7.53142D-09
 f1  5    1 +  f2  7    1 -    47581491.80 C  9.54694D+04  1.89656D-10  1.31221D-12
                                           B  1.09326D+05  2.17183D-10  1.50267D-12
 f1  5    1 +  f2  8    1 -    47578744.54 C  7.67685D+09  1.52523D-05  1.05536D-07
                                           B  8.02826D+09  1.59505D-05  1.10366D-07
 f1  5    1 +  f2  9    1 -    47578239.27 C  1.76229D+09  3.50138D-06  2.42274D-08
                                           B  1.84298D+09  3.66170D-06  2.53367D-08
 f1  5    1 +  f2 10    1 -    47577122.20 C  1.12499D+10  2.23527D-05  1.54670D-07
                                           B  1.17621D+10  2.33704D-05  1.61712D-07
 f1  5    1 +  f2 11    1 -    47573568.86 C  2.43858D+09  4.84600D-06  3.35346D-08
                                           B  2.54512D+09  5.05773D-06  3.49998D-08
 f1  5    1 +  f2 12    1 -    47571001.28 C  6.02189D+10  1.19681D-04  8.28248D-07
                                           B  6.29450D+10  1.25100D-04  8.65743D-07
 f1  5    1 +  f2 13    1 -    47570788.62 C  3.13414D+10  6.22899D-05  4.31075D-07
                                           B  3.27667D+10  6.51226D-05  4.50678D-07
 f1  5    1 +  f2 14    1 -    47568120.19 C  2.93528D+10  5.83441D-05  4.03791D-07
                                           B  3.06868D+10  6.09956D-05  4.22141D-07
 f1  5    1 +  f2 15    1 -    47567111.66 C  4.77441D+10  9.49042D-05  6.56832D-07
                                           B  4.98967D+10  9.91830D-05  6.86446D-07
 f1  5    1 +  f2 16    1 -    47564973.52 C  8.93362D+09  1.77596D-05  1.22919D-07
                                           B  9.32889D+09  1.85453D-05  1.28358D-07
 f1  5    1 +  f2 17    1 -    47564673.46 C  1.06783D+12  2.12282D-03  1.46928D-05
                                           B  1.11582D+12  2.21821D-03  1.53530D-05
 f1  5    1 +  f2 18    1 -    47563925.49 C  1.64349D+11  3.26732D-04  2.26146D-06
                                           B  1.71721D+11  3.41386D-04  2.36289D-06
 f1  5    1 +  f2 19    1 -    47562720.99 C  1.92002D+11  3.81726D-04  2.64217D-06
                                           B  2.00633D+11  3.98885D-04  2.76094D-06
 f1  5    1 +  f2 20    1 -    47559501.28 C  3.23551D+11  6.43350D-04  4.45334D-06
                                           B  3.38064D+11  6.72208D-04  4.65309D-06
 f1  5    1 +  f2 21    1 -    47559118.18 C  3.48348D+11  6.92668D-04  4.79476D-06
                                           B  3.63888D+11  7.23567D-04  5.00865D-06
 f1  5    1 +  f2 22    1 -    47557534.23 C  4.44091D+12  8.83104D-03  6.11320D-05
                                           B  4.63934D+12  9.22565D-03  6.38636D-05
 f1  5    1 +  f2 23    1 -    47556954.27 C  3.28290D+12  6.52844D-03  4.51930D-05
                                           B  3.42950D+12  6.81996D-03  4.72110D-05
 f1  5    1 +  f2 24    1 -    47556411.89 C  1.06779D+13  2.12348D-02  1.46999D-04
                                           B  1.11546D+13  2.21827D-02  1.53561D-04
 f1  5    1 +  f2 25    1 -    47554621.50 C  5.18682D+11  1.03156D-03  7.14131D-06
                                           B  5.41983D+11  1.07790D-03  7.46212D-06
 f1  5    1 +  f2 26    1 -    47552926.45 C  1.82523D+12  3.63029D-03  2.51327D-05
                                           B  1.90564D+12  3.79022D-03  2.62399D-05
 f1  5    1 +  f2 27    1 -    47551266.44 C  1.16367D+10  2.31464D-05  1.60250D-07
                                           B  1.21360D+10  2.41397D-05  1.67127D-07
 f1  5    1 +  f2 28    1 -    47550019.54 C  4.76638D+11  9.48127D-04  6.56434D-06
                                           B  4.97729D+11  9.90080D-04  6.85481D-06
 f1  5    1 +  f2 29    1 -    47549738.16 C  1.15651D+12  2.30055D-03  1.59279D-05
                                           B  1.20754D+12  2.40207D-03  1.66308D-05
 f1  5    1 +  f2 30    1 -    47547600.08 C  2.37154D+10  4.71794D-05  3.26662D-07
                                           B  2.47588D+10  4.92550D-05  3.41034D-07
 f1  5    1 +  f2 31    1 -    47546479.42 C  2.36171D+12  4.69861D-03  3.25332D-05
                                           B  2.46715D+12  4.90837D-03  3.39856D-05
 f1  5    1 +  f2 32    1 -    47544547.11 C  1.07619D+12  2.14126D-03  1.48267D-05
                                           B  1.12404D+12  2.23646D-03  1.54859D-05
 f1  6    1 +  f2  1    1 -    47607298.91 C  1.25721D+06  2.49483D-09  1.72521D-11
                                           B  1.31564D+06  2.61078D-09  1.80540D-11
 f1  6    1 +  f2  2    1 -    47600468.97 C  2.63901D+09  5.23838D-06  3.62294D-08
                                           B  2.76132D+09  5.48116D-06  3.79085D-08
 f1  6    1 +  f2  3    1 -    47597802.82 C  2.22318D+08  4.41347D-07  3.05259D-09
                                           B  2.32499D+08  4.61558D-07  3.19238D-09
 f1  6    1 +  f2  4    1 -    47597019.13 C  1.54022D+07  3.05775D-08  2.11494D-10
                                           B  1.61224D+07  3.20074D-08  2.21384D-10
 f1  6    1 +  f2  5    1 -    47590385.83 C  3.86768D+09  7.68053D-06  5.31310D-08
                                           B  4.04640D+09  8.03543D-06  5.55860D-08
 f1  6    1 +  f2  6    1 -    47584645.42 C  3.57452D+09  7.10008D-06  4.91215D-08
                                           B  3.74027D+09  7.42931D-06  5.13993D-08
 f1  6    1 +  f2  7    1 -    47583583.93 C  4.63697D+08  9.21083D-07  6.37261D-09
                                           B  4.83332D+08  9.60086D-07  6.64245D-09
 f1  6    1 +  f2  8    1 -    47580836.67 C  1.19288D+08  2.36980D-07  1.63967D-09
                                           B  1.24888D+08  2.48104D-07  1.71663D-09
 f1  6    1 +  f2  9    1 -    47580331.40 C  1.33531D+09  2.65281D-06  1.83550D-08
                                           B  1.39569D+09  2.77277D-06  1.91850D-08
 f1  6    1 +  f2 10    1 -    47579214.33 C  4.01328D+09  7.97341D-06  5.51699D-08
                                           B  4.19880D+09  8.34199D-06  5.77202D-08
 f1  6    1 +  f2 11    1 -    47575660.99 C  1.57358D+07  3.12679D-08  2.16366D-10
                                           B  1.62645D+07  3.23184D-08  2.23635D-10
 f1  6    1 +  f2 12    1 -    47573093.41 C  3.72170D+11  7.39601D-04  5.11813D-06
                                           B  3.89119D+11  7.73284D-04  5.35123D-06
 f1  6    1 +  f2 13    1 -    47572880.75 C  2.58356D+11  5.13427D-04  3.55300D-06
                                           B  2.70126D+11  5.36817D-04  3.71486D-06
 f1  6    1 +  f2 14    1 -    47570212.32 C  2.29373D+11  4.55881D-04  3.15494D-06
                                           B  2.39771D+11  4.76547D-04  3.29796D-06
 f1  6    1 +  f2 15    1 -    47569203.79 C  5.51200D+10  1.09556D-04  7.58205D-07
                                           B  5.76123D+10  1.14510D-04  7.92487D-07
 f1  6    1 +  f2 16    1 -    47567065.65 C  7.91505D+09  1.57333D-05  1.08890D-07
                                           B  8.27531D+09  1.64494D-05  1.13847D-07
 f1  6    1 +  f2 17    1 -    47566765.59 C  4.73774D+09  9.41766D-06  6.51801D-08
                                           B  4.95265D+09  9.84486D-06  6.81367D-08
 f1  6    1 +  f2 18    1 -    47566017.62 C  1.04674D+10  2.08077D-05  1.44013D-07
                                           B  1.09418D+10  2.17507D-05  1.50540D-07
 f1  6    1 +  f2 19    1 -    47564813.12 C  4.69681D+09  9.33707D-06  6.46250D-08
                                           B  4.91063D+09  9.76213D-06  6.75670D-08
 f1  6    1 +  f2 20    1 -    47561593.41 C  9.40214D+09  1.86936D-05  1.29393D-07
                                           B  9.82696D+09  1.95382D-05  1.35240D-07
 f1  6    1 +  f2 21    1 -    47561210.31 C  1.56891D+10  3.11940D-05  2.15921D-07
                                           B  1.63930D+10  3.25936D-05  2.25608D-07
 f1  6    1 +  f2 22    1 -    47559626.36 C  1.63008D+11  3.24123D-04  2.24361D-06
                                           B  1.70460D+11  3.38942D-04  2.34618D-06
 f1  6    1 +  f2 23    1 -    47559046.40 C  8.49356D+10  1.68889D-04  1.16908D-06
                                           B  8.88154D+10  1.76604D-04  1.22248D-06
 f1  6    1 +  f2 24    1 -    47558504.02 C  8.34919D+10  1.66023D-04  1.14925D-06
                                           B  8.72820D+10  1.73559D-04  1.20142D-06
 f1  6    1 +  f2 25    1 -    47556713.63 C  4.79523D+12  9.53596D-03  6.60128D-05
                                           B  5.01263D+12  9.96829D-03  6.90056D-05
 f1  6    1 +  f2 26    1 -    47555018.58 C  8.86785D+08  1.76362D-06  1.22091D-08
                                           B  9.40206D+08  1.86986D-06  1.29446D-08
 f1  6    1 +  f2 27    1 -    47553358.57 C  4.75670D+08  9.46069D-07  6.54963D-09
                                           B  4.89405D+08  9.73385D-07  6.73875D-09
 f1  6    1 +  f2 28    1 -    47552111.67 C  2.18982D+12  4.35560D-03  3.01546D-05
                                           B  2.28676D+12  4.54842D-03  3.14895D-05
 f1  6    1 +  f2 29    1 -    47551830.29 C  5.38106D+12  1.07032D-02  7.41004D-05
                                           B  5.61921D+12  1.11769D-02  7.73800D-05
 f1  6    1 +  f2 30    1 -    47549692.20 C  1.22605D+12  2.43888D-03  1.68857D-05
                                           B  1.28079D+12  2.54778D-03  1.76396D-05
 f1  6    1 +  f2 31    1 -    47548571.55 C  5.53273D+10  1.10063D-04  7.62046D-07
                                           B  5.77339D+10  1.14851D-04  7.95193D-07
 f1  6    1 +  f2 32    1 -    47546639.24 C  7.96858D+10  1.58533D-04  1.09768D-06
                                           B  8.31681D+10  1.65461D-04  1.14565D-06
 f1  7    1 +  f2  1    1 -    47623963.70 C  4.23597D+09  8.40003D-06  5.80672D-08
                                           B  4.43970D+09  8.80404D-06  6.08600D-08
 f1  7    1 +  f2  2    1 -    47617133.75 C  2.25700D+09  4.47696D-06  3.09525D-08
                                           B  2.36484D+09  4.69087D-06  3.24314D-08
 f1  7    1 +  f2  3    1 -    47614467.60 C  1.13706D+09  2.25571D-06  1.55963D-08
                                           B  1.19065D+09  2.36204D-06  1.63314D-08
 f1  7    1 +  f2  4    1 -    47613683.92 C  8.55561D+05  1.69733D-09  1.17357D-11
                                           B  9.20207D+05  1.82558D-09  1.26225D-11
 f1  7    1 +  f2  5    1 -    47607050.62 C  1.01621D+10  2.01660D-05  1.39452D-07
                                           B  1.06406D+10  2.11156D-05  1.46018D-07
 f1  7    1 +  f2  6    1 -    47601310.21 C  1.48638D+04  2.95033D-11  2.04045D-13
                                           B  1.61868D+04  3.21293D-11  2.22207D-13
 f1  7    1 +  f2  7    1 -    47600248.72 C  3.48740D+07  6.92249D-08  4.78772D-10
                                           B  3.65231D+07  7.24983D-08  5.01411D-10
 f1  7    1 +  f2  8    1 -    47597501.46 C  3.01351D+08  5.98251D-07  4.13785D-09
                                           B  3.15421D+08  6.26183D-07  4.33104D-09
 f1  7    1 +  f2  9    1 -    47596996.19 C  7.20986D+07  1.43135D-07  9.90017D-10
                                           B  7.54521D+07  1.49793D-07  1.03607D-09
 f1  7    1 +  f2 10    1 -    47595879.12 C  2.49968D+08  4.96278D-07  3.43266D-09
                                           B  2.61591D+08  5.19353D-07  3.59227D-09
 f1  7    1 +  f2 11    1 -    47592325.78 C  2.17456D+08  4.31795D-07  2.98687D-09
                                           B  2.27614D+08  4.51963D-07  3.12638D-09
 f1  7    1 +  f2 12    1 -    47589758.20 C  1.30920D+08  2.59991D-07  1.79854D-09
                                           B  1.36972D+08  2.72010D-07  1.88168D-09
 f1  7    1 +  f2 13    1 -    47589545.53 C  1.96567D+07  3.90361D-08  2.70042D-10
                                           B  2.05670D+07  4.08439D-08  2.82547D-10
 f1  7    1 +  f2 14    1 -    47586877.10 C  5.23270D+07  1.03927D-07  7.18983D-10
                                           B  5.47435D+07  1.08727D-07  7.52186D-10
 f1  7    1 +  f2 15    1 -    47585868.58 C  1.35961D+06  2.70046D-09  1.86825D-11
                                           B  1.42146D+06  2.82330D-09  1.95324D-11
 f1  7    1 +  f2 16    1 -    47583730.43 C  2.01190D+09  3.99639D-06  2.76494D-08
                                           B  2.10469D+09  4.18071D-06  2.89246D-08
 f1  7    1 +  f2 17    1 -    47583430.38 C  1.44845D+07  2.87721D-08  1.99063D-10
                                           B  1.51561D+07  3.01062D-08  2.08293D-10
 f1  7    1 +  f2 18    1 -    47582682.40 C  1.08877D+08  2.16280D-07  1.49638D-09
                                           B  1.13919D+08  2.26297D-07  1.56569D-09
 f1  7    1 +  f2 19    1 -    47581477.91 C  1.71669D+06  3.41032D-09  2.35957D-11
                                           B  1.79933D+06  3.57448D-09  2.47315D-11
 f1  7    1 +  f2 20    1 -    47578258.20 C  3.44885D+08  6.85229D-07  4.74136D-09
                                           B  3.60741D+08  7.16733D-07  4.95935D-09
 f1  7    1 +  f2 21    1 -    47577875.10 C  5.61664D+05  1.11595D-09  7.72175D-12
                                           B  5.86685D+05  1.16567D-09  8.06574D-12
 f1  7    1 +  f2 22    1 -    47576291.15 C  3.75577D+07  7.46272D-08  5.16395D-10
                                           B  3.92702D+07  7.80298D-08  5.39940D-10
 f1  7    1 +  f2 23    1 -    47575711.19 C  4.97997D+08  9.89544D-07  6.84740D-09
                                           B  5.20782D+08  1.03482D-06  7.16069D-09
 f1  7    1 +  f2 24    1 -    47575168.81 C  7.51640D+07  1.49358D-07  1.03353D-09
                                           B  7.86105D+07  1.56206D-07  1.08092D-09
 f1  7    1 +  f2 25    1 -    47573378.41 C  8.71902D+07  1.73268D-07  1.19903D-09
                                           B  9.11771D+07  1.81191D-07  1.25386D-09
 f1  7    1 +  f2 26    1 -    47571683.37 C  6.03847D+06  1.20008D-08  8.30493D-11
                                           B  6.31405D+06  1.25484D-08  8.68394D-11
 f1  7    1 +  f2 27    1 -    47570023.36 C  9.08821D+07  1.80630D-07  1.25007D-09
                                           B  9.50253D+07  1.88865D-07  1.30706D-09
 f1  7    1 +  f2 28    1 -    47568776.46 C  3.39591D+05  6.74980D-10  4.67138D-12
                                           B  3.55486D+05  7.06574D-10  4.89003D-12
 f1  7    1 +  f2 29    1 -    47568495.08 C  2.39718D+07  4.76475D-08  3.29759D-10
                                           B  2.50600D+07  4.98105D-08  3.44729D-10
 f1  7    1 +  f2 30    1 -    47566356.99 C  2.21717D+08  4.40735D-07  3.05037D-09
                                           B  2.31771D+08  4.60721D-07  3.18870D-09
 f1  7    1 +  f2 31    1 -    47565236.34 C  2.19815D+07  4.36975D-08  3.02442D-10
                                           B  2.29745D+07  4.56715D-08  3.16105D-10
 f1  7    1 +  f2 32    1 -    47563304.03 C  1.68256D+09  3.34507D-06  2.31531D-08
                                           B  1.75870D+09  3.49644D-06  2.42008D-08
 f1  8    1 +  f2  1    1 -    47624530.88 C  2.65634D+06  5.26745D-09  3.64121D-11
                                           B  2.78776D+06  5.52806D-09  3.82136D-11
 f1  8    1 +  f2  2    1 -    47617700.93 C  1.25653D+08  2.49239D-07  1.72315D-09
                                           B  1.31848D+08  2.61527D-07  1.80811D-09
 f1  8    1 +  f2  3    1 -    47615034.78 C  4.74789D+06  9.41871D-09  6.51212D-11
                                           B  4.98605D+06  9.89117D-09  6.83879D-11
 f1  8    1 +  f2  4    1 -    47614251.10 C  5.85473D+08  1.16148D-06  8.03066D-09
                                           B  6.14142D+08  1.21835D-06  8.42388D-09
 f1  8    1 +  f2  5    1 -    47607617.80 C  4.50005D+05  8.92983D-10  6.17508D-12
                                           B  4.70402D+05  9.33460D-10  6.45498D-12
 f1  8    1 +  f2  6    1 -    47601877.39 C  1.65371D+10  3.28238D-05  2.27008D-07
                                           B  1.73335D+10  3.44047D-05  2.37941D-07
 f1  8    1 +  f2  7    1 -    47600815.90 C  6.18231D+08  1.22716D-06  8.48715D-09
                                           B  6.47429D+08  1.28512D-06  8.88799D-09
 f1  8    1 +  f2  8    1 -    47598068.64 C  4.91659D+07  9.76033D-08  6.75073D-10
                                           B  5.14366D+07  1.02111D-07  7.06251D-10
 f1  8    1 +  f2  9    1 -    47597563.37 C  4.70185D+08  9.33423D-07  6.45609D-09
                                           B  4.92635D+08  9.77990D-07  6.76434D-09
 f1  8    1 +  f2 10    1 -    47596446.30 C  2.55919D+09  5.08081D-06  3.51426D-08
                                           B  2.68147D+09  5.32357D-06  3.68217D-08
 f1  8    1 +  f2 11    1 -    47592892.96 C  3.06240D+08  6.08074D-07  4.20620D-09
                                           B  3.20552D+08  6.36493D-07  4.40278D-09
 f1  8    1 +  f2 12    1 -    47590325.38 C  5.30864D+08  1.05421D-06  7.29260D-09
                                           B  5.56151D+08  1.10442D-06  7.63996D-09
 f1  8    1 +  f2 13    1 -    47590112.71 C  5.03836D+08  1.00054D-06  6.92140D-09
                                           B  5.27517D+08  1.04757D-06  7.24672D-09
 f1  8    1 +  f2 14    1 -    47587444.29 C  1.61683D+09  3.21114D-06  2.22148D-08
                                           B  1.69371D+09  3.36383D-06  2.32711D-08
 f1  8    1 +  f2 15    1 -    47586435.76 C  2.50887D+08  4.98301D-07  3.44734D-09
                                           B  2.62910D+08  5.22179D-07  3.61253D-09
 f1  8    1 +  f2 16    1 -    47584297.61 C  1.59901D+09  3.17617D-06  2.19743D-08
                                           B  1.67666D+09  3.33041D-06  2.30414D-08
 f1  8    1 +  f2 17    1 -    47583997.56 C  1.01577D+10  2.01767D-05  1.39594D-07
                                           B  1.06381D+10  2.11310D-05  1.46196D-07
 f1  8    1 +  f2 18    1 -    47583249.59 C  7.61230D+09  1.51212D-05  1.04618D-07
                                           B  7.97815D+09  1.58479D-05  1.09646D-07
 f1  8    1 +  f2 19    1 -    47582045.09 C  3.92158D+07  7.79030D-08  5.38997D-10
                                           B  4.09927D+07  8.14329D-08  5.63420D-10
 f1  8    1 +  f2 20    1 -    47578825.38 C  1.56192D+09  3.10321D-06  2.14720D-08
                                           B  1.63543D+09  3.24924D-06  2.24825D-08
 f1  8    1 +  f2 21    1 -    47578442.28 C  1.28660D+10  2.55625D-05  1.76876D-07
                                           B  1.34694D+10  2.67613D-05  1.85171D-07
 f1  8    1 +  f2 22    1 -    47576858.33 C  4.06362D+09  8.07422D-06  5.58703D-08
                                           B  4.25190D+09  8.44832D-06  5.84589D-08
 f1  8    1 +  f2 23    1 -    47576278.37 C  3.61645D+09  7.18589D-06  4.97240D-08
                                           B  3.79404D+09  7.53876D-06  5.21657D-08
 f1  8    1 +  f2 24    1 -    47575735.99 C  5.02948D+10  9.99380D-05  6.91546D-07
                                           B  5.26604D+10  1.04639D-04  7.24072D-07
 f1  8    1 +  f2 25    1 -    47573945.59 C  1.78742D+10  3.55196D-05  2.45796D-07
                                           B  1.87037D+10  3.71679D-05  2.57202D-07
 f1  8    1 +  f2 26    1 -    47572250.55 C  3.63560D+11  7.22517D-04  5.00000D-06
                                           B  3.80455D+11  7.56092D-04  5.23235D-06
 f1  8    1 +  f2 27    1 -    47570590.54 C  6.21318D+08  1.23486D-06  8.54581D-09
                                           B  6.50708D+08  1.29327D-06  8.95005D-09
 f1  8    1 +  f2 28    1 -    47569343.64 C  1.85160D+11  3.68019D-04  2.54694D-06
                                           B  1.93713D+11  3.85021D-04  2.66460D-06
 f1  8    1 +  f2 29    1 -    47569062.26 C  1.36783D+12  2.71871D-03  1.88154D-05
                                           B  1.43118D+12  2.84462D-03  1.96868D-05
 f1  8    1 +  f2 30    1 -    47566924.17 C  2.35447D+10  4.68018D-05  3.23917D-07
                                           B  2.46471D+10  4.89931D-05  3.39083D-07
 f1  8    1 +  f2 31    1 -    47565803.52 C  4.87379D+10  9.68849D-05  6.70558D-07
                                           B  5.10362D+10  1.01454D-04  7.02180D-07
 f1  8    1 +  f2 32    1 -    47563871.21 C  8.11096D+10  1.61249D-04  1.11608D-06
                                           B  8.48105D+10  1.68606D-04  1.16700D-06
 f1  9    1 +  f2  1    1 -    47627797.82 C  1.25479D+12  2.48787D-03  1.71966D-05
                                           B  1.31534D+12  2.60792D-03  1.80264D-05
 f1  9    1 +  f2  2    1 -    47620967.88 C  1.91107D+11  3.79016D-04  2.62021D-06
                                           B  2.00274D+11  3.97198D-04  2.74590D-06
 f1  9    1 +  f2  3    1 -    47618301.73 C  9.60088D+10  1.90433D-04  1.31657D-06
                                           B  1.00672D+11  1.99682D-04  1.38051D-06
 f1  9    1 +  f2  4    1 -    47617518.04 C  5.98183D+09  1.18653D-05  8.20330D-08
                                           B  6.25853D+09  1.24142D-05  8.58275D-08
 f1  9    1 +  f2  5    1 -    47610884.74 C  7.50301D+11  1.48868D-03  1.02937D-05
                                           B  7.86305D+11  1.56012D-03  1.07876D-05
 f1  9    1 +  f2  6    1 -    47605144.33 C  4.45975D+07  8.85079D-08  6.12074D-10
                                           B  4.67714D+07  9.28222D-08  6.41909D-10
 f1  9    1 +  f2  7    1 -    47604082.84 C  9.49695D+09  1.88484D-05  1.30349D-07
                                           B  9.95168D+09  1.97509D-05  1.36590D-07
 f1  9    1 +  f2  8    1 -    47601335.58 C  4.38898D+10  8.71172D-05  6.02505D-07
                                           B  4.59934D+10  9.12928D-05  6.31383D-07
 f1  9    1 +  f2  9    1 -    47600830.31 C  1.52600D+10  3.02903D-05  2.09491D-07
                                           B  1.59885D+10  3.17363D-05  2.19491D-07
 f1  9    1 +  f2 10    1 -    47599713.24 C  2.34155D+10  4.64808D-05  3.21473D-07
                                           B  2.45322D+10  4.86976D-05  3.36805D-07
 f1  9    1 +  f2 11    1 -    47596159.90 C  2.07801D+10  4.12555D-05  2.85355D-07
                                           B  2.17759D+10  4.32325D-05  2.99030D-07
 f1  9    1 +  f2 12    1 -    47593592.32 C  1.74836D+09  3.47146D-06  2.40126D-08
                                           B  1.83288D+09  3.63929D-06  2.51735D-08
 f1  9    1 +  f2 13    1 -    47593379.66 C  6.95189D+08  1.38035D-06  9.54812D-09
                                           B  7.28655D+08  1.44680D-06  1.00078D-08
 f1  9    1 +  f2 14    1 -    47590711.23 C  8.36947D+08  1.66201D-06  1.14970D-08
                                           B  8.77982D+08  1.74349D-06  1.20607D-08
 f1  9    1 +  f2 15    1 -    47589702.70 C  1.16163D+09  2.30686D-06  1.59582D-08
                                           B  1.21719D+09  2.41719D-06  1.67214D-08
 f1  9    1 +  f2 16    1 -    47587564.55 C  1.06229D+11  2.10977D-04  1.45954D-06
                                           B  1.11323D+11  2.21095D-04  1.52954D-06
 f1  9    1 +  f2 17    1 -    47587264.50 C  8.11531D+07  1.61177D-07  1.11503D-09
                                           B  8.50403D+07  1.68897D-07  1.16844D-09
 f1  9    1 +  f2 18    1 -    47586516.53 C  1.88904D+09  3.75191D-06  2.59564D-08
                                           B  1.98054D+09  3.93363D-06  2.72136D-08
 f1  9    1 +  f2 19    1 -    47585312.03 C  5.25464D+09  1.04370D-05  7.22069D-08
                                           B  5.50502D+09  1.09343D-05  7.56475D-08
 f1  9    1 +  f2 20    1 -    47582092.32 C  1.24329D+10  2.46981D-05  1.70882D-07
                                           B  1.30404D+10  2.59050D-05  1.79232D-07
 f1  9    1 +  f2 21    1 -    47581709.22 C  2.97471D+08  5.90939D-07  4.08864D-09
                                           B  3.11728D+08  6.19262D-07  4.28460D-09
 f1  9    1 +  f2 22    1 -    47580125.27 C  4.37674D+09  8.69518D-06  6.01629D-08
                                           B  4.58021D+09  9.09941D-06  6.29598D-08
 f1  9    1 +  f2 23    1 -    47579545.31 C  1.38109D+10  2.74385D-05  1.89852D-07
                                           B  1.44766D+10  2.87611D-05  1.99003D-07
 f1  9    1 +  f2 24    1 -    47579002.93 C  1.62041D+07  3.21938D-08  2.22758D-10
                                           B  1.66188D+07  3.30179D-08  2.28460D-10
 f1  9    1 +  f2 25    1 -    47577212.54 C  1.53579D+09  3.05150D-06  2.11150D-08
                                           B  1.61092D+09  3.20078D-06  2.21479D-08
 f1  9    1 +  f2 26    1 -    47575517.49 C  4.30786D+08  8.55999D-07  5.92332D-09
                                           B  4.51689D+08  8.97536D-07  6.21075D-09
 f1  9    1 +  f2 27    1 -    47573857.48 C  1.99488D+09  3.96423D-06  2.74325D-08
                                           B  2.09364D+09  4.16049D-06  2.87907D-08
 f1  9    1 +  f2 28    1 -    47572610.58 C  2.77883D+08  5.52238D-07  3.82160D-09
                                           B  2.91228D+08  5.78760D-07  4.00513D-09
 f1  9    1 +  f2 29    1 -    47572329.20 C  9.28901D+08  1.84603D-06  1.27750D-08
                                           B  9.74721D+08  1.93709D-06  1.34052D-08
 f1  9    1 +  f2 30    1 -    47570191.11 C  1.06596D+10  2.11860D-05  1.46619D-07
                                           B  1.11613D+10  2.21832D-05  1.53520D-07
 f1  9    1 +  f2 31    1 -    47569070.46 C  4.48760D+08  8.91956D-07  6.17297D-09
                                           B  4.69942D+08  9.34058D-07  6.46435D-09
 f1  9    1 +  f2 32    1 -    47567138.15 C  4.38410D+10  8.71456D-05  6.03134D-07
                                           B  4.59538D+10  9.13454D-05  6.32201D-07
 f1 10    1 +  f2  1    1 -    47629477.12 C  4.27854D+11  8.48248D-04  5.86304D-06
                                           B  4.48047D+11  8.88282D-04  6.13975D-06
 f1 10    1 +  f2  2    1 -    47622647.18 C  1.39250D+11  2.76152D-04  1.90902D-06
                                           B  1.45830D+11  2.89201D-04  1.99922D-06
 f1 10    1 +  f2  3    1 -    47619981.03 C  4.78969D+11  9.49966D-04  6.56742D-06
                                           B  5.01761D+11  9.95170D-04  6.87992D-06
 f1 10    1 +  f2  4    1 -    47619197.34 C  1.60330D+10  3.18001D-05  2.19848D-07
                                           B  1.67749D+10  3.32717D-05  2.30021D-07
 f1 10    1 +  f2  5    1 -    47612564.04 C  2.54253D+11  5.04431D-04  3.48783D-06
                                           B  2.66185D+11  5.28104D-04  3.65152D-06
 f1 10    1 +  f2  6    1 -    47606823.64 C  1.56649D+08  3.10862D-07  2.14968D-09
                                           B  1.64065D+08  3.25580D-07  2.25146D-09
 f1 10    1 +  f2  7    1 -    47605762.14 C  2.64796D+09  5.25498D-06  3.63402D-08
                                           B  2.77952D+09  5.51607D-06  3.81457D-08
 f1 10    1 +  f2  8    1 -    47603014.88 C  6.08410D+09  1.20755D-05  8.35118D-08
                                           B  6.38481D+09  1.26724D-05  8.76393D-08
 f1 10    1 +  f2  9    1 -    47602509.61 C  1.13319D+10  2.24918D-05  1.55550D-07
                                           B  1.18161D+10  2.34527D-05  1.62195D-07
 f1 10    1 +  f2 10    1 -    47601392.54 C  2.96201D+10  5.87932D-05  4.06614D-07
                                           B  3.09697D+10  6.14719D-05  4.25140D-07
 f1 10    1 +  f2 11    1 -    47597839.20 C  2.61586D+09  5.19301D-06  3.59176D-08
                                           B  2.73980D+09  5.43906D-06  3.76194D-08
 f1 10    1 +  f2 12    1 -    47595271.62 C  1.49900D+10  2.97614D-05  2.05857D-07
                                           B  1.57012D+10  3.11734D-05  2.15623D-07
 f1 10    1 +  f2 13    1 -    47595058.96 C  1.82007D+09  3.61363D-06  2.49952D-08
                                           B  1.90716D+09  3.78654D-06  2.61912D-08
 f1 10    1 +  f2 14    1 -    47592390.53 C  1.35814D+09  2.69680D-06  1.86546D-08
                                           B  1.41963D+09  2.81891D-06  1.94993D-08
 f1 10    1 +  f2 15    1 -    47591382.00 C  6.51042D+08  1.29280D-06  8.94291D-09
                                           B  6.78851D+08  1.34802D-06  9.32489D-09
 f1 10    1 +  f2 16    1 -    47589243.86 C  5.73143D+08  1.13821D-06  7.87392D-09
                                           B  5.99272D+08  1.19011D-06  8.23289D-09
 f1 10    1 +  f2 17    1 -    47588943.80 C  1.09098D+07  2.16663D-08  1.49884D-10
                                           B  1.17398D+07  2.33145D-08  1.61286D-10
 f1 10    1 +  f2 18    1 -    47588195.83 C  2.21176D+08  4.39257D-07  3.03875D-09
                                           B  2.29319D+08  4.55428D-07  3.15062D-09
 f1 10    1 +  f2 19    1 -    47586991.33 C  5.46051D+08  1.08452D-06  7.50279D-09
                                           B  5.67234D+08  1.12659D-06  7.79386D-09
 f1 10    1 +  f2 20    1 -    47583771.62 C  9.04455D+10  1.79659D-04  1.24298D-06
                                           B  9.45898D+10  1.87891D-04  1.29994D-06
 f1 10    1 +  f2 21    1 -    47583388.52 C  6.67616D+08  1.32616D-06  9.17519D-09
                                           B  7.00605D+08  1.39169D-06  9.62857D-09
 f1 10    1 +  f2 22    1 -    47581804.57 C  9.90124D+10  1.96692D-04  1.36089D-06
                                           B  1.03537D+11  2.05680D-04  1.42307D-06
 f1 10    1 +  f2 23    1 -    47581224.61 C  7.57928D+06  1.50569D-08  1.04178D-10
                                           B  7.96551D+06  1.58242D-08  1.09487D-10
 f1 10    1 +  f2 24    1 -    47580682.23 C  2.20400D+10  4.37854D-05  3.02952D-07
                                           B  2.30404D+10  4.57729D-05  3.16704D-07
 f1 10    1 +  f2 25    1 -    47578891.84 C  8.04664D+09  1.59869D-05  1.10618D-07
                                           B  8.41175D+09  1.67123D-05  1.15637D-07
 f1 10    1 +  f2 26    1 -    47577196.79 C  8.03554D+07  1.59660D-07  1.10477D-09
                                           B  8.42377D+07  1.67374D-07  1.15815D-09
 f1 10    1 +  f2 27    1 -    47575536.78 C  1.08455D+10  2.15506D-05  1.49125D-07
                                           B  1.13383D+10  2.25300D-05  1.55902D-07
 f1 10    1 +  f2 28    1 -    47574289.88 C  2.81206D+08  5.58803D-07  3.86689D-09
                                           B  2.94694D+08  5.85605D-07  4.05236D-09
 f1 10    1 +  f2 29    1 -    47574008.50 C  5.14478D+08  1.02237D-06  7.07477D-09
                                           B  5.38893D+08  1.07088D-06  7.41051D-09
 f1 10    1 +  f2 30    1 -    47571870.42 C  8.15250D+10  1.62020D-04  1.12123D-06
                                           B  8.52198D+10  1.69363D-04  1.17205D-06
 f1 10    1 +  f2 31    1 -    47570749.76 C  3.40477D+09  6.76685D-06  4.68298D-08
                                           B  3.55975D+09  7.07487D-06  4.89614D-08
 f1 10    1 +  f2 32    1 -    47568817.45 C  2.01427D+07  4.00362D-08  2.77081D-10
                                           B  2.07471D+07  4.12375D-08  2.85394D-10
 f1 11    1 +  f2  1    1 -    47632756.35 C  4.31075D+05  8.54516D-10  5.90596D-12
                                           B  4.51790D+05  8.95579D-10  6.18976D-12
 f1 11    1 +  f2  2    1 -    47625926.40 C  3.06459D+07  6.07665D-08  4.20046D-10
                                           B  3.20711D+07  6.35925D-08  4.39580D-10
 f1 11    1 +  f2  3    1 -    47623260.25 C  4.39958D+07  8.72472D-08  6.03126D-10
                                           B  4.60952D+07  9.14106D-08  6.31907D-10
 f1 11    1 +  f2  4    1 -    47622476.56 C  3.30206D+08  6.54848D-07  4.52693D-09
                                           B  3.45768D+08  6.85710D-07  4.74028D-09
 f1 11    1 +  f2  5    1 -    47615843.26 C  7.37856D+05  1.46369D-09  1.01198D-11
                                           B  7.71062D+05  1.52956D-09  1.05752D-11
 f1 11    1 +  f2  6    1 -    47610102.86 C  2.41084D+10  4.78354D-05  3.30770D-07
                                           B  2.52360D+10  5.00728D-05  3.46241D-07
 f1 11    1 +  f2  7    1 -    47609041.37 C  9.15656D+05  1.81691D-09  1.25637D-11
                                           B  9.48077D+05  1.88124D-09  1.30086D-11
 f1 11    1 +  f2  8    1 -    47606294.11 C  6.85604D+08  1.36058D-06  9.40881D-09
                                           B  7.17619D+08  1.42411D-06  9.84817D-09
 f1 11    1 +  f2  9    1 -    47605788.83 C  1.19052D+09  2.36264D-06  1.63385D-08
                                           B  1.24612D+09  2.47297D-06  1.71015D-08
 f1 11    1 +  f2 10    1 -    47604671.76 C  2.01573D+09  4.00048D-06  2.76655D-08
                                           B  2.10926D+09  4.18611D-06  2.89492D-08
 f1 11    1 +  f2 11    1 -    47601118.42 C  3.30227D+09  6.55477D-06  4.53332D-08
                                           B  3.45751D+09  6.86290D-06  4.74642D-08
 f1 11    1 +  f2 12    1 -    47598550.84 C  1.97886D+07  3.92832D-08  2.71699D-10
                                           B  2.06488D+07  4.09908D-08  2.83510D-10
 f1 11    1 +  f2 13    1 -    47598338.18 C  3.10014D+09  6.15428D-06  4.25658D-08
                                           B  3.24442D+09  6.44070D-06  4.45468D-08
 f1 11    1 +  f2 14    1 -    47595669.75 C  7.38463D+08  1.46613D-06  1.01410D-08
                                           B  7.71995D+08  1.53271D-06  1.06015D-08
 f1 11    1 +  f2 15    1 -    47594661.22 C  6.43425D+09  1.27750D-05  8.83646D-08
                                           B  6.73353D+09  1.33692D-05  9.24747D-08
 f1 11    1 +  f2 16    1 -    47592523.08 C  3.92652D+09  7.79667D-06  5.39319D-08
                                           B  4.10326D+09  8.14761D-06  5.63595D-08
 f1 11    1 +  f2 17    1 -    47592223.02 C  2.35949D+11  4.68517D-04  3.24089D-06
                                           B  2.46796D+11  4.90056D-04  3.38989D-06
 f1 11    1 +  f2 18    1 -    47591475.05 C  4.50229D+10  8.94033D-05  6.18444D-07
                                           B  4.70877D+10  9.35035D-05  6.46807D-07
 f1 11    1 +  f2 19    1 -    47590270.55 C  5.91391D+09  1.17440D-05  8.12409D-08
                                           B  6.18750D+09  1.22873D-05  8.49993D-08
 f1 11    1 +  f2 20    1 -    47587050.84 C  1.78242D+10  3.54008D-05  2.44906D-07
                                           B  1.86414D+10  3.70238D-05  2.56134D-07
 f1 11    1 +  f2 21    1 -    47586667.75 C  1.80012D+10  3.57527D-05  2.47343D-07
                                           B  1.88233D+10  3.73856D-05  2.58639D-07
 f1 11    1 +  f2 22    1 -    47585083.79 C  2.86907D+11  5.69874D-04  3.94261D-06
                                           B  2.99992D+11  5.95863D-04  4.12241D-06
 f1 11    1 +  f2 23    1 -    47584503.83 C  3.72929D+11  7.40754D-04  5.12488D-06
                                           B  3.89900D+11  7.74464D-04  5.35811D-06
 f1 11    1 +  f2 24    1 -    47583961.45 C  3.89184D+11  7.73060D-04  5.34845D-06
                                           B  4.06803D+11  8.08058D-04  5.59059D-06
 f1 11    1 +  f2 25    1 -    47582171.06 C  3.55138D+10  7.05486D-05  4.88112D-07
                                           B  3.71674D+10  7.38334D-05  5.10839D-07
 f1 11    1 +  f2 26    1 -    47580476.01 C  7.68242D+10  1.52623D-04  1.05601D-06
                                           B  8.04121D+10  1.59751D-04  1.10532D-06
 f1 11    1 +  f2 27    1 -    47578816.00 C  1.62984D+10  3.23814D-05  2.24057D-07
                                           B  1.70528D+10  3.38802D-05  2.34427D-07
 f1 11    1 +  f2 28    1 -    47577569.11 C  2.45114D+10  4.87015D-05  3.36989D-07
                                           B  2.56303D+10  5.09246D-05  3.52372D-07
 f1 11    1 +  f2 29    1 -    47577287.72 C  7.61571D+11  1.51318D-03  1.04705D-05
                                           B  7.96269D+11  1.58212D-03  1.09475D-05
 f1 11    1 +  f2 30    1 -    47575149.64 C  1.04545D+10  2.07741D-05  1.43753D-07
                                           B  1.09306D+10  2.17202D-05  1.50300D-07
 f1 11    1 +  f2 31    1 -    47574028.99 C  5.27122D+11  1.04749D-03  7.24863D-06
                                           B  5.51136D+11  1.09521D-03  7.57885D-06
 f1 11    1 +  f2 32    1 -    47572096.68 C  2.37601D+09  4.72197D-06  3.26773D-08
                                           B  2.48063D+09  4.92988D-06  3.41161D-08
 f1  1    1 +  f2  1    2 -    47590293.68 C  1.61455D+08  3.20621D-07  2.21794D-09
                                           B  1.68931D+08  3.35469D-07  2.32065D-09
 f1  1    1 +  f2  2    2 -    47586960.74 C  2.50270D+10  4.97063D-05  3.43874D-07
                                           B  2.61804D+10  5.19971D-05  3.59722D-07
 f1  1    1 +  f2  3    2 -    47583866.52 C  1.45362D+09  2.88743D-06  1.99769D-08
                                           B  1.51978D+09  3.01883D-06  2.08860D-08
 f1  1    1 +  f2  4    2 -    47580460.54 C  1.04299D+07  2.07206D-08  1.43367D-10
                                           B  1.07797D+07  2.14155D-08  1.48175D-10
 f1  1    1 +  f2  5    2 -    47579089.27 C  2.16262D+10  4.29661D-05  2.97294D-07
                                           B  2.26119D+10  4.49246D-05  3.10845D-07
 f1  1    1 +  f2  6    2 -    47573582.93 C  6.25957D+10  1.24392D-04  8.60799D-07
                                           B  6.54418D+10  1.30048D-04  8.99938D-07
 f1  1    1 +  f2  7    2 -    47571744.78 C  2.54733D+12  5.06251D-03  3.50342D-05
                                           B  2.66294D+12  5.29227D-03  3.66242D-05
 f1  1    1 +  f2  8    2 -    47571586.35 C  9.82562D+12  1.95274D-02  1.35136D-04
                                           B  1.02717D+13  2.04139D-02  1.41271D-04
 f1  1    1 +  f2  9    2 -    47565603.74 C  2.30223D+11  4.57658D-04  3.16755D-06
                                           B  2.40618D+11  4.78323D-04  3.31058D-06
 f1  1    1 +  f2 10    2 -    47563849.42 C  1.03970D+07  2.06696D-08  1.43064D-10
                                           B  1.11341D+07  2.21351D-08  1.53208D-10
 f1  1    1 +  f2 11    2 -    47560385.85 C  2.39261D+10  4.75730D-05  3.29300D-07
                                           B  2.49903D+10  4.96889D-05  3.43945D-07
 f1  1    1 +  f2 12    2 -    47559367.44 C  3.44356D+10  6.84721D-05  4.73973D-07
                                           B  3.59867D+10  7.15565D-05  4.95323D-07
 f1  1    1 +  f2 13    2 -    47558734.46 C  1.13417D+11  2.25526D-04  1.56114D-06
                                           B  1.18505D+11  2.35643D-04  1.63117D-06
 f1  1    1 +  f2 14    2 -    47555743.73 C  5.17593D+10  1.02935D-04  7.12581D-07
                                           B  5.40774D+10  1.07545D-04  7.44494D-07
 f1  1    1 +  f2 15    2 -    47555275.92 C  3.88569D+07  7.72768D-08  5.34966D-10
                                           B  4.05787D+07  8.07012D-08  5.58672D-10
 f1  1    1 +  f2 16    2 -    47554513.84 C  9.90305D+11  1.96954D-03  1.36348D-05
                                           B  1.03457D+12  2.05757D-03  1.42442D-05
 f1  1    1 +  f2 17    2 -    47552738.74 C  2.28145D+12  4.53773D-03  3.14151D-05
                                           B  2.38330D+12  4.74032D-03  3.28176D-05
 f1  1    1 +  f2 18    2 -    47552075.65 C  5.94502D+12  1.18248D-02  8.18652D-05
                                           B  6.20917D+12  1.23502D-02  8.55027D-05
 f1  1    1 +  f2 19    2 -    47551673.20 C  6.97151D+08  1.38667D-06  9.60029D-09
                                           B  7.27274D+08  1.44659D-06  1.00151D-08
 f1  1    1 +  f2 20    2 -    47549488.47 C  5.31563D+13  1.05741D-01  7.32103D-04
                                           B  5.55170D+13  1.10437D-01  7.64616D-04
 f1  1    1 +  f2 21    2 -    47549098.32 C  3.58727D+12  7.13606D-03  4.94074D-05
                                           B  3.74633D+12  7.45248D-03  5.15982D-05
 f1  1    1 +  f2 22    2 -    47548663.51 C  2.97600D+10  5.92019D-05  4.09895D-07
                                           B  3.11378D+10  6.19426D-05  4.28871D-07
 f1  1    1 +  f2 23    2 -    47548426.70 C  2.10873D+09  4.19495D-06  2.90446D-08
                                           B  2.20790D+09  4.39223D-06  3.04106D-08
 f1  1    1 +  f2 24    2 -    47547405.87 C  5.72933D+10  1.13980D-04  7.89184D-07
                                           B  5.98368D+10  1.19040D-04  8.24219D-07
 f1  1    1 +  f2 25    2 -    47546999.09 C  9.19220D+11  1.82874D-03  1.26621D-05
                                           B  9.59928D+11  1.90973D-03  1.32228D-05
 f1  1    1 +  f2 26    2 -    47546436.42 C  2.69405D+11  5.35981D-04  3.71114D-06
                                           B  2.81318D+11  5.59682D-04  3.87524D-06
 f1  1    1 +  f2 27    2 -    47546090.03 C  2.21034D+11  4.39753D-04  3.04488D-06
                                           B  2.30856D+11  4.59294D-04  3.18018D-06
 f1  1    1 +  f2 28    2 -    47545668.71 C  6.99719D+12  1.39213D-02  9.63930D-05
                                           B  7.30657D+12  1.45369D-02  1.00655D-04
 f1  1    1 +  f2 29    2 -    47544910.37 C  3.68649D+12  7.33473D-03  5.07874D-05
                                           B  3.84930D+12  7.65866D-03  5.30304D-05
 f1  1    1 +  f2 30    2 -    47544181.49 C  5.34573D+13  1.06363D-01  7.36495D-04
                                           B  5.58194D+13  1.11063D-01  7.69037D-04
 f1  1    1 +  f2 31    2 -    47542778.94 C  5.76085D+13  1.14630D-01  7.93758D-04
                                           B  6.01578D+13  1.19702D-01  8.28882D-04
 f1  1    1 +  f2 32    2 -    47541735.52 C  3.50251D+12  6.96961D-03  4.82624D-05
                                           B  3.65747D+12  7.27795D-03  5.03976D-05
 f1  1    1 +  f2 33    2 -    47541214.38 C  7.47340D+09  1.48716D-05  1.02982D-07
                                           B  7.78501D+09  1.54916D-05  1.07276D-07
 f1  1    1 +  f2 34    2 -    47540156.89 C  1.11343D+10  2.21575D-05  1.53439D-07
                                           B  1.16459D+10  2.31756D-05  1.60490D-07
 f1  1    1 +  f2 35    2 -    47539378.53 C  7.67152D+12  1.52670D-02  1.05725D-04
                                           B  8.00866D+12  1.59379D-02  1.10371D-04
 f1  1    1 +  f2 36    2 -    47537719.08 C  3.51336D+12  6.99237D-03  4.84241D-05
                                           B  3.66725D+12  7.29865D-03  5.05452D-05
 f1  1    1 +  f2 37    2 -    47537183.62 C  1.08004D+11  2.14956D-04  1.48865D-06
                                           B  1.12687D+11  2.24278D-04  1.55321D-06
 f1  1    1 +  f2 38    2 -    47536601.68 C  1.24768D+13  2.48329D-02  1.71979D-04
                                           B  1.30229D+13  2.59198D-02  1.79506D-04
 f1  1    1 +  f2 39    2 -    47535788.99 C  9.66552D+11  1.92381D-03  1.33235D-05
                                           B  1.00898D+12  2.00827D-03  1.39084D-05
 f1  1    1 +  f2 40    2 -    47535284.40 C  3.49155D+12  6.94969D-03  4.81310D-05
                                           B  3.64438D+12  7.25388D-03  5.02377D-05
 f1  1    1 +  f2 41    2 -    47534666.25 C  8.50064D+11  1.69204D-03  1.17186D-05
                                           B  8.87279D+11  1.76611D-03  1.22316D-05
 f1  1    1 +  f2 42    2 -    47534207.21 C  1.22936D+12  2.44706D-03  1.69478D-05
                                           B  1.28321D+12  2.55425D-03  1.76902D-05
 f1  1    1 +  f2 43    2 -    47533462.69 C  1.86724D+10  3.71690D-05  2.57429D-07
                                           B  1.94858D+10  3.87881D-05  2.68642D-07
 f1  1    1 +  f2 44    2 -    47532817.76 C  1.88719D+12  3.75671D-03  2.60189D-05
                                           B  1.96929D+12  3.92015D-03  2.71509D-05
 f1  1    1 +  f2 45    2 -    47532642.80 C  1.93396D+09  3.84984D-06  2.66641D-08
                                           B  2.00733D+09  3.99590D-06  2.76756D-08
 f1  2    1 +  f2  1    2 -    47590555.27 C  8.73547D+07  1.73470D-07  1.19999D-09
                                           B  9.13533D+07  1.81410D-07  1.25492D-09
 f1  2    1 +  f2  2    2 -    47587222.33 C  3.17917D+08  6.31411D-07  4.36815D-09
                                           B  3.32825D+08  6.61020D-07  4.57299D-09
 f1  2    1 +  f2  3    2 -    47584128.11 C  2.99086D+07  5.94088D-08  4.11021D-10
                                           B  3.15516D+07  6.26724D-08  4.33600D-10
 f1  2    1 +  f2  4    2 -    47580722.13 C  4.48318D+08  8.90642D-07  6.16237D-09
                                           B  4.71450D+08  9.36598D-07  6.48034D-09
 f1  2    1 +  f2  5    2 -    47579350.86 C  6.66367D+09  1.32390D-05  9.16036D-08
                                           B  6.97318D+09  1.38539D-05  9.58584D-08
 f1  2    1 +  f2  6    2 -    47573844.52 C  2.69648D+09  5.35846D-06  3.70806D-08
                                           B  2.81908D+09  5.60208D-06  3.87665D-08
 f1  2    1 +  f2  7    2 -    47572006.37 C  2.59698D+09  5.16113D-06  3.57165D-08
                                           B  2.71398D+09  5.39365D-06  3.73256D-08
 f1  2    1 +  f2  8    2 -    47571847.94 C  3.60265D+10  7.15980D-05  4.95481D-07
                                           B  3.76946D+10  7.49131D-05  5.18422D-07
 f1  2    1 +  f2  9    2 -    47565865.33 C  1.31403D+10  2.61213D-05  1.80790D-07
                                           B  1.37275D+10  2.72885D-05  1.88868D-07
 f1  2    1 +  f2 10    2 -    47564111.01 C  1.12682D+10  2.24015D-05  1.55050D-07
                                           B  1.17486D+10  2.33565D-05  1.61660D-07
 f1  2    1 +  f2 11    2 -    47560647.44 C  4.87897D+10  9.70090D-05  6.71490D-07
                                           B  5.09365D+10  1.01277D-04  7.01036D-07
 f1  2    1 +  f2 12    2 -    47559629.03 C  5.99442D+09  1.19193D-05  8.25061D-08
                                           B  6.25443D+09  1.24363D-05  8.60849D-08
 f1  2    1 +  f2 13    2 -    47558996.05 C  1.64729D+08  3.27555D-07  2.26739D-09
                                           B  1.72682D+08  3.43369D-07  2.37686D-09
 f1  2    1 +  f2 14    2 -    47556005.32 C  6.65371D+10  1.32322D-04  9.16015D-07
                                           B  6.94930D+10  1.38200D-04  9.56709D-07
 f1  2    1 +  f2 15    2 -    47555537.51 C  6.88493D+10  1.36923D-04  9.47875D-07
                                           B  7.19235D+10  1.43037D-04  9.90198D-07
 f1  2    1 +  f2 16    2 -    47554775.43 C  2.90427D+08  5.77602D-07  3.99862D-09
                                           B  2.99935D+08  5.96510D-07  4.12951D-09
 f1  2    1 +  f2 17    2 -    47553000.33 C  3.41149D+11  6.78527D-04  4.69748D-06
                                           B  3.56103D+11  7.08269D-04  4.90339D-06
 f1  2    1 +  f2 18    2 -    47552337.24 C  1.36486D+12  2.71471D-03  1.87943D-05
                                           B  1.42483D+12  2.83399D-03  1.96202D-05
 f1  2    1 +  f2 19    2 -    47551934.79 C  1.68449D+11  3.35051D-04  2.31963D-06
                                           B  1.75904D+11  3.49880D-04  2.42229D-06
 f1  2    1 +  f2 20    2 -    47549750.06 C  1.89896D+12  3.77745D-03  2.61533D-05
                                           B  1.98328D+12  3.94518D-03  2.73145D-05
 f1  2    1 +  f2 21    2 -    47549359.91 C  8.13665D+11  1.61859D-03  1.12064D-05
                                           B  8.49517D+11  1.68990D-03  1.17002D-05
 f1  2    1 +  f2 22    2 -    47548925.10 C  7.11230D+12  1.41484D-02  9.79587D-05
                                           B  7.42526D+12  1.47710D-02  1.02269D-04
 f1  2    1 +  f2 23    2 -    47548688.29 C  1.20912D+09  2.40531D-06  1.66536D-08
                                           B  1.27618D+09  2.53872D-06  1.75773D-08
 f1  2    1 +  f2 24    2 -    47547667.46 C  3.82243D+10  7.60431D-05  5.26510D-07
                                           B  3.99077D+10  7.93922D-05  5.49698D-07
 f1  2    1 +  f2 25    2 -    47547260.68 C  1.08183D+10  2.15221D-05  1.49017D-07
                                           B  1.13030D+10  2.24866D-05  1.55694D-07
 f1  2    1 +  f2 26    2 -    47546698.01 C  4.10746D+11  8.17169D-04  5.65806D-06
                                           B  4.28880D+11  8.53246D-04  5.90785D-06
 f1  2    1 +  f2 27    2 -    47546351.62 C  5.25415D+10  1.04531D-04  7.23778D-07
                                           B  5.48091D+10  1.09043D-04  7.55015D-07
 f1  2    1 +  f2 28    2 -    47545930.30 C  7.64852D+11  1.52170D-03  1.05364D-05
                                           B  7.98498D+11  1.58864D-03  1.09999D-05
 f1  2    1 +  f2 29    2 -    47545171.96 C  2.39495D+11  4.76499D-04  3.29937D-06
                                           B  2.49950D+11  4.97302D-04  3.44341D-06
 f1  2    1 +  f2 30    2 -    47544443.08 C  1.33024D+12  2.64673D-03  1.83267D-05
                                           B  1.38923D+12  2.76409D-03  1.91394D-05
 f1  2    1 +  f2 31    2 -    47543040.53 C  1.97229D+13  3.92442D-02  2.71747D-04
                                           B  2.05792D+13  4.09481D-02  2.83545D-04
 f1  2    1 +  f2 32    2 -    47541997.11 C  2.23008D+12  4.43757D-03  3.07286D-05
                                           B  2.32691D+12  4.63024D-03  3.20628D-05
 f1  2    1 +  f2 33    2 -    47541475.97 C  1.25672D+12  2.50076D-03  1.73171D-05
                                           B  1.31138D+12  2.60953D-03  1.80703D-05
 f1  2    1 +  f2 34    2 -    47540418.48 C  7.80635D+11  1.55346D-03  1.07576D-05
                                           B  8.14428D+11  1.62071D-03  1.12232D-05
 f1  2    1 +  f2 35    2 -    47539640.12 C  1.49085D+12  2.96689D-03  2.05457D-05
                                           B  1.55664D+12  3.09781D-03  2.14523D-05
 f1  2    1 +  f2 36    2 -    47537980.67 C  8.94291D+10  1.77982D-04  1.23257D-06
                                           B  9.31958D+10  1.85479D-04  1.28448D-06
 f1  2    1 +  f2 37    2 -    47537445.21 C  3.95857D+11  7.87853D-04  5.45614D-06
                                           B  4.12905D+11  8.21784D-04  5.69111D-06
 f1  2    1 +  f2 38    2 -    47536863.27 C  1.35828D+12  2.70338D-03  1.87220D-05
                                           B  1.41686D+12  2.81998D-03  1.95295D-05
 f1  2    1 +  f2 39    2 -    47536050.57 C  4.28318D+12  8.52509D-03  5.90407D-05
                                           B  4.47031D+12  8.89755D-03  6.16202D-05
 f1  2    1 +  f2 40    2 -    47535545.99 C  7.99509D+12  1.59135D-02  1.10210D-04
                                           B  8.34554D+12  1.66110D-02  1.15041D-04
 f1  2    1 +  f2 41    2 -    47534927.84 C  1.34118D+13  2.66957D-02  1.84886D-04
                                           B  1.39987D+13  2.78638D-02  1.92976D-04
 f1  2    1 +  f2 42    2 -    47534468.80 C  2.62078D+12  5.21665D-03  3.61292D-05
                                           B  2.73509D+12  5.44419D-03  3.77051D-05
 f1  2    1 +  f2 43    2 -    47533724.28 C  1.18646D+12  2.36173D-03  1.63570D-05
                                           B  1.23826D+12  2.46483D-03  1.70711D-05
 f1  2    1 +  f2 44    2 -    47533079.35 C  2.78308D+11  5.54003D-04  3.83700D-06
                                           B  2.90858D+11  5.78987D-04  4.01003D-06
 f1  2    1 +  f2 45    2 -    47532904.39 C  4.13870D+11  8.23861D-04  5.70605D-06
                                           B  4.32452D+11  8.60852D-04  5.96224D-06
 f1  3    1 +  f2  1    2 -    47593562.58 C  3.19496D+09  6.34377D-06  4.38808D-08
                                           B  3.34255D+09  6.63683D-06  4.59079D-08
 f1  3    1 +  f2  2    2 -    47590229.64 C  3.17796D+09  6.31091D-06  4.36566D-08
                                           B  3.32381D+09  6.60055D-06  4.56602D-08
 f1  3    1 +  f2  3    2 -    47587135.42 C  6.15127D+08  1.22170D-06  8.45183D-09
                                           B  6.42559D+08  1.27618D-06  8.82874D-09
 f1  3    1 +  f2  4    2 -    47583729.45 C  5.21191D+09  1.03528D-05  7.16268D-08
                                           B  5.45407D+09  1.08338D-05  7.49548D-08
 f1  3    1 +  f2  5    2 -    47582358.18 C  7.64156D+10  1.51799D-04  1.05026D-06
                                           B  7.99093D+10  1.58739D-04  1.09828D-06
 f1  3    1 +  f2  6    2 -    47576851.84 C  5.74176D+10  1.14086D-04  7.89428D-07
                                           B  6.00224D+10  1.19262D-04  8.25241D-07
 f1  3    1 +  f2  7    2 -    47575013.69 C  1.96084D+12  3.89639D-03  2.69625D-05
                                           B  2.04988D+12  4.07334D-03  2.81869D-05
 f1  3    1 +  f2  8    2 -    47574855.25 C  5.09119D+12  1.01168D-02  7.00070D-05
                                           B  5.32192D+12  1.05753D-02  7.31797D-05
 f1  3    1 +  f2  9    2 -    47568872.65 C  4.25419D+09  8.45572D-06  5.85198D-08
                                           B  4.44356D+09  8.83212D-06  6.11248D-08
 f1  3    1 +  f2 10    2 -    47567118.32 C  9.29766D+03  1.84816D-11  1.27911D-13
                                           B  1.19261D+04  2.37063D-11  1.64071D-13
 f1  3    1 +  f2 11    2 -    47563654.75 C  9.80365D+09  1.94902D-05  1.34901D-07
                                           B  1.02530D+10  2.03836D-05  1.41085D-07
 f1  3    1 +  f2 12    2 -    47562636.34 C  2.31355D+10  4.59967D-05  3.18373D-07
                                           B  2.41829D+10  4.80790D-05  3.32786D-07
 f1  3    1 +  f2 13    2 -    47562003.37 C  3.60238D+10  7.16222D-05  4.95751D-07
                                           B  3.76483D+10  7.48521D-05  5.18107D-07
 f1  3    1 +  f2 14    2 -    47559012.64 C  7.15939D+09  1.42360D-05  9.85444D-08
                                           B  7.49031D+09  1.48941D-05  1.03099D-07
 f1  3    1 +  f2 15    2 -    47558544.83 C  5.39368D+10  1.07252D-04  7.42427D-07
                                           B  5.63733D+10  1.12097D-04  7.75966D-07
 f1  3    1 +  f2 16    2 -    47557782.75 C  6.55112D+06  1.30272D-08  9.01789D-11
                                           B  6.64371D+06  1.32113D-08  9.14536D-11
 f1  3    1 +  f2 17    2 -    47556007.65 C  1.01581D+11  2.02014D-04  1.39846D-06
                                           B  1.06132D+11  2.11063D-04  1.46111D-06
 f1  3    1 +  f2 18    2 -    47555344.56 C  1.57179D+11  3.12591D-04  2.16398D-06
                                           B  1.64198D+11  3.26548D-04  2.26060D-06
 f1  3    1 +  f2 19    2 -    47554942.10 C  7.88616D+09  1.56839D-05  1.08576D-07
                                           B  8.24236D+09  1.63923D-05  1.13480D-07
 f1  3    1 +  f2 20    2 -    47552757.37 C  1.86170D+11  3.70285D-04  2.56352D-06
                                           B  1.94488D+11  3.86831D-04  2.67806D-06
 f1  3    1 +  f2 21    2 -    47552367.23 C  6.40195D+10  1.27335D-04  8.81557D-07
                                           B  6.68862D+10  1.33037D-04  9.21032D-07
 f1  3    1 +  f2 22    2 -    47551932.42 C  9.54820D+11  1.89917D-03  1.31484D-05
                                           B  9.97229D+11  1.98352D-03  1.37324D-05
 f1  3    1 +  f2 23    2 -    47551695.61 C  1.01578D+11  2.02044D-04  1.39880D-06
                                           B  1.06138D+11  2.11114D-04  1.46159D-06
 f1  3    1 +  f2 24    2 -    47550674.78 C  5.14150D+08  1.02272D-06  7.08067D-09
                                           B  5.37453D+08  1.06907D-06  7.40159D-09
 f1  3    1 +  f2 25    2 -    47550268.00 C  6.63339D+10  1.31950D-04  9.13548D-07
                                           B  6.92583D+10  1.37767D-04  9.53823D-07
 f1  3    1 +  f2 26    2 -    47549705.32 C  5.69436D+10  1.13273D-04  7.84252D-07
                                           B  5.95003D+10  1.18359D-04  8.19464D-07
 f1  3    1 +  f2 27    2 -    47549358.93 C  5.03849D+11  1.00228D-03  6.93939D-06
                                           B  5.26365D+11  1.04707D-03  7.24950D-06
 f1  3    1 +  f2 28    2 -    47548937.61 C  3.32907D+11  6.62247D-04  4.58516D-06
                                           B  3.47736D+11  6.91747D-04  4.78941D-06
 f1  3    1 +  f2 29    2 -    47548179.27 C  1.15286D+12  2.29344D-03  1.58792D-05
                                           B  1.20418D+12  2.39553D-03  1.65861D-05
 f1  3    1 +  f2 30    2 -    47547450.39 C  1.22451D+12  2.43605D-03  1.68669D-05
                                           B  1.27891D+12  2.54429D-03  1.76163D-05
 f1  3    1 +  f2 31    2 -    47546047.84 C  4.55545D+13  9.06320D-02  6.27542D-04
                                           B  4.75742D+13  9.46502D-02  6.55365D-04
 f1  3    1 +  f2 32    2 -    47545004.43 C  4.85331D+09  9.65622D-06  6.68618D-08
                                           B  5.08729D+09  1.01217D-05  7.00852D-08
 f1  3    1 +  f2 33    2 -    47544483.28 C  2.92768D+11  5.82509D-04  4.03346D-06
                                           B  3.05815D+11  6.08467D-04  4.21321D-06
 f1  3    1 +  f2 34    2 -    47543425.80 C  1.62949D+12  3.24227D-03  2.24509D-05
                                           B  1.70148D+12  3.38552D-03  2.34429D-05
 f1  3    1 +  f2 35    2 -    47542647.43 C  4.05616D+13  8.07099D-02  5.58881D-04
                                           B  4.23598D+13  8.42880D-02  5.83657D-04
 f1  3    1 +  f2 36    2 -    47540987.98 C  8.68174D+11  1.72762D-03  1.19635D-05
                                           B  9.06227D+11  1.80335D-03  1.24878D-05
 f1  3    1 +  f2 37    2 -    47540452.52 C  2.23398D+11  4.44562D-04  3.07854D-06
                                           B  2.33087D+11  4.63843D-04  3.21206D-06
 f1  3    1 +  f2 38    2 -    47539870.59 C  7.17826D+09  1.42851D-05  9.89236D-08
                                           B  7.51347D+09  1.49521D-05  1.03543D-07
 f1  3    1 +  f2 39    2 -    47539057.89 C  2.42429D+13  4.82461D-02  3.34108D-04
                                           B  2.53089D+13  5.03676D-02  3.48800D-04
 f1  3    1 +  f2 40    2 -    47538553.31 C  2.95395D+13  5.87883D-02  4.07118D-04
                                           B  3.08372D+13  6.13708D-02  4.25002D-04
 f1  3    1 +  f2 41    2 -    47537935.16 C  3.16243D+13  6.29389D-02  4.35867D-04
                                           B  3.30128D+13  6.57024D-02  4.55005D-04
 f1  3    1 +  f2 42    2 -    47537476.11 C  3.24999D+11  6.46829D-04  4.47949D-06
                                           B  3.39321D+11  6.75333D-04  4.67689D-06
 f1  3    1 +  f2 43    2 -    47536731.59 C  4.22210D+12  8.40328D-03  5.81963D-05
                                           B  4.40764D+12  8.77257D-03  6.07537D-05
 f1  3    1 +  f2 44    2 -    47536086.66 C  1.05187D+13  2.09361D-02  1.44993D-04
                                           B  1.09801D+13  2.18544D-02  1.51353D-04
 f1  3    1 +  f2 45    2 -    47535911.70 C  9.24341D+10  1.83979D-04  1.27415D-06
                                           B  9.64591D+10  1.91990D-04  1.32964D-06
 f1  4    1 +  f2  1    2 -    47593857.82 C  5.12124D+08  1.01684D-06  7.03359D-09
                                           B  5.35507D+08  1.06327D-06  7.35473D-09
 f1  4    1 +  f2  2    2 -    47590524.88 C  5.03591D+08  1.00004D-06  6.91785D-09
                                           B  5.26135D+08  1.04480D-06  7.22753D-09
 f1  4    1 +  f2  3    2 -    47587430.66 C  4.30748D+08  8.55496D-07  5.91836D-09
                                           B  4.49177D+08  8.92096D-07  6.17156D-09
 f1  4    1 +  f2  4    2 -    47584024.68 C  2.94564D+06  5.85108D-09  4.04809D-11
                                           B  3.20598D+06  6.36821D-09  4.40587D-11
 f1  4    1 +  f2  5    2 -    47582653.41 C  1.23795D+10  2.45915D-05  1.70142D-07
                                           B  1.29396D+10  2.57042D-05  1.77841D-07
 f1  4    1 +  f2  6    2 -    47577147.08 C  7.38400D+10  1.46715D-04  1.01520D-06
                                           B  7.71791D+10  1.53349D-04  1.06111D-06
 f1  4    1 +  f2  7    2 -    47575308.92 C  1.96616D+11  3.90692D-04  2.70351D-06
                                           B  2.05431D+11  4.08209D-04  2.82472D-06
 f1  4    1 +  f2  8    2 -    47575150.49 C  1.02626D+12  2.03927D-03  1.41114D-05
                                           B  1.07211D+12  2.13039D-03  1.47419D-05
 f1  4    1 +  f2  9    2 -    47569167.88 C  1.12399D+10  2.23403D-05  1.54610D-07
                                           B  1.17584D+10  2.33709D-05  1.61743D-07
 f1  4    1 +  f2 10    2 -    47567413.56 C  5.99693D+09  1.19203D-05  8.25002D-08
                                           B  6.26510D+09  1.24534D-05  8.61894D-08
 f1  4    1 +  f2 11    2 -    47563949.99 C  1.18796D+10  2.36170D-05  1.63464D-07
                                           B  1.23984D+10  2.46484D-05  1.70603D-07
 f1  4    1 +  f2 12    2 -    47562931.58 C  5.26278D+09  1.04630D-05  7.24209D-08
                                           B  5.49389D+09  1.09225D-05  7.56012D-08
 f1  4    1 +  f2 13    2 -    47562298.60 C  6.25783D+09  1.24416D-05  8.61172D-08
                                           B  6.53545D+09  1.29936D-05  8.99377D-08
 f1  4    1 +  f2 14    2 -    47559307.87 C  4.01293D+10  7.97939D-05  5.52344D-07
                                           B  4.19730D+10  8.34599D-05  5.77720D-07
 f1  4    1 +  f2 15    2 -    47558840.06 C  1.68408D+10  3.34873D-05  2.31806D-07
                                           B  1.75753D+10  3.49477D-05  2.41915D-07
 f1  4    1 +  f2 16    2 -    47558077.98 C  1.86574D+10  3.71006D-05  2.56822D-07
                                           B  1.95133D+10  3.88026D-05  2.68604D-07
 f1  4    1 +  f2 17    2 -    47556302.89 C  7.42192D+08  1.47598D-06  1.02176D-08
                                           B  7.77141D+08  1.54548D-06  1.06987D-08
 f1  4    1 +  f2 18    2 -    47555639.80 C  5.29223D+10  1.05248D-04  7.28596D-07
                                           B  5.52859D+10  1.09948D-04  7.61137D-07
 f1  4    1 +  f2 19    2 -    47555237.34 C  2.21896D+11  4.41297D-04  3.05498D-06
                                           B  2.31766D+11  4.60928D-04  3.19088D-06
 f1  4    1 +  f2 20    2 -    47553052.61 C  6.92042D+10  1.37643D-04  9.52910D-07
                                           B  7.23153D+10  1.43831D-04  9.95748D-07
 f1  4    1 +  f2 21    2 -    47552662.47 C  1.19491D+11  2.37665D-04  1.64538D-06
                                           B  1.24854D+11  2.48332D-04  1.71923D-06
 f1  4    1 +  f2 22    2 -    47552227.66 C  1.09590D+11  2.17976D-04  1.50908D-06
                                           B  1.14413D+11  2.27568D-04  1.57549D-06
 f1  4    1 +  f2 23    2 -    47551990.84 C  5.08540D+11  1.01150D-03  7.00283D-06
                                           B  5.31342D+11  1.05686D-03  7.31683D-06
 f1  4    1 +  f2 24    2 -    47550970.01 C  8.10685D+09  1.61255D-05  1.11642D-07
                                           B  8.47064D+09  1.68491D-05  1.16652D-07
 f1  4    1 +  f2 25    2 -    47550563.23 C  8.23453D+07  1.63797D-07  1.13403D-09
                                           B  8.75665D+07  1.74183D-07  1.20594D-09
 f1  4    1 +  f2 26    2 -    47550000.56 C  9.04418D+10  1.79907D-04  1.24558D-06
                                           B  9.43960D+10  1.87772D-04  1.30004D-06
 f1  4    1 +  f2 27    2 -    47549654.17 C  1.74201D+11  3.46526D-04  2.39919D-06
                                           B  1.82096D+11  3.62230D-04  2.50791D-06
 f1  4    1 +  f2 28    2 -    47549232.85 C  1.90462D+11  3.78879D-04  2.62321D-06
                                           B  1.98845D+11  3.95556D-04  2.73867D-06
 f1  4    1 +  f2 29    2 -    47548474.51 C  8.04431D+08  1.60027D-06  1.10798D-08
                                           B  8.30932D+08  1.65299D-06  1.14449D-08
 f1  4    1 +  f2 30    2 -    47547745.63 C  3.36703D+11  6.69833D-04  4.63780D-06
                                           B  3.51760D+11  6.99787D-04  4.84520D-06
 f1  4    1 +  f2 31    2 -    47546343.08 C  2.26441D+12  4.50504D-03  3.11930D-05
                                           B  2.36615D+12  4.70746D-03  3.25946D-05
 f1  4    1 +  f2 32    2 -    47545299.67 C  2.59929D+12  5.17152D-03  3.58085D-05
                                           B  2.71343D+12  5.39862D-03  3.73810D-05
 f1  4    1 +  f2 33    2 -    47544778.52 C  1.41621D+12  2.81774D-03  1.95107D-05
                                           B  1.47838D+12  2.94143D-03  2.03672D-05
 f1  4    1 +  f2 34    2 -    47543721.03 C  7.19813D+10  1.43223D-04  9.91733D-07
                                           B  7.51855D+10  1.49598D-04  1.03588D-06
 f1  4    1 +  f2 35    2 -    47542942.67 C  1.35985D+13  2.70581D-02  1.87364D-04
                                           B  1.41888D+13  2.82328D-02  1.95498D-04
 f1  4    1 +  f2 36    2 -    47541283.22 C  2.89127D+12  5.75341D-03  3.98410D-05
                                           B  3.01803D+12  6.00567D-03  4.15878D-05
 f1  4    1 +  f2 37    2 -    47540747.76 C  4.32578D+12  8.60818D-03  5.96103D-05
                                           B  4.51507D+12  8.98486D-03  6.22187D-05
 f1  4    1 +  f2 38    2 -    47540165.83 C  1.07719D+13  2.14362D-02  1.48444D-04
                                           B  1.12445D+13  2.23767D-02  1.54957D-04
 f1  4    1 +  f2 39    2 -    47539353.13 C  2.87568D+12  5.72286D-03  3.96311D-05
                                           B  3.00183D+12  5.97390D-03  4.13695D-05
 f1  4    1 +  f2 40    2 -    47538848.54 C  1.77831D+11  3.53907D-04  2.45085D-06
                                           B  1.85633D+11  3.69435D-04  2.55838D-06
 f1  4    1 +  f2 41    2 -    47538230.40 C  9.60322D+11  1.91122D-03  1.32356D-05
                                           B  1.00254D+12  1.99523D-03  1.38174D-05
 f1  4    1 +  f2 42    2 -    47537771.35 C  3.73271D+12  7.42893D-03  5.14473D-05
                                           B  3.89694D+12  7.75578D-03  5.37109D-05
 f1  4    1 +  f2 43    2 -    47537026.83 C  1.87175D+13  3.72532D-02  2.57993D-04
                                           B  1.95370D+13  3.88842D-02  2.69288D-04
 f1  4    1 +  f2 44    2 -    47536381.90 C  6.13898D+10  1.22186D-04  8.46199D-07
                                           B  6.41413D+10  1.27663D-04  8.84126D-07
 f1  4    1 +  f2 45    2 -    47536206.94 C  3.70927D+12  7.38276D-03  5.11293D-05
                                           B  3.87157D+12  7.70579D-03  5.33664D-05
 f1  5    1 +  f2  1    2 -    47607223.35 C  1.11414D+06  2.21093D-09  1.52889D-11
                                           B  1.16608D+06  2.31400D-09  1.60017D-11
 f1  5    1 +  f2  2    2 -    47603890.41 C  1.09496D+07  2.17316D-08  1.50288D-10
                                           B  1.14607D+07  2.27460D-08  1.57304D-10
 f1  5    1 +  f2  3    2 -    47600796.19 C  7.13920D+05  1.41710D-09  9.80080D-12
                                           B  7.40365D+05  1.46959D-09  1.01638D-11
 f1  5    1 +  f2  4    2 -    47597390.22 C  7.56250D+03  1.50134D-11  1.03841D-13
                                           B  6.43672D+03  1.27784D-11  8.83832D-14
 f1  5    1 +  f2  5    2 -    47596018.94 C  1.55314D+07  3.08354D-08  2.13282D-10
                                           B  1.62348D+07  3.22319D-08  2.22941D-10
 f1  5    1 +  f2  6    2 -    47590512.61 C  1.56077D+08  3.09940D-07  2.14404D-09
                                           B  1.63910D+08  3.25495D-07  2.25164D-09
 f1  5    1 +  f2  7    2 -    47588674.46 C  6.52663D+08  1.29617D-06  8.96670D-09
                                           B  6.83435D+08  1.35728D-06  9.38946D-09
 f1  5    1 +  f2  8    2 -    47588516.02 C  1.09492D+09  2.17449D-06  1.50429D-08
                                           B  1.14476D+09  2.27347D-06  1.57276D-08
 f1  5    1 +  f2  9    2 -    47582533.41 C  1.65325D+08  3.28415D-07  2.27222D-09
                                           B  1.72640D+08  3.42946D-07  2.37276D-09
 f1  5    1 +  f2 10    2 -    47580779.09 C  1.29389D+09  2.57048D-06  1.77852D-08
                                           B  1.35374D+09  2.68938D-06  1.86078D-08
 f1  5    1 +  f2 11    2 -    47577315.52 C  6.83129D+08  1.35732D-06  9.39199D-09
                                           B  7.13504D+08  1.41767D-06  9.80959D-09
 f1  5    1 +  f2 12    2 -    47576297.11 C  2.69068D+09  5.34638D-06  3.69951D-08
                                           B  2.80954D+09  5.58256D-06  3.86294D-08
 f1  5    1 +  f2 13    2 -    47575664.14 C  3.57153D+08  7.09681D-07  4.91082D-09
                                           B  3.72069D+08  7.39320D-07  5.11591D-09
 f1  5    1 +  f2 14    2 -    47572673.41 C  5.96379D+08  1.18519D-06  8.20171D-09
                                           B  6.27451D+08  1.24694D-06  8.62903D-09
 f1  5    1 +  f2 15    2 -    47572205.59 C  1.28472D+11  2.55318D-04  1.76686D-06
                                           B  1.34390D+11  2.67078D-04  1.84825D-06
 f1  5    1 +  f2 16    2 -    47571443.52 C  2.27778D+10  4.52688D-05  3.13277D-07
                                           B  2.38325D+10  4.73647D-05  3.27781D-07
 f1  5    1 +  f2 17    2 -    47569668.42 C  2.89021D+10  5.74444D-05  3.97551D-07
                                           B  3.02206D+10  6.00651D-05  4.15688D-07
 f1  5    1 +  f2 18    2 -    47569005.33 C  1.34370D+10  2.67075D-05  1.84836D-07
                                           B  1.40356D+10  2.78972D-05  1.93069D-07
 f1  5    1 +  f2 19    2 -    47568602.87 C  2.44547D+10  4.86072D-05  3.36400D-07
                                           B  2.55522D+10  5.07887D-05  3.51498D-07
 f1  5    1 +  f2 20    2 -    47566418.14 C  1.28380D+07  2.55197D-08  1.76625D-10
                                           B  1.34992D+07  2.68340D-08  1.85721D-10
 f1  5    1 +  f2 21    2 -    47566028.00 C  6.26203D+10  1.24480D-04  8.61548D-07
                                           B  6.54103D+10  1.30026D-04  8.99933D-07
 f1  5    1 +  f2 22    2 -    47565593.19 C  3.32551D+11  6.61076D-04  4.57545D-06
                                           B  3.47462D+11  6.90717D-04  4.78061D-06
 f1  5    1 +  f2 23    2 -    47565356.38 C  1.47561D+11  2.93338D-04  2.03026D-06
                                           B  1.54228D+11  3.06592D-04  2.12200D-06
 f1  5    1 +  f2 24    2 -    47564335.54 C  3.14729D+10  6.25681D-05  4.33059D-07
                                           B  3.28803D+10  6.53661D-05  4.52425D-07
 f1  5    1 +  f2 25    2 -    47563928.76 C  2.23083D+11  4.43496D-04  3.06964D-06
                                           B  2.33126D+11  4.63462D-04  3.20783D-06
 f1  5    1 +  f2 26    2 -    47563366.09 C  1.20326D+11  2.39218D-04  1.65576D-06
                                           B  1.25753D+11  2.50006D-04  1.73043D-06
 f1  5    1 +  f2 27    2 -    47563019.70 C  1.74547D+10  3.47019D-05  2.40193D-07
                                           B  1.82563D+10  3.62954D-05  2.51222D-07
 f1  5    1 +  f2 28    2 -    47562598.38 C  9.01535D+10  1.79238D-04  1.24062D-06
                                           B  9.42543D+10  1.87391D-04  1.29706D-06
 f1  5    1 +  f2 29    2 -    47561840.04 C  1.10583D+10  2.19863D-05  1.52184D-07
                                           B  1.15602D+10  2.29840D-05  1.59090D-07
 f1  5    1 +  f2 30    2 -    47561111.16 C  4.01078D+06  7.97452D-09  5.51986D-11
                                           B  4.07415D+06  8.10050D-09  5.60706D-11
 f1  5    1 +  f2 31    2 -    47559708.61 C  2.66876D+12  5.30653D-03  3.67322D-05
                                           B  2.78805D+12  5.54372D-03  3.83740D-05
 f1  5    1 +  f2 32    2 -    47558665.20 C  1.13732D+10  2.26153D-05  1.56548D-07
                                           B  1.18773D+10  2.36177D-05  1.63487D-07
 f1  5    1 +  f2 33    2 -    47558144.05 C  3.33713D+11  6.63594D-04  4.59360D-06
                                           B  3.48598D+11  6.93192D-04  4.79849D-06
 f1  5    1 +  f2 34    2 -    47557086.56 C  2.45948D+09  4.89094D-06  3.38573D-08
                                           B  2.57314D+09  5.11696D-06  3.54220D-08
 f1  5    1 +  f2 35    2 -    47556308.20 C  2.41328D+11  4.79922D-04  3.32229D-06
                                           B  2.52156D+11  5.01455D-04  3.47136D-06
 f1  5    1 +  f2 36    2 -    47554648.75 C  6.90872D+10  1.37401D-04  9.51203D-07
                                           B  7.21643D+10  1.43521D-04  9.93570D-07
 f1  5    1 +  f2 37    2 -    47554113.29 C  4.88260D+10  9.71078D-05  6.72267D-07
                                           B  5.09825D+10  1.01397D-04  7.01959D-07
 f1  5    1 +  f2 38    2 -    47553531.36 C  8.79165D+11  1.74857D-03  1.21053D-05
                                           B  9.18033D+11  1.82588D-03  1.26405D-05
 f1  5    1 +  f2 39    2 -    47552718.66 C  2.61607D+12  5.20329D-03  3.60229D-05
                                           B  2.73314D+12  5.43614D-03  3.76349D-05
 f1  5    1 +  f2 40    2 -    47552214.07 C  1.64288D+12  3.26770D-03  2.26228D-05
                                           B  1.71603D+12  3.41320D-03  2.36302D-05
 f1  5    1 +  f2 41    2 -    47551595.93 C  1.01396D+10  2.01683D-05  1.39630D-07
                                           B  1.05906D+10  2.10653D-05  1.45841D-07
 f1  5    1 +  f2 42    2 -    47551136.88 C  3.41080D+12  6.78443D-03  4.69708D-05
                                           B  3.56319D+12  7.08755D-03  4.90694D-05
 f1  5    1 +  f2 43    2 -    47550392.36 C  4.11197D+12  8.17938D-03  5.66294D-05
                                           B  4.29531D+12  8.54407D-03  5.91543D-05
 f1  5    1 +  f2 44    2 -    47549747.43 C  1.65965D+13  3.30142D-02  2.28574D-04
                                           B  1.73327D+13  3.44786D-02  2.38713D-04
 f1  5    1 +  f2 45    2 -    47549572.47 C  2.06909D+12  4.11590D-03  2.84967D-05
                                           B  2.16088D+12  4.29850D-03  2.97609D-05
 f1  6    1 +  f2  1    2 -    47609315.48 C  2.01405D+06  3.99637D-09  2.76343D-11
                                           B  2.10889D+06  4.18456D-09  2.89357D-11
 f1  6    1 +  f2  2    2 -    47605982.54 C  1.19361D+07  2.36874D-08  1.63807D-10
                                           B  1.24951D+07  2.47967D-08  1.71478D-10
 f1  6    1 +  f2  3    2 -    47602888.32 C  5.10075D+08  1.01239D-06  7.00146D-09
                                           B  5.33796D+08  1.05947D-06  7.32707D-09
 f1  6    1 +  f2  4    2 -    47599482.35 C  3.25131D+07  6.45406D-08  4.46382D-10
                                           B  3.41669D+07  6.78234D-08  4.69087D-10
 f1  6    1 +  f2  5    2 -    47598111.07 C  1.02655D+05  2.03789D-10  1.40951D-12
                                           B  1.11243D+05  2.20837D-10  1.52742D-12
 f1  6    1 +  f2  6    2 -    47592604.74 C  7.39970D+08  1.46931D-06  1.01637D-08
                                           B  7.73832D+08  1.53655D-06  1.06288D-08
 f1  6    1 +  f2  7    2 -    47590766.58 C  2.78420D+09  5.52884D-06  3.82461D-08
                                           B  2.91279D+09  5.78419D-06  4.00125D-08
 f1  6    1 +  f2  8    2 -    47590608.15 C  2.10878D+09  4.18762D-06  2.89682D-08
                                           B  2.20698D+09  4.38264D-06  3.03172D-08
 f1  6    1 +  f2  9    2 -    47584625.54 C  3.64309D+08  7.23629D-07  5.00639D-09
                                           B  3.79885D+08  7.54567D-07  5.22044D-09
 f1  6    1 +  f2 10    2 -    47582871.22 C  6.29633D+08  1.25074D-06  8.65347D-09
                                           B  6.59207D+08  1.30948D-06  9.05993D-09
 f1  6    1 +  f2 11    2 -    47579407.65 C  1.03853D+09  2.06328D-06  1.42763D-08
                                           B  1.08403D+09  2.15369D-06  1.49018D-08
 f1  6    1 +  f2 12    2 -    47578389.24 C  1.15081D+09  2.28646D-06  1.58208D-08
                                           B  1.20374D+09  2.39162D-06  1.65485D-08
 f1  6    1 +  f2 13    2 -    47577756.27 C  1.76656D+09  3.50994D-06  2.42868D-08
                                           B  1.85407D+09  3.68380D-06  2.54899D-08
 f1  6    1 +  f2 14    2 -    47574765.53 C  2.07675D+11  4.12677D-04  2.85568D-06
                                           B  2.17167D+11  4.31538D-04  2.98619D-06
 f1  6    1 +  f2 15    2 -    47574297.72 C  3.78963D+11  7.53062D-04  5.21115D-06
                                           B  3.96292D+11  7.87499D-04  5.44946D-06
 f1  6    1 +  f2 16    2 -    47573535.65 C  1.43871D+09  2.85906D-06  1.97849D-08
                                           B  1.51367D+09  3.00801D-06  2.08156D-08
 f1  6    1 +  f2 17    2 -    47571760.55 C  4.02378D+10  7.99678D-05  5.53403D-07
                                           B  4.20157D+10  8.35012D-05  5.77855D-07
 f1  6    1 +  f2 18    2 -    47571097.46 C  2.04068D+09  4.05572D-06  2.80673D-08
                                           B  2.14037D+09  4.25385D-06  2.94384D-08
 f1  6    1 +  f2 19    2 -    47570695.00 C  1.48321D+11  2.94783D-04  2.04004D-06
                                           B  1.55153D+11  3.08362D-04  2.13401D-06
 f1  6    1 +  f2 20    2 -    47568510.27 C  3.27049D+10  6.50058D-05  4.49892D-07
                                           B  3.42147D+10  6.80068D-05  4.70661D-07
 f1  6    1 +  f2 21    2 -    47568120.13 C  8.45089D+09  1.67977D-05  1.16254D-07
                                           B  8.88531D+09  1.76612D-05  1.22230D-07
 f1  6    1 +  f2 22    2 -    47567685.32 C  7.28264D+10  1.44758D-04  1.00186D-06
                                           B  7.63291D+10  1.51721D-04  1.05005D-06
 f1  6    1 +  f2 23    2 -    47567448.51 C  3.33520D+11  6.62951D-04  4.58825D-06
                                           B  3.49715D+11  6.95142D-04  4.81104D-06
 f1  6    1 +  f2 24    2 -    47566427.67 C  1.12064D+11  2.22764D-04  1.54177D-06
                                           B  1.17386D+11  2.33342D-04  1.61498D-06
 f1  6    1 +  f2 25    2 -    47566020.89 C  7.49378D+10  1.48966D-04  1.03101D-06
                                           B  7.85590D+10  1.56164D-04  1.08084D-06
 f1  6    1 +  f2 26    2 -    47565458.22 C  7.08315D+10  1.40806D-04  9.74554D-07
                                           B  7.42477D+10  1.47597D-04  1.02156D-06
 f1  6    1 +  f2 27    2 -    47565111.83 C  3.15898D+11  6.27984D-04  4.34646D-06
                                           B  3.30799D+11  6.57607D-04  4.55149D-06
 f1  6    1 +  f2 28    2 -    47564690.51 C  3.17776D+11  6.31730D-04  4.37242D-06
                                           B  3.32495D+11  6.60990D-04  4.57494D-06
 f1  6    1 +  f2 29    2 -    47563932.17 C  5.87149D+10  1.16727D-04  8.07923D-07
                                           B  6.14445D+10  1.22154D-04  8.45482D-07
 f1  6    1 +  f2 30    2 -    47563203.29 C  5.96948D+10  1.18679D-04  8.21444D-07
                                           B  6.24151D+10  1.24087D-04  8.58877D-07
 f1  6    1 +  f2 31    2 -    47561800.74 C  2.52714D+11  5.02449D-04  3.47784D-06
                                           B  2.64230D+11  5.25344D-04  3.63631D-06
 f1  6    1 +  f2 32    2 -    47560757.33 C  1.93495D+11  3.84725D-04  2.66304D-06
                                           B  2.02279D+11  4.02190D-04  2.78393D-06
 f1  6    1 +  f2 33    2 -    47560236.18 C  2.14305D+10  4.26112D-05  2.94955D-07
                                           B  2.24104D+10  4.45596D-05  3.08441D-07
 f1  6    1 +  f2 34    2 -    47559178.69 C  1.57264D+10  3.12708D-05  2.16461D-07
                                           B  1.64301D+10  3.26701D-05  2.26148D-07
 f1  6    1 +  f2 35    2 -    47558400.33 C  4.11191D+12  8.17650D-03  5.65999D-05
                                           B  4.29680D+12  8.54416D-03  5.91449D-05
 f1  6    1 +  f2 36    2 -    47556740.88 C  3.41703D+11  6.79523D-04  4.70400D-06
                                           B  3.57061D+11  7.10064D-04  4.91542D-06
 f1  6    1 +  f2 37    2 -    47556205.42 C  7.97232D+11  1.58544D-03  1.09753D-05
                                           B  8.33159D+11  1.65689D-03  1.14699D-05
 f1  6    1 +  f2 38    2 -    47555623.49 C  1.14742D+11  2.28191D-04  1.57969D-06
                                           B  1.20013D+11  2.38673D-04  1.65226D-06
 f1  6    1 +  f2 39    2 -    47554810.79 C  2.22231D+11  4.41972D-04  3.05968D-06
                                           B  2.32178D+11  4.61754D-04  3.19663D-06
 f1  6    1 +  f2 40    2 -    47554306.20 C  1.93435D+10  3.84711D-05  2.66330D-07
                                           B  2.02407D+10  4.02555D-05  2.78683D-07
 f1  6    1 +  f2 41    2 -    47553688.06 C  1.91848D+10  3.81564D-05  2.64155D-07
                                           B  1.99928D+10  3.97635D-05  2.75281D-07
 f1  6    1 +  f2 42    2 -    47553229.01 C  3.38750D+10  6.73749D-05  4.66438D-07
                                           B  3.54546D+10  7.05167D-05  4.88189D-07
 f1  6    1 +  f2 43    2 -    47552484.49 C  6.50212D+11  1.29327D-03  8.95344D-06
                                           B  6.78915D+11  1.35036D-03  9.34868D-06
 f1  6    1 +  f2 44    2 -    47551839.56 C  9.33759D+10  1.85729D-04  1.28584D-06
                                           B  9.76202D+10  1.94171D-04  1.34429D-06
 f1  6    1 +  f2 45    2 -    47551664.60 C  1.42137D+11  2.82719D-04  1.95734D-06
                                           B  1.48349D+11  2.95074D-04  2.04287D-06
 f1  7    1 +  f2  1    2 -    47625980.27 C  1.06439D+11  2.11054D-04  1.45890D-06
                                           B  1.11658D+11  2.21401D-04  1.53042D-06
 f1  7    1 +  f2  2    2 -    47622647.33 C  1.70507D+11  3.38139D-04  2.33753D-06
                                           B  1.78875D+11  3.54734D-04  2.45225D-06
 f1  7    1 +  f2  3    2 -    47619553.11 C  4.66353D+08  9.24961D-07  6.39460D-09
                                           B  4.88604D+08  9.69093D-07  6.69971D-09
 f1  7    1 +  f2  4    2 -    47616147.13 C  6.03760D+07  1.19766D-07  8.28049D-10
                                           B  6.34935D+07  1.25950D-07  8.70806D-10
 f1  7    1 +  f2  5    2 -    47614775.86 C  2.39406D+08  4.74932D-07  3.28371D-09
                                           B  2.50872D+08  4.97677D-07  3.44098D-09
 f1  7    1 +  f2  6    2 -    47609269.52 C  1.36576D+08  2.71001D-07  1.87394D-09
                                           B  1.43553D+08  2.84844D-07  1.96966D-09
 f1  7    1 +  f2  7    2 -    47607431.37 C  7.26352D+05  1.44137D-09  9.96730D-12
                                           B  7.94170D+05  1.57595D-09  1.08979D-11
 f1  7    1 +  f2  8    2 -    47607272.94 C  2.96700D+09  5.88776D-06  4.07148D-08
                                           B  3.11109D+09  6.17369D-06  4.26921D-08
 f1  7    1 +  f2  9    2 -    47601290.33 C  1.88055D+08  3.73273D-07  2.58157D-09
                                           B  1.97183D+08  3.91390D-07  2.70687D-09
 f1  7    1 +  f2 10    2 -    47599536.01 C  2.58458D+08  5.13054D-07  3.54843D-09
                                           B  2.70986D+08  5.37924D-07  3.72043D-09
 f1  7    1 +  f2 11    2 -    47596072.44 C  2.75065D+09  5.46099D-06  3.77725D-08
                                           B  2.88186D+09  5.72149D-06  3.95744D-08
 f1  7    1 +  f2 12    2 -    47595054.03 C  1.83298D+08  3.63926D-07  2.51725D-09
                                           B  1.92066D+08  3.81335D-07  2.63767D-09
 f1  7    1 +  f2 13    2 -    47594421.05 C  5.65675D+08  1.12314D-06  7.76880D-09
                                           B  5.92562D+08  1.17652D-06  8.13805D-09
 f1  7    1 +  f2 14    2 -    47591430.32 C  8.33844D+06  1.65579D-08  1.14539D-10
                                           B  8.72287D+06  1.73213D-08  1.19820D-10
 f1  7    1 +  f2 15    2 -    47590962.51 C  3.78220D+06  7.51059D-09  5.19548D-11
                                           B  3.96083D+06  7.86532D-09  5.44086D-11
 f1  7    1 +  f2 16    2 -    47590200.43 C  5.54299D+07  1.10075D-07  7.61458D-10
                                           B  5.80623D+07  1.15302D-07  7.97620D-10
 f1  7    1 +  f2 17    2 -    47588425.33 C  3.83427D+08  7.61481D-07  5.26785D-09
                                           B  4.01397D+08  7.97168D-07  5.51473D-09
 f1  7    1 +  f2 18    2 -    47587762.25 C  5.23167D+09  1.03903D-05  7.18802D-08
                                           B  5.47861D+09  1.08808D-05  7.52730D-08
 f1  7    1 +  f2 19    2 -    47587359.79 C  1.29294D+08  2.56788D-07  1.77647D-09
                                           B  1.35341D+08  2.68798D-07  1.85956D-09
 f1  7    1 +  f2 20    2 -    47585175.06 C  5.05626D+08  1.00430D-06  6.94814D-09
                                           B  5.29326D+08  1.05138D-06  7.27383D-09
 f1  7    1 +  f2 21    2 -    47584784.91 C  4.55523D+08  9.04801D-07  6.25980D-09
                                           B  4.77296D+08  9.48049D-07  6.55901D-09
 f1  7    1 +  f2 22    2 -    47584350.11 C  5.29344D+07  1.05145D-07  7.27445D-10
                                           B  5.53587D+07  1.09960D-07  7.60761D-10
 f1  7    1 +  f2 23    2 -    47584113.29 C  1.75262D+06  3.48132D-09  2.40856D-11
                                           B  1.84478D+06  3.66438D-09  2.53521D-11
 f1  7    1 +  f2 24    2 -    47583092.46 C  1.01793D+02  2.02206D-13  1.39900D-15
                                           B  1.06126D+02  2.10811D-13  1.45854D-15
 f1  7    1 +  f2 25    2 -    47582685.68 C  1.65719D+08  3.29194D-07  2.27761D-09
                                           B  1.73564D+08  3.44779D-07  2.38544D-09
 f1  7    1 +  f2 26    2 -    47582123.01 C  7.39261D+07  1.46855D-07  1.01606D-09
                                           B  7.74344D+07  1.53825D-07  1.06428D-09
 f1  7    1 +  f2 27    2 -    47581776.62 C  2.62508D+08  5.21482D-07  3.60807D-09
                                           B  2.74797D+08  5.45896D-07  3.77698D-09
 f1  7    1 +  f2 28    2 -    47581355.30 C  2.18723D+08  4.34510D-07  3.00634D-09
                                           B  2.28946D+08  4.54818D-07  3.14685D-09
 f1  7    1 +  f2 29    2 -    47580596.96 C  5.44914D+08  1.08255D-06  7.49019D-09
                                           B  5.70362D+08  1.13310D-06  7.83998D-09
 f1  7    1 +  f2 30    2 -    47579868.08 C  9.96457D+07  1.97966D-07  1.36976D-09
                                           B  1.04310D+08  2.07233D-07  1.43387D-09
 f1  7    1 +  f2 31    2 -    47578465.53 C  5.66697D+07  1.12592D-07  7.79066D-10
                                           B  5.93130D+07  1.17844D-07  8.15405D-10
 f1  7    1 +  f2 32    2 -    47577422.11 C  8.23742D+08  1.63670D-06  1.13251D-08
                                           B  8.62106D+08  1.71292D-06  1.18526D-08
 f1  7    1 +  f2 33    2 -    47576900.97 C  1.78747D+06  3.55160D-09  2.45756D-11
                                           B  1.86811D+06  3.71185D-09  2.56844D-11
 f1  7    1 +  f2 34    2 -    47575843.48 C  2.26782D+08  4.50624D-07  3.11819D-09
                                           B  2.37369D+08  4.71662D-07  3.26377D-09
 f1  7    1 +  f2 35    2 -    47575065.12 C  1.58127D+08  3.14215D-07  2.17432D-09
                                           B  1.65457D+08  3.28779D-07  2.27510D-09
 f1  7    1 +  f2 36    2 -    47573405.67 C  2.50724D+07  4.98249D-08  3.44792D-10
                                           B  2.62132D+07  5.20920D-08  3.60481D-10
 f1  7    1 +  f2 37    2 -    47572870.21 C  4.27733D+06  8.50028D-09  5.88233D-11
                                           B  4.48016D+06  8.90335D-09  6.16126D-11
 f1  7    1 +  f2 38    2 -    47572288.27 C  3.97568D+08  7.90101D-07  5.46769D-09
                                           B  4.15926D+08  8.26584D-07  5.72016D-09
 f1  7    1 +  f2 39    2 -    47571475.58 C  2.18584D+07  4.34413D-08  3.00630D-10
                                           B  2.28618D+07  4.54356D-08  3.14431D-10
 f1  7    1 +  f2 40    2 -    47570970.99 C  3.06905D+08  6.09956D-07  4.22116D-09
                                           B  3.21089D+08  6.38146D-07  4.41625D-09
 f1  7    1 +  f2 41    2 -    47570352.85 C  1.78574D+08  3.54915D-07  2.45620D-09
                                           B  1.86843D+08  3.71349D-07  2.56993D-09
 f1  7    1 +  f2 42    2 -    47569893.80 C  2.09467D+08  4.16322D-07  2.88120D-09
                                           B  2.19143D+08  4.35555D-07  3.01430D-09
 f1  7    1 +  f2 43    2 -    47569149.28 C  7.82544D+06  1.55538D-08  1.07643D-10
                                           B  8.18536D+06  1.62692D-08  1.12594D-10
 f1  7    1 +  f2 44    2 -    47568504.35 C  6.78936D+03  1.34949D-11  9.33952D-14
                                           B  7.22412D+03  1.43590D-11  9.93758D-14
 f1  7    1 +  f2 45    2 -    47568329.39 C  2.18198D+08  4.33704D-07  3.00159D-09
                                           B  2.28182D+08  4.53549D-07  3.13893D-09
 f1  8    1 +  f2  1    2 -    47626547.45 C  2.56676D+07  5.08939D-08  3.51797D-10
                                           B  2.68946D+07  5.33269D-08  3.68615D-10
 f1  8    1 +  f2  2    2 -    47623214.51 C  8.58054D+05  1.70159D-09  1.17629D-11
                                           B  8.98931D+05  1.78266D-09  1.23232D-11
 f1  8    1 +  f2  3    2 -    47620120.29 C  8.84639D+07  1.75454D-07  1.21297D-09
                                           B  9.26665D+07  1.83790D-07  1.27059D-09
 f1  8    1 +  f2  4    2 -    47616714.31 C  6.85769D+08  1.36031D-06  9.40490D-09
                                           B  7.18252D+08  1.42475D-06  9.85039D-09
 f1  8    1 +  f2  5    2 -    47615343.04 C  3.36054D+09  6.66645D-06  4.60918D-08
                                           B  3.51952D+09  6.98182D-06  4.82722D-08
 f1  8    1 +  f2  6    2 -    47609836.71 C  3.51491D+06  6.97430D-09  4.82258D-11
                                           B  3.68073D+06  7.30331D-09  5.05008D-11
 f1  8    1 +  f2  7    2 -    47607998.55 C  7.20816D+09  1.43035D-05  9.89098D-08
                                           B  7.54684D+09  1.49756D-05  1.03557D-07
 f1  8    1 +  f2  8    2 -    47607840.12 C  2.81681D+10  5.58959D-05  3.86525D-07
                                           B  2.94915D+10  5.85220D-05  4.04684D-07
 f1  8    1 +  f2  9    2 -    47601857.51 C  3.17273D+09  6.29745D-06  4.35528D-08
                                           B  3.32094D+09  6.59162D-06  4.55873D-08
 f1  8    1 +  f2 10    2 -    47600103.19 C  1.73112D+08  3.43630D-07  2.37661D-09
                                           B  1.81185D+08  3.59655D-07  2.48745D-09
 f1  8    1 +  f2 11    2 -    47596639.62 C  9.09731D+09  1.80609D-05  1.24922D-07
                                           B  9.52021D+09  1.89005D-05  1.30729D-07
 f1  8    1 +  f2 12    2 -    47595621.21 C  7.39321D+07  1.46784D-07  1.01528D-09
                                           B  7.73661D+07  1.53602D-07  1.06244D-09
 f1  8    1 +  f2 13    2 -    47594988.23 C  2.17312D+09  4.31460D-06  2.98438D-08
                                           B  2.27397D+09  4.51483D-06  3.12289D-08
 f1  8    1 +  f2 14    2 -    47591997.50 C  3.95182D+07  7.84709D-08  5.42813D-10
                                           B  4.13466D+07  8.21014D-08  5.67927D-10
 f1  8    1 +  f2 15    2 -    47591529.69 C  1.86072D+09  3.69489D-06  2.55592D-08
                                           B  1.94682D+09  3.86585D-06  2.67418D-08
 f1  8    1 +  f2 16    2 -    47590767.61 C  1.66084D+09  3.29809D-06  2.28147D-08
                                           B  1.73759D+09  3.45050D-06  2.38690D-08
 f1  8    1 +  f2 17    2 -    47588992.52 C  1.11454D+09  2.21341D-06  1.53119D-08
                                           B  1.16597D+09  2.31555D-06  1.60186D-08
 f1  8    1 +  f2 18    2 -    47588329.43 C  5.28650D+10  1.04990D-04  7.26310D-07
                                           B  5.53031D+10  1.09832D-04  7.59806D-07
 f1  8    1 +  f2 19    2 -    47587926.97 C  1.90818D+10  3.78969D-05  2.62170D-07
                                           B  1.99615D+10  3.96440D-05  2.74256D-07
 f1  8    1 +  f2 20    2 -    47585742.24 C  1.76872D+09  3.51304D-06  2.43043D-08
                                           B  1.85008D+09  3.67465D-06  2.54223D-08
 f1  8    1 +  f2 21    2 -    47585352.10 C  1.77965D+08  3.53481D-07  2.44551D-09
                                           B  1.86140D+08  3.69719D-07  2.55784D-09
 f1  8    1 +  f2 22    2 -    47584917.29 C  8.24916D+10  1.63851D-04  1.13359D-06
                                           B  8.62836D+10  1.71383D-04  1.18570D-06
 f1  8    1 +  f2 23    2 -    47584680.47 C  4.57126D+09  9.07990D-06  6.28188D-08
                                           B  4.78127D+09  9.49703D-06  6.57047D-08
 f1  8    1 +  f2 24    2 -    47583659.64 C  2.26286D+09  4.49490D-06  3.10984D-08
                                           B  2.36676D+09  4.70130D-06  3.25264D-08
 f1  8    1 +  f2 25    2 -    47583252.86 C  8.07919D+10  1.60486D-04  1.11035D-06
                                           B  8.45000D+10  1.67852D-04  1.16131D-06
 f1  8    1 +  f2 26    2 -    47582690.19 C  3.06784D+10  6.09416D-05  4.21639D-07
                                           B  3.20856D+10  6.37370D-05  4.40979D-07
 f1  8    1 +  f2 27    2 -    47582343.80 C  2.34984D+09  4.66794D-06  3.22964D-08
                                           B  2.45755D+09  4.88191D-06  3.37769D-08
 f1  8    1 +  f2 28    2 -    47581922.48 C  2.05378D+10  4.07989D-05  2.82281D-07
                                           B  2.14792D+10  4.26690D-05  2.95220D-07
 f1  8    1 +  f2 29    2 -    47581164.14 C  3.03914D+09  6.03753D-06  4.17734D-08
                                           B  3.17835D+09  6.31410D-06  4.36869D-08
 f1  8    1 +  f2 30    2 -    47580435.26 C  2.41536D+09  4.79849D-06  3.32010D-08
                                           B  2.52593D+09  5.01814D-06  3.47208D-08
 f1  8    1 +  f2 31    2 -    47579032.71 C  2.27107D+11  4.51209D-04  3.12203D-06
                                           B  2.37488D+11  4.71835D-04  3.26475D-06
 f1  8    1 +  f2 32    2 -    47577989.30 C  6.95288D+09  1.38144D-05  9.55874D-08
                                           B  7.27036D+09  1.44452D-05  9.99522D-08
 f1  8    1 +  f2 33    2 -    47577468.15 C  1.22999D+11  2.44387D-04  1.69104D-06
                                           B  1.28613D+11  2.55541D-04  1.76822D-06
 f1  8    1 +  f2 34    2 -    47576410.66 C  1.14836D+11  2.28179D-04  1.57892D-06
                                           B  1.20072D+11  2.38583D-04  1.65091D-06
 f1  8    1 +  f2 35    2 -    47575632.30 C  2.74071D+10  5.44594D-05  3.76846D-07
                                           B  2.86562D+10  5.69414D-05  3.94021D-07
 f1  8    1 +  f2 36    2 -    47573972.85 C  2.45838D+10  4.88527D-05  3.38061D-07
                                           B  2.57020D+10  5.10748D-05  3.53438D-07
 f1  8    1 +  f2 37    2 -    47573437.39 C  1.66604D+10  3.31082D-05  2.29112D-07
                                           B  1.74179D+10  3.46134D-05  2.39528D-07
 f1  8    1 +  f2 38    2 -    47572855.46 C  3.63319D+10  7.22018D-05  4.99649D-07
                                           B  3.79826D+10  7.54824D-05  5.22350D-07
 f1  8    1 +  f2 39    2 -    47572042.76 C  2.28189D+11  4.53492D-04  3.13829D-06
                                           B  2.38549D+11  4.74081D-04  3.28077D-06
 f1  8    1 +  f2 40    2 -    47571538.17 C  1.22341D+11  2.43141D-04  1.68262D-06
                                           B  1.27893D+11  2.54175D-04  1.75898D-06
 f1  8    1 +  f2 41    2 -    47570920.03 C  4.35023D+10  8.64586D-05  5.98332D-07
                                           B  4.54753D+10  9.03798D-05  6.25469D-07
 f1  8    1 +  f2 42    2 -    47570460.98 C  3.12008D+08  6.20111D-07  4.29149D-09
                                           B  3.26141D+08  6.48202D-07  4.48589D-09
 f1  8    1 +  f2 43    2 -    47569716.46 C  3.70833D+11  7.37050D-04  5.10084D-06
                                           B  3.87632D+11  7.70437D-04  5.33190D-06
 f1  8    1 +  f2 44    2 -    47569071.53 C  1.52336D+11  3.02783D-04  2.09548D-06
                                           B  1.59232D+11  3.16490D-04  2.19034D-06
 f1  8    1 +  f2 45    2 -    47568896.57 C  1.24003D+12  2.46471D-03  1.70576D-05
                                           B  1.29616D+12  2.57627D-03  1.78297D-05
 f1  9    1 +  f2  1    2 -    47629814.39 C  6.12431D+12  1.21417D-02  8.39219D-05
                                           B  6.41835D+12  1.27246D-02  8.79511D-05
 f1  9    1 +  f2  2    2 -    47626481.45 C  1.13039D+12  2.24135D-03  1.54930D-05
                                           B  1.18417D+12  2.34800D-03  1.62302D-05
 f1  9    1 +  f2  3    2 -    47623387.23 C  2.65677D+10  5.26858D-05  3.64207D-07
                                           B  2.78515D+10  5.52316D-05  3.81806D-07
 f1  9    1 +  f2  4    2 -    47619981.25 C  1.86877D+10  3.70643D-05  2.56237D-07
                                           B  1.96052D+10  3.88841D-05  2.68818D-07
 f1  9    1 +  f2  5    2 -    47618609.98 C  2.25355D+09  4.46985D-06  3.09023D-08
                                           B  2.35694D+09  4.67492D-06  3.23201D-08
 f1  9    1 +  f2  6    2 -    47613103.65 C  7.06496D+10  1.40164D-04  9.69136D-07
                                           B  7.40441D+10  1.46898D-04  1.01570D-06
 f1  9    1 +  f2  7    2 -    47611265.49 C  1.11556D+11  2.21337D-04  1.53045D-06
                                           B  1.16891D+11  2.31922D-04  1.60365D-06
 f1  9    1 +  f2  8    2 -    47611107.06 C  7.71800D+08  1.53132D-06  1.05885D-08
                                           B  8.03774D+08  1.59476D-06  1.10272D-08
 f1  9    1 +  f2  9    2 -    47605124.45 C  1.23982D+10  2.46054D-05  1.70158D-07
                                           B  1.29915D+10  2.57829D-05  1.78301D-07
 f1  9    1 +  f2 10    2 -    47603370.13 C  5.66769D+09  1.12489D-05  7.77943D-08
                                           B  5.94085D+09  1.17910D-05  8.15437D-08
 f1  9    1 +  f2 11    2 -    47599906.56 C  2.72613D+09  5.41144D-06  3.74267D-08
                                           B  2.85536D+09  5.66797D-06  3.92010D-08
 f1  9    1 +  f2 12    2 -    47598888.15 C  2.48481D+09  4.93263D-06  3.41159D-08
                                           B  2.60406D+09  5.16936D-06  3.57533D-08
 f1  9    1 +  f2 13    2 -    47598255.17 C  1.04600D+09  2.07648D-06  1.43619D-08
                                           B  1.09673D+09  2.17719D-06  1.50585D-08
 f1  9    1 +  f2 14    2 -    47595264.44 C  9.16811D+08  1.82025D-06  1.25905D-08
                                           B  9.61231D+08  1.90844D-06  1.32005D-08
 f1  9    1 +  f2 15    2 -    47594796.63 C  3.33855D+08  6.62855D-07  4.58495D-09
                                           B  3.50640D+08  6.96179D-07  4.81545D-09
 f1  9    1 +  f2 16    2 -    47594034.56 C  1.34138D+08  2.66333D-07  1.84224D-09
                                           B  1.41300D+08  2.80555D-07  1.94062D-09
 f1  9    1 +  f2 17    2 -    47592259.46 C  8.21623D+08  1.63147D-06  1.12854D-08
                                           B  8.61081D+08  1.70982D-06  1.18274D-08
 f1  9    1 +  f2 18    2 -    47591596.37 C  9.62421D+09  1.91110D-05  1.32199D-07
                                           B  1.00816D+10  2.00192D-05  1.38482D-07
 f1  9    1 +  f2 19    2 -    47591193.91 C  5.75964D+08  1.14372D-06  7.91171D-09
                                           B  6.03285D+08  1.19798D-06  8.28699D-09
 f1  9    1 +  f2 20    2 -    47589009.18 C  1.73759D+09  3.45075D-06  2.38717D-08
                                           B  1.81995D+09  3.61430D-06  2.50031D-08
 f1  9    1 +  f2 21    2 -    47588619.04 C  2.04332D+10  4.05797D-05  2.80725D-07
                                           B  2.14190D+10  4.25375D-05  2.94269D-07
 f1  9    1 +  f2 22    2 -    47588184.23 C  5.20973D+09  1.03466D-05  7.15768D-08
                                           B  5.46009D+09  1.08438D-05  7.50165D-08
 f1  9    1 +  f2 23    2 -    47587947.41 C  3.30707D+09  6.56793D-06  4.54367D-08
                                           B  3.46638D+09  6.88433D-06  4.76256D-08
 f1  9    1 +  f2 24    2 -    47586926.58 C  1.29021D+08  2.56250D-07  1.77276D-09
                                           B  1.35325D+08  2.68771D-07  1.85939D-09
 f1  9    1 +  f2 25    2 -    47586519.80 C  4.03746D+09  8.01899D-06  5.54768D-08
                                           B  4.23152D+09  8.40441D-06  5.81432D-08
 f1  9    1 +  f2 26    2 -    47585957.13 C  5.48871D+09  1.09016D-05  7.54204D-08
                                           B  5.75256D+09  1.14257D-05  7.90459D-08
 f1  9    1 +  f2 27    2 -    47585610.74 C  4.63003D+08  9.19626D-07  6.36226D-09
                                           B  4.86444D+08  9.66186D-07  6.68437D-09
 f1  9    1 +  f2 28    2 -    47585189.42 C  1.68221D+09  3.34130D-06  2.31163D-08
                                           B  1.76232D+09  3.50042D-06  2.42172D-08
 f1  9    1 +  f2 29    2 -    47584431.08 C  1.02363D+09  2.03326D-06  1.40670D-08
                                           B  1.06767D+09  2.12073D-06  1.46722D-08
 f1  9    1 +  f2 30    2 -    47583702.20 C  1.00747D+08  2.00122D-07  1.38456D-09
                                           B  1.05859D+08  2.10275D-07  1.45481D-09
 f1  9    1 +  f2 31    2 -    47582299.65 C  1.01755D+08  2.02137D-07  1.39854D-09
                                           B  1.06167D+08  2.10902D-07  1.45918D-09
 f1  9    1 +  f2 32    2 -    47581256.24 C  7.07182D+08  1.40488D-06  9.72027D-09
                                           B  7.37404D+08  1.46492D-06  1.01357D-08
 f1  9    1 +  f2 33    2 -    47580735.09 C  9.14904D+08  1.81758D-06  1.25758D-08
                                           B  9.59116D+08  1.90541D-06  1.31836D-08
 f1  9    1 +  f2 34    2 -    47579677.60 C  1.14804D+08  2.28084D-07  1.57815D-09
                                           B  1.20362D+08  2.39126D-07  1.65455D-09
 f1  9    1 +  f2 35    2 -    47578899.24 C  7.34813D+08  1.45991D-06  1.01016D-08
                                           B  7.70163D+08  1.53015D-06  1.05875D-08
 f1  9    1 +  f2 36    2 -    47577239.79 C  1.73440D+09  3.44612D-06  2.38455D-08
                                           B  1.81026D+09  3.59684D-06  2.48885D-08
 f1  9    1 +  f2 37    2 -    47576704.33 C  4.59934D+08  9.13873D-07  6.32364D-09
                                           B  4.79821D+08  9.53388D-07  6.59707D-09
 f1  9    1 +  f2 38    2 -    47576122.40 C  6.11860D+09  1.21578D-05  8.41279D-08
                                           B  6.39946D+09  1.27158D-05  8.79895D-08
 f1  9    1 +  f2 39    2 -    47575309.70 C  1.25103D+09  2.48590D-06  1.72020D-08
                                           B  1.31014D+09  2.60335D-06  1.80147D-08
 f1  9    1 +  f2 40    2 -    47574805.11 C  2.56517D+09  5.09731D-06  3.52727D-08
                                           B  2.68130D+09  5.32808D-06  3.68696D-08
 f1  9    1 +  f2 41    2 -    47574186.97 C  4.92844D+08  9.79367D-07  6.77719D-09
                                           B  5.13689D+08  1.02079D-06  7.06384D-09
 f1  9    1 +  f2 42    2 -    47573727.92 C  1.19723D+06  2.37916D-09  1.64639D-11
                                           B  1.29702D+06  2.57746D-09  1.78361D-11
 f1  9    1 +  f2 43    2 -    47572983.40 C  6.37413D+06  1.26672D-08  8.76585D-11
                                           B  6.70887D+06  1.33324D-08  9.22620D-11
 f1  9    1 +  f2 44    2 -    47572338.47 C  1.09619D+07  2.17850D-08  1.50757D-10
                                           B  1.15119D+07  2.28779D-08  1.58321D-10
 f1  9    1 +  f2 45    2 -    47572163.51 C  2.43933D+08  4.84778D-07  3.35479D-09
                                           B  2.57573D+08  5.11886D-07  3.54238D-09
 f1 10    1 +  f2  1    2 -    47631493.69 C  1.61362D+11  3.19884D-04  2.21093D-06
                                           B  1.68971D+11  3.34967D-04  2.31517D-06
 f1 10    1 +  f2  2    2 -    47628160.75 C  2.68732D+11  5.32808D-04  3.68284D-06
                                           B  2.81370D+11  5.57866D-04  3.85604D-06
 f1 10    1 +  f2  3    2 -    47625066.53 C  5.80123D+11  1.15034D-03  7.95184D-06
                                           B  6.07631D+11  1.20489D-03  8.32890D-06
 f1 10    1 +  f2  4    2 -    47621660.56 C  6.46107D+11  1.28137D-03  8.85821D-06
                                           B  6.76505D+11  1.34166D-03  9.27496D-06
 f1 10    1 +  f2  5    2 -    47620289.28 C  4.61663D+10  9.15629D-05  6.32999D-07
                                           B  4.83227D+10  9.58398D-05  6.62567D-07
 f1 10    1 +  f2  6    2 -    47614782.95 C  9.34032D+10  1.85292D-04  1.28112D-06
                                           B  9.77010D+10  1.93818D-04  1.34007D-06
 f1 10    1 +  f2  7    2 -    47612944.79 C  5.36596D+09  1.06457D-05  7.36083D-08
                                           B  5.58341D+09  1.10772D-05  7.65912D-08
 f1 10    1 +  f2  8    2 -    47612786.36 C  6.31655D+09  1.25317D-05  8.66490D-08
                                           B  6.58939D+09  1.30731D-05  9.03918D-08
 f1 10    1 +  f2  9    2 -    47606803.75 C  1.25878D+10  2.49799D-05  1.72742D-07
                                           B  1.31607D+10  2.61168D-05  1.80604D-07
 f1 10    1 +  f2 10    2 -    47605049.43 C  4.26794D+06  8.47015D-09  5.85752D-11
                                           B  3.97594D+06  7.89066D-09  5.45677D-11
 f1 10    1 +  f2 11    2 -    47601585.86 C  2.81608D+10  5.58960D-05  3.86576D-07
                                           B  2.94887D+10  5.85318D-05  4.04805D-07
 f1 10    1 +  f2 12    2 -    47600567.45 C  1.36925D+09  2.71792D-06  1.87975D-08
                                           B  1.42877D+09  2.83607D-06  1.96146D-08
 f1 10    1 +  f2 13    2 -    47599934.48 C  1.26218D+07  2.50546D-08  1.73283D-10
                                           B  1.36649D+07  2.71252D-08  1.87604D-10
 f1 10    1 +  f2 14    2 -    47596943.74 C  1.07792D+09  2.13997D-06  1.48015D-08
                                           B  1.12348D+09  2.23042D-06  1.54271D-08
 f1 10    1 +  f2 15    2 -    47596475.93 C  3.46226D+09  6.87367D-06  4.75433D-08
                                           B  3.61468D+09  7.17627D-06  4.96363D-08
 f1 10    1 +  f2 16    2 -    47595713.86 C  6.88906D+09  1.36774D-05  9.46043D-08
                                           B  7.19482D+09  1.42844D-05  9.88032D-08
 f1 10    1 +  f2 17    2 -    47593938.76 C  1.28329D+08  2.54801D-07  1.76248D-09
                                           B  1.33091D+08  2.64255D-07  1.82788D-09
 f1 10    1 +  f2 18    2 -    47593275.67 C  9.05146D+09  1.79724D-05  1.24319D-07
                                           B  9.49513D+09  1.88534D-05  1.30412D-07
 f1 10    1 +  f2 19    2 -    47592873.21 C  2.71232D+08  5.38563D-07  3.72537D-09
                                           B  2.82674D+08  5.61281D-07  3.88252D-09
 f1 10    1 +  f2 20    2 -    47590688.48 C  3.05855D+06  6.07366D-09  4.20150D-11
                                           B  3.02618D+06  6.00938D-09  4.15703D-11
 f1 10    1 +  f2 21    2 -    47590298.34 C  5.83564D+09  1.15886D-05  8.01656D-08
                                           B  6.15024D+09  1.22133D-05  8.44873D-08
 f1 10    1 +  f2 22    2 -    47589863.53 C  1.50487D+08  2.98848D-07  2.06734D-09
                                           B  1.60855D+08  3.19436D-07  2.20976D-09
 f1 10    1 +  f2 23    2 -    47589626.72 C  1.00662D+09  1.99903D-06  1.38287D-08
                                           B  1.06058D+09  2.10618D-06  1.45700D-08
 f1 10    1 +  f2 24    2 -    47588605.88 C  5.98413D+08  1.18843D-06  8.22142D-09
                                           B  6.24509D+08  1.24026D-06  8.57994D-09
 f1 10    1 +  f2 25    2 -    47588199.10 C  1.97724D+09  3.92681D-06  2.71654D-08
                                           B  2.08079D+09  4.13245D-06  2.85880D-08
 f1 10    1 +  f2 26    2 -    47587636.43 C  1.39971D+08  2.77989D-07  1.92313D-09
                                           B  1.49956D+08  2.97820D-07  2.06032D-09
 f1 10    1 +  f2 27    2 -    47587290.04 C  4.71866D+09  9.37164D-06  6.48336D-08
                                           B  4.92340D+09  9.77827D-06  6.76467D-08
 f1 10    1 +  f2 28    2 -    47586868.72 C  8.75177D+08  1.73820D-06  1.20251D-08
                                           B  9.12244D+08  1.81182D-06  1.25344D-08
 f1 10    1 +  f2 29    2 -    47586110.38 C  4.24995D+09  8.44117D-06  5.83980D-08
                                           B  4.43001D+09  8.79879D-06  6.08721D-08
 f1 10    1 +  f2 30    2 -    47585381.50 C  2.53538D+08  5.03587D-07  3.48399D-09
                                           B  2.66276D+08  5.28888D-07  3.65903D-09
 f1 10    1 +  f2 31    2 -    47583978.95 C  1.32702D+09  2.63594D-06  1.82369D-08
                                           B  1.38643D+09  2.75394D-06  1.90533D-08
 f1 10    1 +  f2 32    2 -    47582935.54 C  9.27866D+09  1.84315D-05  1.27522D-07
                                           B  9.68991D+09  1.92485D-05  1.33174D-07
 f1 10    1 +  f2 33    2 -    47582414.39 C  4.91736D+08  9.76828D-07  6.75845D-09
                                           B  5.17251D+08  1.02751D-06  7.10914D-09
 f1 10    1 +  f2 34    2 -    47581356.90 C  4.56626D+09  9.07122D-06  6.27631D-08
                                           B  4.78221D+09  9.50023D-06  6.57314D-08
 f1 10    1 +  f2 35    2 -    47580578.54 C  2.96406D+08  5.88852D-07  4.07429D-09
                                           B  3.07638D+08  6.11167D-07  4.22869D-09
 f1 10    1 +  f2 36    2 -    47578919.09 C  1.07650D+04  2.13876D-11  1.47987D-13
                                           B  2.19861D+03  4.36816D-12  3.02245D-14
 f1 10    1 +  f2 37    2 -    47578383.63 C  2.52039D+06  5.00757D-09  3.46492D-11
                                           B  2.49276D+06  4.95268D-09  3.42694D-11
 f1 10    1 +  f2 38    2 -    47577801.70 C  5.40160D+08  1.07323D-06  7.42615D-09
                                           B  5.65847D+08  1.12427D-06  7.77930D-09
 f1 10    1 +  f2 39    2 -    47576989.00 C  9.37738D+08  1.86323D-06  1.28927D-08
                                           B  9.84622D+08  1.95639D-06  1.35373D-08
 f1 10    1 +  f2 40    2 -    47576484.41 C  2.27114D+07  4.51271D-08  3.12263D-10
                                           B  2.36231D+07  4.69388D-08  3.24799D-10
 f1 10    1 +  f2 41    2 -    47575866.27 C  3.41984D+08  6.79533D-07  4.70218D-09
                                           B  3.60448D+08  7.16222D-07  4.95606D-09
 f1 10    1 +  f2 42    2 -    47575407.22 C  6.32804D+08  1.25743D-06  8.70115D-09
                                           B  6.63017D+08  1.31746D-06  9.11658D-09
 f1 10    1 +  f2 43    2 -    47574662.70 C  6.77605D+08  1.34649D-06  9.31761D-09
                                           B  7.09167D+08  1.40921D-06  9.75160D-09
 f1 10    1 +  f2 44    2 -    47574017.77 C  3.93787D+08  7.82529D-07  5.41510D-09
                                           B  4.12459D+08  8.19635D-07  5.67187D-09
 f1 10    1 +  f2 45    2 -    47573842.81 C  5.08358D+09  1.01021D-05  6.99068D-08
                                           B  5.33889D+09  1.06095D-05  7.34177D-08
 f1 11    1 +  f2  1    2 -    47634772.91 C  3.68965D+05  7.31335D-10  5.05438D-12
                                           B  3.86591D+05  7.66271D-10  5.29583D-12
 f1 11    1 +  f2  2    2 -    47631439.98 C  2.40017D+06  4.75809D-09  3.28863D-11
                                           B  2.51345D+06  4.98268D-09  3.44385D-11
 f1 11    1 +  f2  3    2 -    47628345.75 C  3.57161D+06  7.08128D-09  4.89465D-11
                                           B  3.74212D+06  7.41934D-09  5.12832D-11
 f1 11    1 +  f2  4    2 -    47624939.78 C  5.17267D+05  1.02571D-09  7.09032D-12
                                           B  5.33058D+05  1.05702D-09  7.30678D-12
 f1 11    1 +  f2  5    2 -    47623568.51 C  9.45650D+07  1.87528D-07  1.29634D-09
                                           B  9.89920D+07  1.96307D-07  1.35703D-09
 f1 11    1 +  f2  6    2 -    47618062.17 C  4.55688D+07  9.03864D-08  6.24895D-10
                                           B  4.75739D+07  9.43635D-08  6.52391D-10
 f1 11    1 +  f2  7    2 -    47616224.02 C  6.73411D+08  1.33582D-06  9.23570D-09
                                           B  7.05141D+08  1.39877D-06  9.67087D-09
 f1 11    1 +  f2  8    2 -    47616065.58 C  2.57732D+09  5.11258D-06  3.53478D-08
                                           B  2.69713D+09  5.35025D-06  3.69910D-08
 f1 11    1 +  f2  9    2 -    47610082.98 C  6.49139D+06  1.28801D-08  8.90626D-11
                                           B  6.73953D+06  1.33724D-08  9.24671D-11
 f1 11    1 +  f2 10    2 -    47608328.66 C  3.76270D+07  7.46643D-08  5.16304D-10
                                           B  3.94195D+07  7.82212D-08  5.40900D-10
 f1 11    1 +  f2 11    2 -    47604865.08 C  2.66881D+08  5.29656D-07  3.66284D-09
                                           B  2.78986D+08  5.53680D-07  3.82898D-09
 f1 11    1 +  f2 12    2 -    47603846.68 C  2.49312D+08  4.94810D-07  3.42194D-09
                                           B  2.61399D+08  5.18798D-07  3.58783D-09
 f1 11    1 +  f2 13    2 -    47603213.70 C  6.01309D+05  1.19345D-09  8.25360D-12
                                           B  6.32398D+05  1.25515D-09  8.68033D-12
 f1 11    1 +  f2 14    2 -    47600222.97 C  1.20106D+08  2.38411D-07  1.64889D-09
                                           B  1.26353D+08  2.50810D-07  1.73465D-09
 f1 11    1 +  f2 15    2 -    47599755.16 C  4.06714D+09  8.07345D-06  5.58380D-08
                                           B  4.26351D+09  8.46324D-06  5.85339D-08
 f1 11    1 +  f2 16    2 -    47598993.08 C  1.92707D+09  3.82544D-06  2.64582D-08
                                           B  2.01936D+09  4.00864D-06  2.77252D-08
 f1 11    1 +  f2 17    2 -    47597217.98 C  2.73692D+09  5.43349D-06  3.75814D-08
                                           B  2.86327D+09  5.68432D-06  3.93163D-08
 f1 11    1 +  f2 18    2 -    47596554.89 C  5.70966D+09  1.13354D-05  7.84040D-08
                                           B  5.96850D+09  1.18493D-05  8.19583D-08
 f1 11    1 +  f2 19    2 -    47596152.43 C  6.10653D+09  1.21236D-05  8.38559D-08
                                           B  6.39146D+09  1.26892D-05  8.77686D-08
 f1 11    1 +  f2 20    2 -    47593967.70 C  1.46623D+09  2.91123D-06  2.01373D-08
                                           B  1.53275D+09  3.04331D-06  2.10509D-08
 f1 11    1 +  f2 21    2 -    47593577.56 C  1.53352D+10  3.04490D-05  2.10620D-07
                                           B  1.60350D+10  3.18385D-05  2.20232D-07
 f1 11    1 +  f2 22    2 -    47593142.75 C  5.53600D+09  1.09922D-05  7.60357D-08
                                           B  5.78543D+09  1.14875D-05  7.94616D-08
 f1 11    1 +  f2 23    2 -    47592905.94 C  5.89208D+09  1.16994D-05  8.09276D-08
                                           B  6.15357D+09  1.22186D-05  8.45191D-08
 f1 11    1 +  f2 24    2 -    47591885.11 C  7.73743D+09  1.53642D-05  1.06280D-07
                                           B  8.09651D+09  1.60772D-05  1.11213D-07
 f1 11    1 +  f2 25    2 -    47591478.33 C  1.14076D+08  2.26525D-07  1.56698D-09
                                           B  1.17579D+08  2.33480D-07  1.61508D-09
 f1 11    1 +  f2 26    2 -    47590915.65 C  2.42317D+09  4.81188D-06  3.32864D-08
                                           B  2.53998D+09  5.04385D-06  3.48910D-08
 f1 11    1 +  f2 27    2 -    47590569.26 C  4.92935D+09  9.78874D-06  6.77144D-08
                                           B  5.16079D+09  1.02483D-05  7.08938D-08
 f1 11    1 +  f2 28    2 -    47590147.94 C  3.98131D+10  7.90626D-05  5.46927D-07
                                           B  4.16756D+10  8.27611D-05  5.72512D-07
 f1 11    1 +  f2 29    2 -    47589389.60 C  7.93892D+09  1.57660D-05  1.09065D-07
                                           B  8.31360D+09  1.65100D-05  1.14212D-07
 f1 11    1 +  f2 30    2 -    47588660.73 C  6.93366D+09  1.37700D-05  9.52592D-08
                                           B  7.24536D+09  1.43891D-05  9.95416D-08
 f1 11    1 +  f2 31    2 -    47587258.17 C  1.83485D+09  3.64417D-06  2.52106D-08
                                           B  1.93367D+09  3.84044D-06  2.65684D-08
 f1 11    1 +  f2 32    2 -    47586214.76 C  1.03027D+10  2.04629D-05  1.41567D-07
                                           B  1.07886D+10  2.14280D-05  1.48244D-07
 f1 11    1 +  f2 33    2 -    47585693.62 C  5.67644D+09  1.12746D-05  7.80012D-08
                                           B  5.95001D+09  1.18180D-05  8.17604D-08
 f1 11    1 +  f2 34    2 -    47584636.13 C  4.74914D+10  9.43324D-05  6.52634D-07
                                           B  4.97015D+10  9.87223D-05  6.83005D-07
 f1 11    1 +  f2 35    2 -    47583857.77 C  3.93918D+11  7.82465D-04  5.41354D-06
                                           B  4.12442D+11  8.19261D-04  5.66811D-06
 f1 11    1 +  f2 36    2 -    47582198.31 C  2.30429D+08  4.57748D-07  3.16707D-09
                                           B  2.45279D+08  4.87249D-07  3.37118D-09
 f1 11    1 +  f2 37    2 -    47581662.85 C  1.40933D+10  2.79971D-05  1.93709D-07
                                           B  1.46984D+10  2.91992D-05  2.02026D-07
 f1 11    1 +  f2 38    2 -    47581080.92 C  9.74161D+09  1.93527D-05  1.33901D-07
                                           B  1.01373D+10  2.01387D-05  1.39339D-07
 f1 11    1 +  f2 39    2 -    47580268.22 C  1.18302D+11  2.35027D-04  1.62617D-06
                                           B  1.24006D+11  2.46360D-04  1.70458D-06
 f1 11    1 +  f2 40    2 -    47579763.64 C  5.38650D+10  1.07014D-04  7.40448D-07
                                           B  5.62706D+10  1.11793D-04  7.73516D-07
 f1 11    1 +  f2 41    2 -    47579145.49 C  6.53608D+10  1.29856D-04  8.98508D-07
                                           B  6.83831D+10  1.35861D-04  9.40056D-07
 f1 11    1 +  f2 42    2 -    47578686.44 C  3.79420D+11  7.53831D-04  5.21599D-06
                                           B  3.97288D+11  7.89331D-04  5.46163D-06
 f1 11    1 +  f2 43    2 -    47577941.92 C  2.08303D+12  4.13869D-03  2.86374D-05
                                           B  2.18074D+12  4.33283D-03  2.99807D-05
 f1 11    1 +  f2 44    2 -    47577296.99 C  1.71675D+11  3.41104D-04  2.36027D-06
                                           B  1.79252D+11  3.56158D-04  2.46444D-06
 f1 11    1 +  f2 45    2 -    47577122.03 C  3.41550D+11  6.78636D-04  4.69585D-06
                                           B  3.57723D+11  7.10770D-04  4.91820D-06
 f1  1    2 +  f2  1    1 -    47546910.63 C  1.98858D+10  6.59367D-05  4.56542D-07
                                           B  2.07667D+10  6.88576D-05  4.76766D-07
 f1  1    2 +  f2  2    1 -    47540080.68 C  3.67504D+10  1.21891D-04  8.44084D-07
                                           B  3.83673D+10  1.27253D-04  8.81222D-07
 f1  1    2 +  f2  3    1 -    47537414.53 C  4.63680D+10  1.53806D-04  1.06516D-06
                                           B  4.84026D+10  1.60556D-04  1.11190D-06
 f1  1    2 +  f2  4    1 -    47536630.84 C  3.63654D+11  1.20631D-03  8.35422D-06
                                           B  3.79599D+11  1.25920D-03  8.72053D-06
 f1  1    2 +  f2  5    1 -    47529997.54 C  1.15894D+10  3.84552D-05  2.66356D-07
                                           B  1.20942D+10  4.01301D-05  2.77957D-07
 f1  1    2 +  f2  6    1 -    47524257.14 C  6.00401D+13  1.99268D-01  1.38038D-03
                                           B  6.26400D+13  2.07897D-01  1.44015D-03
 f1  1    2 +  f2  7    1 -    47523195.64 C  2.85335D+11  9.47048D-04  6.56057D-06
                                           B  2.97678D+11  9.88014D-04  6.84436D-06
 f1  1    2 +  f2  8    1 -    47520448.39 C  1.41064D+11  4.68256D-04  3.24398D-06
                                           B  1.47149D+11  4.88455D-04  3.38392D-06
 f1  1    2 +  f2  9    1 -    47519943.11 C  2.13531D+11  7.08823D-04  4.91063D-06
                                           B  2.22738D+11  7.39383D-04  5.12235D-06
 f1  1    2 +  f2 10    1 -    47518826.04 C  3.59767D+10  1.19431D-04  8.27422D-07
                                           B  3.75260D+10  1.24574D-04  8.63055D-07
 f1  1    2 +  f2 11    1 -    47515272.70 C  2.95056D+10  9.79639D-05  6.78748D-07
                                           B  3.07717D+10  1.02167D-04  7.07872D-07
 f1  1    2 +  f2 12    1 -    47512705.12 C  8.35553D+09  2.77448D-05  1.92242D-07
                                           B  8.71311D+09  2.89322D-05  2.00469D-07
 f1  1    2 +  f2 13    1 -    47512492.46 C  6.92024D+08  2.29791D-06  1.59221D-08
                                           B  7.21633D+08  2.39623D-06  1.66034D-08
 f1  1    2 +  f2 14    1 -    47509824.03 C  1.89427D+08  6.29076D-07  4.35909D-09
                                           B  1.97509D+08  6.55917D-07  4.54507D-09
 f1  1    2 +  f2 15    1 -    47508815.50 C  2.29595D+10  7.62504D-05  5.28376D-07
                                           B  2.39382D+10  7.95006D-05  5.50899D-07
 f1  1    2 +  f2 16    1 -    47506677.36 C  4.54470D+10  1.50947D-04  1.04603D-06
                                           B  4.73799D+10  1.57367D-04  1.09052D-06
 f1  1    2 +  f2 17    1 -    47506377.30 C  6.20494D+10  2.06092D-04  1.42819D-06
                                           B  6.46876D+10  2.14855D-04  1.48891D-06
 f1  1    2 +  f2 18    1 -    47505629.33 C  1.20823D+11  4.01317D-04  2.78111D-06
                                           B  1.25956D+11  4.18368D-04  2.89927D-06
 f1  1    2 +  f2 19    1 -    47504424.83 C  2.35999D+11  7.83916D-04  5.43264D-06
                                           B  2.46013D+11  8.17180D-04  5.66316D-06
 f1  1    2 +  f2 20    1 -    47501205.12 C  2.34992D+10  7.80676D-05  5.41056D-07
                                           B  2.44930D+10  8.13692D-05  5.63937D-07
 f1  1    2 +  f2 21    1 -    47500822.03 C  3.81910D+09  1.26878D-05  8.79348D-08
                                           B  3.98055D+09  1.32242D-05  9.16523D-08
 f1  1    2 +  f2 22    1 -    47499238.07 C  2.66516D+09  8.85478D-06  6.13715D-08
                                           B  2.77764D+09  9.22848D-06  6.39616D-08
 f1  1    2 +  f2 23    1 -    47498658.11 C  1.19373D+11  3.96616D-04  2.74894D-06
                                           B  1.24408D+11  4.13345D-04  2.86489D-06
 f1  1    2 +  f2 24    1 -    47498115.73 C  1.13677D+10  3.77702D-05  2.61787D-07
                                           B  1.18470D+10  3.93626D-05  2.72824D-07
 f1  1    2 +  f2 25    1 -    47496325.34 C  7.81581D+09  2.59706D-05  1.80010D-07
                                           B  8.14467D+09  2.70633D-05  1.87584D-07
 f1  1    2 +  f2 26    1 -    47494630.29 C  4.74420D+11  1.57653D-03  1.09278D-05
                                           B  4.94347D+11  1.64275D-03  1.13868D-05
 f1  1    2 +  f2 27    1 -    47492970.28 C  2.35061D+09  7.81176D-06  5.41496D-08
                                           B  2.44917D+09  8.13931D-06  5.64201D-08
 f1  1    2 +  f2 28    1 -    47491723.39 C  4.13158D+11  1.37312D-03  9.51844D-06
                                           B  4.30459D+11  1.43062D-03  9.91703D-06
 f1  1    2 +  f2 29    1 -    47491442.00 C  1.42407D+12  4.73292D-03  3.28087D-05
                                           B  1.48369D+12  4.93106D-03  3.41822D-05
 f1  1    2 +  f2 30    1 -    47489303.92 C  2.54334D+10  8.45357D-05  5.86030D-07
                                           B  2.64957D+10  8.80667D-05  6.10508D-07
 f1  1    2 +  f2 31    1 -    47488183.27 C  1.55469D+11  5.16774D-04  3.58254D-06
                                           B  1.61955D+11  5.38334D-04  3.73200D-06
 f1  1    2 +  f2 32    1 -    47486250.95 C  9.37633D+11  3.11691D-03  2.16089D-05
                                           B  9.76671D+11  3.24669D-03  2.25086D-05
 f1  2    2 +  f2  1    1 -    47582677.11 C  9.32228D+04  3.08640D-10  2.13540D-12
                                           B  9.74913D+04  3.22772D-10  2.23318D-12
 f1  2    2 +  f2  2    1 -    47575847.16 C  7.79620D+08  2.58189D-06  1.78660D-08
                                           B  8.15149D+08  2.69955D-06  1.86802D-08
 f1  2    2 +  f2  3    1 -    47573181.01 C  3.11260D+07  1.03092D-07  7.13411D-10
                                           B  3.25419D+07  1.07782D-07  7.45864D-10
 f1  2    2 +  f2  4    1 -    47572397.32 C  1.38995D+07  4.60379D-08  3.18593D-10
                                           B  1.45302D+07  4.81270D-08  3.33050D-10
 f1  2    2 +  f2  5    1 -    47565764.03 C  3.10469D+09  1.02863D-05  7.11933D-08
                                           B  3.24480D+09  1.07504D-05  7.44059D-08
 f1  2    2 +  f2  6    1 -    47560023.62 C  1.05148D+08  3.48455D-07  2.41201D-09
                                           B  1.09837D+08  3.63991D-07  2.51956D-09
 f1  2    2 +  f2  7    1 -    47558962.13 C  1.99445D+10  6.60976D-05  4.57540D-07
                                           B  2.08385D+10  6.90606D-05  4.78050D-07
 f1  2    2 +  f2  8    1 -    47556214.87 C  1.64072D+09  5.43810D-06  3.76457D-08
                                           B  1.71406D+09  5.68120D-06  3.93286D-08
 f1  2    2 +  f2  9    1 -    47555709.59 C  1.03008D+10  3.41424D-05  2.36356D-07
                                           B  1.07611D+10  3.56682D-05  2.46919D-07
 f1  2    2 +  f2 10    1 -    47554592.52 C  4.84403D+08  1.60564D-06  1.11156D-08
                                           B  5.06025D+08  1.67732D-06  1.16118D-08
 f1  2    2 +  f2 11    1 -    47551039.18 C  9.27194D+09  3.07382D-05  2.12811D-07
                                           B  9.68439D+09  3.21056D-05  2.22278D-07
 f1  2    2 +  f2 12    1 -    47548471.60 C  5.93636D+10  1.96823D-04  1.36274D-06
                                           B  6.19974D+10  2.05555D-04  1.42320D-06
 f1  2    2 +  f2 13    1 -    47548258.94 C  5.56782D+09  1.84605D-05  1.27816D-07
                                           B  5.81478D+09  1.92793D-05  1.33485D-07
 f1  2    2 +  f2 14    1 -    47545590.51 C  3.75547D+09  1.24529D-05  8.62257D-08
                                           B  3.92162D+09  1.30039D-05  9.00406D-08
 f1  2    2 +  f2 15    1 -    47544581.98 C  3.61340D+09  1.19823D-05  8.29691D-08
                                           B  3.77309D+09  1.25119D-05  8.66357D-08
 f1  2    2 +  f2 16    1 -    47542443.84 C  8.19526D+07  2.71786D-07  1.88201D-09
                                           B  8.55659D+07  2.83769D-07  1.96499D-09
 f1  2    2 +  f2 17    1 -    47542143.78 C  2.75998D+08  9.15326D-07  6.33830D-09
                                           B  2.88178D+08  9.55722D-07  6.61803D-09
 f1  2    2 +  f2 18    1 -    47541395.81 C  1.78082D+10  5.90616D-05  4.08986D-07
                                           B  1.85928D+10  6.16637D-05  4.27005D-07
 f1  2    2 +  f2 19    1 -    47540191.31 C  2.25471D+09  7.47819D-06  5.17858D-08
                                           B  2.35392D+09  7.80725D-06  5.40646D-08
 f1  2    2 +  f2 20    1 -    47536971.60 C  7.19840D+11  2.38781D-03  1.65365D-05
                                           B  7.51413D+11  2.49255D-03  1.72619D-05
 f1  2    2 +  f2 21    1 -    47536588.51 C  3.40585D+10  1.12979D-04  7.82430D-07
                                           B  3.55520D+10  1.17933D-04  8.16738D-07
 f1  2    2 +  f2 22    1 -    47535004.55 C  4.78571D+12  1.58762D-02  1.09953D-04
                                           B  4.99520D+12  1.65712D-02  1.14767D-04
 f1  2    2 +  f2 23    1 -    47534424.59 C  1.28434D+12  4.26081D-03  2.95094D-05
                                           B  1.34053D+12  4.44723D-03  3.08004D-05
 f1  2    2 +  f2 24    1 -    47533882.21 C  2.03475D+12  6.75043D-03  4.67524D-05
                                           B  2.12372D+12  7.04559D-03  4.87966D-05
 f1  2    2 +  f2 25    1 -    47532091.82 C  6.84899D+13  2.27238D-01  1.57387D-03
                                           B  7.14793D+13  2.37156D-01  1.64257D-03
 f1  2    2 +  f2 26    1 -    47530396.77 C  1.61685D+12  5.36482D-03  3.71586D-05
                                           B  1.68730D+12  5.59858D-03  3.87777D-05
 f1  2    2 +  f2 27    1 -    47528736.76 C  3.26880D+10  1.08469D-04  7.51317D-07
                                           B  3.41100D+10  1.13187D-04  7.83999D-07
 f1  2    2 +  f2 28    1 -    47527489.87 C  1.07361D+12  3.56276D-03  2.46784D-05
                                           B  1.12026D+12  3.71754D-03  2.57505D-05
 f1  2    2 +  f2 29    1 -    47527208.48 C  3.25148D+12  1.07901D-02  7.47407D-05
                                           B  3.39270D+12  1.12587D-02  7.79868D-05
 f1  2    2 +  f2 30    1 -    47525070.40 C  1.96797D+12  6.53132D-03  4.52433D-05
                                           B  2.05326D+12  6.81438D-03  4.72041D-05
 f1  2    2 +  f2 31    1 -    47523949.75 C  9.14451D+10  3.03503D-04  2.10245D-06
                                           B  9.54042D+10  3.16643D-04  2.19348D-06
 f1  2    2 +  f2 32    1 -    47522017.44 C  3.38937D+08  1.12501D-06  7.79359D-09
                                           B  3.53561D+08  1.17355D-06  8.12987D-09
 f1  3    2 +  f2  1    1 -    47588136.85 C  1.93982D+05  6.42083D-10  4.44189D-12
                                           B  1.99418D+05  6.60077D-10  4.56637D-12
 f1  3    2 +  f2  2    1 -    47581306.90 C  4.68599D+07  1.55152D-07  1.07348D-09
                                           B  4.91765D+07  1.62822D-07  1.12655D-09
 f1  3    2 +  f2  3    1 -    47578640.75 C  1.78607D+08  5.91428D-07  4.09228D-09
                                           B  1.86982D+08  6.19162D-07  4.28418D-09
 f1  3    2 +  f2  4    1 -    47577857.06 C  8.76875D+09  2.90373D-05  2.00922D-07
                                           B  9.17670D+09  3.03882D-05  2.10269D-07
 f1  3    2 +  f2  5    1 -    47571223.77 C  2.40758D+09  7.97480D-06  5.51888D-08
                                           B  2.52184D+09  8.35327D-06  5.78080D-08
 f1  3    2 +  f2  6    1 -    47565483.36 C  4.51861D+12  1.49709D-02  1.03617D-04
                                           B  4.72808D+12  1.56650D-02  1.08421D-04
 f1  3    2 +  f2  7    1 -    47564421.87 C  2.11874D+10  7.02007D-05  4.85886D-07
                                           B  2.21644D+10  7.34377D-05  5.08291D-07
 f1  3    2 +  f2  8    1 -    47561674.61 C  2.83683D+10  9.40040D-05  6.50676D-07
                                           B  2.97001D+10  9.84173D-05  6.81224D-07
 f1  3    2 +  f2  9    1 -    47561169.33 C  2.93224D+10  9.71678D-05  6.72583D-07
                                           B  3.06931D+10  1.01710D-04  7.04023D-07
 f1  3    2 +  f2 10    1 -    47560052.26 C  1.32911D+10  4.40456D-05  3.04885D-07
                                           B  1.39109D+10  4.60998D-05  3.19104D-07
 f1  3    2 +  f2 11    1 -    47556498.92 C  2.18942D+09  7.25666D-06  5.02346D-08
                                           B  2.29282D+09  7.59938D-06  5.26071D-08
 f1  3    2 +  f2 12    1 -    47553931.35 C  9.70513D+08  3.21704D-06  2.22713D-08
                                           B  1.02089D+09  3.38402D-06  2.34273D-08
 f1  3    2 +  f2 13    1 -    47553718.68 C  9.67138D+09  3.20588D-05  2.21941D-07
                                           B  1.01120D+10  3.35194D-05  2.32053D-07
 f1  3    2 +  f2 14    1 -    47551050.25 C  2.23246D+09  7.40103D-06  5.12398D-08
                                           B  2.33521D+09  7.74163D-06  5.35979D-08
 f1  3    2 +  f2 15    1 -    47550041.72 C  7.74328D+08  2.56715D-06  1.77736D-08
                                           B  8.09559D+08  2.68395D-06  1.85823D-08
 f1  3    2 +  f2 16    1 -    47547903.58 C  4.68663D+09  1.55391D-05  1.07589D-07
                                           B  4.90483D+09  1.62626D-05  1.12599D-07
 f1  3    2 +  f2 17    1 -    47547603.53 C  2.98350D+09  9.89229D-06  6.84926D-08
                                           B  3.09969D+09  1.02775D-05  7.11599D-08
 f1  3    2 +  f2 18    1 -    47546855.55 C  2.44377D+10  8.10297D-05  5.61045D-07
                                           B  2.55118D+10  8.45913D-05  5.85706D-07
 f1  3    2 +  f2 19    1 -    47545651.05 C  4.17848D+09  1.38556D-05  9.59376D-08
                                           B  4.35858D+09  1.44528D-05  1.00073D-07
 f1  3    2 +  f2 20    1 -    47542431.35 C  8.08297D+08  2.68062D-06  1.85622D-08
                                           B  8.42182D+08  2.79300D-06  1.93404D-08
 f1  3    2 +  f2 21    1 -    47542048.25 C  6.40500D+09  2.12418D-05  1.47092D-07
                                           B  6.68613D+09  2.21741D-05  1.53548D-07
 f1  3    2 +  f2 22    1 -    47540464.30 C  2.38954D+10  7.92530D-05  5.48817D-07
                                           B  2.48842D+10  8.25323D-05  5.71526D-07
 f1  3    2 +  f2 23    1 -    47539884.34 C  5.40680D+10  1.79330D-04  1.24185D-06
                                           B  5.63804D+10  1.86999D-04  1.29496D-06
 f1  3    2 +  f2 24    1 -    47539341.95 C  9.93745D+09  3.29607D-05  2.28254D-07
                                           B  1.03172D+10  3.42202D-05  2.36976D-07
 f1  3    2 +  f2 25    1 -    47537551.56 C  2.67918D+10  8.88702D-05  6.15453D-07
                                           B  2.79409D+10  9.26820D-05  6.41851D-07
 f1  3    2 +  f2 26    1 -    47535856.52 C  7.19307D+11  2.38616D-03  1.65255D-05
                                           B  7.51261D+11  2.49216D-03  1.72596D-05
 f1  3    2 +  f2 27    1 -    47534196.50 C  7.24810D+10  2.40458D-04  1.66536D-06
                                           B  7.56741D+10  2.51051D-04  1.73873D-06
 f1  3    2 +  f2 28    1 -    47532949.61 C  6.55718D+11  2.17548D-03  1.50673D-05
                                           B  6.84445D+11  2.27079D-03  1.57274D-05
 f1  3    2 +  f2 29    1 -    47532668.22 C  5.19706D+11  1.72425D-03  1.19422D-05
                                           B  5.42115D+11  1.79860D-03  1.24571D-05
 f1  3    2 +  f2 30    1 -    47530530.14 C  4.94936D+08  1.64222D-06  1.13746D-08
                                           B  5.20435D+08  1.72683D-06  1.19606D-08
 f1  3    2 +  f2 31    1 -    47529409.49 C  3.11830D+10  1.03472D-04  7.16696D-07
                                           B  3.25790D+10  1.08104D-04  7.48780D-07
 f1  3    2 +  f2 32    1 -    47527477.18 C  2.20316D+11  7.31111D-04  5.06424D-06
                                           B  2.30204D+11  7.63927D-04  5.29154D-06
 f1  4    2 +  f2  1    1 -    47588490.45 C  6.12484D+07  2.02730D-07  1.40247D-09
                                           B  6.40912D+07  2.12140D-07  1.46756D-09
 f1  4    2 +  f2  2    1 -    47581660.50 C  1.11215D+09  3.68224D-06  2.54770D-08
                                           B  1.16289D+09  3.85023D-06  2.66393D-08
 f1  4    2 +  f2  3    1 -    47578994.35 C  8.94626D+08  2.96237D-06  2.04974D-08
                                           B  9.35396D+08  3.09737D-06  2.14315D-08
 f1  4    2 +  f2  4    1 -    47578210.66 C  7.44467D+07  2.46523D-07  1.70579D-09
                                           B  7.80446D+07  2.58437D-07  1.78822D-09
 f1  4    2 +  f2  5    1 -    47571577.37 C  3.48791D+08  1.15531D-06  7.99514D-09
                                           B  3.65169D+08  1.20956D-06  8.37057D-09
 f1  4    2 +  f2  6    1 -    47565836.96 C  2.39367D+11  7.93053D-04  5.48887D-06
                                           B  2.49803D+11  8.27629D-04  5.72818D-06
 f1  4    2 +  f2  7    1 -    47564775.47 C  1.06854D+10  3.54038D-05  2.45041D-07
                                           B  1.11627D+10  3.69852D-05  2.55987D-07
 f1  4    2 +  f2  8    1 -    47562028.21 C  6.00606D+09  1.99020D-05  1.37756D-07
                                           B  6.26867D+09  2.07722D-05  1.43780D-07
 f1  4    2 +  f2  9    1 -    47561522.93 C  8.02835D+09  2.66037D-05  1.84146D-07
                                           B  8.39707D+09  2.78256D-05  1.92603D-07
 f1  4    2 +  f2 10    1 -    47560405.86 C  2.30815D+10  7.64893D-05  5.29457D-07
                                           B  2.41088D+10  7.98938D-05  5.53023D-07
 f1  4    2 +  f2 11    1 -    47556852.52 C  8.81155D+08  2.92048D-06  2.02170D-08
                                           B  9.19598D+08  3.04789D-06  2.10990D-08
 f1  4    2 +  f2 12    1 -    47554284.95 C  2.31693D+10  7.67999D-05  5.31676D-07
                                           B  2.41933D+10  8.01944D-05  5.55175D-07
 f1  4    2 +  f2 13    1 -    47554072.28 C  1.78753D+10  5.92525D-05  4.10199D-07
                                           B  1.86764D+10  6.19077D-05  4.28581D-07
 f1  4    2 +  f2 14    1 -    47551403.85 C  2.00047D+09  6.63181D-06  4.59139D-08
                                           B  2.09043D+09  6.93007D-06  4.79789D-08
 f1  4    2 +  f2 15    1 -    47550395.32 C  7.02524D+09  2.32906D-05  1.61251D-07
                                           B  7.33820D+09  2.43282D-05  1.68434D-07
 f1  4    2 +  f2 16    1 -    47548257.18 C  5.22800D+10  1.73338D-04  1.20015D-06
                                           B  5.45891D+10  1.80994D-04  1.25316D-06
 f1  4    2 +  f2 17    1 -    47547957.12 C  1.59044D+12  5.27328D-03  3.65111D-05
                                           B  1.66086D+12  5.50676D-03  3.81276D-05
 f1  4    2 +  f2 18    1 -    47547209.15 C  1.96991D+11  6.53168D-04  4.52247D-06
                                           B  2.05713D+11  6.82088D-04  4.72270D-06
 f1  4    2 +  f2 19    1 -    47546004.65 C  9.24825D+10  3.06662D-04  2.12335D-06
                                           B  9.65692D+10  3.20213D-04  2.21718D-06
 f1  4    2 +  f2 20    1 -    47542784.95 C  1.71094D+11  5.67406D-04  3.92903D-06
                                           B  1.78635D+11  5.92413D-04  4.10219D-06
 f1  4    2 +  f2 21    1 -    47542401.85 C  2.37335D+11  7.87096D-04  5.45032D-06
                                           B  2.47799D+11  8.21798D-04  5.69062D-06
 f1  4    2 +  f2 22    1 -    47540817.89 C  3.46899D+12  1.15053D-02  7.96721D-05
                                           B  3.62151D+12  1.20111D-02  8.31751D-05
 f1  4    2 +  f2 23    1 -    47540237.94 C  3.68413D+12  1.22191D-02  8.46163D-05
                                           B  3.84609D+12  1.27563D-02  8.83361D-05
 f1  4    2 +  f2 24    1 -    47539695.55 C  6.45711D+12  2.14167D-02  1.48311D-04
                                           B  6.74068D+12  2.23573D-02  1.54824D-04
 f1  4    2 +  f2 25    1 -    47537905.16 C  2.17120D+10  7.20191D-05  4.98750D-07
                                           B  2.26716D+10  7.52021D-05  5.20794D-07
 f1  4    2 +  f2 26    1 -    47536210.12 C  6.52671D+12  2.16508D-02  1.49942D-04
                                           B  6.81315D+12  2.26010D-02  1.56523D-04
 f1  4    2 +  f2 27    1 -    47534550.10 C  2.77559D+11  9.20797D-04  6.37720D-06
                                           B  2.89716D+11  9.61130D-04  6.65654D-06
 f1  4    2 +  f2 28    1 -    47533303.21 C  2.08264D+11  6.90950D-04  4.78547D-06
                                           B  2.17354D+11  7.21105D-04  4.99432D-06
 f1  4    2 +  f2 29    1 -    47533021.82 C  1.14820D+12  3.80938D-03  2.63836D-05
                                           B  1.19849D+12  3.97623D-03  2.75392D-05
 f1  4    2 +  f2 30    1 -    47530883.74 C  3.89509D+10  1.29239D-04  8.95146D-07
                                           B  4.06592D+10  1.34907D-04  9.34403D-07
 f1  4    2 +  f2 31    1 -    47529763.09 C  1.65829D+11  5.50245D-04  3.81124D-06
                                           B  1.73075D+11  5.74289D-04  3.97778D-06
 f1  4    2 +  f2 32    1 -    47527830.78 C  2.67486D+11  8.87632D-04  6.14838D-06
                                           B  2.79012D+11  9.25879D-04  6.41331D-06
 f1  5    2 +  f2  1    1 -    47591532.09 C  1.04555D+09  3.46029D-06  2.39364D-08
                                           B  1.09433D+09  3.62175D-06  2.50532D-08
 f1  5    2 +  f2  2    1 -    47584702.15 C  4.75243D+09  1.57329D-05  1.08847D-07
                                           B  4.97661D+09  1.64750D-05  1.13982D-07
 f1  5    2 +  f2  3    1 -    47582036.00 C  7.77694D+09  2.57484D-05  1.78149D-07
                                           B  8.14588D+09  2.69699D-05  1.86600D-07
 f1  5    2 +  f2  4    1 -    47581252.31 C  3.94276D+10  1.30544D-04  9.03226D-07
                                           B  4.12434D+10  1.36556D-04  9.44824D-07
 f1  5    2 +  f2  5    1 -    47574619.01 C  1.64981D+08  5.46399D-07  3.78103D-09
                                           B  1.73198D+08  5.73614D-07  3.96936D-09
 f1  5    2 +  f2  6    1 -    47568878.60 C  3.38455D+12  1.12120D-02  7.75954D-05
                                           B  3.53932D+12  1.17247D-02  8.11436D-05
 f1  5    2 +  f2  7    1 -    47567817.11 C  2.35073D+10  7.78759D-05  5.38971D-07
                                           B  2.45803D+10  8.14307D-05  5.63574D-07
 f1  5    2 +  f2  8    1 -    47565069.85 C  2.15099D+09  7.12671D-06  4.93261D-08
                                           B  2.24470D+09  7.43721D-06  5.14751D-08
 f1  5    2 +  f2  9    1 -    47564564.58 C  6.80832D+09  2.25580D-05  1.56132D-07
                                           B  7.11828D+09  2.35850D-05  1.63241D-07
 f1  5    2 +  f2 10    1 -    47563447.51 C  2.37311D+08  7.86318D-07  5.44252D-09
                                           B  2.47232D+08  8.19191D-07  5.67005D-09
 f1  5    2 +  f2 11    1 -    47559894.17 C  1.32753D+09  4.39937D-06  3.04526D-08
                                           B  1.39136D+09  4.61088D-06  3.19168D-08
 f1  5    2 +  f2 12    1 -    47557326.59 C  2.62255D+09  8.69193D-06  6.01692D-08
                                           B  2.74175D+09  9.08701D-06  6.29041D-08
 f1  5    2 +  f2 13    1 -    47557113.93 C  1.01160D+09  3.35279D-06  2.32096D-08
                                           B  1.05983D+09  3.51263D-06  2.43161D-08
 f1  5    2 +  f2 14    1 -    47554445.50 C  4.31123D+09  1.42905D-05  9.89307D-08
                                           B  4.51656D+09  1.49711D-05  1.03642D-07
 f1  5    2 +  f2 15    1 -    47553436.97 C  6.32299D+09  2.09598D-05  1.45104D-07
                                           B  6.61224D+09  2.19186D-05  1.51742D-07
 f1  5    2 +  f2 16    1 -    47551298.83 C  8.24174D+09  2.73226D-05  1.89162D-07
                                           B  8.60645D+09  2.85317D-05  1.97533D-07
 f1  5    2 +  f2 17    1 -    47550998.77 C  1.62878D+10  5.39973D-05  3.73842D-07
                                           B  1.69523D+10  5.62000D-05  3.89092D-07
 f1  5    2 +  f2 18    1 -    47550250.80 C  1.57693D+09  5.22798D-06  3.61957D-08
                                           B  1.63915D+09  5.43426D-06  3.76239D-08
 f1  5    2 +  f2 19    1 -    47549046.30 C  2.88137D+10  9.55308D-05  6.61420D-07
                                           B  3.00866D+10  9.97510D-05  6.90639D-07
 f1  5    2 +  f2 20    1 -    47545826.59 C  1.89511D+10  6.28401D-05  4.35111D-07
                                           B  1.97604D+10  6.55236D-05  4.53692D-07
 f1  5    2 +  f2 21    1 -    47545443.49 C  1.20488D+10  3.99535D-05  2.76644D-07
                                           B  1.25487D+10  4.16111D-05  2.88122D-07
 f1  5    2 +  f2 22    1 -    47543859.54 C  1.86798D+10  6.19457D-05  4.28936D-07
                                           B  1.94594D+10  6.45311D-05  4.46838D-07
 f1  5    2 +  f2 23    1 -    47543279.58 C  4.71217D+10  1.56268D-04  1.08207D-06
                                           B  4.90606D+10  1.62698D-04  1.12660D-06
 f1  5    2 +  f2 24    1 -    47542737.20 C  8.23206D+10  2.73003D-04  1.89043D-06
                                           B  8.55048D+10  2.83563D-04  1.96355D-06
 f1  5    2 +  f2 25    1 -    47540946.81 C  1.63084D+11  5.40884D-04  3.74552D-06
                                           B  1.69982D+11  5.63760D-04  3.90393D-06
 f1  5    2 +  f2 26    1 -    47539251.76 C  5.66889D+11  1.88028D-03  1.30210D-05
                                           B  5.92706D+11  1.96590D-03  1.36140D-05
 f1  5    2 +  f2 27    1 -    47537591.75 C  1.76088D+09  5.84094D-06  4.04503D-08
                                           B  1.83066D+09  6.07241D-06  4.20533D-08
 f1  5    2 +  f2 28    1 -    47536344.85 C  6.05273D+11  2.00783D-03  1.39052D-05
                                           B  6.32393D+11  2.09780D-03  1.45282D-05
 f1  5    2 +  f2 29    1 -    47536063.47 C  4.46803D+12  1.48217D-02  1.02648D-04
                                           B  4.66723D+12  1.54825D-02  1.07224D-04
 f1  5    2 +  f2 30    1 -    47533925.38 C  2.34605D+10  7.78318D-05  5.39050D-07
                                           B  2.45439D+10  8.14260D-05  5.63943D-07
 f1  5    2 +  f2 31    1 -    47532804.73 C  2.63833D+11  8.75325D-04  6.06250D-06
                                           B  2.75260D+11  9.13239D-04  6.32509D-06
 f1  5    2 +  f2 32    1 -    47530872.42 C  6.02361D+11  1.99863D-03  1.38431D-05
                                           B  6.28637D+11  2.08582D-03  1.44469D-05
 f1  6    2 +  f2  1    1 -    47591899.10 C  4.80363D+08  1.58976D-06  1.09970D-08
                                           B  5.02488D+08  1.66298D-06  1.15035D-08
 f1  6    2 +  f2  2    1 -    47585069.15 C  1.20654D+09  3.99418D-06  2.76333D-08
                                           B  1.26306D+09  4.18130D-06  2.89278D-08
 f1  6    2 +  f2  3    1 -    47582403.00 C  4.67377D+08  1.54740D-06  1.07061D-08
                                           B  4.87706D+08  1.61471D-06  1.11718D-08
 f1  6    2 +  f2  4    1 -    47581619.31 C  1.96052D+10  6.49113D-05  4.49114D-07
                                           B  2.05011D+10  6.78775D-05  4.69637D-07
 f1  6    2 +  f2  5    1 -    47574986.02 C  2.66538D+08  8.82734D-07  6.10839D-09
                                           B  2.78998D+08  9.23998D-07  6.39393D-09
 f1  6    2 +  f2  6    1 -    47569245.61 C  4.23631D+11  1.40334D-03  9.71208D-06
                                           B  4.42610D+11  1.46621D-03  1.01472D-05
 f1  6    2 +  f2  7    1 -    47568184.12 C  4.37214D+09  1.44840D-05  1.00242D-07
                                           B  4.56831D+09  1.51339D-05  1.04739D-07
 f1  6    2 +  f2  8    1 -    47565436.86 C  3.63902D+09  1.20567D-05  8.34476D-08
                                           B  3.80472D+09  1.26057D-05  8.72473D-08
 f1  6    2 +  f2  9    1 -    47564931.58 C  1.55454D+09  5.15058D-06  3.56488D-08
                                           B  1.62409D+09  5.38103D-06  3.72438D-08
 f1  6    2 +  f2 10    1 -    47563814.51 C  1.74776D+09  5.79103D-06  4.00825D-08
                                           B  1.82723D+09  6.05435D-06  4.19050D-08
 f1  6    2 +  f2 11    1 -    47560261.17 C  1.46917D+09  4.86869D-06  3.37010D-08
                                           B  1.53674D+09  5.09260D-06  3.52510D-08
 f1  6    2 +  f2 12    1 -    47557693.60 C  7.44826D+09  2.46854D-05  1.70882D-07
                                           B  7.78059D+09  2.57869D-05  1.78506D-07
 f1  6    2 +  f2 13    1 -    47557480.93 C  9.56177D+09  3.16904D-05  2.19374D-07
                                           B  9.99308D+09  3.31199D-05  2.29270D-07
 f1  6    2 +  f2 14    1 -    47554812.50 C  3.70433D+10  1.22786D-04  8.50020D-07
                                           B  3.86834D+10  1.28222D-04  8.87655D-07
 f1  6    2 +  f2 15    1 -    47553803.97 C  1.78489D+07  5.91656D-08  4.09599D-10
                                           B  1.87867D+07  6.22741D-08  4.31119D-10
 f1  6    2 +  f2 16    1 -    47551665.83 C  2.25760D+09  7.48416D-06  5.18147D-08
                                           B  2.35771D+09  7.81604D-06  5.41124D-08
 f1  6    2 +  f2 17    1 -    47551365.77 C  4.19308D+10  1.39006D-04  9.62382D-07
                                           B  4.38313D+10  1.45307D-04  1.00600D-06
 f1  6    2 +  f2 18    1 -    47550617.80 C  2.61663D+10  8.67477D-05  6.00589D-07
                                           B  2.73413D+10  9.06431D-05  6.27558D-07
 f1  6    2 +  f2 19    1 -    47549413.30 C  6.94106D+10  2.30125D-04  1.59329D-06
                                           B  7.24964D+10  2.40355D-04  1.66412D-06
 f1  6    2 +  f2 20    1 -    47546193.60 C  5.71978D+10  1.89660D-04  1.31321D-06
                                           B  5.97482D+10  1.98117D-04  1.37177D-06
 f1  6    2 +  f2 21    1 -    47545810.50 C  9.20148D+10  3.05113D-04  2.11263D-06
                                           B  9.61195D+10  3.18724D-04  2.20688D-06
 f1  6    2 +  f2 22    1 -    47544226.54 C  1.11390D+12  3.69384D-03  2.55773D-05
                                           B  1.16324D+12  3.85745D-03  2.67103D-05
 f1  6    2 +  f2 23    1 -    47543646.59 C  6.81761D+11  2.26087D-03  1.56552D-05
                                           B  7.12059D+11  2.36134D-03  1.63509D-05
 f1  6    2 +  f2 24    1 -    47543104.20 C  3.59868D+11  1.19343D-03  8.26388D-06
                                           B  3.76088D+11  1.24722D-03  8.63636D-06
 f1  6    2 +  f2 25    1 -    47541313.81 C  7.29106D+10  2.41811D-04  1.67448D-06
                                           B  7.60534D+10  2.52234D-04  1.74666D-06
 f1  6    2 +  f2 26    1 -    47539618.77 C  1.23517D+13  4.09677D-02  2.83702D-04
                                           B  1.28934D+13  4.27644D-02  2.96144D-04
 f1  6    2 +  f2 27    1 -    47537958.75 C  6.16455D+11  2.04479D-03  1.41607D-05
                                           B  6.43470D+11  2.13440D-03  1.47812D-05
 f1  6    2 +  f2 28    1 -    47536711.86 C  2.00358D+11  6.64624D-04  4.60280D-06
                                           B  2.09021D+11  6.93360D-04  4.80182D-06
 f1  6    2 +  f2 29    1 -    47536430.47 C  4.27695D+12  1.41876D-02  9.82558D-05
                                           B  4.46324D+12  1.48056D-02  1.02535D-04
 f1  6    2 +  f2 30    1 -    47534292.39 C  4.77969D+11  1.58567D-03  1.09820D-05
                                           B  4.98783D+11  1.65472D-03  1.14602D-05
 f1  6    2 +  f2 31    1 -    47533171.74 C  1.11768D+12  3.70809D-03  2.56820D-05
                                           B  1.16644D+12  3.86987D-03  2.68025D-05
 f1  6    2 +  f2 32    1 -    47531239.43 C  4.06796D+10  1.34973D-04  9.34850D-07
                                           B  4.24550D+10  1.40864D-04  9.75652D-07
 f1  7    2 +  f2  1    1 -    47604715.90 C  3.74586D+06  1.23902D-08  8.56849D-11
                                           B  3.92115D+06  1.29700D-08  8.96947D-11
 f1  7    2 +  f2  2    1 -    47597885.95 C  1.81103D+08  5.99208D-07  4.14444D-09
                                           B  1.89623D+08  6.27400D-07  4.33943D-09
 f1  7    2 +  f2  3    1 -    47595219.80 C  1.47505D+08  4.88099D-07  3.37614D-09
                                           B  1.54376D+08  5.10836D-07  3.53341D-09
 f1  7    2 +  f2  4    1 -    47594436.11 C  7.95579D+06  2.63268D-08  1.82103D-10
                                           B  8.33682D+06  2.75877D-08  1.90825D-10
 f1  7    2 +  f2  5    1 -    47587802.81 C  5.98283D+07  1.98036D-07  1.37001D-09
                                           B  6.26260D+07  2.07296D-07  1.43407D-09
 f1  7    2 +  f2  6    1 -    47582062.41 C  2.02742D+05  6.71251D-10  4.64427D-12
                                           B  2.09490D+05  6.93594D-10  4.79886D-12
 f1  7    2 +  f2  7    1 -    47581000.91 C  1.66036D+04  5.49747D-11  3.80369D-13
                                           B  1.62922D+04  5.39436D-11  3.73235D-13
 f1  7    2 +  f2  8    1 -    47578253.65 C  3.37336D+08  1.11705D-06  7.72931D-09
                                           B  3.52712D+08  1.16797D-06  8.08161D-09
 f1  7    2 +  f2  9    1 -    47577748.38 C  9.56621D+07  3.16781D-07  2.19195D-09
                                           B  1.00015D+08  3.31195D-07  2.29169D-09
 f1  7    2 +  f2 10    1 -    47576631.31 C  1.07421D+09  3.55738D-06  2.46157D-08
                                           B  1.12329D+09  3.71990D-06  2.57403D-08
 f1  7    2 +  f2 11    1 -    47573077.97 C  5.41975D+09  1.79508D-05  1.24222D-07
                                           B  5.66431D+09  1.87609D-05  1.29828D-07
 f1  7    2 +  f2 12    1 -    47570510.39 C  6.68679D+09  2.21498D-05  1.53288D-07
                                           B  6.99041D+09  2.31555D-05  1.60248D-07
 f1  7    2 +  f2 13    1 -    47570297.73 C  1.43856D+10  4.76524D-05  3.29780D-07
                                           B  1.50369D+10  4.98098D-05  3.44710D-07
 f1  7    2 +  f2 14    1 -    47567629.30 C  2.84279D+07  9.41780D-08  6.51799D-10
                                           B  2.96579D+07  9.82529D-08  6.80001D-10
 f1  7    2 +  f2 15    1 -    47566620.77 C  2.06411D+09  6.83841D-06  4.73291D-08
                                           B  2.15759D+09  7.14813D-06  4.94727D-08
 f1  7    2 +  f2 16    1 -    47564482.63 C  3.45162D+09  1.14363D-05  7.91550D-08
                                           B  3.60847D+09  1.19560D-05  8.27520D-08
 f1  7    2 +  f2 17    1 -    47564182.57 C  2.54274D+11  8.42499D-04  5.83129D-06
                                           B  2.65750D+11  8.80525D-04  6.09449D-06
 f1  7    2 +  f2 18    1 -    47563434.60 C  6.52759D+10  2.16289D-04  1.49705D-06
                                           B  6.82204D+10  2.26045D-04  1.56458D-06
 f1  7    2 +  f2 19    1 -    47562230.10 C  4.78752D+10  1.58640D-04  1.09806D-06
                                           B  5.00292D+10  1.65778D-04  1.14747D-06
 f1  7    2 +  f2 20    1 -    47559010.39 C  4.70302D+10  1.55861D-04  1.07890D-06
                                           B  4.91384D+10  1.62848D-04  1.12726D-06
 f1  7    2 +  f2 21    1 -    47558627.30 C  1.18355D+11  3.92242D-04  2.71519D-06
                                           B  1.23671D+11  4.09861D-04  2.83715D-06
 f1  7    2 +  f2 22    1 -    47557043.34 C  8.02962D+11  2.66130D-03  1.84227D-05
                                           B  8.38931D+11  2.78051D-03  1.92480D-05
 f1  7    2 +  f2 23    1 -    47556463.38 C  8.22983D+11  2.72772D-03  1.88828D-05
                                           B  8.59823D+11  2.84982D-03  1.97280D-05
 f1  7    2 +  f2 24    1 -    47555921.00 C  1.35951D+12  4.50610D-03  3.11940D-05
                                           B  1.42035D+12  4.70775D-03  3.25900D-05
 f1  7    2 +  f2 25    1 -    47554130.61 C  2.48287D+09  8.23010D-06  5.69760D-08
                                           B  2.59655D+09  8.60693D-06  5.95848D-08
 f1  7    2 +  f2 26    1 -    47552435.56 C  7.88101D+12  2.61255D-02  1.80870D-04
                                           B  8.23257D+12  2.72909D-02  1.88939D-04
 f1  7    2 +  f2 27    1 -    47550775.55 C  2.34212D+11  7.76465D-04  5.37576D-06
                                           B  2.44650D+11  8.11069D-04  5.61533D-06
 f1  7    2 +  f2 28    1 -    47549528.65 C  6.75995D+10  2.24119D-04  1.55170D-06
                                           B  7.06111D+10  2.34104D-04  1.62083D-06
 f1  7    2 +  f2 29    1 -    47549247.27 C  5.69420D+11  1.88788D-03  1.30709D-05
                                           B  5.94770D+11  1.97192D-03  1.36528D-05
 f1  7    2 +  f2 30    1 -    47547109.19 C  3.26428D+09  1.08235D-05  7.49408D-08
                                           B  3.40807D+09  1.13003D-05  7.82420D-08
 f1  7    2 +  f2 31    1 -    47545988.53 C  5.02213D+10  1.66528D-04  1.15305D-06
                                           B  5.24782D+10  1.74012D-04  1.20487D-06
 f1  7    2 +  f2 32    1 -    47544056.22 C  9.95673D+10  3.30181D-04  2.28629D-06
                                           B  1.03989D+11  3.44845D-04  2.38783D-06
 f1  8    2 +  f2  1    1 -    47605120.44 C  3.75691D+05  1.24266D-09  8.59356D-12
                                           B  3.92925D+05  1.29966D-09  8.98777D-12
 f1  8    2 +  f2  2    1 -    47598290.49 C  4.94645D+08  1.63659D-06  1.13194D-08
                                           B  5.18596D+08  1.71583D-06  1.18675D-08
 f1  8    2 +  f2  3    1 -    47595624.34 C  1.50557D+08  4.98189D-07  3.44590D-09
                                           B  1.57680D+08  5.21758D-07  3.60892D-09
 f1  8    2 +  f2  4    1 -    47594840.65 C  2.53100D+08  8.37531D-07  5.79317D-09
                                           B  2.65277D+08  8.77825D-07  6.07189D-09
 f1  8    2 +  f2  5    1 -    47588207.36 C  3.67953D+08  1.21793D-06  8.42555D-09
                                           B  3.85537D+08  1.27613D-06  8.82819D-09
 f1  8    2 +  f2  6    1 -    47582466.95 C  4.89743D+05  1.62145D-09  1.12184D-11
                                           B  4.97305D+05  1.64648D-09  1.13916D-11
 f1  8    2 +  f2  7    1 -    47581405.46 C  3.56094D+08  1.17901D-06  8.15749D-09
                                           B  3.73325D+08  1.23606D-06  8.55221D-09
 f1  8    2 +  f2  8    1 -    47578658.20 C  6.06396D+08  2.00798D-06  1.38939D-08
                                           B  6.33816D+08  2.09878D-06  1.45221D-08
 f1  8    2 +  f2  9    1 -    47578152.92 C  1.18641D+08  3.92868D-07  2.71841D-09
                                           B  1.23981D+08  4.10551D-07  2.84076D-09
 f1  8    2 +  f2 10    1 -    47577035.85 C  1.63195D+09  5.40430D-06  3.73954D-08
                                           B  1.70712D+09  5.65325D-06  3.91180D-08
 f1  8    2 +  f2 11    1 -    47573482.51 C  8.21372D+09  2.72043D-05  1.88256D-07
                                           B  8.60094D+09  2.84868D-05  1.97131D-07
 f1  8    2 +  f2 12    1 -    47570914.94 C  6.85074D+09  2.26925D-05  1.57042D-07
                                           B  7.16455D+09  2.37320D-05  1.64236D-07
 f1  8    2 +  f2 13    1 -    47570702.27 C  2.61839D+08  8.67328D-07  6.00232D-09
                                           B  2.73128D+08  9.04721D-07  6.26110D-09
 f1  8    2 +  f2 14    1 -    47568033.84 C  1.73668D+09  5.75329D-06  3.98177D-08
                                           B  1.81259D+09  6.00478D-06  4.15582D-08
 f1  8    2 +  f2 15    1 -    47567025.31 C  7.14523D+09  2.36718D-05  1.63833D-07
                                           B  7.47116D+09  2.47516D-05  1.71306D-07
 f1  8    2 +  f2 16    1 -    47564887.17 C  7.13752D+09  2.36484D-05  1.63678D-07
                                           B  7.47097D+09  2.47532D-05  1.71325D-07
 f1  8    2 +  f2 17    1 -    47564587.12 C  1.51609D+11  5.02324D-04  3.47677D-06
                                           B  1.58539D+11  5.25286D-04  3.63570D-06
 f1  8    2 +  f2 18    1 -    47563839.14 C  2.47303D+10  8.19414D-05  5.67155D-07
                                           B  2.58652D+10  8.57019D-05  5.93183D-07
 f1  8    2 +  f2 19    1 -    47562634.64 C  1.70940D+10  5.66423D-05  3.92058D-07
                                           B  1.78669D+10  5.92033D-05  4.09785D-07
 f1  8    2 +  f2 20    1 -    47559414.94 C  2.71984D+10  9.01360D-05  6.23932D-07
                                           B  2.84177D+10  9.41768D-05  6.51903D-07
 f1  8    2 +  f2 21    1 -    47559031.84 C  6.29364D+10  2.08576D-04  1.44380D-06
                                           B  6.58151D+10  2.18116D-04  1.50984D-06
 f1  8    2 +  f2 22    1 -    47557447.89 C  5.04495D+11  1.67204D-03  1.15746D-05
                                           B  5.27274D+11  1.74754D-03  1.20972D-05
 f1  8    2 +  f2 23    1 -    47556867.93 C  3.60485D+11  1.19478D-03  8.27087D-06
                                           B  3.76765D+11  1.24874D-03  8.64439D-06
 f1  8    2 +  f2 24    1 -    47556325.54 C  1.34204D+12  4.44811D-03  3.07924D-05
                                           B  1.40255D+12  4.64867D-03  3.21807D-05
 f1  8    2 +  f2 25    1 -    47554535.15 C  1.83906D+10  6.09592D-05  4.22010D-07
                                           B  1.91703D+10  6.35436D-05  4.39902D-07
 f1  8    2 +  f2 26    1 -    47552840.11 C  1.72697D+11  5.72479D-04  3.96331D-06
                                           B  1.80875D+11  5.99589D-04  4.15100D-06
 f1  8    2 +  f2 27    1 -    47551180.09 C  2.72181D+09  9.02326D-06  6.24709D-08
                                           B  2.85753D+09  9.47318D-06  6.55858D-08
 f1  8    2 +  f2 28    1 -    47549933.20 C  1.07301D+11  3.55739D-04  2.46296D-06
                                           B  1.12144D+11  3.71797D-04  2.57413D-06
 f1  8    2 +  f2 29    1 -    47549651.81 C  2.77233D+11  9.19133D-04  6.36365D-06
                                           B  2.89846D+11  9.60950D-04  6.65318D-06
 f1  8    2 +  f2 30    1 -    47547513.73 C  9.51993D+09  3.15650D-05  2.18551D-07
                                           B  9.94951D+09  3.29894D-05  2.28414D-07
 f1  8    2 +  f2 31    1 -    47546393.08 C  2.46087D+10  8.15984D-05  5.64988D-07
                                           B  2.55470D+10  8.47094D-05  5.86529D-07
 f1  8    2 +  f2 32    1 -    47544460.77 C  4.79142D+10  1.58888D-04  1.10019D-06
                                           B  4.99269D+10  1.65563D-04  1.14641D-06
 f1  9    2 +  f2  1    1 -    47607040.97 C  1.81366D+05  5.99848D-10  4.14807D-12
                                           B  1.89832D+05  6.27850D-10  4.34170D-12
 f1  9    2 +  f2  2    1 -    47600211.02 C  1.15932D+09  3.83543D-06  2.65265D-08
                                           B  1.21354D+09  4.01481D-06  2.77672D-08
 f1  9    2 +  f2  3    1 -    47597544.87 C  8.54571D+08  2.82753D-06  1.95568D-08
                                           B  8.94433D+08  2.95942D-06  2.04690D-08
 f1  9    2 +  f2  4    1 -    47596761.18 C  2.13300D+07  7.05772D-08  4.88161D-10
                                           B  2.23207D+07  7.38550D-08  5.10832D-10
 f1  9    2 +  f2  5    1 -    47590127.89 C  1.23355D+09  4.08272D-06  2.82429D-08
                                           B  1.29051D+09  4.27127D-06  2.95471D-08
 f1  9    2 +  f2  6    1 -    47584387.48 C  1.09474D+10  3.62418D-05  2.50738D-07
                                           B  1.14497D+10  3.79047D-05  2.62243D-07
 f1  9    2 +  f2  7    1 -    47583325.99 C  4.14358D+08  1.37181D-06  9.49105D-09
                                           B  4.32872D+08  1.43311D-06  9.91514D-09
 f1  9    2 +  f2  8    1 -    47580578.73 C  6.53733D+09  2.16456D-05  1.49767D-07
                                           B  6.83696D+09  2.26377D-05  1.56631D-07
 f1  9    2 +  f2  9    1 -    47580073.46 C  4.36767D+08  1.44620D-06  1.00064D-08
                                           B  4.56609D+08  1.51190D-06  1.04610D-08
 f1  9    2 +  f2 10    1 -    47578956.38 C  5.10873D+09  1.69165D-05  1.17050D-07
                                           B  5.34145D+09  1.76871D-05  1.22382D-07
 f1  9    2 +  f2 11    1 -    47575403.04 C  1.01680D+08  3.36743D-07  2.33019D-09
                                           B  1.06123D+08  3.51457D-07  2.43201D-09
 f1  9    2 +  f2 12    1 -    47572835.47 C  3.84510D+09  1.27355D-05  8.81321D-08
                                           B  4.02104D+09  1.33183D-05  9.21647D-08
 f1  9    2 +  f2 13    1 -    47572622.80 C  1.72359D+11  5.70884D-04  3.95063D-06
                                           B  1.80197D+11  5.96845D-04  4.13028D-06
 f1  9    2 +  f2 14    1 -    47569954.37 C  3.03457D+11  1.00522D-03  6.95668D-06
                                           B  3.17206D+11  1.05076D-03  7.27188D-06
 f1  9    2 +  f2 15    1 -    47568945.84 C  1.47285D+10  4.87909D-05  3.37669D-07
                                           B  1.53957D+10  5.10012D-05  3.52966D-07
 f1  9    2 +  f2 16    1 -    47566807.70 C  7.37520D+10  2.44339D-04  1.69108D-06
                                           B  7.70802D+10  2.55366D-04  1.76740D-06
 f1  9    2 +  f2 17    1 -    47566507.65 C  1.09692D+11  3.63412D-04  2.51521D-06
                                           B  1.14645D+11  3.79823D-04  2.62879D-06
 f1  9    2 +  f2 18    1 -    47565759.67 C  3.51374D+09  1.16415D-05  8.05731D-08
                                           B  3.67252D+09  1.21675D-05  8.42139D-08
 f1  9    2 +  f2 19    1 -    47564555.17 C  1.72208D+08  5.70575D-07  3.94916D-09
                                           B  1.79845D+08  5.95880D-07  4.12431D-09
 f1  9    2 +  f2 20    1 -    47561335.47 C  1.32828D+08  4.40158D-07  3.04670D-09
                                           B  1.38708D+08  4.59644D-07  3.18158D-09
 f1  9    2 +  f2 21    1 -    47560952.37 C  7.51800D+10  2.49132D-04  1.72446D-06
                                           B  7.85549D+10  2.60315D-04  1.80188D-06
 f1  9    2 +  f2 22    1 -    47559368.42 C  1.91780D+10  6.35565D-05  4.39946D-07
                                           B  2.00534D+10  6.64574D-05  4.60026D-07
 f1  9    2 +  f2 23    1 -    47558788.46 C  9.01809D+10  2.98869D-04  2.06883D-06
                                           B  9.42458D+10  3.12341D-04  2.16209D-06
 f1  9    2 +  f2 24    1 -    47558246.07 C  1.19368D+12  3.95607D-03  2.73851D-05
                                           B  1.24708D+12  4.13305D-03  2.86102D-05
 f1  9    2 +  f2 25    1 -    47556455.68 C  4.08232D+09  1.35306D-05  9.36661D-08
                                           B  4.29282D+09  1.42283D-05  9.84958D-08
 f1  9    2 +  f2 26    1 -    47554760.64 C  1.34792D+13  4.46790D-02  3.09303D-04
                                           B  1.40804D+13  4.66720D-02  3.23100D-04
 f1  9    2 +  f2 27    1 -    47553100.62 C  8.75814D+11  2.90323D-03  2.00992D-05
                                           B  9.14747D+11  3.03229D-03  2.09927D-05
 f1  9    2 +  f2 28    1 -    47551853.73 C  8.60632D+11  2.85306D-03  1.97523D-05
                                           B  8.98823D+11  2.97966D-03  2.06289D-05
 f1  9    2 +  f2 29    1 -    47551572.35 C  8.67054D+11  2.87438D-03  1.99001D-05
                                           B  9.05449D+11  3.00166D-03  2.07813D-05
 f1  9    2 +  f2 30    1 -    47549434.26 C  3.39946D+10  1.12706D-04  7.80329D-07
                                           B  3.54890D+10  1.17660D-04  8.14631D-07
 f1  9    2 +  f2 31    1 -    47548313.61 C  1.85922D+12  6.16438D-03  4.26805D-05
                                           B  1.94158D+12  6.43744D-03  4.45711D-05
 f1  9    2 +  f2 32    1 -    47546381.30 C  1.27228D+10  4.21866D-05  2.92101D-07
                                           B  1.32788D+10  4.40304D-05  3.04868D-07
 f1 10    2 +  f2  1    1 -    47607273.68 C  4.21941D+05  1.39551D-09  9.65017D-12
                                           B  4.42193D+05  1.46249D-09  1.01134D-11
 f1 10    2 +  f2  2    1 -    47600443.73 C  7.58498D+08  2.50934D-06  1.73550D-08
                                           B  7.94526D+08  2.62854D-06  1.81794D-08
 f1 10    2 +  f2  3    1 -    47597777.58 C  6.60467D+08  2.18527D-06  1.51145D-08
                                           B  6.91618D+08  2.28834D-06  1.58274D-08
 f1 10    2 +  f2  4    1 -    47596993.90 C  7.14994D+06  2.36576D-08  1.63632D-10
                                           B  7.47689D+06  2.47394D-08  1.71114D-10
 f1 10    2 +  f2  5    1 -    47590360.60 C  4.89284D+08  1.61939D-06  1.12023D-08
                                           B  5.11908D+08  1.69427D-06  1.17203D-08
 f1 10    2 +  f2  6    1 -    47584620.19 C  5.56045D+08  1.84079D-06  1.27354D-08
                                           B  5.80853D+08  1.92292D-06  1.33036D-08
 f1 10    2 +  f2  7    1 -    47583558.70 C  9.38215D+08  3.10611D-06  2.14899D-08
                                           B  9.84734D+08  3.26011D-06  2.25555D-08
 f1 10    2 +  f2  8    1 -    47580811.44 C  7.71603D+08  2.55481D-06  1.76767D-08
                                           B  8.07441D+08  2.67347D-06  1.84977D-08
 f1 10    2 +  f2  9    1 -    47580306.17 C  8.39021D+06  2.77809D-08  1.92218D-10
                                           B  8.86069D+06  2.93387D-08  2.02997D-10
 f1 10    2 +  f2 10    1 -    47579189.10 C  2.79904D+07  9.26837D-08  6.41301D-10
                                           B  2.95141D+07  9.77290D-08  6.76211D-10
 f1 10    2 +  f2 11    1 -    47575635.76 C  2.11142D+09  6.99252D-06  4.83865D-08
                                           B  2.21066D+09  7.32116D-06  5.06607D-08
 f1 10    2 +  f2 12    1 -    47573068.18 C  2.18833D+10  7.24801D-05  5.01572D-07
                                           B  2.28656D+10  7.57334D-05  5.24085D-07
 f1 10    2 +  f2 13    1 -    47572855.51 C  2.62637D+09  8.69893D-06  6.01980D-08
                                           B  2.74124D+09  9.07937D-06  6.28308D-08
 f1 10    2 +  f2 14    1 -    47570187.08 C  5.67462D+10  1.87973D-04  1.30087D-06
                                           B  5.93160D+10  1.96485D-04  1.35979D-06
 f1 10    2 +  f2 15    1 -    47569178.56 C  2.83376D+10  9.38728D-05  6.49666D-07
                                           B  2.96244D+10  9.81355D-05  6.79166D-07
 f1 10    2 +  f2 16    1 -    47567040.41 C  7.15202D+07  2.36943D-07  1.63989D-09
                                           B  7.50921D+07  2.48777D-07  1.72179D-09
 f1 10    2 +  f2 17    1 -    47566740.36 C  5.63468D+09  1.86677D-05  1.29200D-07
                                           B  5.88736D+09  1.95048D-05  1.34994D-07
 f1 10    2 +  f2 18    1 -    47565992.38 C  6.09902D+09  2.02067D-05  1.39854D-07
                                           B  6.37198D+09  2.11110D-05  1.46113D-07
 f1 10    2 +  f2 19    1 -    47564787.89 C  1.24699D+09  4.13161D-06  2.85963D-08
                                           B  1.30165D+09  4.31272D-06  2.98498D-08
 f1 10    2 +  f2 20    1 -    47561568.18 C  4.71968D+06  1.56397D-08  1.08255D-10
                                           B  4.85935D+06  1.61025D-08  1.11458D-10
 f1 10    2 +  f2 21    1 -    47561185.08 C  2.64301D+10  8.75833D-05  6.06240D-07
                                           B  2.76185D+10  9.15213D-05  6.33498D-07
 f1 10    2 +  f2 22    1 -    47559601.13 C  7.47777D+09  2.47813D-05  1.71538D-07
                                           B  7.85742D+09  2.60394D-05  1.80247D-07
 f1 10    2 +  f2 23    1 -    47559021.17 C  2.84582D+07  9.43126D-08  6.52849D-10
                                           B  3.17053D+07  1.05074D-07  7.27338D-10
 f1 10    2 +  f2 24    1 -    47558478.79 C  4.91767D+10  1.62979D-04  1.12818D-06
                                           B  5.14324D+10  1.70455D-04  1.17993D-06
 f1 10    2 +  f2 25    1 -    47556688.39 C  3.33955D+11  1.10686D-03  7.66225D-06
                                           B  3.50011D+11  1.16007D-03  8.03063D-06
 f1 10    2 +  f2 26    1 -    47554993.35 C  1.09401D+10  3.62623D-05  2.51035D-07
                                           B  1.15010D+10  3.81217D-05  2.63907D-07
 f1 10    2 +  f2 27    1 -    47553333.34 C  5.55337D+10  1.84087D-04  1.27443D-06
                                           B  5.81281D+10  1.92687D-04  1.33397D-06
 f1 10    2 +  f2 28    1 -    47552086.44 C  1.23628D+12  4.09832D-03  2.83734D-05
                                           B  1.29194D+12  4.28282D-03  2.96507D-05
 f1 10    2 +  f2 29    1 -    47551805.06 C  3.33836D+12  1.10669D-02  7.66187D-05
                                           B  3.48851D+12  1.15647D-02  8.00649D-05
 f1 10    2 +  f2 30    1 -    47549666.97 C  1.30371D+11  4.32229D-04  2.99256D-06
                                           B  1.36028D+11  4.50985D-04  3.12241D-06
 f1 10    2 +  f2 31    1 -    47548546.32 C  4.45449D+10  1.47690D-04  1.02256D-06
                                           B  4.65802D+10  1.54438D-04  1.06928D-06
 f1 10    2 +  f2 32    1 -    47546614.01 C  6.99714D+10  2.32011D-04  1.60644D-06
                                           B  7.31313D+10  2.42489D-04  1.67899D-06
 f1 11    2 +  f2  1    1 -    47607531.75 C  2.05585D+05  6.79937D-10  4.70185D-12
                                           B  2.15444D+05  7.12544D-10  4.92733D-12
 f1 11    2 +  f2  2    1 -    47600701.81 C  2.22250D+06  7.35265D-09  5.08518D-11
                                           B  2.30476D+06  7.62478D-09  5.27339D-11
 f1 11    2 +  f2  3    1 -    47598035.66 C  7.45742D+08  2.46739D-06  1.70657D-08
                                           B  7.80176D+08  2.58132D-06  1.78537D-08
 f1 11    2 +  f2  4    1 -    47597251.97 C  3.13772D+06  1.03819D-08  7.18079D-11
                                           B  3.28585D+06  1.08720D-08  7.51978D-11
 f1 11    2 +  f2  5    1 -    47590618.67 C  4.33459D+07  1.43461D-07  9.92401D-10
                                           B  4.53456D+07  1.50079D-07  1.03818D-09
 f1 11    2 +  f2  6    1 -    47584878.26 C  4.26469D+09  1.41181D-05  9.76751D-08
                                           B  4.46215D+09  1.47718D-05  1.02197D-07
 f1 11    2 +  f2  7    1 -    47583816.77 C  5.55768D+09  1.83994D-05  1.27297D-07
                                           B  5.81804D+09  1.92613D-05  1.33261D-07
 f1 11    2 +  f2  8    1 -    47581069.51 C  4.17741D+09  1.38314D-05  9.56991D-08
                                           B  4.36803D+09  1.44625D-05  1.00066D-07
 f1 11    2 +  f2  9    1 -    47580564.24 C  2.92444D+09  9.68302D-06  6.69972D-08
                                           B  3.05928D+09  1.01295D-05  7.00864D-08
 f1 11    2 +  f2 10    1 -    47579447.17 C  2.77483D+08  9.18810D-07  6.35744D-09
                                           B  2.90651D+08  9.62413D-07  6.65913D-09
 f1 11    2 +  f2 11    1 -    47575893.83 C  8.01626D+07  2.65476D-07  1.83702D-09
                                           B  8.34473D+07  2.76354D-07  1.91230D-09
 f1 11    2 +  f2 12    1 -    47573326.25 C  1.42623D+10  4.72379D-05  3.26891D-07
                                           B  1.49045D+10  4.93649D-05  3.41610D-07
 f1 11    2 +  f2 13    1 -    47573113.59 C  1.11772D+11  3.70200D-04  2.56183D-06
                                           B  1.16834D+11  3.86966D-04  2.67785D-06
 f1 11    2 +  f2 14    1 -    47570445.16 C  7.49034D+10  2.48116D-04  1.71709D-06
                                           B  7.83003D+10  2.59368D-04  1.79496D-06
 f1 11    2 +  f2 15    1 -    47569436.63 C  1.92360D+10  6.37217D-05  4.40997D-07
                                           B  2.01053D+10  6.66013D-05  4.60925D-07
 f1 11    2 +  f2 16    1 -    47567298.49 C  4.07812D+09  1.35105D-05  9.35058D-08
                                           B  4.26405D+09  1.41264D-05  9.77688D-08
 f1 11    2 +  f2 17    1 -    47566998.43 C  3.64117D+08  1.20631D-06  8.34887D-09
                                           B  3.80314D+08  1.25997D-06  8.72024D-09
 f1 11    2 +  f2 18    1 -    47566250.46 C  4.18069D+09  1.38509D-05  9.58637D-08
                                           B  4.37057D+09  1.44800D-05  1.00218D-07
 f1 11    2 +  f2 19    1 -    47565045.96 C  3.52100D+09  1.16659D-05  8.07432D-08
                                           B  3.68138D+09  1.21973D-05  8.44210D-08
 f1 11    2 +  f2 20    1 -    47561826.25 C  5.33606D+08  1.76820D-06  1.22391D-08
                                           B  5.57124D+08  1.84613D-06  1.27785D-08
 f1 11    2 +  f2 21    1 -    47561443.15 C  5.68224D+09  1.88294D-05  1.30334D-07
                                           B  5.93721D+09  1.96744D-05  1.36182D-07
 f1 11    2 +  f2 22    1 -    47559859.20 C  3.25394D+08  1.07834D-06  7.46433D-09
                                           B  3.45663D+08  1.14551D-06  7.92928D-09
 f1 11    2 +  f2 23    1 -    47559279.24 C  7.21136D+08  2.38987D-06  1.65430D-08
                                           B  7.59448D+08  2.51684D-06  1.74219D-08
 f1 11    2 +  f2 24    1 -    47558736.86 C  1.69112D+09  5.60457D-06  3.87961D-08
                                           B  1.77307D+09  5.87615D-06  4.06760D-08
 f1 11    2 +  f2 25    1 -    47556946.47 C  4.64269D+11  1.53876D-03  1.06520D-05
                                           B  4.84228D+11  1.60491D-03  1.11099D-05
 f1 11    2 +  f2 26    1 -    47555251.42 C  3.20449D+12  1.06216D-02  7.35303D-05
                                           B  3.34837D+12  1.10985D-02  7.68320D-05
 f1 11    2 +  f2 27    1 -    47553591.41 C  1.88020D+11  6.23253D-04  4.31476D-06
                                           B  1.96538D+11  6.51490D-04  4.51024D-06
 f1 11    2 +  f2 28    1 -    47552344.51 C  7.60939D+08  2.52251D-06  1.74637D-08
                                           B  8.04163D+08  2.66580D-06  1.84557D-08
 f1 11    2 +  f2 29    1 -    47552063.13 C  8.61853D+10  2.85708D-04  1.97801D-06
                                           B  8.98694D+10  2.97921D-04  2.06256D-06
 f1 11    2 +  f2 30    1 -    47549925.04 C  6.19331D+10  2.05329D-04  1.42160D-06
                                           B  6.47418D+10  2.14641D-04  1.48607D-06
 f1 11    2 +  f2 31    1 -    47548804.39 C  3.61017D+11  1.19695D-03  8.28729D-06
                                           B  3.77144D+11  1.25042D-03  8.65749D-06
 f1 11    2 +  f2 32    1 -    47546872.08 C  8.39117D+08  2.78232D-06  1.92646D-08
                                           B  8.80435D+08  2.91932D-06  2.02132D-08
 f1 12    2 +  f2  1    1 -    47617069.06 C  1.32573D+05  4.38285D-10  3.03019D-12
                                           B  1.38854D+05  4.59051D-10  3.17376D-12
 f1 12    2 +  f2  2    1 -    47610239.11 C  1.06490D+06  3.52157D-09  2.43507D-11
                                           B  1.11511D+06  3.68760D-09  2.54987D-11
 f1 12    2 +  f2  3    1 -    47607572.96 C  1.74231D+07  5.76238D-08  3.98475D-10
                                           B  1.82418D+07  6.03313D-08  4.17198D-10
 f1 12    2 +  f2  4    1 -    47606789.27 C  3.87177D+07  1.28056D-07  8.85535D-10
                                           B  4.05352D+07  1.34067D-07  9.27105D-10
 f1 12    2 +  f2  5    1 -    47600155.98 C  3.80308D+05  1.25819D-09  8.70188D-12
                                           B  3.98076D+05  1.31697D-09  9.10843D-12
 f1 12    2 +  f2  6    1 -    47594415.57 C  3.59938D+06  1.19109D-08  8.23878D-11
                                           B  3.76688D+06  1.24651D-08  8.62218D-11
 f1 12    2 +  f2  7    1 -    47593354.08 C  1.18942D+09  3.93612D-06  2.72269D-08
                                           B  1.24453D+09  4.11851D-06  2.84885D-08
 f1 12    2 +  f2  8    1 -    47590606.82 C  4.94523D+08  1.63671D-06  1.13221D-08
                                           B  5.17380D+08  1.71236D-06  1.18454D-08
 f1 12    2 +  f2  9    1 -    47590101.54 C  5.32169D+07  1.76134D-07  1.21844D-09
                                           B  5.56755D+07  1.84272D-07  1.27473D-09
 f1 12    2 +  f2 10    1 -    47588984.47 C  1.00349D+09  3.32145D-06  2.29772D-08
                                           B  1.04980D+09  3.47473D-06  2.40376D-08
 f1 12    2 +  f2 11    1 -    47585431.13 C  2.14025D+08  7.08508D-07  4.90169D-09
                                           B  2.23873D+08  7.41109D-07  5.12724D-09
 f1 12    2 +  f2 12    1 -    47582863.56 C  5.55409D+08  1.83882D-06  1.27223D-08
                                           B  5.80889D+08  1.92318D-06  1.33059D-08
 f1 12    2 +  f2 13    1 -    47582650.89 C  1.77287D+09  5.86959D-06  4.06102D-08
                                           B  1.85419D+09  6.13883D-06  4.24729D-08
 f1 12    2 +  f2 14    1 -    47579982.46 C  2.24374D+07  7.42937D-08  5.14048D-10
                                           B  2.34634D+07  7.76910D-08  5.37554D-10
 f1 12    2 +  f2 15    1 -    47578973.93 C  8.13561D+08  2.69394D-06  1.86401D-08
                                           B  8.50748D+08  2.81707D-06  1.94921D-08
 f1 12    2 +  f2 16    1 -    47576835.79 C  2.85944D+08  9.46930D-07  6.55236D-09
                                           B  2.98983D+08  9.90108D-07  6.85114D-09
 f1 12    2 +  f2 17    1 -    47576535.74 C  3.06242D+09  1.01416D-05  7.01762D-08
                                           B  3.20210D+09  1.06042D-05  7.33769D-08
 f1 12    2 +  f2 18    1 -    47575787.76 C  2.17218D+08  7.19369D-07  4.97785D-09
                                           B  2.27120D+08  7.52163D-07  5.20477D-09
 f1 12    2 +  f2 19    1 -    47574583.26 C  2.05453D+09  6.80441D-06  4.70859D-08
                                           B  2.14804D+09  7.11411D-06  4.92290D-08
 f1 12    2 +  f2 20    1 -    47571363.56 C  3.40704D+08  1.12853D-06  7.80986D-09
                                           B  3.56162D+08  1.17973D-06  8.16421D-09
 f1 12    2 +  f2 21    1 -    47570980.46 C  1.49393D+08  4.94852D-07  3.42459D-09
                                           B  1.56175D+08  5.17314D-07  3.58004D-09
 f1 12    2 +  f2 22    1 -    47569396.51 C  2.20180D+10  7.29373D-05  5.04775D-07
                                           B  2.30152D+10  7.62407D-05  5.27636D-07
 f1 12    2 +  f2 23    1 -    47568816.55 C  2.83010D+09  9.37531D-06  6.48842D-08
                                           B  2.95823D+09  9.79974D-06  6.78215D-08
 f1 12    2 +  f2 24    1 -    47568274.16 C  4.84144D+10  1.60386D-04  1.11001D-06
                                           B  5.06047D+10  1.67642D-04  1.16022D-06
 f1 12    2 +  f2 25    1 -    47566483.77 C  6.98735D+10  2.31493D-04  1.60218D-06
                                           B  7.30290D+10  2.41947D-04  1.67454D-06
 f1 12    2 +  f2 26    1 -    47564788.73 C  2.90457D+09  9.62363D-06  6.66084D-08
                                           B  3.03566D+09  1.00580D-05  6.96146D-08
 f1 12    2 +  f2 27    1 -    47563128.71 C  1.13280D+08  3.75353D-07  2.59803D-09
                                           B  1.18372D+08  3.92227D-07  2.71483D-09
 f1 12    2 +  f2 28    1 -    47561881.82 C  5.31470D+09  1.76112D-05  1.21900D-07
                                           B  5.55366D+09  1.84030D-05  1.27381D-07
 f1 12    2 +  f2 29    1 -    47561600.43 C  9.36665D+08  3.10384D-06  2.14842D-08
                                           B  9.78798D+08  3.24346D-06  2.24506D-08
 f1 12    2 +  f2 30    1 -    47559462.35 C  1.81457D+09  6.01352D-06  4.16263D-08
                                           B  1.89596D+09  6.28322D-06  4.34932D-08
 f1 12    2 +  f2 31    1 -    47558341.70 C  3.61932D+09  1.19950D-05  8.30329D-08
                                           B  3.78134D+09  1.25320D-05  8.67500D-08
 f1 12    2 +  f2 32    1 -    47556409.39 C  2.82518D+09  9.36388D-06  6.48220D-08
                                           B  2.95145D+09  9.78239D-06  6.77191D-08
 f1 13    2 +  f2  1    1 -    47622322.88 C  1.95774D+08  6.47086D-07  4.47329D-09
                                           B  2.04697D+08  6.76580D-07  4.67718D-09
 f1 13    2 +  f2  2    1 -    47615492.93 C  2.42163D+06  8.00643D-09  5.53562D-11
                                           B  2.51718D+06  8.32232D-09  5.75403D-11
 f1 13    2 +  f2  3    1 -    47612826.78 C  3.78122D+04  1.25029D-10  8.64497D-13
                                           B  4.05810D+04  1.34185D-10  9.27800D-13
 f1 13    2 +  f2  4    1 -    47612043.09 C  6.73565D+06  2.22727D-08  1.54004D-10
                                           B  7.03476D+06  2.32618D-08  1.60843D-10
 f1 13    2 +  f2  5    1 -    47605409.80 C  2.84615D+07  9.41396D-08  6.51016D-10
                                           B  2.96816D+07  9.81753D-08  6.78924D-10
 f1 13    2 +  f2  6    1 -    47599669.39 C  1.25462D+04  4.15080D-11  2.87080D-13
                                           B  1.30274D+04  4.31000D-11  2.98091D-13
 f1 13    2 +  f2  7    1 -    47598607.90 C  3.23204D+06  1.06934D-08  7.39601D-11
                                           B  3.37678D+06  1.11723D-08  7.72723D-11
 f1 13    2 +  f2  8    1 -    47595860.64 C  7.34685D+06  2.43103D-08  1.68150D-10
                                           B  7.67784D+06  2.54055D-08  1.75726D-10
 f1 13    2 +  f2  9    1 -    47595355.36 C  1.70232D+07  5.63301D-08  3.89629D-10
                                           B  1.78124D+07  5.89414D-08  4.07691D-10
 f1 13    2 +  f2 10    1 -    47594238.29 C  4.56359D+06  1.51017D-08  1.04459D-10
                                           B  4.76910D+06  1.57818D-08  1.09163D-10
 f1 13    2 +  f2 11    1 -    47590684.95 C  2.89980D+06  9.59736D-09  6.63904D-11
                                           B  3.02641D+06  1.00164D-08  6.92891D-11
 f1 13    2 +  f2 12    1 -    47588117.38 C  3.03168D-01  1.00349D-15  6.94210D-18
                                           B  1.44783D+00  4.79235D-15  3.31532D-17
 f1 13    2 +  f2 13    1 -    47587904.71 C  5.06849D+04  1.67769D-10  1.16063D-12
                                           B  5.31029D+04  1.75773D-10  1.21599D-12
 f1 13    2 +  f2 14    1 -    47585236.28 C  6.87019D+04  2.27432D-10  1.57346D-12
                                           B  7.13946D+04  2.36346D-10  1.63513D-12
 f1 13    2 +  f2 15    1 -    47584227.75 C  1.45776D+06  4.82602D-09  3.33889D-11
                                           B  1.52352D+06  5.04370D-09  3.48949D-11
 f1 13    2 +  f2 16    1 -    47582089.61 C  4.13384D+06  1.36866D-08  9.46948D-11
                                           B  4.30782D+06  1.42626D-08  9.86803D-11
 f1 13    2 +  f2 17    1 -    47581789.56 C  3.00186D+04  9.93887D-11  6.87657D-13
                                           B  3.11277D+04  1.03061D-10  7.13064D-13
 f1 13    2 +  f2 18    1 -    47581041.58 C  7.44965D+05  2.46658D-09  1.70662D-11
                                           B  7.80551D+05  2.58441D-09  1.78814D-11
 f1 13    2 +  f2 19    1 -    47579837.08 C  5.45493D+05  1.80622D-09  1.24975D-11
                                           B  5.69076D+05  1.88431D-09  1.30378D-11
 f1 13    2 +  f2 20    1 -    47576617.38 C  1.71199D+06  5.66948D-09  3.92306D-11
                                           B  1.78475D+06  5.91040D-09  4.08977D-11
 f1 13    2 +  f2 21    1 -    47576234.28 C  5.54117D+05  1.83506D-09  1.26980D-11
                                           B  5.79520D+05  1.91918D-09  1.32801D-11
 f1 13    2 +  f2 22    1 -    47574650.33 C  1.89040D+05  6.26082D-10  4.33242D-12
                                           B  1.97489D+05  6.54063D-10  4.52605D-12
 f1 13    2 +  f2 23    1 -    47574070.37 C  3.70408D+06  1.22678D-08  8.48931D-11
                                           B  3.86358D+06  1.27961D-08  8.85487D-11
 f1 13    2 +  f2 24    1 -    47573527.98 C  1.26806D+05  4.19986D-10  2.90633D-12
                                           B  1.31794D+05  4.36508D-10  3.02066D-12
 f1 13    2 +  f2 25    1 -    47571737.59 C  5.39830D+05  1.78808D-09  1.23741D-11
                                           B  5.62784D+05  1.86411D-09  1.29002D-11
 f1 13    2 +  f2 26    1 -    47570042.55 C  1.18413D+05  3.92247D-10  2.71458D-12
                                           B  1.23660D+05  4.09629D-10  2.83487D-12
 f1 13    2 +  f2 27    1 -    47568382.53 C  3.81560D+05  1.26402D-09  8.74806D-12
                                           B  3.97746D+05  1.31764D-09  9.11913D-12
 f1 13    2 +  f2 28    1 -    47567135.64 C  4.22318D+04  1.39912D-10  9.68328D-13
                                           B  4.41252D+04  1.46184D-10  1.01174D-12
 f1 13    2 +  f2 29    1 -    47566854.25 C  1.22706D+05  4.06522D-10  2.81355D-12
                                           B  1.28046D+05  4.24214D-10  2.93600D-12
 f1 13    2 +  f2 30    1 -    47564716.17 C  3.71993D+06  1.23252D-08  8.53067D-11
                                           B  3.88313D+06  1.28659D-08  8.90494D-11
 f1 13    2 +  f2 31    1 -    47563595.52 C  5.71629D+05  1.89405D-09  1.31097D-11
                                           B  5.96633D+05  1.97690D-09  1.36832D-11
 f1 13    2 +  f2 32    1 -    47561663.21 C  2.37599D+07  7.87334D-08  5.44976D-10
                                           B  2.47954D+07  8.21647D-08  5.68727D-10
 f1 14    2 +  f2  1    1 -    47623946.70 C  4.22525D+08  1.39646D-06  9.65337D-09
                                           B  4.43032D+08  1.46424D-06  1.01219D-08
 f1 14    2 +  f2  2    1 -    47617116.75 C  1.12192D+09  3.70906D-06  2.56434D-08
                                           B  1.17479D+09  3.88384D-06  2.68518D-08
 f1 14    2 +  f2  3    1 -    47614450.60 C  4.49493D+08  1.48619D-06  1.02757D-08
                                           B  4.70963D+08  1.55717D-06  1.07665D-08
 f1 14    2 +  f2  4    1 -    47613666.91 C  1.30722D+06  4.32227D-09  2.98852D-11
                                           B  1.34090D+06  4.43365D-09  3.06553D-11
 f1 14    2 +  f2  5    1 -    47607033.61 C  3.06755D+09  1.01456D-05  7.01587D-08
                                           B  3.21151D+09  1.06217D-05  7.34514D-08
 f1 14    2 +  f2  6    1 -    47601293.21 C  2.44949D+06  8.10337D-09  5.60432D-11
                                           B  2.55649D+06  8.45735D-09  5.84913D-11
 f1 14    2 +  f2  7    1 -    47600231.72 C  8.74212D+05  2.89219D-09  2.00029D-11
                                           B  9.20492D+05  3.04530D-09  2.10618D-11
 f1 14    2 +  f2  8    1 -    47597484.46 C  1.56217D+06  5.16879D-09  3.57503D-11
                                           B  1.63482D+06  5.40917D-09  3.74130D-11
 f1 14    2 +  f2  9    1 -    47596979.18 C  7.60912D+08  2.51770D-06  1.74140D-08
                                           B  7.96331D+08  2.63489D-06  1.82246D-08
 f1 14    2 +  f2 10    1 -    47595862.11 C  1.16544D+07  3.85636D-08  2.66738D-10
                                           B  1.21932D+07  4.03467D-08  2.79071D-10
 f1 14    2 +  f2 11    1 -    47592308.77 C  4.40778D+07  1.45873D-07  1.00905D-09
                                           B  4.60980D+07  1.52559D-07  1.05530D-09
 f1 14    2 +  f2 12    1 -    47589741.19 C  1.51205D+08  5.00458D-07  3.46202D-09
                                           B  1.58182D+08  5.23549D-07  3.62176D-09
 f1 14    2 +  f2 13    1 -    47589528.53 C  3.95386D+07  1.30866D-07  9.05296D-10
                                           B  4.13628D+07  1.36903D-07  9.47063D-10
 f1 14    2 +  f2 14    1 -    47586860.10 C  2.30486D+07  7.62954D-08  5.27821D-10
                                           B  2.41083D+07  7.98031D-08  5.52088D-10
 f1 14    2 +  f2 15    1 -    47585851.57 C  4.76533D+07  1.57748D-07  1.09135D-09
                                           B  4.98531D+07  1.65031D-07  1.14173D-09
 f1 14    2 +  f2 16    1 -    47583713.43 C  8.67417D+08  2.87170D-06  1.98681D-08
                                           B  9.07286D+08  3.00369D-06  2.07813D-08
 f1 14    2 +  f2 17    1 -    47583413.37 C  1.39319D+07  4.61241D-08  3.19116D-10
                                           B  1.45690D+07  4.82333D-08  3.33708D-10
 f1 14    2 +  f2 18    1 -    47582665.40 C  2.36964D+08  7.84537D-07  5.42800D-09
                                           B  2.47817D+08  8.20467D-07  5.67659D-09
 f1 14    2 +  f2 19    1 -    47581460.90 C  4.63091D+05  1.53327D-09  1.06086D-11
                                           B  4.83281D+05  1.60012D-09  1.10711D-11
 f1 14    2 +  f2 20    1 -    47578241.19 C  9.96157D+07  3.29867D-07  2.28248D-09
                                           B  1.04175D+08  3.44965D-07  2.38694D-09
 f1 14    2 +  f2 21    1 -    47577858.10 C  1.28054D+07  4.24044D-08  2.93415D-10
                                           B  1.33878D+07  4.43330D-08  3.06760D-10
 f1 14    2 +  f2 22    1 -    47576274.14 C  1.17901D+07  3.90451D-08  2.70179D-10
                                           B  1.23276D+07  4.08249D-08  2.82495D-10
 f1 14    2 +  f2 23    1 -    47575694.18 C  1.43158D+08  4.74104D-07  3.28068D-09
                                           B  1.49677D+08  4.95692D-07  3.43006D-09
 f1 14    2 +  f2 24    1 -    47575151.80 C  5.76860D+07  1.91046D-07  1.32200D-09
                                           B  6.03092D+07  1.99734D-07  1.38212D-09
 f1 14    2 +  f2 25    1 -    47573361.41 C  3.07695D+07  1.01911D-07  7.05233D-10
                                           B  3.21686D+07  1.06545D-07  7.37300D-10
 f1 14    2 +  f2 26    1 -    47571666.36 C  3.03998D+05  1.00694D-09  6.96834D-12
                                           B  3.18044D+05  1.05346D-09  7.29029D-12
 f1 14    2 +  f2 27    1 -    47570006.35 C  3.65518D+07  1.21079D-07  8.37939D-10
                                           B  3.82102D+07  1.26573D-07  8.75957D-10
 f1 14    2 +  f2 28    1 -    47568759.46 C  1.17243D+05  3.88394D-10  2.68798D-12
                                           B  1.22357D+05  4.05335D-10  2.80523D-12
 f1 14    2 +  f2 29    1 -    47568478.07 C  8.44738D+06  2.79841D-08  1.93672D-10
                                           B  8.83013D+06  2.92520D-08  2.02448D-10
 f1 14    2 +  f2 30    1 -    47566339.99 C  3.22604D+07  1.06880D-07  7.39731D-10
                                           B  3.37189D+07  1.11713D-07  7.73175D-10
 f1 14    2 +  f2 31    1 -    47565219.34 C  9.20165D+05  3.04870D-09  2.11009D-11
                                           B  9.61675D+05  3.18623D-09  2.20528D-11
 f1 14    2 +  f2 32    1 -    47563287.03 C  4.34571D+08  1.43994D-06  9.96664D-09
                                           B  4.54133D+08  1.50476D-06  1.04153D-08
 f1 15    2 +  f2  1    1 -    47627895.60 C  5.87465D+11  1.94128D-03  1.34184D-05
                                           B  6.15860D+11  2.03511D-03  1.40670D-05
 f1 15    2 +  f2  2    1 -    47621065.65 C  9.69921D+10  3.20602D-04  2.21637D-06
                                           B  1.01699D+11  3.36161D-04  2.32393D-06
 f1 15    2 +  f2  3    1 -    47618399.50 C  5.50904D+10  1.82119D-04  1.25909D-06
                                           B  5.77388D+10  1.90874D-04  1.31961D-06
 f1 15    2 +  f2  4    1 -    47617615.81 C  1.92104D+09  6.35079D-06  4.39072D-08
                                           B  2.00611D+09  6.63206D-06  4.58518D-08
 f1 15    2 +  f2  5    1 -    47610982.52 C  9.01539D+10  2.98125D-04  2.06142D-06
                                           B  9.45144D+10  3.12544D-04  2.16113D-06
 f1 15    2 +  f2  6    1 -    47605242.11 C  6.56678D+06  2.17205D-08  1.50207D-10
                                           B  6.85196D+06  2.26638D-08  1.56731D-10
 f1 15    2 +  f2  7    1 -    47604180.62 C  3.52417D+09  1.16572D-05  8.06167D-08
                                           B  3.69068D+09  1.22080D-05  8.44257D-08
 f1 15    2 +  f2  8    1 -    47601433.36 C  1.00947D+10  3.33950D-05  2.30960D-07
                                           B  1.05789D+10  3.49969D-05  2.42039D-07
 f1 15    2 +  f2  9    1 -    47600928.08 C  1.67624D+11  5.54541D-04  3.83525D-06
                                           B  1.75674D+11  5.81171D-04  4.01942D-06
 f1 15    2 +  f2 10    1 -    47599811.01 C  5.78013D+09  1.91230D-05  1.32259D-07
                                           B  6.05716D+09  2.00395D-05  1.38598D-07
 f1 15    2 +  f2 11    1 -    47596257.67 C  8.87764D+08  2.93751D-06  2.03181D-08
                                           B  9.31835D+08  3.08334D-06  2.13267D-08
 f1 15    2 +  f2 12    1 -    47593690.10 C  4.97572D+09  1.64659D-05  1.13897D-07
                                           B  5.21367D+09  1.72533D-05  1.19344D-07
 f1 15    2 +  f2 13    1 -    47593477.43 C  1.68339D+09  5.57081D-06  3.85342D-08
                                           B  1.76414D+09  5.83803D-06  4.03826D-08
 f1 15    2 +  f2 14    1 -    47590809.00 C  2.82883D+09  9.36242D-06  6.47651D-08
                                           B  2.96515D+09  9.81360D-06  6.78861D-08
 f1 15    2 +  f2 15    1 -    47589800.47 C  3.61720D+09  1.19722D-05  8.28198D-08
                                           B  3.78938D+09  1.25421D-05  8.67622D-08
 f1 15    2 +  f2 16    1 -    47587662.33 C  3.37261D+10  1.11636D-04  7.72300D-07
                                           B  3.53511D+10  1.17015D-04  8.09513D-07
 f1 15    2 +  f2 17    1 -    47587362.28 C  2.48668D+09  8.23122D-06  5.69440D-08
                                           B  2.60723D+09  8.63026D-06  5.97046D-08
 f1 15    2 +  f2 18    1 -    47586614.30 C  1.71789D+10  5.68661D-05  3.93409D-07
                                           B  1.80048D+10  5.95999D-05  4.12322D-07
 f1 15    2 +  f2 19    1 -    47585409.80 C  3.05543D+09  1.01147D-05  6.99768D-08
                                           B  3.20117D+09  1.05972D-05  7.33147D-08
 f1 15    2 +  f2 20    1 -    47582190.10 C  1.00076D+10  3.31338D-05  2.29246D-07
                                           B  1.04889D+10  3.47270D-05  2.40269D-07
 f1 15    2 +  f2 21    1 -    47581807.00 C  3.50141D+09  1.15928D-05  8.02090D-08
                                           B  3.66915D+09  1.21482D-05  8.40515D-08
 f1 15    2 +  f2 22    1 -    47580223.05 C  6.22788D+06  2.06213D-08  1.42680D-10
                                           B  6.48633D+06  2.14770D-08  1.48601D-10
 f1 15    2 +  f2 23    1 -    47579643.09 C  1.21423D+10  4.02055D-05  2.78189D-07
                                           B  1.27255D+10  4.21366D-05  2.91551D-07
 f1 15    2 +  f2 24    1 -    47579100.70 C  8.18161D+09  2.70916D-05  1.87454D-07
                                           B  8.57277D+09  2.83868D-05  1.96416D-07
 f1 15    2 +  f2 25    1 -    47577310.31 C  3.09656D+09  1.02543D-05  7.09550D-08
                                           B  3.24512D+09  1.07463D-05  7.43591D-08
 f1 15    2 +  f2 26    1 -    47575615.27 C  2.27299D+07  7.52760D-08  5.20892D-10
                                           B  2.37551D+07  7.86713D-08  5.44387D-10
 f1 15    2 +  f2 27    1 -    47573955.25 C  2.01642D+09  6.67835D-06  4.62142D-08
                                           B  2.11372D+09  7.00063D-06  4.84444D-08
 f1 15    2 +  f2 28    1 -    47572708.36 C  3.51062D+07  1.16278D-07  8.04663D-10
                                           B  3.68410D+07  1.22023D-07  8.44424D-10
 f1 15    2 +  f2 29    1 -    47572426.97 C  1.63249D+08  5.40714D-07  3.74186D-09
                                           B  1.71121D+08  5.66789D-07  3.92231D-09
 f1 15    2 +  f2 30    1 -    47570288.89 C  5.82565D+08  1.92975D-06  1.33549D-08
                                           B  6.10813D+08  2.02332D-06  1.40025D-08
 f1 15    2 +  f2 31    1 -    47569168.24 C  6.74067D+07  2.23295D-07  1.54536D-09
                                           B  7.07925D+07  2.34511D-07  1.62298D-09
 f1 15    2 +  f2 32    1 -    47567235.93 C  1.28121D+10  4.24455D-05  2.93764D-07
                                           B  1.34322D+10  4.45000D-05  3.07984D-07
 f1 16    2 +  f2  1    1 -    47629616.24 C  1.42979D+11  4.72438D-04  3.26545D-06
                                           B  1.49770D+11  4.94879D-04  3.42056D-06
 f1 16    2 +  f2  2    1 -    47622786.30 C  6.70727D+10  2.21689D-04  1.53252D-06
                                           B  7.02236D+10  2.32103D-04  1.60451D-06
 f1 16    2 +  f2  3    1 -    47620120.15 C  1.08051D+10  3.57172D-05  2.46924D-07
                                           B  1.13230D+10  3.74291D-05  2.58758D-07
 f1 16    2 +  f2  4    1 -    47619336.46 C  7.31861D+09  2.41930D-05  1.67256D-07
                                           B  7.66827D+09  2.53489D-05  1.75247D-07
 f1 16    2 +  f2  5    1 -    47612703.16 C  9.19953D+11  3.04192D-03  2.10330D-05
                                           B  9.63197D+11  3.18491D-03  2.20217D-05
 f1 16    2 +  f2  6    1 -    47606962.75 C  7.83148D+08  2.59018D-06  1.79117D-08
                                           B  8.20085D+08  2.71235D-06  1.87565D-08
 f1 16    2 +  f2  7    1 -    47605901.26 C  6.24482D+08  2.06551D-06  1.42837D-08
                                           B  6.53626D+08  2.16190D-06  1.49503D-08
 f1 16    2 +  f2  8    1 -    47603154.00 C  7.88461D+09  2.60817D-05  1.80375D-07
                                           B  8.24828D+09  2.72847D-05  1.88695D-07
 f1 16    2 +  f2  9    1 -    47602648.73 C  5.23933D+10  1.73317D-04  1.19863D-06
                                           B  5.47811D+10  1.81216D-04  1.25326D-06
 f1 16    2 +  f2 10    1 -    47601531.66 C  1.35045D+10  4.46751D-05  3.08973D-07
                                           B  1.41364D+10  4.67655D-05  3.23430D-07
 f1 16    2 +  f2 11    1 -    47597978.32 C  6.60778D+08  2.18628D-06  1.51214D-08
                                           B  6.91363D+08  2.28748D-06  1.58214D-08
 f1 16    2 +  f2 12    1 -    47595410.74 C  1.75166D+10  5.79626D-05  4.00920D-07
                                           B  1.83257D+10  6.06398D-05  4.19439D-07
 f1 16    2 +  f2 13    1 -    47595198.08 C  2.93028D+09  9.69641D-06  6.70692D-08
                                           B  3.06496D+09  1.01421D-05  7.01518D-08
 f1 16    2 +  f2 14    1 -    47592529.65 C  3.95055D+07  1.30740D-07  9.04367D-10
                                           B  4.15729D+07  1.37581D-07  9.51693D-10
 f1 16    2 +  f2 15    1 -    47591521.12 C  8.00022D+07  2.64771D-07  1.83154D-09
                                           B  8.32923D+07  2.75660D-07  1.90686D-09
 f1 16    2 +  f2 16    1 -    47589382.98 C  1.79924D+10  5.95522D-05  4.11968D-07
                                           B  1.88001D+10  6.22254D-05  4.30460D-07
 f1 16    2 +  f2 17    1 -    47589082.92 C  5.90622D+07  1.95489D-07  1.35236D-09
                                           B  6.16360D+07  2.04008D-07  1.41129D-09
 f1 16    2 +  f2 18    1 -    47588334.95 C  2.54593D+09  8.42700D-06  5.82973D-08
                                           B  2.65933D+09  8.80236D-06  6.08940D-08
 f1 16    2 +  f2 19    1 -    47587130.45 C  2.93267D+07  9.70760D-08  6.71580D-10
                                           B  3.06320D+07  1.01397D-07  7.01472D-10
 f1 16    2 +  f2 20    1 -    47583910.74 C  4.21736D+10  1.39620D-04  9.65971D-07
                                           B  4.41301D+10  1.46098D-04  1.01078D-06
 f1 16    2 +  f2 21    1 -    47583527.64 C  1.21054D+09  4.00769D-06  2.77276D-08
                                           B  1.26481D+09  4.18737D-06  2.89708D-08
 f1 16    2 +  f2 22    1 -    47581943.69 C  7.09661D+10  2.34960D-04  1.62565D-06
                                           B  7.42153D+10  2.45718D-04  1.70008D-06
 f1 16    2 +  f2 23    1 -    47581363.73 C  1.03433D+09  3.42463D-06  2.36948D-08
                                           B  1.07742D+09  3.56729D-06  2.46818D-08
 f1 16    2 +  f2 24    1 -    47580821.35 C  8.27297D+09  2.73921D-05  1.89526D-07
                                           B  8.66063D+09  2.86757D-05  1.98407D-07
 f1 16    2 +  f2 25    1 -    47579030.96 C  3.58118D+09  1.18583D-05  8.20508D-08
                                           B  3.74811D+09  1.24111D-05  8.58754D-08
 f1 16    2 +  f2 26    1 -    47577335.91 C  2.38628D+08  7.90223D-07  5.46796D-09
                                           B  2.49561D+08  8.26426D-07  5.71846D-09
 f1 16    2 +  f2 27    1 -    47575675.90 C  8.69804D+09  2.88058D-05  1.99329D-07
                                           B  9.09927D+09  3.01345D-05  2.08523D-07
 f1 16    2 +  f2 28    1 -    47574429.00 C  2.69349D+07  8.92063D-08  6.17302D-10
                                           B  2.82047D+07  9.34117D-08  6.46403D-10
 f1 16    2 +  f2 29    1 -    47574147.62 C  3.67945D+08  1.21862D-06  8.43283D-09
                                           B  3.85182D+08  1.27571D-06  8.82788D-09
 f1 16    2 +  f2 30    1 -    47572009.53 C  4.53311D+10  1.50148D-04  1.03907D-06
                                           B  4.73816D+10  1.56940D-04  1.08607D-06
 f1 16    2 +  f2 31    1 -    47570888.88 C  7.99774D+08  2.64919D-06  1.83336D-08
                                           B  8.35733D+08  2.76830D-06  1.91579D-08
 f1 16    2 +  f2 32    1 -    47568956.57 C  1.95713D+09  6.48335D-06  4.48695D-08
                                           B  2.05293D+09  6.80070D-06  4.70658D-08
 f1 17    2 +  f2  1    1 -    47632667.19 C  4.49162D+04  1.48396D-10  1.02563D-12
                                           B  4.70482D+04  1.55440D-10  1.07432D-12
 f1 17    2 +  f2  2    1 -    47625837.24 C  6.49869D+07  2.14767D-07  1.48457D-09
                                           B  6.81829D+07  2.25329D-07  1.55758D-09
 f1 17    2 +  f2  3    1 -    47623171.09 C  2.19689D+06  7.26107D-09  5.01947D-11
                                           B  2.30046D+06  7.60336D-09  5.25609D-11
 f1 17    2 +  f2  4    1 -    47622387.41 C  2.18115D+08  7.20928D-07  4.98375D-09
                                           B  2.28719D+08  7.55974D-07  5.22602D-09
 f1 17    2 +  f2  5    1 -    47615754.11 C  3.07602D+06  1.01699D-08  7.03138D-11
                                           B  3.22713D+06  1.06695D-08  7.37679D-11
 f1 17    2 +  f2  6    1 -    47610013.70 C  1.23651D+10  4.08911D-05  2.82753D-07
                                           B  1.29561D+10  4.28454D-05  2.96266D-07
 f1 17    2 +  f2  7    1 -    47608952.21 C  4.88632D+07  1.61597D-07  1.11743D-09
                                           B  5.12889D+07  1.69619D-07  1.17290D-09
 f1 17    2 +  f2  8    1 -    47606204.95 C  1.10152D+08  3.64330D-07  2.51946D-09
                                           B  1.15415D+08  3.81735D-07  2.63982D-09
 f1 17    2 +  f2  9    1 -    47605699.68 C  4.66470D+08  1.54289D-06  1.06697D-08
                                           B  4.88571D+08  1.61599D-06  1.11752D-08
 f1 17    2 +  f2 10    1 -    47604582.61 C  1.42423D+09  4.71097D-06  3.25790D-08
                                           B  1.49215D+09  4.93564D-06  3.41327D-08
 f1 17    2 +  f2 11    1 -    47601029.27 C  1.07710D+08  3.56330D-07  2.46440D-09
                                           B  1.12414D+08  3.71890D-07  2.57202D-09
 f1 17    2 +  f2 12    1 -    47598461.69 C  2.93354D+08  9.70585D-07  6.71300D-09
                                           B  3.07406D+08  1.01708D-06  7.03456D-09
 f1 17    2 +  f2 13    1 -    47598249.02 C  5.44297D+08  1.80087D-06  1.24556D-08
                                           B  5.69670D+08  1.88482D-06  1.30363D-08
 f1 17    2 +  f2 14    1 -    47595580.60 C  1.71798D+09  5.68476D-06  3.93207D-08
                                           B  1.79967D+09  5.95508D-06  4.11905D-08
 f1 17    2 +  f2 15    1 -    47594572.07 C  4.87129D+08  1.61197D-06  1.11500D-08
                                           B  5.09386D+08  1.68562D-06  1.16595D-08
 f1 17    2 +  f2 16    1 -    47592433.92 C  8.72531D+09  2.88757D-05  1.99742D-07
                                           B  9.14173D+09  3.02538D-05  2.09275D-07
 f1 17    2 +  f2 17    1 -    47592133.87 C  1.47894D+11  4.89450D-04  3.38570D-06
                                           B  1.54836D+11  5.12425D-04  3.54463D-06
 f1 17    2 +  f2 18    1 -    47591385.90 C  2.46970D+10  8.17363D-05  5.65408D-07
                                           B  2.58610D+10  8.55886D-05  5.92057D-07
 f1 17    2 +  f2 19    1 -    47590181.40 C  1.53496D+09  5.08031D-06  3.51438D-08
                                           B  1.60559D+09  5.31407D-06  3.67609D-08
 f1 17    2 +  f2 20    1 -    47586961.69 C  6.40130D+09  2.11895D-05  1.46591D-07
                                           B  6.69990D+09  2.21779D-05  1.53429D-07
 f1 17    2 +  f2 21    1 -    47586578.59 C  1.68925D+10  5.59180D-05  3.86850D-07
                                           B  1.76809D+10  5.85280D-05  4.04906D-07
 f1 17    2 +  f2 22    1 -    47584994.64 C  1.84188D+11  6.09747D-04  4.21847D-06
                                           B  1.92796D+11  6.38243D-04  4.41562D-06
 f1 17    2 +  f2 23    1 -    47584414.68 C  2.46832D+11  8.17147D-04  5.65342D-06
                                           B  2.58394D+11  8.55421D-04  5.91822D-06
 f1 17    2 +  f2 24    1 -    47583872.30 C  4.71863D+11  1.56216D-03  1.08079D-05
                                           B  4.93994D+11  1.63542D-03  1.13148D-05
 f1 17    2 +  f2 25    1 -    47582081.90 C  3.56394D+09  1.17997D-05  8.16400D-08
                                           B  3.74042D+09  1.23840D-05  8.56827D-08
 f1 17    2 +  f2 26    1 -    47580386.86 C  9.59470D+09  3.17690D-05  2.19812D-07
                                           B  1.00755D+10  3.33609D-05  2.30826D-07
 f1 17    2 +  f2 27    1 -    47578726.85 C  3.00254D+08  9.94240D-07  6.87945D-09
                                           B  3.16105D+08  1.04673D-06  7.24262D-09
 f1 17    2 +  f2 28    1 -    47577479.95 C  1.71394D+09  5.67571D-06  3.92730D-08
                                           B  1.79223D+09  5.93497D-06  4.10670D-08
 f1 17    2 +  f2 29    1 -    47577198.57 C  1.59224D+11  5.27276D-04  3.64850D-06
                                           B  1.66531D+11  5.51476D-04  3.81595D-06
 f1 17    2 +  f2 30    1 -    47575060.48 C  5.91337D+08  1.95841D-06  1.35519D-08
                                           B  6.18244D+08  2.04753D-06  1.41686D-08
 f1 17    2 +  f2 31    1 -    47573939.83 C  7.01835D+10  2.32447D-04  1.60854D-06
                                           B  7.33546D+10  2.42950D-04  1.68122D-06
 f1 17    2 +  f2 32    1 -    47572007.52 C  5.80243D+09  1.92192D-05  1.33002D-07
                                           B  6.07424D+09  2.01195D-05  1.39233D-07
 f1  1    2 +  f2  1    2 -    47548927.19 C  9.21881D+10  3.05648D-04  2.11620D-06
                                           B  9.61991D+10  3.18946D-04  2.20827D-06
 f1  1    2 +  f2  2    2 -    47545594.25 C  8.71870D+10  2.89107D-04  2.00182D-06
                                           B  9.09021D+10  3.01426D-04  2.08712D-06
 f1  1    2 +  f2  3    2 -    47542500.03 C  7.11570D+10  2.35984D-04  1.63409D-06
                                           B  7.42848D+10  2.46356D-04  1.70592D-06
 f1  1    2 +  f2  4    2 -    47539094.06 C  7.95974D+08  2.64013D-06  1.82831D-08
                                           B  8.31920D+08  2.75936D-06  1.91088D-08
 f1  1    2 +  f2  5    2 -    47537722.79 C  6.45965D+11  2.14269D-03  1.48387D-05
                                           B  6.74190D+11  2.23632D-03  1.54871D-05
 f1  1    2 +  f2  6    2 -    47532216.45 C  9.49688D+11  3.15089D-03  2.18233D-05
                                           B  9.90804D+11  3.28730D-03  2.27681D-05
 f1  1    2 +  f2  7    2 -    47530378.30 C  1.62675D+13  5.39767D-02  3.73861D-04
                                           B  1.69706D+13  5.63095D-02  3.90020D-04
 f1  1    2 +  f2  8    2 -    47530219.86 C  6.03352D+13  2.00198D-01  1.38664D-03
                                           B  6.29438D+13  2.08853D-01  1.44659D-03
 f1  1    2 +  f2  9    2 -    47524237.26 C  1.07771D+11  3.57684D-04  2.47777D-06
                                           B  1.12395D+11  3.73030D-04  2.58407D-06
 f1  1    2 +  f2 10    2 -    47522482.93 C  3.40790D+10  1.13114D-04  7.83598D-07
                                           B  3.55254D+10  1.17915D-04  8.16854D-07
 f1  1    2 +  f2 11    2 -    47519019.36 C  6.76378D+06  2.24534D-08  1.55557D-10
                                           B  6.83388D+06  2.26861D-08  1.57169D-10
 f1  1    2 +  f2 12    2 -    47518000.95 C  3.29760D+08  1.09474D-06  7.58450D-09
                                           B  3.44212D+08  1.14271D-06  7.91690D-09
 f1  1    2 +  f2 13    2 -    47517367.98 C  5.63518D+09  1.87082D-05  1.29615D-07
                                           B  5.87589D+09  1.95073D-05  1.35151D-07
 f1  1    2 +  f2 14    2 -    47514377.25 C  5.56911D+08  1.84911D-06  1.28119D-08
                                           B  5.80094D+08  1.92609D-06  1.33453D-08
 f1  1    2 +  f2 15    2 -    47513909.44 C  5.96320D+09  1.98000D-05  1.37189D-07
                                           B  6.21278D+09  2.06287D-05  1.42931D-07
 f1  1    2 +  f2 16    2 -    47513147.36 C  2.83569D+10  9.41583D-05  6.52410D-07
                                           B  2.95397D+10  9.80858D-05  6.79623D-07
 f1  1    2 +  f2 17    2 -    47511372.26 C  1.84556D+08  6.12858D-07  4.24656D-09
                                           B  1.92340D+08  6.38708D-07  4.42568D-09
 f1  1    2 +  f2 18    2 -    47510709.17 C  1.46513D+11  4.86543D-04  3.37136D-06
                                           B  1.52540D+11  5.06556D-04  3.51004D-06
 f1  1    2 +  f2 19    2 -    47510306.71 C  5.39425D+09  1.79136D-05  1.24128D-07
                                           B  5.61842D+09  1.86581D-05  1.29287D-07
 f1  1    2 +  f2 20    2 -    47508121.98 C  7.80335D+11  2.59163D-03  1.79590D-05
                                           B  8.12419D+11  2.69819D-03  1.86973D-05
 f1  1    2 +  f2 21    2 -    47507731.84 C  2.97401D+10  9.87738D-05  6.84468D-07
                                           B  3.09776D+10  1.02884D-04  7.12949D-07
 f1  1    2 +  f2 22    2 -    47507297.03 C  2.87247D+10  9.54031D-05  6.61116D-07
                                           B  2.98984D+10  9.93012D-05  6.88129D-07
 f1  1    2 +  f2 23    2 -    47507060.22 C  6.80932D+09  2.26160D-05  1.56723D-07
                                           B  7.08595D+09  2.35347D-05  1.63090D-07
 f1  1    2 +  f2 24    2 -    47506039.39 C  1.90758D+09  6.33597D-06  4.39076D-08
                                           B  1.98550D+09  6.59476D-06  4.57010D-08
 f1  1    2 +  f2 25    2 -    47505632.61 C  2.46423D+10  8.18501D-05  5.67218D-07
                                           B  2.56374D+10  8.51554D-05  5.90123D-07
 f1  1    2 +  f2 26    2 -    47505069.93 C  3.42102D+08  1.13633D-06  7.87479D-09
                                           B  3.55243D+08  1.17998D-06  8.17728D-09
 f1  1    2 +  f2 27    2 -    47504723.54 C  3.99196D+09  1.32599D-05  9.18922D-08
                                           B  4.15230D+09  1.37925D-05  9.55833D-08
 f1  1    2 +  f2 28    2 -    47504302.22 C  3.73079D+10  1.23926D-04  8.58827D-07
                                           B  3.88155D+10  1.28934D-04  8.93531D-07
 f1  1    2 +  f2 29    2 -    47503543.88 C  8.25939D+10  2.74362D-04  1.90140D-06
                                           B  8.59007D+10  2.85347D-04  1.97753D-06
 f1  1    2 +  f2 30    2 -    47502815.00 C  7.95196D+10  2.64158D-04  1.83071D-06
                                           B  8.26954D+10  2.74707D-04  1.90382D-06
 f1  1    2 +  f2 31    2 -    47501412.45 C  1.06476D+11  3.53727D-04  2.45153D-06
                                           B  1.10738D+11  3.67883D-04  2.54964D-06
 f1  1    2 +  f2 32    2 -    47500369.04 C  2.19428D+10  7.28998D-05  5.05249D-07
                                           B  2.28217D+10  7.58196D-05  5.25484D-07
 f1  1    2 +  f2 33    2 -    47499847.89 C  1.13732D+10  3.77854D-05  2.61883D-07
                                           B  1.18163D+10  3.92578D-05  2.72088D-07
 f1  1    2 +  f2 34    2 -    47498790.41 C  4.23921D+10  1.40847D-04  9.76205D-07
                                           B  4.40467D+10  1.46344D-04  1.01431D-06
 f1  1    2 +  f2 35    2 -    47498012.04 C  4.47679D+10  1.48745D-04  1.03096D-06
                                           B  4.64805D+10  1.54436D-04  1.07040D-06
 f1  1    2 +  f2 36    2 -    47496352.59 C  2.31145D+11  7.68053D-04  5.32361D-06
                                           B  2.39761D+11  7.96683D-04  5.52206D-06
 f1  1    2 +  f2 37    2 -    47495817.13 C  8.39786D+10  2.79052D-04  1.93422D-06
                                           B  8.70884D+10  2.89386D-04  2.00585D-06
 f1  1    2 +  f2 38    2 -    47495235.20 C  4.22178D+11  1.40289D-03  9.72410D-06
                                           B  4.37519D+11  1.45387D-03  1.00774D-05
 f1  1    2 +  f2 39    2 -    47494422.50 C  7.64481D+10  2.54044D-04  1.76093D-06
                                           B  7.91798D+10  2.63122D-04  1.82385D-06
 f1  1    2 +  f2 40    2 -    47493917.92 C  1.68802D+11  5.60955D-04  3.88836D-06
                                           B  1.74737D+11  5.80681D-04  4.02508D-06
 f1  1    2 +  f2 41    2 -    47493299.77 C  7.12559D+10  2.36801D-04  1.64145D-06
                                           B  7.37341D+10  2.45037D-04  1.69854D-06
 f1  1    2 +  f2 42    2 -    47492840.72 C  6.63150D+07  2.20386D-07  1.52767D-09
                                           B  6.94158D+07  2.30691D-07  1.59911D-09
 f1  1    2 +  f2 43    2 -    47492096.20 C  9.33602D+07  3.10275D-07  2.15081D-09
                                           B  9.57840D+07  3.18330D-07  2.20664D-09
 f1  1    2 +  f2 44    2 -    47491451.27 C  1.88223D+08  6.25562D-07  4.33642D-09
                                           B  1.95276D+08  6.49000D-07  4.49889D-09
 f1  1    2 +  f2 45    2 -    47491276.31 C  2.47826D+09  8.23658D-06  5.70964D-08
                                           B  2.54502D+09  8.45847D-06  5.86346D-08
 f1  2    2 +  f2  1    2 -    47584693.67 C  3.62063D+03  1.19861D-11  8.29250D-14
                                           B  3.65748D+03  1.21081D-11  8.37690D-14
 f1  2    2 +  f2  2    2 -    47581360.74 C  9.86825D+06  3.26734D-08  2.26065D-10
                                           B  1.03100D+07  3.41359D-08  2.36184D-10
 f1  2    2 +  f2  3    2 -    47578266.51 C  8.88204D+08  2.94119D-06  2.03512D-08
                                           B  9.27969D+08  3.07287D-06  2.12623D-08
 f1  2    2 +  f2  4    2 -    47574860.54 C  1.65229D+09  5.47215D-06  3.78666D-08
                                           B  1.72798D+09  5.72283D-06  3.96013D-08
 f1  2    2 +  f2  5    2 -    47573489.27 C  1.64483D+08  5.44777D-07  3.76989D-09
                                           B  1.72022D+08  5.69746D-07  3.94268D-09
 f1  2    2 +  f2  6    2 -    47567982.93 C  3.49861D+10  1.15903D-04  8.02149D-07
                                           B  3.65491D+10  1.21081D-04  8.37985D-07
 f1  2    2 +  f2  7    2 -    47566144.78 C  7.44771D+09  2.46749D-05  1.70778D-07
                                           B  7.78102D+09  2.57791D-05  1.78421D-07
 f1  2    2 +  f2  8    2 -    47565986.34 C  5.28268D+07  1.75021D-07  1.21135D-09
                                           B  5.52389D+07  1.83012D-07  1.26666D-09
 f1  2    2 +  f2  9    2 -    47560003.74 C  1.27750D+09  4.23356D-06  2.93048D-08
                                           B  1.33603D+09  4.42750D-06  3.06473D-08
 f1  2    2 +  f2 10    2 -    47558249.42 C  7.90064D+08  2.61841D-06  1.81254D-08
                                           B  8.25021D+08  2.73427D-06  1.89274D-08
 f1  2    2 +  f2 11    2 -    47554785.84 C  1.65549D+11  5.48739D-04  3.79880D-06
                                           B  1.72968D+11  5.73330D-04  3.96905D-06
 f1  2    2 +  f2 12    2 -    47553767.44 C  1.56867D+07  5.19983D-08  3.59981D-10
                                           B  1.64204D+07  5.44305D-08  3.76819D-10
 f1  2    2 +  f2 13    2 -    47553134.46 C  5.59775D+11  1.85559D-03  1.28463D-05
                                           B  5.84926D+11  1.93897D-03  1.34235D-05
 f1  2    2 +  f2 14    2 -    47550143.73 C  5.19338D+08  1.72177D-06  1.19206D-08
                                           B  5.41757D+08  1.79609D-06  1.24352D-08
 f1  2    2 +  f2 15    2 -    47549675.92 C  2.79992D+10  9.28279D-05  6.42697D-07
                                           B  2.92680D+10  9.70345D-05  6.71822D-07
 f1  2    2 +  f2 16    2 -    47548913.84 C  1.06711D+12  3.53797D-03  2.44957D-05
                                           B  1.11479D+12  3.69605D-03  2.55901D-05
 f1  2    2 +  f2 17    2 -    47547138.74 C  9.94905D+11  3.29884D-03  2.28408D-05
                                           B  1.03915D+12  3.44553D-03  2.38565D-05
 f1  2    2 +  f2 18    2 -    47546475.65 C  3.57715D+11  1.18612D-03  8.21270D-06
                                           B  3.73630D+11  1.23889D-03  8.57808D-06
 f1  2    2 +  f2 19    2 -    47546073.19 C  9.61954D+11  3.18972D-03  2.20858D-05
                                           B  1.00475D+12  3.33164D-03  2.30685D-05
 f1  2    2 +  f2 20    2 -    47543888.46 C  6.29111D+11  2.08625D-03  1.44460D-05
                                           B  6.57018D+11  2.17879D-03  1.50868D-05
 f1  2    2 +  f2 21    2 -    47543498.32 C  4.46198D+12  1.47970D-02  1.02461D-04
                                           B  4.65981D+12  1.54530D-02  1.07003D-04
 f1  2    2 +  f2 22    2 -    47543063.51 C  7.87396D+12  2.61124D-02  1.80815D-04
                                           B  8.22304D+12  2.72700D-02  1.88831D-04
 f1  2    2 +  f2 23    2 -    47542826.70 C  5.61468D+13  1.86201D-01  1.28936D-03
                                           B  5.86357D+13  1.94455D-01  1.34651D-03
 f1  2    2 +  f2 24    2 -    47541805.87 C  9.13277D+12  3.02886D-02  2.09739D-04
                                           B  9.53756D+12  3.16310D-02  2.19035D-04
 f1  2    2 +  f2 25    2 -    47541399.09 C  8.77241D+12  2.90940D-02  2.01468D-04
                                           B  9.16032D+12  3.03805D-02  2.10377D-04
 f1  2    2 +  f2 26    2 -    47540836.41 C  5.45954D+12  1.81072D-02  1.25389D-04
                                           B  5.70072D+12  1.89071D-02  1.30928D-04
 f1  2    2 +  f2 27    2 -    47540490.02 C  1.02866D+13  3.41173D-02  2.36258D-04
                                           B  1.07413D+13  3.56253D-02  2.46701D-04
 f1  2    2 +  f2 28    2 -    47540068.70 C  1.12142D+12  3.71943D-03  2.57568D-05
                                           B  1.17107D+12  3.88410D-03  2.68972D-05
 f1  2    2 +  f2 29    2 -    47539310.36 C  5.93128D+10  1.96730D-04  1.36236D-06
                                           B  6.19569D+10  2.05500D-04  1.42310D-06
 f1  2    2 +  f2 30    2 -    47538581.49 C  4.10502D+11  1.36160D-03  9.42931D-06
                                           B  4.28628D+11  1.42172D-03  9.84566D-06
 f1  2    2 +  f2 31    2 -    47537178.93 C  7.85659D+11  2.60612D-03  1.80483D-05
                                           B  8.20082D+11  2.72031D-03  1.88391D-05
 f1  2    2 +  f2 32    2 -    47536135.52 C  9.71844D+10  3.22386D-04  2.23269D-06
                                           B  1.01391D+11  3.36340D-04  2.32933D-06
 f1  2    2 +  f2 33    2 -    47535614.38 C  9.28923D+10  3.08155D-04  2.13416D-06
                                           B  9.69963D+10  3.21769D-04  2.22844D-06
 f1  2    2 +  f2 34    2 -    47534556.89 C  1.30934D+11  4.34372D-04  3.00835D-06
                                           B  1.36645D+11  4.53319D-04  3.13957D-06
 f1  2    2 +  f2 35    2 -    47533778.53 C  1.46146D+13  4.84852D-02  3.35801D-04
                                           B  1.52541D+13  5.06070D-02  3.50497D-04
 f1  2    2 +  f2 36    2 -    47532119.07 C  6.51571D+10  2.16180D-04  1.49728D-06
                                           B  6.79797D+10  2.25545D-04  1.56214D-06
 f1  2    2 +  f2 37    2 -    47531583.61 C  1.55472D+10  5.15839D-05  3.57279D-07
                                           B  1.61947D+10  5.37325D-05  3.72161D-07
 f1  2    2 +  f2 38    2 -    47531001.68 C  1.10359D+12  3.66170D-03  2.53619D-05
                                           B  1.15222D+12  3.82303D-03  2.64793D-05
 f1  2    2 +  f2 39    2 -    47530188.98 C  2.31090D+12  7.66778D-03  5.31099D-05
                                           B  2.41228D+12  8.00416D-03  5.54398D-05
 f1  2    2 +  f2 40    2 -    47529684.40 C  1.53327D+12  5.08766D-03  3.52394D-05
                                           B  1.60044D+12  5.31053D-03  3.67831D-05
 f1  2    2 +  f2 41    2 -    47529066.25 C  1.84658D+12  6.12742D-03  4.24418D-05
                                           B  1.92738D+12  6.39553D-03  4.42989D-05
 f1  2    2 +  f2 42    2 -    47528607.20 C  4.53993D+10  1.50649D-04  1.04349D-06
                                           B  4.73678D+10  1.57181D-04  1.08873D-06
 f1  2    2 +  f2 43    2 -    47527862.68 C  1.07125D+12  3.55486D-03  2.46235D-05
                                           B  1.11802D+12  3.71006D-03  2.56985D-05
 f1  2    2 +  f2 44    2 -    47527217.75 C  4.31986D+11  1.43355D-03  9.92993D-06
                                           B  4.50791D+11  1.49595D-03  1.03622D-05
 f1  2    2 +  f2 45    2 -    47527042.79 C  1.00669D+10  3.34074D-05  2.31407D-07
                                           B  1.05107D+10  3.48801D-05  2.41609D-07
 f1  3    2 +  f2  1    2 -    47590153.41 C  1.45311D+08  4.80941D-07  3.32698D-09
                                           B  1.51956D+08  5.02933D-07  3.47912D-09
 f1  3    2 +  f2  2    2 -    47586820.48 C  1.75989D+09  5.82560D-06  4.03022D-08
                                           B  1.84095D+09  6.09391D-06  4.21585D-08
 f1  3    2 +  f2  3    2 -    47583726.25 C  7.51818D+08  2.48899D-06  1.72203D-08
                                           B  7.87100D+08  2.60580D-06  1.80284D-08
 f1  3    2 +  f2  4    2 -    47580320.28 C  7.41289D+08  2.45449D-06  1.69828D-08
                                           B  7.77726D+08  2.57513D-06  1.78175D-08
 f1  3    2 +  f2  5    2 -    47578949.01 C  1.34809D+09  4.46394D-06  3.08872D-08
                                           B  1.40751D+09  4.66068D-06  3.22486D-08
 f1  3    2 +  f2  6    2 -    47573442.67 C  6.43470D+09  2.13121D-05  1.47482D-07
                                           B  6.73094D+09  2.22933D-05  1.54271D-07
 f1  3    2 +  f2  7    2 -    47571604.52 C  1.17884D+11  3.90470D-04  2.70219D-06
                                           B  1.23298D+11  4.08402D-04  2.82628D-06
 f1  3    2 +  f2  8    2 -    47571446.09 C  4.08961D+11  1.35462D-03  9.37445D-06
                                           B  4.27630D+11  1.41646D-03  9.80240D-06
 f1  3    2 +  f2  9    2 -    47565463.48 C  9.07561D+06  3.00691D-08  2.08115D-10
                                           B  9.61308D+06  3.18498D-08  2.20440D-10
 f1  3    2 +  f2 10    2 -    47563709.16 C  5.92791D+10  1.96417D-04  1.35950D-06
                                           B  6.20052D+10  2.05449D-04  1.42201D-06
 f1  3    2 +  f2 11    2 -    47560245.58 C  1.17595D+11  3.89699D-04  2.69750D-06
                                           B  1.22929D+11  4.07374D-04  2.81984D-06
 f1  3    2 +  f2 12    2 -    47559227.18 C  1.68882D+09  5.59681D-06  3.87419D-08
                                           B  1.76863D+09  5.86131D-06  4.05728D-08
 f1  3    2 +  f2 13    2 -    47558594.20 C  7.36656D+09  2.44138D-05  1.68998D-07
                                           B  7.69205D+09  2.54925D-05  1.76465D-07
 f1  3    2 +  f2 14    2 -    47555603.47 C  1.59463D+10  5.28547D-05  3.65896D-07
                                           B  1.66659D+10  5.52398D-05  3.82407D-07
 f1  3    2 +  f2 15    2 -    47555135.66 C  2.37181D+10  7.86164D-05  5.44241D-07
                                           B  2.47752D+10  8.21202D-05  5.68497D-07
 f1  3    2 +  f2 16    2 -    47554373.58 C  3.72112D+10  1.23345D-04  8.53897D-07
                                           B  3.88288D+10  1.28707D-04  8.91017D-07
 f1  3    2 +  f2 17    2 -    47552598.48 C  4.70804D+10  1.56070D-04  1.08049D-06
                                           B  4.92571D+10  1.63286D-04  1.13044D-06
 f1  3    2 +  f2 18    2 -    47551935.39 C  5.10810D+12  1.69337D-02  1.17235D-04
                                           B  5.33634D+12  1.76903D-02  1.22474D-04
 f1  3    2 +  f2 19    2 -    47551532.94 C  1.44762D+11  4.79904D-04  3.32250D-06
                                           B  1.51231D+11  5.01350D-04  3.47098D-06
 f1  3    2 +  f2 20    2 -    47549348.20 C  1.04600D+13  3.46794D-02  2.40106D-04
                                           B  1.09239D+13  3.62172D-02  2.50753D-04
 f1  3    2 +  f2 21    2 -    47548958.06 C  3.18466D+12  1.05587D-02  7.31045D-05
                                           B  3.32628D+12  1.10282D-02  7.63552D-05
 f1  3    2 +  f2 22    2 -    47548523.25 C  9.83109D+12  3.25953D-02  2.25680D-04
                                           B  1.02695D+13  3.40490D-02  2.35745D-04
 f1  3    2 +  f2 23    2 -    47548286.44 C  1.63974D+11  5.43665D-04  3.76420D-06
                                           B  1.71371D+11  5.68192D-04  3.93401D-06
 f1  3    2 +  f2 24    2 -    47547265.61 C  8.84558D+09  2.93294D-05  2.03073D-07
                                           B  9.24189D+09  3.06434D-05  2.12172D-07
 f1  3    2 +  f2 25    2 -    47546858.83 C  1.40863D+11  4.67071D-04  3.23397D-06
                                           B  1.47103D+11  4.87760D-04  3.37722D-06
 f1  3    2 +  f2 26    2 -    47546296.16 C  5.19172D+11  1.72150D-03  1.19197D-05
                                           B  5.42173D+11  1.79776D-03  1.24477D-05
 f1  3    2 +  f2 27    2 -    47545949.76 C  4.39902D+10  1.45867D-04  1.00999D-06
                                           B  4.59756D+10  1.52450D-04  1.05558D-06
 f1  3    2 +  f2 28    2 -    47545528.45 C  2.88528D+12  9.56745D-03  6.62464D-05
                                           B  3.01309D+12  9.99126D-03  6.91809D-05
 f1  3    2 +  f2 29    2 -    47544770.11 C  1.22986D+12  4.07830D-03  2.82391D-05
                                           B  1.28439D+12  4.25911D-03  2.94911D-05
 f1  3    2 +  f2 30    2 -    47544041.23 C  1.01438D+13  3.36385D-02  2.32925D-04
                                           B  1.05905D+13  3.51200D-02  2.43183D-04
 f1  3    2 +  f2 31    2 -    47542638.67 C  1.45973D+13  4.84098D-02  3.35216D-04
                                           B  1.52509D+13  5.05776D-02  3.50228D-04
 f1  3    2 +  f2 32    2 -    47541595.26 C  1.68238D+12  5.57963D-03  3.86373D-05
                                           B  1.75749D+12  5.82873D-03  4.03623D-05
 f1  3    2 +  f2 33    2 -    47541074.12 C  1.59611D+12  5.29362D-03  3.66572D-05
                                           B  1.66701D+12  5.52876D-03  3.82855D-05
 f1  3    2 +  f2 34    2 -    47540016.63 C  7.45442D+11  2.47242D-03  1.71214D-05
                                           B  7.78660D+11  2.58260D-03  1.78844D-05
 f1  3    2 +  f2 35    2 -    47539238.27 C  1.65916D+11  5.50314D-04  3.81096D-06
                                           B  1.73166D+11  5.74362D-04  3.97749D-06
 f1  3    2 +  f2 36    2 -    47537578.82 C  1.18436D+11  3.92861D-04  2.72068D-06
                                           B  1.23785D+11  4.10603D-04  2.84355D-06
 f1  3    2 +  f2 37    2 -    47537043.36 C  4.03821D+11  1.33953D-03  9.27674D-06
                                           B  4.21805D+11  1.39918D-03  9.68988D-06
 f1  3    2 +  f2 38    2 -    47536461.42 C  6.23328D+11  2.06771D-03  1.43199D-05
                                           B  6.51193D+11  2.16015D-03  1.49600D-05
 f1  3    2 +  f2 39    2 -    47535648.72 C  1.58088D+12  5.24431D-03  3.63199D-05
                                           B  1.65036D+12  5.47480D-03  3.79162D-05
 f1  3    2 +  f2 40    2 -    47535144.14 C  2.91204D+12  9.66042D-03  6.69047D-05
                                           B  3.03933D+12  1.00827D-02  6.98292D-05
 f1  3    2 +  f2 41    2 -    47534525.99 C  4.12696D+12  1.36911D-02  9.48213D-05
                                           B  4.30756D+12  1.42903D-02  9.89709D-05
 f1  3    2 +  f2 42    2 -    47534066.95 C  7.81553D+11  2.59284D-03  1.79575D-05
                                           B  8.15880D+11  2.70673D-03  1.87463D-05
 f1  3    2 +  f2 43    2 -    47533322.42 C  2.31776D+11  7.68953D-04  5.32570D-06
                                           B  2.41954D+11  8.02721D-04  5.55958D-06
 f1  3    2 +  f2 44    2 -    47532677.50 C  4.56354D+09  1.51407D-05  1.04864D-07
                                           B  4.80594D+09  1.59449D-05  1.10434D-07
 f1  3    2 +  f2 45    2 -    47532502.53 C  5.48492D+10  1.81977D-04  1.26038D-06
                                           B  5.73800D+10  1.90374D-04  1.31854D-06
 f1  4    2 +  f2  1    2 -    47590507.01 C  5.01138D+08  1.65861D-06  1.14736D-08
                                           B  5.23591D+08  1.73292D-06  1.19877D-08
 f1  4    2 +  f2  2    2 -    47587174.08 C  1.29060D+08  4.27207D-07  2.95545D-09
                                           B  1.34510D+08  4.45250D-07  3.08028D-09
 f1  4    2 +  f2  3    2 -    47584079.85 C  2.41612D+08  7.99877D-07  5.53397D-09
                                           B  2.53432D+08  8.39007D-07  5.80469D-09
 f1  4    2 +  f2  4    2 -    47580673.88 C  7.84222D+09  2.59660D-05  1.79660D-07
                                           B  8.20513D+09  2.71676D-05  1.87974D-07
 f1  4    2 +  f2  5    2 -    47579302.61 C  2.64263D+10  8.75040D-05  6.05460D-07
                                           B  2.76293D+10  9.14874D-05  6.33022D-07
 f1  4    2 +  f2  6    2 -    47573796.27 C  7.87681D+09  2.60881D-05  1.80530D-07
                                           B  8.22125D+09  2.72289D-05  1.88425D-07
 f1  4    2 +  f2  7    2 -    47571958.12 C  1.57991D+11  5.23307D-04  3.62144D-06
                                           B  1.64928D+11  5.46287D-04  3.78046D-06
 f1  4    2 +  f2  8    2 -    47571799.69 C  5.42663D+11  1.79746D-03  1.24390D-05
                                           B  5.66483D+11  1.87636D-03  1.29850D-05
 f1  4    2 +  f2  9    2 -    47565817.08 C  2.76731D+08  9.16844D-07  6.34565D-09
                                           B  2.89118D+08  9.57886D-07  6.62971D-09
 f1  4    2 +  f2 10    2 -    47564062.76 C  4.98187D+09  1.65068D-05  1.14251D-07
                                           B  5.20965D+09  1.72615D-05  1.19474D-07
 f1  4    2 +  f2 11    2 -    47560599.18 C  8.12063D+09  2.69106D-05  1.86273D-07
                                           B  8.48344D+09  2.81129D-05  1.94596D-07
 f1  4    2 +  f2 12    2 -    47559580.78 C  1.54399D+10  5.11677D-05  3.54188D-07
                                           B  1.61318D+10  5.34606D-05  3.70059D-07
 f1  4    2 +  f2 13    2 -    47558947.80 C  4.29494D+09  1.42338D-05  9.85290D-08
                                           B  4.48368D+09  1.48593D-05  1.02859D-07
 f1  4    2 +  f2 14    2 -    47555957.07 C  3.57989D+10  1.18656D-04  8.21408D-07
                                           B  3.73997D+10  1.23961D-04  8.58138D-07
 f1  4    2 +  f2 15    2 -    47555489.26 C  3.34208D+10  1.10775D-04  7.66864D-07
                                           B  3.49257D+10  1.15764D-04  8.01396D-07
 f1  4    2 +  f2 16    2 -    47554727.18 C  6.41635D+10  2.12681D-04  1.47235D-06
                                           B  6.69812D+10  2.22021D-04  1.53701D-06
 f1  4    2 +  f2 17    2 -    47552952.08 C  1.15645D+11  3.83354D-04  2.65398D-06
                                           B  1.20793D+11  4.00420D-04  2.77213D-06
 f1  4    2 +  f2 18    2 -    47552288.99 C  1.73885D+12  5.76432D-03  3.99073D-05
                                           B  1.81528D+12  6.01766D-03  4.16612D-05
 f1  4    2 +  f2 19    2 -    47551886.53 C  2.56458D+07  8.50174D-08  5.88594D-10
                                           B  2.71397D+07  8.99700D-08  6.22882D-10
 f1  4    2 +  f2 20    2 -    47549701.80 C  1.67264D+12  5.54542D-03  3.83939D-05
                                           B  1.74593D+12  5.78839D-03  4.00761D-05
 f1  4    2 +  f2 21    2 -    47549311.66 C  2.54299D+12  8.43111D-03  5.83736D-05
                                           B  2.65524D+12  8.80325D-03  6.09501D-05
 f1  4    2 +  f2 22    2 -    47548876.85 C  3.84153D+12  1.27365D-02  8.81834D-05
                                           B  4.01096D+12  1.32983D-02  9.20726D-05
 f1  4    2 +  f2 23    2 -    47548640.04 C  6.62731D+11  2.19730D-03  1.52134D-05
                                           B  6.92096D+11  2.29466D-03  1.58875D-05
 f1  4    2 +  f2 24    2 -    47547619.21 C  8.56897D+09  2.84118D-05  1.96719D-07
                                           B  8.94891D+09  2.96715D-05  2.05441D-07
 f1  4    2 +  f2 25    2 -    47547212.43 C  4.65883D+11  1.54474D-03  1.06956D-05
                                           B  4.86428D+11  1.61286D-03  1.11673D-05
 f1  4    2 +  f2 26    2 -    47546649.75 C  3.30489D+10  1.09583D-04  7.58753D-07
                                           B  3.44787D+10  1.14324D-04  7.91579D-07
 f1  4    2 +  f2 27    2 -    47546303.36 C  5.54760D+08  1.83950D-06  1.27367D-08
                                           B  5.77037D+08  1.91337D-06  1.32482D-08
 f1  4    2 +  f2 28    2 -    47545882.04 C  7.74019D+11  2.56657D-03  1.77712D-05
                                           B  8.07977D+11  2.67917D-03  1.85508D-05
 f1  4    2 +  f2 29    2 -    47545123.70 C  1.28192D+11  4.25087D-04  2.94339D-06
                                           B  1.33753D+11  4.43528D-04  3.07108D-06
 f1  4    2 +  f2 30    2 -    47544394.83 C  4.50351D+12  1.49342D-02  1.03409D-04
                                           B  4.70050D+12  1.55874D-02  1.07932D-04
 f1  4    2 +  f2 31    2 -    47542992.27 C  3.07637D+12  1.02022D-02  7.06451D-05
                                           B  3.21148D+12  1.06502D-02  7.37478D-05
 f1  4    2 +  f2 32    2 -    47541948.86 C  4.17250D+10  1.38379D-04  9.58228D-07
                                           B  4.35001D+10  1.44266D-04  9.98994D-07
 f1  4    2 +  f2 33    2 -    47541427.72 C  1.24776D+10  4.13824D-05  2.86562D-07
                                           B  1.30043D+10  4.31292D-05  2.98658D-07
 f1  4    2 +  f2 34    2 -    47540370.23 C  2.77501D+11  9.20381D-04  6.37354D-06
                                           B  2.89807D+11  9.61194D-04  6.65617D-06
 f1  4    2 +  f2 35    2 -    47539591.87 C  8.57582D+11  2.84441D-03  1.96976D-05
                                           B  8.95366D+11  2.96973D-03  2.05654D-05
 f1  4    2 +  f2 36    2 -    47537932.42 C  5.35353D+12  1.77577D-02  1.22977D-04
                                           B  5.58871D+12  1.85378D-02  1.28379D-04
 f1  4    2 +  f2 37    2 -    47537396.95 C  6.33367D+11  2.10093D-03  1.45497D-05
                                           B  6.61195D+11  2.19324D-03  1.51889D-05
 f1  4    2 +  f2 38    2 -    47536815.02 C  2.61548D+13  8.67598D-02  6.00847D-04
                                           B  2.73024D+13  9.05667D-02  6.27211D-04
 f1  4    2 +  f2 39    2 -    47536002.32 C  5.26726D+11  1.74730D-03  1.21010D-05
                                           B  5.49920D+11  1.82424D-03  1.26338D-05
 f1  4    2 +  f2 40    2 -    47535497.74 C  1.17461D+11  3.89659D-04  2.69862D-06
                                           B  1.22561D+11  4.06578D-04  2.81580D-06
 f1  4    2 +  f2 41    2 -    47534879.59 C  3.47981D+12  1.15441D-02  7.99506D-05
                                           B  3.63231D+12  1.20500D-02  8.34545D-05
 f1  4    2 +  f2 42    2 -    47534420.54 C  4.43360D+11  1.47085D-03  1.01867D-05
                                           B  4.62795D+11  1.53532D-03  1.06333D-05
 f1  4    2 +  f2 43    2 -    47533676.02 C  2.17653D+12  7.22087D-03  5.00108D-05
                                           B  2.27142D+12  7.53568D-03  5.21911D-05
 f1  4    2 +  f2 44    2 -    47533031.09 C  1.12731D+12  3.74009D-03  2.59037D-05
                                           B  1.17652D+12  3.90334D-03  2.70344D-05
 f1  4    2 +  f2 45    2 -    47532856.13 C  9.23102D+11  3.06259D-03  2.12115D-05
                                           B  9.63142D+11  3.19544D-03  2.21316D-05
 f1  5    2 +  f2  1    2 -    47593548.66 C  3.27140D+09  1.08259D-05  7.48847D-08
                                           B  3.42328D+09  1.13285D-05  7.83612D-08
 f1  5    2 +  f2  2    2 -    47590215.72 C  4.46983D+09  1.47939D-05  1.02339D-07
                                           B  4.67743D+09  1.54810D-05  1.07092D-07
 f1  5    2 +  f2  3    2 -    47587121.50 C  8.52359D+09  2.82144D-05  1.95190D-07
                                           B  8.91995D+09  2.95264D-05  2.04267D-07
 f1  5    2 +  f2  4    2 -    47583715.53 C  3.57786D+08  1.18450D-06  8.19505D-09
                                           B  3.75867D+08  1.24436D-06  8.60919D-09
 f1  5    2 +  f2  5    2 -    47582344.25 C  7.94366D+10  2.63001D-04  1.81964D-06
                                           B  8.30833D+10  2.75074D-04  1.90318D-06
 f1  5    2 +  f2  6    2 -    47576837.92 C  1.48496D+11  4.91759D-04  3.40277D-06
                                           B  1.55294D+11  5.14269D-04  3.55853D-06
 f1  5    2 +  f2  7    2 -    47574999.76 C  1.56979D+12  5.19891D-03  3.59757D-05
                                           B  1.64142D+12  5.43615D-03  3.76173D-05
 f1  5    2 +  f2  8    2 -    47574841.33 C  6.38816D+12  2.11568D-02  1.46402D-04
                                           B  6.68006D+12  2.21235D-02  1.53092D-04
 f1  5    2 +  f2  9    2 -    47568858.72 C  8.91700D+08  2.95393D-06  2.04434D-08
                                           B  9.29359D+08  3.07869D-06  2.13068D-08
 f1  5    2 +  f2 10    2 -    47567104.40 C  5.75138D+09  1.90540D-05  1.31873D-07
                                           B  6.01472D+09  1.99264D-05  1.37911D-07
 f1  5    2 +  f2 11    2 -    47563640.83 C  1.65045D+10  5.46865D-05  3.78513D-07
                                           B  1.72621D+10  5.71966D-05  3.95887D-07
 f1  5    2 +  f2 12    2 -    47562622.42 C  7.41962D+08  2.45854D-06  1.70172D-08
                                           B  7.77421D+08  2.57604D-06  1.78304D-08
 f1  5    2 +  f2 13    2 -    47561989.45 C  7.72119D+07  2.55854D-07  1.77096D-09
                                           B  8.11973D+07  2.69060D-07  1.86237D-09
 f1  5    2 +  f2 14    2 -    47558998.71 C  1.82838D+09  6.05940D-06  4.19442D-08
                                           B  1.90241D+09  6.30474D-06  4.36425D-08
 f1  5    2 +  f2 15    2 -    47558530.90 C  2.52041D+09  8.35300D-06  5.78216D-08
                                           B  2.63947D+09  8.74758D-06  6.05529D-08
 f1  5    2 +  f2 16    2 -    47557768.83 C  2.75465D+08  9.12958D-07  6.31982D-09
                                           B  2.89978D+08  9.61058D-07  6.65279D-09
 f1  5    2 +  f2 17    2 -    47555993.73 C  3.68606D+10  1.22174D-04  8.45765D-07
                                           B  3.85065D+10  1.27630D-04  8.83531D-07
 f1  5    2 +  f2 18    2 -    47555330.64 C  1.43096D+11  4.74304D-04  3.28347D-06
                                           B  1.49473D+11  4.95440D-04  3.42979D-06
 f1  5    2 +  f2 19    2 -    47554928.18 C  1.19920D+11  3.97491D-04  2.75174D-06
                                           B  1.25312D+11  4.15366D-04  2.87548D-06
 f1  5    2 +  f2 20    2 -    47552743.45 C  5.19061D+10  1.72066D-04  1.19123D-06
                                           B  5.42187D+10  1.79732D-04  1.24430D-06
 f1  5    2 +  f2 21    2 -    47552353.31 C  5.44085D+10  1.80364D-04  1.24869D-06
                                           B  5.68162D+10  1.88346D-04  1.30395D-06
 f1  5    2 +  f2 22    2 -    47551918.50 C  1.03048D+12  3.41610D-03  2.36504D-05
                                           B  1.07658D+12  3.56893D-03  2.47084D-05
 f1  5    2 +  f2 23    2 -    47551681.69 C  1.84721D+11  6.12369D-04  4.23958D-06
                                           B  1.92854D+11  6.39328D-04  4.42622D-06
 f1  5    2 +  f2 24    2 -    47550660.85 C  3.20847D+09  1.06368D-05  7.36430D-08
                                           B  3.35012D+09  1.11064D-05  7.68943D-08
 f1  5    2 +  f2 25    2 -    47550254.07 C  1.02031D+11  3.38262D-04  2.34194D-06
                                           B  1.06610D+11  3.53443D-04  2.44704D-06
 f1  5    2 +  f2 26    2 -    47549691.40 C  6.07292D+10  2.01340D-04  1.39398D-06
                                           B  6.34641D+10  2.10407D-04  1.45676D-06
 f1  5    2 +  f2 27    2 -    47549345.01 C  9.05313D+10  3.00149D-04  2.07811D-06
                                           B  9.44633D+10  3.13186D-04  2.16837D-06
 f1  5    2 +  f2 28    2 -    47548923.69 C  3.91983D+10  1.29961D-04  8.99806D-07
                                           B  4.09570D+10  1.35792D-04  9.40176D-07
 f1  5    2 +  f2 29    2 -    47548165.35 C  6.17201D+10  2.04638D-04  1.41686D-06
                                           B  6.43778D+10  2.13450D-04  1.47788D-06
 f1  5    2 +  f2 30    2 -    47547436.47 C  4.55035D+11  1.50876D-03  1.04464D-05
                                           B  4.75152D+11  1.57545D-03  1.09082D-05
 f1  5    2 +  f2 31    2 -    47546033.92 C  1.12489D+13  3.73002D-02  2.58269D-04
                                           B  1.17451D+13  3.89455D-02  2.69661D-04
 f1  5    2 +  f2 32    2 -    47544990.51 C  2.70660D+12  8.97516D-03  6.21460D-05
                                           B  2.82725D+12  9.37523D-03  6.49162D-05
 f1  5    2 +  f2 33    2 -    47544469.36 C  8.20141D+11  2.71967D-03  1.88318D-05
                                           B  8.56690D+11  2.84087D-03  1.96710D-05
 f1  5    2 +  f2 34    2 -    47543411.87 C  6.05117D+11  2.00672D-03  1.38954D-05
                                           B  6.31802D+11  2.09521D-03  1.45082D-05
 f1  5    2 +  f2 35    2 -    47542633.51 C  3.80932D+12  1.26331D-02  8.74785D-05
                                           B  3.98205D+12  1.32059D-02  9.14451D-05
 f1  5    2 +  f2 36    2 -    47540974.06 C  4.55771D+12  1.51160D-02  1.04676D-04
                                           B  4.75904D+12  1.57838D-02  1.09299D-04
 f1  5    2 +  f2 37    2 -    47540438.60 C  4.64960D+12  1.54211D-02  1.06790D-04
                                           B  4.85538D+12  1.61037D-02  1.11516D-04
 f1  5    2 +  f2 38    2 -    47539856.67 C  9.94187D+12  3.29746D-02  2.28348D-04
                                           B  1.03803D+13  3.44289D-02  2.38419D-04
 f1  5    2 +  f2 39    2 -    47539043.97 C  7.26678D+11  2.41029D-03  1.66914D-05
                                           B  7.58436D+11  2.51563D-03  1.74209D-05
 f1  5    2 +  f2 40    2 -    47538539.38 C  6.50753D+12  2.15850D-02  1.49480D-04
                                           B  6.79328D+12  2.25328D-02  1.56043D-04
 f1  5    2 +  f2 41    2 -    47537921.24 C  6.14062D+12  2.03685D-02  1.41057D-04
                                           B  6.40997D+12  2.12620D-02  1.47244D-04
 f1  5    2 +  f2 42    2 -    47537462.19 C  3.75645D+11  1.24604D-03  8.62925D-06
                                           B  3.92004D+11  1.30031D-03  9.00504D-06
 f1  5    2 +  f2 43    2 -    47536717.67 C  4.01812D+12  1.33289D-02  9.23080D-05
                                           B  4.19496D+12  1.39155D-02  9.63705D-05
 f1  5    2 +  f2 44    2 -    47536072.74 C  6.52552D+10  2.16469D-04  1.49916D-06
                                           B  6.81552D+10  2.26089D-04  1.56579D-06
 f1  5    2 +  f2 45    2 -    47535897.78 C  5.25722D+11  1.74398D-03  1.20780D-05
                                           B  5.48905D+11  1.82088D-03  1.26106D-05
 f1  6    2 +  f2  1    2 -    47593915.66 C  6.15253D+08  2.03600D-06  1.40832D-08
                                           B  6.43062D+08  2.12803D-06  1.47198D-08
 f1  6    2 +  f2  2    2 -    47590582.73 C  6.11750D+08  2.02470D-06  1.40060D-08
                                           B  6.39034D+08  2.11500D-06  1.46307D-08
 f1  6    2 +  f2  3    2 -    47587488.50 C  4.69905D+09  1.55544D-05  1.07606D-07
                                           B  4.91099D+09  1.62559D-05  1.12459D-07
 f1  6    2 +  f2  4    2 -    47584082.53 C  1.36838D+08  4.53015D-07  3.13420D-09
                                           B  1.43785D+08  4.76013D-07  3.29331D-09
 f1  6    2 +  f2  5    2 -    47582711.26 C  2.02859D+10  6.71621D-05  4.64676D-07
                                           B  2.11970D+10  7.01783D-05  4.85545D-07
 f1  6    2 +  f2  6    2 -    47577204.92 C  5.97897D+09  1.97996D-05  1.37004D-07
                                           B  6.24294D+09  2.06738D-05  1.43053D-07
 f1  6    2 +  f2  7    2 -    47575366.77 C  2.92172D+11  9.67613D-04  6.69569D-06
                                           B  3.05223D+11  1.01084D-03  6.99478D-06
 f1  6    2 +  f2  8    2 -    47575208.34 C  1.15221D+12  3.81590D-03  2.64054D-05
                                           B  1.20353D+12  3.98586D-03  2.75814D-05
 f1  6    2 +  f2  9    2 -    47569225.73 C  8.63203D+09  2.85949D-05  1.97896D-07
                                           B  9.02138D+09  2.98847D-05  2.06823D-07
 f1  6    2 +  f2 10    2 -    47567471.41 C  3.03389D+07  1.00510D-07  6.95621D-10
                                           B  3.15317D+07  1.04461D-07  7.22969D-10
 f1  6    2 +  f2 11    2 -    47564007.83 C  2.94044D+08  9.74279D-07  6.74343D-09
                                           B  3.08706D+08  1.02286D-06  7.07966D-09
 f1  6    2 +  f2 12    2 -    47562989.43 C  1.38850D+09  4.60081D-06  3.18450D-08
                                           B  1.45069D+09  4.80690D-06  3.32714D-08
 f1  6    2 +  f2 13    2 -    47562356.45 C  1.71158D+08  5.67150D-07  3.92564D-09
                                           B  1.78391D+08  5.91119D-07  4.09154D-09
 f1  6    2 +  f2 14    2 -    47559365.72 C  1.28936D+07  4.27296D-08  2.95779D-10
                                           B  1.36792D+07  4.53331D-08  3.13802D-10
 f1  6    2 +  f2 15    2 -    47558897.91 C  2.08495D+10  6.90972D-05  4.78304D-07
                                           B  2.17942D+10  7.22278D-05  4.99975D-07
 f1  6    2 +  f2 16    2 -    47558135.83 C  4.84359D+09  1.60526D-05  1.11121D-07
                                           B  5.05902D+09  1.67666D-05  1.16063D-07
 f1  6    2 +  f2 17    2 -    47556360.73 C  6.51340D+10  2.15883D-04  1.49446D-06
                                           B  6.80846D+10  2.25663D-04  1.56216D-06
 f1  6    2 +  f2 18    2 -    47555697.64 C  3.00546D+10  9.96169D-05  6.89614D-07
                                           B  3.13793D+10  1.04008D-04  7.20010D-07
 f1  6    2 +  f2 19    2 -    47555295.18 C  9.43015D+08  3.12571D-06  2.16384D-08
                                           B  9.82455D+08  3.25644D-06  2.25434D-08
 f1  6    2 +  f2 20    2 -    47553110.45 C  5.85584D+10  1.94115D-04  1.34386D-06
                                           B  6.11065D+10  2.02562D-04  1.40234D-06
 f1  6    2 +  f2 21    2 -    47552720.31 C  1.44575D+10  4.79259D-05  3.31796D-07
                                           B  1.50871D+10  5.00129D-05  3.46244D-07
 f1  6    2 +  f2 22    2 -    47552285.50 C  7.10682D+11  2.35592D-03  1.63104D-05
                                           B  7.42488D+11  2.46136D-03  1.70404D-05
 f1  6    2 +  f2 23    2 -    47552048.69 C  5.42792D+10  1.79938D-04  1.24574D-06
                                           B  5.66931D+10  1.87940D-04  1.30115D-06
 f1  6    2 +  f2 24    2 -    47551027.86 C  3.29802D+07  1.09335D-07  7.56966D-10
                                           B  3.46967D+07  1.15026D-07  7.96363D-10
 f1  6    2 +  f2 25    2 -    47550621.08 C  1.20750D+11  4.00316D-04  2.77154D-06
                                           B  1.26097D+11  4.18044D-04  2.89428D-06
 f1  6    2 +  f2 26    2 -    47550058.40 C  2.11964D+09  7.02727D-06  4.86532D-08
                                           B  2.22021D+09  7.36072D-06  5.09618D-08
 f1  6    2 +  f2 27    2 -    47549712.01 C  2.14272D+10  7.10391D-05  4.91842D-07
                                           B  2.23551D+10  7.41154D-05  5.13141D-07
 f1  6    2 +  f2 28    2 -    47549290.69 C  8.84287D+08  2.93179D-06  2.02985D-08
                                           B  9.18648D+08  3.04571D-06  2.10873D-08
 f1  6    2 +  f2 29    2 -    47548532.35 C  2.22205D+10  7.36728D-05  5.10089D-07
                                           B  2.32002D+10  7.69210D-05  5.32578D-07
 f1  6    2 +  f2 30    2 -    47547803.48 C  2.37505D+10  7.87481D-05  5.45237D-07
                                           B  2.47479D+10  8.20552D-05  5.68134D-07
 f1  6    2 +  f2 31    2 -    47546400.92 C  4.86061D+11  1.61170D-03  1.11594D-05
                                           B  5.08427D+11  1.68586D-03  1.16729D-05
 f1  6    2 +  f2 32    2 -    47545357.51 C  3.18621D+11  1.05654D-03  7.31566D-06
                                           B  3.32912D+11  1.10393D-03  7.64378D-06
 f1  6    2 +  f2 33    2 -    47544836.37 C  1.04054D+10  3.45049D-05  2.38920D-07
                                           B  1.08650D+10  3.60290D-05  2.49474D-07
 f1  6    2 +  f2 34    2 -    47543778.88 C  1.77322D+11  5.88034D-04  4.07178D-06
                                           B  1.85221D+11  6.14229D-04  4.25316D-06
 f1  6    2 +  f2 35    2 -    47543000.52 C  2.08678D+11  6.92039D-04  4.79203D-06
                                           B  2.17819D+11  7.22354D-04  5.00195D-06
 f1  6    2 +  f2 36    2 -    47541341.07 C  8.60969D+11  2.85544D-03  1.97732D-05
                                           B  8.98804D+11  2.98092D-03  2.06421D-05
 f1  6    2 +  f2 37    2 -    47540805.60 C  1.28199D+11  4.25186D-04  2.94434D-06
                                           B  1.33849D+11  4.43925D-04  3.07410D-06
 f1  6    2 +  f2 38    2 -    47540223.67 C  2.57817D+12  8.55099D-03  5.92149D-05
                                           B  2.69150D+12  8.92688D-03  6.18179D-05
 f1  6    2 +  f2 39    2 -    47539410.97 C  4.95806D+11  1.64449D-03  1.13882D-05
                                           B  5.17499D+11  1.71645D-03  1.18864D-05
 f1  6    2 +  f2 40    2 -    47538906.39 C  6.69634D+10  2.22109D-04  1.53813D-06
                                           B  6.98513D+10  2.31688D-04  1.60446D-06
 f1  6    2 +  f2 41    2 -    47538288.24 C  1.41538D+12  4.69478D-03  3.25123D-05
                                           B  1.47775D+12  4.90164D-03  3.39448D-05
 f1  6    2 +  f2 42    2 -    47537829.19 C  6.28946D+12  2.08623D-02  1.44477D-04
                                           B  6.56573D+12  2.17787D-02  1.50823D-04
 f1  6    2 +  f2 43    2 -    47537084.67 C  2.48937D+12  8.25756D-03  5.71867D-05
                                           B  2.59864D+12  8.62002D-03  5.96968D-05
 f1  6    2 +  f2 44    2 -    47536439.74 C  1.83726D+13  6.09460D-02  4.22079D-04
                                           B  1.91771D+13  6.36148D-02  4.40562D-04
 f1  6    2 +  f2 45    2 -    47536264.78 C  6.01351D+12  1.99483D-02  1.38152D-04
                                           B  6.27657D+12  2.08209D-02  1.44195D-04
 f1  7    2 +  f2  1    2 -    47606732.46 C  5.08420D+06  1.68156D-08  1.16284D-10
                                           B  5.32339D+06  1.76067D-08  1.21755D-10
 f1  7    2 +  f2  2    2 -    47603399.52 C  1.26011D+07  4.16831D-08  2.88269D-10
                                           B  1.32027D+07  4.36731D-08  3.02031D-10
 f1  7    2 +  f2  3    2 -    47600305.30 C  2.32010D+06  7.67565D-09  5.30861D-11
                                           B  2.40122D+06  7.94403D-09  5.49423D-11
 f1  7    2 +  f2  4    2 -    47596899.33 C  3.14962D+08  1.04215D-06  7.20818D-09
                                           B  3.29210D+08  1.08929D-06  7.53427D-09
 f1  7    2 +  f2  5    2 -    47595528.05 C  6.81302D+06  2.25442D-08  1.55935D-10
                                           B  7.07346D+06  2.34060D-08  1.61896D-10
 f1  7    2 +  f2  6    2 -    47590021.72 C  9.79368D+08  3.24147D-06  2.24234D-08
                                           B  1.02489D+09  3.39213D-06  2.34656D-08
 f1  7    2 +  f2  7    2 -    47588183.57 C  1.41578D+09  4.68624D-06  3.24191D-08
                                           B  1.48163D+09  4.90421D-06  3.39270D-08
 f1  7    2 +  f2  8    2 -    47588025.13 C  2.81375D+08  9.31361D-07  6.44311D-09
                                           B  2.95012D+08  9.76499D-07  6.75538D-09
 f1  7    2 +  f2  9    2 -    47582042.53 C  4.62490D+08  1.53124D-06  1.05944D-08
                                           B  4.83340D+08  1.60027D-06  1.10720D-08
 f1  7    2 +  f2 10    2 -    47580288.20 C  4.97181D+09  1.64622D-05  1.13903D-07
                                           B  5.19993D+09  1.72176D-05  1.19130D-07
 f1  7    2 +  f2 11    2 -    47576824.63 C  5.74842D+06  1.90364D-08  1.31724D-10
                                           B  5.98838D+06  1.98311D-08  1.37223D-10
 f1  7    2 +  f2 12    2 -    47575806.22 C  2.80089D+10  9.27582D-05  6.41862D-07
                                           B  2.92823D+10  9.69751D-05  6.71042D-07
 f1  7    2 +  f2 13    2 -    47575173.25 C  6.50050D+09  2.15285D-05  1.48973D-07
                                           B  6.79688D+09  2.25101D-05  1.55766D-07
 f1  7    2 +  f2 14    2 -    47572182.52 C  1.93549D+10  6.41082D-05  4.43645D-07
                                           B  2.02353D+10  6.70243D-05  4.63826D-07
 f1  7    2 +  f2 15    2 -    47571714.71 C  4.91003D+09  1.62635D-05  1.12549D-07
                                           B  5.12831D+09  1.69865D-05  1.17552D-07
 f1  7    2 +  f2 16    2 -    47570952.63 C  1.53815D+09  5.09498D-06  3.52595D-08
                                           B  1.61121D+09  5.33698D-06  3.69343D-08
 f1  7    2 +  f2 17    2 -    47569177.53 C  5.22745D+08  1.73168D-06  1.19844D-08
                                           B  5.46338D+08  1.80983D-06  1.25253D-08
 f1  7    2 +  f2 18    2 -    47568514.44 C  8.37564D+10  2.77464D-04  1.92027D-06
                                           B  8.75251D+10  2.89949D-04  2.00668D-06
 f1  7    2 +  f2 19    2 -    47568111.98 C  2.29645D+08  7.60770D-07  5.26518D-09
                                           B  2.41054D+08  7.98564D-07  5.52675D-09
 f1  7    2 +  f2 20    2 -    47565927.25 C  1.55418D+10  5.14917D-05  3.56383D-07
                                           B  1.62222D+10  5.37458D-05  3.71984D-07
 f1  7    2 +  f2 21    2 -    47565537.11 C  6.16385D+11  2.04218D-03  1.41344D-05
                                           B  6.44141D+11  2.13414D-03  1.47709D-05
 f1  7    2 +  f2 22    2 -    47565102.30 C  1.17091D+11  3.87950D-04  2.68512D-06
                                           B  1.22265D+11  4.05092D-04  2.80376D-06
 f1  7    2 +  f2 23    2 -    47564865.49 C  1.32968D+12  4.40557D-03  3.04924D-05
                                           B  1.38978D+12  4.60469D-03  3.18706D-05
 f1  7    2 +  f2 24    2 -    47563844.65 C  2.83870D+09  9.40574D-06  6.51016D-08
                                           B  2.97120D+09  9.84476D-06  6.81402D-08
 f1  7    2 +  f2 25    2 -    47563437.87 C  2.53243D+11  8.39108D-04  5.80792D-06
                                           B  2.64705D+11  8.77087D-04  6.07079D-06
 f1  7    2 +  f2 26    2 -    47562875.20 C  2.72979D+11  9.04526D-04  6.26078D-06
                                           B  2.85331D+11  9.45455D-04  6.54408D-06
 f1  7    2 +  f2 27    2 -    47562528.81 C  9.95168D+08  3.29757D-06  2.28247D-08
                                           B  1.03850D+09  3.44116D-06  2.38186D-08
 f1  7    2 +  f2 28    2 -    47562107.49 C  8.65658D+10  2.86848D-04  1.98548D-06
                                           B  9.04565D+10  2.99740D-04  2.07472D-06
 f1  7    2 +  f2 29    2 -    47561349.15 C  1.33889D+09  4.43676D-06  3.07105D-08
                                           B  1.39672D+09  4.62839D-06  3.20369D-08
 f1  7    2 +  f2 30    2 -    47560620.27 C  2.85297D+11  9.45432D-04  6.54423D-06
                                           B  2.97959D+11  9.87391D-04  6.83467D-06
 f1  7    2 +  f2 31    2 -    47559217.72 C  2.10745D+12  6.98420D-03  4.83457D-05
                                           B  2.20192D+12  7.29726D-03  5.05127D-05
 f1  7    2 +  f2 32    2 -    47558174.31 C  1.62096D+11  5.37216D-04  3.71877D-06
                                           B  1.69341D+11  5.61229D-04  3.88500D-06
 f1  7    2 +  f2 33    2 -    47557653.16 C  4.68722D+10  1.55347D-04  1.07537D-06
                                           B  4.89621D+10  1.62273D-04  1.12332D-06
 f1  7    2 +  f2 34    2 -    47556595.68 C  6.99892D+10  2.31973D-04  1.60584D-06
                                           B  7.30840D+10  2.42230D-04  1.67685D-06
 f1  7    2 +  f2 35    2 -    47555817.31 C  2.51600D+12  8.33933D-03  5.77302D-05
                                           B  2.62852D+12  8.71228D-03  6.03120D-05
 f1  7    2 +  f2 36    2 -    47554157.86 C  2.45492D+12  8.13744D-03  5.63346D-05
                                           B  2.56394D+12  8.49883D-03  5.88364D-05
 f1  7    2 +  f2 37    2 -    47553622.40 C  4.99154D+11  1.65461D-03  1.14548D-05
                                           B  5.21350D+11  1.72818D-03  1.19642D-05
 f1  7    2 +  f2 38    2 -    47553040.47 C  8.12435D+12  2.69315D-02  1.86448D-04
                                           B  8.48447D+12  2.81252D-02  1.94712D-04
 f1  7    2 +  f2 39    2 -    47552227.77 C  3.66017D+12  1.21335D-02  8.40024D-05
                                           B  3.82334D+12  1.26744D-02  8.77472D-05
 f1  7    2 +  f2 40    2 -    47551723.18 C  5.16288D+06  1.71154D-08  1.18494D-10
                                           B  5.62418D+06  1.86447D-08  1.29081D-10
 f1  7    2 +  f2 41    2 -    47551105.04 C  1.63299D+11  5.41364D-04  3.74804D-06
                                           B  1.70433D+11  5.65015D-04  3.91179D-06
 f1  7    2 +  f2 42    2 -    47550645.99 C  3.35953D+11  1.11377D-03  7.71104D-06
                                           B  3.50990D+11  1.16362D-03  8.05617D-06
 f1  7    2 +  f2 43    2 -    47549901.47 C  4.05959D+12  1.34590D-02  9.31831D-05
                                           B  4.24108D+12  1.40606D-02  9.73489D-05
 f1  7    2 +  f2 44    2 -    47549256.54 C  2.13691D+09  7.08477D-06  4.90521D-08
                                           B  2.26393D+09  7.50590D-06  5.19679D-08
 f1  7    2 +  f2 45    2 -    47549081.58 C  2.28808D+12  7.58602D-03  5.25228D-05
                                           B  2.38953D+12  7.92240D-03  5.48517D-05
 f1  8    2 +  f2  1    2 -    47607137.01 C  3.42818D+05  1.13383D-09  7.84064D-12
                                           B  3.59043D+05  1.18749D-09  8.21171D-12
 f1  8    2 +  f2  2    2 -    47603804.07 C  5.26141D+06  1.74039D-08  1.20360D-10
                                           B  5.50739D+06  1.82176D-08  1.25987D-10
 f1  8    2 +  f2  3    2 -    47600709.84 C  2.17951D+07  7.21042D-08  4.98681D-10
                                           B  2.28518D+07  7.55999D-08  5.22858D-10
 f1  8    2 +  f2  4    2 -    47597303.87 C  4.51665D+07  1.49444D-07  1.03365D-09
                                           B  4.73794D+07  1.56766D-07  1.08429D-09
 f1  8    2 +  f2  5    2 -    47595932.60 C  3.03259D+07  1.00346D-07  6.94076D-10
                                           B  3.17745D+07  1.05140D-07  7.27231D-10
 f1  8    2 +  f2  6    2 -    47590426.26 C  4.99769D+08  1.65409D-06  1.14423D-08
                                           B  5.23777D+08  1.73354D-06  1.19920D-08
 f1  8    2 +  f2  7    2 -    47588588.11 C  2.38870D+06  7.90648D-09  5.46960D-11
                                           B  2.46480D+06  8.15838D-09  5.64386D-11
 f1  8    2 +  f2  8    2 -    47588429.68 C  1.29287D+09  4.27938D-06  2.96043D-08
                                           B  1.35291D+09  4.47809D-06  3.09790D-08
 f1  8    2 +  f2  9    2 -    47582447.07 C  3.47502D+08  1.15051D-06  7.96014D-09
                                           B  3.63838D+08  1.20460D-06  8.33433D-09
 f1  8    2 +  f2 10    2 -    47580692.75 C  8.59063D+07  2.84440D-07  1.96805D-09
                                           B  8.96995D+07  2.97000D-07  2.05495D-09
 f1  8    2 +  f2 11    2 -    47577229.17 C  1.33590D+09  4.42388D-06  3.06112D-08
                                           B  1.39778D+09  4.62878D-06  3.20290D-08
 f1  8    2 +  f2 12    2 -    47576210.77 C  1.12383D+10  3.72176D-05  2.57534D-07
                                           B  1.17562D+10  3.89328D-05  2.69402D-07
 f1  8    2 +  f2 13    2 -    47575577.79 C  4.22987D+09  1.40083D-05  9.69344D-08
                                           B  4.42620D+09  1.46585D-05  1.01434D-07
 f1  8    2 +  f2 14    2 -    47572587.06 C  1.48629D+09  4.92286D-06  3.40672D-08
                                           B  1.55875D+09  5.16285D-06  3.57280D-08
 f1  8    2 +  f2 15    2 -    47572119.25 C  2.04969D+10  6.78908D-05  4.69823D-07
                                           B  2.14031D+10  7.08924D-05  4.90594D-07
 f1  8    2 +  f2 16    2 -    47571357.17 C  2.85167D+09  9.44572D-06  6.53680D-08
                                           B  2.97586D+09  9.85711D-06  6.82150D-08
 f1  8    2 +  f2 17    2 -    47569582.07 C  1.17636D+10  3.89681D-05  2.69684D-07
                                           B  1.22916D+10  4.07172D-05  2.81789D-07
 f1  8    2 +  f2 18    2 -    47568918.98 C  7.77569D+09  2.57585D-05  1.78268D-07
                                           B  8.13454D+09  2.69472D-05  1.86495D-07
 f1  8    2 +  f2 19    2 -    47568516.53 C  2.24776D+10  7.44625D-05  5.15340D-07
                                           B  2.35002D+10  7.78501D-05  5.38785D-07
 f1  8    2 +  f2 20    2 -    47566331.79 C  4.44429D+07  1.47242D-07  1.01908D-09
                                           B  4.61608D+07  1.52933D-07  1.05847D-09
 f1  8    2 +  f2 21    2 -    47565941.65 C  2.09676D+10  6.94681D-05  4.80800D-07
                                           B  2.19327D+10  7.26655D-05  5.02930D-07
 f1  8    2 +  f2 22    2 -    47565506.84 C  2.44177D+11  8.09000D-04  5.59928D-06
                                           B  2.55276D+11  8.45771D-04  5.85378D-06
 f1  8    2 +  f2 23    2 -    47565270.03 C  2.30146D+11  7.62521D-04  5.27761D-06
                                           B  2.40519D+11  7.96886D-04  5.51546D-06
 f1  8    2 +  f2 24    2 -    47564249.20 C  3.35680D+10  1.11222D-04  7.69816D-07
                                           B  3.50905D+10  1.16267D-04  8.04732D-07
 f1  8    2 +  f2 25    2 -    47563842.42 C  2.14641D+11  7.11191D-04  4.92249D-06
                                           B  2.24318D+11  7.43256D-04  5.14443D-06
 f1  8    2 +  f2 26    2 -    47563279.75 C  1.19603D+11  3.96301D-04  2.74302D-06
                                           B  1.24985D+11  4.14135D-04  2.86646D-06
 f1  8    2 +  f2 27    2 -    47562933.35 C  8.13780D+08  2.69648D-06  1.86640D-08
                                           B  8.48210D+08  2.81057D-06  1.94536D-08
 f1  8    2 +  f2 28    2 -    47562512.04 C  1.14810D+10  3.80433D-05  2.63323D-07
                                           B  1.19858D+10  3.97161D-05  2.74902D-07
 f1  8    2 +  f2 29    2 -    47561753.70 C  4.22005D+09  1.39839D-05  9.67937D-08
                                           B  4.40710D+09  1.46038D-05  1.01084D-07
 f1  8    2 +  f2 30    2 -    47561024.82 C  2.54836D+09  8.44473D-06  5.84535D-08
                                           B  2.65833D+09  8.80916D-06  6.09760D-08
 f1  8    2 +  f2 31    2 -    47559622.26 C  1.44312D+12  4.78249D-03  3.31048D-05
                                           B  1.50810D+12  4.99781D-03  3.45953D-05
 f1  8    2 +  f2 32    2 -    47558578.85 C  3.16424D+09  1.04867D-05  7.25917D-08
                                           B  3.30879D+09  1.09658D-05  7.59078D-08
 f1  8    2 +  f2 33    2 -    47558057.71 C  2.96380D+11  9.82265D-04  6.79955D-06
                                           B  3.09698D+11  1.02640D-03  7.10510D-06
 f1  8    2 +  f2 34    2 -    47557000.22 C  1.92669D+09  6.38574D-06  4.42051D-08
                                           B  2.00940D+09  6.65985D-06  4.61026D-08
 f1  8    2 +  f2 35    2 -    47556221.86 C  1.11829D+10  3.70654D-05  2.56588D-07
                                           B  1.16769D+10  3.87026D-05  2.67922D-07
 f1  8    2 +  f2 36    2 -    47554562.41 C  1.05830D+09  3.50793D-06  2.42848D-08
                                           B  1.10337D+09  3.65735D-06  2.53192D-08
 f1  8    2 +  f2 37    2 -    47554026.95 C  1.19167D+11  3.95010D-04  2.73461D-06
                                           B  1.24507D+11  4.12713D-04  2.85717D-06
 f1  8    2 +  f2 38    2 -    47553445.01 C  1.98642D+11  6.58468D-04  4.55856D-06
                                           B  2.07667D+11  6.88384D-04  4.76568D-06
 f1  8    2 +  f2 39    2 -    47552632.31 C  2.04497D+12  6.77901D-03  4.69318D-05
                                           B  2.13575D+12  7.07992D-03  4.90151D-05
 f1  8    2 +  f2 40    2 -    47552127.73 C  1.06747D+12  3.53871D-03  2.44991D-05
                                           B  1.11503D+12  3.69636D-03  2.55906D-05
 f1  8    2 +  f2 41    2 -    47551509.58 C  4.03673D+08  1.33822D-06  9.26488D-09
                                           B  4.20737D+08  1.39479D-06  9.65652D-09
 f1  8    2 +  f2 42    2 -    47551050.54 C  1.79522D+12  5.95147D-03  4.12041D-05
                                           B  1.87472D+12  6.21504D-03  4.30288D-05
 f1  8    2 +  f2 43    2 -    47550306.01 C  3.09687D+12  1.02670D-02  7.10830D-05
                                           B  3.23428D+12  1.07226D-02  7.42371D-05
 f1  8    2 +  f2 44    2 -    47549661.09 C  1.08421D+13  3.59458D-02  2.48872D-04
                                           B  1.13240D+13  3.75434D-02  2.59933D-04
 f1  8    2 +  f2 45    2 -    47549486.12 C  1.92189D+12  6.37182D-03  4.41157D-05
                                           B  2.00729D+12  6.65498D-03  4.60762D-05
 f1  9    2 +  f2  1    2 -    47609057.54 C  5.42721D+03  1.79484D-11  1.24111D-13
                                           B  5.62086D+03  1.85888D-11  1.28540D-13
 f1  9    2 +  f2  2    2 -    47605724.60 C  1.79247D+07  5.92871D-08  4.09993D-10
                                           B  1.87533D+07  6.20279D-08  4.28947D-10
 f1  9    2 +  f2  3    2 -    47602630.38 C  8.93956D+08  2.95721D-06  2.04516D-08
                                           B  9.35039D+08  3.09311D-06  2.13914D-08
 f1  9    2 +  f2  4    2 -    47599224.40 C  6.60167D+08  2.18415D-06  1.51063D-08
                                           B  6.90221D+08  2.28358D-06  1.57940D-08
 f1  9    2 +  f2  5    2 -    47597853.13 C  7.19587D+06  2.38087D-08  1.64674D-10
                                           B  7.53740D+06  2.49387D-08  1.72490D-10
 f1  9    2 +  f2  6    2 -    47592346.79 C  4.34473D+08  1.43786D-06  9.94614D-09
                                           B  4.54671D+08  1.50470D-06  1.04085D-08
 f1  9    2 +  f2  7    2 -    47590508.64 C  8.79205D+07  2.90990D-07  2.01295D-09
                                           B  9.19558D+07  3.04345D-07  2.10534D-09
 f1  9    2 +  f2  8    2 -    47590350.21 C  6.35960D+09  2.10484D-05  1.45605D-07
                                           B  6.65225D+09  2.20170D-05  1.52305D-07
 f1  9    2 +  f2  9    2 -    47584367.60 C  1.12963D+09  3.73969D-06  2.58730D-08
                                           B  1.18384D+09  3.91914D-06  2.71145D-08
 f1  9    2 +  f2 10    2 -    47582613.28 C  1.19499D+09  3.95635D-06  2.73730D-08
                                           B  1.24962D+09  4.13722D-06  2.86243D-08
 f1  9    2 +  f2 11    2 -    47579149.71 C  5.28715D+09  1.75072D-05  1.21136D-07
                                           B  5.53002D+09  1.83114D-05  1.26701D-07
 f1  9    2 +  f2 12    2 -    47578131.30 C  3.07922D+09  1.01966D-05  7.05541D-08
                                           B  3.21542D+09  1.06476D-05  7.36748D-08
 f1  9    2 +  f2 13    2 -    47577498.32 C  2.09863D+09  6.94961D-06  4.80878D-08
                                           B  2.19695D+09  7.27519D-06  5.03406D-08
 f1  9    2 +  f2 14    2 -    47574507.59 C  2.25254D+10  7.46023D-05  5.16242D-07
                                           B  2.35588D+10  7.80249D-05  5.39926D-07
 f1  9    2 +  f2 15    2 -    47574039.78 C  1.22931D+10  4.07146D-05  2.81745D-07
                                           B  1.28536D+10  4.25710D-05  2.94591D-07
 f1  9    2 +  f2 16    2 -    47573277.70 C  3.01233D+09  9.97710D-06  6.90426D-08
                                           B  3.15677D+09  1.04555D-05  7.23531D-08
 f1  9    2 +  f2 17    2 -    47571502.60 C  3.32885D+11  1.10263D-03  7.63058D-06
                                           B  3.48038D+11  1.15282D-03  7.97792D-06
 f1  9    2 +  f2 18    2 -    47570839.51 C  3.27078D+08  1.08342D-06  7.49778D-09
                                           B  3.40141D+08  1.12669D-06  7.79722D-09
 f1  9    2 +  f2 19    2 -    47570437.06 C  4.90484D+10  1.62472D-04  1.12439D-06
                                           B  5.12495D+10  1.69763D-04  1.17485D-06
 f1  9    2 +  f2 20    2 -    47568252.33 C  8.08623D+07  2.67879D-07  1.85395D-09
                                           B  8.39052D+07  2.77960D-07  1.92371D-09
 f1  9    2 +  f2 21    2 -    47567862.18 C  2.76499D+10  9.15997D-05  6.33951D-07
                                           B  2.89444D+10  9.58881D-05  6.63631D-07
 f1  9    2 +  f2 22    2 -    47567427.37 C  5.26887D+11  1.74553D-03  1.20807D-05
                                           B  5.50786D+11  1.82470D-03  1.26286D-05
 f1  9    2 +  f2 23    2 -    47567190.56 C  3.05298D+11  1.01143D-03  7.00011D-06
                                           B  3.19514D+11  1.05853D-03  7.32607D-06
 f1  9    2 +  f2 24    2 -    47566169.73 C  3.76369D+10  1.24694D-04  8.63025D-07
                                           B  3.93819D+10  1.30475D-04  9.03036D-07
 f1  9    2 +  f2 25    2 -    47565762.95 C  1.21230D+11  4.01650D-04  2.77990D-06
                                           B  1.26812D+11  4.20144D-04  2.90790D-06
 f1  9    2 +  f2 26    2 -    47565200.28 C  6.06250D+10  2.00863D-04  1.39023D-06
                                           B  6.34389D+10  2.10186D-04  1.45476D-06
 f1  9    2 +  f2 27    2 -    47564853.89 C  1.37346D+11  4.55064D-04  3.14964D-06
                                           B  1.43690D+11  4.76081D-04  3.29511D-06
 f1  9    2 +  f2 28    2 -    47564432.57 C  2.64899D+10  8.77694D-05  6.07486D-07
                                           B  2.77056D+10  9.17973D-05  6.35365D-07
 f1  9    2 +  f2 29    2 -    47563674.23 C  5.02813D+09  1.66603D-05  1.15314D-07
                                           B  5.25717D+09  1.74192D-05  1.20567D-07
 f1  9    2 +  f2 30    2 -    47562945.35 C  2.71746D+10  9.00439D-05  6.23248D-07
                                           B  2.83871D+10  9.40613D-05  6.51055D-07
 f1  9    2 +  f2 31    2 -    47561542.80 C  1.11354D+12  3.68997D-03  2.55413D-05
                                           B  1.16310D+12  3.85420D-03  2.66781D-05
 f1  9    2 +  f2 32    2 -    47560499.38 C  4.72570D+11  1.56603D-03  1.08400D-05
                                           B  4.93744D+11  1.63620D-03  1.13257D-05
 f1  9    2 +  f2 33    2 -    47559978.24 C  9.10107D+09  3.01604D-05  2.08771D-07
                                           B  9.51110D+09  3.15192D-05  2.18177D-07
 f1  9    2 +  f2 34    2 -    47558920.75 C  9.51399D+06  3.15302D-08  2.18258D-10
                                           B  9.74087D+06  3.22821D-08  2.23463D-10
 f1  9    2 +  f2 35    2 -    47558142.39 C  2.25895D+12  7.48660D-03  5.18245D-05
                                           B  2.36090D+12  7.82449D-03  5.41635D-05
 f1  9    2 +  f2 36    2 -    47556482.94 C  2.31274D+11  7.66540D-04  5.30641D-06
                                           B  2.41708D+11  8.01122D-04  5.54580D-06
 f1  9    2 +  f2 37    2 -    47555947.48 C  8.60258D+11  2.85133D-03  1.97387D-05
                                           B  8.98852D+11  2.97924D-03  2.06242D-05
 f1  9    2 +  f2 38    2 -    47555365.54 C  5.93154D+11  1.96606D-03  1.36104D-05
                                           B  6.19816D+11  2.05443D-03  1.42222D-05
 f1  9    2 +  f2 39    2 -    47554552.84 C  7.43878D+11  2.46573D-03  1.70698D-05
                                           B  7.77283D+11  2.57646D-03  1.78364D-05
 f1  9    2 +  f2 40    2 -    47554048.26 C  4.33937D+11  1.43840D-03  9.95790D-06
                                           B  4.53321D+11  1.50265D-03  1.04027D-05
 f1  9    2 +  f2 41    2 -    47553430.11 C  7.94357D+11  2.63318D-03  1.82294D-05
                                           B  8.29945D+11  2.75114D-03  1.90461D-05
 f1  9    2 +  f2 42    2 -    47552971.07 C  4.04962D+11  1.34241D-03  9.29361D-06
                                           B  4.23039D+11  1.40234D-03  9.70846D-06
 f1  9    2 +  f2 43    2 -    47552226.55 C  7.81797D+10  2.59167D-04  1.79426D-06
                                           B  8.16817D+10  2.70776D-04  1.87463D-06
 f1  9    2 +  f2 44    2 -    47551581.62 C  1.63301D+12  5.41359D-03  3.74797D-05
                                           B  1.70594D+12  5.65539D-03  3.91537D-05
 f1  9    2 +  f2 45    2 -    47551406.66 C  1.01755D+11  3.37333D-04  2.33545D-06
                                           B  1.06324D+11  3.52478D-04  2.44031D-06
 f1 10    2 +  f2  1    2 -    47609290.25 C  8.87605D+05  2.93538D-09  2.02978D-11
                                           B  9.28705D+05  3.07130D-09  2.12376D-11
 f1 10    2 +  f2  2    2 -    47605957.31 C  1.35787D+07  4.49121D-08  3.10583D-10
                                           B  1.42166D+07  4.70218D-08  3.25173D-10
 f1 10    2 +  f2  3    2 -    47602863.09 C  5.96141D+08  1.97202D-06  1.36381D-08
                                           B  6.23967D+08  2.06406D-06  1.42746D-08
 f1 10    2 +  f2  4    2 -    47599457.11 C  2.19948D+08  7.27685D-07  5.03288D-09
                                           B  2.30391D+08  7.62235D-07  5.27184D-09
 f1 10    2 +  f2  5    2 -    47598085.84 C  2.27347D+08  7.52208D-07  5.20265D-09
                                           B  2.37890D+08  7.87091D-07  5.44391D-09
 f1 10    2 +  f2  6    2 -    47592579.50 C  7.93117D+08  2.62474D-06  1.81561D-08
                                           B  8.30762D+08  2.74932D-06  1.90179D-08
 f1 10    2 +  f2  7    2 -    47590741.35 C  2.15372D+09  7.12807D-06  4.93089D-08
                                           B  2.25337D+09  7.45787D-06  5.15903D-08
 f1 10    2 +  f2  8    2 -    47590582.92 C  1.09413D+09  3.62123D-06  2.50502D-08
                                           B  1.14534D+09  3.79070D-06  2.62225D-08
 f1 10    2 +  f2  9    2 -    47584600.31 C  2.39781D+09  7.93796D-06  5.49185D-08
                                           B  2.51018D+09  8.30999D-06  5.74923D-08
 f1 10    2 +  f2 10    2 -    47582845.99 C  1.17235D+08  3.88138D-07  2.68541D-09
                                           B  1.22625D+08  4.05983D-07  2.80888D-09
 f1 10    2 +  f2 11    2 -    47579382.42 C  1.46478D+09  4.85024D-06  3.35599D-08
                                           B  1.53339D+09  5.07742D-06  3.51318D-08
 f1 10    2 +  f2 12    2 -    47578364.01 C  2.62306D+08  8.68596D-07  6.01013D-09
                                           B  2.75128D+08  9.11052D-07  6.30390D-09
 f1 10    2 +  f2 13    2 -    47577731.03 C  7.04326D+08  2.33235D-06  1.61386D-08
                                           B  7.39019D+08  2.44724D-06  1.69335D-08
 f1 10    2 +  f2 14    2 -    47574740.30 C  1.20710D+11  3.99777D-04  2.76642D-06
                                           B  1.26189D+11  4.17923D-04  2.89198D-06
 f1 10    2 +  f2 15    2 -    47574272.49 C  2.22562D+11  7.37115D-04  5.10081D-06
                                           B  2.32656D+11  7.70546D-04  5.33214D-06
 f1 10    2 +  f2 16    2 -    47573510.41 C  1.98665D+08  6.57988D-07  4.55332D-09
                                           B  2.05669D+08  6.81186D-07  4.71385D-09
 f1 10    2 +  f2 17    2 -    47571735.31 C  4.78054D+10  1.58346D-04  1.09581D-06
                                           B  5.00098D+10  1.65647D-04  1.14633D-06
 f1 10    2 +  f2 18    2 -    47571072.23 C  1.32528D+09  4.38985D-06  3.03796D-08
                                           B  1.38811D+09  4.59797D-06  3.18199D-08
 f1 10    2 +  f2 19    2 -    47570669.77 C  6.37613D+10  2.11206D-04  1.46165D-06
                                           B  6.66093D+10  2.20640D-04  1.52694D-06
 f1 10    2 +  f2 20    2 -    47568485.04 C  3.08315D+10  1.02137D-04  7.06870D-07
                                           B  3.21993D+10  1.06668D-04  7.38231D-07
 f1 10    2 +  f2 21    2 -    47568094.89 C  1.57129D+10  5.20539D-05  3.60257D-07
                                           B  1.64654D+10  5.45468D-05  3.77510D-07
 f1 10    2 +  f2 22    2 -    47567660.09 C  1.75151D+10  5.80253D-05  4.01588D-07
                                           B  1.82341D+10  6.04071D-05  4.18073D-07
 f1 10    2 +  f2 23    2 -    47567423.27 C  2.69581D+10  8.93096D-05  6.18108D-07
                                           B  2.83823D+10  9.40277D-05  6.50762D-07
 f1 10    2 +  f2 24    2 -    47566402.44 C  1.69085D+10  5.60187D-05  3.87711D-07
                                           B  1.77412D+10  5.87774D-05  4.06805D-07
 f1 10    2 +  f2 25    2 -    47565995.66 C  1.00247D+10  3.32127D-05  2.29870D-07
                                           B  1.04216D+10  3.45279D-05  2.38973D-07
 f1 10    2 +  f2 26    2 -    47565432.99 C  2.33076D+10  7.72224D-05  5.34475D-07
                                           B  2.42792D+10  8.04413D-05  5.56754D-07
 f1 10    2 +  f2 27    2 -    47565086.60 C  3.60730D+10  1.19518D-04  8.27220D-07
                                           B  3.78437D+10  1.25385D-04  8.67825D-07
 f1 10    2 +  f2 28    2 -    47564665.28 C  4.18029D+09  1.38505D-05  9.58641D-08
                                           B  4.39762D+09  1.45706D-05  1.00848D-07
 f1 10    2 +  f2 29    2 -    47563906.94 C  1.05179D+09  3.48500D-06  2.41213D-08
                                           B  1.10785D+09  3.67075D-06  2.54070D-08
 f1 10    2 +  f2 30    2 -    47563178.06 C  3.02309D+10  1.00170D-04  6.93333D-07
                                           B  3.15642D+10  1.04588D-04  7.23913D-07
 f1 10    2 +  f2 31    2 -    47561775.51 C  2.18551D+11  7.24209D-04  5.01281D-06
                                           B  2.28350D+11  7.56680D-04  5.23757D-06
 f1 10    2 +  f2 32    2 -    47560732.09 C  2.54033D+10  8.41822D-05  5.82703D-07
                                           B  2.65361D+10  8.79362D-05  6.08688D-07
 f1 10    2 +  f2 33    2 -    47560210.95 C  3.38736D+10  1.12254D-04  7.77021D-07
                                           B  3.53855D+10  1.17264D-04  8.11703D-07
 f1 10    2 +  f2 34    2 -    47559153.46 C  7.31909D+08  2.42559D-06  1.67903D-08
                                           B  7.64946D+08  2.53507D-06  1.75482D-08
 f1 10    2 +  f2 35    2 -    47558375.10 C  3.32956D+12  1.10347D-02  7.63852D-05
                                           B  3.47928D+12  1.15309D-02  7.98201D-05
 f1 10    2 +  f2 36    2 -    47556715.65 C  1.16350D+11  3.85629D-04  2.66952D-06
                                           B  1.21544D+11  4.02846D-04  2.78871D-06
 f1 10    2 +  f2 37    2 -    47556180.19 C  7.55490D+10  2.50405D-04  1.73345D-06
                                           B  7.88905D+10  2.61480D-04  1.81012D-06
 f1 10    2 +  f2 38    2 -    47555598.25 C  1.51595D+10  5.02469D-05  3.47843D-07
                                           B  1.58557D+10  5.25545D-05  3.63818D-07
 f1 10    2 +  f2 39    2 -    47554785.56 C  8.24294D+10  2.73226D-04  1.89148D-06
                                           B  8.61161D+10  2.85446D-04  1.97608D-06
 f1 10    2 +  f2 40    2 -    47554280.97 C  4.29357D+11  1.42320D-03  9.85266D-06
                                           B  4.48598D+11  1.48698D-03  1.02942D-05
 f1 10    2 +  f2 41    2 -    47553662.83 C  7.67183D+11  2.54307D-03  1.76056D-05
                                           B  8.01479D+11  2.65676D-03  1.83926D-05
 f1 10    2 +  f2 42    2 -    47553203.78 C  4.16548D+09  1.38081D-05  9.55937D-08
                                           B  4.35641D+09  1.44410D-05  9.99753D-08
 f1 10    2 +  f2 43    2 -    47552459.26 C  4.59965D+10  1.52478D-04  1.05562D-06
                                           B  4.80739D+10  1.59364D-04  1.10330D-06
 f1 10    2 +  f2 44    2 -    47551814.33 C  5.13218D+11  1.70136D-03  1.17789D-05
                                           B  5.36111D+11  1.77725D-03  1.23043D-05
 f1 10    2 +  f2 45    2 -    47551639.37 C  5.55984D+11  1.84314D-03  1.27605D-05
                                           B  5.80798D+11  1.92540D-03  1.33300D-05
 f1 11    2 +  f2  1    2 -    47609548.32 C  1.54777D+05  5.11853D-10  3.53937D-12
                                           B  1.62521D+05  5.37463D-10  3.71647D-12
 f1 11    2 +  f2  2    2 -    47606215.38 C  4.67743D+06  1.54706D-08  1.06984D-10
                                           B  4.89497D+06  1.61901D-08  1.11960D-10
 f1 11    2 +  f2  3    2 -    47603121.16 C  1.20530D+08  3.98706D-07  2.75735D-09
                                           B  1.25937D+08  4.16592D-07  2.88105D-09
 f1 11    2 +  f2  4    2 -    47599715.19 C  3.21890D+08  1.06494D-06  7.36542D-09
                                           B  3.36420D+08  1.11301D-06  7.69789D-09
 f1 11    2 +  f2  5    2 -    47598343.91 C  2.06018D+08  6.81631D-07  4.71447D-09
                                           B  2.15314D+08  7.12388D-07  4.92720D-09
 f1 11    2 +  f2  6    2 -    47592837.58 C  2.90841D+08  9.62500D-07  6.65786D-09
                                           B  3.03788D+08  1.00534D-06  6.95423D-09
 f1 11    2 +  f2  7    2 -    47590999.42 C  7.53398D+07  2.49346D-07  1.72486D-09
                                           B  7.88078D+07  2.60824D-07  1.80425D-09
 f1 11    2 +  f2  8    2 -    47590840.99 C  8.67592D+08  2.87142D-06  1.98632D-08
                                           B  9.09168D+08  3.00902D-06  2.08151D-08
 f1 11    2 +  f2  9    2 -    47584858.38 C  4.81934D+08  1.59543D-06  1.10379D-08
                                           B  5.05065D+08  1.67200D-06  1.15676D-08
 f1 11    2 +  f2 10    2 -    47583104.06 C  3.81891D+07  1.26433D-07  8.74751D-10
                                           B  3.96701D+07  1.31337D-07  9.08675D-10
 f1 11    2 +  f2 11    2 -    47579640.49 C  4.21827D+08  1.39675D-06  9.66438D-09
                                           B  4.41489D+08  1.46186D-06  1.01149D-08
 f1 11    2 +  f2 12    2 -    47578622.08 C  8.77239D+06  2.90484D-08  2.00995D-10
                                           B  9.37711D+06  3.10508D-08  2.14851D-10
 f1 11    2 +  f2 13    2 -    47577989.11 C  1.48234D+09  4.90866D-06  3.39651D-08
                                           B  1.55278D+09  5.14191D-06  3.55790D-08
 f1 11    2 +  f2 14    2 -    47574998.37 C  1.84653D+08  6.11543D-07  4.23179D-09
                                           B  1.93977D+08  6.42420D-07  4.44545D-09
 f1 11    2 +  f2 15    2 -    47574530.56 C  1.94566D+08  6.44387D-07  4.45910D-09
                                           B  2.04938D+08  6.78736D-07  4.69680D-09
 f1 11    2 +  f2 16    2 -    47573768.49 C  3.79065D+10  1.25547D-04  8.68790D-07
                                           B  3.96480D+10  1.31315D-04  9.08702D-07
 f1 11    2 +  f2 17    2 -    47571993.39 C  8.04478D+08  2.66464D-06  1.84401D-08
                                           B  8.38880D+08  2.77859D-06  1.92287D-08
 f1 11    2 +  f2 18    2 -    47571330.30 C  1.08057D+09  3.57923D-06  2.47696D-08
                                           B  1.13217D+09  3.75016D-06  2.59525D-08
 f1 11    2 +  f2 19    2 -    47570927.84 C  3.29363D+10  1.09099D-04  7.55010D-07
                                           B  3.44485D+10  1.14108D-04  7.89677D-07
 f1 11    2 +  f2 20    2 -    47568743.11 C  3.23454D+10  1.07151D-04  7.41567D-07
                                           B  3.38046D+10  1.11985D-04  7.75023D-07
 f1 11    2 +  f2 21    2 -    47568352.97 C  2.25163D+10  7.45915D-05  5.16234D-07
                                           B  2.35663D+10  7.80699D-05  5.40307D-07
 f1 11    2 +  f2 22    2 -    47567918.16 C  9.87036D+10  3.26988D-04  2.26305D-06
                                           B  1.03242D+11  3.42023D-04  2.36710D-06
 f1 11    2 +  f2 23    2 -    47567681.35 C  3.33973D+11  1.10641D-03  7.65734D-06
                                           B  3.49419D+11  1.15758D-03  8.01151D-06
 f1 11    2 +  f2 24    2 -    47566660.51 C  2.18685D+08  7.24505D-07  5.01435D-09
                                           B  2.25243D+08  7.46233D-07  5.16473D-09
 f1 11    2 +  f2 25    2 -    47566253.73 C  2.41262D+11  7.99315D-04  5.53216D-06
                                           B  2.52298D+11  8.35879D-04  5.78522D-06
 f1 11    2 +  f2 26    2 -    47565691.06 C  3.37352D+11  1.11769D-03  7.73579D-06
                                           B  3.52735D+11  1.16866D-03  8.08855D-06
 f1 11    2 +  f2 27    2 -    47565344.67 C  2.25010D+10  7.45502D-05  5.15981D-07
                                           B  2.34599D+10  7.77270D-05  5.37969D-07
 f1 11    2 +  f2 28    2 -    47564923.35 C  1.09395D+11  3.62452D-04  2.50865D-06
                                           B  1.14235D+11  3.78488D-04  2.61964D-06
 f1 11    2 +  f2 29    2 -    47564165.01 C  1.02912D+10  3.40984D-05  2.36010D-07
                                           B  1.07468D+10  3.56081D-05  2.46459D-07
 f1 11    2 +  f2 30    2 -    47563436.13 C  1.16883D+10  3.87287D-05  2.68062D-07
                                           B  1.22068D+10  4.04467D-05  2.79953D-07
 f1 11    2 +  f2 31    2 -    47562033.58 C  3.33179D+09  1.10404D-05  7.64188D-08
                                           B  3.44991D+09  1.14318D-05  7.91278D-08
 f1 11    2 +  f2 32    2 -    47560990.17 C  4.77151D+09  1.58118D-05  1.09448D-07
                                           B  5.00111D+09  1.65727D-05  1.14714D-07
 f1 11    2 +  f2 33    2 -    47560469.02 C  4.79996D+10  1.59064D-04  1.10104D-06
                                           B  5.01799D+10  1.66290D-04  1.15105D-06
 f1 11    2 +  f2 34    2 -    47559411.53 C  5.93937D+10  1.96832D-04  1.36249D-06
                                           B  6.20596D+10  2.05666D-04  1.42365D-06
 f1 11    2 +  f2 35    2 -    47558633.17 C  6.45979D+11  2.14086D-03  1.48195D-05
                                           B  6.75876D+11  2.23994D-03  1.55054D-05
 f1 11    2 +  f2 36    2 -    47556973.72 C  6.67931D+08  2.21376D-06  1.53247D-08
                                           B  6.92184D+08  2.29415D-06  1.58812D-08
 f1 11    2 +  f2 37    2 -    47556438.26 C  6.14885D+10  2.03800D-04  1.41081D-06
                                           B  6.41574D+10  2.12645D-04  1.47205D-06
 f1 11    2 +  f2 38    2 -    47555856.33 C  5.70902D+07  1.89226D-07  1.30994D-09
                                           B  6.33601D+07  2.10008D-07  1.45381D-09
 f1 11    2 +  f2 39    2 -    47555043.63 C  7.14325D+11  2.36772D-03  1.63912D-05
                                           B  7.46108D+11  2.47307D-03  1.71205D-05
 f1 11    2 +  f2 40    2 -    47554539.04 C  6.61788D+11  2.19363D-03  1.51861D-05
                                           B  6.91182D+11  2.29106D-03  1.58606D-05
 f1 11    2 +  f2 41    2 -    47553920.90 C  2.87628D+11  9.53424D-04  6.60047D-06
                                           B  3.00224D+11  9.95177D-04  6.88953D-06
 f1 11    2 +  f2 42    2 -    47553461.85 C  7.55202D+10  2.50338D-04  1.73309D-06
                                           B  7.90105D+10  2.61908D-04  1.81318D-06
 f1 11    2 +  f2 43    2 -    47552717.33 C  1.29210D+12  4.28325D-03  2.96534D-05
                                           B  1.34994D+12  4.47499D-03  3.09808D-05
 f1 11    2 +  f2 44    2 -    47552072.40 C  5.65384D+11  1.87427D-03  1.29759D-05
                                           B  5.90255D+11  1.95672D-03  1.35467D-05
 f1 11    2 +  f2 45    2 -    47551897.44 C  3.09485D+10  1.02596D-04  7.10296D-07
                                           B  3.22637D+10  1.06956D-04  7.40481D-07
 f1 12    2 +  f2  1    2 -    47619085.63 C  4.04207D+05  1.33619D-09  9.23771D-12
                                           B  4.23501D+05  1.39997D-09  9.67865D-12
 f1 12    2 +  f2  2    2 -    47615752.69 C  6.89682D+05  2.28021D-09  1.57652D-11
                                           B  7.22551D+05  2.38888D-09  1.65166D-11
 f1 12    2 +  f2  3    2 -    47612658.46 C  2.88553D+05  9.54133D-10  6.59724D-12
                                           B  3.03392D+05  1.00320D-09  6.93650D-12
 f1 12    2 +  f2  4    2 -    47609252.49 C  2.01400D+07  6.66047D-08  4.60563D-10
                                           B  2.10806D+07  6.97154D-08  4.82073D-10
 f1 12    2 +  f2  5    2 -    47607881.22 C  6.25147D+07  2.06753D-07  1.42971D-09
                                           B  6.54372D+07  2.16419D-07  1.49655D-09
 f1 12    2 +  f2  6    2 -    47602374.88 C  2.92550D+04  9.67765D-11  6.69294D-13
                                           B  2.97683D+04  9.84747D-11  6.81039D-13
 f1 12    2 +  f2  7    2 -    47600536.73 C  1.39881D+07  4.62767D-08  3.20056D-10
                                           B  1.46587D+07  4.84952D-08  3.35399D-10
 f1 12    2 +  f2  8    2 -    47600378.30 C  2.35408D+05  7.78803D-10  5.38633D-12
                                           B  2.46682D+05  8.16102D-10  5.64429D-12
 f1 12    2 +  f2  9    2 -    47594395.69 C  4.63843D+08  1.53492D-06  1.06171D-08
                                           B  4.84905D+08  1.60462D-06  1.10992D-08
 f1 12    2 +  f2 10    2 -    47592641.37 C  1.89027D+08  6.25563D-07  4.32720D-09
                                           B  1.97512D+08  6.53644D-07  4.52144D-09
 f1 12    2 +  f2 11    2 -    47589177.80 C  3.18289D+09  1.05350D-05  7.28786D-08
                                           B  3.33065D+09  1.10240D-05  7.62619D-08
 f1 12    2 +  f2 12    2 -    47588159.39 C  5.32612D+07  1.76295D-07  1.21960D-09
                                           B  5.56621D+07  1.84242D-07  1.27458D-09
 f1 12    2 +  f2 13    2 -    47587526.41 C  7.02122D+09  2.32410D-05  1.60782D-07
                                           B  7.35038D+09  2.43305D-05  1.68319D-07
 f1 12    2 +  f2 14    2 -    47584535.68 C  2.09056D+09  6.92083D-06  4.78815D-08
                                           B  2.18675D+09  7.23928D-06  5.00847D-08
 f1 12    2 +  f2 15    2 -    47584067.87 C  1.49321D+10  4.94340D-05  3.42011D-07
                                           B  1.56187D+10  5.17071D-05  3.57737D-07
 f1 12    2 +  f2 16    2 -    47583305.79 C  5.02097D+10  1.66229D-04  1.15008D-06
                                           B  5.25382D+10  1.73938D-04  1.20341D-06
 f1 12    2 +  f2 17    2 -    47581530.69 C  6.34109D+10  2.09949D-04  1.45262D-06
                                           B  6.63321D+10  2.19621D-04  1.51954D-06
 f1 12    2 +  f2 18    2 -    47580867.60 C  8.05826D+09  2.66811D-05  1.84607D-07
                                           B  8.43485D+09  2.79280D-05  1.93234D-07
 f1 12    2 +  f2 19    2 -    47580465.15 C  3.34376D+10  1.10715D-04  7.66042D-07
                                           B  3.49826D+10  1.15830D-04  8.01438D-07
 f1 12    2 +  f2 20    2 -    47578280.41 C  2.74674D+10  9.09552D-05  6.29353D-07
                                           B  2.87277D+10  9.51287D-05  6.58231D-07
 f1 12    2 +  f2 21    2 -    47577890.27 C  1.62664D+11  5.38653D-04  3.72717D-06
                                           B  1.70184D+11  5.63556D-04  3.89949D-06
 f1 12    2 +  f2 22    2 -    47577455.46 C  3.65787D+11  1.21130D-03  8.38161D-06
                                           B  3.82575D+11  1.26690D-03  8.76630D-06
 f1 12    2 +  f2 23    2 -    47577218.65 C  1.41927D+12  4.69997D-03  3.25216D-05
                                           B  1.48475D+12  4.91680D-03  3.40220D-05
 f1 12    2 +  f2 24    2 -    47576197.82 C  1.13070D+11  3.74453D-04  2.59109D-06
                                           B  1.18280D+11  3.91705D-04  2.71047D-06
 f1 12    2 +  f2 25    2 -    47575791.04 C  3.75438D+11  1.24335D-03  8.60368D-06
                                           B  3.92744D+11  1.30067D-03  9.00027D-06
 f1 12    2 +  f2 26    2 -    47575228.37 C  3.95588D+11  1.31011D-03  9.06575D-06
                                           B  4.13773D+11  1.37034D-03  9.48251D-06
 f1 12    2 +  f2 27    2 -    47574881.97 C  1.67498D+11  5.54732D-04  3.83867D-06
                                           B  1.75186D+11  5.80193D-04  4.01486D-06
 f1 12    2 +  f2 28    2 -    47574460.66 C  3.62829D+10  1.20166D-04  8.31541D-07
                                           B  3.79667D+10  1.25743D-04  8.70131D-07
 f1 12    2 +  f2 29    2 -    47573702.32 C  1.49426D+10  4.94901D-05  3.42474D-07
                                           B  1.56225D+10  5.17421D-05  3.58057D-07
 f1 12    2 +  f2 30    2 -    47572973.44 C  3.51134D+09  1.16300D-05  8.04815D-08
                                           B  3.67118D+09  1.21594D-05  8.41449D-08
 f1 12    2 +  f2 31    2 -    47571570.88 C  1.81536D+11  6.01306D-04  4.16125D-06
                                           B  1.89760D+11  6.28547D-04  4.34976D-06
 f1 12    2 +  f2 32    2 -    47570527.47 C  4.54675D+10  1.50610D-04  1.04229D-06
                                           B  4.75721D+10  1.57581D-04  1.09054D-06
 f1 12    2 +  f2 33    2 -    47570006.33 C  1.39030D+11  4.60544D-04  3.18723D-06
                                           B  1.45338D+11  4.81437D-04  3.33182D-06
 f1 12    2 +  f2 34    2 -    47568948.84 C  3.58496D+10  1.18759D-04  8.21896D-07
                                           B  3.74944D+10  1.24207D-04  8.59605D-07
 f1 12    2 +  f2 35    2 -    47568170.48 C  1.12078D+12  3.71293D-03  2.56966D-05
                                           B  1.17194D+12  3.88240D-03  2.68695D-05
 f1 12    2 +  f2 36    2 -    47566511.03 C  3.61646D+10  1.19814D-04  8.29246D-07
                                           B  3.77722D+10  1.25140D-04  8.66107D-07
 f1 12    2 +  f2 37    2 -    47565975.57 C  1.65719D+09  5.49044D-06  3.80003D-08
                                           B  1.73482D+09  5.74765D-06  3.97805D-08
 f1 12    2 +  f2 38    2 -    47565393.63 C  5.08703D+08  1.68543D-06  1.16653D-08
                                           B  5.35385D+08  1.77383D-06  1.22771D-08
 f1 12    2 +  f2 39    2 -    47564580.93 C  3.33636D+11  1.10544D-03  7.65114D-06
                                           B  3.48829D+11  1.15577D-03  7.99954D-06
 f1 12    2 +  f2 40    2 -    47564076.35 C  2.47229D+11  8.19161D-04  5.66978D-06
                                           B  2.58415D+11  8.56225D-04  5.92631D-06
 f1 12    2 +  f2 41    2 -    47563458.20 C  2.00610D+11  6.64712D-04  4.60082D-06
                                           B  2.09685D+11  6.94783D-04  4.80896D-06
 f1 12    2 +  f2 42    2 -    47562999.16 C  9.96706D+10  3.30260D-04  2.28593D-06
                                           B  1.04231D+11  3.45372D-04  2.39052D-06
 f1 12    2 +  f2 43    2 -    47562254.63 C  1.08892D+12  3.60828D-03  2.49754D-05
                                           B  1.13840D+12  3.77222D-03  2.61102D-05
 f1 12    2 +  f2 44    2 -    47561609.71 C  3.59515D+11  1.19133D-03  8.24613D-06
                                           B  3.75653D+11  1.24480D-03  8.61629D-06
 f1 12    2 +  f2 45    2 -    47561434.74 C  2.73301D+10  9.05646D-05  6.26872D-07
                                           B  2.85899D+10  9.47394D-05  6.55770D-07
 f1 13    2 +  f2  1    2 -    47624339.44 C  6.84244D+09  2.26142D-05  1.56325D-07
                                           B  7.14722D+09  2.36215D-05  1.63288D-07
 f1 13    2 +  f2  2    2 -    47621006.51 C  1.73755D+10  5.74337D-05  3.97049D-07
                                           B  1.81531D+10  6.00041D-05  4.14818D-07
 f1 13    2 +  f2  3    2 -    47617912.28 C  9.16382D+06  3.02945D-08  2.09444D-10
                                           B  9.61375D+06  3.17819D-08  2.19728D-10
 f1 13    2 +  f2  4    2 -    47614506.31 C  9.69164D+07  3.20440D-07  2.21556D-09
                                           B  1.01346D+08  3.35086D-07  2.31682D-09
 f1 13    2 +  f2  5    2 -    47613135.04 C  1.59980D+07  5.28981D-08  3.65754D-10
                                           B  1.67061D+07  5.52395D-08  3.81943D-10
 f1 13    2 +  f2  6    2 -    47607628.70 C  2.02390D+08  6.69366D-07  4.62874D-09
                                           B  2.11554D+08  6.99675D-07  4.83833D-09
 f1 13    2 +  f2  7    2 -    47605790.55 C  1.32216D+08  4.37313D-07  3.02419D-09
                                           B  1.38214D+08  4.57152D-07  3.16138D-09
 f1 13    2 +  f2  8    2 -    47605632.12 C  6.15473D+08  2.03573D-06  1.40779D-08
                                           B  6.43030D+08  2.12688D-06  1.47082D-08
 f1 13    2 +  f2  9    2 -    47599649.51 C  7.88615D+07  2.60907D-07  1.80450D-09
                                           B  8.24019D+07  2.72620D-07  1.88551D-09
 f1 13    2 +  f2 10    2 -    47597895.19 C  8.27798D+07  2.73890D-07  1.89437D-09
                                           B  8.64764D+07  2.86121D-07  1.97896D-09
 f1 13    2 +  f2 11    2 -    47594431.61 C  4.05392D+08  1.34150D-06  9.27919D-09
                                           B  4.23368D+08  1.40099D-06  9.69066D-09
 f1 13    2 +  f2 12    2 -    47593413.21 C  4.74300D+07  1.56959D-07  1.08572D-09
                                           B  4.95454D+07  1.63960D-07  1.13414D-09
 f1 13    2 +  f2 13    2 -    47592780.23 C  9.16458D+07  3.03290D-07  2.09794D-09
                                           B  9.57221D+07  3.16780D-07  2.19125D-09
 f1 13    2 +  f2 14    2 -    47589789.50 C  5.74226D+05  1.90057D-09  1.31476D-11
                                           B  6.00966D+05  1.98907D-09  1.37598D-11
 f1 13    2 +  f2 15    2 -    47589321.69 C  1.61663D+05  5.35081D-10  3.70156D-12
                                           B  1.69554D+05  5.61198D-10  3.88224D-12
 f1 13    2 +  f2 16    2 -    47588559.61 C  3.76492D+06  1.24617D-08  8.62087D-11
                                           B  3.92698D+06  1.29981D-08  8.99195D-11
 f1 13    2 +  f2 17    2 -    47586784.51 C  2.22099D+07  7.35193D-08  5.08617D-10
                                           B  2.31845D+07  7.67454D-08  5.30935D-10
 f1 13    2 +  f2 18    2 -    47586121.42 C  9.22566D+08  3.05397D-06  2.11281D-08
                                           B  9.63461D+08  3.18934D-06  2.20646D-08
 f1 13    2 +  f2 19    2 -    47585718.97 C  5.66857D+06  1.87650D-08  1.29822D-10
                                           B  5.91742D+06  1.95888D-08  1.35521D-10
 f1 13    2 +  f2 20    2 -    47583534.23 C  5.07931D+07  1.68159D-07  1.16342D-09
                                           B  5.30320D+07  1.75571D-07  1.21471D-09
 f1 13    2 +  f2 21    2 -    47583144.09 C  3.32005D+08  1.09917D-06  7.60481D-09
                                           B  3.46831D+08  1.14826D-06  7.94442D-09
 f1 13    2 +  f2 22    2 -    47582709.28 C  2.54702D+06  8.43262D-09  5.83430D-11
                                           B  2.66527D+06  8.82410D-09  6.10516D-11
 f1 13    2 +  f2 23    2 -    47582472.47 C  1.89342D+07  6.26876D-08  4.33721D-10
                                           B  1.97847D+07  6.55032D-08  4.53201D-10
 f1 13    2 +  f2 24    2 -    47581451.64 C  4.72671D+05  1.56499D-09  1.08280D-11
                                           B  4.94059D+05  1.63580D-09  1.13180D-11
 f1 13    2 +  f2 25    2 -    47581044.86 C  7.96651D+07  2.63771D-07  1.82503D-09
                                           B  8.32129D+07  2.75518D-07  1.90630D-09
 f1 13    2 +  f2 26    2 -    47580482.19 C  5.98185D+07  1.98064D-07  1.37041D-09
                                           B  6.24905D+07  2.06911D-07  1.43163D-09
 f1 13    2 +  f2 27    2 -    47580135.79 C  2.65421D+07  8.78845D-08  6.08082D-10
                                           B  2.77054D+07  9.17361D-08  6.34732D-10
 f1 13    2 +  f2 28    2 -    47579714.48 C  2.32292D+07  7.69162D-08  5.32196D-10
                                           B  2.42485D+07  8.02915D-08  5.55550D-10
 f1 13    2 +  f2 29    2 -    47578956.14 C  7.05980D+07  2.33771D-07  1.61753D-09
                                           B  7.37069D+07  2.44065D-07  1.68876D-09
 f1 13    2 +  f2 30    2 -    47578227.26 C  3.13229D+07  1.03723D-07  7.17696D-10
                                           B  3.27135D+07  1.08327D-07  7.49558D-10
 f1 13    2 +  f2 31    2 -    47576824.70 C  1.25381D+07  4.15209D-08  2.87308D-10
                                           B  1.30938D+07  4.33615D-08  3.00043D-10
 f1 13    2 +  f2 32    2 -    47575781.29 C  1.49849D+08  4.96260D-07  3.43399D-09
                                           B  1.56464D+08  5.18169D-07  3.58559D-09
 f1 13    2 +  f2 33    2 -    47575260.15 C  1.00771D+06  3.33734D-09  2.30938D-11
                                           B  1.05376D+06  3.48985D-09  2.41491D-11
 f1 13    2 +  f2 34    2 -    47574202.66 C  7.22021D+07  2.39130D-07  1.65477D-09
                                           B  7.53991D+07  2.49719D-07  1.72805D-09
 f1 13    2 +  f2 35    2 -    47573424.30 C  2.00614D+07  6.64446D-08  4.59802D-10
                                           B  2.09429D+07  6.93644D-08  4.80007D-10
 f1 13    2 +  f2 36    2 -    47571764.85 C  2.42640D+04  8.03696D-11  5.56183D-13
                                           B  2.55739D+04  8.47083D-11  5.86209D-13
 f1 13    2 +  f2 37    2 -    47571229.39 C  6.50235D+06  2.15382D-08  1.49053D-10
                                           B  6.79199D+06  2.24976D-08  1.55692D-10
 f1 13    2 +  f2 38    2 -    47570647.45 C  7.68813D+07  2.54666D-07  1.76241D-09
                                           B  8.02775D+07  2.65916D-07  1.84026D-09
 f1 13    2 +  f2 39    2 -    47569834.75 C  1.17050D+06  3.87735D-09  2.68336D-11
                                           B  1.22151D+06  4.04635D-09  2.80032D-11
 f1 13    2 +  f2 40    2 -    47569330.17 C  8.30461D+07  2.75101D-07  1.90389D-09
                                           B  8.67186D+07  2.87267D-07  1.98808D-09
 f1 13    2 +  f2 41    2 -    47568712.02 C  7.76952D+07  2.57383D-07  1.78128D-09
                                           B  8.11386D+07  2.68789D-07  1.86023D-09
 f1 13    2 +  f2 42    2 -    47568252.98 C  5.91994D+07  1.96115D-07  1.35728D-09
                                           B  6.18181D+07  2.04790D-07  1.41732D-09
 f1 13    2 +  f2 43    2 -    47567508.45 C  1.35340D+06  4.48366D-09  3.10311D-11
                                           B  1.41296D+06  4.68097D-09  3.23967D-11
 f1 13    2 +  f2 44    2 -    47566863.53 C  6.78802D+05  2.24886D-09  1.55644D-11
                                           B  7.08926D+05  2.34866D-09  1.62551D-11
 f1 13    2 +  f2 45    2 -    47566688.56 C  6.17227D+06  2.04488D-08  1.41527D-10
                                           B  6.43799D+06  2.13291D-08  1.47620D-10
 f1 14    2 +  f2  1    2 -    47625963.26 C  2.66255D+10  8.79910D-05  6.08233D-07
                                           B  2.79312D+10  9.23058D-05  6.38059D-07
 f1 14    2 +  f2  2    2 -    47622630.33 C  1.56244D+11  5.16423D-04  3.57000D-06
                                           B  1.63834D+11  5.41508D-04  3.74341D-06
 f1 14    2 +  f2  3    2 -    47619536.10 C  3.56704D+09  1.17914D-05  8.15183D-08
                                           B  3.73792D+09  1.23563D-05  8.54236D-08
 f1 14    2 +  f2  4    2 -    47616130.13 C  4.16427D+09  1.37676D-05  9.51876D-08
                                           B  4.36335D+09  1.44258D-05  9.97380D-08
 f1 14    2 +  f2  5    2 -    47614758.86 C  5.89370D+07  1.94865D-07  1.34731D-09
                                           B  6.19075D+07  2.04686D-07  1.41521D-09
 f1 14    2 +  f2  6    2 -    47609252.52 C  7.75423D+09  2.56439D-05  1.77324D-07
                                           B  8.12282D+09  2.68628D-05  1.85753D-07
 f1 14    2 +  f2  7    2 -    47607414.37 C  6.45618D+09  2.13528D-05  1.47657D-07
                                           B  6.76199D+09  2.23642D-05  1.54652D-07
 f1 14    2 +  f2  8    2 -    47607255.93 C  9.00819D+09  2.97933D-05  2.06026D-07
                                           B  9.43715D+09  3.12121D-05  2.15836D-07
 f1 14    2 +  f2  9    2 -    47601273.33 C  1.71286D+09  5.66646D-06  3.91894D-08
                                           B  1.79391D+09  5.93460D-06  4.10439D-08
 f1 14    2 +  f2 10    2 -    47599519.01 C  9.48991D+08  3.13967D-06  2.17149D-08
                                           B  9.93774D+08  3.28784D-06  2.27396D-08
 f1 14    2 +  f2 11    2 -    47596055.43 C  1.29981D+09  4.30097D-06  2.97489D-08
                                           B  1.36147D+09  4.50500D-06  3.11602D-08
 f1 14    2 +  f2 12    2 -    47595037.03 C  4.50875D+08  1.49197D-06  1.03199D-08
                                           B  4.72125D+08  1.56229D-06  1.08063D-08
 f1 14    2 +  f2 13    2 -    47594404.05 C  2.83462D+08  9.38017D-07  6.48830D-09
                                           B  2.96906D+08  9.82505D-07  6.79602D-09
 f1 14    2 +  f2 14    2 -    47591413.32 C  1.22192D+08  4.04403D-07  2.79744D-09
                                           B  1.27889D+08  4.23256D-07  2.92786D-09
 f1 14    2 +  f2 15    2 -    47590945.51 C  2.67914D+07  8.86697D-08  6.13375D-10
                                           B  2.80451D+07  9.28189D-08  6.42077D-10
 f1 14    2 +  f2 16    2 -    47590183.43 C  2.39529D+05  7.92776D-10  5.48414D-12
                                           B  2.50310D+05  8.28458D-10  5.73098D-12
 f1 14    2 +  f2 17    2 -    47588408.33 C  1.67462D+08  5.54297D-07  3.83457D-09
                                           B  1.75173D+08  5.79821D-07  4.01114D-09
 f1 14    2 +  f2 18    2 -    47587745.24 C  1.81807D+09  6.01793D-06  4.16320D-08
                                           B  1.90380D+09  6.30172D-06  4.35953D-08
 f1 14    2 +  f2 19    2 -    47587342.78 C  9.89010D+07  3.27375D-07  2.26480D-09
                                           B  1.03467D+08  3.42489D-07  2.36936D-09
 f1 14    2 +  f2 20    2 -    47585158.05 C  8.10466D+06  2.68299D-08  1.85619D-10
                                           B  8.50203D+06  2.81454D-08  1.94720D-10
 f1 14    2 +  f2 21    2 -    47584767.91 C  4.33557D+09  1.43529D-05  9.92992D-08
                                           B  4.53697D+09  1.50196D-05  1.03912D-07
 f1 14    2 +  f2 22    2 -    47584333.10 C  6.05783D+08  2.00547D-06  1.38748D-08
                                           B  6.33797D+08  2.09821D-06  1.45165D-08
 f1 14    2 +  f2 23    2 -    47584096.29 C  4.33071D+08  1.43372D-06  9.91922D-09
                                           B  4.53100D+08  1.50002D-06  1.03779D-08
 f1 14    2 +  f2 24    2 -    47583075.46 C  4.57848D+07  1.51581D-07  1.04874D-09
                                           B  4.79226D+07  1.58658D-07  1.09771D-09
 f1 14    2 +  f2 25    2 -    47582668.68 C  5.80155D+08  1.92076D-06  1.32893D-08
                                           B  6.07082D+08  2.00991D-06  1.39061D-08
 f1 14    2 +  f2 26    2 -    47582106.00 C  7.71868D+08  2.55554D-06  1.76813D-08
                                           B  8.07677D+08  2.67410D-06  1.85016D-08
 f1 14    2 +  f2 27    2 -    47581759.61 C  1.60680D+07  5.31996D-08  3.68081D-10
                                           B  1.68007D+07  5.56254D-08  3.84865D-10
 f1 14    2 +  f2 28    2 -    47581338.29 C  6.32509D+06  2.09422D-08  1.44897D-10
                                           B  6.60806D+06  2.18790D-08  1.51380D-10
 f1 14    2 +  f2 29    2 -    47580579.95 C  1.37000D+05  4.53616D-10  3.13859D-12
                                           B  1.41510D+05  4.68548D-10  3.24191D-12
 f1 14    2 +  f2 30    2 -    47579851.08 C  1.70507D+08  5.64578D-07  3.90640D-09
                                           B  1.78425D+08  5.90796D-07  4.08780D-09
 f1 14    2 +  f2 31    2 -    47578448.52 C  3.91919D+07  1.29779D-07  8.97984D-10
                                           B  4.10156D+07  1.35818D-07  9.39769D-10
 f1 14    2 +  f2 32    2 -    47577405.11 C  3.74848D+07  1.24131D-07  8.58928D-10
                                           B  3.92410D+07  1.29947D-07  8.99168D-10
 f1 14    2 +  f2 33    2 -    47576883.97 C  3.57744D+07  1.18470D-07  8.19762D-10
                                           B  3.74148D+07  1.23902D-07  8.57350D-10
 f1 14    2 +  f2 34    2 -    47575826.48 C  1.93647D+08  6.41306D-07  4.43767D-09
                                           B  2.02581D+08  6.70895D-07  4.64241D-09
 f1 14    2 +  f2 35    2 -    47575048.12 C  1.46717D+06  4.85903D-09  3.36237D-11
                                           B  1.53202D+06  5.07381D-09  3.51100D-11
 f1 14    2 +  f2 36    2 -    47573388.66 C  2.83389D+08  9.38605D-07  6.49523D-09
                                           B  2.96333D+08  9.81476D-07  6.79190D-09
 f1 14    2 +  f2 37    2 -    47572853.20 C  1.44318D+08  4.78002D-07  3.30785D-09
                                           B  1.50928D+08  4.99895D-07  3.45936D-09
 f1 14    2 +  f2 38    2 -    47572271.27 C  1.24354D+08  4.11889D-07  2.85038D-09
                                           B  1.30097D+08  4.30910D-07  2.98200D-09
 f1 14    2 +  f2 39    2 -    47571458.57 C  1.12920D+05  3.74028D-10  2.58841D-12
                                           B  1.18428D+05  3.92273D-10  2.71468D-12
 f1 14    2 +  f2 40    2 -    47570953.99 C  2.17679D+08  7.21042D-07  4.98992D-09
                                           B  2.27681D+08  7.54172D-07  5.21920D-09
 f1 14    2 +  f2 41    2 -    47570335.84 C  3.89790D+08  1.29118D-06  8.93563D-09
                                           B  4.07661D+08  1.35038D-06  9.34532D-09
 f1 14    2 +  f2 42    2 -    47569876.79 C  2.65281D+07  8.78758D-08  6.08153D-10
                                           B  2.77486D+07  9.19188D-08  6.36133D-10
 f1 14    2 +  f2 43    2 -    47569132.27 C  3.34864D+04  1.10929D-10  7.67708D-13
                                           B  3.51684D+04  1.16501D-10  8.06269D-13
 f1 14    2 +  f2 44    2 -    47568487.34 C  2.22184D+07  7.36040D-08  5.09398D-10
                                           B  2.32293D+07  7.69529D-08  5.32575D-10
 f1 14    2 +  f2 45    2 -    47568312.38 C  4.90022D+08  1.62333D-06  1.12348D-08
                                           B  5.12302D+08  1.69714D-06  1.17456D-08
 f1 15    2 +  f2  1    2 -    47629912.17 C  6.10823D+10  2.01829D-04  1.39502D-06
                                           B  6.39574D+10  2.11329D-04  1.46068D-06
 f1 15    2 +  f2  2    2 -    47626579.23 C  1.76192D+12  5.82259D-03  4.02478D-05
                                           B  1.84647D+12  6.10200D-03  4.21792D-05
 f1 15    2 +  f2  3    2 -    47623485.00 C  3.62589D+11  1.19839D-03  8.28427D-06
                                           B  3.80038D+11  1.25607D-03  8.68295D-06
 f1 15    2 +  f2  4    2 -    47620079.03 C  2.23955D+11  7.40302D-04  5.11793D-06
                                           B  2.34777D+11  7.76073D-04  5.36522D-06
 f1 15    2 +  f2  5    2 -    47618707.76 C  4.00794D+08  1.32493D-06  9.15991D-09
                                           B  4.22149D+08  1.39553D-06  9.64797D-09
 f1 15    2 +  f2  6    2 -    47613201.42 C  2.51982D+11  8.33186D-04  5.76090D-06
                                           B  2.64068D+11  8.73150D-04  6.03722D-06
 f1 15    2 +  f2  7    2 -    47611363.27 C  1.81159D+11  5.99054D-04  4.14220D-06
                                           B  1.89850D+11  6.27794D-04  4.34093D-06
 f1 15    2 +  f2  8    2 -    47611204.84 C  1.78513D+11  5.90310D-04  4.08175D-06
                                           B  1.87028D+11  6.18466D-04  4.27644D-06
 f1 15    2 +  f2  9    2 -    47605222.23 C  3.85248D+10  1.27426D-04  8.81211D-07
                                           B  4.03654D+10  1.33514D-04  9.23314D-07
 f1 15    2 +  f2 10    2 -    47603467.91 C  1.03525D+10  3.42449D-05  2.36828D-07
                                           B  1.08494D+10  3.58886D-05  2.48196D-07
 f1 15    2 +  f2 11    2 -    47600004.34 C  5.14039D+08  1.70063D-06  1.17619D-08
                                           B  5.39868D+08  1.78608D-06  1.23529D-08
 f1 15    2 +  f2 12    2 -    47598985.93 C  4.52927D+09  1.49851D-05  1.03643D-07
                                           B  4.74618D+09  1.57028D-05  1.08606D-07
 f1 15    2 +  f2 13    2 -    47598352.95 C  1.47349D+09  4.87519D-06  3.37190D-08
                                           B  1.54401D+09  5.10851D-06  3.53328D-08
 f1 15    2 +  f2 14    2 -    47595362.22 C  4.68230D+09  1.54938D-05  1.07169D-07
                                           B  4.90724D+09  1.62381D-05  1.12317D-07
 f1 15    2 +  f2 15    2 -    47594894.41 C  5.40621D+09  1.78896D-05  1.23741D-07
                                           B  5.66720D+09  1.87532D-05  1.29715D-07
 f1 15    2 +  f2 16    2 -    47594132.33 C  8.82598D+09  2.92068D-05  2.02026D-07
                                           B  9.25161D+09  3.06153D-05  2.11768D-07
 f1 15    2 +  f2 17    2 -    47592357.23 C  7.03178D+09  2.32712D-05  1.60975D-07
                                           B  7.36825D+09  2.43847D-05  1.68677D-07
 f1 15    2 +  f2 18    2 -    47591694.14 C  8.11599D+07  2.68601D-07  1.85803D-09
                                           B  8.48204D+07  2.80715D-07  1.94182D-09
 f1 15    2 +  f2 19    2 -    47591291.69 C  3.18253D+09  1.05328D-05  7.28607D-08
                                           B  3.33422D+09  1.10349D-05  7.63335D-08
 f1 15    2 +  f2 20    2 -    47589106.95 C  3.20846D+09  1.06196D-05  7.34644D-08
                                           B  3.36396D+09  1.11343D-05  7.70251D-08
 f1 15    2 +  f2 21    2 -    47588716.81 C  8.00560D+10  2.64980D-04  1.83310D-06
                                           B  8.38775D+10  2.77629D-04  1.92060D-06
 f1 15    2 +  f2 22    2 -    47588282.00 C  1.92589D+10  6.37469D-05  4.40996D-07
                                           B  2.01822D+10  6.68030D-05  4.62138D-07
 f1 15    2 +  f2 23    2 -    47588045.19 C  1.33763D+10  4.42761D-05  3.06300D-07
                                           B  1.40154D+10  4.63915D-05  3.20935D-07
 f1 15    2 +  f2 24    2 -    47587024.36 C  4.46990D+08  1.47961D-06  1.02361D-08
                                           B  4.68792D+08  1.55178D-06  1.07354D-08
 f1 15    2 +  f2 25    2 -    47586617.58 C  6.18915D+09  2.04875D-05  1.41736D-07
                                           B  6.48806D+09  2.14770D-05  1.48581D-07
 f1 15    2 +  f2 26    2 -    47586054.91 C  1.51157D+10  5.00378D-05  3.46173D-07
                                           B  1.58413D+10  5.24396D-05  3.62790D-07
 f1 15    2 +  f2 27    2 -    47585708.51 C  9.22641D+09  3.05427D-05  2.11303D-07
                                           B  9.67305D+09  3.20212D-05  2.21532D-07
 f1 15    2 +  f2 28    2 -    47585287.20 C  5.74205D+09  1.90086D-05  1.31508D-07
                                           B  6.01818D+09  1.99227D-05  1.37832D-07
 f1 15    2 +  f2 29    2 -    47584528.86 C  4.78411D+09  1.58379D-05  1.09574D-07
                                           B  5.01984D+09  1.66183D-05  1.14973D-07
 f1 15    2 +  f2 30    2 -    47583799.98 C  2.73249D+09  9.04624D-06  6.25871D-08
                                           B  2.86165D+09  9.47385D-06  6.55455D-08
 f1 15    2 +  f2 31    2 -    47582397.42 C  2.38292D+08  7.88941D-07  5.45850D-09
                                           B  2.49779D+08  8.26973D-07  5.72164D-09
 f1 15    2 +  f2 32    2 -    47581354.01 C  1.32920D+08  4.40093D-07  3.04497D-09
                                           B  1.41570D+08  4.68734D-07  3.24314D-09
 f1 15    2 +  f2 33    2 -    47580832.87 C  2.58130D+09  8.54678D-06  5.91352D-08
                                           B  2.70584D+09  8.95913D-06  6.19883D-08
 f1 15    2 +  f2 34    2 -    47579775.38 C  1.42902D+09  4.73176D-06  3.27398D-08
                                           B  1.49469D+09  4.94918D-06  3.42442D-08
 f1 15    2 +  f2 35    2 -    47578997.02 C  9.80185D+08  3.24568D-06  2.24577D-08
                                           B  1.02934D+09  3.40845D-06  2.35840D-08
 f1 15    2 +  f2 36    2 -    47577337.57 C  9.51793D+09  3.15188D-05  2.18095D-07
                                           B  9.96974D+09  3.30150D-05  2.28448D-07
 f1 15    2 +  f2 37    2 -    47576802.11 C  3.58629D+09  1.18763D-05  8.21794D-08
                                           B  3.75586D+09  1.24379D-05  8.60651D-08
 f1 15    2 +  f2 38    2 -    47576220.17 C  1.76210D+09  5.83550D-06  4.03797D-08
                                           B  1.84024D+09  6.09428D-06  4.21705D-08
 f1 15    2 +  f2 39    2 -    47575407.47 C  2.75804D+08  9.13405D-07  6.32058D-09
                                           B  2.86896D+08  9.50140D-07  6.57477D-09
 f1 15    2 +  f2 40    2 -    47574902.89 C  2.60501D+09  8.62743D-06  5.97007D-08
                                           B  2.72386D+09  9.02105D-06  6.24245D-08
 f1 15    2 +  f2 41    2 -    47574284.74 C  4.52253D+09  1.49784D-05  1.03650D-07
                                           B  4.73500D+09  1.56821D-05  1.08519D-07
 f1 15    2 +  f2 42    2 -    47573825.70 C  8.14144D+07  2.69645D-07  1.86595D-09
                                           B  8.49076D+07  2.81215D-07  1.94601D-09
 f1 15    2 +  f2 43    2 -    47573081.17 C  3.14771D+06  1.04256D-08  7.21463D-11
                                           B  3.35326D+06  1.11064D-08  7.68576D-11
 f1 15    2 +  f2 44    2 -    47572436.25 C  1.79241D+08  5.93681D-07  4.10841D-09
                                           B  1.87752D+08  6.21872D-07  4.30349D-09
 f1 15    2 +  f2 45    2 -    47572261.28 C  1.67082D+10  5.53415D-05  3.82977D-07
                                           B  1.75095D+10  5.79953D-05  4.01342D-07
 f1 16    2 +  f2  1    2 -    47631632.81 C  1.04400D+11  3.44936D-04  2.38407D-06
                                           B  1.09332D+11  3.61232D-04  2.49670D-06
 f1 16    2 +  f2  2    2 -    47628299.87 C  2.33746D+11  7.72400D-04  5.33891D-06
                                           B  2.44763D+11  8.08803D-04  5.59053D-06
 f1 16    2 +  f2  3    2 -    47625205.65 C  2.19220D+11  7.24492D-04  5.00809D-06
                                           B  2.29599D+11  7.58794D-04  5.24521D-06
 f1 16    2 +  f2  4    2 -    47621799.68 C  1.98528D+11  6.56201D-04  4.53635D-06
                                           B  2.07997D+11  6.87501D-04  4.75273D-06
 f1 16    2 +  f2  5    2 -    47620428.40 C  5.31295D+10  1.75621D-04  1.21411D-06
                                           B  5.56679D+10  1.84012D-04  1.27212D-06
 f1 16    2 +  f2  6    2 -    47614922.07 C  9.48667D+10  3.13657D-04  2.16864D-06
                                           B  9.93071D+10  3.28339D-04  2.27015D-06
 f1 16    2 +  f2  7    2 -    47613083.91 C  3.53336D+11  1.16832D-03  8.07815D-06
                                           B  3.69919D+11  1.22316D-03  8.45729D-06
 f1 16    2 +  f2  8    2 -    47612925.48 C  1.31315D+11  4.34204D-04  3.00223D-06
                                           B  1.37472D+11  4.54560D-04  3.14298D-06
 f1 16    2 +  f2  9    2 -    47606942.87 C  8.90980D+09  2.94683D-05  2.03780D-07
                                           B  9.31829D+09  3.08193D-05  2.13122D-07
 f1 16    2 +  f2 10    2 -    47605188.55 C  1.03404D+08  3.42023D-07  2.36524D-09
                                           B  1.09761D+08  3.63051D-07  2.51067D-09
 f1 16    2 +  f2 11    2 -    47601724.98 C  3.22191D+10  1.06585D-04  7.37138D-07
                                           B  3.36619D+10  1.11358D-04  7.70146D-07
 f1 16    2 +  f2 12    2 -    47600706.57 C  1.37644D+09  4.55363D-06  3.14934D-08
                                           B  1.44460D+09  4.77913D-06  3.30530D-08
 f1 16    2 +  f2 13    2 -    47600073.60 C  1.20601D+09  3.98991D-06  2.75950D-08
                                           B  1.26702D+09  4.19175D-06  2.89910D-08
 f1 16    2 +  f2 14    2 -    47597082.86 C  1.53389D+09  5.07529D-06  3.51039D-08
                                           B  1.60484D+09  5.31007D-06  3.67278D-08
 f1 16    2 +  f2 15    2 -    47596615.05 C  1.08771D+10  3.59906D-05  2.48937D-07
                                           B  1.13809D+10  3.76576D-05  2.60466D-07
 f1 16    2 +  f2 16    2 -    47595852.98 C  1.81626D+10  6.00991D-05  4.15695D-07
                                           B  1.89980D+10  6.28633D-05  4.34814D-07
 f1 16    2 +  f2 17    2 -    47594077.88 C  4.40792D+09  1.45867D-05  1.00897D-07
                                           B  4.61908D+09  1.52854D-05  1.05730D-07
 f1 16    2 +  f2 18    2 -    47593414.79 C  8.68526D+09  2.87420D-05  1.98813D-07
                                           B  9.13110D+09  3.02174D-05  2.09019D-07
 f1 16    2 +  f2 19    2 -    47593012.33 C  2.59006D+09  8.57138D-06  5.92903D-08
                                           B  2.71384D+09  8.98101D-06  6.21237D-08
 f1 16    2 +  f2 20    2 -    47590827.60 C  3.68216D+08  1.21867D-06  8.43018D-09
                                           B  3.86423D+08  1.27892D-06  8.84702D-09
 f1 16    2 +  f2 21    2 -    47590437.46 C  4.54873D+09  1.50549D-05  1.04144D-07
                                           B  4.74033D+09  1.56891D-05  1.08531D-07
 f1 16    2 +  f2 22    2 -    47590002.65 C  3.14986D+08  1.04253D-06  7.21186D-09
                                           B  3.29132D+08  1.08935D-06  7.53575D-09
 f1 16    2 +  f2 23    2 -    47589765.84 C  1.06283D+09  3.51773D-06  2.43346D-08
                                           B  1.10908D+09  3.67081D-06  2.53936D-08
 f1 16    2 +  f2 24    2 -    47588745.00 C  3.42729D+09  1.13441D-05  7.84768D-08
                                           B  3.58456D+09  1.18647D-05  8.20780D-08
 f1 16    2 +  f2 25    2 -    47588338.22 C  2.53767D+09  8.39967D-06  5.81082D-08
                                           B  2.66129D+09  8.80883D-06  6.09387D-08
 f1 16    2 +  f2 26    2 -    47587775.55 C  1.91814D+09  6.34918D-06  4.39236D-08
                                           B  2.01049D+09  6.65485D-06  4.60382D-08
 f1 16    2 +  f2 27    2 -    47587429.16 C  1.85207D+10  6.13056D-05  4.24115D-07
                                           B  1.93605D+10  6.40855D-05  4.43346D-07
 f1 16    2 +  f2 28    2 -    47587007.84 C  7.38567D+07  2.44479D-07  1.69133D-09
                                           B  7.67172D+07  2.53947D-07  1.75683D-09
 f1 16    2 +  f2 29    2 -    47586249.50 C  6.18177D+10  2.04634D-04  1.41570D-06
                                           B  6.46219D+10  2.13917D-04  1.47992D-06
 f1 16    2 +  f2 30    2 -    47585520.62 C  7.95493D+08  2.63339D-06  1.82186D-08
                                           B  8.30395D+08  2.74893D-06  1.90179D-08
 f1 16    2 +  f2 31    2 -    47584118.07 C  7.23292D+09  2.39451D-05  1.65665D-07
                                           B  7.56714D+09  2.50516D-05  1.73320D-07
 f1 16    2 +  f2 32    2 -    47583074.66 C  1.44017D+11  4.76799D-04  3.29882D-06
                                           B  1.50572D+11  4.98502D-04  3.44898D-06
 f1 16    2 +  f2 33    2 -    47582553.51 C  1.06168D+09  3.51501D-06  2.43195D-08
                                           B  1.11265D+09  3.68377D-06  2.54871D-08
 f1 16    2 +  f2 34    2 -    47581496.02 C  1.31173D+10  4.34306D-05  3.00492D-07
                                           B  1.37098D+10  4.53923D-05  3.14065D-07
 f1 16    2 +  f2 35    2 -    47580717.66 C  1.10141D+10  3.64684D-05  2.52325D-07
                                           B  1.15133D+10  3.81211D-05  2.63761D-07
 f1 16    2 +  f2 36    2 -    47579058.21 C  1.58464D+09  5.24717D-06  3.63066D-08
                                           B  1.65611D+09  5.48386D-06  3.79443D-08
 f1 16    2 +  f2 37    2 -    47578522.75 C  6.14674D+08  2.03541D-06  1.40837D-08
                                           B  6.42825D+08  2.12862D-06  1.47287D-08
 f1 16    2 +  f2 38    2 -    47577940.82 C  3.82087D+09  1.26526D-05  8.75486D-08
                                           B  3.99561D+09  1.32312D-05  9.15523D-08
 f1 16    2 +  f2 39    2 -    47577128.12 C  1.72094D+10  5.69899D-05  3.94344D-07
                                           B  1.80013D+10  5.96122D-05  4.12489D-07
 f1 16    2 +  f2 40    2 -    47576623.53 C  1.06744D+09  3.53496D-06  2.44605D-08
                                           B  1.11468D+09  3.69141D-06  2.55431D-08
 f1 16    2 +  f2 41    2 -    47576005.39 C  4.40819D+08  1.45986D-06  1.01018D-08
                                           B  4.62208D+08  1.53070D-06  1.05920D-08
 f1 16    2 +  f2 42    2 -    47575546.34 C  9.17235D+09  3.03767D-05  2.10200D-07
                                           B  9.60570D+09  3.18119D-05  2.20131D-07
 f1 16    2 +  f2 43    2 -    47574801.82 C  1.74263D+07  5.77137D-08  3.99372D-10
                                           B  1.82105D+07  6.03109D-08  4.17344D-10
 f1 16    2 +  f2 44    2 -    47574156.89 C  1.04080D+09  3.44708D-06  2.38537D-08
                                           B  1.08828D+09  3.60433D-06  2.49419D-08
 f1 16    2 +  f2 45    2 -    47573981.93 C  3.85228D+08  1.27587D-06  8.82903D-09
                                           B  4.01437D+08  1.32956D-06  9.20052D-09
 f1 17    2 +  f2  1    2 -    47634683.76 C  5.89223D+05  1.94653D-09  1.34528D-11
                                           B  6.17438D+05  2.03974D-09  1.40970D-11
 f1 17    2 +  f2  2    2 -    47631350.82 C  6.65182D+06  2.19777D-08  1.51903D-10
                                           B  6.97232D+06  2.30366D-08  1.59222D-10
 f1 17    2 +  f2  3    2 -    47628256.60 C  3.51081D+06  1.16013D-08  8.01894D-11
                                           B  3.67597D+06  1.21471D-08  8.39618D-11
 f1 17    2 +  f2  4    2 -    47624850.62 C  8.10838D+07  2.67975D-07  1.85241D-09
                                           B  8.50148D+07  2.80967D-07  1.94221D-09
 f1 17    2 +  f2  5    2 -    47623479.35 C  2.44308D+08  8.07464D-07  5.58184D-09
                                           B  2.55953D+08  8.45953D-07  5.84791D-09
 f1 17    2 +  f2  6    2 -    47617973.01 C  3.18399D+08  1.05259D-06  7.27717D-09
                                           B  3.33803D+08  1.10351D-06  7.62924D-09
 f1 17    2 +  f2  7    2 -    47616134.86 C  1.17198D+09  3.87470D-06  2.67892D-08
                                           B  1.22728D+09  4.05753D-06  2.80533D-08
 f1 17    2 +  f2  8    2 -    47615976.43 C  6.78977D+09  2.24480D-05  1.55203D-07
                                           B  7.11234D+09  2.35144D-05  1.62576D-07
 f1 17    2 +  f2  9    2 -    47609993.82 C  2.78686D+08  9.21610D-07  6.37272D-09
                                           B  2.92107D+08  9.65991D-07  6.67960D-09
 f1 17    2 +  f2 10    2 -    47608239.50 C  4.85969D+07  1.60721D-07  1.11139D-09
                                           B  5.08629D+07  1.68215D-07  1.16321D-09
 f1 17    2 +  f2 11    2 -    47604775.93 C  1.06768D+09  3.53156D-06  2.44226D-08
                                           B  1.11805D+09  3.69818D-06  2.55748D-08
 f1 17    2 +  f2 12    2 -    47603757.52 C  2.00931D+08  6.64648D-07  4.59649D-09
                                           B  2.10643D+08  6.96774D-07  4.81866D-09
 f1 17    2 +  f2 13    2 -    47603124.54 C  4.67811D+02  1.54749D-12  1.07021D-14
                                           B  6.52809D+02  2.15945D-12  1.49342D-14
 f1 17    2 +  f2 14    2 -    47600133.81 C  5.34590D+08  1.76861D-06  1.22321D-08
                                           B  5.60578D+08  1.85459D-06  1.28267D-08
 f1 17    2 +  f2 15    2 -    47599666.00 C  1.54803D+08  5.12154D-07  3.54219D-09
                                           B  1.63089D+08  5.39565D-07  3.73177D-09
 f1 17    2 +  f2 16    2 -    47598903.92 C  3.76186D+08  1.24462D-06  8.60826D-09
                                           B  3.92833D+08  1.29969D-06  8.98918D-09
 f1 17    2 +  f2 17    2 -    47597128.83 C  1.72546D+09  5.70915D-06  3.94881D-08
                                           B  1.80630D+09  5.97662D-06  4.13381D-08
 f1 17    2 +  f2 18    2 -    47596465.74 C  1.95563D+10  6.47089D-05  4.47574D-07
                                           B  2.04670D+10  6.77225D-05  4.68418D-07
 f1 17    2 +  f2 19    2 -    47596063.28 C  3.49169D+09  1.15537D-05  7.99147D-08
                                           B  3.65235D+09  1.20853D-05  8.35917D-08
 f1 17    2 +  f2 20    2 -    47593878.55 C  5.12632D+09  1.69641D-05  1.17343D-07
[truncated: 847,813 more chars]
