# Supplementary material for: Ab Initio Manganese Kα and Kβ Energy Eigenvalues, Shake-Off Probabilities, Auger Rates, with Convergence Tests
Source: Molecules. 2024 Sep 4;29(17):4199. doi: 10.3390/molecules29174199 (PMC11487437; doi:10.3390/molecules29174199)
Supplement: Supplementary file 1 [file molecules-29-04199-s001.zip › Mn_Kb_2p-5f.ct]

 Transition between files:
 f1 = iMn_Kb_2p-4s
 f2 = fMn_Kb_2p-4s


 Electric 2**( 1)-pole transitions
 =================================

 Upper       Lower 
 Lev  J P   Lev  J P       E (Kays)         A (s-1)          gf            S
 f1  1  1/2 -  f2  1  1/2 +    52893724.44 C  1.49493D+12  1.60213D-03  9.97173D-06
                                           B  1.47517D+12  1.58097D-03  9.83997D-06
 f1  1  1/2 -  f2  2  1/2 +    52886303.87 C  2.63956D+12  2.82965D-03  1.76143D-05
                                           B  2.60636D+12  2.79406D-03  1.73927D-05
 f1  1  1/2 -  f2  3  1/2 +    52878077.85 C  8.82651D+10  9.46511D-05  5.89285D-07
                                           B  8.70852D+10  9.33858D-05  5.81408D-07
 f1  1  1/2 -  f2  4  1/2 +    52875054.27 C  5.01807D+10  5.38175D-05  3.35080D-07
                                           B  4.95219D+10  5.31108D-05  3.30680D-07
 f1  1  1/2 -  f2  5  1/2 +    52872697.81 C  7.20786D+10  7.73092D-05  4.81366D-07
                                           B  7.11520D+10  7.63154D-05  4.75178D-07
 f1  1  1/2 -  f2  6  1/2 +    52864854.20 C  4.34313D+11  4.65969D-04  2.90178D-06
                                           B  4.28267D+11  4.59482D-04  2.86139D-06
 f1  1  1/2 -  f2  7  1/2 +    52861896.67 C  2.60631D+11  2.79659D-04  1.74165D-06
                                           B  2.57021D+11  2.75785D-04  1.71753D-06
 f1  1  1/2 -  f2  8  1/2 +    52858466.44 C  8.15860D+11  8.75536D-04  5.45300D-06
                                           B  8.04843D+11  8.63714D-04  5.37936D-06
 f1  1  1/2 -  f2  9  1/2 +    52853800.37 C  7.38235D+08  7.92374D-07  4.93548D-09
                                           B  7.20719D+08  7.73573D-07  4.81838D-09
 f1  1  1/2 -  f2 10  1/2 +    52851296.64 C  5.42449D+11  5.82285D-04  3.62707D-06
                                           B  5.34828D+11  5.74104D-04  3.57611D-06
 f1  1  1/2 -  f2 11  1/2 +    52846032.63 C  1.48069D+11  1.58974D-04  9.90351D-07
                                           B  1.46038D+11  1.56794D-04  9.76769D-07
 f1  1  1/2 -  f2 12  1/2 +    52840773.57 C  1.66710D+11  1.79024D-04  1.11537D-06
                                           B  1.64328D+11  1.76466D-04  1.09943D-06
 f1  1  1/2 -  f2 13  1/2 +    52838850.88 C  3.77837D+10  4.05775D-05  2.52818D-07
                                           B  3.72442D+10  3.99982D-05  2.49208D-07
 f1  1  1/2 -  f2 14  1/2 +    52834171.53 C  6.56963D+11  7.05666D-04  4.39703D-06
                                           B  6.47298D+11  6.95284D-04  4.33234D-06
 f1  1  1/2 -  f2 15  1/2 +    52831388.64 C  2.99538D+11  3.21778D-04  2.00512D-06
                                           B  2.95059D+11  3.16965D-04  1.97513D-06
 f1  1  1/2 -  f2 16  1/2 +    52828853.60 C  6.21457D+10  6.67661D-05  4.16065D-07
                                           B  6.12378D+10  6.57907D-05  4.09986D-07
 f1  1  1/2 -  f2 17  1/2 +    52827845.48 C  5.55169D+09  5.96468D-06  3.71706D-08
                                           B  5.46845D+09  5.87525D-06  3.66133D-08
 f1  1  1/2 -  f2 18  1/2 +    52825732.30 C  9.75582D+10  1.04824D-04  6.53267D-07
                                           B  9.61084D+10  1.03266D-04  6.43559D-07
 f1  1  1/2 -  f2 19  1/2 +    52824126.60 C  3.83566D+08  4.12157D-07  2.56866D-09
                                           B  3.75652D+08  4.03654D-07  2.51566D-09
 f1  1  1/2 -  f2 20  1/2 +    52822685.61 C  4.86229D+10  5.22502D-05  3.25644D-07
                                           B  4.79001D+10  5.14735D-05  3.20803D-07
 f1  1  1/2 -  f2 21  1/2 +    52819759.02 C  1.16944D+10  1.25682D-05  7.83342D-08
                                           B  1.15178D+10  1.23784D-05  7.71512D-08
 f1  1  1/2 -  f2 22  1/2 +    52817313.24 C  3.29217D+10  3.53849D-05  2.20555D-07
                                           B  3.24085D+10  3.48332D-05  2.17117D-07
 f1  1  1/2 -  f2 23  1/2 +    52815519.89 C  6.11736D+10  6.57549D-05  4.09866D-07
                                           B  6.02693D+10  6.47830D-05  4.03808D-07
 f1  1  1/2 -  f2 24  1/2 +    52814141.71 C  3.09961D+08  3.33192D-07  2.07692D-09
                                           B  3.05135D+08  3.28004D-07  2.04458D-09
 f1  1  1/2 -  f2 25  1/2 +    52813479.24 C  1.32840D+09  1.42799D-06  8.90138D-09
                                           B  1.30920D+09  1.40736D-06  8.77274D-09
 f1  1  1/2 -  f2 26  1/2 +    52811306.26 C  1.37817D+10  1.48162D-05  9.23602D-08
                                           B  1.35746D+10  1.45935D-05  9.09724D-08
 f1  1  1/2 -  f2 27  1/2 +    52810350.92 C  3.21462D+10  3.45604D-05  2.15444D-07
                                           B  3.16624D+10  3.40403D-05  2.12202D-07
 f1  1  1/2 -  f2 28  1/2 +    52809658.89 C  2.36533D+10  2.54304D-05  1.58531D-07
                                           B  2.32840D+10  2.50333D-05  1.56056D-07
 f1  1  1/2 -  f2 29  1/2 +    52805584.64 C  2.30287D+10  2.47627D-05  1.54381D-07
                                           B  2.26603D+10  2.43665D-05  1.51911D-07
 f1  1  1/2 -  f2 30  1/2 +    52804712.36 C  5.99221D+10  6.44361D-05  4.01728D-07
                                           B  5.89867D+10  6.34302D-05  3.95457D-07
 f1  1  1/2 -  f2 31  1/2 +    52801800.78 C  2.25946D+10  2.42993D-05  1.51503D-07
                                           B  2.22439D+10  2.39222D-05  1.49151D-07
 f1  1  1/2 -  f2 32  1/2 +    52798986.48 C  3.30951D+09  3.55960D-06  2.21948D-08
                                           B  3.25681D+09  3.50291D-06  2.18413D-08
 f1  1  1/2 -  f2 33  1/2 +    52797776.56 C  1.70154D+10  1.83020D-05  1.14119D-07
                                           B  1.67550D+10  1.80219D-05  1.12373D-07
 f1  1  1/2 -  f2 34  1/2 +    52793875.14 C  2.63646D+10  2.83623D-05  1.76862D-07
                                           B  2.59422D+10  2.79080D-05  1.74028D-07
 f1  1  1/2 -  f2 35  1/2 +    52793858.37 C  1.86789D+06  2.00943D-09  1.25304D-11
                                           B  1.70370D+06  1.83280D-09  1.14290D-11
 f1  1  1/2 -  f2 36  1/2 +    52792112.14 C  2.32735D+10  2.50387D-05  1.56141D-07
                                           B  2.28868D+10  2.46227D-05  1.53547D-07
 f1  1  1/2 -  f2 37  1/2 +    52787050.40 C  9.01373D+10  9.69924D-05  6.04903D-07
                                           B  8.86636D+10  9.54066D-05  5.95013D-07
 f1  1  1/2 -  f2 38  1/2 +    52782535.51 C  5.98419D+09  6.44040D-06  4.01697D-08
                                           B  5.88279D+09  6.33126D-06  3.94890D-08
 f1  1  1/2 -  f2 39  1/2 +    52781978.95 C  2.45566D+10  2.64292D-05  1.64844D-07
                                           B  2.41564D+10  2.59985D-05  1.62158D-07
 f1  1  1/2 -  f2 40  1/2 +    52776213.06 C  3.63431D+10  3.91232D-05  2.44046D-07
                                           B  3.57413D+10  3.84753D-05  2.40004D-07
 f1  1  1/2 -  f2 41  1/2 +    52775934.39 C  1.18366D+11  1.27422D-04  7.94845D-07
                                           B  1.16360D+11  1.25262D-04  7.81376D-07
 f1  1  1/2 -  f2 42  1/2 +    52772163.47 C  1.54815D+10  1.66683D-05  1.03983D-07
                                           B  1.52273D+10  1.63946D-05  1.02276D-07
 f1  1  1/2 -  f2 43  1/2 +    52765444.91 C  3.55724D+10  3.83090D-05  2.39016D-07
                                           B  3.49456D+10  3.76340D-05  2.34805D-07
 f1  1  1/2 -  f2 44  1/2 +    52763795.47 C  2.04253D+09  2.19980D-06  1.37253D-08
                                           B  2.01116D+09  2.16602D-06  1.35145D-08
 f1  1  1/2 -  f2 45  1/2 +    52763366.99 C  1.47550D+07  1.58914D-08  9.91530D-11
                                           B  1.41024D+07  1.51886D-08  9.47677D-11
 f1  1  1/2 -  f2 46  1/2 +    52760896.37 C  6.22710D+10  6.70732D-05  4.18517D-07
                                           B  6.11967D+10  6.59161D-05  4.11296D-07
 f1  1  1/2 -  f2 47  1/2 +    52758860.45 C  8.01289D+09  8.63150D-06  5.38600D-08
                                           B  7.86781D+09  8.47522D-06  5.28848D-08
 f1  1  1/2 -  f2 48  1/2 +    52756130.61 C  3.13944D+10  3.38216D-05  2.11055D-07
                                           B  3.08387D+10  3.32230D-05  2.07320D-07
 f1  1  1/2 -  f2 49  1/2 +    52751079.63 C  6.56858D+10  7.07777D-05  4.41713D-07
                                           B  6.45159D+10  6.95171D-05  4.33847D-07
 f1  1  1/2 -  f2 50  1/2 +    52749072.12 C  8.92427D+09  9.61681D-06  6.00194D-08
                                           B  8.77150D+09  9.45217D-06  5.89919D-08
 f1  1  1/2 -  f2 51  1/2 +    52748761.60 C  4.78052D+07  5.15155D-08  3.21515D-10
                                           B  4.74500D+07  5.11328D-08  3.19127D-10
 f1  1  1/2 -  f2 52  1/2 +    52745976.47 C  8.61088D+10  9.28018D-05  5.79219D-07
                                           B  8.45584D+10  9.11309D-05  5.68790D-07
 f1  1  1/2 -  f2 53  1/2 +    52745874.51 C  1.91412D+10  2.06291D-05  1.28756D-07
                                           B  1.87899D+10  2.02505D-05  1.26393D-07
 f1  1  1/2 -  f2 54  1/2 +    52743603.21 C  1.00169D+10  1.07964D-05  6.73886D-08
                                           B  9.82745D+09  1.05923D-05  6.61142D-08
 f1  1  1/2 -  f2 55  1/2 +    52740062.66 C  1.29332D+10  1.39416D-05  8.70258D-08
                                           B  1.26906D+10  1.36801D-05  8.53932D-08
 f1  1  1/2 -  f2 56  1/2 +    52737599.80 C  1.52865D+10  1.64799D-05  1.02875D-07
                                           B  1.50112D+10  1.61831D-05  1.01022D-07
 f1  1  1/2 -  f2 57  1/2 +    52734792.62 C  1.58136D+11  1.70499D-04  1.06439D-06
                                           B  1.55183D+11  1.67316D-04  1.04452D-06
 f1  1  1/2 -  f2 58  1/2 +    52733077.29 C  2.31832D+11  2.49974D-04  1.56059D-06
                                           B  2.27495D+11  2.45298D-04  1.53139D-06
 f1  1  1/2 -  f2 59  1/2 +    52731443.25 C  4.76791D+10  5.14134D-05  3.20983D-07
                                           B  4.67962D+10  5.04614D-05  3.15040D-07
 f1  1  1/2 -  f2 60  1/2 +    52728557.90 C  4.18711D+11  4.51555D-04  2.81929D-06
                                           B  4.10853D+11  4.43081D-04  2.76639D-06
 f1  1  1/2 -  f2 61  1/2 +    52726457.29 C  3.23911D+10  3.49346D-05  2.18124D-07
                                           B  3.17811D+10  3.42767D-05  2.14016D-07
 f1  1  1/2 -  f2 62  1/2 +    52725235.03 C  2.99228D+10  3.22740D-05  2.01516D-07
                                           B  2.93745D+10  3.16826D-05  1.97823D-07
 f1  1  1/2 -  f2 63  1/2 +    52723478.10 C  2.32760D+11  2.51066D-04  1.56769D-06
                                           B  2.28389D+11  2.46351D-04  1.53825D-06
 f1  1  1/2 -  f2 64  1/2 +    52722011.77 C  1.00746D+11  1.08676D-04  6.78603D-07
                                           B  9.88251D+10  1.06603D-04  6.65664D-07
 f1  1  1/2 -  f2 65  1/2 +    52720286.27 C  6.22864D+10  6.71932D-05  4.19588D-07
                                           B  6.11408D+10  6.59574D-05  4.11871D-07
 f1  1  1/2 -  f2 66  1/2 +    52716020.09 C  2.51600D+11  2.71465D-04  1.69530D-06
                                           B  2.46737D+11  2.66218D-04  1.66253D-06
 f1  1  1/2 -  f2 67  1/2 +    52715932.24 C  1.29711D+11  1.39953D-04  8.74009D-07
                                           B  1.27206D+11  1.37250D-04  8.57126D-07
 f1  1  1/2 -  f2 68  1/2 +    52713884.20 C  3.75363D+11  4.05032D-04  2.52953D-06
                                           B  3.68147D+11  3.97246D-04  2.48090D-06
 f1  1  1/2 -  f2 69  1/2 +    52709957.85 C  2.27738D+11  2.45775D-04  1.53504D-06
                                           B  2.23339D+11  2.41028D-04  1.50539D-06
 f1  1  1/2 -  f2 70  1/2 +    52707684.55 C  2.75672D+11  2.97531D-04  1.85838D-06
                                           B  2.70254D+11  2.91683D-04  1.82185D-06
 f1  1  1/2 -  f2 71  1/2 +    52705495.20 C  1.08243D+12  1.16836D-03  7.29785D-06
                                           B  1.06119D+12  1.14543D-03  7.15465D-06
 f1  1  1/2 -  f2 72  1/2 +    52705323.85 C  2.38148D+11  2.57055D-04  1.60564D-06
                                           B  2.33406D+11  2.51936D-04  1.57366D-06
 f1  1  1/2 -  f2 73  1/2 +    52701944.68 C  6.27555D+10  6.77464D-05  4.23190D-07
                                           B  6.15361D+10  6.64300D-05  4.14967D-07
 f1  1  1/2 -  f2 74  1/2 +    52700148.97 C  5.30491D+11  5.72720D-04  3.57772D-06
                                           B  5.19858D+11  5.61241D-04  3.50601D-06
 f1  1  1/2 -  f2 75  1/2 +    52697554.13 C  1.15782D+10  1.25011D-05  7.80969D-08
                                           B  1.13751D+10  1.22818D-05  7.67270D-08
 f1  1  1/2 -  f2 76  1/2 +    52695659.11 C  3.23780D+11  3.49614D-04  2.18419D-06
                                           B  3.17286D+11  3.42602D-04  2.14038D-06
 f1  1  1/2 -  f2 77  1/2 +    52693387.96 C  1.43127D+12  1.54560D-03  9.65643D-06
                                           B  1.40246D+12  1.51448D-03  9.46202D-06
 f1  1  1/2 -  f2 78  1/2 +    52692180.90 C  2.37223D+11  2.56185D-04  1.60060D-06
                                           B  2.32438D+11  2.51017D-04  1.56831D-06
 f1  1  1/2 -  f2 79  1/2 +    52689969.19 C  2.33924D+12  2.52642D-03  1.57853D-05
                                           B  2.29196D+12  2.47537D-03  1.54663D-05
 f1  1  1/2 -  f2 80  1/2 +    52686825.65 C  1.17860D+12  1.27306D-03  7.95468D-06
                                           B  1.15463D+12  1.24717D-03  7.79289D-06
 f1  1  1/2 -  f2 81  1/2 +    52684664.64 C  2.47620D+11  2.67489D-04  1.67146D-06
                                           B  2.42578D+11  2.62041D-04  1.63742D-06
 f1  1  1/2 -  f2 82  1/2 +    52680919.22 C  2.60294D+11  2.81219D-04  1.75739D-06
                                           B  2.54958D+11  2.75454D-04  1.72136D-06
 f1  1  1/2 -  f2 83  1/2 +    52678440.70 C  5.74741D+10  6.21003D-05  3.88094D-07
                                           B  5.62904D+10  6.08214D-05  3.80101D-07
 f1  1  1/2 -  f2 84  1/2 +    52676753.16 C  3.00796D+10  3.25029D-05  2.03132D-07
                                           B  2.94597D+10  3.18331D-05  1.98946D-07
 f1  1  1/2 -  f2 85  1/2 +    52671448.25 C  1.51767D+07  1.64026D-08  1.02521D-10
                                           B  1.48664D+07  1.60673D-08  1.00425D-10
 f1  1  1/2 -  f2 86  1/2 +    52669369.38 C  1.04730D+11  1.13199D-04  7.07554D-07
                                           B  1.02595D+11  1.10891D-04  6.93129D-07
 f1  1  1/2 -  f2 87  1/2 +    52666467.29 C  3.94725D+10  4.26692D-05  2.66720D-07
                                           B  3.86456D+10  4.17753D-05  2.61133D-07
 f1  1  1/2 -  f2 88  1/2 +    52664499.46 C  3.32679D+11  3.59647D-04  2.24820D-06
                                           B  3.25645D+11  3.52043D-04  2.20066D-06
 f1  2  1/2 -  f2  1  1/2 +    52916437.57 C  1.70519D+11  1.82591D-04  1.13596D-06
                                           B  1.68499D+11  1.80428D-04  1.12251D-06
 f1  2  1/2 -  f2  2  1/2 +    52909017.00 C  2.10742D+11  2.25725D-04  1.40451D-06
                                           B  2.08180D+11  2.22980D-04  1.38743D-06
 f1  2  1/2 -  f2  3  1/2 +    52900790.98 C  1.89937D+12  2.03504D-03  1.26644D-05
                                           B  1.87623D+12  2.01025D-03  1.25102D-05
 f1  2  1/2 -  f2  4  1/2 +    52897767.40 C  1.76958D+12  1.89620D-03  1.18011D-05
                                           B  1.74762D+12  1.87267D-03  1.16546D-05
 f1  2  1/2 -  f2  5  1/2 +    52895410.94 C  4.08515D+12  4.37784D-03  2.72469D-05
                                           B  4.03457D+12  4.32363D-03  2.69095D-05
 f1  2  1/2 -  f2  6  1/2 +    52887567.33 C  2.91120D+11  3.12070D-04  1.94256D-06
                                           B  2.87377D+11  3.08058D-04  1.91758D-06
 f1  2  1/2 -  f2  7  1/2 +    52884609.80 C  8.43996D+10  9.04835D-05  5.63269D-07
                                           B  8.32787D+10  8.92818D-05  5.55788D-07
 f1  2  1/2 -  f2  8  1/2 +    52881179.57 C  2.93348D+11  3.14534D-04  1.95813D-06
                                           B  2.89602D+11  3.10518D-04  1.93313D-06
 f1  2  1/2 -  f2  9  1/2 +    52876513.50 C  3.92458D+11  4.20877D-04  2.62041D-06
                                           B  3.87224D+11  4.15264D-04  2.58545D-06
 f1  2  1/2 -  f2 10  1/2 +    52874009.77 C  2.59820D+10  2.78661D-05  1.73504D-07
                                           B  2.56458D+10  2.75055D-05  1.71259D-07
 f1  2  1/2 -  f2 11  1/2 +    52868745.76 C  8.96478D+10  9.61677D-05  5.98833D-07
                                           B  8.85217D+10  9.49597D-05  5.91311D-07
 f1  2  1/2 -  f2 12  1/2 +    52863486.70 C  6.14177D+10  6.58976D-05  4.10383D-07
                                           B  6.06084D+10  6.50293D-05  4.04976D-07
 f1  2  1/2 -  f2 13  1/2 +    52861564.01 C  7.78612D+10  8.35466D-05  5.20313D-07
                                           B  7.67685D+10  8.23741D-05  5.13011D-07
 f1  2  1/2 -  f2 14  1/2 +    52856884.65 C  5.62076D+10  6.03226D-05  3.75711D-07
                                           B  5.54472D+10  5.95065D-05  3.70628D-07
 f1  2  1/2 -  f2 15  1/2 +    52854101.77 C  7.82570D+10  8.39950D-05  5.23179D-07
                                           B  7.71528D+10  8.28098D-05  5.15797D-07
 f1  2  1/2 -  f2 16  1/2 +    52851566.73 C  1.68186D+12  1.80535D-03  1.12455D-05
                                           B  1.65774D+12  1.77946D-03  1.10842D-05
 f1  2  1/2 -  f2 17  1/2 +    52850558.61 C  2.40673D+12  2.58354D-03  1.60932D-05
                                           B  2.37209D+12  2.54636D-03  1.58615D-05
 f1  2  1/2 -  f2 18  1/2 +    52848445.43 C  3.87257D+09  4.15740D-06  2.58980D-08
                                           B  3.82777D+09  4.10931D-06  2.55984D-08
 f1  2  1/2 -  f2 19  1/2 +    52846839.73 C  1.05069D+11  1.12804D-04  7.02715D-07
                                           B  1.03527D+11  1.11149D-04  6.92407D-07
 f1  2  1/2 -  f2 20  1/2 +    52845398.74 C  1.47126D+12  1.57966D-03  9.84085D-06
                                           B  1.45013D+12  1.55697D-03  9.69949D-06
 f1  2  1/2 -  f2 21  1/2 +    52842472.15 C  3.78060D+10  4.05959D-05  2.52915D-07
                                           B  3.72707D+10  4.00211D-05  2.49334D-07
 f1  2  1/2 -  f2 22  1/2 +    52840026.37 C  2.37958D+10  2.55542D-05  1.59212D-07
                                           B  2.34185D+10  2.51490D-05  1.56687D-07
 f1  2  1/2 -  f2 23  1/2 +    52838233.02 C  1.01530D+11  1.09040D-04  6.79380D-07
                                           B  9.99997D+10  1.07396D-04  6.69141D-07
 f1  2  1/2 -  f2 24  1/2 +    52836854.84 C  7.04666D+11  7.56828D-04  4.71559D-06
                                           B  6.94239D+11  7.45629D-04  4.64581D-06
 f1  2  1/2 -  f2 25  1/2 +    52836192.37 C  1.72804D+11  1.85600D-04  1.15644D-06
                                           B  1.70204D+11  1.82807D-04  1.13904D-06
 f1  2  1/2 -  f2 26  1/2 +    52834019.39 C  1.06942D+11  1.14871D-04  7.15767D-07
                                           B  1.05340D+11  1.13150D-04  7.05042D-07
 f1  2  1/2 -  f2 27  1/2 +    52833064.05 C  1.55458D+11  1.66989D-04  1.04054D-06
                                           B  1.53093D+11  1.64449D-04  1.02471D-06
 f1  2  1/2 -  f2 28  1/2 +    52832372.01 C  2.57312D+09  2.76406D-06  1.72236D-08
                                           B  2.53050D+09  2.71828D-06  1.69383D-08
 f1  2  1/2 -  f2 29  1/2 +    52828297.77 C  8.58583D+09  9.22437D-06  5.74838D-08
                                           B  8.44966D+09  9.07807D-06  5.65721D-08
 f1  2  1/2 -  f2 30  1/2 +    52827425.49 C  2.22849D+12  2.39430D-03  1.49209D-05
                                           B  2.19487D+12  2.35818D-03  1.46958D-05
 f1  2  1/2 -  f2 31  1/2 +    52824513.91 C  8.25053D+11  8.86541D-04  5.52508D-06
                                           B  8.12339D+11  8.72879D-04  5.43994D-06
 f1  2  1/2 -  f2 32  1/2 +    52821699.60 C  3.72312D+09  4.00101D-06  2.49363D-08
                                           B  3.66598D+09  3.93961D-06  2.45537D-08
 f1  2  1/2 -  f2 33  1/2 +    52820489.69 C  5.57044D+11  5.98649D-04  3.73117D-06
                                           B  5.48245D+11  5.89193D-04  3.67224D-06
 f1  2  1/2 -  f2 34  1/2 +    52816588.27 C  8.11599D+08  8.72346D-07  5.43743D-09
                                           B  7.98575D+08  8.58347D-07  5.35017D-09
 f1  2  1/2 -  f2 35  1/2 +    52816571.50 C  3.63719D+09  3.90943D-06  2.43680D-08
                                           B  3.58292D+09  3.85109D-06  2.40043D-08
 f1  2  1/2 -  f2 36  1/2 +    52814825.27 C  1.19494D+10  1.28447D-05  8.00652D-08
                                           B  1.17573D+10  1.26381D-05  7.87774D-08
 f1  2  1/2 -  f2 37  1/2 +    52809763.53 C  1.29926D+10  1.39687D-05  8.70800D-08
                                           B  1.27831D+10  1.37435D-05  8.56756D-08
 f1  2  1/2 -  f2 38  1/2 +    52805248.64 C  2.39175D+09  2.57187D-06  1.60342D-08
                                           B  2.35360D+09  2.53085D-06  1.57785D-08
 f1  2  1/2 -  f2 39  1/2 +    52804692.08 C  2.03960D+09  2.19325D-06  1.36739D-08
                                           B  2.00719D+09  2.15840D-06  1.34566D-08
 f1  2  1/2 -  f2 40  1/2 +    52798926.19 C  2.01312D+09  2.16524D-06  1.35007D-08
                                           B  1.98000D+09  2.12962D-06  1.32786D-08
 f1  2  1/2 -  f2 41  1/2 +    52798647.52 C  8.66523D+09  9.32013D-06  5.81132D-08
                                           B  8.52849D+09  9.17306D-06  5.71962D-08
 f1  2  1/2 -  f2 42  1/2 +    52794876.60 C  8.47564D+08  9.11752D-07  5.68539D-09
                                           B  8.34764D+08  8.97983D-07  5.59953D-09
 f1  2  1/2 -  f2 43  1/2 +    52788158.04 C  7.54793D+08  8.12162D-07  5.06503D-09
                                           B  7.44391D+08  8.00969D-07  4.99522D-09
 f1  2  1/2 -  f2 44  1/2 +    52786508.60 C  2.34200D+09  2.52017D-06  1.57174D-08
                                           B  2.30253D+09  2.47770D-06  1.54526D-08
 f1  2  1/2 -  f2 45  1/2 +    52786080.12 C  1.07047D+10  1.15192D-05  7.18419D-08
                                           B  1.05354D+10  1.13371D-05  7.07061D-08
 f1  2  1/2 -  f2 46  1/2 +    52783609.50 C  1.87999D+06  2.02323D-09  1.26189D-11
                                           B  1.83133D+06  1.97086D-09  1.22923D-11
 f1  2  1/2 -  f2 47  1/2 +    52781573.58 C  8.92633D+08  9.60719D-07  5.99224D-09
                                           B  8.76656D+08  9.43523D-07  5.88499D-09
 f1  2  1/2 -  f2 48  1/2 +    52778843.74 C  2.16974D+09  2.33548D-06  1.45677D-08
                                           B  2.13369D+09  2.29668D-06  1.43257D-08
 f1  2  1/2 -  f2 49  1/2 +    52773792.76 C  1.22293D+09  1.31659D-06  8.21312D-09
                                           B  1.20185D+09  1.29390D-06  8.07159D-09
 f1  2  1/2 -  f2 50  1/2 +    52771785.25 C  5.43534D+09  5.85209D-06  3.65077D-08
                                           B  5.34375D+09  5.75348D-06  3.58926D-08
 f1  2  1/2 -  f2 51  1/2 +    52771474.72 C  1.09732D+09  1.18147D-06  7.37051D-09
                                           B  1.07658D+09  1.15914D-06  7.23126D-09
 f1  2  1/2 -  f2 52  1/2 +    52768689.60 C  2.21485D+09  2.38495D-06  1.48791D-08
                                           B  2.18038D+09  2.34784D-06  1.46476D-08
 f1  2  1/2 -  f2 53  1/2 +    52768587.64 C  4.10552D+08  4.42085D-07  2.75807D-09
                                           B  4.02663D+08  4.33589D-07  2.70507D-09
 f1  2  1/2 -  f2 54  1/2 +    52766316.34 C  2.98313D+05  3.21252D-10  2.00431D-12
                                           B  3.00362D+05  3.23459D-10  2.01808D-12
 f1  2  1/2 -  f2 55  1/2 +    52762775.79 C  8.50334D+08  9.15846D-07  5.71439D-09
                                           B  8.34699D+08  8.99005D-07  5.60932D-09
 f1  2  1/2 -  f2 56  1/2 +    52760312.93 C  1.64772D+09  1.77483D-06  1.10745D-08
                                           B  1.61795D+09  1.74276D-06  1.08744D-08
 f1  2  1/2 -  f2 57  1/2 +    52757505.75 C  5.12145D+07  5.51712D-08  3.44273D-10
                                           B  4.98411D+07  5.36917D-08  3.35041D-10
 f1  2  1/2 -  f2 58  1/2 +    52755790.42 C  2.27034D+08  2.44589D-07  1.52631D-09
                                           B  2.21807D+08  2.38959D-07  1.49118D-09
 f1  2  1/2 -  f2 59  1/2 +    52754156.38 C  1.87246D+08  2.01737D-07  1.25894D-09
                                           B  1.83951D+08  1.98188D-07  1.23679D-09
 f1  2  1/2 -  f2 60  1/2 +    52751271.03 C  7.13743D+07  7.69066D-08  4.79962D-10
                                           B  6.90986D+07  7.44545D-08  4.64658D-10
 f1  2  1/2 -  f2 61  1/2 +    52749170.42 C  3.65589D+09  3.93958D-06  2.45872D-08
                                           B  3.59671D+09  3.87580D-06  2.41892D-08
 f1  2  1/2 -  f2 62  1/2 +    52747948.16 C  4.65828D+09  5.01998D-06  3.13309D-08
                                           B  4.56962D+09  4.92444D-06  3.07345D-08
 f1  2  1/2 -  f2 63  1/2 +    52746191.23 C  5.47908D+09  5.90491D-06  3.68551D-08
                                           B  5.37802D+09  5.79600D-06  3.61754D-08
 f1  2  1/2 -  f2 64  1/2 +    52744724.89 C  2.02452D+09  2.18198D-06  1.36191D-08
                                           B  1.98756D+09  2.14215D-06  1.33705D-08
 f1  2  1/2 -  f2 65  1/2 +    52742999.40 C  2.07469D+10  2.23620D-05  1.39580D-07
                                           B  2.03584D+10  2.19433D-05  1.36966D-07
 f1  2  1/2 -  f2 66  1/2 +    52738733.22 C  7.51380D+09  8.10006D-06  5.05632D-08
                                           B  7.37977D+09  7.95557D-06  4.96612D-08
 f1  2  1/2 -  f2 67  1/2 +    52738645.37 C  1.04757D+09  1.12931D-06  7.04953D-09
                                           B  1.02876D+09  1.10903D-06  6.92295D-09
 f1  2  1/2 -  f2 68  1/2 +    52736597.32 C  9.31888D+08  1.00468D-06  6.27178D-09
                                           B  9.14576D+08  9.86014D-07  6.15527D-09
 f1  2  1/2 -  f2 69  1/2 +    52732670.98 C  4.05920D+09  4.37692D-06  2.73252D-08
                                           B  3.98089D+09  4.29248D-06  2.67981D-08
 f1  2  1/2 -  f2 70  1/2 +    52730397.68 C  2.13551D+09  2.30286D-06  1.43775D-08
                                           B  2.09685D+09  2.26117D-06  1.41172D-08
 f1  2  1/2 -  f2 71  1/2 +    52728208.33 C  1.89978D+06  2.04883D-09  1.27920D-11
                                           B  1.83012D+06  1.97370D-09  1.23229D-11
 f1  2  1/2 -  f2 72  1/2 +    52728036.97 C  3.15792D+09  3.40569D-06  2.12637D-08
                                           B  3.09840D+09  3.34151D-06  2.08630D-08
 f1  2  1/2 -  f2 73  1/2 +    52724657.80 C  6.61182D+09  7.13151D-06  4.45290D-08
                                           B  6.48811D+09  6.99807D-06  4.36958D-08
 f1  2  1/2 -  f2 74  1/2 +    52722862.10 C  6.50853D+08  7.02058D-07  4.38379D-09
                                           B  6.36276D+08  6.86333D-07  4.28560D-09
 f1  2  1/2 -  f2 75  1/2 +    52720267.26 C  3.33792D+09  3.60088D-06  2.24857D-08
                                           B  3.27314D+09  3.53099D-06  2.20493D-08
 f1  2  1/2 -  f2 76  1/2 +    52718372.24 C  5.73258D+07  6.18464D-08  3.86214D-10
                                           B  5.58883D+07  6.02955D-08  3.76529D-10
 f1  2  1/2 -  f2 77  1/2 +    52716101.08 C  6.62483D+09  7.14786D-06  4.46384D-08
                                           B  6.49013D+09  7.00252D-06  4.37307D-08
 f1  2  1/2 -  f2 78  1/2 +    52714894.03 C  5.03302D+09  5.43063D-06  3.39150D-08
                                           B  4.93970D+09  5.32993D-06  3.32862D-08
 f1  2  1/2 -  f2 79  1/2 +    52712682.32 C  5.50211D+08  5.93727D-07  3.70806D-09
                                           B  5.37785D+08  5.80318D-07  3.62432D-09
 f1  2  1/2 -  f2 80  1/2 +    52709538.78 C  2.14546D+07  2.31542D-08  1.44616D-10
                                           B  2.10296D+07  2.26955D-08  1.41751D-10
 f1  2  1/2 -  f2 81  1/2 +    52707377.77 C  6.35236D+08  6.85615D-07  4.28237D-09
                                           B  6.21633D+08  6.70933D-07  4.19067D-09
 f1  2  1/2 -  f2 82  1/2 +    52703632.34 C  1.43470D+09  1.54871D-06  9.67396D-09
                                           B  1.40574D+09  1.51744D-06  9.47864D-09
 f1  2  1/2 -  f2 83  1/2 +    52701153.83 C  8.40923D+02  9.07828D-13  5.67100D-15
                                           B  1.37913D+03  1.48886D-12  9.30055D-15
 f1  2  1/2 -  f2 84  1/2 +    52699466.29 C  2.50369D+08  2.70307D-07  1.68860D-09
                                           B  2.45946D+08  2.65530D-07  1.65876D-09
 f1  2  1/2 -  f2 85  1/2 +    52694161.38 C  2.72216D+08  2.93952D-07  1.83649D-09
                                           B  2.67203D+08  2.88539D-07  1.80267D-09
 f1  2  1/2 -  f2 86  1/2 +    52692082.51 C  1.43180D+10  1.54625D-05  9.66070D-08
                                           B  1.40443D+10  1.51670D-05  9.47608D-08
 f1  2  1/2 -  f2 87  1/2 +    52689180.42 C  6.19735D+09  6.69346D-06  4.18220D-08
                                           B  6.08910D+09  6.57655D-06  4.10915D-08
 f1  2  1/2 -  f2 88  1/2 +    52687212.59 C  1.27368D+09  1.37574D-06  8.59623D-09
                                           B  1.23413D+09  1.33303D-06  8.32931D-09
 f1  3  1/2 -  f2  1  1/2 +    52920940.18 C  6.78791D+10  7.26723D-05  4.52082D-07
                                           B  6.70659D+10  7.18017D-05  4.46666D-07
 f1  3  1/2 -  f2  2  1/2 +    52913519.61 C  1.40564D+11  1.50532D-04  9.36563D-07
                                           B  1.38827D+11  1.48672D-04  9.24990D-07
 f1  3  1/2 -  f2  3  1/2 +    52905293.59 C  1.63083D+12  1.74702D-03  1.08711D-05
                                           B  1.61186D+12  1.72670D-03  1.07446D-05
 f1  3  1/2 -  f2  4  1/2 +    52902270.01 C  1.12206D+09  1.20214D-06  7.48094D-09
                                           B  1.13852D+09  1.21978D-06  7.59071D-09
 f1  3  1/2 -  f2  5  1/2 +    52899913.55 C  9.52993D+11  1.02110D-03  6.35460D-06
                                           B  9.41136D+11  1.00839D-03  6.27554D-06
 f1  3  1/2 -  f2  6  1/2 +    52892069.94 C  1.36960D+11  1.46792D-04  9.13663D-07
                                           B  1.35382D+11  1.45100D-04  9.03132D-07
 f1  3  1/2 -  f2  7  1/2 +    52889112.41 C  6.02227D+11  6.45529D-04  4.01814D-06
                                           B  5.94730D+11  6.37492D-04  3.96811D-06
 f1  3  1/2 -  f2  8  1/2 +    52885682.18 C  5.97492D+11  6.40536D-04  3.98732D-06
                                           B  5.90086D+11  6.32597D-04  3.93790D-06
 f1  3  1/2 -  f2  9  1/2 +    52881016.11 C  5.04135D+10  5.40548D-05  3.36520D-07
                                           B  4.98227D+10  5.34215D-05  3.32577D-07
 f1  3  1/2 -  f2 10  1/2 +    52878512.38 C  4.24975D+11  4.55714D-04  2.83719D-06
                                           B  4.19311D+11  4.49640D-04  2.79938D-06
 f1  3  1/2 -  f2 11  1/2 +    52873248.37 C  7.12100D+11  7.63759D-04  4.75550D-06
                                           B  7.03099D+11  7.54106D-04  4.69539D-06
 f1  3  1/2 -  f2 12  1/2 +    52867989.31 C  1.08729D+12  1.16640D-03  7.26321D-06
                                           B  1.07332D+12  1.15141D-03  7.16992D-06
 f1  3  1/2 -  f2 13  1/2 +    52866066.62 C  2.58574D+11  2.77408D-04  1.72750D-06
                                           B  2.55116D+11  2.73698D-04  1.70439D-06
 f1  3  1/2 -  f2 14  1/2 +    52861387.26 C  3.29827D+08  3.53913D-07  2.20411D-09
                                           B  3.28220D+08  3.52189D-07  2.19337D-09
 f1  3  1/2 -  f2 15  1/2 +    52858604.38 C  2.38424D+11  2.55862D-04  1.59355D-06
                                           B  2.35058D+11  2.52250D-04  1.57106D-06
 f1  3  1/2 -  f2 16  1/2 +    52856069.34 C  2.16092D+11  2.31919D-04  1.44450D-06
                                           B  2.13124D+11  2.28734D-04  1.42466D-06
 f1  3  1/2 -  f2 17  1/2 +    52855061.22 C  6.49523D+11  6.97122D-04  4.34208D-06
                                           B  6.40669D+11  6.87620D-04  4.28290D-06
 f1  3  1/2 -  f2 18  1/2 +    52852948.04 C  1.39425D+09  1.49654D-06  9.32171D-09
                                           B  1.38050D+09  1.48178D-06  9.22977D-09
 f1  3  1/2 -  f2 19  1/2 +    52851342.34 C  1.84127D+11  1.97648D-04  1.23115D-06
                                           B  1.81586D+11  1.94921D-04  1.21417D-06
 f1  3  1/2 -  f2 20  1/2 +    52849901.35 C  1.87295D+11  2.01060D-04  1.25244D-06
                                           B  1.84582D+11  1.98148D-04  1.23430D-06
 f1  3  1/2 -  f2 21  1/2 +    52846974.76 C  9.81021D+09  1.05324D-05  6.56117D-08
                                           B  9.67498D+09  1.03872D-05  6.47073D-08
 f1  3  1/2 -  f2 22  1/2 +    52844528.98 C  4.55791D+10  4.89389D-05  3.04880D-07
                                           B  4.49272D+10  4.82389D-05  3.00520D-07
 f1  3  1/2 -  f2 23  1/2 +    52842735.63 C  7.22042D+11  7.75317D-04  4.83025D-06
                                           B  7.12064D+11  7.64603D-04  4.76350D-06
 f1  3  1/2 -  f2 24  1/2 +    52841357.45 C  7.26203D+10  7.79826D-05  4.85847D-07
                                           B  7.15947D+10  7.68813D-05  4.78985D-07
 f1  3  1/2 -  f2 25  1/2 +    52840694.98 C  2.45263D+11  2.63379D-04  1.64093D-06
                                           B  2.41825D+11  2.59688D-04  1.61793D-06
 f1  3  1/2 -  f2 26  1/2 +    52838522.00 C  9.34675D+08  1.00380D-06  6.25420D-09
                                           B  9.24639D+08  9.93022D-07  6.18705D-09
 f1  3  1/2 -  f2 27  1/2 +    52837566.66 C  6.46179D+11  6.93993D-04  4.32402D-06
                                           B  6.36759D+11  6.83876D-04  4.26099D-06
 f1  3  1/2 -  f2 28  1/2 +    52836874.62 C  6.12608D+09  6.57955D-06  4.09954D-08
                                           B  6.04002D+09  6.48711D-06  4.04194D-08
 f1  3  1/2 -  f2 29  1/2 +    52832800.38 C  5.01501D+10  5.38706D-05  3.35679D-07
                                           B  4.94559D+10  5.31249D-05  3.31032D-07
 f1  3  1/2 -  f2 30  1/2 +    52831928.10 C  4.14050D+09  4.44782D-06  2.77157D-08
                                           B  4.07157D+09  4.37378D-06  2.72544D-08
 f1  3  1/2 -  f2 31  1/2 +    52829016.52 C  2.78332D+10  2.99023D-05  1.86341D-07
                                           B  2.74118D+10  2.94497D-05  1.83520D-07
 f1  3  1/2 -  f2 32  1/2 +    52826202.21 C  1.16933D+11  1.25639D-04  7.82980D-07
                                           B  1.15140D+11  1.23713D-04  7.70979D-07
 f1  3  1/2 -  f2 33  1/2 +    52824992.30 C  7.73393D+10  8.31016D-05  5.17899D-07
                                           B  7.61739D+10  8.18494D-05  5.10096D-07
 f1  3  1/2 -  f2 34  1/2 +    52821090.88 C  4.12823D+10  4.43647D-05  2.76506D-07
                                           B  4.06015D+10  4.36330D-05  2.71947D-07
 f1  3  1/2 -  f2 35  1/2 +    52821074.11 C  1.90128D+10  2.04324D-05  1.27347D-07
                                           B  1.87397D+10  2.01389D-05  1.25517D-07
 f1  3  1/2 -  f2 36  1/2 +    52819327.88 C  2.14045D+10  2.30042D-05  1.43381D-07
                                           B  2.10650D+10  2.26394D-05  1.41107D-07
 f1  3  1/2 -  f2 37  1/2 +    52814266.14 C  2.45019D+10  2.63381D-05  1.64176D-07
                                           B  2.40923D+10  2.58978D-05  1.61431D-07
 f1  3  1/2 -  f2 38  1/2 +    52809751.25 C  1.98662D+11  2.13587D-04  1.33149D-06
                                           B  1.95582D+11  2.10276D-04  1.31084D-06
 f1  3  1/2 -  f2 39  1/2 +    52809194.69 C  3.75710D+10  4.03945D-05  2.51819D-07
                                           B  3.69966D+10  3.97769D-05  2.47969D-07
 f1  3  1/2 -  f2 40  1/2 +    52803428.80 C  9.97874D+10  1.07310D-04  6.69041D-07
                                           B  9.82652D+10  1.05673D-04  6.58835D-07
 f1  3  1/2 -  f2 41  1/2 +    52803150.13 C  6.22652D+10  6.69597D-05  4.17474D-07
                                           B  6.12568D+10  6.58753D-05  4.10713D-07
 f1  3  1/2 -  f2 42  1/2 +    52799379.21 C  1.75135D+11  1.88366D-04  1.17449D-06
                                           B  1.72424D+11  1.85451D-04  1.15631D-06
 f1  3  1/2 -  f2 43  1/2 +    52792660.65 C  1.95557D+11  2.10384D-04  1.31194D-06
                                           B  1.92488D+11  2.07083D-04  1.29135D-06
 f1  3  1/2 -  f2 44  1/2 +    52791011.21 C  8.57513D+10  9.22589D-05  5.75339D-07
                                           B  8.43617D+10  9.07639D-05  5.66016D-07
 f1  3  1/2 -  f2 45  1/2 +    52790582.73 C  3.18763D+11  3.42959D-04  2.13876D-06
                                           B  3.13644D+11  3.37452D-04  2.10442D-06
 f1  3  1/2 -  f2 46  1/2 +    52788112.11 C  1.19358D+09  1.28430D-06  8.00949D-09
                                           B  1.17064D+09  1.25962D-06  7.85557D-09
 f1  3  1/2 -  f2 47  1/2 +    52786076.19 C  9.57332D+10  1.03018D-04  6.42492D-07
                                           B  9.41605D+10  1.01325D-04  6.31937D-07
 f1  3  1/2 -  f2 48  1/2 +    52783346.35 C  1.72226D+10  1.85350D-05  1.15603D-07
                                           B  1.69369D+10  1.82275D-05  1.13686D-07
 f1  3  1/2 -  f2 49  1/2 +    52778295.37 C  1.05824D+09  1.13909D-06  7.10526D-09
                                           B  1.04042D+09  1.11992D-06  6.98566D-09
 f1  3  1/2 -  f2 50  1/2 +    52776287.86 C  4.55511D+11  4.90353D-04  3.05876D-06
                                           B  4.47897D+11  4.82157D-04  3.00764D-06
 f1  3  1/2 -  f2 51  1/2 +    52775977.34 C  4.63098D+05  4.98527D-10  3.10977D-12
                                           B  4.51103D+05  4.85613D-10  3.02921D-12
 f1  3  1/2 -  f2 52  1/2 +    52773192.21 C  1.93765D+10  2.08611D-05  1.30136D-07
                                           B  1.90414D+10  2.05003D-05  1.27886D-07
 f1  3  1/2 -  f2 53  1/2 +    52773090.25 C  2.20469D+10  2.37362D-05  1.48072D-07
                                           B  2.16803D+10  2.33415D-05  1.45610D-07
 f1  3  1/2 -  f2 54  1/2 +    52770818.95 C  3.97859D+08  4.28380D-07  2.67246D-09
                                           B  3.92113D+08  4.22193D-07  2.63386D-09
 f1  3  1/2 -  f2 55  1/2 +    52767278.40 C  5.23994D+10  5.64267D-05  3.52043D-07
                                           B  5.14951D+10  5.54529D-05  3.45968D-07
 f1  3  1/2 -  f2 56  1/2 +    52764815.54 C  1.12122D+09  1.20750D-06  7.53390D-09
                                           B  1.10563D+09  1.19071D-06  7.42915D-09
 f1  3  1/2 -  f2 57  1/2 +    52762008.36 C  4.08413D+10  4.39891D-05  2.74473D-07
                                           B  4.01343D+10  4.32276D-05  2.69721D-07
 f1  3  1/2 -  f2 58  1/2 +    52760293.03 C  6.22616D+09  6.70646D-06  4.18468D-08
                                           B  6.12145D+09  6.59368D-06  4.11430D-08
 f1  3  1/2 -  f2 59  1/2 +    52758658.99 C  1.95674D+10  2.10782D-05  1.31527D-07
                                           B  1.92128D+10  2.06962D-05  1.29143D-07
 f1  3  1/2 -  f2 60  1/2 +    52755773.64 C  1.04997D+10  1.13116D-05  7.05879D-08
                                           B  1.03066D+10  1.11036D-05  6.92896D-08
 f1  3  1/2 -  f2 61  1/2 +    52753673.03 C  1.42624D+11  1.53665D-04  9.58953D-07
                                           B  1.40084D+11  1.50928D-04  9.41876D-07
 f1  3  1/2 -  f2 62  1/2 +    52752450.77 C  1.16523D+11  1.25549D-04  7.83512D-07
                                           B  1.14478D+11  1.23346D-04  7.69767D-07
 f1  3  1/2 -  f2 63  1/2 +    52750693.84 C  1.81770D+11  1.95863D-04  1.22236D-06
                                           B  1.78555D+11  1.92399D-04  1.20074D-06
 f1  3  1/2 -  f2 64  1/2 +    52749227.50 C  6.09213D+10  6.56485D-05  4.09717D-07
                                           B  5.98583D+10  6.45030D-05  4.02568D-07
 f1  3  1/2 -  f2 65  1/2 +    52747502.01 C  2.57812D+11  2.77835D-04  1.73405D-06
                                           B  2.53315D+11  2.72989D-04  1.70380D-06
 f1  3  1/2 -  f2 66  1/2 +    52743235.83 C  4.31372D+11  4.64950D-04  2.90212D-06
                                           B  4.23661D+11  4.56639D-04  2.85024D-06
 f1  3  1/2 -  f2 67  1/2 +    52743147.98 C  2.99892D+11  3.23237D-04  2.01758D-06
                                           B  2.94525D+11  3.17451D-04  1.98147D-06
 f1  3  1/2 -  f2 68  1/2 +    52741099.93 C  1.51218D+11  1.63002D-04  1.01746D-06
                                           B  1.48511D+11  1.60084D-04  9.99250D-07
 f1  3  1/2 -  f2 69  1/2 +    52737173.59 C  3.13165D+10  3.37620D-05  2.10759D-07
                                           B  3.07243D+10  3.31235D-05  2.06774D-07
 f1  3  1/2 -  f2 70  1/2 +    52734900.29 C  6.26336D+10  6.75304D-05  4.21577D-07
                                           B  6.14932D+10  6.63007D-05  4.13900D-07
 f1  3  1/2 -  f2 71  1/2 +    52732710.94 C  1.09172D+11  1.17717D-04  7.34910D-07
                                           B  1.07169D+11  1.15557D-04  7.21426D-07
 f1  3  1/2 -  f2 72  1/2 +    52732539.59 C  1.40875D+11  1.51902D-04  9.48333D-07
                                           B  1.38351D+11  1.49181D-04  9.31344D-07
 f1  3  1/2 -  f2 73  1/2 +    52729160.41 C  1.38077D+10  1.48904D-05  9.29676D-08
                                           B  1.35341D+10  1.45954D-05  9.11255D-08
 f1  3  1/2 -  f2 74  1/2 +    52727364.71 C  3.59054D+11  3.87235D-04  2.41777D-06
                                           B  3.52435D+11  3.80097D-04  2.37320D-06
 f1  3  1/2 -  f2 75  1/2 +    52724769.87 C  2.77426D+10  2.99230D-05  1.86838D-07
                                           B  2.72708D+10  2.94142D-05  1.83661D-07
 f1  3  1/2 -  f2 76  1/2 +    52722874.85 C  1.31437D+10  1.41778D-05  8.85287D-08
                                           B  1.28965D+10  1.39111D-05  8.68634D-08
 f1  3  1/2 -  f2 77  1/2 +    52720603.70 C  2.52868D+11  2.72785D-04  1.70340D-06
                                           B  2.48066D+11  2.67605D-04  1.67105D-06
 f1  3  1/2 -  f2 78  1/2 +    52719396.64 C  2.01967D+08  2.17885D-07  1.36060D-09
                                           B  1.96949D+08  2.12471D-07  1.32680D-09
 f1  3  1/2 -  f2 79  1/2 +    52717184.93 C  1.40555D+10  1.51645D-05  9.47006D-08
                                           B  1.37859D+10  1.48737D-05  9.28841D-08
 f1  3  1/2 -  f2 80  1/2 +    52714041.39 C  7.28038D+09  7.85577D-06  4.90612D-08
                                           B  7.13702D+09  7.70109D-06  4.80952D-08
 f1  3  1/2 -  f2 81  1/2 +    52711880.38 C  1.70593D+10  1.84091D-05  1.14974D-07
                                           B  1.67439D+10  1.80687D-05  1.12848D-07
 f1  3  1/2 -  f2 82  1/2 +    52708134.95 C  1.70943D+11  1.84495D-04  1.15234D-06
                                           B  1.67635D+11  1.80924D-04  1.13004D-06
 f1  3  1/2 -  f2 83  1/2 +    52705656.44 C  1.07950D+10  1.16519D-05  7.27807D-08
                                           B  1.05801D+10  1.14199D-05  7.13317D-08
 f1  3  1/2 -  f2 84  1/2 +    52703968.90 C  9.71141D+09  1.04829D-05  6.54811D-08
                                           B  9.52225D+09  1.02788D-05  6.42056D-08
 f1  3  1/2 -  f2 85  1/2 +    52698663.99 C  1.37682D+09  1.48650D-06  9.28627D-09
                                           B  1.34386D+09  1.45092D-06  9.06399D-09
 f1  3  1/2 -  f2 86  1/2 +    52696585.12 C  1.65966D+12  1.79202D-03  1.11953D-05
                                           B  1.62713D+12  1.75689D-03  1.09759D-05
 f1  3  1/2 -  f2 87  1/2 +    52693683.03 C  4.84189D+09  5.22860D-06  3.26665D-08
                                           B  4.75144D+09  5.13092D-06  3.20562D-08
 f1  3  1/2 -  f2 88  1/2 +    52691715.20 C  2.29124D+11  2.47442D-04  1.54599D-06
                                           B  2.24578D+11  2.42533D-04  1.51532D-06
 f1  4  1/2 -  f2  1  1/2 +    52924668.70 C  4.39602D+10  4.70577D-05  2.92717D-07
                                           B  4.34995D+10  4.65645D-05  2.89649D-07
 f1  4  1/2 -  f2  2  1/2 +    52917248.12 C  1.81894D+11  1.94765D-04  1.21169D-06
                                           B  1.79781D+11  1.92502D-04  1.19761D-06
 f1  4  1/2 -  f2  3  1/2 +    52909022.11 C  4.58418D+11  4.91010D-04  3.05517D-06
                                           B  4.53091D+11  4.85304D-04  3.01967D-06
 f1  4  1/2 -  f2  4  1/2 +    52905998.53 C  2.16850D+12  2.32294D-03  1.44547D-05
                                           B  2.14215D+12  2.29471D-03  1.42790D-05
 f1  4  1/2 -  f2  5  1/2 +    52903642.07 C  6.33414D+10  6.78585D-05  4.22274D-07
                                           B  6.25071D+10  6.69647D-05  4.16712D-07
 f1  4  1/2 -  f2  6  1/2 +    52895798.46 C  1.04973D+09  1.12492D-06  7.00126D-09
                                           B  1.03851D+09  1.11290D-06  6.92642D-09
 f1  4  1/2 -  f2  7  1/2 +    52892840.93 C  1.20572D+12  1.29223D-03  8.04301D-06
                                           B  1.19004D+12  1.27543D-03  7.93845D-06
 f1  4  1/2 -  f2  8  1/2 +    52889410.70 C  4.98230D+11  5.34048D-04  3.32420D-06
                                           B  4.92183D+11  5.27566D-04  3.28385D-06
 f1  4  1/2 -  f2  9  1/2 +    52884744.63 C  2.16619D+10  2.32233D-05  1.44567D-07
                                           B  2.13915D+10  2.29334D-05  1.42762D-07
 f1  4  1/2 -  f2 10  1/2 +    52882240.90 C  1.75172D+11  1.87816D-04  1.16923D-06
                                           B  1.73044D+11  1.85535D-04  1.15502D-06
 f1  4  1/2 -  f2 11  1/2 +    52876976.89 C  1.98120D+12  2.12463D-03  1.32279D-05
                                           B  1.95591D+12  2.09751D-03  1.30591D-05
 f1  4  1/2 -  f2 12  1/2 +    52871717.83 C  4.43652D+10  4.75865D-05  2.96303D-07
                                           B  4.37474D+10  4.69238D-05  2.92176D-07
 f1  4  1/2 -  f2 13  1/2 +    52869795.14 C  1.20778D+11  1.29557D-04  8.06730D-07
                                           B  1.19114D+11  1.27772D-04  7.95616D-07
 f1  4  1/2 -  f2 14  1/2 +    52865115.78 C  1.03512D+09  1.11056D-06  6.91588D-09
                                           B  1.01644D+09  1.09052D-06  6.79108D-09
 f1  4  1/2 -  f2 15  1/2 +    52862332.90 C  2.05259D+09  2.20241D-06  1.37160D-08
                                           B  2.02159D+09  2.16914D-06  1.35088D-08
 f1  4  1/2 -  f2 16  1/2 +    52859797.85 C  5.03296D+09  5.40083D-06  3.36365D-08
                                           B  4.95524D+09  5.31743D-06  3.31170D-08
 f1  4  1/2 -  f2 17  1/2 +    52858789.73 C  3.40525D+11  3.65429D-04  2.27594D-06
                                           B  3.35896D+11  3.60460D-04  2.24500D-06
 f1  4  1/2 -  f2 18  1/2 +    52856676.56 C  1.15682D+12  1.24152D-03  7.73264D-06
                                           B  1.14111D+12  1.22466D-03  7.62765D-06
 f1  4  1/2 -  f2 19  1/2 +    52855070.86 C  5.26551D+11  5.65139D-04  3.52001D-06
                                           B  5.19482D+11  5.57552D-04  3.47276D-06
 f1  4  1/2 -  f2 20  1/2 +    52853629.87 C  2.95324D+11  3.16984D-04  1.97441D-06
                                           B  2.91166D+11  3.12521D-04  1.94661D-06
 f1  4  1/2 -  f2 21  1/2 +    52850703.27 C  5.04760D+11  5.41841D-04  3.37517D-06
                                           B  4.97637D+11  5.34194D-04  3.32755D-06
 f1  4  1/2 -  f2 22  1/2 +    52848257.50 C  2.39379D+11  2.56988D-04  1.60087D-06
                                           B  2.36139D+11  2.53509D-04  1.57920D-06
 f1  4  1/2 -  f2 23  1/2 +    52846464.15 C  6.66619D+09  7.15704D-06  4.45855D-08
                                           B  6.58327D+09  7.06802D-06  4.40309D-08
 f1  4  1/2 -  f2 24  1/2 +    52845085.97 C  5.64726D+10  6.06340D-05  3.77735D-07
                                           B  5.57237D+10  5.98299D-05  3.72725D-07
 f1  4  1/2 -  f2 25  1/2 +    52844423.50 C  1.00174D+12  1.07558D-03  6.70071D-06
                                           B  9.87483D+11  1.06028D-03  6.60534D-06
 f1  4  1/2 -  f2 26  1/2 +    52842250.52 C  1.14585D+10  1.23041D-05  7.66559D-08
                                           B  1.12876D+10  1.21206D-05  7.55126D-08
 f1  4  1/2 -  f2 27  1/2 +    52841295.18 C  1.59360D+11  1.71128D-04  1.06616D-06
                                           B  1.57112D+11  1.68714D-04  1.05112D-06
 f1  4  1/2 -  f2 28  1/2 +    52840603.14 C  3.98035D+11  4.27438D-04  2.66306D-06
                                           B  3.92424D+11  4.21413D-04  2.62552D-06
 f1  4  1/2 -  f2 29  1/2 +    52836528.90 C  4.29794D+09  4.61615D-06  2.87621D-08
                                           B  4.23425D+09  4.54775D-06  2.83359D-08
 f1  4  1/2 -  f2 30  1/2 +    52835656.62 C  3.94664D+10  4.23897D-05  2.64125D-07
                                           B  3.88663D+10  4.17453D-05  2.60109D-07
 f1  4  1/2 -  f2 31  1/2 +    52832745.04 C  1.19129D+09  1.27967D-06  7.97391D-09
                                           B  1.17531D+09  1.26250D-06  7.86693D-09
 f1  4  1/2 -  f2 32  1/2 +    52829930.73 C  4.75415D+08  5.10741D-07  3.18271D-09
                                           B  4.72874D+08  5.08011D-07  3.16569D-09
 f1  4  1/2 -  f2 33  1/2 +    52828720.82 C  1.15438D+11  1.24021D-04  7.72860D-07
                                           B  1.13771D+11  1.22231D-04  7.61703D-07
 f1  4  1/2 -  f2 34  1/2 +    52824819.40 C  2.39862D+10  2.57735D-05  1.60624D-07
                                           B  2.36069D+10  2.53659D-05  1.58084D-07
 f1  4  1/2 -  f2 35  1/2 +    52824802.63 C  8.39874D+10  9.02456D-05  5.62424D-07
                                           B  8.27281D+10  8.88924D-05  5.53991D-07
 f1  4  1/2 -  f2 36  1/2 +    52823056.39 C  8.75770D+10  9.41089D-05  5.86520D-07
                                           B  8.62484D+10  9.26813D-05  5.77622D-07
 f1  4  1/2 -  f2 37  1/2 +    52817994.66 C  1.62512D+11  1.74667D-04  1.08869D-06
                                           B  1.60015D+11  1.71982D-04  1.07196D-06
 f1  4  1/2 -  f2 38  1/2 +    52813479.76 C  3.42946D+11  3.68658D-04  2.29803D-06
                                           B  3.37581D+11  3.62891D-04  2.26208D-06
 f1  4  1/2 -  f2 39  1/2 +    52812923.21 C  1.02862D+11  1.10577D-04  6.89287D-07
                                           B  1.01255D+11  1.08848D-04  6.78512D-07
 f1  4  1/2 -  f2 40  1/2 +    52807157.32 C  3.73873D+11  4.02000D-04  2.50616D-06
                                           B  3.68122D+11  3.95817D-04  2.46761D-06
 f1  4  1/2 -  f2 41  1/2 +    52806878.65 C  1.29211D+12  1.38933D-03  8.66145D-06
                                           B  1.27174D+12  1.36743D-03  8.52489D-06
 f1  4  1/2 -  f2 42  1/2 +    52803107.73 C  1.04766D+11  1.12666D-04  7.02437D-07
                                           B  1.03132D+11  1.10908D-04  6.91477D-07
 f1  4  1/2 -  f2 43  1/2 +    52796389.17 C  7.10687D+09  7.64466D-06  4.76683D-08
                                           B  7.02013D+09  7.55135D-06  4.70865D-08
 f1  4  1/2 -  f2 44  1/2 +    52794739.73 C  2.61254D+09  2.81040D-06  1.75248D-08
                                           B  2.58127D+09  2.77677D-06  1.73151D-08
 f1  4  1/2 -  f2 45  1/2 +    52794311.25 C  6.76626D+10  7.27885D-05  4.53890D-07
                                           B  6.66607D+10  7.17106D-05  4.47169D-07
 f1  4  1/2 -  f2 46  1/2 +    52791840.62 C  6.54383D+09  7.04022D-06  4.39031D-08
                                           B  6.44603D+09  6.93500D-06  4.32469D-08
 f1  4  1/2 -  f2 47  1/2 +    52789804.71 C  4.60270D+09  4.95223D-06  3.08835D-08
                                           B  4.51813D+09  4.86123D-06  3.03160D-08
 f1  4  1/2 -  f2 48  1/2 +    52787074.87 C  4.96912D+10  5.34702D-05  3.33472D-07
                                           B  4.88771D+10  5.25942D-05  3.28009D-07
 f1  4  1/2 -  f2 49  1/2 +    52782023.88 C  1.28161D+10  1.37934D-05  8.60321D-08
                                           B  1.26029D+10  1.35639D-05  8.46009D-08
 f1  4  1/2 -  f2 50  1/2 +    52780016.38 C  8.34114D+10  8.97789D-05  5.59990D-07
                                           B  8.19754D+10  8.82333D-05  5.50349D-07
 f1  4  1/2 -  f2 51  1/2 +    52779705.85 C  3.37170D+10  3.62913D-05  2.26366D-07
                                           B  3.31535D+10  3.56848D-05  2.22583D-07
 f1  4  1/2 -  f2 52  1/2 +    52776920.73 C  5.75682D+09  6.19701D-06  3.86557D-08
                                           B  5.65724D+09  6.08982D-06  3.79871D-08
 f1  4  1/2 -  f2 53  1/2 +    52776818.76 C  9.33630D+10  1.00502D-04  6.26915D-07
                                           B  9.17894D+10  9.88084D-05  6.16348D-07
 f1  4  1/2 -  f2 54  1/2 +    52774547.46 C  2.16186D+10  2.32738D-05  1.45184D-07
                                           B  2.12502D+10  2.28772D-05  1.42710D-07
 f1  4  1/2 -  f2 55  1/2 +    52771006.92 C  5.35907D+09  5.77015D-06  3.59971D-08
                                           B  5.26986D+09  5.67409D-06  3.53978D-08
 f1  4  1/2 -  f2 56  1/2 +    52768544.06 C  3.86441D+10  4.16122D-05  2.59610D-07
                                           B  3.80028D+10  4.09217D-05  2.55302D-07
 f1  4  1/2 -  f2 57  1/2 +    52765736.87 C  8.89012D+10  9.57396D-05  5.97331D-07
                                           B  8.74214D+10  9.41459D-05  5.87388D-07
 f1  4  1/2 -  f2 58  1/2 +    52764021.55 C  4.26026D+11  4.58827D-04  2.86277D-06
                                           B  4.18597D+11  4.50825D-04  2.81285D-06
 f1  4  1/2 -  f2 59  1/2 +    52762387.50 C  9.24482D+10  9.95720D-05  6.21281D-07
                                           B  9.08360D+10  9.78356D-05  6.10447D-07
 f1  4  1/2 -  f2 60  1/2 +    52759502.15 C  2.36429D+11  2.54675D-04  1.58914D-06
                                           B  2.32306D+11  2.50235D-04  1.56143D-06
 f1  4  1/2 -  f2 61  1/2 +    52757401.54 C  2.71078D+11  2.92022D-04  1.82225D-06
                                           B  2.66324D+11  2.86900D-04  1.79029D-06
 f1  4  1/2 -  f2 62  1/2 +    52756179.28 C  1.14814D+10  1.23690D-05  7.71858D-08
                                           B  1.13048D+10  1.21788D-05  7.59986D-08
 f1  4  1/2 -  f2 63  1/2 +    52754422.36 C  2.12386D+10  2.28821D-05  1.42795D-07
                                           B  2.08624D+10  2.24768D-05  1.40266D-07
 f1  4  1/2 -  f2 64  1/2 +    52752956.02 C  7.55135D+10  8.13615D-05  5.07747D-07
                                           B  7.41054D+10  7.98443D-05  4.98279D-07
 f1  4  1/2 -  f2 65  1/2 +    52751230.53 C  8.56032D+09  9.22385D-06  5.75646D-08
                                           B  8.37525D+09  9.02444D-06  5.63201D-08
 f1  4  1/2 -  f2 66  1/2 +    52746964.35 C  1.94656D+11  2.09779D-04  1.30930D-06
                                           B  1.91076D+11  2.05920D-04  1.28522D-06
 f1  4  1/2 -  f2 67  1/2 +    52746876.49 C  2.09843D+11  2.26145D-04  1.41145D-06
                                           B  2.05988D+11  2.21991D-04  1.38553D-06
 f1  4  1/2 -  f2 68  1/2 +    52744828.45 C  1.94218D+10  2.09323D-05  1.30651D-07
                                           B  1.90705D+10  2.05537D-05  1.28288D-07
 f1  4  1/2 -  f2 69  1/2 +    52740902.11 C  1.23880D+11  1.33535D-04  8.33533D-07
                                           B  1.21599D+11  1.31076D-04  8.18183D-07
 f1  4  1/2 -  f2 70  1/2 +    52738628.81 C  2.61433D+10  2.81833D-05  1.75929D-07
                                           B  2.56752D+10  2.76786D-05  1.72779D-07
 f1  4  1/2 -  f2 71  1/2 +    52736439.45 C  6.09338D+10  6.56938D-05  4.10100D-07
                                           B  5.98009D+10  6.44724D-05  4.02475D-07
 f1  4  1/2 -  f2 72  1/2 +    52736268.10 C  1.25745D+11  1.35568D-04  8.46301D-07
                                           B  1.23426D+11  1.33069D-04  8.30698D-07
 f1  4  1/2 -  f2 73  1/2 +    52732888.93 C  1.49615D+11  1.61325D-04  1.00715D-06
                                           B  1.46767D+11  1.58254D-04  9.87979D-07
 f1  4  1/2 -  f2 74  1/2 +    52731093.23 C  2.88788D+10  3.11411D-05  1.94421D-07
                                           B  2.83625D+10  3.05843D-05  1.90944D-07
 f1  4  1/2 -  f2 75  1/2 +    52728498.38 C  5.24556D+11  5.65704D-04  3.53199D-06
                                           B  5.14692D+11  5.55065D-04  3.46557D-06
 f1  4  1/2 -  f2 76  1/2 +    52726603.36 C  7.46297D+10  8.04897D-05  5.02558D-07
                                           B  7.32253D+10  7.89749D-05  4.93100D-07
 f1  4  1/2 -  f2 77  1/2 +    52724332.21 C  5.03192D+09  5.42749D-06  3.38894D-08
                                           B  4.94624D+09  5.33507D-06  3.33123D-08
 f1  4  1/2 -  f2 78  1/2 +    52723125.15 C  2.77735D+11  2.99582D-04  1.87064D-06
                                           B  2.72489D+11  2.93924D-04  1.83531D-06
 f1  4  1/2 -  f2 79  1/2 +    52720913.45 C  2.06256D+11  2.22499D-04  1.38938D-06
                                           B  2.02388D+11  2.18327D-04  1.36332D-06
 f1  4  1/2 -  f2 80  1/2 +    52717769.91 C  4.25259D+11  4.58804D-04  2.86514D-06
                                           B  4.17123D+11  4.50027D-04  2.81033D-06
 f1  4  1/2 -  f2 81  1/2 +    52715608.90 C  1.60072D+10  1.72712D-05  1.07860D-07
                                           B  1.57057D+10  1.69460D-05  1.05829D-07
 f1  4  1/2 -  f2 82  1/2 +    52711863.47 C  1.30050D+11  1.40340D-04  8.76495D-07
                                           B  1.27588D+11  1.37683D-04  8.59902D-07
 f1  4  1/2 -  f2 83  1/2 +    52709384.95 C  2.83141D+10  3.05572D-05  1.90854D-07
                                           B  2.77552D+10  2.99540D-05  1.87087D-07
 f1  4  1/2 -  f2 84  1/2 +    52707697.42 C  2.33334D+10  2.51836D-05  1.57297D-07
                                           B  2.28790D+10  2.46931D-05  1.54233D-07
 f1  4  1/2 -  f2 85  1/2 +    52702392.51 C  1.83624D+07  1.98224D-08  1.23823D-10
                                           B  1.78842D+07  1.93062D-08  1.20599D-10
 f1  4  1/2 -  f2 86  1/2 +    52700313.64 C  2.08081D+11  2.24644D-04  1.40332D-06
                                           B  2.03873D+11  2.20100D-04  1.37494D-06
 f1  4  1/2 -  f2 87  1/2 +    52697411.54 C  2.54077D+09  2.74331D-06  1.71381D-08
                                           B  2.49007D+09  2.68856D-06  1.67960D-08
 f1  4  1/2 -  f2 88  1/2 +    52695443.71 C  2.38569D+11  2.57606D-04  1.60938D-06
                                           B  2.33878D+11  2.52540D-04  1.57773D-06
 f1  5  1/2 -  f2  1  1/2 +    52927176.55 C  5.77863D+11  6.18522D-04  3.84726D-06
                                           B  5.71384D+11  6.11587D-04  3.80413D-06
 f1  5  1/2 -  f2  2  1/2 +    52919755.98 C  3.23061D+11  3.45889D-04  2.15176D-06
                                           B  3.19481D+11  3.42056D-04  2.12792D-06
 f1  5  1/2 -  f2  3  1/2 +    52911529.97 C  7.08344D+11  7.58632D-04  4.72016D-06
                                           B  7.00335D+11  7.50055D-04  4.66679D-06
 f1  5  1/2 -  f2  4  1/2 +    52908506.39 C  3.42023D+11  3.66347D-04  2.27952D-06
                                           B  3.38001D+11  3.62039D-04  2.25271D-06
 f1  5  1/2 -  f2  5  1/2 +    52906149.92 C  3.28474D+11  3.51866D-04  2.18951D-06
                                           B  3.24575D+11  3.47689D-04  2.16352D-06
 f1  5  1/2 -  f2  6  1/2 +    52898306.32 C  5.63775D+11  6.04102D-04  3.75962D-06
                                           B  5.56714D+11  5.96536D-04  3.71253D-06
 f1  5  1/2 -  f2  7  1/2 +    52895348.78 C  4.19387D+10  4.49436D-05  2.79722D-07
                                           B  4.13485D+10  4.43111D-05  2.75785D-07
 f1  5  1/2 -  f2  8  1/2 +    52891918.55 C  4.23401D+12  4.53797D-03  2.82454D-05
                                           B  4.18235D+12  4.48260D-03  2.79008D-05
 f1  5  1/2 -  f2  9  1/2 +    52887252.49 C  5.48622D+11  5.88110D-04  3.66086D-06
                                           B  5.41865D+11  5.80868D-04  3.61578D-06
 f1  5  1/2 -  f2 10  1/2 +    52884748.75 C  1.56259D+11  1.67522D-04  1.04284D-06
                                           B  1.54419D+11  1.65549D-04  1.03056D-06
 f1  5  1/2 -  f2 11  1/2 +    52879484.74 C  3.12394D+08  3.34978D-07  2.08547D-09
                                           B  3.06543D+08  3.28704D-07  2.04641D-09
 f1  5  1/2 -  f2 12  1/2 +    52874225.69 C  1.15211D+11  1.23565D-04  7.69355D-07
                                           B  1.13857D+11  1.22112D-04  7.60308D-07
 f1  5  1/2 -  f2 13  1/2 +    52872302.99 C  1.03295D+12  1.10793D-03  6.89858D-06
                                           B  1.01968D+12  1.09369D-03  6.80994D-06
 f1  5  1/2 -  f2 14  1/2 +    52867623.64 C  4.23811D+10  4.54654D-05  2.83117D-07
                                           B  4.18277D+10  4.48717D-05  2.79421D-07
 f1  5  1/2 -  f2 15  1/2 +    52864840.76 C  1.34449D+12  1.44249D-03  8.98299D-06
                                           B  1.32655D+12  1.42324D-03  8.86310D-06
 f1  5  1/2 -  f2 16  1/2 +    52862305.71 C  1.90196D+11  2.04078D-04  1.27094D-06
                                           B  1.87589D+11  2.01281D-04  1.25352D-06
 f1  5  1/2 -  f2 17  1/2 +    52861297.59 C  3.80651D+11  4.08451D-04  2.54377D-06
                                           B  3.75436D+11  4.02854D-04  2.50891D-06
 f1  5  1/2 -  f2 18  1/2 +    52859184.42 C  1.40990D+08  1.51299D-07  9.42305D-10
                                           B  1.38084D+08  1.48181D-07  9.22884D-10
 f1  5  1/2 -  f2 19  1/2 +    52857578.71 C  1.78629D+11  1.91702D-04  1.19397D-06
                                           B  1.76190D+11  1.89084D-04  1.17767D-06
 f1  5  1/2 -  f2 20  1/2 +    52856137.73 C  7.04356D+10  7.55943D-05  4.70836D-07
                                           B  6.95428D+10  7.46361D-05  4.64867D-07
 f1  5  1/2 -  f2 21  1/2 +    52853211.13 C  3.78774D+11  4.06561D-04  2.53238D-06
                                           B  3.73485D+11  4.00884D-04  2.49702D-06
 f1  5  1/2 -  f2 22  1/2 +    52850765.35 C  8.18141D+11  8.78241D-04  5.47064D-06
                                           B  8.06811D+11  8.66078D-04  5.39487D-06
 f1  5  1/2 -  f2 23  1/2 +    52848972.00 C  1.35827D+10  1.45814D-05  9.08319D-08
                                           B  1.33893D+10  1.43738D-05  8.95387D-08
 f1  5  1/2 -  f2 24  1/2 +    52847593.83 C  5.87708D+11  6.30956D-04  3.93051D-06
                                           B  5.79454D+11  6.22094D-04  3.87531D-06
 f1  5  1/2 -  f2 25  1/2 +    52846931.35 C  8.79040D+09  9.43749D-06  5.87912D-08
                                           B  8.68755D+09  9.32708D-06  5.81034D-08
 f1  5  1/2 -  f2 26  1/2 +    52844758.37 C  7.61172D+10  8.17273D-05  5.09144D-07
                                           B  7.51418D+10  8.06800D-05  5.02619D-07
 f1  5  1/2 -  f2 27  1/2 +    52843803.04 C  6.89786D+09  7.40652D-06  4.61419D-08
                                           B  6.76105D+09  7.25961D-06  4.52267D-08
 f1  5  1/2 -  f2 28  1/2 +    52843111.00 C  2.12268D+10  2.27926D-05  1.41998D-07
                                           B  2.09243D+10  2.24679D-05  1.39975D-07
 f1  5  1/2 -  f2 29  1/2 +    52839036.75 C  1.49419D+11  1.60466D-04  9.99778D-07
                                           B  1.47395D+11  1.58292D-04  9.86234D-07
 f1  5  1/2 -  f2 30  1/2 +    52838164.47 C  9.03736D+11  9.70586D-04  6.04730D-06
                                           B  8.90725D+11  9.56613D-04  5.96024D-06
 f1  5  1/2 -  f2 31  1/2 +    52835252.89 C  1.18322D+11  1.27088D-04  7.91874D-07
                                           B  1.16624D+11  1.25264D-04  7.80512D-07
 f1  5  1/2 -  f2 32  1/2 +    52832438.59 C  9.92050D+08  1.06566D-06  6.64041D-09
                                           B  9.80924D+08  1.05371D-06  6.56594D-09
 f1  5  1/2 -  f2 33  1/2 +    52831228.68 C  1.98113D+11  2.12823D-04  1.32618D-06
                                           B  1.95309D+11  2.09812D-04  1.30742D-06
 f1  5  1/2 -  f2 34  1/2 +    52827327.26 C  9.78429D+09  1.05124D-05  6.55114D-08
                                           B  9.65275D+09  1.03710D-05  6.46306D-08
 f1  5  1/2 -  f2 35  1/2 +    52827310.48 C  8.53876D+10  9.17414D-05  5.71719D-07
                                           B  8.41380D+10  9.03988D-05  5.63352D-07
 f1  5  1/2 -  f2 36  1/2 +    52825564.25 C  1.20962D+08  1.29972D-07  8.09992D-10
                                           B  1.20409D+08  1.29377D-07  8.06285D-10
 f1  5  1/2 -  f2 37  1/2 +    52820502.52 C  2.87876D+11  3.09377D-04  1.92824D-06
                                           B  2.83677D+11  3.04865D-04  1.90012D-06
 f1  5  1/2 -  f2 38  1/2 +    52815987.62 C  1.10996D+11  1.19307D-04  7.43661D-07
                                           B  1.09349D+11  1.17536D-04  7.32627D-07
 f1  5  1/2 -  f2 39  1/2 +    52815431.07 C  7.09063D+08  7.62168D-07  4.75079D-09
                                           B  6.95696D+08  7.47800D-07  4.66123D-09
 f1  5  1/2 -  f2 40  1/2 +    52809665.17 C  1.35107D+10  1.45258D-05  9.05527D-08
                                           B  1.33189D+10  1.43195D-05  8.92669D-08
 f1  5  1/2 -  f2 41  1/2 +    52809386.51 C  5.16209D+11  5.54997D-04  3.45984D-06
                                           B  5.08092D+11  5.46270D-04  3.40543D-06
 f1  5  1/2 -  f2 42  1/2 +    52805615.58 C  2.20120D+11  2.36694D-04  1.47565D-06
                                           B  2.16692D+11  2.33008D-04  1.45267D-06
 f1  5  1/2 -  f2 43  1/2 +    52798897.03 C  3.12753D+09  3.36388D-06  2.09745D-08
                                           B  3.07742D+09  3.30997D-06  2.06384D-08
 f1  5  1/2 -  f2 44  1/2 +    52797247.59 C  3.57933D+10  3.85006D-05  2.40066D-07
                                           B  3.52370D+10  3.79022D-05  2.36335D-07
 f1  5  1/2 -  f2 45  1/2 +    52796819.10 C  3.93695D+10  4.23479D-05  2.64058D-07
                                           B  3.87655D+10  4.16982D-05  2.60007D-07
 f1  5  1/2 -  f2 46  1/2 +    52794348.48 C  5.58029D+09  6.00301D-06  3.74333D-08
                                           B  5.49584D+09  5.91217D-06  3.68668D-08
 f1  5  1/2 -  f2 47  1/2 +    52792312.56 C  2.69052D+10  2.89456D-05  1.80504D-07
                                           B  2.64627D+10  2.84695D-05  1.77535D-07
 f1  5  1/2 -  f2 48  1/2 +    52789582.72 C  6.86395D+09  7.38525D-06  4.60567D-08
                                           B  6.74581D+09  7.25814D-06  4.52640D-08
 f1  5  1/2 -  f2 49  1/2 +    52784531.74 C  6.75826D+10  7.27292D-05  4.53605D-07
                                           B  6.64791D+10  7.15417D-05  4.46199D-07
 f1  5  1/2 -  f2 50  1/2 +    52782524.23 C  1.07715D+10  1.15927D-05  7.23052D-08
                                           B  1.05859D+10  1.13930D-05  7.10595D-08
 f1  5  1/2 -  f2 51  1/2 +    52782213.71 C  1.90217D+08  2.04721D-07  1.27688D-09
                                           B  1.85423D+08  1.99562D-07  1.24470D-09
 f1  5  1/2 -  f2 52  1/2 +    52779428.59 C  1.31371D+10  1.41402D-05  8.81998D-08
                                           B  1.29266D+10  1.39137D-05  8.67869D-08
 f1  5  1/2 -  f2 53  1/2 +    52779326.62 C  1.53663D+10  1.65398D-05  1.03167D-07
                                           B  1.51100D+10  1.62639D-05  1.01447D-07
 f1  5  1/2 -  f2 54  1/2 +    52777055.32 C  2.62466D+09  2.82534D-06  1.76238D-08
                                           B  2.57518D+09  2.77208D-06  1.72916D-08
 f1  5  1/2 -  f2 55  1/2 +    52773514.77 C  1.16673D+10  1.25610D-05  7.83584D-08
                                           B  1.14703D+10  1.23489D-05  7.70352D-08
 f1  5  1/2 -  f2 56  1/2 +    52771051.91 C  2.94166D+10  3.16730D-05  1.97592D-07
                                           B  2.89261D+10  3.11448D-05  1.94297D-07
 f1  5  1/2 -  f2 57  1/2 +    52768244.73 C  3.09544D+10  3.33323D-05  2.07954D-07
                                           B  3.03813D+10  3.27152D-05  2.04104D-07
 f1  5  1/2 -  f2 58  1/2 +    52766529.40 C  2.08966D+09  2.25033D-06  1.40399D-08
                                           B  2.06169D+09  2.22021D-06  1.38520D-08
 f1  5  1/2 -  f2 59  1/2 +    52764895.36 C  2.76369D+10  2.97637D-05  1.85703D-07
                                           B  2.71729D+10  2.92640D-05  1.82584D-07
 f1  5  1/2 -  f2 60  1/2 +    52762010.01 C  4.40406D+10  4.74349D-05  2.95973D-07
                                           B  4.32701D+10  4.66050D-05  2.90795D-07
 f1  5  1/2 -  f2 61  1/2 +    52759909.40 C  5.44154D+09  5.86141D-06  3.65741D-08
                                           B  5.34463D+09  5.75702D-06  3.59227D-08
 f1  5  1/2 -  f2 62  1/2 +    52758687.14 C  6.96193D+10  7.49945D-05  4.67962D-07
                                           B  6.84165D+10  7.36988D-05  4.59878D-07
 f1  5  1/2 -  f2 63  1/2 +    52756930.22 C  1.58811D+11  1.71084D-04  1.06759D-06
                                           B  1.56060D+11  1.68120D-04  1.04910D-06
 f1  5  1/2 -  f2 64  1/2 +    52755463.88 C  4.40046D+09  4.74079D-06  2.95841D-08
                                           B  4.32071D+09  4.65488D-06  2.90480D-08
 f1  5  1/2 -  f2 65  1/2 +    52753738.38 C  5.33027D+11  5.74289D-04  3.58388D-06
                                           B  5.23798D+11  5.64346D-04  3.52183D-06
 f1  5  1/2 -  f2 66  1/2 +    52749472.20 C  3.36753D+10  3.62880D-05  2.26475D-07
                                           B  3.31000D+10  3.56681D-05  2.22606D-07
 f1  5  1/2 -  f2 67  1/2 +    52749384.35 C  8.60583D+09  9.27355D-06  5.78767D-08
                                           B  8.47779D+09  9.13557D-06  5.70156D-08
 f1  5  1/2 -  f2 68  1/2 +    52747336.31 C  4.96552D+09  5.35120D-06  3.33984D-08
                                           B  4.88614D+09  5.26566D-06  3.28646D-08
 f1  5  1/2 -  f2 69  1/2 +    52743409.96 C  1.43303D+10  1.54457D-05  9.64084D-08
                                           B  1.40763D+10  1.51719D-05  9.46994D-08
 f1  5  1/2 -  f2 70  1/2 +    52741136.67 C  1.97053D+11  2.12409D-04  1.32586D-06
                                           B  1.93531D+11  2.08612D-04  1.30216D-06
 f1  5  1/2 -  f2 71  1/2 +    52738947.31 C  2.73779D+10  2.95137D-05  1.84233D-07
                                           B  2.68765D+10  2.89733D-05  1.80860D-07
 f1  5  1/2 -  f2 72  1/2 +    52738775.96 C  3.36197D+11  3.62428D-04  2.26239D-06
                                           B  3.30184D+11  3.55945D-04  2.22192D-06
 f1  5  1/2 -  f2 73  1/2 +    52735396.79 C  7.11181D+10  7.66767D-05  4.78670D-07
                                           B  6.98002D+10  7.52558D-05  4.69800D-07
 f1  5  1/2 -  f2 74  1/2 +    52733601.08 C  1.55069D+10  1.67201D-05  1.04382D-07
                                           B  1.52291D+10  1.64205D-05  1.02512D-07
 f1  5  1/2 -  f2 75  1/2 +    52731006.24 C  3.89575D+10  4.20094D-05  2.62275D-07
                                           B  3.82592D+10  4.12564D-05  2.57574D-07
 f1  5  1/2 -  f2 76  1/2 +    52729111.22 C  4.86685D+10  5.24850D-05  3.27688D-07
                                           B  4.77782D+10  5.15249D-05  3.21693D-07
 f1  5  1/2 -  f2 77  1/2 +    52726840.07 C  2.35917D+10  2.54439D-05  1.58865D-07
                                           B  2.31319D+10  2.49480D-05  1.55768D-07
 f1  5  1/2 -  f2 78  1/2 +    52725633.01 C  7.70250D+10  8.30761D-05  5.18716D-07
                                           B  7.56315D+10  8.15731D-05  5.09332D-07
 f1  5  1/2 -  f2 79  1/2 +    52723421.30 C  3.50142D+10  3.77681D-05  2.35829D-07
                                           B  3.42994D+10  3.69970D-05  2.31014D-07
 f1  5  1/2 -  f2 80  1/2 +    52720277.77 C  6.30165D+10  6.79809D-05  4.24507D-07
                                           B  6.17963D+10  6.66645D-05  4.16287D-07
 f1  5  1/2 -  f2 81  1/2 +    52718116.76 C  9.74610D+10  1.05147D-04  6.56620D-07
                                           B  9.56224D+10  1.03164D-04  6.44234D-07
 f1  5  1/2 -  f2 82  1/2 +    52714371.33 C  2.43622D+10  2.62873D-05  1.64169D-07
                                           B  2.38828D+10  2.57701D-05  1.60939D-07
 f1  5  1/2 -  f2 83  1/2 +    52711892.81 C  1.50750D+10  1.62678D-05  1.01601D-07
                                           B  1.47839D+10  1.59536D-05  9.96381D-08
 f1  5  1/2 -  f2 84  1/2 +    52710205.27 C  1.58387D+10  1.70930D-05  1.06757D-07
                                           B  1.55269D+10  1.67565D-05  1.04656D-07
 f1  5  1/2 -  f2 85  1/2 +    52704900.36 C  7.14829D+08  7.71593D-07  4.81962D-09
                                           B  6.97910D+08  7.53330D-07  4.70554D-09
 f1  5  1/2 -  f2 86  1/2 +    52702821.49 C  1.42868D+11  1.54225D-04  9.63377D-07
                                           B  1.39939D+11  1.51063D-04  9.43624D-07
 f1  5  1/2 -  f2 87  1/2 +    52699919.40 C  2.10408D+11  2.27159D-04  1.41904D-06
                                           B  2.06188D+11  2.22603D-04  1.39058D-06
 f1  5  1/2 -  f2 88  1/2 +    52697951.57 C  5.79234D+08  6.25395D-07  3.90694D-09
                                           B  5.68431D+08  6.13731D-07  3.83407D-09
 f1  6  1/2 -  f2  1  1/2 +    52935282.88 C  4.66372D+08  4.99034D-07  3.10356D-09
                                           B  4.60532D+08  4.92785D-07  3.06470D-09
 f1  6  1/2 -  f2  2  1/2 +    52927862.31 C  1.07607D+09  1.15175D-06  7.16391D-09
                                           B  1.06643D+09  1.14143D-06  7.09973D-09
 f1  6  1/2 -  f2  3  1/2 +    52919636.30 C  2.90767D+12  3.11314D-03  1.93668D-05
                                           B  2.87399D+12  3.07709D-03  1.91425D-05
 f1  6  1/2 -  f2  4  1/2 +    52916612.72 C  6.40184D+08  6.85501D-07  4.26473D-09
                                           B  6.24426D+08  6.68628D-07  4.15976D-09
 f1  6  1/2 -  f2  5  1/2 +    52914256.26 C  2.18112D+11  2.33573D-04  1.45320D-06
                                           B  2.15523D+11  2.30800D-04  1.43595D-06
 f1  6  1/2 -  f2  6  1/2 +    52906412.65 C  3.49312D+11  3.74184D-04  2.32837D-06
                                           B  3.45080D+11  3.69651D-04  2.30016D-06
 f1  6  1/2 -  f2  7  1/2 +    52903455.11 C  8.91709D+10  9.55307D-05  5.94476D-07
                                           B  8.80019D+10  9.42783D-05  5.86683D-07
 f1  6  1/2 -  f2  8  1/2 +    52900024.89 C  3.22637D+11  3.45693D-04  2.15134D-06
                                           B  3.18712D+11  3.41487D-04  2.12517D-06
 f1  6  1/2 -  f2  9  1/2 +    52895358.82 C  1.39013D+11  1.48973D-04  9.27185D-07
                                           B  1.37260D+11  1.47095D-04  9.15495D-07
 f1  6  1/2 -  f2 10  1/2 +    52892855.09 C  2.67058D+11  2.86219D-04  1.78146D-06
                                           B  2.63558D+11  2.82468D-04  1.75812D-06
 f1  6  1/2 -  f2 11  1/2 +    52887591.08 C  1.49171D+09  1.59906D-06  9.95373D-09
                                           B  1.46628D+09  1.57180D-06  9.78407D-09
 f1  6  1/2 -  f2 12  1/2 +    52882332.02 C  5.45227D+09  5.84580D-06  3.63922D-08
                                           B  5.36592D+09  5.75321D-06  3.58159D-08
 f1  6  1/2 -  f2 13  1/2 +    52880409.33 C  1.18748D+12  1.27329D-03  7.92696D-06
                                           B  1.17171D+12  1.25638D-03  7.82168D-06
 f1  6  1/2 -  f2 14  1/2 +    52875729.97 C  4.51270D+10  4.83963D-05  3.01322D-07
                                           B  4.45417D+10  4.77685D-05  2.97414D-07
 f1  6  1/2 -  f2 15  1/2 +    52872947.09 C  1.89907D+12  2.03686D-03  1.26825D-05
                                           B  1.87434D+12  2.01033D-03  1.25173D-05
 f1  6  1/2 -  f2 16  1/2 +    52870412.04 C  5.58228D+11  5.98789D-04  3.72852D-06
                                           B  5.50515D+11  5.90516D-04  3.67701D-06
 f1  6  1/2 -  f2 17  1/2 +    52869403.92 C  4.71785D+09  5.06084D-06  3.15133D-08
                                           B  4.64994D+09  4.98799D-06  3.10597D-08
 f1  6  1/2 -  f2 18  1/2 +    52867290.75 C  3.44968D+10  3.70077D-05  2.30452D-07
                                           B  3.40021D+10  3.64770D-05  2.27148D-07
 f1  6  1/2 -  f2 19  1/2 +    52865685.05 C  1.13454D+09  1.21719D-06  7.57987D-09
                                           B  1.12031D+09  1.20193D-06  7.48479D-09
 f1  6  1/2 -  f2 20  1/2 +    52864244.06 C  1.93103D+12  2.07183D-03  1.29023D-05
                                           B  1.90536D+12  2.04429D-03  1.27308D-05
 f1  6  1/2 -  f2 21  1/2 +    52861317.46 C  4.09222D+09  4.39107D-06  2.73469D-08
                                           B  4.04502D+09  4.34043D-06  2.70315D-08
 f1  6  1/2 -  f2 22  1/2 +    52858871.69 C  1.08272D+11  1.16190D-04  7.23645D-07
                                           B  1.06746D+11  1.14552D-04  7.13447D-07
 f1  6  1/2 -  f2 23  1/2 +    52857078.34 C  2.15960D+11  2.31769D-04  1.44353D-06
                                           B  2.12836D+11  2.28416D-04  1.42265D-06
 f1  6  1/2 -  f2 24  1/2 +    52855700.16 C  2.93295D+11  3.14781D-04  1.96062D-06
                                           B  2.89218D+11  3.10406D-04  1.93336D-06
 f1  6  1/2 -  f2 25  1/2 +    52855037.69 C  1.26583D+12  1.35860D-03  8.46214D-06
                                           B  1.24852D+12  1.34001D-03  8.34639D-06
 f1  6  1/2 -  f2 26  1/2 +    52852864.71 C  2.12139D+09  2.27705D-06  1.41834D-08
                                           B  2.10134D+09  2.25552D-06  1.40493D-08
 f1  6  1/2 -  f2 27  1/2 +    52851909.37 C  2.65487D+11  2.84977D-04  1.77511D-06
                                           B  2.61741D+11  2.80956D-04  1.75006D-06
 f1  6  1/2 -  f2 28  1/2 +    52851217.33 C  1.07672D+11  1.15579D-04  7.19948D-07
                                           B  1.06160D+11  1.13956D-04  7.09839D-07
 f1  6  1/2 -  f2 29  1/2 +    52847143.09 C  8.12778D+10  8.72603D-05  5.43589D-07
                                           B  8.01420D+10  8.60409D-05  5.35993D-07
 f1  6  1/2 -  f2 30  1/2 +    52846270.81 C  1.79396D+11  1.92607D-04  1.19987D-06
                                           B  1.76818D+11  1.89840D-04  1.18263D-06
 f1  6  1/2 -  f2 31  1/2 +    52843359.23 C  3.13282D+07  3.36389D-08  2.09569D-10
                                           B  3.16695D+07  3.40054D-08  2.11852D-10
 f1  6  1/2 -  f2 32  1/2 +    52840544.92 C  1.15050D+11  1.23550D-04  7.69750D-07
                                           B  1.13328D+11  1.21700D-04  7.58224D-07
 f1  6  1/2 -  f2 33  1/2 +    52839335.01 C  1.53847D+10  1.65219D-05  1.02939D-07
                                           B  1.51768D+10  1.62987D-05  1.01548D-07
 f1  6  1/2 -  f2 34  1/2 +    52835433.59 C  8.14853D+08  8.75219D-07  5.45339D-09
                                           B  8.07682D+08  8.67516D-07  5.40540D-09
 f1  6  1/2 -  f2 35  1/2 +    52835416.82 C  3.79139D+08  4.07226D-07  2.53739D-09
                                           B  3.75372D+08  4.03181D-07  2.51218D-09
 f1  6  1/2 -  f2 36  1/2 +    52833670.58 C  3.22451D+09  3.46362D-06  2.15821D-08
                                           B  3.17809D+09  3.41375D-06  2.12714D-08
 f1  6  1/2 -  f2 37  1/2 +    52828608.85 C  7.23754D+08  7.77571D-07  4.84559D-09
                                           B  7.11927D+08  7.64865D-07  4.76641D-09
 f1  6  1/2 -  f2 38  1/2 +    52824093.95 C  1.21288D+11  1.30329D-04  8.12239D-07
                                           B  1.19446D+11  1.28349D-04  7.99902D-07
 f1  6  1/2 -  f2 39  1/2 +    52823537.40 C  2.63781D+11  2.83449D-04  1.76654D-06
                                           B  2.59731D+11  2.79098D-04  1.73942D-06
 f1  6  1/2 -  f2 40  1/2 +    52817771.51 C  1.04391D+11  1.12200D-04  6.99340D-07
                                           B  1.02771D+11  1.10458D-04  6.88485D-07
 f1  6  1/2 -  f2 41  1/2 +    52817492.84 C  1.65166D+11  1.77522D-04  1.10650D-06
                                           B  1.62584D+11  1.74747D-04  1.08920D-06
 f1  6  1/2 -  f2 42  1/2 +    52813721.92 C  9.18152D+10  9.86982D-05  6.15230D-07
                                           B  9.04164D+10  9.71944D-05  6.05857D-07
 f1  6  1/2 -  f2 43  1/2 +    52807003.36 C  1.09461D+11  1.17696D-04  7.33749D-07
                                           B  1.07739D+11  1.15845D-04  7.22205D-07
 f1  6  1/2 -  f2 44  1/2 +    52805353.92 C  2.84797D+11  3.06244D-04  1.90926D-06
                                           B  2.80201D+11  3.01301D-04  1.87845D-06
 f1  6  1/2 -  f2 45  1/2 +    52804925.44 C  7.89152D+09  8.48593D-06  5.29055D-08
                                           B  7.76708D+09  8.35212D-06  5.20712D-08
 f1  6  1/2 -  f2 46  1/2 +    52802454.81 C  2.67151D+10  2.87301D-05  1.79126D-07
                                           B  2.62925D+10  2.82756D-05  1.76292D-07
 f1  6  1/2 -  f2 47  1/2 +    52800418.90 C  9.25969D+10  9.95885D-05  6.20937D-07
                                           B  9.10979D+10  9.79764D-05  6.10886D-07
 f1  6  1/2 -  f2 48  1/2 +    52797689.06 C  1.31825D+10  1.41794D-05  8.84132D-08
                                           B  1.29756D+10  1.39568D-05  8.70252D-08
 f1  6  1/2 -  f2 49  1/2 +    52792638.07 C  1.81403D+11  1.95157D-04  1.21699D-06
                                           B  1.78457D+11  1.91988D-04  1.19723D-06
 f1  6  1/2 -  f2 50  1/2 +    52790630.57 C  2.96394D+11  3.18892D-04  1.98867D-06
                                           B  2.91539D+11  3.13668D-04  1.95609D-06
 f1  6  1/2 -  f2 51  1/2 +    52790320.04 C  3.35323D+10  3.60780D-05  2.24990D-07
                                           B  3.29774D+10  3.54809D-05  2.21267D-07
 f1  6  1/2 -  f2 52  1/2 +    52787534.92 C  1.16689D+09  1.25561D-06  7.83067D-09
                                           B  1.14366D+09  1.23062D-06  7.67480D-09
 f1  6  1/2 -  f2 53  1/2 +    52787432.95 C  8.12689D+09  8.74483D-06  5.45376D-08
                                           B  8.00183D+09  8.61025D-06  5.36983D-08
 f1  6  1/2 -  f2 54  1/2 +    52785161.65 C  2.15845D+10  2.32277D-05  1.44867D-07
                                           B  2.12435D+10  2.28607D-05  1.42578D-07
 f1  6  1/2 -  f2 55  1/2 +    52781621.10 C  1.23024D+10  1.32408D-05  8.25860D-08
                                           B  1.21141D+10  1.30381D-05  8.13216D-08
 f1  6  1/2 -  f2 56  1/2 +    52779158.24 C  7.72564D+08  8.31567D-07  5.18693D-09
                                           B  7.58556D+08  8.16489D-07  5.09288D-09
 f1  6  1/2 -  f2 57  1/2 +    52776351.06 C  3.44929D+10  3.71312D-05  2.31620D-07
                                           B  3.38912D+10  3.64835D-05  2.27579D-07
 f1  6  1/2 -  f2 58  1/2 +    52774635.74 C  4.71427D+09  5.07518D-06  3.16594D-08
                                           B  4.63424D+09  4.98902D-06  3.11219D-08
 f1  6  1/2 -  f2 59  1/2 +    52773001.69 C  9.81880D+05  1.05712D-09  6.59457D-12
                                           B  9.65038D+05  1.03898D-09  6.48145D-12
 f1  6  1/2 -  f2 60  1/2 +    52770116.34 C  9.19402D+10  9.89959D-05  6.17596D-07
                                           B  9.03316D+10  9.72638D-05  6.06790D-07
 f1  6  1/2 -  f2 61  1/2 +    52768015.73 C  3.99420D+09  4.30106D-06  2.68337D-08
                                           B  3.92119D+09  4.22245D-06  2.63432D-08
 f1  6  1/2 -  f2 62  1/2 +    52766793.47 C  1.72173D+11  1.85409D-04  1.15677D-06
                                           B  1.69164D+11  1.82169D-04  1.13655D-06
 f1  6  1/2 -  f2 63  1/2 +    52765036.55 C  5.63750D+10  6.07130D-05  3.78801D-07
                                           B  5.54037D+10  5.96670D-05  3.72274D-07
 f1  6  1/2 -  f2 64  1/2 +    52763570.21 C  5.03141D+10  5.41888D-05  3.38104D-07
                                           B  4.94113D+10  5.32165D-05  3.32038D-07
 f1  6  1/2 -  f2 65  1/2 +    52761844.72 C  3.02350D+09  3.25656D-06  2.03196D-08
                                           B  2.97101D+09  3.20001D-06  1.99667D-08
 f1  6  1/2 -  f2 66  1/2 +    52757578.54 C  8.49335D+10  9.14950D-05  5.70937D-07
                                           B  8.34348D+10  8.98805D-05  5.60862D-07
 f1  6  1/2 -  f2 67  1/2 +    52757490.68 C  9.10479D+10  9.80820D-05  6.12042D-07
                                           B  8.94276D+10  9.63366D-05  6.01150D-07
 f1  6  1/2 -  f2 68  1/2 +    52755442.64 C  3.22269D+10  3.47194D-05  2.16661D-07
                                           B  3.16710D+10  3.41204D-05  2.12923D-07
 f1  6  1/2 -  f2 69  1/2 +    52751516.30 C  2.60525D+09  2.80716D-06  1.75189D-08
                                           B  2.56024D+09  2.75867D-06  1.72163D-08
 f1  6  1/2 -  f2 70  1/2 +    52749243.00 C  1.02623D+11  1.10586D-04  6.90178D-07
                                           B  1.00763D+11  1.08582D-04  6.77669D-07
 f1  6  1/2 -  f2 71  1/2 +    52747053.64 C  4.75045D+11  5.11948D-04  3.19524D-06
                                           B  4.66441D+11  5.02676D-04  3.13737D-06
 f1  6  1/2 -  f2 72  1/2 +    52746882.29 C  9.89897D+11  1.06680D-03  6.65830D-06
                                           B  9.72132D+11  1.04766D-03  6.53880D-06
 f1  6  1/2 -  f2 73  1/2 +    52743503.12 C  9.14623D+10  9.85807D-05  6.15317D-07
                                           B  8.98201D+10  9.68107D-05  6.04269D-07
 f1  6  1/2 -  f2 74  1/2 +    52741707.42 C  1.62419D+11  1.75072D-04  1.09279D-06
                                           B  1.59459D+11  1.71881D-04  1.07288D-06
 f1  6  1/2 -  f2 75  1/2 +    52739112.57 C  2.26817D+10  2.44511D-05  1.52631D-07
                                           B  2.22623D+10  2.39989D-05  1.49808D-07
 f1  6  1/2 -  f2 76  1/2 +    52737217.55 C  2.74074D+10  2.95475D-05  1.84450D-07
                                           B  2.68980D+10  2.89983D-05  1.81022D-07
 f1  6  1/2 -  f2 77  1/2 +    52734946.40 C  1.26671D+10  1.36574D-05  8.52601D-08
                                           B  1.24248D+10  1.33962D-05  8.36293D-08
 f1  6  1/2 -  f2 78  1/2 +    52733739.34 C  1.46107D+11  1.57536D-04  9.83484D-07
                                           B  1.43376D+11  1.54592D-04  9.65107D-07
 f1  6  1/2 -  f2 79  1/2 +    52731527.64 C  1.06299D+09  1.14625D-06  7.15620D-09
                                           B  1.04336D+09  1.12508D-06  7.02405D-09
 f1  6  1/2 -  f2 80  1/2 +    52728384.10 C  7.39355D+10  7.97355D-05  4.97832D-07
                                           B  7.25826D+10  7.82765D-05  4.88722D-07
 f1  6  1/2 -  f2 81  1/2 +    52726223.09 C  8.43360D+10  9.09594D-05  5.67932D-07
                                           B  8.27422D+10  8.92404D-05  5.57199D-07
 f1  6  1/2 -  f2 82  1/2 +    52722477.66 C  2.96407D+10  3.19731D-05  1.99648D-07
                                           B  2.90930D+10  3.13822D-05  1.95958D-07
 f1  6  1/2 -  f2 83  1/2 +    52719999.14 C  4.05263D+10  4.37193D-05  2.73007D-07
                                           B  3.97603D+10  4.28930D-05  2.67847D-07
 f1  6  1/2 -  f2 84  1/2 +    52718311.60 C  1.73868D+10  1.87579D-05  1.17138D-07
                                           B  1.70426D+10  1.83866D-05  1.14820D-07
 f1  6  1/2 -  f2 85  1/2 +    52713006.70 C  4.20035D+09  4.53250D-06  2.83071D-08
                                           B  4.12231D+09  4.44828D-06  2.77811D-08
 f1  6  1/2 -  f2 86  1/2 +    52710927.83 C  3.25548D+11  3.51319D-04  2.19420D-06
                                           B  3.19176D+11  3.44442D-04  2.15125D-06
 f1  6  1/2 -  f2 87  1/2 +    52708025.73 C  5.23814D+08  5.65342D-07  3.53110D-09
                                           B  5.12504D+08  5.53136D-07  3.45486D-09
 f1  6  1/2 -  f2 88  1/2 +    52706057.90 C  1.60579D+09  1.73322D-06  1.08260D-08
                                           B  1.57411D+09  1.69903D-06  1.06125D-08
 f1  7  1/2 -  f2  1  1/2 +    52939158.14 C  1.39175D+09  1.48900D-06  9.25964D-09
                                           B  1.37712D+09  1.47334D-06  9.16227D-09
 f1  7  1/2 -  f2  2  1/2 +    52931737.57 C  2.02997D+09  2.17242D-06  1.35115D-08
                                           B  2.01464D+09  2.15602D-06  1.34095D-08
 f1  7  1/2 -  f2  3  1/2 +    52923511.55 C  5.88669D+10  6.30176D-05  3.92002D-07
                                           B  5.81735D+10  6.22753D-05  3.87385D-07
 f1  7  1/2 -  f2  4  1/2 +    52920487.97 C  3.42954D+09  3.67177D-06  2.28417D-08
                                           B  3.39267D+09  3.63230D-06  2.25961D-08
 f1  7  1/2 -  f2  5  1/2 +    52918131.51 C  6.93656D+11  7.42717D-04  4.62056D-06
                                           B  6.85806D+11  7.34311D-04  4.56826D-06
 f1  7  1/2 -  f2  6  1/2 +    52910287.90 C  7.84242D+08  8.39958D-07  5.22629D-09
                                           B  7.73039D+08  8.27959D-07  5.15163D-09
 f1  7  1/2 -  f2  7  1/2 +    52907330.37 C  2.62622D+11  2.81312D-04  1.75044D-06
                                           B  2.59383D+11  2.77842D-04  1.72885D-06
 f1  7  1/2 -  f2  8  1/2 +    52903900.14 C  1.28755D+11  1.37936D-04  8.58353D-07
                                           B  1.27040D+11  1.36098D-04  8.46914D-07
 f1  7  1/2 -  f2  9  1/2 +    52899234.07 C  8.21024D+11  8.79721D-04  5.47483D-06
                                           B  8.10838D+11  8.68806D-04  5.40691D-06
 f1  7  1/2 -  f2 10  1/2 +    52896730.34 C  2.94337D+10  3.15410D-05  1.96301D-07
                                           B  2.90839D+10  3.11661D-05  1.93968D-07
 f1  7  1/2 -  f2 11  1/2 +    52891466.33 C  3.54571D+11  3.80031D-04  2.36543D-06
                                           B  3.49960D+11  3.75089D-04  2.33466D-06
 f1  7  1/2 -  f2 12  1/2 +    52886207.27 C  1.98948D+10  2.13276D-05  1.32763D-07
                                           B  1.96372D+10  2.10514D-05  1.31043D-07
 f1  7  1/2 -  f2 13  1/2 +    52884284.58 C  1.91473D+11  2.05278D-04  1.27788D-06
                                           B  1.88869D+11  2.02486D-04  1.26050D-06
 f1  7  1/2 -  f2 14  1/2 +    52879605.22 C  2.13180D+05  2.28590D-10  1.42313D-12
                                           B  1.37939D+05  1.47910D-10  9.20841D-13
 f1  7  1/2 -  f2 15  1/2 +    52876822.34 C  5.41689D+11  5.80907D-04  3.61674D-06
                                           B  5.34807D+11  5.73528D-04  3.57079D-06
 f1  7  1/2 -  f2 16  1/2 +    52874287.30 C  4.79893D+10  5.14687D-05  3.20460D-07
                                           B  4.73323D+10  5.07641D-05  3.16073D-07
 f1  7  1/2 -  f2 17  1/2 +    52873279.18 C  2.27694D+11  2.44211D-04  1.52057D-06
                                           B  2.24608D+11  2.40902D-04  1.49996D-06
 f1  7  1/2 -  f2 18  1/2 +    52871166.00 C  2.14314D+11  2.29879D-04  1.43139D-06
                                           B  2.11539D+11  2.26903D-04  1.41285D-06
 f1  7  1/2 -  f2 19  1/2 +    52869560.30 C  9.32201D+11  9.99968D-04  6.22667D-06
                                           B  9.20225D+11  9.87121D-04  6.14668D-06
 f1  7  1/2 -  f2 20  1/2 +    52868119.31 C  2.53651D+12  2.72105D-03  1.69441D-05
                                           B  2.50327D+12  2.68540D-03  1.67221D-05
 f1  7  1/2 -  f2 21  1/2 +    52865192.71 C  2.34217D+12  2.51285D-03  1.56485D-05
                                           B  2.31070D+12  2.47909D-03  1.54382D-05
 f1  7  1/2 -  f2 22  1/2 +    52862746.94 C  4.00651D+11  4.29887D-04  2.67720D-06
                                           B  3.95253D+11  4.24095D-04  2.64113D-06
 f1  7  1/2 -  f2 23  1/2 +    52860953.59 C  2.94591D+11  3.16109D-04  1.96869D-06
                                           B  2.90608D+11  3.11836D-04  1.94208D-06
 f1  7  1/2 -  f2 24  1/2 +    52859575.41 C  6.59492D+11  7.07701D-04  4.40760D-06
                                           B  6.50514D+11  6.98067D-04  4.34759D-06
 f1  7  1/2 -  f2 25  1/2 +    52858912.94 C  7.86725D+11  8.44257D-04  5.25814D-06
                                           B  7.76235D+11  8.32999D-04  5.18802D-06
 f1  7  1/2 -  f2 26  1/2 +    52856739.96 C  5.61988D+10  6.03134D-05  3.75655D-07
                                           B  5.54336D+10  5.94922D-05  3.70540D-07
 f1  7  1/2 -  f2 27  1/2 +    52855784.62 C  2.82438D+10  3.03128D-05  1.88803D-07
                                           B  2.78695D+10  2.99110D-05  1.86301D-07
 f1  7  1/2 -  f2 28  1/2 +    52855092.58 C  9.08010D+07  9.74551D-08  6.07007D-10
                                           B  8.85116D+07  9.49980D-08  5.91702D-10
 f1  7  1/2 -  f2 29  1/2 +    52851018.34 C  7.20734D+11  7.73671D-04  4.81924D-06
                                           B  7.10758D+11  7.62962D-04  4.75253D-06
 f1  7  1/2 -  f2 30  1/2 +    52850146.06 C  8.29517D+10  8.90472D-05  5.54689D-07
                                           B  8.18242D+10  8.78369D-05  5.47150D-07
 f1  7  1/2 -  f2 31  1/2 +    52847234.48 C  1.08906D+12  1.16921D-03  7.28362D-06
                                           B  1.07365D+12  1.15268D-03  7.18060D-06
 f1  7  1/2 -  f2 32  1/2 +    52844420.17 C  8.97455D+10  9.63612D-05  6.00314D-07
                                           B  8.85158D+10  9.50409D-05  5.92089D-07
 f1  7  1/2 -  f2 33  1/2 +    52843210.26 C  1.13294D+12  1.21651D-03  7.57881D-06
                                           B  1.11691D+12  1.19930D-03  7.47158D-06
 f1  7  1/2 -  f2 34  1/2 +    52839308.84 C  1.20867D+11  1.29802D-04  8.08722D-07
                                           B  1.19107D+11  1.27912D-04  7.96946D-07
 f1  7  1/2 -  f2 35  1/2 +    52839292.07 C  9.68917D+10  1.04054D-04  6.48304D-07
                                           B  9.54459D+10  1.02502D-04  6.38630D-07
 f1  7  1/2 -  f2 36  1/2 +    52837545.84 C  5.83899D+11  6.27105D-04  3.90727D-06
                                           B  5.75346D+11  6.17919D-04  3.85003D-06
 f1  7  1/2 -  f2 37  1/2 +    52832484.10 C  7.68859D+10  8.25909D-05  5.14644D-07
                                           B  7.58212D+10  8.14473D-05  5.07518D-07
 f1  7  1/2 -  f2 38  1/2 +    52827969.21 C  4.39569D+11  4.72266D-04  2.94305D-06
                                           B  4.32894D+11  4.65095D-04  2.89837D-06
 f1  7  1/2 -  f2 39  1/2 +    52827412.65 C  1.62454D+12  1.74542D-03  1.08772D-05
                                           B  1.59978D+12  1.71881D-03  1.07114D-05
 f1  7  1/2 -  f2 40  1/2 +    52821646.76 C  5.07260D+11  5.45123D-04  3.39749D-06
                                           B  4.99326D+11  5.36596D-04  3.34435D-06
 f1  7  1/2 -  f2 41  1/2 +    52821368.09 C  1.23675D+09  1.32907D-06  8.28351D-09
                                           B  1.22512D+09  1.31658D-06  8.20567D-09
 f1  7  1/2 -  f2 42  1/2 +    52817597.17 C  8.25859D+08  8.87639D-07  5.53265D-09
                                           B  8.09931D+08  8.70519D-07  5.42594D-09
 f1  7  1/2 -  f2 43  1/2 +    52810878.61 C  1.58002D+09  1.69865D-06  1.05890D-08
                                           B  1.55517D+09  1.67193D-06  1.04225D-08
 f1  7  1/2 -  f2 44  1/2 +    52809229.17 C  1.05723D+10  1.13668D-05  7.08603D-08
                                           B  1.03849D+10  1.11653D-05  6.96041D-08
 f1  7  1/2 -  f2 45  1/2 +    52808800.69 C  1.39918D+09  1.50435D-06  9.37817D-09
                                           B  1.37963D+09  1.48333D-06  9.24715D-09
 f1  7  1/2 -  f2 46  1/2 +    52806330.07 C  3.42623D+09  3.68411D-06  2.29679D-08
                                           B  3.37502D+09  3.62904D-06  2.26246D-08
 f1  7  1/2 -  f2 47  1/2 +    52804294.15 C  1.33801D+10  1.43883D-05  8.97047D-08
                                           B  1.31688D+10  1.41611D-05  8.82881D-08
 f1  7  1/2 -  f2 48  1/2 +    52801564.31 C  8.06406D+09  8.67257D-06  5.40726D-08
                                           B  7.94206D+09  8.54137D-06  5.32545D-08
 f1  7  1/2 -  f2 49  1/2 +    52796513.33 C  1.92380D+07  2.06936D-08  1.29035D-10
                                           B  1.89552D+07  2.03894D-08  1.27138D-10
 f1  7  1/2 -  f2 50  1/2 +    52794505.82 C  9.20955D+09  9.90715D-06  6.17783D-08
                                           B  9.05915D+09  9.74536D-06  6.07693D-08
 f1  7  1/2 -  f2 51  1/2 +    52794195.29 C  2.46629D+10  2.65313D-05  1.65443D-07
                                           B  2.42696D+10  2.61082D-05  1.62805D-07
 f1  7  1/2 -  f2 52  1/2 +    52791410.17 C  4.34802D+08  4.67792D-07  2.91719D-09
                                           B  4.26772D+08  4.59153D-07  2.86332D-09
 f1  7  1/2 -  f2 53  1/2 +    52791308.21 C  8.82662D+09  9.49636D-06  5.92203D-08
                                           B  8.68799D+09  9.34721D-06  5.82902D-08
 f1  7  1/2 -  f2 54  1/2 +    52789036.91 C  3.31021D+10  3.56169D-05  2.22120D-07
                                           B  3.25762D+10  3.50510D-05  2.18591D-07
 f1  7  1/2 -  f2 55  1/2 +    52785496.36 C  1.65465D+10  1.78059D-05  1.11052D-07
                                           B  1.62617D+10  1.74994D-05  1.09140D-07
 f1  7  1/2 -  f2 56  1/2 +    52783033.50 C  3.98238D+10  4.28590D-05  2.67315D-07
                                           B  3.91629D+10  4.21477D-05  2.62879D-07
 f1  7  1/2 -  f2 57  1/2 +    52780226.32 C  5.87533D+10  6.32379D-05  3.94441D-07
                                           B  5.77898D+10  6.22009D-05  3.87973D-07
 f1  7  1/2 -  f2 58  1/2 +    52778510.99 C  3.06637D+10  3.30063D-05  2.05881D-07
                                           B  3.01335D+10  3.24356D-05  2.02321D-07
 f1  7  1/2 -  f2 59  1/2 +    52776876.95 C  2.98446D+10  3.21267D-05  2.00400D-07
                                           B  2.93575D+10  3.16024D-05  1.97130D-07
 f1  7  1/2 -  f2 60  1/2 +    52773991.60 C  9.51591D+10  1.02447D-04  6.39078D-07
                                           B  9.35481D+10  1.00712D-04  6.28259D-07
 f1  7  1/2 -  f2 61  1/2 +    52771890.99 C  4.59893D+10  4.95153D-05  3.08896D-07
                                           B  4.52029D+10  4.86686D-05  3.03614D-07
 f1  7  1/2 -  f2 62  1/2 +    52770668.73 C  2.20789D+11  2.37727D-04  1.48307D-06
                                           B  2.17121D+11  2.33778D-04  1.45843D-06
 f1  7  1/2 -  f2 63  1/2 +    52768911.80 C  9.67739D+08  1.04205D-06  6.50110D-09
                                           B  9.46788D+08  1.01949D-06  6.36036D-09
 f1  7  1/2 -  f2 64  1/2 +    52767445.46 C  1.21965D+11  1.31338D-04  8.19408D-07
                                           B  1.19833D+11  1.29042D-04  8.05082D-07
 f1  7  1/2 -  f2 65  1/2 +    52765719.97 C  3.30568D+11  3.55995D-04  2.22110D-06
                                           B  3.24951D+11  3.49946D-04  2.18336D-06
 f1  7  1/2 -  f2 66  1/2 +    52761453.79 C  4.41220D+08  4.75236D-07  2.96530D-09
                                           B  4.39260D+08  4.73125D-07  2.95213D-09
 f1  7  1/2 -  f2 67  1/2 +    52761365.94 C  2.19520D+09  2.36445D-06  1.47533D-08
                                           B  2.14846D+09  2.31411D-06  1.44392D-08
 f1  7  1/2 -  f2 68  1/2 +    52759317.89 C  4.70055D+10  5.06335D-05  3.15947D-07
                                           B  4.62139D+10  4.97808D-05  3.10626D-07
 f1  7  1/2 -  f2 69  1/2 +    52755391.55 C  1.99442D+10  2.14867D-05  1.34085D-07
                                           B  1.96066D+10  2.11230D-05  1.31815D-07
 f1  7  1/2 -  f2 70  1/2 +    52753118.25 C  4.74028D+10  5.10735D-05  3.18730D-07
                                           B  4.66207D+10  5.02308D-05  3.13471D-07
 f1  7  1/2 -  f2 71  1/2 +    52750928.90 C  9.31137D+10  1.00332D-04  6.26162D-07
                                           B  9.14987D+10  9.85922D-05  6.15302D-07
 f1  7  1/2 -  f2 72  1/2 +    52750757.54 C  1.90307D+10  2.05062D-05  1.27977D-07
                                           B  1.87099D+10  2.01606D-05  1.25820D-07
 f1  7  1/2 -  f2 73  1/2 +    52747378.37 C  9.59903D+10  1.03446D-04  6.45636D-07
                                           B  9.42908D+10  1.01614D-04  6.34206D-07
 f1  7  1/2 -  f2 74  1/2 +    52745582.67 C  5.40972D+08  5.83029D-07  3.63898D-09
                                           B  5.29203D+08  5.70345D-07  3.55981D-09
 f1  7  1/2 -  f2 75  1/2 +    52742987.83 C  2.92340D+10  3.15099D-05  1.96679D-07
                                           B  2.87291D+10  3.09656D-05  1.93282D-07
 f1  7  1/2 -  f2 76  1/2 +    52741092.81 C  2.17642D+08  2.34602D-07  1.46439D-09
                                           B  2.14002D+08  2.30679D-07  1.43991D-09
 f1  7  1/2 -  f2 77  1/2 +    52738821.65 C  2.82362D+10  3.04392D-05  1.90011D-07
                                           B  2.77320D+10  2.98956D-05  1.86618D-07
 f1  7  1/2 -  f2 78  1/2 +    52737614.60 C  1.70799D+08  1.84134D-07  1.14944D-09
                                           B  1.68771D+08  1.81947D-07  1.13579D-09
 f1  7  1/2 -  f2 79  1/2 +    52735402.89 C  1.76899D+09  1.90726D-06  1.19064D-08
                                           B  1.73757D+09  1.87338D-06  1.16950D-08
 f1  7  1/2 -  f2 80  1/2 +    52732259.35 C  8.72872D+08  9.41208D-07  5.87604D-09
                                           B  8.61168D+08  9.28588D-07  5.79725D-09
 f1  7  1/2 -  f2 81  1/2 +    52730098.34 C  3.16804D+09  3.41634D-06  2.13294D-08
                                           B  3.11588D+09  3.36010D-06  2.09782D-08
 f1  7  1/2 -  f2 82  1/2 +    52726352.91 C  1.88394D+09  2.03189D-06  1.26867D-08
                                           B  1.85177D+09  1.99719D-06  1.24700D-08
 f1  7  1/2 -  f2 83  1/2 +    52723874.40 C  4.04218D+08  4.36002D-07  2.72243D-09
                                           B  3.95899D+08  4.27029D-07  2.66640D-09
 f1  7  1/2 -  f2 84  1/2 +    52722186.86 C  2.03543D+08  2.19562D-07  1.37101D-09
                                           B  2.01311D+08  2.17154D-07  1.35597D-09
 f1  7  1/2 -  f2 85  1/2 +    52716881.95 C  1.43673D+09  1.55011D-06  9.68028D-09
                                           B  1.41378D+09  1.52535D-06  9.52568D-09
 f1  7  1/2 -  f2 86  1/2 +    52714803.08 C  2.35410D+10  2.54008D-05  1.58632D-07
                                           B  2.31153D+10  2.49415D-05  1.55763D-07
 f1  7  1/2 -  f2 87  1/2 +    52711900.99 C  3.85570D+10  4.16077D-05  2.59861D-07
                                           B  3.78149D+10  4.08068D-05  2.54859D-07
 f1  7  1/2 -  f2 88  1/2 +    52709933.16 C  3.98922D+08  4.30517D-07  2.68889D-09
                                           B  3.88541D+08  4.19314D-07  2.61892D-09
 f1  8  1/2 -  f2  1  1/2 +    52944630.82 C  5.97405D+09  6.39018D-06  3.97344D-08
                                           B  5.90597D+09  6.31736D-06  3.92816D-08
 f1  8  1/2 -  f2  2  1/2 +    52937210.25 C  2.52800D+11  2.70485D-04  1.68212D-06
                                           B  2.50051D+11  2.67543D-04  1.66383D-06
 f1  8  1/2 -  f2  3  1/2 +    52928984.23 C  5.48348D+09  5.86890D-06  3.65039D-08
                                           B  5.42228D+09  5.80340D-06  3.60964D-08
 f1  8  1/2 -  f2  4  1/2 +    52925960.65 C  2.80712D+11  3.00477D-04  1.86904D-06
                                           B  2.77586D+11  2.97131D-04  1.84823D-06
 f1  8  1/2 -  f2  5  1/2 +    52923604.19 C  2.30762D+10  2.47032D-05  1.53667D-07
                                           B  2.28390D+10  2.44492D-05  1.52087D-07
 f1  8  1/2 -  f2  6  1/2 +    52915760.58 C  1.19818D+11  1.28304D-04  7.98234D-07
                                           B  1.18442D+11  1.26830D-04  7.89068D-07
 f1  8  1/2 -  f2  7  1/2 +    52912803.05 C  9.72596D+11  1.04159D-03  6.48057D-06
                                           B  9.60931D+11  1.02910D-03  6.40285D-06
 f1  8  1/2 -  f2  8  1/2 +    52909372.82 C  8.19564D+11  8.77820D-04  5.46196D-06
                                           B  8.09607D+11  8.67155D-04  5.39560D-06
 f1  8  1/2 -  f2  9  1/2 +    52904706.75 C  3.42991D+10  3.67436D-05  2.28645D-07
                                           B  3.38543D+10  3.62671D-05  2.25681D-07
 f1  8  1/2 -  f2 10  1/2 +    52902203.02 C  8.86362D+11  9.49623D-04  5.90953D-06
                                           B  8.75236D+11  9.37703D-04  5.83535D-06
 f1  8  1/2 -  f2 11  1/2 +    52896939.01 C  1.45236D+11  1.55632D-04  9.68601D-07
                                           B  1.43546D+11  1.53822D-04  9.57336D-07
 f1  8  1/2 -  f2 12  1/2 +    52891679.96 C  2.61859D+11  2.80661D-04  1.74691D-06
                                           B  2.58582D+11  2.77148D-04  1.72504D-06
 f1  8  1/2 -  f2 13  1/2 +    52889757.26 C  1.04772D+09  1.12302D-06  6.99024D-09
                                           B  1.02933D+09  1.10332D-06  6.86760D-09
 f1  8  1/2 -  f2 14  1/2 +    52885077.91 C  1.01222D+11  1.08516D-04  6.75520D-07
                                           B  9.99076D+10  1.07108D-04  6.66749D-07
 f1  8  1/2 -  f2 15  1/2 +    52882295.02 C  1.27875D+10  1.37105D-05  8.53527D-08
                                           B  1.26100D+10  1.35202D-05  8.41680D-08
 f1  8  1/2 -  f2 16  1/2 +    52879759.98 C  2.79929D+10  3.00163D-05  1.86872D-07
                                           B  2.76537D+10  2.96525D-05  1.84607D-07
 f1  8  1/2 -  f2 17  1/2 +    52878751.86 C  1.14377D+10  1.22649D-05  7.63586D-08
                                           B  1.12877D+10  1.21040D-05  7.53571D-08
 f1  8  1/2 -  f2 18  1/2 +    52876638.69 C  2.88696D+10  3.09600D-05  1.92758D-07
                                           B  2.85113D+10  3.05758D-05  1.90366D-07
 f1  8  1/2 -  f2 19  1/2 +    52875032.98 C  2.51586D+12  2.69819D-03  1.67996D-05
                                           B  2.48282D+12  2.66276D-03  1.65790D-05
 f1  8  1/2 -  f2 20  1/2 +    52873591.99 C  6.81245D+11  7.30657D-04  4.54936D-06
                                           B  6.72433D+11  7.21206D-04  4.49052D-06
 f1  8  1/2 -  f2 21  1/2 +    52870665.40 C  6.90291D+10  7.40441D-05  4.61054D-07
                                           B  6.80347D+10  7.29775D-05  4.54412D-07
 f1  8  1/2 -  f2 22  1/2 +    52868219.62 C  1.88195D+12  2.01887D-03  1.25715D-05
                                           B  1.85682D+12  1.99190D-03  1.24036D-05
 f1  8  1/2 -  f2 23  1/2 +    52866426.27 C  2.82036D+11  3.02575D-04  1.88421D-06
                                           B  2.78096D+11  2.98347D-04  1.85788D-06
 f1  8  1/2 -  f2 24  1/2 +    52865048.09 C  2.01307D+10  2.15978D-05  1.34498D-07
                                           B  1.98494D+10  2.12960D-05  1.32619D-07
 f1  8  1/2 -  f2 25  1/2 +    52864385.62 C  4.31477D+11  4.62933D-04  2.88291D-06
                                           B  4.25648D+11  4.56680D-04  2.84396D-06
 f1  8  1/2 -  f2 26  1/2 +    52862212.64 C  4.11873D+10  4.41938D-05  2.75227D-07
                                           B  4.06841D+10  4.36538D-05  2.71864D-07
 f1  8  1/2 -  f2 27  1/2 +    52861257.30 C  5.90701D+10  6.33841D-05  3.94746D-07
                                           B  5.82149D+10  6.24664D-05  3.89031D-07
 f1  8  1/2 -  f2 28  1/2 +    52860565.27 C  1.00837D+12  1.08204D-03  6.73886D-06
                                           B  9.94452D+11  1.06711D-03  6.64587D-06
 f1  8  1/2 -  f2 29  1/2 +    52856491.02 C  8.90121D+11  9.55301D-04  5.95001D-06
                                           B  8.77522D+11  9.41779D-04  5.86579D-06
 f1  8  1/2 -  f2 30  1/2 +    52855618.74 C  2.98128D+10  3.19969D-05  1.99293D-07
                                           B  2.93960D+10  3.15496D-05  1.96507D-07
 f1  8  1/2 -  f2 31  1/2 +    52852707.16 C  3.13188D+11  3.36170D-04  2.09395D-06
                                           B  3.08856D+11  3.31519D-04  2.06499D-06
 f1  8  1/2 -  f2 32  1/2 +    52849892.86 C  1.37449D+11  1.47551D-04  9.19122D-07
                                           B  1.35568D+11  1.45532D-04  9.06545D-07
 f1  8  1/2 -  f2 33  1/2 +    52848682.94 C  1.58192D+10  1.69826D-05  1.05790D-07
                                           B  1.55897D+10  1.67363D-05  1.04256D-07
 f1  8  1/2 -  f2 34  1/2 +    52844781.52 C  2.19470D+11  2.35645D-04  1.46802D-06
                                           B  2.16467D+11  2.32421D-04  1.44794D-06
 f1  8  1/2 -  f2 35  1/2 +    52844764.75 C  1.17733D+11  1.26410D-04  7.87506D-07
                                           B  1.16063D+11  1.24617D-04  7.76339D-07
 f1  8  1/2 -  f2 36  1/2 +    52843018.52 C  3.97308D+10  4.26619D-05  2.65784D-07
                                           B  3.91836D+10  4.20743D-05  2.62123D-07
 f1  8  1/2 -  f2 37  1/2 +    52837956.79 C  4.90479D+10  5.26764D-05  3.28206D-07
                                           B  4.83339D+10  5.19096D-05  3.23428D-07
 f1  8  1/2 -  f2 38  1/2 +    52833441.89 C  7.48699D+09  8.04224D-06  5.01122D-08
                                           B  7.38158D+09  7.92902D-06  4.94067D-08
 f1  8  1/2 -  f2 39  1/2 +    52832885.33 C  7.28694D+10  7.82752D-05  4.87748D-07
                                           B  7.17559D+10  7.70791D-05  4.80295D-07
 f1  8  1/2 -  f2 40  1/2 +    52827119.44 C  6.04283D+11  6.49254D-04  4.04607D-06
                                           B  5.95055D+11  6.39338D-04  3.98428D-06
 f1  8  1/2 -  f2 41  1/2 +    52826840.77 C  1.13632D+12  1.22089D-03  7.60850D-06
                                           B  1.11900D+12  1.20229D-03  7.49253D-06
 f1  8  1/2 -  f2 42  1/2 +    52823069.85 C  6.89035D+09  7.40426D-06  4.61460D-08
                                           B  6.79119D+09  7.29771D-06  4.54819D-08
 f1  8  1/2 -  f2 43  1/2 +    52816351.29 C  1.67676D+10  1.80227D-05  1.12338D-07
                                           B  1.65157D+10  1.77520D-05  1.10651D-07
 f1  8  1/2 -  f2 44  1/2 +    52814701.85 C  1.42355D+11  1.53021D-04  9.53831D-07
                                           B  1.40204D+11  1.50709D-04  9.39419D-07
 f1  8  1/2 -  f2 45  1/2 +    52814273.37 C  1.41896D+11  1.52531D-04  9.50782D-07
                                           B  1.39755D+11  1.50228D-04  9.36432D-07
 f1  8  1/2 -  f2 46  1/2 +    52811802.75 C  5.61698D+09  6.03849D-06  3.76420D-08
                                           B  5.52362D+09  5.93813D-06  3.70164D-08
 f1  8  1/2 -  f2 47  1/2 +    52809766.83 C  1.29759D+09  1.39508D-06  8.69680D-09
                                           B  1.27214D+09  1.36771D-06  8.52621D-09
 f1  8  1/2 -  f2 48  1/2 +    52807036.99 C  1.64206D+11  1.76560D-04  1.10072D-06
                                           B  1.61618D+11  1.73778D-04  1.08338D-06
 f1  8  1/2 -  f2 49  1/2 +    52801986.01 C  1.00499D+10  1.08081D-05  6.73867D-08
                                           B  9.88799D+09  1.06340D-05  6.63011D-08
 f1  8  1/2 -  f2 50  1/2 +    52799978.50 C  4.55816D+10  4.90241D-05  3.05669D-07
                                           B  4.48104D+10  4.81946D-05  3.00497D-07
 f1  8  1/2 -  f2 51  1/2 +    52799667.98 C  5.69283D+10  6.12285D-05  3.81767D-07
                                           B  5.60290D+10  6.02613D-05  3.75736D-07
 f1  8  1/2 -  f2 52  1/2 +    52796882.85 C  3.88468D+10  4.17856D-05  2.60552D-07
                                           B  3.82299D+10  4.11220D-05  2.56414D-07
 f1  8  1/2 -  f2 53  1/2 +    52796780.89 C  6.38699D+10  6.87019D-05  4.28388D-07
                                           B  6.28266D+10  6.75798D-05  4.21391D-07
 f1  8  1/2 -  f2 54  1/2 +    52794509.59 C  2.04402D+10  2.19885D-05  1.37114D-07
                                           B  2.01143D+10  2.16379D-05  1.34928D-07
 f1  8  1/2 -  f2 55  1/2 +    52790969.04 C  3.61164D+08  3.88573D-07  2.42320D-09
                                           B  3.55438D+08  3.82413D-07  2.38478D-09
 f1  8  1/2 -  f2 56  1/2 +    52788506.18 C  4.83963D+10  5.20740D-05  3.24756D-07
                                           B  4.76046D+10  5.12222D-05  3.19444D-07
 f1  8  1/2 -  f2 57  1/2 +    52785699.00 C  1.32495D+11  1.42578D-04  8.89228D-07
                                           B  1.30328D+11  1.40246D-04  8.74683D-07
 f1  8  1/2 -  f2 58  1/2 +    52783983.67 C  2.00504D+11  2.15778D-04  1.34580D-06
                                           B  1.97148D+11  2.12166D-04  1.32327D-06
 f1  8  1/2 -  f2 59  1/2 +    52782349.63 C  6.67136D+08  7.18001D-07  4.47829D-09
                                           B  6.55639D+08  7.05627D-07  4.40111D-09
 f1  8  1/2 -  f2 60  1/2 +    52779464.28 C  3.00517D+10  3.23464D-05  2.01761D-07
                                           B  2.95581D+10  3.18152D-05  1.98447D-07
 f1  8  1/2 -  f2 61  1/2 +    52777363.67 C  3.27517D+10  3.52554D-05  2.19914D-07
                                           B  3.21978D+10  3.46592D-05  2.16195D-07
 f1  8  1/2 -  f2 62  1/2 +    52776141.41 C  3.47339D+10  3.73909D-05  2.33240D-07
                                           B  3.41404D+10  3.67520D-05  2.29255D-07
 f1  8  1/2 -  f2 63  1/2 +    52774384.49 C  1.46044D+11  1.57226D-04  9.80792D-07
                                           B  1.43547D+11  1.54538D-04  9.64025D-07
 f1  8  1/2 -  f2 64  1/2 +    52772918.15 C  4.57002D+10  4.92021D-05  3.06936D-07
                                           B  4.48940D+10  4.83341D-05  3.01522D-07
 f1  8  1/2 -  f2 65  1/2 +    52771192.65 C  2.35746D+11  2.53827D-04  1.58350D-06
                                           B  2.31683D+11  2.49452D-04  1.55620D-06
 f1  8  1/2 -  f2 66  1/2 +    52766926.47 C  1.12212D+10  1.20837D-05  7.53903D-08
                                           B  1.10278D+10  1.18755D-05  7.40911D-08
 f1  8  1/2 -  f2 67  1/2 +    52766838.62 C  1.21591D+11  1.30938D-04  8.16921D-07
                                           B  1.19462D+11  1.28646D-04  8.02623D-07
 f1  8  1/2 -  f2 68  1/2 +    52764790.58 C  2.05602D+11  2.21425D-04  1.38152D-06
                                           B  2.01947D+11  2.17489D-04  1.35696D-06
 f1  8  1/2 -  f2 69  1/2 +    52760864.23 C  4.00043D+09  4.30894D-06  2.68865D-08
                                           B  3.92614D+09  4.22893D-06  2.63872D-08
 f1  8  1/2 -  f2 70  1/2 +    52758590.93 C  4.20085D+10  4.52521D-05  2.82371D-07
                                           B  4.12700D+10  4.44566D-05  2.77408D-07
 f1  8  1/2 -  f2 71  1/2 +    52756401.58 C  3.35683D+11  3.61632D-04  2.25666D-06
                                           B  3.29852D+11  3.55351D-04  2.21747D-06
 f1  8  1/2 -  f2 72  1/2 +    52756230.23 C  1.23570D+11  1.33123D-04  8.30724D-07
                                           B  1.21384D+11  1.30769D-04  8.16028D-07
 f1  8  1/2 -  f2 73  1/2 +    52752851.06 C  7.10481D+09  7.65506D-06  4.77725D-08
                                           B  6.96612D+09  7.50562D-06  4.68400D-08
 f1  8  1/2 -  f2 74  1/2 +    52751055.35 C  2.28199D+09  2.45889D-06  1.53456D-08
                                           B  2.23725D+09  2.41069D-06  1.50448D-08
 f1  8  1/2 -  f2 75  1/2 +    52748460.51 C  1.91802D+10  2.06691D-05  1.28999D-07
                                           B  1.88613D+10  2.03254D-05  1.26854D-07
 f1  8  1/2 -  f2 76  1/2 +    52746565.49 C  6.35741D+10  6.85141D-05  4.27623D-07
                                           B  6.24376D+10  6.72893D-05  4.19979D-07
 f1  8  1/2 -  f2 77  1/2 +    52744294.34 C  3.66554D+09  3.95070D-06  2.46589D-08
                                           B  3.59379D+09  3.87338D-06  2.41763D-08
 f1  8  1/2 -  f2 78  1/2 +    52743087.28 C  1.08504D+11  1.16951D-04  7.29985D-07
                                           B  1.06523D+11  1.14815D-04  7.16652D-07
 f1  8  1/2 -  f2 79  1/2 +    52740875.57 C  9.25134D+10  9.97235D-05  6.22481D-07
                                           B  9.08327D+10  9.79119D-05  6.11172D-07
 f1  8  1/2 -  f2 80  1/2 +    52737732.03 C  1.47244D+10  1.58738D-05  9.90913D-08
                                           B  1.44615D+10  1.55905D-05  9.73225D-08
 f1  8  1/2 -  f2 81  1/2 +    52735571.02 C  5.84058D+09  6.29704D-06  3.93105D-08
                                           B  5.72667D+09  6.17423D-06  3.85438D-08
 f1  8  1/2 -  f2 82  1/2 +    52731825.60 C  3.65746D+10  3.94386D-05  2.46221D-07
                                           B  3.59181D+10  3.87307D-05  2.41801D-07
 f1  8  1/2 -  f2 83  1/2 +    52729347.08 C  9.23530D+09  9.95942D-06  6.21809D-08
                                           B  9.05474D+09  9.76470D-06  6.09652D-08
 f1  8  1/2 -  f2 84  1/2 +    52727659.54 C  2.01917D+09  2.17763D-06  1.35963D-08
                                           B  1.97946D+09  2.13480D-06  1.33289D-08
 f1  8  1/2 -  f2 85  1/2 +    52722354.63 C  2.01119D+10  2.16946D-05  1.35467D-07
                                           B  1.97115D+10  2.12626D-05  1.32769D-07
 f1  8  1/2 -  f2 86  1/2 +    52720275.76 C  3.86359D+11  4.16796D-04  2.60268D-06
                                           B  3.79077D+11  4.08940D-04  2.55363D-06
 f1  8  1/2 -  f2 87  1/2 +    52717373.67 C  3.36596D+10  3.63152D-05  2.26783D-07
                                           B  3.29940D+10  3.55971D-05  2.22299D-07
 f1  8  1/2 -  f2 88  1/2 +    52715405.84 C  3.59062D+11  3.87420D-04  2.41947D-06
                                           B  3.52215D+11  3.80032D-04  2.37333D-06
 f1  9  1/2 -  f2  1  1/2 +    52944942.66 C  2.40301D+10  2.57037D-05  1.59825D-07
                                           B  2.37611D+10  2.54159D-05  1.58036D-07
 f1  9  1/2 -  f2  2  1/2 +    52937522.09 C  4.57834D+10  4.89856D-05  3.04636D-07
                                           B  4.52859D+10  4.84533D-05  3.01325D-07
 f1  9  1/2 -  f2  3  1/2 +    52929296.07 C  7.46785D+09  7.99265D-06  4.97130D-08
                                           B  7.39360D+09  7.91319D-06  4.92188D-08
 f1  9  1/2 -  f2  4  1/2 +    52926272.49 C  4.58278D+11  4.90540D-04  3.05125D-06
                                           B  4.53103D+11  4.85000D-04  3.01680D-06
 f1  9  1/2 -  f2  5  1/2 +    52923916.03 C  2.33156D+10  2.49592D-05  1.55258D-07
                                           B  2.30708D+10  2.46972D-05  1.53628D-07
 f1  9  1/2 -  f2  6  1/2 +    52916072.42 C  5.27971D+09  5.65357D-06  3.51731D-08
                                           B  5.21311D+09  5.58225D-06  3.47294D-08
 f1  9  1/2 -  f2  7  1/2 +    52913114.89 C  1.40885D+11  1.50878D-04  9.38726D-07
                                           B  1.39196D+11  1.49069D-04  9.27469D-07
 f1  9  1/2 -  f2  8  1/2 +    52909684.66 C  2.80565D+11  3.00504D-04  1.86978D-06
                                           B  2.77298D+11  2.97005D-04  1.84801D-06
 f1  9  1/2 -  f2  9  1/2 +    52905018.59 C  1.58685D+11  1.69992D-04  1.05781D-06
                                           B  1.56697D+11  1.67863D-04  1.04456D-06
 f1  9  1/2 -  f2 10  1/2 +    52902514.86 C  1.25551D+11  1.34510D-04  8.37057D-07
                                           B  1.24032D+11  1.32883D-04  8.26928D-07
 f1  9  1/2 -  f2 11  1/2 +    52897250.85 C  2.04036D+11  2.18639D-04  1.36073D-06
                                           B  2.01482D+11  2.15903D-04  1.34369D-06
 f1  9  1/2 -  f2 12  1/2 +    52891991.79 C  1.27504D+09  1.36657D-06  8.50587D-09
                                           B  1.25983D+09  1.35026D-06  8.40436D-09
 f1  9  1/2 -  f2 13  1/2 +    52890069.10 C  1.90198D+11  2.03866D-04  1.26895D-06
                                           B  1.87772D+11  2.01266D-04  1.25277D-06
 f1  9  1/2 -  f2 14  1/2 +    52885389.75 C  1.81884D+07  1.94990D-08  1.21381D-10
                                           B  1.79048D+07  1.91949D-08  1.19488D-10
 f1  9  1/2 -  f2 15  1/2 +    52882606.86 C  1.46631D+11  1.57212D-04  9.78700D-07
                                           B  1.44679D+11  1.55119D-04  9.65670D-07
 f1  9  1/2 -  f2 16  1/2 +    52880071.82 C  1.27767D+11  1.37001D-04  8.52916D-07
                                           B  1.26105D+11  1.35218D-04  8.41820D-07
 f1  9  1/2 -  f2 17  1/2 +    52879063.70 C  7.83626D+10  8.40289D-05  5.23143D-07
                                           B  7.73700D+10  8.29647D-05  5.16517D-07
 f1  9  1/2 -  f2 18  1/2 +    52876950.53 C  2.19332D+12  2.35211D-03  1.46442D-05
                                           B  2.16434D+12  2.32103D-03  1.44507D-05
 f1  9  1/2 -  f2 19  1/2 +    52875344.82 C  3.34524D+12  3.58764D-03  2.23373D-05
                                           B  3.30154D+12  3.54077D-03  2.20455D-05
 f1  9  1/2 -  f2 20  1/2 +    52873903.83 C  4.63280D+11  4.96876D-04  3.09373D-06
                                           B  4.57271D+11  4.90432D-04  3.05361D-06
 f1  9  1/2 -  f2 21  1/2 +    52870977.24 C  2.78122D+11  2.98324D-04  1.85758D-06
                                           B  2.74300D+11  2.94225D-04  1.83205D-06
 f1  9  1/2 -  f2 22  1/2 +    52868531.46 C  5.11239D+11  5.48425D-04  3.41504D-06
                                           B  5.04192D+11  5.40865D-04  3.36796D-06
 f1  9  1/2 -  f2 23  1/2 +    52866738.11 C  2.08186D+10  2.23344D-05  1.39081D-07
                                           B  2.04881D+10  2.19798D-05  1.36873D-07
 f1  9  1/2 -  f2 24  1/2 +    52865359.93 C  2.45391D+09  2.63272D-06  1.63949D-08
                                           B  2.40534D+09  2.58061D-06  1.60704D-08
 f1  9  1/2 -  f2 25  1/2 +    52864697.46 C  6.71917D+11  7.20894D-04  4.48933D-06
                                           B  6.62930D+11  7.11253D-04  4.42929D-06
 f1  9  1/2 -  f2 26  1/2 +    52862524.48 C  1.36270D+12  1.46215D-03  9.10585D-06
                                           B  1.34381D+12  1.44188D-03  8.97961D-06
 f1  9  1/2 -  f2 27  1/2 +    52861569.14 C  2.92202D+10  3.13539D-05  1.95266D-07
                                           B  2.88292D+10  3.09343D-05  1.92653D-07
 f1  9  1/2 -  f2 28  1/2 +    52860877.11 C  1.39903D+12  1.50123D-03  9.34950D-06
                                           B  1.37999D+12  1.48079D-03  9.22222D-06
 f1  9  1/2 -  f2 29  1/2 +    52856802.86 C  4.58265D+11  4.91816D-04  3.06322D-06
                                           B  4.51929D+11  4.85016D-04  3.02086D-06
 f1  9  1/2 -  f2 30  1/2 +    52855930.58 C  3.84954D+11  4.13151D-04  2.57330D-06
                                           B  3.79559D+11  4.07361D-04  2.53724D-06
 f1  9  1/2 -  f2 31  1/2 +    52853019.00 C  6.12519D+10  6.57457D-05  4.09518D-07
                                           B  6.04359D+10  6.48699D-05  4.04063D-07
 f1  9  1/2 -  f2 32  1/2 +    52850204.70 C  1.48282D+12  1.59178D-03  9.91542D-06
                                           B  1.46184D+12  1.56926D-03  9.77517D-06
 f1  9  1/2 -  f2 33  1/2 +    52848994.78 C  3.39699D+11  3.64677D-04  2.27168D-06
                                           B  3.34870D+11  3.59493D-04  2.23939D-06
 f1  9  1/2 -  f2 34  1/2 +    52845093.36 C  9.45982D+10  1.01569D-04  6.32750D-07
                                           B  9.32467D+10  1.00118D-04  6.23710D-07
 f1  9  1/2 -  f2 35  1/2 +    52845076.59 C  1.78445D+10  1.91594D-05  1.19359D-07
                                           B  1.76028D+10  1.88999D-05  1.17742D-07
 f1  9  1/2 -  f2 36  1/2 +    52843330.36 C  7.71262D+10  8.28151D-05  5.15935D-07
                                           B  7.60294D+10  8.16373D-05  5.08598D-07
 f1  9  1/2 -  f2 37  1/2 +    52838268.63 C  5.85728D+10  6.29052D-05  3.91935D-07
                                           B  5.77412D+10  6.20121D-05  3.86370D-07
 f1  9  1/2 -  f2 38  1/2 +    52833753.73 C  1.00619D+12  1.08080D-03  6.73455D-06
                                           B  9.91036D+11  1.06452D-03  6.63313D-06
 f1  9  1/2 -  f2 39  1/2 +    52833197.17 C  7.69029D+11  8.26069D-04  5.14737D-06
                                           B  7.57438D+11  8.13619D-04  5.06979D-06
 f1  9  1/2 -  f2 40  1/2 +    52827431.28 C  5.78440D+10  6.21480D-05  3.87296D-07
                                           B  5.70190D+10  6.12616D-05  3.81773D-07
 f1  9  1/2 -  f2 41  1/2 +    52827152.61 C  1.26901D+12  1.36344D-03  8.49680D-06
                                           B  1.24945D+12  1.34243D-03  8.36584D-06
 f1  9  1/2 -  f2 42  1/2 +    52823381.69 C  1.66996D+09  1.79449D-06  1.11838D-08
                                           B  1.64245D+09  1.76493D-06  1.09996D-08
 f1  9  1/2 -  f2 43  1/2 +    52816663.13 C  2.78851D+09  2.99721D-06  1.86820D-08
                                           B  2.74562D+09  2.95111D-06  1.83946D-08
 f1  9  1/2 -  f2 44  1/2 +    52815013.69 C  5.64284D+10  6.06556D-05  3.78085D-07
                                           B  5.55426D+10  5.97034D-05  3.72149D-07
 f1  9  1/2 -  f2 45  1/2 +    52814585.21 C  5.86096D+09  6.30012D-06  3.92709D-08
                                           B  5.76652D+09  6.19860D-06  3.86381D-08
 f1  9  1/2 -  f2 46  1/2 +    52812114.59 C  3.61739D+09  3.88881D-06  2.42415D-08
                                           B  3.55436D+09  3.82104D-06  2.38190D-08
 f1  9  1/2 -  f2 47  1/2 +    52810078.67 C  2.63852D+10  2.83670D-05  1.76837D-07
                                           B  2.59858D+10  2.79376D-05  1.74160D-07
 f1  9  1/2 -  f2 48  1/2 +    52807348.83 C  6.72816D+10  7.23428D-05  4.51000D-07
                                           B  6.62009D+10  7.11808D-05  4.43756D-07
 f1  9  1/2 -  f2 49  1/2 +    52802297.85 C  3.49410D+10  3.75766D-05  2.34283D-07
                                           B  3.43734D+10  3.69662D-05  2.30477D-07
 f1  9  1/2 -  f2 50  1/2 +    52800290.34 C  2.28283D+10  2.45521D-05  1.53083D-07
                                           B  2.24612D+10  2.41572D-05  1.50621D-07
 f1  9  1/2 -  f2 51  1/2 +    52799979.82 C  1.75288D+09  1.88527D-06  1.17548D-08
                                           B  1.72645D+09  1.85684D-06  1.15775D-08
 f1  9  1/2 -  f2 52  1/2 +    52797194.69 C  1.75308D+10  1.88568D-05  1.17580D-07
                                           B  1.72405D+10  1.85445D-05  1.15632D-07
 f1  9  1/2 -  f2 53  1/2 +    52797092.73 C  2.60903D+10  2.80638D-05  1.74989D-07
                                           B  2.56807D+10  2.76232D-05  1.72242D-07
 f1  9  1/2 -  f2 54  1/2 +    52794821.43 C  1.59103D+09  1.71153D-06  1.06725D-08
                                           B  1.56320D+09  1.68159D-06  1.04859D-08
 f1  9  1/2 -  f2 55  1/2 +    52791280.88 C  1.31791D+10  1.41792D-05  8.84227D-08
                                           B  1.29509D+10  1.39336D-05  8.68914D-08
 f1  9  1/2 -  f2 56  1/2 +    52788818.02 C  3.31557D+10  3.56749D-05  2.22483D-07
                                           B  3.25914D+10  3.50676D-05  2.18696D-07
 f1  9  1/2 -  f2 57  1/2 +    52786010.84 C  5.75270D+07  6.19044D-08  3.86081D-10
                                           B  5.65598D+07  6.08637D-08  3.79590D-10
 f1  9  1/2 -  f2 58  1/2 +    52784295.51 C  2.70475D+10  2.91076D-05  1.81542D-07
                                           B  2.65920D+10  2.86173D-05  1.78484D-07
 f1  9  1/2 -  f2 59  1/2 +    52782661.47 C  2.51411D+10  2.70576D-05  1.68762D-07
                                           B  2.47192D+10  2.66036D-05  1.65930D-07
 f1  9  1/2 -  f2 60  1/2 +    52779776.12 C  3.11860D+08  3.35670D-07  2.09373D-09
                                           B  3.05158D+08  3.28457D-07  2.04874D-09
 f1  9  1/2 -  f2 61  1/2 +    52777675.51 C  6.40933D+09  6.89921D-06  4.30353D-08
                                           B  6.29754D+09  6.77889D-06  4.22848D-08
 f1  9  1/2 -  f2 62  1/2 +    52776453.25 C  7.39262D+10  7.95803D-05  4.96410D-07
                                           B  7.26872D+10  7.82465D-05  4.88091D-07
 f1  9  1/2 -  f2 63  1/2 +    52774696.32 C  1.18694D+09  1.27780D-06  7.97102D-09
                                           B  1.17095D+09  1.26059D-06  7.86366D-09
 f1  9  1/2 -  f2 64  1/2 +    52773229.99 C  1.65169D+10  1.77824D-05  1.10931D-07
                                           B  1.62295D+10  1.74729D-05  1.09000D-07
 f1  9  1/2 -  f2 65  1/2 +    52771504.49 C  7.69216D+10  8.28203D-05  5.16670D-07
                                           B  7.56257D+10  8.14251D-05  5.07966D-07
 f1  9  1/2 -  f2 66  1/2 +    52767238.31 C  3.50616D+08  3.77565D-07  2.35560D-09
                                           B  3.42349D+08  3.68662D-07  2.30006D-09
 f1  9  1/2 -  f2 67  1/2 +    52767150.46 C  8.65404D+09  9.31921D-06  5.81422D-08
                                           B  8.52507D+09  9.18033D-06  5.72757D-08
 f1  9  1/2 -  f2 68  1/2 +    52765102.42 C  1.35536D+10  1.45965D-05  9.10705D-08
                                           B  1.33030D+10  1.43267D-05  8.93869D-08
 f1  9  1/2 -  f2 69  1/2 +    52761176.07 C  1.28990D+11  1.38936D-04  8.66912D-07
                                           B  1.26723D+11  1.36494D-04  8.51679D-07
 f1  9  1/2 -  f2 70  1/2 +    52758902.77 C  7.86524D+09  8.47244D-06  5.28674D-08
                                           B  7.72714D+09  8.32367D-06  5.19391D-08
 f1  9  1/2 -  f2 71  1/2 +    52756713.42 C  6.77397D+10  7.29752D-05  4.55379D-07
                                           B  6.65306D+10  7.16727D-05  4.47251D-07
 f1  9  1/2 -  f2 72  1/2 +    52756542.07 C  1.58335D+10  1.70574D-05  1.06441D-07
                                           B  1.55295D+10  1.67299D-05  1.04398D-07
 f1  9  1/2 -  f2 73  1/2 +    52753162.90 C  6.20691D+09  6.68753D-06  4.17343D-08
                                           B  6.08709D+09  6.55844D-06  4.09286D-08
 f1  9  1/2 -  f2 74  1/2 +    52751367.19 C  1.95794D+10  2.10969D-05  1.31662D-07
                                           B  1.92478D+10  2.07396D-05  1.29432D-07
 f1  9  1/2 -  f2 75  1/2 +    52748772.35 C  2.02632D+11  2.18359D-04  1.36281D-06
                                           B  1.98976D+11  2.14420D-04  1.33822D-06
 f1  9  1/2 -  f2 76  1/2 +    52746877.33 C  4.17868D+09  4.50333D-06  2.81069D-08
                                           B  4.09993D+09  4.41845D-06  2.75771D-08
 f1  9  1/2 -  f2 77  1/2 +    52744606.18 C  4.66680D+09  5.02981D-06  3.13941D-08
                                           B  4.58370D+09  4.94023D-06  3.08351D-08
 f1  9  1/2 -  f2 78  1/2 +    52743399.12 C  1.86221D+10  2.00715D-05  1.25282D-07
                                           B  1.82908D+10  1.97145D-05  1.23053D-07
 f1  9  1/2 -  f2 79  1/2 +    52741187.41 C  1.54906D+11  1.66977D-04  1.04228D-06
                                           B  1.52057D+11  1.63905D-04  1.02310D-06
 f1  9  1/2 -  f2 80  1/2 +    52738043.87 C  9.74997D+10  1.05110D-04  6.56137D-07
                                           B  9.56819D+10  1.03150D-04  6.43904D-07
 f1  9  1/2 -  f2 81  1/2 +    52735882.86 C  2.85603D+09  3.07920D-06  1.92224D-08
                                           B  2.79874D+09  3.01743D-06  1.88368D-08
 f1  9  1/2 -  f2 82  1/2 +    52732137.44 C  1.11709D+09  1.20455D-06  7.52010D-09
                                           B  1.09711D+09  1.18301D-06  7.38563D-09
 f1  9  1/2 -  f2 83  1/2 +    52729658.92 C  5.58371D+07  6.02144D-08  3.75942D-10
                                           B  5.50445D+07  5.93597D-08  3.70606D-10
 f1  9  1/2 -  f2 84  1/2 +    52727971.38 C  4.23456D+10  4.56682D-05  2.85134D-07
                                           B  4.15437D+10  4.48034D-05  2.79734D-07
 f1  9  1/2 -  f2 85  1/2 +    52722666.47 C  1.95657D+10  2.11052D-05  1.31785D-07
                                           B  1.91954D+10  2.07057D-05  1.29291D-07
 f1  9  1/2 -  f2 86  1/2 +    52720587.60 C  5.03981D+09  5.43678D-06  3.39498D-08
                                           B  4.94758D+09  5.33728D-06  3.33284D-08
 f1  9  1/2 -  f2 87  1/2 +    52717685.51 C  1.84488D+10  1.99041D-05  1.24297D-07
                                           B  1.80938D+10  1.95211D-05  1.21906D-07
 f1  9  1/2 -  f2 88  1/2 +    52715717.68 C  2.94656D+10  3.17923D-05  1.98544D-07
                                           B  2.88934D+10  3.11749D-05  1.94689D-07
 f1 10  1/2 -  f2  1  1/2 +    52949576.17 C  1.84069D+09  1.96854D-06  1.22393D-08
                                           B  1.82191D+09  1.94845D-06  1.21144D-08
 f1 10  1/2 -  f2  2  1/2 +    52942155.60 C  7.38869D+09  7.90409D-06  4.91503D-08
                                           B  7.30835D+09  7.81815D-06  4.86158D-08
 f1 10  1/2 -  f2  3  1/2 +    52933929.58 C  1.60250D+10  1.71482D-05  1.06650D-07
                                           B  1.58666D+10  1.69787D-05  1.05596D-07
 f1 10  1/2 -  f2  4  1/2 +    52930906.00 C  1.42548D+11  1.52556D-04  9.48847D-07
                                           B  1.40989D+11  1.50888D-04  9.38471D-07
 f1 10  1/2 -  f2  5  1/2 +    52928549.54 C  6.67616D+10  7.14553D-05  4.44447D-07
                                           B  6.60118D+10  7.06528D-05  4.39455D-07
 f1 10  1/2 -  f2  6  1/2 +    52920705.93 C  1.39202D+10  1.49033D-05  9.27111D-08
                                           B  1.37494D+10  1.47204D-05  9.15737D-08
 f1 10  1/2 -  f2  7  1/2 +    52917748.40 C  1.27959D+11  1.37011D-04  8.52375D-07
                                           B  1.26458D+11  1.35404D-04  8.42378D-07
 f1 10  1/2 -  f2  8  1/2 +    52914318.17 C  2.63849D+11  2.82551D-04  1.75792D-06
                                           B  2.60723D+11  2.79204D-04  1.73710D-06
 f1 10  1/2 -  f2  9  1/2 +    52909652.10 C  2.49414D+07  2.67140D-08  1.66219D-10
                                           B  2.47573D+07  2.65168D-08  1.64992D-10
 f1 10  1/2 -  f2 10  1/2 +    52907148.37 C  1.10981D+11  1.18880D-04  7.39726D-07
                                           B  1.09651D+11  1.17455D-04  7.30856D-07
 f1 10  1/2 -  f2 11  1/2 +    52901884.36 C  6.79537D+08  7.28046D-07  4.53068D-09
                                           B  6.74402D+08  7.22544D-07  4.49644D-09
 f1 10  1/2 -  f2 12  1/2 +    52896625.30 C  4.52969D+11  4.85400D-04  3.02098D-06
                                           B  4.47507D+11  4.79547D-04  2.98455D-06
 f1 10  1/2 -  f2 13  1/2 +    52894702.61 C  1.76557D+10  1.89211D-05  1.17763D-07
                                           B  1.74569D+10  1.87082D-05  1.16438D-07
 f1 10  1/2 -  f2 14  1/2 +    52890023.25 C  2.39890D+12  2.57130D-03  1.60050D-05
                                           B  2.36941D+12  2.53969D-03  1.58082D-05
 f1 10  1/2 -  f2 15  1/2 +    52887240.37 C  8.28447D+11  8.88077D-04  5.52809D-06
                                           B  8.18098D+11  8.76983D-04  5.45903D-06
 f1 10  1/2 -  f2 16  1/2 +    52884705.33 C  1.06436D+11  1.14108D-04  7.10331D-07
                                           B  1.05091D+11  1.12666D-04  7.01358D-07
 f1 10  1/2 -  f2 17  1/2 +    52883697.21 C  3.06507D+11  3.28613D-04  2.04568D-06
                                           B  3.02450D+11  3.24263D-04  2.01860D-06
 f1 10  1/2 -  f2 18  1/2 +    52881584.03 C  7.59102D+11  8.13915D-04  5.06699D-06
                                           B  7.49577D+11  8.03702D-04  5.00341D-06
 f1 10  1/2 -  f2 19  1/2 +    52879978.33 C  9.24551D+09  9.91371D-06  6.17192D-08
                                           B  9.17333D+09  9.83631D-06  6.12374D-08
 f1 10  1/2 -  f2 20  1/2 +    52878537.34 C  1.98525D+11  2.12885D-04  1.32538D-06
                                           B  1.95919D+11  2.10090D-04  1.30798D-06
 f1 10  1/2 -  f2 21  1/2 +    52875610.74 C  1.52214D+11  1.63242D-04  1.01637D-06
                                           B  1.50380D+11  1.61274D-04  1.00412D-06
 f1 10  1/2 -  f2 22  1/2 +    52873164.97 C  6.04963D+12  6.48853D-03  4.04005D-05
                                           B  5.96953D+12  6.40262D-03  3.98656D-05
 f1 10  1/2 -  f2 23  1/2 +    52871371.62 C  6.07067D+10  6.51153D-05  4.05451D-07
                                           B  5.98512D+10  6.41977D-05  3.99737D-07
 f1 10  1/2 -  f2 24  1/2 +    52869993.44 C  1.12096D+11  1.20243D-04  7.48730D-07
                                           B  1.10543D+11  1.18577D-04  7.38357D-07
 f1 10  1/2 -  f2 25  1/2 +    52869330.97 C  7.89002D+09  8.46366D-06  5.27024D-08
                                           B  7.79171D+09  8.35820D-06  5.20457D-08
 f1 10  1/2 -  f2 26  1/2 +    52867157.99 C  3.08786D+10  3.31263D-05  2.06283D-07
                                           B  3.04231D+10  3.26377D-05  2.03240D-07
 f1 10  1/2 -  f2 27  1/2 +    52866202.65 C  3.79733D+09  4.07390D-06  2.53692D-08
                                           B  3.73383D+09  4.00577D-06  2.49450D-08
 f1 10  1/2 -  f2 28  1/2 +    52865510.61 C  3.98119D+11  4.27126D-04  2.65986D-06
                                           B  3.93078D+11  4.21717D-04  2.62618D-06
 f1 10  1/2 -  f2 29  1/2 +    52861436.37 C  1.26145D+12  1.35357D-03  8.42980D-06
                                           B  1.24434D+12  1.33521D-03  8.31545D-06
 f1 10  1/2 -  f2 30  1/2 +    52860564.09 C  3.00818D+10  3.22796D-05  2.01035D-07
                                           B  2.96780D+10  3.18463D-05  1.98337D-07
 f1 10  1/2 -  f2 31  1/2 +    52857652.51 C  6.61958D+10  7.10399D-05  4.42456D-07
                                           B  6.53631D+10  7.01462D-05  4.36890D-07
 f1 10  1/2 -  f2 32  1/2 +    52854838.20 C  5.08621D+11  5.45900D-04  3.40019D-06
                                           B  5.01692D+11  5.38462D-04  3.35387D-06
 f1 10  1/2 -  f2 33  1/2 +    52853628.29 C  1.11913D+11  1.20121D-04  7.48202D-07
                                           B  1.10357D+11  1.18451D-04  7.37803D-07
 f1 10  1/2 -  f2 34  1/2 +    52849726.87 C  1.65748D+11  1.77930D-04  1.10836D-06
                                           B  1.63339D+11  1.75344D-04  1.09226D-06
 f1 10  1/2 -  f2 35  1/2 +    52849710.10 C  2.20044D+10  2.36218D-05  1.47145D-07
                                           B  2.17261D+10  2.33230D-05  1.45284D-07
 f1 10  1/2 -  f2 36  1/2 +    52847963.87 C  8.79755D+08  9.44481D-07  5.88356D-09
                                           B  8.63819D+08  9.27372D-07  5.77699D-09
 f1 10  1/2 -  f2 37  1/2 +    52842902.13 C  3.44547D+11  3.69967D-04  2.30490D-06
                                           B  3.39767D+11  3.64834D-04  2.27292D-06
 f1 10  1/2 -  f2 38  1/2 +    52838387.24 C  2.85373D+10  3.06480D-05  1.90953D-07
                                           B  2.81192D+10  3.01989D-05  1.88156D-07
 f1 10  1/2 -  f2 39  1/2 +    52837830.68 C  6.28797D+08  6.75318D-07  4.20764D-09
                                           B  6.18938D+08  6.64730D-07  4.14167D-09
 f1 10  1/2 -  f2 40  1/2 +    52832064.79 C  1.32442D+11  1.42271D-04  8.86534D-07
                                           B  1.30527D+11  1.40214D-04  8.73715D-07
 f1 10  1/2 -  f2 41  1/2 +    52831786.12 C  1.19162D+11  1.28007D-04  7.97656D-07
                                           B  1.17358D+11  1.26069D-04  7.85577D-07
 f1 10  1/2 -  f2 42  1/2 +    52828015.20 C  3.42305D+11  3.67767D-04  2.29184D-06
                                           B  3.37188D+11  3.62269D-04  2.25758D-06
 f1 10  1/2 -  f2 43  1/2 +    52821296.64 C  7.84583D+06  8.43157D-09  5.25503D-11
                                           B  8.55335D+06  9.19191D-09  5.72891D-11
 f1 10  1/2 -  f2 44  1/2 +    52819647.20 C  3.17078D+10  3.40772D-05  2.12395D-07
                                           B  3.12149D+10  3.35474D-05  2.09093D-07
 f1 10  1/2 -  f2 45  1/2 +    52819218.72 C  5.49175D+09  5.90221D-06  3.67873D-08
                                           B  5.40845D+09  5.81269D-06  3.62293D-08
 f1 10  1/2 -  f2 46  1/2 +    52816748.10 C  2.81805D+10  3.02896D-05  1.88798D-07
                                           B  2.77479D+10  2.98245D-05  1.85899D-07
 f1 10  1/2 -  f2 47  1/2 +    52814712.18 C  1.41469D+10  1.52069D-05  9.47897D-08
                                           B  1.39186D+10  1.49614D-05  9.32596D-08
 f1 10  1/2 -  f2 48  1/2 +    52811982.34 C  1.69409D+10  1.82121D-05  1.13528D-07
                                           B  1.66719D+10  1.79229D-05  1.11725D-07
 f1 10  1/2 -  f2 49  1/2 +    52806931.35 C  8.76766D+10  9.42735D-05  5.87725D-07
                                           B  8.63018D+10  9.27952D-05  5.78509D-07
 f1 10  1/2 -  f2 50  1/2 +    52804923.85 C  1.22762D+08  1.32009D-07  8.23010D-10
                                           B  1.18894D+08  1.27849D-07  7.97074D-10
 f1 10  1/2 -  f2 51  1/2 +    52804613.32 C  2.75873D+09  2.96656D-06  1.84951D-08
                                           B  2.71673D+09  2.92140D-06  1.82136D-08
 f1 10  1/2 -  f2 52  1/2 +    52801828.20 C  5.34361D+08  5.74678D-07  3.58303D-09
                                           B  5.25570D+08  5.65224D-07  3.52409D-09
 f1 10  1/2 -  f2 53  1/2 +    52801726.23 C  1.26202D+08  1.35724D-07  8.46221D-10
                                           B  1.24362D+08  1.33745D-07  8.33884D-10
 f1 10  1/2 -  f2 54  1/2 +    52799454.93 C  2.32203D+10  2.49745D-05  1.55719D-07
                                           B  2.28581D+10  2.45850D-05  1.53291D-07
 f1 10  1/2 -  f2 55  1/2 +    52795914.39 C  6.87615D+10  7.39661D-05  4.61220D-07
                                           B  6.76610D+10  7.27823D-05  4.53838D-07
 f1 10  1/2 -  f2 56  1/2 +    52793451.53 C  8.72982D+10  9.39146D-05  5.85637D-07
                                           B  8.58761D+10  9.23847D-05  5.76097D-07
 f1 10  1/2 -  f2 57  1/2 +    52790644.35 C  1.06440D+10  1.14519D-05  7.14163D-08
                                           B  1.04849D+10  1.12807D-05  7.03485D-08
 f1 10  1/2 -  f2 58  1/2 +    52788929.02 C  2.59130D+10  2.78818D-05  1.73881D-07
                                           B  2.54531D+10  2.73868D-05  1.70795D-07
 f1 10  1/2 -  f2 59  1/2 +    52787294.98 C  6.91071D+10  7.43621D-05  4.63765D-07
                                           B  6.79576D+10  7.31252D-05  4.56051D-07
 f1 10  1/2 -  f2 60  1/2 +    52784409.63 C  8.07461D+10  8.68957D-05  5.41961D-07
                                           B  7.94752D+10  8.55279D-05  5.33430D-07
 f1 10  1/2 -  f2 61  1/2 +    52782309.01 C  3.67783D+09  3.95825D-06  2.46883D-08
                                           B  3.60851D+09  3.88364D-06  2.42229D-08
 f1 10  1/2 -  f2 62  1/2 +    52781086.76 C  9.40010D+10  1.01173D-04  6.31046D-07
                                           B  9.24396D+10  9.94923D-05  6.20564D-07
 f1 10  1/2 -  f2 63  1/2 +    52779329.83 C  9.19985D+10  9.90241D-05  6.17664D-07
                                           B  9.04455D+10  9.73524D-05  6.07237D-07
 f1 10  1/2 -  f2 64  1/2 +    52777863.49 C  5.70910D+09  6.14542D-06  3.83333D-08
                                           B  5.61141D+09  6.04027D-06  3.76773D-08
 f1 10  1/2 -  f2 65  1/2 +    52776138.00 C  5.70017D+11  6.13621D-04  3.82770D-06
                                           B  5.60395D+11  6.03264D-04  3.76309D-06
 f1 10  1/2 -  f2 66  1/2 +    52771871.82 C  1.45509D+10  1.56665D-05  9.77337D-08
                                           B  1.43292D+10  1.54279D-05  9.62452D-08
 f1 10  1/2 -  f2 67  1/2 +    52771783.97 C  2.27223D+10  2.44645D-05  1.52620D-07
                                           B  2.23474D+10  2.40608D-05  1.50101D-07
 f1 10  1/2 -  f2 68  1/2 +    52769735.92 C  2.51662D+10  2.70979D-05  1.69054D-07
                                           B  2.47301D+10  2.66283D-05  1.66125D-07
 f1 10  1/2 -  f2 69  1/2 +    52765809.58 C  8.05257D+08  8.67196D-07  5.41054D-09
                                           B  7.91931D+08  8.52844D-07  5.32099D-09
 f1 10  1/2 -  f2 70  1/2 +    52763536.28 C  1.71060D+11  1.84233D-04  1.14950D-06
                                           B  1.68113D+11  1.81059D-04  1.12970D-06
 f1 10  1/2 -  f2 71  1/2 +    52761346.92 C  1.90699D+09  2.05402D-06  1.28163D-08
                                           B  1.87959D+09  2.02450D-06  1.26322D-08
 f1 10  1/2 -  f2 72  1/2 +    52761175.57 C  1.47942D+11  1.59349D-04  9.94287D-07
                                           B  1.45385D+11  1.56595D-04  9.77101D-07
 f1 10  1/2 -  f2 73  1/2 +    52757796.40 C  4.41722D+10  4.75842D-05  2.96929D-07
                                           B  4.33838D+10  4.67350D-05  2.91629D-07
 f1 10  1/2 -  f2 74  1/2 +    52756000.70 C  2.02383D+10  2.18031D-05  1.36057D-07
                                           B  1.98946D+10  2.14328D-05  1.33747D-07
 f1 10  1/2 -  f2 75  1/2 +    52753405.85 C  3.56607D+08  3.84217D-07  2.39774D-09
                                           B  3.49468D+08  3.76525D-07  2.34974D-09
 f1 10  1/2 -  f2 76  1/2 +    52751510.84 C  4.70101D+10  5.06534D-05  3.16118D-07
                                           B  4.61640D+10  4.97418D-05  3.10429D-07
 f1 10  1/2 -  f2 77  1/2 +    52749239.68 C  6.15115D+09  6.62844D-06  4.13686D-08
                                           B  6.02294D+09  6.49029D-06  4.05064D-08
 f1 10  1/2 -  f2 78  1/2 +    52748032.62 C  8.77271D+10  9.45386D-05  5.90036D-07
                                           B  8.61525D+10  9.28417D-05  5.79445D-07
 f1 10  1/2 -  f2 79  1/2 +    52745820.92 C  2.19542D+11  2.36608D-04  1.47678D-06
                                           B  2.15640D+11  2.32402D-04  1.45053D-06
 f1 10  1/2 -  f2 80  1/2 +    52742677.38 C  2.45443D+11  2.64554D-04  1.65131D-06
                                           B  2.40943D+11  2.59704D-04  1.62103D-06
 f1 10  1/2 -  f2 81  1/2 +    52740516.37 C  2.76361D+10  2.97904D-05  1.85955D-07
                                           B  2.71470D+10  2.92631D-05  1.82663D-07
 f1 10  1/2 -  f2 82  1/2 +    52736770.94 C  4.88643D+06  5.26808D-09  3.28862D-11
                                           B  6.17284D+06  6.65496D-09  4.15440D-11
 f1 10  1/2 -  f2 83  1/2 +    52734292.43 C  2.29792D+10  2.47763D-05  1.54674D-07
                                           B  2.25546D+10  2.43185D-05  1.51816D-07
 f1 10  1/2 -  f2 84  1/2 +    52732604.89 C  6.44436D+09  6.94879D-06  4.33816D-08
                                           B  6.31821D+09  6.81277D-06  4.25324D-08
 f1 10  1/2 -  f2 85  1/2 +    52727299.98 C  3.15084D+10  3.39816D-05  2.12170D-07
                                           B  3.09806D+10  3.34123D-05  2.08615D-07
 f1 10  1/2 -  f2 86  1/2 +    52725221.11 C  4.09261D+10  4.41419D-05  2.75619D-07
                                           B  4.01606D+10  4.33163D-05  2.70463D-07
 f1 10  1/2 -  f2 87  1/2 +    52722319.02 C  7.35413D+10  7.93286D-05  4.95349D-07
                                           B  7.22190D+10  7.79023D-05  4.86442D-07
 f1 10  1/2 -  f2 88  1/2 +    52720351.18 C  1.76721D+11  1.90643D-04  1.19047D-06
                                           B  1.73350D+11  1.87006D-04  1.16776D-06
 f1 11  1/2 -  f2  1  1/2 +    52955990.71 C  7.06184D+09  7.55049D-06  4.69392D-08
                                           B  6.99256D+09  7.47642D-06  4.64787D-08
 f1 11  1/2 -  f2  2  1/2 +    52948570.14 C  2.69695D+10  2.88438D-05  1.79338D-07
                                           B  2.66972D+10  2.85526D-05  1.77528D-07
 f1 11  1/2 -  f2  3  1/2 +    52940344.12 C  1.50066D+11  1.60545D-04  9.98357D-07
                                           B  1.48392D+11  1.58754D-04  9.87218D-07
 f1 11  1/2 -  f2  4  1/2 +    52937320.54 C  2.05487D+11  2.19861D-04  1.36729D-06
                                           B  2.03277D+11  2.17497D-04  1.35259D-06
 f1 11  1/2 -  f2  5  1/2 +    52934964.08 C  2.87230D+11  3.07349D-04  1.91146D-06
                                           B  2.84072D+11  3.03970D-04  1.89045D-06
 f1 11  1/2 -  f2  6  1/2 +    52927120.47 C  4.07046D+11  4.35687D-04  2.71002D-06
                                           B  4.02439D+11  4.30756D-04  2.67935D-06
 f1 11  1/2 -  f2  7  1/2 +    52924162.94 C  4.11156D+10  4.40135D-05  2.73784D-07
                                           B  4.06587D+10  4.35245D-05  2.70742D-07
 f1 11  1/2 -  f2  8  1/2 +    52920732.71 C  4.48114D+09  4.79761D-06  2.98452D-08
                                           B  4.43650D+09  4.74981D-06  2.95479D-08
 f1 11  1/2 -  f2  9  1/2 +    52916066.64 C  1.48997D+07  1.59548D-08  9.92610D-11
                                           B  1.47805D+07  1.58272D-08  9.84670D-11
 f1 11  1/2 -  f2 10  1/2 +    52913562.91 C  3.31680D+11  3.55200D-04  2.20995D-06
                                           B  3.27722D+11  3.50962D-04  2.18358D-06
 f1 11  1/2 -  f2 11  1/2 +    52908298.90 C  2.08472D+11  2.23300D-04  1.38944D-06
                                           B  2.05995D+11  2.20646D-04  1.37293D-06
 f1 11  1/2 -  f2 12  1/2 +    52903039.84 C  5.61107D+11  6.01136D-04  3.74083D-06
                                           B  5.54276D+11  5.93817D-04  3.69528D-06
 f1 11  1/2 -  f2 13  1/2 +    52901117.15 C  1.99528D+12  2.13778D-03  1.33037D-05
                                           B  1.97087D+12  2.11163D-03  1.31410D-05
 f1 11  1/2 -  f2 14  1/2 +    52896437.79 C  1.23692D+12  1.32549D-03  8.24947D-06
                                           B  1.22149D+12  1.30896D-03  8.14656D-06
 f1 11  1/2 -  f2 15  1/2 +    52893654.91 C  3.69263D+09  3.95746D-06  2.46313D-08
                                           B  3.65963D+09  3.92209D-06  2.44112D-08
 f1 11  1/2 -  f2 16  1/2 +    52891119.87 C  5.06302D+11  5.42665D-04  3.37772D-06
                                           B  4.99754D+11  5.35647D-04  3.33405D-06
 f1 11  1/2 -  f2 17  1/2 +    52890111.75 C  9.11031D+10  9.76500D-05  6.07817D-07
                                           B  8.99523D+10  9.64164D-05  6.00139D-07
 f1 11  1/2 -  f2 18  1/2 +    52887998.57 C  5.83714D+11  6.25711D-04  3.89486D-06
                                           B  5.76173D+11  6.17627D-04  3.84454D-06
 f1 11  1/2 -  f2 19  1/2 +    52886392.87 C  4.50580D+10  4.83027D-05  3.00679D-07
                                           B  4.45195D+10  4.77255D-05  2.97086D-07
 f1 11  1/2 -  f2 20  1/2 +    52884951.88 C  2.88090D+09  3.08852D-06  1.92262D-08
                                           B  2.84647D+09  3.05162D-06  1.89965D-08
 f1 11  1/2 -  f2 21  1/2 +    52882025.29 C  1.53841D+11  1.64947D-04  1.02686D-06
                                           B  1.51769D+11  1.62726D-04  1.01303D-06
 f1 11  1/2 -  f2 22  1/2 +    52879579.51 C  2.40545D+11  2.57934D-04  1.60582D-06
                                           B  2.37453D+11  2.54618D-04  1.58517D-06
 f1 11  1/2 -  f2 23  1/2 +    52877786.16 C  8.38423D+11  8.99092D-04  5.59766D-06
                                           B  8.27653D+11  8.87544D-04  5.52576D-06
 f1 11  1/2 -  f2 24  1/2 +    52876407.98 C  3.69771D+11  3.96549D-04  2.46894D-06
                                           B  3.64735D+11  3.91148D-04  2.43531D-06
 f1 11  1/2 -  f2 25  1/2 +    52875745.51 C  9.14890D+09  9.81169D-06  6.10890D-08
                                           B  9.02200D+09  9.67560D-06  6.02416D-08
 f1 11  1/2 -  f2 26  1/2 +    52873572.53 C  2.79957D+11  3.00263D-04  1.86955D-06
                                           B  2.76201D+11  2.96235D-04  1.84448D-06
 f1 11  1/2 -  f2 27  1/2 +    52872617.19 C  1.97893D+11  2.12255D-04  1.32161D-06
                                           B  1.95131D+11  2.09292D-04  1.30316D-06
 f1 11  1/2 -  f2 28  1/2 +    52871925.15 C  4.52193D+10  4.85022D-05  3.02003D-07
                                           B  4.46289D+10  4.78689D-05  2.98060D-07
 f1 11  1/2 -  f2 29  1/2 +    52867850.91 C  3.33666D+11  3.57945D-04  2.22895D-06
                                           B  3.29074D+11  3.53019D-04  2.19828D-06
 f1 11  1/2 -  f2 30  1/2 +    52866978.63 C  3.18992D+11  3.42215D-04  2.13103D-06
                                           B  3.14660D+11  3.37568D-04  2.10209D-06
 f1 11  1/2 -  f2 31  1/2 +    52864067.05 C  2.13517D+11  2.29087D-04  1.42664D-06
                                           B  2.10681D+11  2.26044D-04  1.40769D-06
 f1 11  1/2 -  f2 32  1/2 +    52861252.74 C  3.54295D+05  3.80170D-10  2.36764D-12
                                           B  2.76298D+05  2.96476D-10  1.84641D-12
 f1 11  1/2 -  f2 33  1/2 +    52860042.83 C  1.93487D+09  2.07627D-06  1.29310D-08
                                           B  1.91242D+09  2.05218D-06  1.27810D-08
 f1 11  1/2 -  f2 34  1/2 +    52856141.41 C  2.27292D+11  2.43939D-04  1.51936D-06
                                           B  2.24111D+11  2.40525D-04  1.49810D-06
 f1 11  1/2 -  f2 35  1/2 +    52856124.64 C  3.41683D+10  3.66708D-05  2.28402D-07
                                           B  3.36978D+10  3.61659D-05  2.25257D-07
 f1 11  1/2 -  f2 36  1/2 +    52854378.41 C  4.76541D+08  5.11477D-07  3.18582D-09
                                           B  4.74709D+08  5.09511D-07  3.17357D-09
 f1 11  1/2 -  f2 37  1/2 +    52849316.67 C  4.43130D+11  4.75708D-04  2.96331D-06
                                           B  4.36832D+11  4.68947D-04  2.92119D-06
 f1 11  1/2 -  f2 38  1/2 +    52844801.78 C  3.14264D+11  3.37426D-04  2.10209D-06
                                           B  3.09529D+11  3.32342D-04  2.07042D-06
 f1 11  1/2 -  f2 39  1/2 +    52844245.22 C  7.19127D+11  7.72144D-04  4.81034D-06
                                           B  7.08497D+11  7.60729D-04  4.73923D-06
 f1 11  1/2 -  f2 40  1/2 +    52838479.33 C  2.60048D+11  2.79280D-04  1.74006D-06
                                           B  2.56217D+11  2.75166D-04  1.71443D-06
 f1 11  1/2 -  f2 41  1/2 +    52838200.66 C  6.03182D+10  6.47799D-05  4.03615D-07
                                           B  5.94497D+10  6.38472D-05  3.97804D-07
 f1 11  1/2 -  f2 42  1/2 +    52834429.74 C  1.85357D+11  1.99096D-04  1.24057D-06
                                           B  1.82655D+11  1.96194D-04  1.22248D-06
 f1 11  1/2 -  f2 43  1/2 +    52827711.18 C  2.13758D+09  2.29661D-06  1.43120D-08
                                           B  2.10807D+09  2.26490D-06  1.41144D-08
 f1 11  1/2 -  f2 44  1/2 +    52826061.74 C  5.64609D+10  6.06652D-05  3.78065D-07
                                           B  5.55924D+10  5.97319D-05  3.72249D-07
 f1 11  1/2 -  f2 45  1/2 +    52825633.26 C  5.36579D+10  5.76543D-05  3.59305D-07
                                           B  5.28497D+10  5.67860D-05  3.53893D-07
 f1 11  1/2 -  f2 46  1/2 +    52823162.64 C  2.04106D+08  2.19328D-07  1.36693D-09
                                           B  2.01735D+08  2.16780D-07  1.35105D-09
 f1 11  1/2 -  f2 47  1/2 +    52821126.72 C  3.80083D+10  4.08461D-05  2.54577D-07
                                           B  3.74328D+10  4.02277D-05  2.50722D-07
 f1 11  1/2 -  f2 48  1/2 +    52818396.88 C  1.18626D+11  1.27496D-04  7.94668D-07
                                           B  1.16783D+11  1.25515D-04  7.82323D-07
 f1 11  1/2 -  f2 49  1/2 +    52813345.90 C  1.44691D+11  1.55540D-04  9.69558D-07
                                           B  1.42449D+11  1.53130D-04  9.54536D-07
 f1 11  1/2 -  f2 50  1/2 +    52811338.39 C  5.22237D+10  5.61437D-05  3.49985D-07
                                           B  5.13618D+10  5.52171D-05  3.44209D-07
 f1 11  1/2 -  f2 51  1/2 +    52811027.87 C  2.71824D+09  2.92231D-06  1.82170D-08
                                           B  2.68298D+09  2.88440D-06  1.79807D-08
 f1 11  1/2 -  f2 52  1/2 +    52808242.74 C  9.80668D+09  1.05440D-05  6.57325D-08
                                           B  9.65805D+09  1.03842D-05  6.47362D-08
 f1 11  1/2 -  f2 53  1/2 +    52808140.78 C  2.02129D+10  2.17328D-05  1.35485D-07
                                           B  1.99181D+10  2.14157D-05  1.33508D-07
 f1 11  1/2 -  f2 54  1/2 +    52805869.48 C  6.85264D+09  7.36854D-06  4.59383D-08
                                           B  6.74476D+09  7.25253D-06  4.52151D-08
 f1 11  1/2 -  f2 55  1/2 +    52802328.93 C  4.16102D+10  4.47488D-05  2.79000D-07
                                           B  4.09559D+10  4.40452D-05  2.74613D-07
 f1 11  1/2 -  f2 56  1/2 +    52799866.07 C  1.22156D+10  1.31382D-05  8.19181D-08
                                           B  1.20237D+10  1.29319D-05  8.06314D-08
 f1 11  1/2 -  f2 57  1/2 +    52797058.89 C  6.56365D+10  7.06015D-05  4.40230D-07
                                           B  6.45733D+10  6.94579D-05  4.33099D-07
 f1 11  1/2 -  f2 58  1/2 +    52795343.56 C  5.16080D+10  5.55154D-05  3.46173D-07
                                           B  5.07343D+10  5.45755D-05  3.40313D-07
 f1 11  1/2 -  f2 59  1/2 +    52793709.52 C  3.75668D+08  4.04136D-07  2.52012D-09
                                           B  3.69231D+08  3.97211D-07  2.47694D-09
 f1 11  1/2 -  f2 60  1/2 +    52790824.17 C  9.82927D+10  1.05753D-04  6.59492D-07
                                           B  9.66916D+10  1.04030D-04  6.48749D-07
 f1 11  1/2 -  f2 61  1/2 +    52788723.56 C  2.69861D+11  2.90366D-04  1.81084D-06
                                           B  2.65350D+11  2.85512D-04  1.78057D-06
 f1 11  1/2 -  f2 62  1/2 +    52787501.30 C  6.45793D+10  6.94894D-05  4.33374D-07
                                           B  6.34817D+10  6.83084D-05  4.26009D-07
 f1 11  1/2 -  f2 63  1/2 +    52785744.37 C  5.78141D+08  6.22140D-07  3.88014D-09
                                           B  5.69343D+08  6.12672D-07  3.82109D-09
 f1 11  1/2 -  f2 64  1/2 +    52784278.03 C  3.11934D+11  3.35692D-04  2.09369D-06
                                           B  3.06640D+11  3.29995D-04  2.05815D-06
 f1 11  1/2 -  f2 65  1/2 +    52782552.54 C  3.78241D+11  4.07076D-04  2.53899D-06
                                           B  3.71788D+11  4.00131D-04  2.49567D-06
 f1 11  1/2 -  f2 66  1/2 +    52778286.36 C  1.25105D+11  1.34664D-04  8.39984D-07
                                           B  1.23014D+11  1.32413D-04  8.25944D-07
 f1 11  1/2 -  f2 67  1/2 +    52778198.51 C  3.24520D+10  3.49317D-05  2.17892D-07
                                           B  3.19269D+10  3.43665D-05  2.14366D-07
 f1 11  1/2 -  f2 68  1/2 +    52776150.46 C  1.64238D+10  1.76802D-05  1.10287D-07
                                           B  1.61510D+10  1.73865D-05  1.08455D-07
 f1 11  1/2 -  f2 69  1/2 +    52772224.12 C  4.42146D+10  4.76040D-05  2.96970D-07
                                           B  4.34508D+10  4.67815D-05  2.91840D-07
 f1 11  1/2 -  f2 70  1/2 +    52769950.82 C  1.06731D+10  1.14922D-05  7.16956D-08
                                           B  1.04900D+10  1.12951D-05  7.04659D-08
 f1 11  1/2 -  f2 71  1/2 +    52767761.47 C  9.61524D+10  1.03541D-04  6.45977D-07
                                           B  9.44164D+10  1.01671D-04  6.34314D-07
 f1 11  1/2 -  f2 72  1/2 +    52767590.11 C  2.82716D+10  3.04442D-05  1.89938D-07
                                           B  2.78283D+10  2.99668D-05  1.86960D-07
 f1 11  1/2 -  f2 73  1/2 +    52764210.94 C  1.14728D+11  1.23560D-04  7.70931D-07
                                           B  1.12740D+11  1.21419D-04  7.57569D-07
 f1 11  1/2 -  f2 74  1/2 +    52762415.24 C  2.00877D+10  2.16356D-05  1.34995D-07
                                           B  1.97641D+10  2.12871D-05  1.32821D-07
 f1 11  1/2 -  f2 75  1/2 +    52759820.40 C  1.86432D+09  2.00817D-06  1.25306D-08
                                           B  1.83225D+09  1.97364D-06  1.23151D-08
 f1 11  1/2 -  f2 76  1/2 +    52757925.38 C  3.41607D+10  3.67992D-05  2.29629D-07
                                           B  3.35822D+10  3.61761D-05  2.25741D-07
 f1 11  1/2 -  f2 77  1/2 +    52755654.23 C  1.61599D+11  1.74096D-04  1.08641D-06
                                           B  1.58785D+11  1.71064D-04  1.06749D-06
 f1 11  1/2 -  f2 78  1/2 +    52754447.17 C  1.94863D+11  2.09942D-04  1.31013D-06
                                           B  1.91457D+11  2.06272D-04  1.28723D-06
 f1 11  1/2 -  f2 79  1/2 +    52752235.46 C  2.37888D+10  2.56318D-05  1.59961D-07
                                           B  2.33731D+10  2.51839D-05  1.57165D-07
 f1 11  1/2 -  f2 80  1/2 +    52749091.92 C  3.01073D+10  3.24437D-05  2.02484D-07
                                           B  2.95646D+10  3.18588D-05  1.98834D-07
 f1 11  1/2 -  f2 81  1/2 +    52746930.91 C  1.64756D+10  1.77555D-05  1.10818D-07
                                           B  1.61878D+10  1.74454D-05  1.08883D-07
 f1 11  1/2 -  f2 82  1/2 +    52743185.48 C  7.04244D+11  7.59064D-04  4.73792D-06
                                           B  6.91593D+11  7.45428D-04  4.65281D-06
 f1 11  1/2 -  f2 83  1/2 +    52740706.97 C  5.54400D+08  5.97612D-07  3.73034D-09
                                           B  5.43018D+08  5.85343D-07  3.65376D-09
 f1 11  1/2 -  f2 84  1/2 +    52739019.43 C  1.04512D+11  1.12665D-04  7.03288D-07
                                           B  1.02580D+11  1.10582D-04  6.90286D-07
 f1 11  1/2 -  f2 85  1/2 +    52733714.52 C  2.81270D+11  3.03273D-04  1.89331D-06
                                           B  2.76137D+11  2.97738D-04  1.85875D-06
 f1 11  1/2 -  f2 86  1/2 +    52731635.65 C  2.13598D+12  2.30326D-03  1.43796D-05
                                           B  2.09624D+12  2.26041D-03  1.41121D-05
 f1 11  1/2 -  f2 87  1/2 +    52728733.56 C  2.36871D+11  2.55449D-04  1.59490D-06
                                           B  2.32498D+11  2.50733D-04  1.56545D-06
 f1 11  1/2 -  f2 88  1/2 +    52726765.73 C  9.90526D+09  1.06830D-05  6.67015D-08
                                           B  9.71805D+09  1.04810D-05  6.54408D-08
 f1 12  1/2 -  f2  1  1/2 +    52963859.28 C  1.74545D+11  1.86568D-04  1.15966D-06
                                           B  1.72816D+11  1.84719D-04  1.14817D-06
 f1 12  1/2 -  f2  2  1/2 +    52956438.71 C  5.43578D+10  5.81182D-05  3.61301D-07
                                           B  5.38219D+10  5.75452D-05  3.57739D-07
 f1 12  1/2 -  f2  3  1/2 +    52948212.70 C  3.00461D+11  3.21347D-04  1.99801D-06
                                           B  2.97309D+11  3.17975D-04  1.97705D-06
 f1 12  1/2 -  f2  4  1/2 +    52945189.12 C  5.38120D+10  5.75591D-05  3.57901D-07
                                           B  5.32627D+10  5.69715D-05  3.54247D-07
 f1 12  1/2 -  f2  5  1/2 +    52942832.66 C  3.17943D+11  3.40112D-04  2.11491D-06
                                           B  3.14538D+11  3.36470D-04  2.09226D-06
 f1 12  1/2 -  f2  6  1/2 +    52934989.05 C  8.40658D+11  8.99542D-04  5.59441D-06
                                           B  8.31279D+11  8.89506D-04  5.53199D-06
 f1 12  1/2 -  f2  7  1/2 +    52932031.51 C  9.55517D+10  1.02256D-04  6.35984D-07
                                           B  9.44968D+10  1.01127D-04  6.28962D-07
 f1 12  1/2 -  f2  8  1/2 +    52928601.29 C  4.38558D+11  4.69390D-04  2.91957D-06
                                           B  4.33885D+11  4.64389D-04  2.88846D-06
 f1 12  1/2 -  f2  9  1/2 +    52923935.22 C  3.70622D+09  3.96748D-06  2.46796D-08
                                           B  3.65593D+09  3.91365D-06  2.43447D-08
 f1 12  1/2 -  f2 10  1/2 +    52921431.49 C  7.13480D+11  7.63847D-04  4.75172D-06
                                           B  7.05238D+11  7.55023D-04  4.69682D-06
 f1 12  1/2 -  f2 11  1/2 +    52916167.48 C  7.44940D+11  7.97687D-04  4.96272D-06
                                           B  7.36498D+11  7.88647D-04  4.90648D-06
 f1 12  1/2 -  f2 12  1/2 +    52910908.42 C  3.62093D+11  3.87809D-04  2.41295D-06
                                           B  3.57913D+11  3.83331D-04  2.38509D-06
 f1 12  1/2 -  f2 13  1/2 +    52908985.73 C  4.43165D+11  4.74672D-04  2.95352D-06
                                           B  4.37867D+11  4.68998D-04  2.91821D-06
 f1 12  1/2 -  f2 14  1/2 +    52904306.37 C  1.22465D+11  1.31195D-04  8.16397D-07
                                           B  1.20964D+11  1.29587D-04  8.06392D-07
 f1 12  1/2 -  f2 15  1/2 +    52901523.49 C  6.89492D+10  7.38721D-05  4.59714D-07
                                           B  6.80534D+10  7.29124D-05  4.53742D-07
 f1 12  1/2 -  f2 16  1/2 +    52898988.44 C  4.05930D+11  4.34955D-04  2.70690D-06
                                           B  4.00819D+11  4.29478D-04  2.67282D-06
 f1 12  1/2 -  f2 17  1/2 +    52897980.32 C  6.14420D+11  6.58378D-04  4.09743D-06
                                           B  6.06573D+11  6.49969D-04  4.04510D-06
 f1 12  1/2 -  f2 18  1/2 +    52895867.15 C  3.77157D+11  4.04173D-04  2.51548D-06
                                           B  3.72498D+11  3.99179D-04  2.48440D-06
 f1 12  1/2 -  f2 19  1/2 +    52894261.45 C  4.30492D+10  4.61356D-05  2.87146D-07
                                           B  4.25470D+10  4.55973D-05  2.83796D-07
 f1 12  1/2 -  f2 20  1/2 +    52892820.46 C  3.18310D+10  3.41149D-05  2.12336D-07
                                           B  3.14708D+10  3.37288D-05  2.09933D-07
 f1 12  1/2 -  f2 21  1/2 +    52889893.86 C  6.96400D+11  7.46451D-04  4.64627D-06
                                           B  6.87732D+11  7.37159D-04  4.58843D-06
 f1 12  1/2 -  f2 22  1/2 +    52887448.09 C  1.73355D+11  1.85831D-04  1.15676D-06
                                           B  1.71172D+11  1.83491D-04  1.14219D-06
 f1 12  1/2 -  f2 23  1/2 +    52885654.74 C  3.20883D+11  3.44000D-04  2.14139D-06
                                           B  3.16744D+11  3.39563D-04  2.11377D-06
 f1 12  1/2 -  f2 24  1/2 +    52884276.56 C  6.55144D+11  7.02379D-04  4.37241D-06
                                           B  6.46871D+11  6.93509D-04  4.31719D-06
 f1 12  1/2 -  f2 25  1/2 +    52883614.09 C  3.27897D+11  3.51547D-04  2.18845D-06
                                           B  3.23731D+11  3.47080D-04  2.16065D-06
 f1 12  1/2 -  f2 26  1/2 +    52881441.11 C  2.09364D+11  2.24483D-04  1.39751D-06
                                           B  2.06612D+11  2.21532D-04  1.37914D-06
 f1 12  1/2 -  f2 27  1/2 +    52880485.77 C  1.19068D+11  1.27671D-04  7.94825D-07
                                           B  1.17499D+11  1.25989D-04  7.84356D-07
 f1 12  1/2 -  f2 28  1/2 +    52879793.73 C  7.24252D+11  7.76601D-04  4.83486D-06
                                           B  7.14850D+11  7.66519D-04  4.77209D-06
 f1 12  1/2 -  f2 29  1/2 +    52875719.49 C  7.86904D+09  8.43912D-06  5.25432D-08
                                           B  7.75130D+09  8.31285D-06  5.17570D-08
 f1 12  1/2 -  f2 30  1/2 +    52874847.21 C  6.66088D+10  7.14366D-05  4.44782D-07
                                           B  6.57306D+10  7.04949D-05  4.38918D-07
 f1 12  1/2 -  f2 31  1/2 +    52871935.62 C  4.76899D+09  5.11521D-06  3.18503D-08
                                           B  4.70697D+09  5.04869D-06  3.14361D-08
 f1 12  1/2 -  f2 32  1/2 +    52869121.32 C  7.21993D+10  7.74491D-05  4.82270D-07
                                           B  7.12120D+10  7.63900D-05  4.75675D-07
 f1 12  1/2 -  f2 33  1/2 +    52867911.41 C  1.56072D+08  1.67429D-07  1.04259D-09
                                           B  1.55043D+08  1.66324D-07  1.03571D-09
 f1 12  1/2 -  f2 34  1/2 +    52864009.99 C  8.10790D+11  8.69914D-04  5.41741D-06
                                           B  7.99737D+11  8.58054D-04  5.34355D-06
 f1 12  1/2 -  f2 35  1/2 +    52863993.22 C  7.01985D+11  7.53175D-04  4.69041D-06
                                           B  6.92062D+11  7.42528D-04  4.62411D-06
 f1 12  1/2 -  f2 36  1/2 +    52862246.98 C  1.12296D+10  1.20493D-05  7.50400D-08
                                           B  1.10782D+10  1.18868D-05  7.40278D-08
 f1 12  1/2 -  f2 37  1/2 +    52857185.25 C  2.16661D+10  2.32520D-05  1.44821D-07
                                           B  2.14042D+10  2.29709D-05  1.43071D-07
 f1 12  1/2 -  f2 38  1/2 +    52852670.35 C  3.73735D+11  4.01160D-04  2.49877D-06
                                           B  3.68468D+11  3.95507D-04  2.46356D-06
 f1 12  1/2 -  f2 39  1/2 +    52852113.80 C  7.84478D+10  8.42061D-05  5.24514D-07
                                           B  7.73284D+10  8.30046D-05  5.17029D-07
 f1 12  1/2 -  f2 40  1/2 +    52846347.91 C  1.51939D+11  1.63127D-04  1.01622D-06
                                           B  1.49724D+11  1.60750D-04  1.00141D-06
 f1 12  1/2 -  f2 41  1/2 +    52846069.24 C  2.94934D+11  3.16655D-04  1.97265D-06
                                           B  2.90628D+11  3.12032D-04  1.94385D-06
 f1 12  1/2 -  f2 42  1/2 +    52842298.32 C  2.04153D+11  2.19220D-04  1.36576D-06
                                           B  2.01162D+11  2.16008D-04  1.34575D-06
 f1 12  1/2 -  f2 43  1/2 +    52835579.76 C  5.23202D+11  5.61958D-04  3.50149D-06
                                           B  5.15571D+11  5.53762D-04  3.45042D-06
 f1 12  1/2 -  f2 44  1/2 +    52833930.32 C  2.82995D+10  3.03977D-05  1.89410D-07
                                           B  2.78868D+10  2.99544D-05  1.86648D-07
 f1 12  1/2 -  f2 45  1/2 +    52833501.84 C  9.11338D+09  9.78923D-06  6.09979D-08
                                           B  8.98256D+09  9.64871D-06  6.01223D-08
 f1 12  1/2 -  f2 46  1/2 +    52831031.21 C  4.45275D+10  4.78341D-05  2.98074D-07
                                           B  4.38614D+10  4.71185D-05  2.93615D-07
 f1 12  1/2 -  f2 47  1/2 +    52828995.30 C  1.52463D+11  1.63798D-04  1.02073D-06
                                           B  1.50200D+11  1.61366D-04  1.00558D-06
 f1 12  1/2 -  f2 48  1/2 +    52826265.46 C  3.98038D+08  4.27674D-07  2.66525D-09
                                           B  3.91410D+08  4.20552D-07  2.62087D-09
 f1 12  1/2 -  f2 49  1/2 +    52821214.47 C  2.21789D+10  2.38348D-05  1.48552D-07
                                           B  2.18208D+10  2.34499D-05  1.46153D-07
 f1 12  1/2 -  f2 50  1/2 +    52819206.97 C  2.98916D+10  3.21257D-05  2.00234D-07
                                           B  2.94160D+10  3.16146D-05  1.97048D-07
 f1 12  1/2 -  f2 51  1/2 +    52818896.44 C  2.05380D+11  2.20733D-04  1.37580D-06
                                           B  2.02357D+11  2.17484D-04  1.35554D-06
 f1 12  1/2 -  f2 52  1/2 +    52816111.32 C  1.28316D+11  1.37923D-04  8.59697D-07
                                           B  1.26364D+11  1.35825D-04  8.46620D-07
 f1 12  1/2 -  f2 53  1/2 +    52816009.35 C  1.39074D+11  1.49487D-04  9.31779D-07
                                           B  1.36911D+11  1.47162D-04  9.17286D-07
 f1 12  1/2 -  f2 54  1/2 +    52813738.05 C  3.61174D+10  3.88249D-05  2.42013D-07
                                           B  3.55705D+10  3.82370D-05  2.38348D-07
 f1 12  1/2 -  f2 55  1/2 +    52810197.50 C  2.33612D+11  2.51158D-04  1.56569D-06
                                           B  2.29911D+11  2.47179D-04  1.54088D-06
 f1 12  1/2 -  f2 56  1/2 +    52807734.64 C  1.34184D+11  1.44276D-04  8.99440D-07
                                           B  1.32129D+11  1.42066D-04  8.85664D-07
 f1 12  1/2 -  f2 57  1/2 +    52804927.46 C  1.14856D+11  1.23507D-04  7.70002D-07
                                           B  1.13032D+11  1.21546D-04  7.57775D-07
 f1 12  1/2 -  f2 58  1/2 +    52803212.14 C  4.34105D+11  4.66833D-04  2.91056D-06
                                           B  4.27022D+11  4.59216D-04  2.86307D-06
 f1 12  1/2 -  f2 59  1/2 +    52801578.09 C  5.66343D+09  6.09079D-06  3.79754D-08
                                           B  5.56865D+09  5.98885D-06  3.73398D-08
 f1 12  1/2 -  f2 60  1/2 +    52798692.74 C  3.10149D+11  3.33589D-04  2.08000D-06
                                           B  3.05124D+11  3.28185D-04  2.04631D-06
 f1 12  1/2 -  f2 61  1/2 +    52796592.13 C  2.82511D+11  3.03887D-04  1.89488D-06
                                           B  2.77838D+11  2.98859D-04  1.86353D-06
 f1 12  1/2 -  f2 62  1/2 +    52795369.87 C  1.28066D+11  1.37763D-04  8.59036D-07
                                           B  1.26073D+11  1.35618D-04  8.45664D-07
 f1 12  1/2 -  f2 63  1/2 +    52793612.95 C  1.39116D+10  1.49658D-05  9.33244D-08
                                           B  1.36629D+10  1.46983D-05  9.16560D-08
 f1 12  1/2 -  f2 64  1/2 +    52792146.61 C  5.81751D+09  6.25873D-06  3.90294D-08
                                           B  5.72256D+09  6.15658D-06  3.83925D-08
 f1 12  1/2 -  f2 65  1/2 +    52790421.12 C  1.06608D+11  1.14701D-04  7.15299D-07
                                           B  1.04993D+11  1.12964D-04  7.04467D-07
 f1 12  1/2 -  f2 66  1/2 +    52786154.94 C  1.20867D+11  1.30064D-04  8.11169D-07
                                           B  1.18876D+11  1.27921D-04  7.97806D-07
 f1 12  1/2 -  f2 67  1/2 +    52786067.08 C  1.58637D+11  1.70707D-04  1.06465D-06
                                           B  1.56019D+11  1.67890D-04  1.04708D-06
 f1 12  1/2 -  f2 68  1/2 +    52784019.04 C  6.24265D+10  6.71818D-05  4.19010D-07
                                           B  6.13323D+10  6.60043D-05  4.11666D-07
 f1 12  1/2 -  f2 69  1/2 +    52780092.70 C  4.13002D+09  4.44528D-06  2.77271D-08
                                           B  4.05472D+09  4.36423D-06  2.72216D-08
 f1 12  1/2 -  f2 70  1/2 +    52777819.40 C  3.41674D+09  3.67787D-06  2.29414D-08
                                           B  3.36081D+09  3.61766D-06  2.25659D-08
 f1 12  1/2 -  f2 71  1/2 +    52775630.04 C  9.22221D+10  9.92787D-05  6.19296D-07
                                           B  9.07253D+10  9.76674D-05  6.09244D-07
 f1 12  1/2 -  f2 72  1/2 +    52775458.69 C  5.99901D+10  6.45808D-05  4.02853D-07
                                           B  5.89906D+10  6.35049D-05  3.96142D-07
 f1 12  1/2 -  f2 73  1/2 +    52772079.52 C  8.42684D+09  9.07286D-06  5.65999D-08
                                           B  8.29131D+09  8.92694D-06  5.56896D-08
 f1 12  1/2 -  f2 74  1/2 +    52770283.82 C  1.89387D+10  2.03919D-05  1.27217D-07
                                           B  1.85988D+10  2.00260D-05  1.24934D-07
 f1 12  1/2 -  f2 75  1/2 +    52767688.97 C  1.42404D+11  1.53346D-04  9.56709D-07
                                           B  1.40074D+11  1.50837D-04  9.41057D-07
 f1 12  1/2 -  f2 76  1/2 +    52765793.95 C  1.48494D+11  1.59916D-04  9.97736D-07
                                           B  1.45951D+11  1.57177D-04  9.80646D-07
 f1 12  1/2 -  f2 77  1/2 +    52763522.80 C  7.56074D+10  8.14300D-05  5.08073D-07
                                           B  7.43067D+10  8.00292D-05  4.99333D-07
 f1 12  1/2 -  f2 78  1/2 +    52762315.74 C  5.88698D+10  6.34064D-05  3.95626D-07
                                           B  5.78157D+10  6.22710D-05  3.88541D-07
 f1 12  1/2 -  f2 79  1/2 +    52760104.04 C  3.31522D+09  3.57099D-06  2.22822D-08
                                           B  3.25419D+09  3.50526D-06  2.18721D-08
 f1 12  1/2 -  f2 80  1/2 +    52756960.50 C  5.98051D+10  6.44268D-05  4.02034D-07
                                           B  5.87583D+10  6.32991D-05  3.94997D-07
 f1 12  1/2 -  f2 81  1/2 +    52754799.49 C  5.10929D+08  5.50458D-07  3.43509D-09
                                           B  5.03208D+08  5.42140D-07  3.38318D-09
 f1 12  1/2 -  f2 82  1/2 +    52751054.06 C  5.16691D+11  5.56745D-04  3.47457D-06
                                           B  5.07677D+11  5.47033D-04  3.41395D-06
 f1 12  1/2 -  f2 83  1/2 +    52748575.54 C  3.65509D+07  3.93880D-08  2.45827D-10
                                           B  3.54217D+07  3.81712D-08  2.38233D-10
 f1 12  1/2 -  f2 84  1/2 +    52746888.00 C  1.34749D+09  1.45218D-06  9.06357D-09
                                           B  1.32298D+09  1.42576D-06  8.89869D-09
 f1 12  1/2 -  f2 85  1/2 +    52741583.10 C  1.60239D+11  1.72723D-04  1.07813D-06
                                           B  1.57291D+11  1.69546D-04  1.05830D-06
 f1 12  1/2 -  f2 86  1/2 +    52739504.23 C  7.99282D+11  8.61620D-04  5.37843D-06
                                           B  7.84832D+11  8.46043D-04  5.28119D-06
 f1 12  1/2 -  f2 87  1/2 +    52736602.13 C  4.23825D+10  4.56931D-05  2.85242D-07
                                           B  4.15753D+10  4.48228D-05  2.79810D-07
 f1 12  1/2 -  f2 88  1/2 +    52734634.30 C  2.11313D+11  2.27835D-04  1.42233D-06
                                           B  2.07482D+11  2.23705D-04  1.39655D-06
 f1 13  1/2 -  f2  1  1/2 +    52965882.79 C  1.33800D+11  1.43005D-04  8.88852D-07
                                           B  1.32426D+11  1.41537D-04  8.79728D-07
 f1 13  1/2 -  f2  2  1/2 +    52958462.22 C  4.36594D+10  4.66761D-05  2.90158D-07
                                           B  4.32117D+10  4.61975D-05  2.87183D-07
 f1 13  1/2 -  f2  3  1/2 +    52950236.21 C  3.25371D+11  3.47961D-04  2.16341D-06
                                           B  3.21972D+11  3.44326D-04  2.14081D-06
 f1 13  1/2 -  f2  4  1/2 +    52947212.63 C  1.89188D+10  2.02346D-05  1.25814D-07
                                           B  1.87304D+10  2.00332D-05  1.24561D-07
 f1 13  1/2 -  f2  5  1/2 +    52944856.17 C  7.21372D+10  7.71612D-05  4.79790D-07
                                           B  7.13577D+10  7.63275D-05  4.74605D-07
 f1 13  1/2 -  f2  6  1/2 +    52937012.56 C  4.88545D+11  5.22725D-04  3.25079D-06
                                           B  4.83224D+11  5.17032D-04  3.21539D-06
 f1 13  1/2 -  f2  7  1/2 +    52934055.02 C  1.56400D+11  1.67361D-04  1.04086D-06
                                           B  1.54677D+11  1.65518D-04  1.02940D-06
 f1 13  1/2 -  f2  8  1/2 +    52930624.79 C  8.41670D+11  9.00774D-04  5.60253D-06
                                           B  8.32491D+11  8.90950D-04  5.54143D-06
 f1 13  1/2 -  f2  9  1/2 +    52925958.73 C  8.76760D+10  9.38493D-05  5.83765D-07
                                           B  8.65818D+10  9.26781D-05  5.76479D-07
 f1 13  1/2 -  f2 10  1/2 +    52923455.00 C  1.65242D+10  1.76894D-05  1.10037D-07
                                           B  1.63504D+10  1.75033D-05  1.08880D-07
 f1 13  1/2 -  f2 11  1/2 +    52918190.98 C  1.43240D+11  1.53371D-04  9.54141D-07
                                           B  1.41590D+11  1.51604D-04  9.43151D-07
 f1 13  1/2 -  f2 12  1/2 +    52912931.93 C  4.17740D+09  4.47374D-06  2.78345D-08
                                           B  4.13225D+09  4.42538D-06  2.75337D-08
 f1 13  1/2 -  f2 13  1/2 +    52911009.23 C  5.67478D+08  6.07777D-07  3.78159D-09
                                           B  5.62773D+08  6.02738D-07  3.75023D-09
 f1 13  1/2 -  f2 14  1/2 +    52906329.88 C  1.75103D+11  1.87571D-04  1.16717D-06
                                           B  1.72927D+11  1.85240D-04  1.15266D-06
 f1 13  1/2 -  f2 15  1/2 +    52903547.00 C  3.33389D+10  3.57165D-05  2.22259D-07
                                           B  3.30182D+10  3.53730D-05  2.20122D-07
 f1 13  1/2 -  f2 16  1/2 +    52901011.95 C  1.90335D+11  2.03929D-04  1.26908D-06
                                           B  1.87969D+11  2.01394D-04  1.25331D-06
 f1 13  1/2 -  f2 17  1/2 +    52900003.83 C  1.63153D+11  1.74812D-04  1.08790D-06
                                           B  1.61099D+11  1.72612D-04  1.07421D-06
 f1 13  1/2 -  f2 18  1/2 +    52897890.66 C  3.50957D+11  3.76067D-04  2.34047D-06
                                           B  3.46537D+11  3.71331D-04  2.31099D-06
 f1 13  1/2 -  f2 19  1/2 +    52896284.95 C  2.96269D+08  3.17485D-07  1.97594D-09
                                           B  2.89337D+08  3.10057D-07  1.92971D-09
 f1 13  1/2 -  f2 20  1/2 +    52894843.97 C  3.29373D+11  3.52979D-04  2.19690D-06
                                           B  3.25268D+11  3.48580D-04  2.16952D-06
 f1 13  1/2 -  f2 21  1/2 +    52891917.37 C  3.99216D+10  4.27876D-05  2.66320D-07
                                           B  3.94115D+10  4.22408D-05  2.62917D-07
 f1 13  1/2 -  f2 22  1/2 +    52889471.59 C  5.49455D+08  5.88954D-07  3.66596D-09
                                           B  5.44100D+08  5.83214D-07  3.63023D-09
 f1 13  1/2 -  f2 23  1/2 +    52887678.24 C  2.32386D+11  2.49109D-04  1.55064D-06
                                           B  2.29452D+11  2.45964D-04  1.53106D-06
 f1 13  1/2 -  f2 24  1/2 +    52886300.07 C  6.22721D+09  6.67567D-06  4.15554D-08
                                           B  6.18293D+09  6.62820D-06  4.12599D-08
 f1 13  1/2 -  f2 25  1/2 +    52885637.60 C  6.95446D+11  7.45549D-04  4.64102D-06
                                           B  6.86805D+11  7.36285D-04  4.58336D-06
 f1 13  1/2 -  f2 26  1/2 +    52883464.61 C  5.85072D+10  6.27274D-05  3.90493D-07
                                           B  5.77330D+10  6.18973D-05  3.85325D-07
 f1 13  1/2 -  f2 27  1/2 +    52882509.28 C  3.72634D+11  3.99527D-04  2.48719D-06
                                           B  3.67891D+11  3.94442D-04  2.45554D-06
 f1 13  1/2 -  f2 28  1/2 +    52881817.24 C  8.35066D+11  8.95356D-04  5.57398D-06
                                           B  8.24493D+11  8.84020D-04  5.50340D-06
 f1 13  1/2 -  f2 29  1/2 +    52877742.99 C  3.24353D+10  3.47824D-05  2.16552D-07
                                           B  3.19600D+10  3.42728D-05  2.13379D-07
 f1 13  1/2 -  f2 30  1/2 +    52876870.71 C  1.26652D+09  1.35821D-06  8.45626D-09
                                           B  1.24427D+09  1.33435D-06  8.30768D-09
 f1 13  1/2 -  f2 31  1/2 +    52873959.13 C  2.77175D+10  2.97274D-05  1.85093D-07
                                           B  2.73780D+10  2.93633D-05  1.82827D-07
 f1 13  1/2 -  f2 32  1/2 +    52871144.83 C  9.97625D+11  1.07008D-03  6.66307D-06
                                           B  9.84378D+11  1.05587D-03  6.57459D-06
 f1 13  1/2 -  f2 33  1/2 +    52869934.92 C  1.54334D+10  1.65551D-05  1.03086D-07
                                           B  1.51834D+10  1.62869D-05  1.01416D-07
 f1 13  1/2 -  f2 34  1/2 +    52866033.50 C  1.06431D+11  1.14184D-04  7.11055D-07
                                           B  1.05021D+11  1.12671D-04  7.01634D-07
 f1 13  1/2 -  f2 35  1/2 +    52866016.72 C  6.36757D+11  6.83138D-04  4.25410D-06
                                           B  6.28123D+11  6.73875D-04  4.19641D-06
 f1 13  1/2 -  f2 36  1/2 +    52864270.49 C  2.29018D+12  2.45716D-03  1.53020D-05
                                           B  2.25943D+12  2.42417D-03  1.50965D-05
 f1 13  1/2 -  f2 37  1/2 +    52859208.76 C  1.15692D+11  1.24151D-04  7.73221D-07
                                           B  1.14051D+11  1.22390D-04  7.62257D-07
 f1 13  1/2 -  f2 38  1/2 +    52854693.86 C  7.22326D+09  7.75272D-06  4.82887D-08
                                           B  7.13285D+09  7.65567D-06  4.76843D-08
 f1 13  1/2 -  f2 39  1/2 +    52854137.31 C  9.87214D+09  1.05960D-05  6.59991D-08
                                           B  9.72542D+09  1.04385D-05  6.50182D-08
 f1 13  1/2 -  f2 40  1/2 +    52848371.41 C  2.41839D+11  2.59628D-04  1.61732D-06
                                           B  2.38310D+11  2.55839D-04  1.59371D-06
 f1 13  1/2 -  f2 41  1/2 +    52848092.75 C  9.56891D+11  1.02729D-03  6.39938D-06
                                           B  9.43436D+11  1.01284D-03  6.30939D-06
 f1 13  1/2 -  f2 42  1/2 +    52844321.82 C  7.98440D+09  8.57301D-06  5.34085D-08
                                           B  7.85360D+09  8.43256D-06  5.25336D-08
 f1 13  1/2 -  f2 43  1/2 +    52837603.27 C  4.26645D+11  4.58214D-04  2.85497D-06
                                           B  4.20542D+11  4.51659D-04  2.81412D-06
 f1 13  1/2 -  f2 44  1/2 +    52835953.83 C  1.24108D+11  1.33299D-04  8.30565D-07
                                           B  1.22253D+11  1.31307D-04  8.18152D-07
 f1 13  1/2 -  f2 45  1/2 +    52835525.34 C  2.26364D+10  2.43132D-05  1.51493D-07
                                           B  2.23382D+10  2.39930D-05  1.49497D-07
 f1 13  1/2 -  f2 46  1/2 +    52833054.72 C  4.06138D+11  4.36265D-04  2.71844D-06
                                           B  4.00351D+11  4.30049D-04  2.67971D-06
 f1 13  1/2 -  f2 47  1/2 +    52831018.81 C  3.00353D+10  3.22658D-05  2.01061D-07
                                           B  2.95691D+10  3.17649D-05  1.97941D-07
 f1 13  1/2 -  f2 48  1/2 +    52828288.96 C  1.41002D+11  1.51488D-04  9.44034D-07
                                           B  1.38940D+11  1.49273D-04  9.30229D-07
 f1 13  1/2 -  f2 49  1/2 +    52823237.98 C  3.40293D+10  3.65671D-05  2.27898D-07
                                           B  3.35013D+10  3.59998D-05  2.24363D-07
 f1 13  1/2 -  f2 50  1/2 +    52821230.47 C  1.32667D+11  1.42572D-04  8.88588D-07
                                           B  1.30704D+11  1.40463D-04  8.75443D-07
 f1 13  1/2 -  f2 51  1/2 +    52820919.95 C  2.86786D+11  3.08201D-04  1.92089D-06
                                           B  2.82632D+11  3.03737D-04  1.89307D-06
 f1 13  1/2 -  f2 52  1/2 +    52818134.83 C  8.14074D+11  8.74955D-04  5.45354D-06
                                           B  8.01789D+11  8.61751D-04  5.37124D-06
 f1 13  1/2 -  f2 53  1/2 +    52818032.86 C  2.30597D+09  2.47844D-06  1.54480D-08
                                           B  2.27121D+09  2.44108D-06  1.52151D-08
 f1 13  1/2 -  f2 54  1/2 +    52815761.56 C  2.63905D+11  2.83667D-04  1.76816D-06
                                           B  2.59926D+11  2.79390D-04  1.74150D-06
 f1 13  1/2 -  f2 55  1/2 +    52812221.01 C  3.79732D+11  4.08222D-04  2.54470D-06
                                           B  3.73843D+11  4.01891D-04  2.50524D-06
 f1 13  1/2 -  f2 56  1/2 +    52809758.15 C  3.68407D+10  3.96084D-05  2.46916D-07
                                           B  3.61820D+10  3.89003D-05  2.42501D-07
 f1 13  1/2 -  f2 57  1/2 +    52806950.97 C  2.49287D+11  2.68043D-04  1.67105D-06
                                           B  2.45397D+11  2.63861D-04  1.64498D-06
 f1 13  1/2 -  f2 58  1/2 +    52805235.64 C  7.42479D+10  7.98395D-05  4.97756D-07
                                           B  7.31021D+10  7.86074D-05  4.90074D-07
 f1 13  1/2 -  f2 59  1/2 +    52803601.60 C  4.08729D+08  4.39538D-07  2.74036D-09
                                           B  3.98073D+08  4.28078D-07  2.66892D-09
 f1 13  1/2 -  f2 60  1/2 +    52800716.25 C  1.20065D+12  1.29129D-03  8.05116D-06
                                           B  1.18150D+12  1.27070D-03  7.92281D-06
 f1 13  1/2 -  f2 61  1/2 +    52798615.64 C  3.70109D+11  3.98081D-04  2.48213D-06
                                           B  3.64036D+11  3.91550D-04  2.44141D-06
 f1 13  1/2 -  f2 62  1/2 +    52797393.38 C  2.56776D+11  2.76196D-04  1.72219D-06
                                           B  2.52604D+11  2.71709D-04  1.69421D-06
 f1 13  1/2 -  f2 63  1/2 +    52795636.46 C  2.39214D+10  2.57322D-05  1.60456D-07
                                           B  2.35149D+10  2.52950D-05  1.57729D-07
 f1 13  1/2 -  f2 64  1/2 +    52794170.12 C  1.81949D+11  1.95733D-04  1.22055D-06
                                           B  1.78960D+11  1.92518D-04  1.20050D-06
 f1 13  1/2 -  f2 65  1/2 +    52792444.62 C  3.96051D+11  4.26085D-04  2.65705D-06
                                           B  3.89644D+11  4.19191D-04  2.61406D-06
 f1 13  1/2 -  f2 66  1/2 +    52788178.44 C  4.65837D+11  5.01244D-04  3.12599D-06
                                           B  4.58254D+11  4.93084D-04  3.07511D-06
 f1 13  1/2 -  f2 67  1/2 +    52788090.59 C  7.18383D+10  7.72987D-05  4.82072D-07
                                           B  7.06744D+10  7.60462D-05  4.74261D-07
 f1 13  1/2 -  f2 68  1/2 +    52786042.55 C  8.76655D+10  9.43362D-05  5.88349D-07
                                           B  8.62020D+10  9.27613D-05  5.78527D-07
 f1 13  1/2 -  f2 69  1/2 +    52782116.20 C  1.04458D+11  1.12423D-04  7.01203D-07
                                           B  1.02703D+11  1.10534D-04  6.89422D-07
 f1 13  1/2 -  f2 70  1/2 +    52779842.91 C  3.86673D+10  4.16194D-05  2.59599D-07
                                           B  3.80381D+10  4.09421D-05  2.55375D-07
 f1 13  1/2 -  f2 71  1/2 +    52777653.55 C  4.05415D+10  4.36402D-05  2.72215D-07
                                           B  3.98797D+10  4.29278D-05  2.67772D-07
 f1 13  1/2 -  f2 72  1/2 +    52777482.20 C  9.54777D+10  1.02776D-04  6.41091D-07
                                           B  9.38527D+10  1.01027D-04  6.30179D-07
 f1 13  1/2 -  f2 73  1/2 +    52774103.03 C  1.55036D+11  1.66908D-04  1.04119D-06
                                           B  1.52475D+11  1.64151D-04  1.02400D-06
 f1 13  1/2 -  f2 74  1/2 +    52772307.32 C  5.44655D+10  5.86404D-05  3.65819D-07
                                           B  5.36043D+10  5.77132D-05  3.60035D-07
 f1 13  1/2 -  f2 75  1/2 +    52769712.48 C  3.47645D+11  3.74330D-04  2.33531D-06
                                           B  3.41602D+11  3.67823D-04  2.29472D-06
 f1 13  1/2 -  f2 76  1/2 +    52767817.46 C  5.51397D+09  5.93764D-06  3.70442D-08
                                           B  5.40361D+09  5.81881D-06  3.63028D-08
 f1 13  1/2 -  f2 77  1/2 +    52765546.31 C  3.98849D+09  4.29531D-06  2.67991D-08
                                           B  3.92492D+09  4.22685D-06  2.63720D-08
 f1 13  1/2 -  f2 78  1/2 +    52764339.25 C  2.69790D+10  2.90558D-05  1.81288D-07
                                           B  2.64871D+10  2.85260D-05  1.77982D-07
 f1 13  1/2 -  f2 79  1/2 +    52762127.54 C  1.19801D+10  1.29033D-05  8.05110D-08
                                           B  1.17738D+10  1.26812D-05  7.91251D-08
 f1 13  1/2 -  f2 80  1/2 +    52758984.01 C  5.08932D+10  5.48219D-05  3.42085D-07
                                           B  4.99902D+10  5.38493D-05  3.36015D-07
 f1 13  1/2 -  f2 81  1/2 +    52756823.00 C  6.66598D+10  7.18116D-05  4.48117D-07
                                           B  6.55217D+10  7.05855D-05  4.40466D-07
 f1 13  1/2 -  f2 82  1/2 +    52753077.57 C  1.77301D+10  1.91031D-05  1.19215D-07
                                           B  1.74190D+10  1.87679D-05  1.17124D-07
 f1 13  1/2 -  f2 83  1/2 +    52750599.05 C  1.69035D+09  1.82141D-06  1.13673D-08
                                           B  1.65775D+09  1.78629D-06  1.11481D-08
 f1 13  1/2 -  f2 84  1/2 +    52748911.51 C  4.18686D+07  4.51179D-08  2.81586D-10
                                           B  4.11112D+07  4.43017D-08  2.76492D-10
 f1 13  1/2 -  f2 85  1/2 +    52743606.60 C  3.73119D+09  4.02157D-06  2.51016D-08
                                           B  3.67230D+09  3.95810D-06  2.47054D-08
 f1 13  1/2 -  f2 86  1/2 +    52741527.74 C  1.45734D+07  1.57088D-08  9.80539D-11
                                           B  1.48873D+07  1.60472D-08  1.00166D-10
 f1 13  1/2 -  f2 87  1/2 +    52738625.64 C  2.71528D+09  2.92715D-06  1.82723D-08
                                           B  2.67422D+09  2.88289D-06  1.79959D-08
 f1 13  1/2 -  f2 88  1/2 +    52736657.81 C  5.46456D+10  5.89139D-05  3.67774D-07
                                           B  5.36462D+10  5.78364D-05  3.61047D-07
 f1 14  1/2 -  f2  1  1/2 +    52972616.87 C  7.91910D+10  8.46176D-05  5.25878D-07
                                           B  7.84114D+10  8.37846D-05  5.20701D-07
 f1 14  1/2 -  f2  2  1/2 +    52965196.30 C  4.18471D+11  4.47272D-04  2.78008D-06
                                           B  4.14400D+11  4.42921D-04  2.75303D-06
 f1 14  1/2 -  f2  3  1/2 +    52956970.28 C  3.43900D+10  3.67683D-05  2.28574D-07
                                           B  3.40529D+10  3.64079D-05  2.26333D-07
 f1 14  1/2 -  f2  4  1/2 +    52953946.70 C  9.38530D+09  1.00355D-05  6.23902D-08
                                           B  9.29286D+09  9.93666D-06  6.17757D-08
 f1 14  1/2 -  f2  5  1/2 +    52951590.24 C  1.22228D+10  1.30707D-05  8.12635D-08
                                           B  1.21070D+10  1.29469D-05  8.04937D-08
 f1 14  1/2 -  f2  6  1/2 +    52943746.63 C  1.60904D+10  1.72118D-05  1.07025D-07
                                           B  1.59187D+10  1.70281D-05  1.05883D-07
 f1 14  1/2 -  f2  7  1/2 +    52940789.10 C  2.19018D+11  2.34308D-04  1.45704D-06
                                           B  2.16631D+11  2.31754D-04  1.44116D-06
 f1 14  1/2 -  f2  8  1/2 +    52937358.87 C  5.74135D+11  6.14296D-04  3.82024D-06
                                           B  5.68099D+11  6.07837D-04  3.78008D-06
 f1 14  1/2 -  f2  9  1/2 +    52932692.80 C  6.27058D+10  6.71039D-05  4.17349D-07
                                           B  6.19166D+10  6.62593D-05  4.12096D-07
 f1 14  1/2 -  f2 10  1/2 +    52930189.07 C  6.66042D+09  7.12824D-06  4.43358D-08
                                           B  6.59355D+09  7.05668D-06  4.38907D-08
 f1 14  1/2 -  f2 11  1/2 +    52924925.06 C  2.34875D+11  2.51422D-04  1.56393D-06
                                           B  2.32182D+11  2.48539D-04  1.54600D-06
 f1 14  1/2 -  f2 12  1/2 +    52919666.00 C  3.25991D+11  3.49027D-04  2.17129D-06
                                           B  3.22242D+11  3.45013D-04  2.14632D-06
 f1 14  1/2 -  f2 13  1/2 +    52917743.31 C  8.84827D+09  9.47422D-06  5.89411D-08
                                           B  8.71459D+09  9.33108D-06  5.80505D-08
 f1 14  1/2 -  f2 14  1/2 +    52913063.96 C  1.49561D+12  1.60170D-03  9.96536D-06
                                           B  1.47806D+12  1.58290D-03  9.84840D-06
 f1 14  1/2 -  f2 15  1/2 +    52910281.07 C  5.50539D+09  5.89652D-06  3.66886D-08
                                           B  5.41758D+09  5.80247D-06  3.61034D-08
 f1 14  1/2 -  f2 16  1/2 +    52907746.03 C  8.39341D+10  8.99058D-05  5.59428D-07
                                           B  8.28915D+10  8.87890D-05  5.52478D-07
 f1 14  1/2 -  f2 17  1/2 +    52906737.91 C  1.37704D+10  1.47507D-05  9.17860D-08
                                           B  1.35741D+10  1.45404D-05  9.04777D-08
 f1 14  1/2 -  f2 18  1/2 +    52904624.73 C  1.14240D+12  1.22382D-03  7.61552D-06
                                           B  1.12863D+12  1.20907D-03  7.52374D-06
 f1 14  1/2 -  f2 19  1/2 +    52903019.03 C  1.30469D+11  1.39777D-04  8.69822D-07
                                           B  1.28897D+11  1.38093D-04  8.59341D-07
 f1 14  1/2 -  f2 20  1/2 +    52901578.04 C  2.33838D+09  2.50534D-06  1.55910D-08
                                           B  2.30125D+09  2.46555D-06  1.53434D-08
 f1 14  1/2 -  f2 21  1/2 +    52898651.45 C  4.41305D+10  4.72865D-05  2.94285D-07
                                           B  4.35854D+10  4.67025D-05  2.90650D-07
 f1 14  1/2 -  f2 22  1/2 +    52896205.67 C  1.65248D+11  1.77082D-04  1.10211D-06
                                           B  1.63119D+11  1.74800D-04  1.08791D-06
 f1 14  1/2 -  f2 23  1/2 +    52894412.32 C  1.16345D+10  1.24686D-05  7.76037D-08
                                           B  1.14981D+10  1.23223D-05  7.66936D-08
 f1 14  1/2 -  f2 24  1/2 +    52893034.14 C  8.52980D+08  9.14176D-07  5.68993D-09
                                           B  8.47638D+08  9.08450D-07  5.65429D-09
 f1 14  1/2 -  f2 25  1/2 +    52892371.67 C  1.79874D+11  1.92783D-04  1.19992D-06
                                           B  1.77661D+11  1.90412D-04  1.18516D-06
 f1 14  1/2 -  f2 26  1/2 +    52890198.69 C  4.06235D+09  4.35426D-06  2.71029D-08
                                           B  4.01413D+09  4.30258D-06  2.67811D-08
 f1 14  1/2 -  f2 27  1/2 +    52889243.35 C  3.67256D+08  3.93660D-07  2.45036D-09
                                           B  3.63600D+08  3.89742D-07  2.42597D-09
 f1 14  1/2 -  f2 28  1/2 +    52888551.31 C  1.31044D+12  1.40469D-03  8.74368D-06
                                           B  1.29393D+12  1.38699D-03  8.63353D-06
 f1 14  1/2 -  f2 29  1/2 +    52884477.07 C  1.06991D+12  1.14704D-03  7.14046D-06
                                           B  1.05615D+12  1.13229D-03  7.04862D-06
 f1 14  1/2 -  f2 30  1/2 +    52883604.79 C  1.49334D+09  1.60105D-06  9.96691D-09
                                           B  1.48032D+09  1.58709D-06  9.87999D-09
 f1 14  1/2 -  f2 31  1/2 +    52880693.21 C  3.68284D+11  3.94891D-04  2.45841D-06
                                           B  3.63477D+11  3.89736D-04  2.42633D-06
 f1 14  1/2 -  f2 32  1/2 +    52877878.91 C  5.84315D+09  6.26595D-06  3.90111D-08
                                           B  5.76034D+09  6.17714D-06  3.84582D-08
 f1 14  1/2 -  f2 33  1/2 +    52876668.99 C  1.17044D+12  1.25519D-03  7.81484D-06
                                           B  1.15508D+12  1.23872D-03  7.71230D-06
 f1 14  1/2 -  f2 34  1/2 +    52872767.57 C  1.18462D+09  1.27058D-06  7.91126D-09
                                           B  1.17202D+09  1.25707D-06  7.82716D-09
 f1 14  1/2 -  f2 35  1/2 +    52872750.80 C  7.32818D+09  7.85995D-06  4.89399D-08
                                           B  7.24203D+09  7.76756D-06  4.83647D-08
 f1 14  1/2 -  f2 36  1/2 +    52871004.57 C  7.65294D+11  8.20883D-04  5.11139D-06
                                           B  7.55243D+11  8.10101D-04  5.04426D-06
 f1 14  1/2 -  f2 37  1/2 +    52865942.83 C  2.06652D+10  2.21705D-05  1.38062D-07
                                           B  2.04092D+10  2.18958D-05  1.36352D-07
 f1 14  1/2 -  f2 38  1/2 +    52861427.94 C  1.93751D+09  2.07899D-06  1.29476D-08
                                           B  1.92346D+09  2.06392D-06  1.28537D-08
 f1 14  1/2 -  f2 39  1/2 +    52860871.38 C  9.27275D+10  9.95011D-05  6.19682D-07
                                           B  9.14377D+10  9.81171D-05  6.11063D-07
 f1 14  1/2 -  f2 40  1/2 +    52855105.49 C  3.40831D+10  3.65808D-05  2.27846D-07
                                           B  3.36071D+10  3.60699D-05  2.24664D-07
 f1 14  1/2 -  f2 41  1/2 +    52854826.82 C  1.22525D+08  1.31505D-07  8.19093D-10
                                           B  1.21889D+08  1.30822D-07  8.14842D-10
 f1 14  1/2 -  f2 42  1/2 +    52851055.90 C  6.31388D+11  6.77761D-04  4.22181D-06
                                           B  6.22622D+11  6.68351D-04  4.16319D-06
 f1 14  1/2 -  f2 43  1/2 +    52844337.34 C  2.11597D+11  2.27196D-04  1.41539D-06
                                           B  2.08495D+11  2.23865D-04  1.39464D-06
 f1 14  1/2 -  f2 44  1/2 +    52842687.90 C  4.36578D+11  4.68792D-04  2.92059D-06
                                           B  4.30182D+11  4.61924D-04  2.87780D-06
 f1 14  1/2 -  f2 45  1/2 +    52842259.42 C  1.06625D+11  1.14494D-04  7.13310D-07
                                           B  1.05096D+11  1.12853D-04  7.03083D-07
 f1 14  1/2 -  f2 46  1/2 +    52839788.80 C  1.13015D+10  1.21368D-05  7.56166D-08
                                           B  1.11370D+10  1.19601D-05  7.45160D-08
 f1 14  1/2 -  f2 47  1/2 +    52837752.88 C  1.85480D+11  1.99203D-04  1.24116D-06
                                           B  1.82736D+11  1.96256D-04  1.22280D-06
 f1 14  1/2 -  f2 48  1/2 +    52835023.04 C  5.10182D+11  5.47986D-04  3.41447D-06
                                           B  5.02653D+11  5.39899D-04  3.36408D-06
 f1 14  1/2 -  f2 49  1/2 +    52829972.06 C  4.25896D+10  4.57542D-05  2.85119D-07
                                           B  4.19146D+10  4.50290D-05  2.80600D-07
 f1 14  1/2 -  f2 50  1/2 +    52827964.55 C  2.79030D+11  2.99785D-04  1.86819D-06
                                           B  2.74807D+11  2.95249D-04  1.83992D-06
 f1 14  1/2 -  f2 51  1/2 +    52827654.03 C  3.00248D+11  3.22586D-04  2.01030D-06
                                           B  2.95790D+11  3.17796D-04  1.98044D-06
 f1 14  1/2 -  f2 52  1/2 +    52824868.90 C  9.75786D+10  1.04849D-04  6.53435D-07
                                           B  9.61159D+10  1.03278D-04  6.43640D-07
 f1 14  1/2 -  f2 53  1/2 +    52824766.94 C  1.72985D+09  1.85875D-06  1.15840D-08
                                           B  1.70358D+09  1.83053D-06  1.14081D-08
 f1 14  1/2 -  f2 54  1/2 +    52822495.64 C  1.49059D+10  1.60180D-05  9.98310D-08
                                           B  1.46900D+10  1.57860D-05  9.83851D-08
 f1 14  1/2 -  f2 55  1/2 +    52818955.09 C  3.00255D+11  3.22700D-04  2.01133D-06
                                           B  2.95643D+11  3.17743D-04  1.98044D-06
 f1 14  1/2 -  f2 56  1/2 +    52816492.23 C  2.77327D+10  2.98086D-05  1.85801D-07
                                           B  2.72554D+10  2.92956D-05  1.82603D-07
 f1 14  1/2 -  f2 57  1/2 +    52813685.05 C  4.41887D+10  4.75014D-05  2.96098D-07
                                           B  4.34425D+10  4.66992D-05  2.91098D-07
 f1 14  1/2 -  f2 58  1/2 +    52811969.72 C  4.37684D+10  4.70526D-05  2.93310D-07
                                           B  4.30898D+10  4.63231D-05  2.88762D-07
 f1 14  1/2 -  f2 59  1/2 +    52810335.68 C  8.90345D+10  9.57212D-05  5.96712D-07
                                           B  8.76364D+10  9.42182D-05  5.87342D-07
 f1 14  1/2 -  f2 60  1/2 +    52807450.33 C  9.31396D+09  1.00146D-05  6.24327D-08
                                           B  9.15632D+09  9.84506D-06  6.13760D-08
 f1 14  1/2 -  f2 61  1/2 +    52805349.72 C  4.81629D+08  5.17898D-07  3.22881D-09
                                           B  4.73103D+08  5.08730D-07  3.17165D-09
 f1 14  1/2 -  f2 62  1/2 +    52804127.46 C  2.02650D+11  2.17920D-04  1.35864D-06
                                           B  1.99381D+11  2.14406D-04  1.33673D-06
 f1 14  1/2 -  f2 63  1/2 +    52802370.53 C  1.17625D+12  1.26497D-03  7.88680D-06
                                           B  1.15739D+12  1.24468D-03  7.76034D-06
 f1 14  1/2 -  f2 64  1/2 +    52800904.19 C  2.33294D+11  2.50905D-04  1.56438D-06
                                           B  2.29542D+11  2.46869D-04  1.53922D-06
 f1 14  1/2 -  f2 65  1/2 +    52799178.70 C  1.07197D+10  1.15297D-05  7.18894D-08
                                           B  1.05327D+10  1.13285D-05  7.06352D-08
 f1 14  1/2 -  f2 66  1/2 +    52794912.52 C  1.79391D+10  1.92977D-05  1.20334D-07
                                           B  1.76463D+10  1.89827D-05  1.18370D-07
 f1 14  1/2 -  f2 67  1/2 +    52794824.67 C  3.55534D+09  3.82461D-06  2.38490D-08
                                           B  3.50199D+09  3.76721D-06  2.34911D-08
 f1 14  1/2 -  f2 68  1/2 +    52792776.63 C  1.90332D+11  2.04762D-04  1.27688D-06
                                           B  1.87286D+11  2.01485D-04  1.25645D-06
 f1 14  1/2 -  f2 69  1/2 +    52788850.28 C  4.20746D+10  4.52714D-05  2.82330D-07
                                           B  4.14262D+10  4.45736D-05  2.77979D-07
 f1 14  1/2 -  f2 70  1/2 +    52786576.98 C  4.44262D+10  4.78057D-05  2.98148D-07
                                           B  4.37333D+10  4.70602D-05  2.93498D-07
 f1 14  1/2 -  f2 71  1/2 +    52784387.63 C  5.78209D+10  6.22245D-05  3.88089D-07
                                           B  5.69059D+10  6.12398D-05  3.81948D-07
 f1 14  1/2 -  f2 72  1/2 +    52784216.28 C  2.57651D+11  2.77275D-04  1.72935D-06
                                           B  2.53309D+11  2.72602D-04  1.70020D-06
 f1 14  1/2 -  f2 73  1/2 +    52780837.10 C  1.56062D+11  1.67970D-04  1.04769D-06
                                           B  1.53434D+11  1.65141D-04  1.03004D-06
 f1 14  1/2 -  f2 74  1/2 +    52779041.40 C  5.38133D+10  5.79235D-05  3.61301D-07
                                           B  5.29030D+10  5.69436D-05  3.55189D-07
 f1 14  1/2 -  f2 75  1/2 +    52776446.56 C  4.77906D+10  5.14458D-05  3.20912D-07
                                           B  4.69941D+10  5.05884D-05  3.15563D-07
 f1 14  1/2 -  f2 76  1/2 +    52774551.54 C  8.01752D+10  8.63135D-05  5.38431D-07
                                           B  7.88269D+10  8.48620D-05  5.29376D-07
 f1 14  1/2 -  f2 77  1/2 +    52772280.39 C  3.59666D+10  3.87235D-05  2.41571D-07
                                           B  3.53427D+10  3.80519D-05  2.37381D-07
 f1 14  1/2 -  f2 78  1/2 +    52771073.33 C  2.08416D+08  2.24402D-07  1.39993D-09
                                           B  2.06357D+08  2.22185D-07  1.38610D-09
 f1 14  1/2 -  f2 79  1/2 +    52768861.62 C  1.87460D+11  2.01856D-04  1.25933D-06
                                           B  1.84199D+11  1.98344D-04  1.23742D-06
 f1 14  1/2 -  f2 80  1/2 +    52765718.08 C  1.91190D+10  2.05896D-05  1.28461D-07
                                           B  1.87628D+10  2.02061D-05  1.26068D-07
 f1 14  1/2 -  f2 81  1/2 +    52763557.07 C  4.62821D+09  4.98463D-06  3.11010D-08
                                           B  4.55564D+09  4.90647D-06  3.06133D-08
 f1 14  1/2 -  f2 82  1/2 +    52759811.64 C  5.21740D+11  5.61999D-04  3.50677D-06
                                           B  5.12647D+11  5.52204D-04  3.44566D-06
 f1 14  1/2 -  f2 83  1/2 +    52757333.13 C  2.44200D+09  2.63067D-06  1.64157D-08
                                           B  2.40113D+09  2.58665D-06  1.61410D-08
 f1 14  1/2 -  f2 84  1/2 +    52755645.59 C  1.36662D+09  1.47230D-06  9.18762D-09
                                           B  1.34067D+09  1.44435D-06  9.01319D-09
 f1 14  1/2 -  f2 85  1/2 +    52750340.68 C  5.07381D+10  5.46728D-05  3.41210D-07
                                           B  4.98404D+10  5.37055D-05  3.35173D-07
 f1 14  1/2 -  f2 86  1/2 +    52748261.81 C  5.29464D+10  5.70569D-05  3.56103D-07
                                           B  5.20115D+10  5.60494D-05  3.49815D-07
 f1 14  1/2 -  f2 87  1/2 +    52745359.72 C  1.32468D+12  1.42768D-03  8.91088D-06
                                           B  1.30072D+12  1.40186D-03  8.74975D-06
 f1 14  1/2 -  f2 88  1/2 +    52743391.89 C  1.22853D+10  1.32415D-05  8.26503D-08
                                           B  1.20501D+10  1.29880D-05  8.10683D-08
 f1 15  1/2 -  f2  1  1/2 +    52975442.70 C  2.45234D+11  2.62011D-04  1.62825D-06
                                           B  2.42884D+11  2.59500D-04  1.61264D-06
 f1 15  1/2 -  f2  2  1/2 +    52968022.13 C  3.90653D+10  4.17495D-05  2.59486D-07
                                           B  3.86878D+10  4.13461D-05  2.56978D-07
 f1 15  1/2 -  f2  3  1/2 +    52959796.12 C  2.72204D+11  2.90998D-04  1.80892D-06
                                           B  2.69482D+11  2.88088D-04  1.79083D-06
 f1 15  1/2 -  f2  4  1/2 +    52956772.54 C  7.67420D+09  8.20498D-06  5.10072D-08
                                           B  7.60168D+09  8.12745D-06  5.05252D-08
 f1 15  1/2 -  f2  5  1/2 +    52954416.08 C  3.24524D+11  3.47000D-04  2.15726D-06
                                           B  3.21224D+11  3.43472D-04  2.13533D-06
 f1 15  1/2 -  f2  6  1/2 +    52946572.47 C  5.98124D+11  6.39740D-04  3.97778D-06
                                           B  5.91742D+11  6.32914D-04  3.93534D-06
 f1 15  1/2 -  f2  7  1/2 +    52943614.93 C  1.05970D+11  1.13356D-04  7.04864D-07
                                           B  1.04826D+11  1.12132D-04  6.97253D-07
 f1 15  1/2 -  f2  8  1/2 +    52940184.70 C  1.14580D+11  1.22581D-04  7.62280D-07
                                           B  1.13436D+11  1.21358D-04  7.54670D-07
 f1 15  1/2 -  f2  9  1/2 +    52935518.64 C  8.38668D+07  8.97395D-08  5.58100D-10
                                           B  8.18515D+07  8.75830D-08  5.44689D-10
 f1 15  1/2 -  f2 10  1/2 +    52933014.90 C  1.77982D+10  1.90463D-05  1.18457D-07
                                           B  1.76019D+10  1.88362D-05  1.17150D-07
 f1 15  1/2 -  f2 11  1/2 +    52927750.89 C  7.57390D+11  8.10664D-04  5.04235D-06
                                           B  7.48824D+11  8.01495D-04  4.98532D-06
 f1 15  1/2 -  f2 12  1/2 +    52922491.84 C  5.22542D+09  5.59408D-06  3.47987D-08
                                           B  5.17051D+09  5.53530D-06  3.44331D-08
 f1 15  1/2 -  f2 13  1/2 +    52920569.14 C  3.81525D+10  4.08472D-05  2.54105D-07
                                           B  3.76717D+10  4.03324D-05  2.50903D-07
 f1 15  1/2 -  f2 14  1/2 +    52915889.79 C  1.96281D+10  2.10181D-05  1.30762D-07
                                           B  1.93720D+10  2.07439D-05  1.29057D-07
 f1 15  1/2 -  f2 15  1/2 +    52913106.91 C  1.52763D+11  1.63598D-04  1.01787D-06
                                           B  1.50910D+11  1.61614D-04  1.00552D-06
 f1 15  1/2 -  f2 16  1/2 +    52910571.86 C  8.48204D+10  9.08454D-05  5.65244D-07
                                           B  8.37873D+10  8.97389D-05  5.58360D-07
 f1 15  1/2 -  f2 17  1/2 +    52909563.74 C  4.11531D+10  4.40780D-05  2.74261D-07
                                           B  4.06694D+10  4.35599D-05  2.71037D-07
 f1 15  1/2 -  f2 18  1/2 +    52907450.57 C  5.76585D+11  6.17614D-04  3.84305D-06
                                           B  5.69660D+11  6.10196D-04  3.79689D-06
 f1 15  1/2 -  f2 19  1/2 +    52905844.86 C  8.42030D+11  9.02003D-04  5.61281D-06
                                           B  8.31994D+11  8.91252D-04  5.54591D-06
 f1 15  1/2 -  f2 20  1/2 +    52904403.88 C  3.11451D+10  3.33652D-05  2.07624D-07
                                           B  3.07379D+10  3.29290D-05  2.04910D-07
 f1 15  1/2 -  f2 21  1/2 +    52901477.28 C  8.84915D+08  9.48099D-07  5.90013D-09
                                           B  8.80201D+08  9.43048D-07  5.86870D-09
 f1 15  1/2 -  f2 22  1/2 +    52899031.50 C  7.62401D+10  8.16912D-05  5.08397D-07
                                           B  7.53385D+10  8.07252D-05  5.02386D-07
 f1 15  1/2 -  f2 23  1/2 +    52897238.15 C  7.22129D+11  7.73814D-04  4.81592D-06
                                           B  7.13089D+11  7.64126D-04  4.75563D-06
 f1 15  1/2 -  f2 24  1/2 +    52895859.98 C  2.71962D+11  2.91443D-04  1.81387D-06
                                           B  2.68570D+11  2.87807D-04  1.79125D-06
 f1 15  1/2 -  f2 25  1/2 +    52895197.50 C  7.87260D+11  8.43672D-04  5.25089D-06
                                           B  7.77546D+11  8.33261D-04  5.18610D-06
 f1 15  1/2 -  f2 26  1/2 +    52893024.52 C  8.44393D+11  9.04973D-04  5.63265D-06
                                           B  8.33765D+11  8.93582D-04  5.56175D-06
 f1 15  1/2 -  f2 27  1/2 +    52892069.19 C  8.58420D+11  9.20040D-04  5.72653D-06
                                           B  8.47596D+11  9.08438D-04  5.65432D-06
 f1 15  1/2 -  f2 28  1/2 +    52891377.15 C  3.56647D+10  3.82258D-05  2.37929D-07
                                           B  3.52155D+10  3.77444D-05  2.34933D-07
 f1 15  1/2 -  f2 29  1/2 +    52887302.90 C  5.27861D+10  5.65854D-05  3.52232D-07
                                           B  5.20133D+10  5.57570D-05  3.47075D-07
 f1 15  1/2 -  f2 30  1/2 +    52886430.62 C  1.15947D+11  1.24297D-04  7.73733D-07
                                           B  1.14471D+11  1.22715D-04  7.63884D-07
 f1 15  1/2 -  f2 31  1/2 +    52883519.04 C  2.21011D+11  2.36952D-04  1.47508D-06
                                           B  2.18036D+11  2.33763D-04  1.45523D-06
 f1 15  1/2 -  f2 32  1/2 +    52880704.74 C  2.02938D+11  2.17599D-04  1.35467D-06
                                           B  2.00419D+11  2.14898D-04  1.33786D-06
 f1 15  1/2 -  f2 33  1/2 +    52879494.83 C  1.50065D+07  1.60914D-08  1.00180D-10
                                           B  1.44123D+07  1.54542D-08  9.62134D-11
 f1 15  1/2 -  f2 34  1/2 +    52875593.41 C  2.34924D+11  2.51944D-04  1.56864D-06
                                           B  2.31762D+11  2.48554D-04  1.54754D-06
 f1 15  1/2 -  f2 35  1/2 +    52875576.63 C  2.58182D+11  2.76888D-04  1.72395D-06
                                           B  2.54704D+11  2.73157D-04  1.70072D-06
 f1 15  1/2 -  f2 36  1/2 +    52873830.40 C  2.55442D+11  2.73967D-04  1.70582D-06
                                           B  2.51872D+11  2.70139D-04  1.68198D-06
 f1 15  1/2 -  f2 37  1/2 +    52868768.67 C  6.03332D+11  6.47211D-04  4.03016D-06
                                           B  5.95306D+11  6.38601D-04  3.97655D-06
 f1 15  1/2 -  f2 38  1/2 +    52864253.77 C  2.78961D+10  2.99300D-05  1.86389D-07
                                           B  2.74916D+10  2.94960D-05  1.83686D-07
 f1 15  1/2 -  f2 39  1/2 +    52863697.22 C  1.77310D+11  1.90242D-04  1.18475D-06
                                           B  1.74865D+11  1.87618D-04  1.16840D-06
 f1 15  1/2 -  f2 40  1/2 +    52857931.32 C  4.04262D+10  4.33840D-05  2.70206D-07
                                           B  3.98381D+10  4.27529D-05  2.66276D-07
 f1 15  1/2 -  f2 41  1/2 +    52857652.66 C  9.07194D+10  9.73582D-05  6.06373D-07
                                           B  8.93779D+10  9.59185D-05  5.97406D-07
 f1 15  1/2 -  f2 42  1/2 +    52853881.73 C  2.97372D+10  3.19179D-05  1.98808D-07
                                           B  2.93202D+10  3.14703D-05  1.96020D-07
 f1 15  1/2 -  f2 43  1/2 +    52847163.18 C  9.34376D+10  1.00315D-04  6.24914D-07
                                           B  9.21169D+10  9.88971D-05  6.16080D-07
 f1 15  1/2 -  f2 44  1/2 +    52845513.74 C  4.20631D+11  4.51620D-04  2.81346D-06
                                           B  4.14633D+11  4.45180D-04  2.77334D-06
 f1 15  1/2 -  f2 45  1/2 +    52845085.25 C  1.89911D+11  2.03906D-04  1.27028D-06
                                           B  1.87172D+11  2.00965D-04  1.25196D-06
 f1 15  1/2 -  f2 46  1/2 +    52842614.63 C  5.08868D+10  5.46417D-05  3.40420D-07
                                           B  5.01957D+10  5.38996D-05  3.35797D-07
 f1 15  1/2 -  f2 47  1/2 +    52840578.72 C  3.77471D+10  4.05356D-05  2.52548D-07
                                           B  3.72116D+10  3.99605D-05  2.48965D-07
 f1 15  1/2 -  f2 48  1/2 +    52837848.87 C  6.76804D+11  7.26876D-04  4.52888D-06
                                           B  6.66993D+11  7.16339D-04  4.46323D-06
 f1 15  1/2 -  f2 49  1/2 +    52832797.89 C  1.50039D+11  1.61170D-04  1.00428D-06
                                           B  1.47774D+11  1.58737D-04  9.89123D-07
 f1 15  1/2 -  f2 50  1/2 +    52830790.38 C  2.88662D+11  3.10101D-04  1.93237D-06
                                           B  2.84331D+11  3.05448D-04  1.90338D-06
 f1 15  1/2 -  f2 51  1/2 +    52830479.86 C  1.78956D+11  1.92250D-04  1.19800D-06
                                           B  1.76308D+11  1.89404D-04  1.18027D-06
 f1 15  1/2 -  f2 52  1/2 +    52827694.74 C  1.52105D+11  1.63421D-04  1.01841D-06
                                           B  1.49821D+11  1.60967D-04  1.00311D-06
 f1 15  1/2 -  f2 53  1/2 +    52827592.77 C  3.41495D+11  3.66902D-04  2.28647D-06
                                           B  3.36426D+11  3.61456D-04  2.25253D-06
 f1 15  1/2 -  f2 54  1/2 +    52825321.47 C  7.30490D+08  7.84906D-07  4.89160D-09
                                           B  7.28083D+08  7.82320D-07  4.87549D-09
 f1 15  1/2 -  f2 55  1/2 +    52821780.92 C  2.03464D+08  2.18650D-07  1.36274D-09
                                           B  1.99820D+08  2.14734D-07  1.33833D-09
 f1 15  1/2 -  f2 56  1/2 +    52819318.06 C  1.82837D+11  1.96501D-04  1.22475D-06
                                           B  1.79946D+11  1.93394D-04  1.20539D-06
 f1 15  1/2 -  f2 57  1/2 +    52816510.88 C  9.30790D+07  1.00046D-07  6.23600D-10
                                           B  9.17302D+07  9.85963D-08  6.14563D-10
 f1 15  1/2 -  f2 58  1/2 +    52814795.55 C  2.66129D+09  2.86068D-06  1.78315D-08
                                           B  2.62668D+09  2.82347D-06  1.75996D-08
 f1 15  1/2 -  f2 59  1/2 +    52813161.51 C  1.36675D+10  1.46924D-05  9.15852D-08
                                           B  1.34534D+10  1.44623D-05  9.01508D-08
 f1 15  1/2 -  f2 60  1/2 +    52810276.16 C  7.89549D+11  8.48848D-04  5.29160D-06
                                           B  7.77066D+11  8.35428D-04  5.20794D-06
 f1 15  1/2 -  f2 61  1/2 +    52808175.55 C  8.71178D+11  9.36682D-04  5.83938D-06
                                           B  8.57323D+11  9.21786D-04  5.74651D-06
 f1 15  1/2 -  f2 62  1/2 +    52806953.29 C  2.54881D+11  2.74058D-04  1.70855D-06
                                           B  2.50903D+11  2.69781D-04  1.68189D-06
 f1 15  1/2 -  f2 63  1/2 +    52805196.37 C  3.56943D+11  3.83825D-04  2.39294D-06
                                           B  3.51312D+11  3.77770D-04  2.35519D-06
 f1 15  1/2 -  f2 64  1/2 +    52803730.03 C  1.92328D+10  2.06824D-05  1.28947D-07
                                           B  1.89123D+10  2.03378D-05  1.26798D-07
 f1 15  1/2 -  f2 65  1/2 +    52802004.53 C  1.21874D+11  1.31068D-04  8.17189D-07
                                           B  1.19941D+11  1.28990D-04  8.04231D-07
 f1 15  1/2 -  f2 66  1/2 +    52797738.35 C  1.36566D+10  1.46892D-05  9.15922D-08
                                           B  1.34184D+10  1.44330D-05  8.99950D-08
 f1 15  1/2 -  f2 67  1/2 +    52797650.50 C  2.34795D+11  2.52550D-04  1.57474D-06
                                           B  2.31075D+11  2.48548D-04  1.54979D-06
 f1 15  1/2 -  f2 68  1/2 +    52795602.46 C  2.43047D+10  2.61446D-05  1.63027D-07
                                           B  2.39281D+10  2.57395D-05  1.60501D-07
 f1 15  1/2 -  f2 69  1/2 +    52791676.11 C  1.81749D+10  1.95537D-05  1.21938D-07
                                           B  1.78848D+10  1.92416D-05  1.19992D-07
 f1 15  1/2 -  f2 70  1/2 +    52789402.82 C  1.32497D+11  1.42560D-04  8.89053D-07
                                           B  1.30312D+11  1.40210D-04  8.74397D-07
 f1 15  1/2 -  f2 71  1/2 +    52787213.46 C  5.13976D+10  5.53061D-05  3.44921D-07
                                           B  5.05622D+10  5.44072D-05  3.39315D-07
 f1 15  1/2 -  f2 72  1/2 +    52787042.11 C  9.59913D+07  1.03292D-07  6.44189D-10
                                           B  9.51069D+07  1.02340D-07  6.38253D-10
 f1 15  1/2 -  f2 73  1/2 +    52783662.94 C  2.05994D+11  2.21689D-04  1.38268D-06
                                           B  2.02599D+11  2.18035D-04  1.35988D-06
 f1 15  1/2 -  f2 74  1/2 +    52781867.23 C  6.25207D+10  6.72887D-05  4.19694D-07
                                           B  6.15109D+10  6.62019D-05  4.12916D-07
 f1 15  1/2 -  f2 75  1/2 +    52779272.39 C  5.52597D+10  5.94798D-05  3.71006D-07
                                           B  5.43621D+10  5.85137D-05  3.64980D-07
 f1 15  1/2 -  f2 76  1/2 +    52777377.37 C  9.78499D+08  1.05330D-06  6.57023D-09
                                           B  9.65828D+08  1.03966D-06  6.48515D-09
 f1 15  1/2 -  f2 77  1/2 +    52775106.22 C  1.56446D+10  1.68420D-05  1.05061D-07
                                           B  1.53799D+10  1.65570D-05  1.03283D-07
 f1 15  1/2 -  f2 78  1/2 +    52773899.16 C  1.79005D+11  1.92714D-04  1.20218D-06
                                           B  1.75994D+11  1.89473D-04  1.18196D-06
 f1 15  1/2 -  f2 79  1/2 +    52771687.45 C  5.91714D+09  6.37085D-06  3.97440D-08
                                           B  5.80864D+09  6.25403D-06  3.90153D-08
 f1 15  1/2 -  f2 80  1/2 +    52768543.92 C  1.30572D+11  1.40600D-04  8.77175D-07
                                           B  1.28310D+11  1.38166D-04  8.61986D-07
 f1 15  1/2 -  f2 81  1/2 +    52766382.91 C  1.43424D+11  1.54453D-04  9.63637D-07
                                           B  1.40929D+11  1.51766D-04  9.46874D-07
 f1 15  1/2 -  f2 82  1/2 +    52762637.48 C  3.55532D+10  3.82925D-05  2.38925D-07
                                           B  3.49131D+10  3.76031D-05  2.34624D-07
 f1 15  1/2 -  f2 83  1/2 +    52760158.96 C  2.03679D+11  2.19392D-04  1.36896D-06
                                           B  2.00110D+11  2.15548D-04  1.34497D-06
 f1 15  1/2 -  f2 84  1/2 +    52758471.42 C  4.34311D+11  4.67847D-04  2.91936D-06
                                           B  4.26587D+11  4.59527D-04  2.86744D-06
 f1 15  1/2 -  f2 85  1/2 +    52753166.51 C  7.46590D+10  8.04402D-05  5.01996D-07
                                           B  7.33263D+10  7.90042D-05  4.93035D-07
 f1 15  1/2 -  f2 86  1/2 +    52751087.65 C  2.75408D+10  2.96757D-05  1.85202D-07
                                           B  2.70498D+10  2.91466D-05  1.81900D-07
 f1 15  1/2 -  f2 87  1/2 +    52748185.55 C  1.23266D+10  1.32836D-05  8.29054D-08
                                           B  1.20947D+10  1.30336D-05  8.13456D-08
 f1 15  1/2 -  f2 88  1/2 +    52746217.72 C  6.35774D+11  6.85185D-04  4.27654D-06
                                           B  6.24318D+11  6.72838D-04  4.19948D-06
 f1 16  1/2 -  f2  1  1/2 +    52978907.50 C  4.64576D+10  4.96294D-05  3.08398D-07
                                           B  4.60340D+10  4.91768D-05  3.05586D-07
 f1 16  1/2 -  f2  2  1/2 +    52971486.93 C  1.33651D+11  1.42815D-04  8.87581D-07
                                           B  1.32384D+11  1.41462D-04  8.79169D-07
 f1 16  1/2 -  f2  3  1/2 +    52963260.92 C  9.67891D+11  1.03458D-03  6.43081D-06
                                           B  9.58388D+11  1.02442D-03  6.36767D-06
 f1 16  1/2 -  f2  4  1/2 +    52960237.34 C  7.10774D+10  7.59836D-05  4.72330D-07
                                           B  7.03458D+10  7.52014D-05  4.67468D-07
 f1 16  1/2 -  f2  5  1/2 +    52957880.87 C  3.29616D+11  3.52399D-04  2.19068D-06
                                           B  3.26340D+11  3.48897D-04  2.16891D-06
 f1 16  1/2 -  f2  6  1/2 +    52950037.27 C  1.04679D+11  1.11947D-04  6.96022D-07
                                           B  1.03610D+11  1.10804D-04  6.88913D-07
 f1 16  1/2 -  f2  7  1/2 +    52947079.73 C  4.83249D+08  5.16862D-07  3.21372D-09
                                           B  4.74796D+08  5.07821D-07  3.15750D-09
 f1 16  1/2 -  f2  8  1/2 +    52943649.50 C  1.71221D+10  1.83155D-05  1.13888D-07
                                           B  1.69564D+10  1.81382D-05  1.12786D-07
 f1 16  1/2 -  f2  9  1/2 +    52938983.44 C  1.82388D+10  1.95133D-05  1.21348D-07
                                           B  1.80292D+10  1.92891D-05  1.19953D-07
 f1 16  1/2 -  f2 10  1/2 +    52936479.70 C  1.12742D+10  1.20632D-05  7.50210D-08
                                           B  1.11223D+10  1.19006D-05  7.40101D-08
 f1 16  1/2 -  f2 11  1/2 +    52931215.69 C  6.29948D+08  6.74168D-07  4.19307D-09
                                           B  6.20957D+08  6.64547D-07  4.13323D-09
 f1 16  1/2 -  f2 12  1/2 +    52925956.64 C  3.15961D+10  3.38208D-05  2.10374D-07
                                           B  3.12083D+10  3.34056D-05  2.07791D-07
 f1 16  1/2 -  f2 13  1/2 +    52924033.94 C  4.27240D+11  4.57356D-04  2.84496D-06
                                           B  4.22206D+11  4.51967D-04  2.81144D-06
 f1 16  1/2 -  f2 14  1/2 +    52919354.59 C  5.57026D+09  5.96395D-06  3.71018D-08
                                           B  5.51429D+09  5.90403D-06  3.67290D-08
 f1 16  1/2 -  f2 15  1/2 +    52916571.71 C  1.17612D+10  1.25937D-05  7.83500D-08
                                           B  1.16336D+10  1.24571D-05  7.75000D-08
 f1 16  1/2 -  f2 16  1/2 +    52914036.66 C  2.65812D+09  2.84656D-06  1.77103D-08
                                           B  2.64108D+09  2.82831D-06  1.75967D-08
 f1 16  1/2 -  f2 17  1/2 +    52913028.54 C  1.78061D+10  1.90692D-05  1.18644D-07
                                           B  1.75932D+10  1.88411D-05  1.17225D-07
 f1 16  1/2 -  f2 18  1/2 +    52910915.37 C  4.49217D+11  4.81120D-04  2.99353D-06
                                           B  4.43932D+11  4.75459D-04  2.95831D-06
 f1 16  1/2 -  f2 19  1/2 +    52909309.66 C  7.73787D+10  8.28791D-05  5.15690D-07
                                           B  7.65059D+10  8.19443D-05  5.09873D-07
 f1 16  1/2 -  f2 20  1/2 +    52907868.68 C  8.43792D+10  9.03821D-05  5.62390D-07
                                           B  8.33594D+10  8.92898D-05  5.55594D-07
 f1 16  1/2 -  f2 21  1/2 +    52904942.08 C  1.98197D+11  2.12321D-04  1.32121D-06
                                           B  1.95772D+11  2.09723D-04  1.30504D-06
 f1 16  1/2 -  f2 22  1/2 +    52902496.30 C  4.82919D+10  5.17381D-05  3.21966D-07
                                           B  4.77438D+10  5.11507D-05  3.18311D-07
 f1 16  1/2 -  f2 23  1/2 +    52900702.95 C  3.51781D+10  3.76910D-05  2.34559D-07
                                           B  3.47563D+10  3.72390D-05  2.31746D-07
 f1 16  1/2 -  f2 24  1/2 +    52899324.78 C  1.02057D+11  1.09353D-04  6.80542D-07
                                           B  1.00789D+11  1.07994D-04  6.72086D-07
 f1 16  1/2 -  f2 25  1/2 +    52898662.30 C  2.49030D+11  2.66839D-04  1.66066D-06
                                           B  2.45964D+11  2.63554D-04  1.64022D-06
 f1 16  1/2 -  f2 26  1/2 +    52896489.32 C  5.01870D+11  5.37806D-04  3.34714D-06
                                           B  4.95683D+11  5.31176D-04  3.30588D-06
 f1 16  1/2 -  f2 27  1/2 +    52895533.99 C  4.89802D+10  5.24893D-05  3.26684D-07
                                           B  4.84105D+10  5.18787D-05  3.22883D-07
 f1 16  1/2 -  f2 28  1/2 +    52894841.95 C  9.44930D+11  1.01265D-03  6.30264D-06
                                           B  9.33328D+11  1.00022D-03  6.22526D-06
 f1 16  1/2 -  f2 29  1/2 +    52890767.70 C  7.93327D+10  8.50316D-05  5.29268D-07
                                           B  7.83228D+10  8.39491D-05  5.22531D-07
 f1 16  1/2 -  f2 30  1/2 +    52889895.42 C  4.56644D+09  4.89463D-06  3.04665D-08
                                           B  4.50963D+09  4.83374D-06  3.00875D-08
 f1 16  1/2 -  f2 31  1/2 +    52886983.84 C  8.62982D+11  9.25107D-04  5.75863D-06
                                           B  8.52077D+11  9.13416D-04  5.68585D-06
 f1 16  1/2 -  f2 32  1/2 +    52884169.54 C  8.96899D+09  9.61568D-06  5.98590D-08
                                           B  8.85979D+09  9.49860D-06  5.91302D-08
 f1 16  1/2 -  f2 33  1/2 +    52882959.63 C  2.22927D+11  2.39012D-04  1.48792D-06
                                           B  2.20111D+11  2.35993D-04  1.46912D-06
 f1 16  1/2 -  f2 34  1/2 +    52879058.21 C  1.77219D+12  1.90034D-03  1.18310D-05
                                           B  1.74904D+12  1.87551D-03  1.16765D-05
 f1 16  1/2 -  f2 35  1/2 +    52879041.43 C  8.61020D+09  9.23281D-06  5.74812D-08
                                           B  8.49628D+09  9.11065D-06  5.67207D-08
 f1 16  1/2 -  f2 36  1/2 +    52877295.20 C  6.35737D+10  6.81752D-05  4.24456D-07
                                           B  6.27213D+10  6.72611D-05  4.18765D-07
 f1 16  1/2 -  f2 37  1/2 +    52872233.47 C  4.75618D+10  5.10142D-05  3.17643D-07
                                           B  4.69584D+10  5.03669D-05  3.13612D-07
 f1 16  1/2 -  f2 38  1/2 +    52867718.57 C  7.71411D+08  8.27547D-07  5.15321D-09
                                           B  7.50937D+08  8.05583D-07  5.01643D-09
 f1 16  1/2 -  f2 39  1/2 +    52867162.02 C  1.07441D+11  1.15262D-04  7.17752D-07
                                           B  1.05952D+11  1.13665D-04  7.07808D-07
 f1 16  1/2 -  f2 40  1/2 +    52861396.12 C  7.17868D+11  7.70292D-04  4.79725D-06
                                           B  7.08140D+11  7.59854D-04  4.73224D-06
 f1 16  1/2 -  f2 41  1/2 +    52861117.46 C  6.93714D+11  7.44382D-04  4.63591D-06
                                           B  6.84352D+11  7.34336D-04  4.57335D-06
 f1 16  1/2 -  f2 42  1/2 +    52857346.53 C  3.61363D+10  3.87811D-05  2.41541D-07
                                           B  3.56870D+10  3.82990D-05  2.38538D-07
 f1 16  1/2 -  f2 43  1/2 +    52850627.98 C  8.92855D+10  9.58448D-05  5.97027D-07
                                           B  8.79872D+10  9.44511D-05  5.88346D-07
 f1 16  1/2 -  f2 44  1/2 +    52848978.54 C  1.07923D+12  1.15858D-03  7.21717D-06
                                           B  1.06437D+12  1.14263D-03  7.11778D-06
 f1 16  1/2 -  f2 45  1/2 +    52848550.05 C  3.32776D+10  3.57251D-05  2.22544D-07
                                           B  3.28177D+10  3.52314D-05  2.19469D-07
 f1 16  1/2 -  f2 46  1/2 +    52846079.43 C  5.59693D+10  6.00914D-05  3.74347D-07
                                           B  5.51947D+10  5.92597D-05  3.69167D-07
 f1 16  1/2 -  f2 47  1/2 +    52844043.51 C  2.79030D+10  2.99603D-05  1.86649D-07
                                           B  2.75306D+10  2.95604D-05  1.84158D-07
 f1 16  1/2 -  f2 48  1/2 +    52841313.67 C  3.97813D+11  4.27189D-04  2.66147D-06
                                           B  3.92024D+11  4.20972D-04  2.62274D-06
 f1 16  1/2 -  f2 49  1/2 +    52836262.69 C  5.03409D+08  5.40685D-07  3.36890D-09
                                           B  4.95221D+08  5.31891D-07  3.31410D-09
 f1 16  1/2 -  f2 50  1/2 +    52834255.18 C  1.35833D+11  1.45902D-04  9.09121D-07
                                           B  1.33727D+11  1.43640D-04  8.95024D-07
 f1 16  1/2 -  f2 51  1/2 +    52833944.66 C  6.73679D+11  7.23627D-04  4.50897D-06
                                           B  6.64064D+11  7.13299D-04  4.44461D-06
 f1 16  1/2 -  f2 52  1/2 +    52831159.54 C  1.37750D+12  1.47978D-03  9.22112D-06
                                           B  1.35725D+12  1.45803D-03  9.08558D-06
 f1 16  1/2 -  f2 53  1/2 +    52831057.57 C  1.89429D+10  2.03496D-05  1.26807D-07
                                           B  1.86894D+10  2.00773D-05  1.25110D-07
 f1 16  1/2 -  f2 54  1/2 +    52828786.27 C  1.16316D+11  1.24965D-04  7.78740D-07
                                           B  1.14638D+11  1.23161D-04  7.67500D-07
 f1 16  1/2 -  f2 55  1/2 +    52825245.72 C  3.98573D+10  4.28265D-05  2.66899D-07
                                           B  3.93244D+10  4.22539D-05  2.63330D-07
 f1 16  1/2 -  f2 56  1/2 +    52822782.86 C  1.38279D+11  1.48594D-04  9.26097D-07
                                           B  1.36169D+11  1.46327D-04  9.11965D-07
 f1 16  1/2 -  f2 57  1/2 +    52819975.68 C  4.66197D+10  5.01026D-05  3.12275D-07
                                           B  4.58951D+10  4.93239D-05  3.07422D-07
 f1 16  1/2 -  f2 58  1/2 +    52818260.35 C  5.10176D+09  5.48327D-06  3.41768D-08
                                           B  5.02612D+09  5.40198D-06  3.36701D-08
 f1 16  1/2 -  f2 59  1/2 +    52816626.31 C  1.05979D+11  1.13911D-04  7.10020D-07
                                           B  1.04323D+11  1.12131D-04  6.98925D-07
 f1 16  1/2 -  f2 60  1/2 +    52813740.96 C  4.37901D+11  4.70728D-04  2.93426D-06
                                           B  4.31216D+11  4.63542D-04  2.88947D-06
 f1 16  1/2 -  f2 61  1/2 +    52811640.35 C  8.95196D+10  9.62380D-05  5.99919D-07
                                           B  8.81393D+10  9.47541D-05  5.90669D-07
 f1 16  1/2 -  f2 62  1/2 +    52810418.09 C  2.16292D+10  2.32535D-05  1.44959D-07
                                           B  2.12931D+10  2.28922D-05  1.42706D-07
 f1 16  1/2 -  f2 63  1/2 +    52808661.17 C  2.11485D+11  2.27383D-04  1.41752D-06
                                           B  2.08179D+11  2.23828D-04  1.39536D-06
 f1 16  1/2 -  f2 64  1/2 +    52807194.83 C  2.20262D+10  2.36832D-05  1.47647D-07
                                           B  2.16896D+10  2.33213D-05  1.45390D-07
 f1 16  1/2 -  f2 65  1/2 +    52805469.33 C  2.31973D+10  2.49441D-05  1.55512D-07
                                           B  2.27903D+10  2.45064D-05  1.52783D-07
 f1 16  1/2 -  f2 66  1/2 +    52801203.15 C  3.68595D+09  3.96415D-06  2.47162D-08
                                           B  3.64377D+09  3.91878D-06  2.44333D-08
 f1 16  1/2 -  f2 67  1/2 +    52801115.30 C  2.78519D+11  2.99541D-04  1.86762D-06
                                           B  2.74253D+11  2.94953D-04  1.83901D-06
 f1 16  1/2 -  f2 68  1/2 +    52799067.26 C  7.33434D+10  7.88853D-05  4.91865D-07
                                           B  7.22255D+10  7.76829D-05  4.84368D-07
 f1 16  1/2 -  f2 69  1/2 +    52795140.91 C  2.27421D+10  2.44642D-05  1.52550D-07
                                           B  2.23844D+10  2.40794D-05  1.50150D-07
 f1 16  1/2 -  f2 70  1/2 +    52792867.62 C  1.11357D+11  1.19799D-04  7.47056D-07
                                           B  1.09426D+11  1.17722D-04  7.34104D-07
 f1 16  1/2 -  f2 71  1/2 +    52790678.26 C  3.85291D+10  4.14536D-05  2.58512D-07
                                           B  3.78806D+10  4.07559D-05  2.54161D-07
 f1 16  1/2 -  f2 72  1/2 +    52790506.91 C  2.00400D+08  2.15612D-07  1.34460D-09
                                           B  1.97656D+08  2.12660D-07  1.32619D-09
 f1 16  1/2 -  f2 73  1/2 +    52787127.74 C  1.18645D+11  1.27668D-04  7.96211D-07
                                           B  1.16718D+11  1.25595D-04  7.83282D-07
 f1 16  1/2 -  f2 74  1/2 +    52785332.03 C  6.00164D+07  6.45849D-08  4.02804D-10
                                           B  5.84616D+07  6.29118D-08  3.92369D-10
 f1 16  1/2 -  f2 75  1/2 +    52782737.19 C  1.99890D+10  2.15127D-05  1.34177D-07
                                           B  1.96668D+10  2.11659D-05  1.32014D-07
 f1 16  1/2 -  f2 76  1/2 +    52780842.17 C  6.75914D+10  7.27489D-05  4.53759D-07
                                           B  6.64853D+10  7.15584D-05  4.46334D-07
 f1 16  1/2 -  f2 77  1/2 +    52778571.02 C  4.17144D+11  4.49013D-04  2.80077D-06
                                           B  4.10260D+11  4.41603D-04  2.75455D-06
 f1 16  1/2 -  f2 78  1/2 +    52777363.96 C  1.08508D+10  1.16803D-05  7.28588D-08
                                           B  1.06759D+10  1.14920D-05  7.16844D-08
 f1 16  1/2 -  f2 79  1/2 +    52775152.25 C  1.49225D+10  1.60646D-05  1.00211D-07
                                           B  1.46597D+10  1.57817D-05  9.84462D-08
 f1 16  1/2 -  f2 80  1/2 +    52772008.72 C  1.25000D+11  1.34584D-04  8.39583D-07
                                           B  1.22892D+11  1.32313D-04  8.25420D-07
 f1 16  1/2 -  f2 81  1/2 +    52769847.71 C  2.03254D+09  2.18855D-06  1.36536D-08
                                           B  1.98878D+09  2.14142D-06  1.33596D-08
 f1 16  1/2 -  f2 82  1/2 +    52766102.28 C  3.69380D+10  3.97787D-05  2.48183D-07
                                           B  3.63101D+10  3.91026D-05  2.43964D-07
 f1 16  1/2 -  f2 83  1/2 +    52763623.76 C  6.86978D+10  7.39880D-05  4.61639D-07
                                           B  6.75047D+10  7.27030D-05  4.53621D-07
 f1 16  1/2 -  f2 84  1/2 +    52761936.22 C  4.46786D+09  4.81223D-06  3.00262D-08
                                           B  4.39486D+09  4.73360D-06  2.95356D-08
 f1 16  1/2 -  f2 85  1/2 +    52756631.31 C  5.79953D+10  6.24779D-05  3.89875D-07
                                           B  5.69431D+10  6.13444D-05  3.82801D-07
 f1 16  1/2 -  f2 86  1/2 +    52754552.45 C  5.18642D+11  5.58773D-04  3.48699D-06
                                           B  5.09311D+11  5.48720D-04  3.42426D-06
 f1 16  1/2 -  f2 87  1/2 +    52751650.35 C  1.31298D+10  1.41473D-05  8.82904D-08
                                           B  1.28861D+10  1.38848D-05  8.66519D-08
 f1 16  1/2 -  f2 88  1/2 +    52749682.52 C  2.34913D+11  2.53137D-04  1.57984D-06
                                           B  2.30700D+11  2.48597D-04  1.55150D-06
 f1 17  1/2 -  f2  1  1/2 +    52986747.64 C  3.31967D+10  3.54526D-05  2.20271D-07
                                           B  3.28705D+10  3.51042D-05  2.18106D-07
 f1 17  1/2 -  f2  2  1/2 +    52979327.07 C  1.57804D+11  1.68574D-04  1.04752D-06
                                           B  1.56350D+11  1.67022D-04  1.03787D-06
 f1 17  1/2 -  f2  3  1/2 +    52971101.05 C  3.50589D+11  3.74634D-04  2.32833D-06
                                           B  3.47233D+11  3.71049D-04  2.30604D-06
 f1 17  1/2 -  f2  4  1/2 +    52968077.47 C  1.59342D+11  1.70290D-04  1.05840D-06
                                           B  1.57807D+11  1.68650D-04  1.04821D-06
 f1 17  1/2 -  f2  5  1/2 +    52965721.01 C  2.63922D+10  2.82081D-05  1.75329D-07
                                           B  2.61374D+10  2.79358D-05  1.73637D-07
 f1 17  1/2 -  f2  6  1/2 +    52957877.40 C  2.94835D+11  3.15214D-04  1.95952D-06
                                           B  2.91891D+11  3.12067D-04  1.93996D-06
 f1 17  1/2 -  f2  7  1/2 +    52954919.87 C  6.54154D+10  6.99447D-05  4.34835D-07
                                           B  6.47439D+10  6.92267D-05  4.30371D-07
 f1 17  1/2 -  f2  8  1/2 +    52951489.64 C  2.60718D+11  2.78807D-04  1.73341D-06
                                           B  2.58143D+11  2.76052D-04  1.71628D-06
 f1 17  1/2 -  f2  9  1/2 +    52946823.57 C  1.77752D+11  1.90117D-04  1.18211D-06
                                           B  1.75796D+11  1.88026D-04  1.16910D-06
 f1 17  1/2 -  f2 10  1/2 +    52944319.84 C  9.97093D+09  1.06656D-05  6.63194D-08
                                           B  9.85826D+09  1.05451D-05  6.55701D-08
 f1 17  1/2 -  f2 11  1/2 +    52939055.83 C  5.48921D+10  5.87280D-05  3.65212D-07
                                           B  5.43332D+10  5.81300D-05  3.61493D-07
 f1 17  1/2 -  f2 12  1/2 +    52933796.78 C  5.25468D+11  5.62300D-04  3.49712D-06
                                           B  5.19846D+11  5.56284D-04  3.45970D-06
 f1 17  1/2 -  f2 13  1/2 +    52931874.08 C  1.60540D+07  1.71806D-08  1.06855D-10
                                           B  1.66957D+07  1.78672D-08  1.11126D-10
 f1 17  1/2 -  f2 14  1/2 +    52927194.73 C  7.19872D+11  7.70522D-04  4.79272D-06
                                           B  7.11966D+11  7.62060D-04  4.74008D-06
 f1 17  1/2 -  f2 15  1/2 +    52924411.84 C  1.65556D+12  1.77223D-03  1.10240D-05
                                           B  1.63680D+12  1.75215D-03  1.08991D-05
 f1 17  1/2 -  f2 16  1/2 +    52921876.80 C  4.28817D+10  4.59081D-05  2.85581D-07
                                           B  4.24104D+10  4.54035D-05  2.82442D-07
 f1 17  1/2 -  f2 17  1/2 +    52920868.68 C  2.52039D+11  2.69837D-04  1.67861D-06
                                           B  2.49113D+11  2.66704D-04  1.65912D-06
 f1 17  1/2 -  f2 18  1/2 +    52918755.51 C  1.44222D+11  1.54419D-04  9.60653D-07
                                           B  1.42549D+11  1.52628D-04  9.49510D-07
 f1 17  1/2 -  f2 19  1/2 +    52917149.80 C  7.30228D+06  7.81904D-09  4.86444D-11
                                           B  6.86249D+06  7.34812D-09  4.57147D-11
 f1 17  1/2 -  f2 20  1/2 +    52915708.81 C  4.20341D+11  4.50112D-04  2.80034D-06
                                           B  4.15316D+11  4.44730D-04  2.76686D-06
 f1 17  1/2 -  f2 21  1/2 +    52912782.22 C  7.30234D+09  7.82039D-06  4.86568D-08
                                           B  7.20314D+09  7.71416D-06  4.79959D-08
 f1 17  1/2 -  f2 22  1/2 +    52910336.44 C  1.53615D+11  1.64529D-04  1.02371D-06
                                           B  1.51743D+11  1.62524D-04  1.01123D-06
 f1 17  1/2 -  f2 23  1/2 +    52908543.09 C  1.22813D+11  1.31547D-04  8.18523D-07
                                           B  1.21329D+11  1.29957D-04  8.08631D-07
 f1 17  1/2 -  f2 24  1/2 +    52907164.91 C  5.94109D+11  6.36392D-04  3.95991D-06
                                           B  5.87245D+11  6.29039D-04  3.91416D-06
 f1 17  1/2 -  f2 25  1/2 +    52906502.44 C  6.17205D+10  6.61148D-05  4.11401D-07
                                           B  6.10585D+10  6.54057D-05  4.06989D-07
 f1 17  1/2 -  f2 26  1/2 +    52904329.46 C  1.64652D+11  1.76389D-04  1.09763D-06
                                           B  1.62683D+11  1.74280D-04  1.08451D-06
 f1 17  1/2 -  f2 27  1/2 +    52903374.12 C  4.51575D+11  4.83783D-04  3.01053D-06
                                           B  4.45990D+11  4.77800D-04  2.97330D-06
 f1 17  1/2 -  f2 28  1/2 +    52902682.09 C  5.56765D+10  5.96492D-05  3.71195D-07
                                           B  5.49944D+10  5.89184D-05  3.66648D-07
 f1 17  1/2 -  f2 29  1/2 +    52898607.84 C  1.82358D+11  1.95399D-04  1.21606D-06
                                           B  1.80111D+11  1.92992D-04  1.20107D-06
 f1 17  1/2 -  f2 30  1/2 +    52897735.56 C  5.95717D+10  6.38343D-05  3.97276D-07
                                           B  5.89115D+10  6.31267D-05  3.92873D-07
 f1 17  1/2 -  f2 31  1/2 +    52894823.98 C  8.85185D+11  9.48627D-04  5.90416D-06
                                           B  8.74054D+11  9.36698D-04  5.82991D-06
 f1 17  1/2 -  f2 32  1/2 +    52892009.68 C  4.02747D+11  4.31658D-04  2.68674D-06
                                           B  3.97929D+11  4.26495D-04  2.65460D-06
 f1 17  1/2 -  f2 33  1/2 +    52890799.76 C  1.26768D+11  1.35875D-04  8.45735D-07
                                           B  1.25117D+11  1.34104D-04  8.34715D-07
 f1 17  1/2 -  f2 34  1/2 +    52886898.34 C  1.60086D+10  1.71611D-05  1.06825D-07
                                           B  1.57957D+10  1.69328D-05  1.05404D-07
 f1 17  1/2 -  f2 35  1/2 +    52886881.57 C  1.68827D+11  1.80982D-04  1.12658D-06
                                           B  1.66651D+11  1.78649D-04  1.11206D-06
 f1 17  1/2 -  f2 36  1/2 +    52885135.34 C  1.67903D+11  1.80003D-04  1.12052D-06
                                           B  1.65813D+11  1.77762D-04  1.10657D-06
 f1 17  1/2 -  f2 37  1/2 +    52880073.61 C  7.32299D+11  7.85221D-04  4.88850D-06
                                           B  7.23152D+11  7.75413D-04  4.82744D-06
 f1 17  1/2 -  f2 38  1/2 +    52875558.71 C  1.14511D+12  1.22807D-03  7.64618D-06
                                           B  1.13022D+12  1.21210D-03  7.54677D-06
 f1 17  1/2 -  f2 39  1/2 +    52875002.15 C  9.89199D+10  1.06089D-04  6.60535D-07
                                           B  9.75804D+10  1.04653D-04  6.51591D-07
 f1 17  1/2 -  f2 40  1/2 +    52869236.26 C  3.32887D+10  3.57091D-05  2.22357D-07
                                           B  3.28553D+10  3.52442D-05  2.19462D-07
 f1 17  1/2 -  f2 41  1/2 +    52868957.60 C  2.10997D+10  2.26341D-05  1.40941D-07
                                           B  2.08343D+10  2.23494D-05  1.39168D-07
 f1 17  1/2 -  f2 42  1/2 +    52865186.67 C  7.74782D+10  8.31243D-05  5.17647D-07
                                           B  7.64549D+10  8.20264D-05  5.10810D-07
 f1 17  1/2 -  f2 43  1/2 +    52858468.11 C  4.71474D+11  5.05960D-04  3.15121D-06
                                           B  4.64968D+11  4.98978D-04  3.10772D-06
 f1 17  1/2 -  f2 44  1/2 +    52856818.67 C  9.29833D+10  9.97908D-05  6.21534D-07
                                           B  9.16921D+10  9.84052D-05  6.12904D-07
 f1 17  1/2 -  f2 45  1/2 +    52856390.19 C  1.69085D+11  1.81467D-04  1.13025D-06
                                           B  1.66922D+11  1.79146D-04  1.11580D-06
 f1 17  1/2 -  f2 46  1/2 +    52853919.57 C  1.44373D+11  1.54960D-04  9.65203D-07
                                           B  1.42284D+11  1.52718D-04  9.51235D-07
 f1 17  1/2 -  f2 47  1/2 +    52851883.65 C  1.08585D+10  1.16557D-05  7.26025D-08
                                           B  1.06865D+10  1.14711D-05  7.14527D-08
 f1 17  1/2 -  f2 48  1/2 +    52849153.81 C  5.33451D+10  5.72672D-05  3.56733D-07
                                           B  5.25997D+10  5.64671D-05  3.51749D-07
 f1 17  1/2 -  f2 49  1/2 +    52844102.83 C  2.34591D+11  2.51887D-04  1.56923D-06
                                           B  2.31168D+11  2.48211D-04  1.54632D-06
 f1 17  1/2 -  f2 50  1/2 +    52842095.32 C  1.73810D+11  1.86640D-04  1.16278D-06
                                           B  1.71263D+11  1.83904D-04  1.14574D-06
 f1 17  1/2 -  f2 51  1/2 +    52841784.80 C  1.87796D+11  2.01660D-04  1.25637D-06
                                           B  1.85149D+11  1.98817D-04  1.23866D-06
 f1 17  1/2 -  f2 52  1/2 +    52838999.67 C  2.86411D+11  3.07587D-04  1.91641D-06
                                           B  2.82320D+11  3.03194D-04  1.88904D-06
 f1 17  1/2 -  f2 53  1/2 +    52838897.71 C  9.10354D+10  9.77666D-05  6.09133D-07
                                           B  8.97399D+10  9.63753D-05  6.00465D-07
 f1 17  1/2 -  f2 54  1/2 +    52836626.41 C  7.83372D+10  8.41367D-05  5.24235D-07
                                           B  7.72380D+10  8.29562D-05  5.16879D-07
 f1 17  1/2 -  f2 55  1/2 +    52833085.86 C  4.28289D+10  4.60058D-05  2.86670D-07
                                           B  4.22434D+10  4.53769D-05  2.82751D-07
 f1 17  1/2 -  f2 56  1/2 +    52830623.00 C  5.58736D+11  6.00237D-04  3.74035D-06
                                           B  5.50480D+11  5.91368D-04  3.68508D-06
 f1 17  1/2 -  f2 57  1/2 +    52827815.82 C  9.29971D+10  9.99153D-05  6.22651D-07
                                           B  9.15883D+10  9.84017D-05  6.13219D-07
 f1 17  1/2 -  f2 58  1/2 +    52826100.49 C  7.40607D+11  7.95754D-04  4.95913D-06
                                           B  7.29642D+11  7.83972D-04  4.88571D-06
 f1 17  1/2 -  f2 59  1/2 +    52824466.45 C  2.71235D+11  2.91450D-04  1.81637D-06
                                           B  2.67166D+11  2.87077D-04  1.78912D-06
 f1 17  1/2 -  f2 60  1/2 +    52821581.10 C  4.28216D+10  4.60180D-05  2.86809D-07
                                           B  4.21753D+10  4.53234D-05  2.82480D-07
 f1 17  1/2 -  f2 61  1/2 +    52819480.49 C  3.80936D+11  4.09404D-04  2.55172D-06
                                           B  3.75123D+11  4.03156D-04  2.51278D-06
 f1 17  1/2 -  f2 62  1/2 +    52818258.23 C  2.65807D+09  2.85684D-06  1.78064D-08
                                           B  2.62128D+09  2.81730D-06  1.75600D-08
 f1 17  1/2 -  f2 63  1/2 +    52816501.31 C  1.87896D+10  2.01960D-05  1.25884D-07
                                           B  1.85050D+10  1.98901D-05  1.23978D-07
 f1 17  1/2 -  f2 64  1/2 +    52815034.97 C  6.33727D+11  6.81200D-04  4.24613D-06
                                           B  6.24039D+11  6.70787D-04  4.18121D-06
 f1 17  1/2 -  f2 65  1/2 +    52813309.47 C  2.44929D+10  2.63294D-05  1.64124D-07
                                           B  2.40931D+10  2.58996D-05  1.61445D-07
 f1 17  1/2 -  f2 66  1/2 +    52809043.29 C  3.52340D+10  3.78820D-05  2.36157D-07
                                           B  3.46761D+10  3.72822D-05  2.32417D-07
 f1 17  1/2 -  f2 67  1/2 +    52808955.44 C  1.65169D+11  1.77583D-04  1.10706D-06
                                           B  1.62573D+11  1.74792D-04  1.08966D-06
 f1 17  1/2 -  f2 68  1/2 +    52806907.40 C  1.09045D+11  1.17250D-04  7.30964D-07
                                           B  1.07345D+11  1.15422D-04  7.19572D-07
 f1 17  1/2 -  f2 69  1/2 +    52802981.05 C  2.75211D+11  2.95962D-04  1.84524D-06
                                           B  2.70823D+11  2.91244D-04  1.81582D-06
 f1 17  1/2 -  f2 70  1/2 +    52800707.76 C  5.62254D+08  6.04701D-07  3.77030D-09
                                           B  5.50428D+08  5.91982D-07  3.69100D-09
 f1 17  1/2 -  f2 71  1/2 +    52798518.40 C  7.20943D+08  7.75435D-07  4.83503D-09
                                           B  7.02087D+08  7.55153D-07  4.70857D-09
 f1 17  1/2 -  f2 72  1/2 +    52798347.05 C  1.65856D+11  1.78393D-04  1.11233D-06
                                           B  1.63256D+11  1.75597D-04  1.09490D-06
 f1 17  1/2 -  f2 73  1/2 +    52794967.88 C  1.29716D+11  1.39540D-04  8.70123D-07
                                           B  1.27565D+11  1.37226D-04  8.55693D-07
 f1 17  1/2 -  f2 74  1/2 +    52793172.17 C  6.15720D+06  6.62392D-09  4.13060D-11
                                           B  6.18316D+06  6.65185D-09  4.14802D-11
 f1 17  1/2 -  f2 75  1/2 +    52790577.33 C  1.37447D+11  1.47880D-04  9.22209D-07
                                           B  1.35253D+11  1.45520D-04  9.07489D-07
 f1 17  1/2 -  f2 76  1/2 +    52788682.31 C  5.89532D+09  6.34328D-06  3.95593D-08
                                           B  5.79924D+09  6.23989D-06  3.89145D-08
 f1 17  1/2 -  f2 77  1/2 +    52786411.16 C  2.47704D+09  2.66549D-06  1.66238D-08
                                           B  2.44162D+09  2.62737D-06  1.63861D-08
 f1 17  1/2 -  f2 78  1/2 +    52785204.10 C  1.46339D+07  1.57479D-08  9.82172D-11
                                           B  1.40627D+07  1.51332D-08  9.43831D-11
 f1 17  1/2 -  f2 79  1/2 +    52782992.39 C  2.25861D+10  2.43075D-05  1.51608D-07
                                           B  2.22207D+10  2.39143D-05  1.49155D-07
 f1 17  1/2 -  f2 80  1/2 +    52779848.85 C  7.06802D+09  7.60763D-06  4.74522D-08
                                           B  6.93187D+09  7.46108D-06  4.65382D-08
 f1 17  1/2 -  f2 81  1/2 +    52777687.84 C  4.70704D+09  5.06681D-06  3.16053D-08
                                           B  4.62408D+09  4.97751D-06  3.10483D-08
 f1 17  1/2 -  f2 82  1/2 +    52773942.42 C  3.68242D+10  3.96444D-05  2.47308D-07
                                           B  3.61616D+10  3.89310D-05  2.42858D-07
 f1 17  1/2 -  f2 83  1/2 +    52771463.90 C  1.10078D+10  1.18520D-05  7.39379D-08
                                           B  1.08219D+10  1.16518D-05  7.26890D-08
 f1 17  1/2 -  f2 84  1/2 +    52769776.36 C  1.19278D+11  1.28433D-04  8.01247D-07
                                           B  1.17251D+11  1.26251D-04  7.87637D-07
 f1 17  1/2 -  f2 85  1/2 +    52764471.45 C  3.12914D+10  3.37000D-05  2.10264D-07
                                           B  3.07492D+10  3.31160D-05  2.06620D-07
 f1 17  1/2 -  f2 86  1/2 +    52762392.58 C  3.06085D+09  3.29671D-06  2.05699D-08
                                           B  3.01627D+09  3.24870D-06  2.02703D-08
 f1 17  1/2 -  f2 87  1/2 +    52759490.49 C  1.96715D+10  2.11897D-05  1.32221D-07
                                           B  1.93410D+10  2.08337D-05  1.29999D-07
 f1 17  1/2 -  f2 88  1/2 +    52757522.66 C  2.69281D+11  2.90085D-04  1.81016D-06
                                           B  2.64559D+11  2.84997D-04  1.77841D-06
 f1 18  1/2 -  f2  1  1/2 +    52989854.55 C  5.24295D+10  5.59859D-05  3.47825D-07
                                           B  5.19293D+10  5.54517D-05  3.44506D-07
 f1 18  1/2 -  f2  2  1/2 +    52982433.98 C  1.08151D+10  1.15519D-05  7.17792D-08
                                           B  1.07225D+10  1.14530D-05  7.11644D-08
 f1 18  1/2 -  f2  3  1/2 +    52974207.96 C  1.87780D+09  2.00636D-06  1.24687D-08
                                           B  1.86847D+09  1.99639D-06  1.24067D-08
 f1 18  1/2 -  f2  4  1/2 +    52971184.38 C  1.76164D+10  1.88246D-05  1.16994D-07
                                           B  1.74422D+10  1.86385D-05  1.15837D-07
 f1 18  1/2 -  f2  5  1/2 +    52968827.92 C  6.19512D+08  6.62060D-07  4.11483D-09
                                           B  6.18258D+08  6.60719D-07  4.10650D-09
 f1 18  1/2 -  f2  6  1/2 +    52960984.31 C  1.04664D+11  1.11885D-04  6.95491D-07
                                           B  1.03607D+11  1.10755D-04  6.88469D-07
 f1 18  1/2 -  f2  7  1/2 +    52958026.78 C  2.85848D+11  3.05605D-04  1.89978D-06
                                           B  2.82924D+11  3.02479D-04  1.88035D-06
 f1 18  1/2 -  f2  8  1/2 +    52954596.55 C  1.97214D+11  2.10871D-04  1.31096D-06
                                           B  1.95190D+11  2.08707D-04  1.29751D-06
 f1 18  1/2 -  f2  9  1/2 +    52949930.48 C  1.92608D+09  2.05982D-06  1.28068D-08
                                           B  1.92558D+09  2.05930D-06  1.28035D-08
 f1 18  1/2 -  f2 10  1/2 +    52947426.75 C  3.40341D+11  3.64009D-04  2.26330D-06
                                           B  3.36739D+11  3.60157D-04  2.23935D-06
 f1 18  1/2 -  f2 11  1/2 +    52942162.74 C  8.58165D+11  9.18026D-04  5.70859D-06
                                           B  8.48900D+11  9.08115D-04  5.64696D-06
 f1 18  1/2 -  f2 12  1/2 +    52936903.69 C  5.81241D+11  6.21909D-04  3.86762D-06
                                           B  5.74989D+11  6.15219D-04  3.82602D-06
 f1 18  1/2 -  f2 13  1/2 +    52934980.99 C  2.34409D+11  2.50828D-04  1.55994D-06
                                           B  2.31966D+11  2.48214D-04  1.54369D-06
 f1 18  1/2 -  f2 14  1/2 +    52930301.64 C  2.86758D+11  3.06898D-04  1.90882D-06
                                           B  2.83551D+11  3.03466D-04  1.88747D-06
 f1 18  1/2 -  f2 15  1/2 +    52927518.75 C  5.43855D+08  5.82113D-07  3.62078D-09
                                           B  5.45298D+08  5.83658D-07  3.63039D-09
 f1 18  1/2 -  f2 16  1/2 +    52924983.71 C  4.55341D+10  4.87420D-05  3.03192D-07
                                           B  4.50754D+10  4.82509D-05  3.00138D-07
 f1 18  1/2 -  f2 17  1/2 +    52923975.59 C  1.86279D+09  1.99410D-06  1.24043D-08
                                           B  1.82450D+09  1.95311D-06  1.21493D-08
 f1 18  1/2 -  f2 18  1/2 +    52921862.42 C  4.77719D+10  5.11434D-05  3.18149D-07
                                           B  4.72555D+10  5.05906D-05  3.14710D-07
 f1 18  1/2 -  f2 19  1/2 +    52920256.71 C  3.81632D+09  4.08591D-06  2.54181D-08
                                           B  3.80037D+09  4.06884D-06  2.53118D-08
 f1 18  1/2 -  f2 20  1/2 +    52918815.72 C  9.34835D+10  1.00093D-04  6.22684D-07
                                           B  9.25225D+10  9.90638D-05  6.16283D-07
 f1 18  1/2 -  f2 21  1/2 +    52915889.13 C  2.25310D+11  2.41266D-04  1.50102D-06
                                           B  2.22630D+11  2.38396D-04  1.48316D-06
 f1 18  1/2 -  f2 22  1/2 +    52913443.35 C  6.36170D+09  6.81285D-06  4.23876D-08
                                           B  6.28397D+09  6.72961D-06  4.18697D-08
 f1 18  1/2 -  f2 23  1/2 +    52911650.00 C  9.72590D+10  1.04163D-04  6.48096D-07
                                           B  9.61631D+10  1.02990D-04  6.40793D-07
 f1 18  1/2 -  f2 24  1/2 +    52910271.82 C  2.24982D+10  2.40966D-05  1.49931D-07
                                           B  2.22433D+10  2.38236D-05  1.48232D-07
 f1 18  1/2 -  f2 25  1/2 +    52909609.35 C  2.01059D+10  2.15348D-05  1.33993D-07
                                           B  1.98280D+10  2.12372D-05  1.32141D-07
 f1 18  1/2 -  f2 26  1/2 +    52907436.37 C  9.32362D+11  9.98709D-04  6.21438D-06
                                           B  9.21502D+11  9.87076D-04  6.14200D-06
 f1 18  1/2 -  f2 27  1/2 +    52906481.03 C  6.92307D+11  7.41598D-04  4.61462D-06
                                           B  6.83999D+11  7.32699D-04  4.55924D-06
 f1 18  1/2 -  f2 28  1/2 +    52905789.00 C  2.62152D+10  2.80824D-05  1.74746D-07
                                           B  2.58826D+10  2.77262D-05  1.72529D-07
 f1 18  1/2 -  f2 29  1/2 +    52901714.75 C  9.46166D+10  1.01371D-04  6.30843D-07
                                           B  9.35299D+10  1.00207D-04  6.23598D-07
 f1 18  1/2 -  f2 30  1/2 +    52900842.47 C  1.51747D+10  1.62586D-05  1.01180D-07
                                           B  1.50390D+10  1.61132D-05  1.00275D-07
 f1 18  1/2 -  f2 31  1/2 +    52897930.89 C  5.34259D+10  5.72483D-05  3.56286D-07
                                           B  5.27540D+10  5.65283D-05  3.51806D-07
 f1 18  1/2 -  f2 32  1/2 +    52895116.59 C  1.53644D+10  1.64654D-05  1.02478D-07
                                           B  1.51548D+10  1.62408D-05  1.01080D-07
 f1 18  1/2 -  f2 33  1/2 +    52893906.67 C  5.93896D+10  6.36483D-05  3.96147D-07
                                           B  5.87300D+10  6.29414D-05  3.91747D-07
 f1 18  1/2 -  f2 34  1/2 +    52890005.25 C  1.74503D+11  1.87044D-04  1.16425D-06
                                           B  1.72343D+11  1.84729D-04  1.14984D-06
 f1 18  1/2 -  f2 35  1/2 +    52889988.48 C  1.18221D+08  1.26717D-07  7.88748D-10
                                           B  1.14879D+08  1.23135D-07  7.66452D-10
 f1 18  1/2 -  f2 36  1/2 +    52888242.25 C  5.34124D+09  5.72548D-06  3.56392D-08
                                           B  5.28841D+09  5.66884D-06  3.52867D-08
 f1 18  1/2 -  f2 37  1/2 +    52883180.52 C  9.76709D+08  1.04717D-06  6.51892D-09
                                           B  9.61700D+08  1.03108D-06  6.41875D-09
 f1 18  1/2 -  f2 38  1/2 +    52878665.62 C  4.13255D+11  4.43144D-04  2.75893D-06
                                           B  4.07815D+11  4.37311D-04  2.72261D-06
 f1 18  1/2 -  f2 39  1/2 +    52878109.06 C  1.36641D+12  1.46527D-03  9.12256D-06
                                           B  1.34853D+12  1.44609D-03  9.00317D-06
 f1 18  1/2 -  f2 40  1/2 +    52872343.17 C  3.15599D+11  3.38506D-04  2.10772D-06
                                           B  3.11386D+11  3.33987D-04  2.07959D-06
 f1 18  1/2 -  f2 41  1/2 +    52872064.50 C  3.69700D+11  3.96538D-04  2.46907D-06
                                           B  3.64793D+11  3.91275D-04  2.43630D-06
 f1 18  1/2 -  f2 42  1/2 +    52868293.58 C  3.50323D+11  3.75808D-04  2.34016D-06
                                           B  3.45552D+11  3.70690D-04  2.30829D-06
 f1 18  1/2 -  f2 43  1/2 +    52861575.02 C  4.98223D+10  5.34603D-05  3.32941D-07
                                           B  4.91798D+10  5.27709D-05  3.28647D-07
 f1 18  1/2 -  f2 44  1/2 +    52859925.58 C  1.24046D+11  1.33112D-04  8.29025D-07
                                           B  1.22350D+11  1.31292D-04  8.17687D-07
 f1 18  1/2 -  f2 45  1/2 +    52859497.10 C  7.97394D+07  8.55687D-08  5.32926D-10
                                           B  7.94560D+07  8.52646D-08  5.31033D-10
 f1 18  1/2 -  f2 46  1/2 +    52857026.48 C  2.69812D+11  2.89564D-04  1.80350D-06
                                           B  2.66078D+11  2.85556D-04  1.77854D-06
 f1 18  1/2 -  f2 47  1/2 +    52854990.56 C  1.56678D+08  1.68161D-07  1.04740D-09
                                           B  1.54466D+08  1.65786D-07  1.03261D-09
 f1 18  1/2 -  f2 48  1/2 +    52852260.72 C  4.19180D+10  4.49947D-05  2.80268D-07
                                           B  4.13499D+10  4.43849D-05  2.76469D-07
 f1 18  1/2 -  f2 49  1/2 +    52847209.74 C  2.70922D+10  2.90862D-05  1.81193D-07
                                           B  2.66908D+10  2.86553D-05  1.78508D-07
 f1 18  1/2 -  f2 50  1/2 +    52845202.23 C  2.51680D+10  2.70225D-05  1.68343D-07
                                           B  2.48090D+10  2.66371D-05  1.65942D-07
 f1 18  1/2 -  f2 51  1/2 +    52844891.71 C  9.35704D+07  1.00466D-07  6.25883D-10
                                           B  9.38481D+07  1.00764D-07  6.27740D-10
 f1 18  1/2 -  f2 52  1/2 +    52842106.58 C  5.28879D+09  5.67916D-06  3.53818D-08
                                           B  5.22415D+09  5.60974D-06  3.49493D-08
 f1 18  1/2 -  f2 53  1/2 +    52842004.62 C  2.59684D+11  2.78853D-04  1.73729D-06
                                           B  2.55937D+11  2.74829D-04  1.71221D-06
 f1 18  1/2 -  f2 54  1/2 +    52839733.32 C  4.72647D+10  5.07579D-05  3.16241D-07
                                           B  4.65862D+10  5.00293D-05  3.11702D-07
 f1 18  1/2 -  f2 55  1/2 +    52836192.77 C  2.69917D+11  2.89904D-04  1.80634D-06
                                           B  2.65977D+11  2.85672D-04  1.77997D-06
 f1 18  1/2 -  f2 56  1/2 +    52833729.91 C  3.00913D+09  3.23226D-06  2.01405D-08
                                           B  2.97012D+09  3.19036D-06  1.98794D-08
 f1 18  1/2 -  f2 57  1/2 +    52830922.73 C  1.14640D+11  1.23154D-04  7.67424D-07
                                           B  1.12940D+11  1.21327D-04  7.56041D-07
 f1 18  1/2 -  f2 58  1/2 +    52829207.40 C  4.37891D+11  4.70442D-04  2.93162D-06
                                           B  4.31386D+11  4.63453D-04  2.88807D-06
 f1 18  1/2 -  f2 59  1/2 +    52827573.36 C  9.40637D+10  1.01062D-04  6.29801D-07
                                           B  9.26429D+10  9.95356D-05  6.20288D-07
 f1 18  1/2 -  f2 60  1/2 +    52824688.01 C  9.82868D+10  1.05611D-04  6.58185D-07
                                           B  9.68043D+10  1.04018D-04  6.48257D-07
 f1 18  1/2 -  f2 61  1/2 +    52822587.40 C  4.95621D+10  5.32596D-05  3.31935D-07
                                           B  4.88240D+10  5.24665D-05  3.26993D-07
 f1 18  1/2 -  f2 62  1/2 +    52821365.14 C  9.28713D+11  9.98045D-04  6.22037D-06
                                           B  9.14615D+11  9.82894D-04  6.12594D-06
 f1 18  1/2 -  f2 63  1/2 +    52819608.21 C  2.25429D+10  2.42274D-05  1.51003D-07
                                           B  2.22263D+10  2.38872D-05  1.48883D-07
 f1 18  1/2 -  f2 64  1/2 +    52818141.88 C  2.08395D+10  2.23980D-05  1.39605D-07
                                           B  2.05129D+10  2.20470D-05  1.37417D-07
 f1 18  1/2 -  f2 65  1/2 +    52816416.38 C  1.72068D+11  1.84948D-04  1.15280D-06
                                           B  1.69361D+11  1.82038D-04  1.13467D-06
 f1 18  1/2 -  f2 66  1/2 +    52812150.20 C  3.92755D+11  4.22223D-04  2.63199D-06
                                           B  3.86598D+11  4.15604D-04  2.59073D-06
 f1 18  1/2 -  f2 67  1/2 +    52812062.35 C  9.09799D+09  9.78063D-06  6.09691D-08
                                           B  8.95793D+09  9.63007D-06  6.00305D-08
 f1 18  1/2 -  f2 68  1/2 +    52810014.31 C  5.41749D+10  5.82443D-05  3.63088D-07
                                           B  5.33364D+10  5.73428D-05  3.57469D-07
 f1 18  1/2 -  f2 69  1/2 +    52806087.96 C  1.62631D+09  1.74874D-06  1.09022D-08
                                           B  1.60811D+09  1.72916D-06  1.07802D-08
 f1 18  1/2 -  f2 70  1/2 +    52803814.66 C  2.85000D+11  3.06479D-04  1.91078D-06
                                           B  2.80475D+11  3.01614D-04  1.88045D-06
 f1 18  1/2 -  f2 71  1/2 +    52801625.31 C  2.49163D+11  2.67964D-04  1.67072D-06
                                           B  2.45138D+11  2.63635D-04  1.64373D-06
 f1 18  1/2 -  f2 72  1/2 +    52801453.96 C  5.37116D+09  5.77650D-06  3.60159D-08
                                           B  5.28924D+09  5.68839D-06  3.54665D-08
 f1 18  1/2 -  f2 73  1/2 +    52798074.79 C  4.04383D+08  4.34955D-07  2.71208D-09
                                           B  3.97934D+08  4.28018D-07  2.66882D-09
 f1 18  1/2 -  f2 74  1/2 +    52796279.08 C  2.04781D+10  2.20278D-05  1.37354D-07
                                           B  2.01424D+10  2.16667D-05  1.35103D-07
 f1 18  1/2 -  f2 75  1/2 +    52793684.24 C  8.40364D+10  9.04047D-05  5.63748D-07
                                           B  8.26688D+10  8.89335D-05  5.54574D-07
 f1 18  1/2 -  f2 76  1/2 +    52791789.22 C  6.34464D+06  6.82593D-09  4.25668D-11
                                           B  6.34603D+06  6.82743D-09  4.25761D-11
 f1 18  1/2 -  f2 77  1/2 +    52789518.07 C  2.77111D+10  2.98158D-05  1.85941D-07
                                           B  2.72438D+10  2.93130D-05  1.82805D-07
 f1 18  1/2 -  f2 78  1/2 +    52788311.01 C  1.20564D+10  1.29726D-05  8.09032D-08
                                           B  1.18465D+10  1.27468D-05  7.94951D-08
 f1 18  1/2 -  f2 79  1/2 +    52786099.30 C  8.05264D+10  8.66536D-05  5.40434D-07
                                           B  7.91736D+10  8.51979D-05  5.31355D-07
 f1 18  1/2 -  f2 80  1/2 +    52782955.76 C  1.65415D+10  1.78023D-05  1.11035D-07
                                           B  1.62800D+10  1.75208D-05  1.09279D-07
 f1 18  1/2 -  f2 81  1/2 +    52780794.75 C  8.11636D+10  8.73569D-05  5.44875D-07
                                           B  7.97940D+10  8.58828D-05  5.35681D-07
 f1 18  1/2 -  f2 82  1/2 +    52777049.33 C  1.30072D+11  1.40017D-04  8.73399D-07
                                           B  1.27888D+11  1.37666D-04  8.58733D-07
 f1 18  1/2 -  f2 83  1/2 +    52774570.81 C  3.92673D+11  4.22736D-04  2.63706D-06
                                           B  3.85915D+11  4.15460D-04  2.59167D-06
 f1 18  1/2 -  f2 84  1/2 +    52772883.27 C  8.26397D+11  8.89723D-04  5.55034D-06
                                           B  8.12194D+11  8.74431D-04  5.45495D-06
 f1 18  1/2 -  f2 85  1/2 +    52767578.36 C  1.80611D+11  1.94491D-04  1.21341D-06
                                           B  1.77522D+11  1.91164D-04  1.19266D-06
 f1 18  1/2 -  f2 86  1/2 +    52765499.49 C  2.92058D+10  3.14526D-05  1.96238D-07
                                           B  2.86873D+10  3.08942D-05  1.92754D-07
 f1 18  1/2 -  f2 87  1/2 +    52762597.40 C  1.61260D+11  1.73685D-04  1.08371D-06
                                           B  1.58407D+11  1.70612D-04  1.06453D-06
 f1 18  1/2 -  f2 88  1/2 +    52760629.57 C  2.06888D+10  2.22845D-05  1.39049D-07
                                           B  2.03407D+10  2.19095D-05  1.36710D-07
 f1 19  1/2 -  f2  1  1/2 +    52990959.88 C  8.10564D+10  8.65509D-05  5.37707D-07
                                           B  8.03208D+10  8.57654D-05  5.32827D-07
 f1 19  1/2 -  f2  2  1/2 +    52983539.31 C  9.65955D+08  1.03172D-06  6.41058D-09
                                           B  9.58227D+08  1.02347D-06  6.35929D-09
 f1 19  1/2 -  f2  3  1/2 +    52975313.29 C  1.03234D+10  1.10297D-05  6.85431D-08
                                           B  1.02401D+10  1.09407D-05  6.79904D-08
 f1 19  1/2 -  f2  4  1/2 +    52972289.71 C  1.77058D+11  1.89193D-04  1.17580D-06
                                           B  1.75388D+11  1.87409D-04  1.16471D-06
 f1 19  1/2 -  f2  5  1/2 +    52969933.25 C  3.45085D+10  3.68769D-05  2.29193D-07
                                           B  3.41547D+10  3.64988D-05  2.26843D-07
 f1 19  1/2 -  f2  6  1/2 +    52962089.64 C  4.03653D+10  4.31485D-05  2.68211D-07
                                           B  3.99663D+10  4.27220D-05  2.65560D-07
 f1 19  1/2 -  f2  7  1/2 +    52959132.11 C  6.69825D+11  7.16090D-04  4.45146D-06
                                           B  6.63043D+11  7.08839D-04  4.40638D-06
 f1 19  1/2 -  f2  8  1/2 +    52955701.88 C  4.11836D+08  4.40339D-07  2.73747D-09
                                           B  4.05565D+08  4.33634D-07  2.69579D-09
 f1 19  1/2 -  f2  9  1/2 +    52951035.81 C  6.61894D+10  7.07828D-05  4.40077D-07
                                           B  6.55089D+10  7.00550D-05  4.35552D-07
 f1 19  1/2 -  f2 10  1/2 +    52948532.08 C  7.44616D+09  7.96365D-06  4.95147D-08
                                           B  7.36191D+09  7.87354D-06  4.89544D-08
 f1 19  1/2 -  f2 11  1/2 +    52943268.07 C  1.34305D+11  1.43668D-04  8.93354D-07
                                           B  1.32888D+11  1.42151D-04  8.83926D-07
 f1 19  1/2 -  f2 12  1/2 +    52938009.01 C  1.60068D+11  1.71261D-04  1.06504D-06
                                           B  1.58304D+11  1.69373D-04  1.05330D-06
 f1 19  1/2 -  f2 13  1/2 +    52936086.32 C  1.17214D+12  1.25419D-03  7.79985D-06
                                           B  1.15972D+12  1.24090D-03  7.71722D-06
 f1 19  1/2 -  f2 14  1/2 +    52931406.96 C  1.31901D+11  1.41159D-04  8.77952D-07
                                           B  1.30368D+11  1.39519D-04  8.67749D-07
 f1 19  1/2 -  f2 15  1/2 +    52928624.08 C  1.20309D+10  1.28767D-05  8.00918D-08
                                           B  1.18937D+10  1.27299D-05  7.91789D-08
 f1 19  1/2 -  f2 16  1/2 +    52926089.04 C  4.05250D+10  4.33781D-05  2.69822D-07
                                           B  4.00811D+10  4.29030D-05  2.66866D-07
 f1 19  1/2 -  f2 17  1/2 +    52925080.92 C  1.16857D+10  1.25090D-05  7.78100D-08
                                           B  1.15493D+10  1.23629D-05  7.69014D-08
 f1 19  1/2 -  f2 18  1/2 +    52922967.74 C  2.81826D+11  3.01704D-04  1.87677D-06
                                           B  2.78846D+11  2.98513D-04  1.85693D-06
 f1 19  1/2 -  f2 19  1/2 +    52921362.04 C  5.40591D+10  5.78755D-05  3.60030D-07
                                           B  5.33991D+10  5.71689D-05  3.55635D-07
 f1 19  1/2 -  f2 20  1/2 +    52919921.05 C  1.42761D+11  1.52848D-04  9.50859D-07
                                           B  1.41109D+11  1.51078D-04  9.39851D-07
 f1 19  1/2 -  f2 21  1/2 +    52916994.46 C  1.11858D+11  1.19774D-04  7.45152D-07
                                           B  1.10546D+11  1.18369D-04  7.36411D-07
 f1 19  1/2 -  f2 22  1/2 +    52914548.68 C  3.08389D+09  3.30245D-06  2.05465D-08
                                           B  3.02448D+09  3.23883D-06  2.01506D-08
 f1 19  1/2 -  f2 23  1/2 +    52912755.33 C  5.01458D+10  5.37034D-05  3.34131D-07
                                           B  4.95863D+10  5.31041D-05  3.30403D-07
 f1 19  1/2 -  f2 24  1/2 +    52911377.15 C  2.80585D+10  3.00507D-05  1.86974D-07
                                           B  2.77286D+10  2.96974D-05  1.84776D-07
 f1 19  1/2 -  f2 25  1/2 +    52910714.68 C  9.70996D+07  1.03996D-07  6.47068D-10
                                           B  9.98219D+07  1.06912D-07  6.65209D-10
 f1 19  1/2 -  f2 26  1/2 +    52908541.70 C  2.57629D+11  2.75950D-04  1.71704D-06
                                           B  2.54542D+11  2.72644D-04  1.69647D-06
 f1 19  1/2 -  f2 27  1/2 +    52907586.36 C  6.56454D+08  7.03163D-07  4.37536D-09
                                           B  6.51975D+08  6.98365D-07  4.34551D-09
 f1 19  1/2 -  f2 28  1/2 +    52906894.32 C  1.14099D+12  1.22221D-03  7.60518D-06
                                           B  1.12774D+12  1.20801D-03  7.51683D-06
 f1 19  1/2 -  f2 29  1/2 +    52902820.08 C  3.95670D+11  4.23900D-04  2.63791D-06
                                           B  3.90913D+11  4.18804D-04  2.60620D-06
 f1 19  1/2 -  f2 30  1/2 +    52901947.80 C  3.04819D+10  3.26578D-05  2.03231D-07
                                           B  3.01148D+10  3.22644D-05  2.00783D-07
 f1 19  1/2 -  f2 31  1/2 +    52899036.22 C  1.67359D+10  1.79325D-05  1.11601D-07
                                           B  1.65178D+10  1.76988D-05  1.10147D-07
 f1 19  1/2 -  f2 32  1/2 +    52896221.91 C  2.73355D+10  2.92932D-05  1.82313D-07
                                           B  2.70231D+10  2.89583D-05  1.80229D-07
 f1 19  1/2 -  f2 33  1/2 +    52895012.00 C  8.13439D+09  8.71733D-06  5.42556D-08
                                           B  8.01032D+09  8.58436D-06  5.34280D-08
 f1 19  1/2 -  f2 34  1/2 +    52891110.58 C  4.13367D+11  4.43055D-04  2.75772D-06
                                           B  4.08007D+11  4.37311D-04  2.72197D-06
 f1 19  1/2 -  f2 35  1/2 +    52891093.81 C  5.66997D+11  6.07720D-04  3.78265D-06
                                           B  5.59827D+11  6.00035D-04  3.73482D-06
 f1 19  1/2 -  f2 36  1/2 +    52889347.58 C  1.55155D+11  1.66309D-04  1.03520D-06
                                           B  1.53246D+11  1.64263D-04  1.02246D-06
 f1 19  1/2 -  f2 37  1/2 +    52884285.84 C  1.84603D+11  1.97912D-04  1.23203D-06
                                           B  1.82193D+11  1.95329D-04  1.21595D-06
 f1 19  1/2 -  f2 38  1/2 +    52879770.95 C  6.09374D+10  6.53420D-05  4.06798D-07
                                           B  6.01618D+10  6.45103D-05  4.01620D-07
 f1 19  1/2 -  f2 39  1/2 +    52879214.39 C  7.35076D+10  7.88224D-05  4.90728D-07
                                           B  7.25213D+10  7.77648D-05  4.84143D-07
 f1 19  1/2 -  f2 40  1/2 +    52873448.50 C  2.68137D+11  2.87587D-04  1.79064D-06
                                           B  2.64650D+11  2.83847D-04  1.76735D-06
 f1 19  1/2 -  f2 41  1/2 +    52873169.83 C  3.65207D+10  3.91703D-05  2.43891D-07
                                           B  3.60186D+10  3.86317D-05  2.40538D-07
 f1 19  1/2 -  f2 42  1/2 +    52869398.91 C  3.11264D+11  3.33894D-04  2.07912D-06
                                           B  3.07035D+11  3.29357D-04  2.05087D-06
 f1 19  1/2 -  f2 43  1/2 +    52862680.35 C  1.86609D+10  2.00226D-05  1.24695D-07
                                           B  1.84414D+10  1.97872D-05  1.23228D-07
 f1 19  1/2 -  f2 44  1/2 +    52861030.91 C  4.79657D+11  5.14692D-04  3.20544D-06
                                           B  4.73054D+11  5.07607D-04  3.16131D-06
 f1 19  1/2 -  f2 45  1/2 +    52860602.43 C  6.28032D+10  6.73915D-05  4.19710D-07
                                           B  6.19831D+10  6.65115D-05  4.14229D-07
 f1 19  1/2 -  f2 46  1/2 +    52858131.81 C  1.86824D+10  2.00492D-05  1.24871D-07
                                           B  1.83822D+10  1.97270D-05  1.22864D-07
 f1 19  1/2 -  f2 47  1/2 +    52856095.89 C  9.95795D+10  1.06873D-04  6.65653D-07
                                           B  9.82165D+10  1.05410D-04  6.56542D-07
 f1 19  1/2 -  f2 48  1/2 +    52853366.05 C  3.99324D+09  4.28616D-06  2.66975D-08
                                           B  3.94421D+09  4.23353D-06  2.63697D-08
 f1 19  1/2 -  f2 49  1/2 +    52848315.07 C  2.17696D+10  2.33709D-05  1.45586D-07
                                           B  2.14770D+10  2.30568D-05  1.43629D-07
 f1 19  1/2 -  f2 50  1/2 +    52846307.56 C  1.71398D+11  1.84019D-04  1.14637D-06
                                           B  1.68876D+11  1.81312D-04  1.12950D-06
 f1 19  1/2 -  f2 51  1/2 +    52845997.04 C  4.51369D+11  4.84613D-04  3.01897D-06
                                           B  4.44840D+11  4.77604D-04  2.97530D-06
 f1 19  1/2 -  f2 52  1/2 +    52843211.91 C  2.72199D+10  2.92278D-05  1.82089D-07
                                           B  2.68831D+10  2.88662D-05  1.79836D-07
 f1 19  1/2 -  f2 53  1/2 +    52843109.95 C  3.29876D+10  3.54211D-05  2.20673D-07
                                           B  3.25586D+10  3.49604D-05  2.17803D-07
 f1 19  1/2 -  f2 54  1/2 +    52840838.65 C  2.88082D+11  3.09360D-04  1.92739D-06
                                           B  2.83974D+11  3.04949D-04  1.89991D-06
 f1 19  1/2 -  f2 55  1/2 +    52837298.10 C  5.68886D+11  6.10987D-04  3.80686D-06
                                           B  5.60694D+11  6.02188D-04  3.75204D-06
 f1 19  1/2 -  f2 56  1/2 +    52834835.24 C  1.68591D+12  1.81085D-03  1.12833D-05
                                           B  1.66123D+12  1.78434D-03  1.11182D-05
 f1 19  1/2 -  f2 57  1/2 +    52832028.06 C  7.86867D+09  8.45268D-06  5.26711D-08
                                           B  7.75793D+09  8.33372D-06  5.19299D-08
 f1 19  1/2 -  f2 58  1/2 +    52830312.73 C  2.23107D+11  2.39681D-04  1.49357D-06
                                           B  2.19871D+11  2.36205D-04  1.47191D-06
 f1 19  1/2 -  f2 59  1/2 +    52828678.69 C  3.19003D+11  3.42723D-04  2.13574D-06
                                           B  3.14363D+11  3.37738D-04  2.10468D-06
 f1 19  1/2 -  f2 60  1/2 +    52825793.34 C  5.71938D+09  6.14532D-06  3.82978D-08
                                           B  5.62127D+09  6.03991D-06  3.76409D-08
 f1 19  1/2 -  f2 61  1/2 +    52823692.73 C  1.74422D+11  1.87427D-04  1.16809D-06
                                           B  1.71716D+11  1.84519D-04  1.14997D-06
 f1 19  1/2 -  f2 62  1/2 +    52822470.47 C  4.83717D+06  5.19806D-09  3.23965D-11
                                           B  4.39771D+06  4.72582D-09  2.94533D-11
 f1 19  1/2 -  f2 63  1/2 +    52820713.54 C  1.87149D+11  2.01125D-04  1.25354D-06
                                           B  1.84328D+11  1.98093D-04  1.23464D-06
 f1 19  1/2 -  f2 64  1/2 +    52819247.20 C  4.71858D+11  5.07125D-04  3.16081D-06
                                           B  4.64684D+11  4.99415D-04  3.11275D-06
 f1 19  1/2 -  f2 65  1/2 +    52817521.71 C  3.77854D+09  4.06122D-06  2.53136D-08
                                           B  3.70576D+09  3.98299D-06  2.48260D-08
 f1 19  1/2 -  f2 66  1/2 +    52813255.53 C  2.95450D+11  3.17604D-04  1.97979D-06
                                           B  2.90800D+11  3.12605D-04  1.94863D-06
 f1 19  1/2 -  f2 67  1/2 +    52813167.68 C  4.32147D+11  4.64552D-04  2.89580D-06
                                           B  4.25325D+11  4.57219D-04  2.85008D-06
 f1 19  1/2 -  f2 68  1/2 +    52811119.63 C  3.74269D+09  4.02365D-06  2.50825D-08
                                           B  3.66988D+09  3.94538D-06  2.45946D-08
 f1 19  1/2 -  f2 69  1/2 +    52807193.29 C  1.44590D+10  1.55468D-05  9.69220D-08
                                           B  1.42044D+10  1.52730D-05  9.52150D-08
 f1 19  1/2 -  f2 70  1/2 +    52804919.99 C  1.51307D+11  1.62704D-04  1.01438D-06
                                           B  1.48861D+11  1.60073D-04  9.97976D-07
 f1 19  1/2 -  f2 71  1/2 +    52802730.64 C  9.79175D+10  1.05302D-04  6.56530D-07
                                           B  9.63064D+10  1.03569D-04  6.45728D-07
 f1 19  1/2 -  f2 72  1/2 +    52802559.28 C  2.29815D+11  2.47147D-04  1.54091D-06
                                           B  2.26339D+11  2.43409D-04  1.51760D-06
 f1 19  1/2 -  f2 73  1/2 +    52799180.11 C  1.21634D+07  1.30824D-08  8.15713D-11
                                           B  1.14476D+07  1.23125D-08  7.67706D-11
 f1 19  1/2 -  f2 74  1/2 +    52797384.41 C  4.87892D+10  5.24791D-05  3.27227D-07
                                           B  4.80143D+10  5.16457D-05  3.22030D-07
 f1 19  1/2 -  f2 75  1/2 +    52794789.57 C  5.76379D+10  6.20031D-05  3.86632D-07
                                           B  5.67133D+10  6.10085D-05  3.80430D-07
 f1 19  1/2 -  f2 76  1/2 +    52792894.55 C  9.58444D+08  1.03111D-06  6.42989D-09
                                           B  9.41809D+08  1.01321D-06  6.31829D-09
 f1 19  1/2 -  f2 77  1/2 +    52790623.39 C  7.10499D+10  7.64430D-05  4.76712D-07
                                           B  6.98732D+10  7.51770D-05  4.68817D-07
 f1 19  1/2 -  f2 78  1/2 +    52789416.34 C  1.23570D+10  1.32956D-05  8.29158D-08
                                           B  1.21595D+10  1.30830D-05  8.15901D-08
 f1 19  1/2 -  f2 79  1/2 +    52787204.63 C  2.45040D+09  2.63674D-06  1.64443D-08
                                           B  2.41134D+09  2.59471D-06  1.61821D-08
 f1 19  1/2 -  f2 80  1/2 +    52784061.09 C  1.01651D+10  1.09394D-05  6.82288D-08
                                           B  9.99637D+09  1.07578D-05  6.70961D-08
 f1 19  1/2 -  f2 81  1/2 +    52781900.08 C  1.40233D+07  1.50927D-08  9.41367D-11
                                           B  1.37896D+07  1.48412D-08  9.25679D-11
 f1 19  1/2 -  f2 82  1/2 +    52778154.65 C  8.91770D+10  9.59914D-05  5.98761D-07
                                           B  8.76493D+10  9.43469D-05  5.88504D-07
 f1 19  1/2 -  f2 83  1/2 +    52775676.14 C  3.54508D+07  3.81634D-08  2.38061D-10
                                           B  3.45835D+07  3.72296D-08  2.32236D-10
 f1 19  1/2 -  f2 84  1/2 +    52773988.60 C  1.63651D+10  1.76184D-05  1.09906D-07
                                           B  1.60972D+10  1.73300D-05  1.08107D-07
 f1 19  1/2 -  f2 85  1/2 +    52768683.69 C  2.96630D+11  3.19411D-04  1.99273D-06
                                           B  2.91649D+11  3.14048D-04  1.95927D-06
 f1 19  1/2 -  f2 86  1/2 +    52766604.82 C  9.75396D+09  1.05039D-05  6.55340D-08
                                           B  9.57111D+09  1.03070D-05  6.43055D-08
 f1 19  1/2 -  f2 87  1/2 +    52763702.73 C  3.93269D+11  4.23552D-04  2.64269D-06
                                           B  3.86596D+11  4.16366D-04  2.59786D-06
 f1 19  1/2 -  f2 88  1/2 +    52761734.90 C  3.10635D+09  3.34580D-06  2.08765D-08
                                           B  3.04528D+09  3.28002D-06  2.04660D-08
 f1 20  1/2 -  f2  1  1/2 +    52999511.44 C  1.19509D+10  1.27569D-05  7.92407D-08
                                           B  1.18489D+10  1.26480D-05  7.85646D-08
 f1 20  1/2 -  f2  2  1/2 +    52992090.86 C  3.03245D+10  3.23787D-05  2.01152D-07
                                           B  3.00611D+10  3.20975D-05  1.99405D-07
 f1 20  1/2 -  f2  3  1/2 +    52983864.85 C  3.88512D+09  4.14959D-06  2.57832D-08
                                           B  3.85091D+09  4.11305D-06  2.55562D-08
 f1 20  1/2 -  f2  4  1/2 +    52980841.27 C  7.79077D+07  8.32205D-08  5.17115D-10
                                           B  7.77597D+07  8.30624D-08  5.16133D-10
 f1 20  1/2 -  f2  5  1/2 +    52978484.81 C  3.82260D+07  4.08364D-08  2.53760D-10
                                           B  3.76325D+07  4.02023D-08  2.49820D-10
 f1 20  1/2 -  f2  6  1/2 +    52970641.20 C  6.57609D+10  7.02725D-05  4.36743D-07
                                           B  6.51480D+10  6.96175D-05  4.32672D-07
 f1 20  1/2 -  f2  7  1/2 +    52967683.67 C  8.66926D+10  9.26505D-05  5.75854D-07
                                           B  8.58576D+10  9.17581D-05  5.70307D-07
 f1 20  1/2 -  f2  8  1/2 +    52964253.44 C  2.64750D+10  2.82981D-05  1.75894D-07
                                           B  2.62256D+10  2.80316D-05  1.74237D-07
 f1 20  1/2 -  f2  9  1/2 +    52959587.37 C  7.99257D+09  8.54447D-06  5.31149D-08
                                           B  7.90593D+09  8.45185D-06  5.25391D-08
 f1 20  1/2 -  f2 10  1/2 +    52957083.64 C  4.67571D+09  4.99904D-06  3.10770D-08
                                           B  4.62989D+09  4.95006D-06  3.07724D-08
 f1 20  1/2 -  f2 11  1/2 +    52951819.63 C  6.26573D+10  6.70035D-05  4.16574D-07
                                           B  6.20439D+10  6.63476D-05  4.12496D-07
 f1 20  1/2 -  f2 12  1/2 +    52946560.57 C  1.98512D+11  2.12324D-04  1.32019D-06
                                           B  1.96503D+11  2.10175D-04  1.30683D-06
 f1 20  1/2 -  f2 13  1/2 +    52944637.88 C  3.35821D+10  3.59213D-05  2.23360D-07
                                           B  3.32210D+10  3.55350D-05  2.20958D-07
 f1 20  1/2 -  f2 14  1/2 +    52939958.52 C  4.05478D+10  4.33799D-05  2.69762D-07
                                           B  4.01300D+10  4.29329D-05  2.66982D-07
 f1 20  1/2 -  f2 15  1/2 +    52937175.64 C  1.63165D+11  1.74579D-04  1.08570D-06
                                           B  1.61465D+11  1.72760D-04  1.07438D-06
 f1 20  1/2 -  f2 16  1/2 +    52934640.59 C  4.73896D+10  5.07096D-05  3.15374D-07
                                           B  4.68914D+10  5.01766D-05  3.12059D-07
 f1 20  1/2 -  f2 17  1/2 +    52933632.47 C  2.79343D+10  2.98925D-05  1.85912D-07
                                           B  2.76453D+10  2.95832D-05  1.83988D-07
 f1 20  1/2 -  f2 18  1/2 +    52931519.30 C  9.95270D+09  1.06512D-05  6.62462D-08
                                           B  9.83886D+09  1.05294D-05  6.54885D-08
 f1 20  1/2 -  f2 19  1/2 +    52929913.60 C  6.42496D+10  6.87631D-05  4.27691D-07
                                           B  6.35695D+10  6.80353D-05  4.23164D-07
 f1 20  1/2 -  f2 20  1/2 +    52928472.61 C  5.74605D+09  6.15005D-06  3.82529D-08
                                           B  5.68727D+09  6.08713D-06  3.78616D-08
 f1 20  1/2 -  f2 21  1/2 +    52925546.01 C  1.51033D+11  1.61670D-04  1.00563D-06
                                           B  1.49390D+11  1.59911D-04  9.94694D-07
 f1 20  1/2 -  f2 22  1/2 +    52923100.24 C  3.54054D+10  3.79024D-05  2.35774D-07
                                           B  3.49945D+10  3.74625D-05  2.33038D-07
 f1 20  1/2 -  f2 23  1/2 +    52921306.89 C  1.78167D+11  1.90746D-04  1.18659D-06
                                           B  1.76198D+11  1.88638D-04  1.17347D-06
 f1 20  1/2 -  f2 24  1/2 +    52919928.71 C  1.55373D+11  1.66350D-04  1.03486D-06
                                           B  1.53624D+11  1.64479D-04  1.02321D-06
 f1 20  1/2 -  f2 25  1/2 +    52919266.24 C  3.32021D+11  3.55488D-04  2.21150D-06
                                           B  3.28248D+11  3.51449D-04  2.18637D-06
 f1 20  1/2 -  f2 26  1/2 +    52917093.26 C  1.58995D+10  1.70247D-05  1.05916D-07
                                           B  1.57074D+10  1.68190D-05  1.04636D-07
 f1 20  1/2 -  f2 27  1/2 +    52916137.92 C  6.82598D+08  7.30931D-07  4.54741D-09
                                           B  6.76166D+08  7.24044D-07  4.50456D-09
 f1 20  1/2 -  f2 28  1/2 +    52915445.88 C  2.70298D+10  2.89445D-05  1.80077D-07
                                           B  2.67255D+10  2.86186D-05  1.78050D-07
 f1 20  1/2 -  f2 29  1/2 +    52911371.64 C  3.72697D+09  3.99158D-06  2.48354D-08
                                           B  3.68741D+09  3.94922D-06  2.45718D-08
 f1 20  1/2 -  f2 30  1/2 +    52910499.36 C  6.70399D+09  7.18021D-06  4.46757D-08
                                           B  6.63086D+09  7.10189D-06  4.41884D-08
 f1 20  1/2 -  f2 31  1/2 +    52907587.78 C  9.77084D+09  1.04661D-05  6.51240D-08
                                           B  9.65592D+09  1.03430D-05  6.43581D-08
 f1 20  1/2 -  f2 32  1/2 +    52904773.47 C  2.44156D+11  2.61557D-04  1.62760D-06
                                           B  2.41326D+11  2.58525D-04  1.60873D-06
 f1 20  1/2 -  f2 33  1/2 +    52903563.56 C  3.45242D+10  3.69864D-05  2.30161D-07
                                           B  3.41170D+10  3.65501D-05  2.27447D-07
 f1 20  1/2 -  f2 34  1/2 +    52899662.14 C  2.64109D+11  2.82987D-04  1.76112D-06
                                           B  2.60866D+11  2.79512D-04  1.73949D-06
 f1 20  1/2 -  f2 35  1/2 +    52899645.37 C  2.43617D+11  2.61030D-04  1.62447D-06
                                           B  2.40747D+11  2.57954D-04  1.60533D-06
 f1 20  1/2 -  f2 36  1/2 +    52897899.13 C  4.39543D+11  4.70990D-04  2.93123D-06
                                           B  4.34252D+11  4.65321D-04  2.89594D-06
 f1 20  1/2 -  f2 37  1/2 +    52892837.40 C  9.10343D+10  9.75661D-05  6.07264D-07
                                           B  8.99117D+10  9.63630D-05  5.99776D-07
 f1 20  1/2 -  f2 38  1/2 +    52888322.50 C  1.06002D+11  1.13627D-04  7.07293D-07
                                           B  1.04693D+11  1.12224D-04  6.98557D-07
 f1 20  1/2 -  f2 39  1/2 +    52887765.95 C  2.42448D+10  2.59894D-05  1.61777D-07
                                           B  2.39478D+10  2.56710D-05  1.59795D-07
 f1 20  1/2 -  f2 40  1/2 +    52882000.06 C  4.20940D+10  4.51328D-05  2.80970D-07
                                           B  4.15493D+10  4.45488D-05  2.77334D-07
 f1 20  1/2 -  f2 41  1/2 +    52881721.39 C  5.81202D+09  6.23165D-06  3.87948D-08
                                           B  5.73788D+09  6.15217D-06  3.83000D-08
 f1 20  1/2 -  f2 42  1/2 +    52877950.47 C  6.35519D+11  6.81502D-04  4.24295D-06
                                           B  6.27579D+11  6.72987D-04  4.18994D-06
 f1 20  1/2 -  f2 43  1/2 +    52871231.91 C  8.45175D+09  9.06558D-06  5.64484D-08
                                           B  8.33798D+09  8.94354D-06  5.56885D-08
 f1 20  1/2 -  f2 44  1/2 +    52869582.47 C  6.95918D+11  7.46508D-04  4.64840D-06
                                           B  6.87087D+11  7.37034D-04  4.58941D-06
 f1 20  1/2 -  f2 45  1/2 +    52869153.99 C  2.15383D+11  2.31044D-04  1.43869D-06
                                           B  2.12699D+11  2.28165D-04  1.42076D-06
 f1 20  1/2 -  f2 46  1/2 +    52866683.36 C  8.16380D+11  8.75822D-04  5.45393D-06
                                           B  8.05997D+11  8.64683D-04  5.38456D-06
 f1 20  1/2 -  f2 47  1/2 +    52864647.45 C  1.30531D+10  1.40046D-05  8.72131D-08
                                           B  1.28865D+10  1.38259D-05  8.61002D-08
 f1 20  1/2 -  f2 48  1/2 +    52861917.61 C  2.14491D+11  2.30150D-04  1.43332D-06
                                           B  2.11839D+11  2.27305D-04  1.41560D-06
 f1 20  1/2 -  f2 49  1/2 +    52856866.62 C  1.28589D+12  1.38003D-03  8.59532D-06
                                           B  1.26842D+12  1.36128D-03  8.47857D-06
 f1 20  1/2 -  f2 50  1/2 +    52854859.12 C  7.56862D+08  8.12334D-07  5.05970D-09
                                           B  7.46971D+08  8.01718D-07  4.99358D-09
 f1 20  1/2 -  f2 51  1/2 +    52854548.59 C  7.99149D+11  8.57731D-04  5.34250D-06
                                           B  7.88287D+11  8.46072D-04  5.26988D-06
 f1 20  1/2 -  f2 52  1/2 +    52851763.47 C  3.69024D+11  3.96117D-04  2.46740D-06
                                           B  3.64053D+11  3.90781D-04  2.43416D-06
 f1 20  1/2 -  f2 53  1/2 +    52851661.50 C  9.09865D+11  9.76669D-04  6.08365D-06
                                           B  8.97384D+11  9.63272D-04  6.00020D-06
 f1 20  1/2 -  f2 54  1/2 +    52849390.20 C  2.23868D+11  2.40326D-04  1.49705D-06
                                           B  2.20796D+11  2.37027D-04  1.47650D-06
 f1 20  1/2 -  f2 55  1/2 +    52845849.65 C  4.17272D+11  4.48008D-04  2.79094D-06
                                           B  4.11316D+11  4.41613D-04  2.75110D-06
 f1 20  1/2 -  f2 56  1/2 +    52843386.80 C  1.03997D+12  1.11668D-03  6.95684D-06
                                           B  1.02566D+12  1.10131D-03  6.86114D-06
 f1 20  1/2 -  f2 57  1/2 +    52840579.61 C  4.55291D+11  4.88925D-04  3.04614D-06
                                           B  4.48747D+11  4.81897D-04  3.00236D-06
 f1 20  1/2 -  f2 58  1/2 +    52838864.29 C  9.45087D+10  1.01497D-04  6.32375D-07
                                           B  9.31428D+10  1.00030D-04  6.23235D-07
 f1 20  1/2 -  f2 59  1/2 +    52837230.24 C  5.32497D+11  5.71906D-04  3.56336D-06
                                           B  5.24924D+11  5.63773D-04  3.51269D-06
 f1 20  1/2 -  f2 60  1/2 +    52834344.89 C  1.52178D+11  1.63459D-04  1.01852D-06
                                           B  1.49969D+11  1.61085D-04  1.00372D-06
 f1 20  1/2 -  f2 61  1/2 +    52832244.28 C  4.96026D+11  5.32837D-04  3.32025D-06
                                           B  4.88977D+11  5.25264D-04  3.27306D-06
 f1 20  1/2 -  f2 62  1/2 +    52831022.02 C  9.91467D+10  1.06509D-04  6.63704D-07
                                           B  9.76720D+10  1.04925D-04  6.53832D-07
 f1 20  1/2 -  f2 63  1/2 +    52829265.10 C  3.49236D+11  3.75196D-04  2.33808D-06
                                           B  3.44130D+11  3.69710D-04  2.30389D-06
 f1 20  1/2 -  f2 64  1/2 +    52827798.76 C  1.70994D+10  1.83715D-05  1.14487D-07
                                           B  1.68715D+10  1.81266D-05  1.12961D-07
 f1 20  1/2 -  f2 65  1/2 +    52826073.27 C  2.08653D+10  2.24190D-05  1.39715D-07
                                           B  2.06031D+10  2.21373D-05  1.37960D-07
 f1 20  1/2 -  f2 66  1/2 +    52821807.09 C  1.91681D+10  2.05987D-05  1.28382D-07
                                           B  1.88790D+10  2.02880D-05  1.26445D-07
 f1 20  1/2 -  f2 67  1/2 +    52821719.23 C  1.70673D+11  1.83412D-04  1.14312D-06
                                           B  1.68172D+11  1.80724D-04  1.12636D-06
 f1 20  1/2 -  f2 68  1/2 +    52819671.19 C  1.90122D+10  2.04329D-05  1.27353D-07
                                           B  1.87241D+10  2.01232D-05  1.25423D-07
 f1 20  1/2 -  f2 69  1/2 +    52815744.85 C  1.68988D+11  1.81642D-04  1.13221D-06
                                           B  1.66611D+11  1.79087D-04  1.11629D-06
 f1 20  1/2 -  f2 70  1/2 +    52813471.55 C  8.25788D+11  8.87702D-04  5.53347D-06
                                           B  8.13291D+11  8.74267D-04  5.44973D-06
 f1 20  1/2 -  f2 71  1/2 +    52811282.19 C  2.04631D+10  2.19992D-05  1.37137D-07
                                           B  2.01144D+10  2.16243D-05  1.34800D-07
 f1 20  1/2 -  f2 72  1/2 +    52811110.84 C  3.93715D+11  4.23272D-04  2.63858D-06
                                           B  3.87753D+11  4.16862D-04  2.59862D-06
 f1 20  1/2 -  f2 73  1/2 +    52807731.67 C  2.94182D+10  3.16307D-05  1.97191D-07
                                           B  2.89447D+10  3.11215D-05  1.94017D-07
 f1 20  1/2 -  f2 74  1/2 +    52805935.97 C  2.56152D+10  2.75436D-05  1.71717D-07
                                           B  2.52344D+10  2.71341D-05  1.69164D-07
 f1 20  1/2 -  f2 75  1/2 +    52803341.12 C  1.34638D+11  1.44788D-04  9.02709D-07
                                           B  1.32576D+11  1.42570D-04  8.88879D-07
 f1 20  1/2 -  f2 76  1/2 +    52801446.10 C  1.57402D+10  1.69281D-05  1.05545D-07
                                           B  1.54892D+10  1.66581D-05  1.03862D-07
 f1 20  1/2 -  f2 77  1/2 +    52799174.95 C  9.96067D+10  1.07133D-04  6.67991D-07
                                           B  9.80123D+10  1.05418D-04  6.57298D-07
 f1 20  1/2 -  f2 78  1/2 +    52797967.89 C  1.81348D+11  1.95059D-04  1.21625D-06
                                           B  1.78359D+11  1.91844D-04  1.19621D-06
 f1 20  1/2 -  f2 79  1/2 +    52795756.19 C  5.92551D+10  6.37405D-05  3.97458D-07
                                           B  5.82724D+10  6.26835D-05  3.90867D-07
 f1 20  1/2 -  f2 80  1/2 +    52792612.65 C  1.44373D+09  1.55320D-06  9.68566D-09
                                           B  1.41511D+09  1.52241D-06  9.49368D-09
 f1 20  1/2 -  f2 81  1/2 +    52790451.64 C  6.99463D+09  7.52562D-06  4.69313D-08
                                           B  6.90264D+09  7.42664D-06  4.63140D-08
 f1 20  1/2 -  f2 82  1/2 +    52786706.21 C  2.14646D+10  2.30973D-05  1.44049D-07
                                           B  2.11383D+10  2.27462D-05  1.41860D-07
 f1 20  1/2 -  f2 83  1/2 +    52784227.69 C  4.21876D+08  4.54009D-07  2.83163D-09
                                           B  4.14458D+08  4.46026D-07  2.78184D-09
 f1 20  1/2 -  f2 84  1/2 +    52782540.16 C  4.97844D+10  5.35797D-05  3.34184D-07
                                           B  4.89268D+10  5.26567D-05  3.28427D-07
 f1 20  1/2 -  f2 85  1/2 +    52777235.25 C  2.84003D+10  3.05716D-05  1.90698D-07
                                           B  2.79135D+10  3.00475D-05  1.87430D-07
 f1 20  1/2 -  f2 86  1/2 +    52775156.38 C  4.97567D+11  5.35649D-04  3.34139D-06
                                           B  4.89141D+11  5.26578D-04  3.28480D-06
 f1 20  1/2 -  f2 87  1/2 +    52772254.28 C  1.43383D+10  1.54374D-05  9.63037D-08
                                           B  1.41188D+10  1.52010D-05  9.48295D-08
 f1 20  1/2 -  f2 88  1/2 +    52770286.45 C  1.47934D+11  1.59285D-04  9.93715D-07
                                           B  1.45430D+11  1.56589D-04  9.76895D-07
 f1 21  1/2 -  f2  1  1/2 +    53007532.16 C  4.30885D+09  4.59805D-06  2.85570D-08
                                           B  4.27416D+09  4.56104D-06  2.83271D-08
 f1 21  1/2 -  f2  2  1/2 +    53000111.58 C  7.94945D+10  8.48538D-05  5.27072D-07
                                           B  7.88087D+10  8.41218D-05  5.22525D-07
 f1 21  1/2 -  f2  3  1/2 +    52991885.57 C  4.61713D+09  4.92993D-06  3.06272D-08
                                           B  4.57533D+09  4.88530D-06  3.03499D-08
 f1 21  1/2 -  f2  4  1/2 +    52988861.99 C  7.50241D+10  8.01160D-05  4.97749D-07
                                           B  7.43394D+10  7.93849D-05  4.93206D-07
 f1 21  1/2 -  f2  5  1/2 +    52986505.53 C  3.15343D+10  3.36776D-05  2.09243D-07
                                           B  3.12406D+10  3.33638D-05  2.07294D-07
 f1 21  1/2 -  f2  6  1/2 +    52978661.92 C  1.57848D+10  1.68626D-05  1.04785D-07
                                           B  1.56297D+10  1.66969D-05  1.03755D-07
 f1 21  1/2 -  f2  7  1/2 +    52975704.39 C  3.31734D+10  3.54425D-05  2.20253D-07
                                           B  3.28662D+10  3.51143D-05  2.18214D-07
 f1 21  1/2 -  f2  8  1/2 +    52972274.16 C  8.00533D+10  8.55401D-05  5.31614D-07
                                           B  7.92926D+10  8.47273D-05  5.26563D-07
 f1 21  1/2 -  f2  9  1/2 +    52967608.09 C  2.40714D+10  2.57258D-05  1.59895D-07
                                           B  2.38322D+10  2.54701D-05  1.58305D-07
 f1 21  1/2 -  f2 10  1/2 +    52965104.36 C  6.84132D+10  7.31220D-05  4.54500D-07
                                           B  6.77375D+10  7.23998D-05  4.50011D-07
 f1 21  1/2 -  f2 11  1/2 +    52959840.35 C  2.97555D+10  3.18099D-05  1.97738D-07
                                           B  2.94672D+10  3.15017D-05  1.95822D-07
 f1 21  1/2 -  f2 12  1/2 +    52954581.29 C  3.29454D+10  3.52269D-05  2.19001D-07
                                           B  3.26146D+10  3.48733D-05  2.16803D-07
 f1 21  1/2 -  f2 13  1/2 +    52952658.60 C  4.94133D+10  5.28392D-05  3.28507D-07
                                           B  4.89183D+10  5.23098D-05  3.25215D-07
 f1 21  1/2 -  f2 14  1/2 +    52947979.24 C  1.09461D+11  1.17071D-04  7.27905D-07
                                           B  1.08396D+11  1.15932D-04  7.20826D-07
 f1 21  1/2 -  f2 15  1/2 +    52945196.36 C  1.58022D+11  1.69026D-04  1.05100D-06
                                           B  1.56383D+11  1.67273D-04  1.04010D-06
 f1 21  1/2 -  f2 16  1/2 +    52942661.32 C  6.40531D+11  6.85198D-04  4.26075D-06
                                           B  6.33615D+11  6.77800D-04  4.21475D-06
 f1 21  1/2 -  f2 17  1/2 +    52941653.20 C  2.25393D+10  2.41120D-05  1.49938D-07
                                           B  2.23108D+10  2.38675D-05  1.48417D-07
 f1 21  1/2 -  f2 18  1/2 +    52939540.02 C  3.24887D+08  3.47584D-07  2.16150D-09
                                           B  3.22145D+08  3.44650D-07  2.14326D-09
 f1 21  1/2 -  f2 19  1/2 +    52937934.32 C  1.44781D+11  1.54905D-04  9.63327D-07
                                           B  1.43225D+11  1.53240D-04  9.52976D-07
 f1 21  1/2 -  f2 20  1/2 +    52936493.33 C  1.68029D+11  1.79789D-04  1.11811D-06
                                           B  1.66070D+11  1.77693D-04  1.10507D-06
 f1 21  1/2 -  f2 21  1/2 +    52933566.73 C  1.66254D+10  1.77908D-05  1.10647D-07
                                           B  1.64169D+10  1.75678D-05  1.09260D-07
 f1 21  1/2 -  f2 22  1/2 +    52931120.96 C  4.26082D+11  4.55993D-04  2.83611D-06
                                           B  4.21126D+11  4.50690D-04  2.80312D-06
 f1 21  1/2 -  f2 23  1/2 +    52929327.61 C  5.06082D+11  5.41646D-04  3.36895D-06
                                           B  5.00541D+11  5.35716D-04  3.33207D-06
 f1 21  1/2 -  f2 24  1/2 +    52927949.43 C  2.37923D+11  2.54656D-04  1.58396D-06
                                           B  2.35222D+11  2.51766D-04  1.56598D-06
 f1 21  1/2 -  f2 25  1/2 +    52927286.96 C  2.15933D+11  2.31126D-04  1.43762D-06
                                           B  2.13492D+11  2.28512D-04  1.42136D-06
 f1 21  1/2 -  f2 26  1/2 +    52925113.98 C  1.47783D+12  1.58194D-03  9.84019D-06
                                           B  1.46092D+12  1.56383D-03  9.72757D-06
 f1 21  1/2 -  f2 27  1/2 +    52924158.64 C  1.79562D+11  1.92218D-04  1.19568D-06
                                           B  1.77528D+11  1.90041D-04  1.18214D-06
 f1 21  1/2 -  f2 28  1/2 +    52923466.60 C  1.50462D+11  1.61071D-04  1.00195D-06
                                           B  1.48793D+11  1.59285D-04  9.90835D-07
 f1 21  1/2 -  f2 29  1/2 +    52919392.36 C  1.51078D+10  1.61756D-05  1.00629D-07
                                           B  1.49095D+10  1.59633D-05  9.93075D-08
 f1 21  1/2 -  f2 30  1/2 +    52918520.08 C  8.83650D+10  9.46135D-05  5.88601D-07
                                           B  8.73606D+10  9.35379D-05  5.81910D-07
 f1 21  1/2 -  f2 31  1/2 +    52915608.50 C  5.14855D+10  5.51321D-05  3.43002D-07
                                           B  5.08878D+10  5.44922D-05  3.39020D-07
 f1 21  1/2 -  f2 32  1/2 +    52912794.19 C  3.67139D+10  3.93184D-05  2.44631D-07
                                           B  3.63068D+10  3.88825D-05  2.41918D-07
 f1 21  1/2 -  f2 33  1/2 +    52911584.28 C  9.10040D+10  9.74646D-05  6.06418D-07
                                           B  8.99220D+10  9.63057D-05  5.99207D-07
 f1 21  1/2 -  f2 34  1/2 +    52907682.86 C  1.33548D+12  1.43049D-03  8.90109D-06
                                           B  1.31939D+12  1.41327D-03  8.79389D-06
 f1 21  1/2 -  f2 35  1/2 +    52907666.09 C  3.35137D+09  3.58982D-06  2.23373D-08
                                           B  3.31760D+09  3.55365D-06  2.21122D-08
 f1 21  1/2 -  f2 36  1/2 +    52905919.85 C  1.77279D+11  1.89905D-04  1.18170D-06
                                           B  1.75215D+11  1.87694D-04  1.16794D-06
 f1 21  1/2 -  f2 37  1/2 +    52900858.12 C  5.03736D+08  5.39716D-07  3.35876D-09
                                           B  5.06241D+08  5.42400D-07  3.37546D-09
 f1 21  1/2 -  f2 38  1/2 +    52896343.23 C  1.40855D+09  1.50941D-06  9.39416D-09
                                           B  1.38495D+09  1.48412D-06  9.23675D-09
 f1 21  1/2 -  f2 39  1/2 +    52895786.67 C  3.06840D+10  3.28819D-05  2.04650D-07
                                           B  3.03018D+10  3.24723D-05  2.02101D-07
 f1 21  1/2 -  f2 40  1/2 +    52890020.78 C  5.25288D+10  5.63038D-05  3.50461D-07
                                           B  5.18445D+10  5.55703D-05  3.45896D-07
 f1 21  1/2 -  f2 41  1/2 +    52889742.11 C  4.32723D+11  4.63826D-04  2.88708D-06
                                           B  4.27350D+11  4.58067D-04  2.85123D-06
 f1 21  1/2 -  f2 42  1/2 +    52885971.19 C  5.97890D+11  6.40956D-04  3.98991D-06
                                           B  5.90220D+11  6.32734D-04  3.93873D-06
 f1 21  1/2 -  f2 43  1/2 +    52879252.63 C  5.49585D+10  5.89321D-05  3.66895D-07
                                           B  5.43305D+10  5.82588D-05  3.62703D-07
 f1 21  1/2 -  f2 44  1/2 +    52877603.19 C  2.89778D+09  3.10749D-06  1.93470D-08
                                           B  2.86936D+09  3.07701D-06  1.91572D-08
 f1 21  1/2 -  f2 45  1/2 +    52877174.71 C  9.50603D+11  1.01941D-03  6.34684D-06
                                           B  9.38220D+11  1.00613D-03  6.26417D-06
 f1 21  1/2 -  f2 46  1/2 +    52874704.08 C  1.09346D+12  1.17272D-03  7.30169D-06
                                           B  1.07883D+12  1.15703D-03  7.20397D-06
 f1 21  1/2 -  f2 47  1/2 +    52872668.17 C  3.28976D+11  3.52849D-04  2.19702D-06
                                           B  3.24579D+11  3.48134D-04  2.16766D-06
 f1 21  1/2 -  f2 48  1/2 +    52869938.33 C  2.11111D+11  2.26454D-04  1.41009D-06
                                           B  2.08285D+11  2.23423D-04  1.39122D-06
 f1 21  1/2 -  f2 49  1/2 +    52864887.34 C  2.77702D+11  2.97942D-04  1.85541D-06
                                           B  2.73799D+11  2.93755D-04  1.82934D-06
 f1 21  1/2 -  f2 50  1/2 +    52862879.84 C  7.11812D+10  7.63750D-05  4.75638D-07
                                           B  7.01975D+10  7.53195D-05  4.69064D-07
 f1 21  1/2 -  f2 51  1/2 +    52862569.31 C  4.93004D+11  5.28983D-04  3.29435D-06
                                           B  4.86081D+11  5.21555D-04  3.24809D-06
 f1 21  1/2 -  f2 52  1/2 +    52859784.19 C  5.07305D+10  5.44385D-05  3.39044D-07
                                           B  5.01235D+10  5.37871D-05  3.34987D-07
 f1 21  1/2 -  f2 53  1/2 +    52859682.22 C  1.42231D+08  1.52628D-07  9.50569D-10
                                           B  1.41137D+08  1.51453D-07  9.43257D-10
 f1 21  1/2 -  f2 54  1/2 +    52857410.92 C  6.83135D+11  7.33132D-04  4.56617D-06
                                           B  6.73925D+11  7.23248D-04  4.50461D-06
 f1 21  1/2 -  f2 55  1/2 +    52853870.38 C  1.02299D+11  1.09801D-04  6.83917D-07
                                           B  1.00862D+11  1.08259D-04  6.74314D-07
 f1 21  1/2 -  f2 56  1/2 +    52851407.52 C  8.32978D+10  8.94146D-05  5.56964D-07
                                           B  8.21187D+10  8.81489D-05  5.49080D-07
 f1 21  1/2 -  f2 57  1/2 +    52848600.33 C  4.91440D+09  5.27583D-06  3.28650D-08
                                           B  4.84650D+09  5.20294D-06  3.24109D-08
 f1 21  1/2 -  f2 58  1/2 +    52846885.01 C  1.52250D+08  1.63458D-07  1.01827D-09
                                           B  1.49438D+08  1.60439D-07  9.99463D-10
 f1 21  1/2 -  f2 59  1/2 +    52845250.96 C  4.86345D+10  5.22180D-05  3.25304D-07
                                           B  4.79202D+10  5.14511D-05  3.20527D-07
 f1 21  1/2 -  f2 60  1/2 +    52842365.61 C  8.75621D+10  9.40242D-05  5.85778D-07
                                           B  8.63098D+10  9.26795D-05  5.77400D-07
 f1 21  1/2 -  f2 61  1/2 +    52840265.00 C  3.38485D+11  3.63494D-04  2.26469D-06
                                           B  3.33628D+11  3.58278D-04  2.23219D-06
 f1 21  1/2 -  f2 62  1/2 +    52839042.74 C  1.17832D+11  1.26544D-04  7.88429D-07
                                           B  1.16111D+11  1.24696D-04  7.76913D-07
 f1 21  1/2 -  f2 63  1/2 +    52837285.82 C  5.32972D+10  5.72415D-05  3.56653D-07
                                           B  5.25431D+10  5.64316D-05  3.51607D-07
 f1 21  1/2 -  f2 64  1/2 +    52835819.48 C  1.32525D+11  1.42341D-04  8.86905D-07
                                           B  1.30653D+11  1.40330D-04  8.74373D-07
 f1 21  1/2 -  f2 65  1/2 +    52834093.99 C  3.92394D+09  4.21485D-06  2.62629D-08
                                           B  3.86371D+09  4.15015D-06  2.58598D-08
 f1 21  1/2 -  f2 66  1/2 +    52829827.81 C  6.53493D+10  7.02053D-05  4.37488D-07
                                           B  6.43397D+10  6.91208D-05  4.30730D-07
 f1 21  1/2 -  f2 67  1/2 +    52829739.95 C  4.17199D+10  4.48202D-05  2.79300D-07
                                           B  4.11042D+10  4.41587D-05  2.75178D-07
 f1 21  1/2 -  f2 68  1/2 +    52827691.91 C  1.10803D+10  1.19047D-05  7.41875D-08
                                           B  1.09259D+10  1.17387D-05  7.31536D-08
 f1 21  1/2 -  f2 69  1/2 +    52823765.57 C  3.38492D+10  3.63729D-05  2.26686D-07
                                           B  3.33320D+10  3.58172D-05  2.23222D-07
 f1 21  1/2 -  f2 70  1/2 +    52821492.27 C  1.06770D+11  1.14740D-04  7.15122D-07
                                           B  1.05109D+11  1.12955D-04  7.03997D-07
 f1 21  1/2 -  f2 71  1/2 +    52819302.91 C  2.42095D+11  2.60188D-04  1.62170D-06
                                           B  2.38432D+11  2.56252D-04  1.59717D-06
 f1 21  1/2 -  f2 72  1/2 +    52819131.56 C  4.39490D+11  4.72340D-04  2.94401D-06
                                           B  4.32981D+11  4.65344D-04  2.90040D-06
 f1 21  1/2 -  f2 73  1/2 +    52815752.39 C  2.09735D+09  2.25440D-06  1.40522D-08
                                           B  2.07359D+09  2.22887D-06  1.38930D-08
 f1 21  1/2 -  f2 74  1/2 +    52813956.69 C  1.40055D+11  1.50553D-04  9.38462D-07
                                           B  1.37913D+11  1.48250D-04  9.24106D-07
 f1 21  1/2 -  f2 75  1/2 +    52811361.84 C  3.28100D+10  3.52727D-05  2.19881D-07
                                           B  3.22860D+10  3.47094D-05  2.16369D-07
 f1 21  1/2 -  f2 76  1/2 +    52809466.83 C  2.79940D+10  3.00974D-05  1.87626D-07
                                           B  2.75627D+10  2.96337D-05  1.84735D-07
 f1 21  1/2 -  f2 77  1/2 +    52807195.67 C  8.00889D+10  8.61140D-05  5.36854D-07
                                           B  7.88176D+10  8.47471D-05  5.28332D-07
 f1 21  1/2 -  f2 78  1/2 +    52805988.61 C  6.61673D+10  7.11483D-05  4.43565D-07
                                           B  6.51101D+10  7.00116D-05  4.36478D-07
 f1 21  1/2 -  f2 79  1/2 +    52803776.91 C  5.56920D+10  5.98895D-05  3.73389D-07
                                           B  5.47829D+10  5.89119D-05  3.67294D-07
 f1 21  1/2 -  f2 80  1/2 +    52800633.37 C  1.35042D+10  1.45238D-05  9.05557D-08
                                           B  1.33001D+10  1.43042D-05  8.91869D-08
 f1 21  1/2 -  f2 81  1/2 +    52798472.36 C  8.12242D+10  8.73636D-05  5.44734D-07
                                           B  7.99440D+10  8.59866D-05  5.36149D-07
 f1 21  1/2 -  f2 82  1/2 +    52794726.93 C  9.06803D+10  9.75483D-05  6.08282D-07
                                           B  8.92118D+10  9.59686D-05  5.98431D-07
 f1 21  1/2 -  f2 83  1/2 +    52792248.41 C  7.04923D+10  7.58384D-05  4.72928D-07
                                           B  6.93248D+10  7.45823D-05  4.65095D-07
 f1 21  1/2 -  f2 84  1/2 +    52790560.88 C  5.53424D+08  5.95433D-07  3.71323D-09
                                           B  5.43641D+08  5.84908D-07  3.64760D-09
 f1 21  1/2 -  f2 85  1/2 +    52785255.97 C  5.61241D+10  6.03965D-05  3.76682D-07
                                           B  5.52275D+10  5.94317D-05  3.70664D-07
 f1 21  1/2 -  f2 86  1/2 +    52783177.10 C  3.04177D+10  3.27358D-05  2.04175D-07
                                           B  2.99156D+10  3.21954D-05  2.00805D-07
 f1 21  1/2 -  f2 87  1/2 +    52780275.00 C  2.50138D+11  2.69231D-04  1.67930D-06
                                           B  2.45894D+11  2.64662D-04  1.65081D-06
 f1 21  1/2 -  f2 88  1/2 +    52778307.17 C  2.96840D+11  3.19521D-04  1.99305D-06
                                           B  2.91771D+11  3.14065D-04  1.95902D-06
 f1 22  1/2 -  f2  1  1/2 +    53010733.92 C  8.76884D+09  9.35626D-06  5.81051D-08
                                           B  8.69598D+09  9.27852D-06  5.76223D-08
 f1 22  1/2 -  f2  2  1/2 +    53003313.35 C  9.17721D+08  9.79473D-07  6.08366D-09
                                           B  9.10969D+08  9.72266D-07  6.03890D-09
 f1 22  1/2 -  f2  3  1/2 +    52995087.34 C  3.18571D+10  3.40112D-05  2.11282D-07
                                           B  3.15803D+10  3.37157D-05  2.09446D-07
 f1 22  1/2 -  f2  4  1/2 +    52992063.76 C  2.03877D+09  2.17688D-06  1.35238D-08
                                           B  2.02001D+09  2.15685D-06  1.33994D-08
 f1 22  1/2 -  f2  5  1/2 +    52989707.30 C  1.58708D+09  1.69474D-06  1.05290D-08
                                           B  1.57463D+09  1.68145D-06  1.04464D-08
 f1 22  1/2 -  f2  6  1/2 +    52981863.69 C  4.36503D+10  4.66252D-05  2.89713D-07
                                           B  4.32457D+10  4.61930D-05  2.87028D-07
 f1 22  1/2 -  f2  7  1/2 +    52978906.15 C  3.32438D+09  3.55134D-06  2.20681D-08
                                           B  3.29086D+09  3.51554D-06  2.18456D-08
 f1 22  1/2 -  f2  8  1/2 +    52975475.93 C  1.15971D+10  1.23905D-05  7.69995D-08
                                           B  1.14879D+10  1.22738D-05  7.62745D-08
 f1 22  1/2 -  f2  9  1/2 +    52970809.86 C  1.20264D+10  1.28514D-05  7.98709D-08
                                           B  1.19076D+10  1.27245D-05  7.90822D-08
 f1 22  1/2 -  f2 10  1/2 +    52968306.13 C  1.39372D+10  1.48946D-05  9.25741D-08
                                           B  1.37941D+10  1.47418D-05  9.16240D-08
 f1 22  1/2 -  f2 11  1/2 +    52963042.12 C  2.85031D+10  3.04673D-05  1.89381D-07
                                           B  2.82406D+10  3.01868D-05  1.87637D-07
 f1 22  1/2 -  f2 12  1/2 +    52957783.06 C  3.10587D+11  3.32056D-04  2.06422D-06
                                           B  3.07547D+11  3.28806D-04  2.04402D-06
 f1 22  1/2 -  f2 13  1/2 +    52955860.37 C  5.73015D+10  6.12669D-05  3.80879D-07
                                           B  5.67288D+10  6.06545D-05  3.77072D-07
 f1 22  1/2 -  f2 14  1/2 +    52951181.01 C  2.52848D+11  2.70394D-04  1.68111D-06
                                           B  2.50237D+11  2.67601D-04  1.66375D-06
 f1 22  1/2 -  f2 15  1/2 +    52948398.13 C  1.12741D+11  1.20577D-04  7.49697D-07
                                           B  1.11551D+11  1.19304D-04  7.41783D-07
 f1 22  1/2 -  f2 16  1/2 +    52945863.08 C  2.64409D+10  2.82813D-05  1.75850D-07
                                           B  2.61540D+10  2.79745D-05  1.73942D-07
 f1 22  1/2 -  f2 17  1/2 +    52944854.96 C  8.46547D+09  9.05506D-06  5.63045D-08
                                           B  8.37876D+09  8.96231D-06  5.57278D-08
 f1 22  1/2 -  f2 18  1/2 +    52942741.79 C  1.98034D+09  2.11843D-06  1.31730D-08
                                           B  1.95614D+09  2.09255D-06  1.30120D-08
 f1 22  1/2 -  f2 19  1/2 +    52941136.09 C  3.54510D+10  3.79254D-05  2.35837D-07
                                           B  3.50879D+10  3.75369D-05  2.33421D-07
 f1 22  1/2 -  f2 20  1/2 +    52939695.10 C  2.02002D+10  2.16113D-05  1.34392D-07
                                           B  1.99705D+10  2.13656D-05  1.32864D-07
 f1 22  1/2 -  f2 21  1/2 +    52936768.50 C  2.14028D+11  2.29004D-04  1.42417D-06
                                           B  2.11663D+11  2.26474D-04  1.40843D-06
 f1 22  1/2 -  f2 22  1/2 +    52934322.73 C  1.37369D+10  1.46995D-05  9.14201D-08
                                           B  1.36053D+10  1.45587D-05  9.05442D-08
 f1 22  1/2 -  f2 23  1/2 +    52932529.38 C  1.68620D+11  1.80448D-04  1.12229D-06
                                           B  1.66761D+11  1.78459D-04  1.10992D-06
 f1 22  1/2 -  f2 24  1/2 +    52931151.20 C  9.26220D+10  9.91241D-05  6.16515D-07
                                           B  9.16179D+10  9.80495D-05  6.09831D-07
 f1 22  1/2 -  f2 25  1/2 +    52930488.73 C  3.81174D+11  4.07943D-04  2.53728D-06
                                           B  3.76887D+11  4.03354D-04  2.50874D-06
 f1 22  1/2 -  f2 26  1/2 +    52928315.75 C  6.75179D+09  7.22654D-06  4.49488D-08
                                           B  6.67413D+09  7.14343D-06  4.44318D-08
 f1 22  1/2 -  f2 27  1/2 +    52927360.41 C  1.18173D+11  1.26487D-04  7.86759D-07
                                           B  1.16796D+11  1.25013D-04  7.77588D-07
 f1 22  1/2 -  f2 28  1/2 +    52926668.37 C  1.73938D+10  1.86180D-05  1.15807D-07
                                           B  1.72807D+10  1.84970D-05  1.15054D-07
 f1 22  1/2 -  f2 29  1/2 +    52922594.13 C  3.26815D+06  3.49871D-09  2.17642D-11
                                           B  3.15238D+06  3.37477D-09  2.09932D-11
 f1 22  1/2 -  f2 30  1/2 +    52921721.85 C  2.21419D+10  2.37048D-05  1.47461D-07
                                           B  2.18979D+10  2.34435D-05  1.45836D-07
 f1 22  1/2 -  f2 31  1/2 +    52918810.26 C  2.26131D+10  2.42118D-05  1.50624D-07
                                           B  2.23178D+10  2.38956D-05  1.48657D-07
 f1 22  1/2 -  f2 32  1/2 +    52915995.96 C  3.43010D+11  3.67300D-04  2.28512D-06
                                           B  3.39095D+11  3.63107D-04  2.25904D-06
 f1 22  1/2 -  f2 33  1/2 +    52914786.05 C  1.62888D+11  1.74431D-04  1.08523D-06
                                           B  1.60994D+11  1.72403D-04  1.07261D-06
 f1 22  1/2 -  f2 34  1/2 +    52910884.63 C  7.71425D+10  8.26212D-05  5.14070D-07
                                           B  7.62189D+10  8.16320D-05  5.07915D-07
 f1 22  1/2 -  f2 35  1/2 +    52910867.86 C  1.06985D+09  1.14583D-06  7.12937D-09
                                           B  1.05585D+09  1.13084D-06  7.03610D-09
 f1 22  1/2 -  f2 36  1/2 +    52909121.62 C  1.95544D+10  2.09446D-05  1.30322D-07
                                           B  1.93969D+10  2.07759D-05  1.29272D-07
 f1 22  1/2 -  f2 37  1/2 +    52904059.89 C  1.32948D+11  1.42427D-04  8.86296D-07
                                           B  1.31392D+11  1.40760D-04  8.75922D-07
 f1 22  1/2 -  f2 38  1/2 +    52899544.99 C  5.65818D+10  6.06262D-05  3.77298D-07
                                           B  5.59181D+10  5.99151D-05  3.72872D-07
 f1 22  1/2 -  f2 39  1/2 +    52898988.44 C  2.54821D+10  2.73041D-05  1.69925D-07
                                           B  2.51445D+10  2.69423D-05  1.67673D-07
 f1 22  1/2 -  f2 40  1/2 +    52893222.55 C  4.46828D+09  4.78881D-06  2.98060D-08
                                           B  4.41672D+09  4.73355D-06  2.94620D-08
 f1 22  1/2 -  f2 41  1/2 +    52892943.88 C  2.77431D+09  2.97336D-06  1.85065D-08
                                           B  2.74006D+09  2.93666D-06  1.82781D-08
 f1 22  1/2 -  f2 42  1/2 +    52889172.96 C  1.74521D+11  1.87069D-04  1.16442D-06
                                           B  1.72353D+11  1.84745D-04  1.14996D-06
 f1 22  1/2 -  f2 43  1/2 +    52882454.40 C  3.70103D+11  3.96815D-04  2.47031D-06
                                           B  3.65081D+11  3.91430D-04  2.43679D-06
 f1 22  1/2 -  f2 44  1/2 +    52880804.96 C  1.79142D+10  1.92084D-05  1.19583D-07
                                           B  1.76938D+10  1.89720D-05  1.18111D-07
 f1 22  1/2 -  f2 45  1/2 +    52880376.48 C  1.12342D+11  1.20459D-04  7.49930D-07
                                           B  1.10915D+11  1.18929D-04  7.40403D-07
 f1 22  1/2 -  f2 46  1/2 +    52877905.85 C  6.21183D+09  6.66129D-06  4.14725D-08
                                           B  6.12008D+09  6.56291D-06  4.08599D-08
 f1 22  1/2 -  f2 47  1/2 +    52875869.94 C  6.24432D+10  6.69666D-05  4.16942D-07
                                           B  6.16206D+10  6.60844D-05  4.11450D-07
 f1 22  1/2 -  f2 48  1/2 +    52873140.10 C  1.87796D+10  2.01421D-05  1.25414D-07
                                           B  1.85489D+10  1.98946D-05  1.23873D-07
 f1 22  1/2 -  f2 49  1/2 +    52868089.11 C  5.39272D+10  5.78506D-05  3.60238D-07
                                           B  5.32061D+10  5.70771D-05  3.55422D-07
 f1 22  1/2 -  f2 50  1/2 +    52866081.61 C  1.24042D+12  1.33077D-03  8.28708D-06
                                           B  1.22367D+12  1.31280D-03  8.17519D-06
 f1 22  1/2 -  f2 51  1/2 +    52865771.08 C  2.89614D+11  3.10713D-04  1.93491D-06
                                           B  2.85684D+11  3.06496D-04  1.90865D-06
 f1 22  1/2 -  f2 52  1/2 +    52862985.96 C  1.17625D+12  1.26207D-03  7.85973D-06
                                           B  1.16033D+12  1.24500D-03  7.75339D-06
 f1 22  1/2 -  f2 53  1/2 +    52862883.99 C  1.09956D+11  1.17980D-04  7.34737D-07
                                           B  1.08469D+11  1.16384D-04  7.24798D-07
 f1 22  1/2 -  f2 54  1/2 +    52860612.69 C  6.19061D+10  6.64288D-05  4.13714D-07
                                           B  6.10633D+10  6.55245D-05  4.08081D-07
 f1 22  1/2 -  f2 55  1/2 +    52857072.14 C  7.61889D+11  8.17660D-04  5.09267D-06
                                           B  7.51460D+11  8.06468D-04  5.02296D-06
 f1 22  1/2 -  f2 56  1/2 +    52854609.28 C  4.48154D+11  4.81005D-04  2.99600D-06
                                           B  4.42158D+11  4.74570D-04  2.95592D-06
 f1 22  1/2 -  f2 57  1/2 +    52851802.10 C  8.09892D+11  8.69352D-04  5.41516D-06
                                           B  7.98642D+11  8.57276D-04  5.33994D-06
 f1 22  1/2 -  f2 58  1/2 +    52850086.78 C  9.79448D+11  1.05142D-03  6.54949D-06
                                           B  9.65996D+11  1.03698D-03  6.45954D-06
 f1 22  1/2 -  f2 59  1/2 +    52848452.73 C  1.62868D+12  1.74848D-03  1.08919D-05
                                           B  1.60620D+12  1.72434D-03  1.07415D-05
 f1 22  1/2 -  f2 60  1/2 +    52845567.38 C  1.49148D+11  1.60135D-04  9.97595D-07
                                           B  1.47002D+11  1.57832D-04  9.83244D-07
 f1 22  1/2 -  f2 61  1/2 +    52843466.77 C  6.59242D+11  7.07865D-04  4.40996D-06
                                           B  6.49883D+11  6.97815D-04  4.34735D-06
 f1 22  1/2 -  f2 62  1/2 +    52842244.51 C  1.84864D+11  1.98507D-04  1.23672D-06
                                           B  1.82186D+11  1.95632D-04  1.21880D-06
 f1 22  1/2 -  f2 63  1/2 +    52840487.59 C  5.91950D+11  6.35681D-04  3.96048D-06
                                           B  5.83667D+11  6.26786D-04  3.90507D-06
 f1 22  1/2 -  f2 64  1/2 +    52839021.25 C  3.04627D+10  3.27150D-05  2.03830D-07
                                           B  3.00587D+10  3.22811D-05  2.01127D-07
 f1 22  1/2 -  f2 65  1/2 +    52837295.76 C  4.68958D+11  5.03664D-04  3.13817D-06
                                           B  4.62221D+11  4.96428D-04  3.09308D-06
 f1 22  1/2 -  f2 66  1/2 +    52833029.58 C  1.01395D+10  1.08917D-05  6.78680D-08
                                           B  1.00054D+10  1.07476D-05  6.69699D-08
 f1 22  1/2 -  f2 67  1/2 +    52832941.72 C  6.22789D+11  6.68989D-04  4.16860D-06
                                           B  6.13734D+11  6.59263D-04  4.10799D-06
 f1 22  1/2 -  f2 68  1/2 +    52830893.68 C  3.39825D+10  3.65063D-05  2.27486D-07
                                           B  3.34334D+10  3.59164D-05  2.23810D-07
 f1 22  1/2 -  f2 69  1/2 +    52826967.34 C  3.53262D+11  3.79554D-04  2.36534D-06
                                           B  3.47970D+11  3.73868D-04  2.32990D-06
 f1 22  1/2 -  f2 70  1/2 +    52824694.04 C  7.35558D+10  7.90370D-05  4.92571D-07
                                           B  7.24666D+10  7.78667D-05  4.85278D-07
 f1 22  1/2 -  f2 71  1/2 +    52822504.68 C  9.18013D+09  9.86503D-06  6.14830D-08
                                           B  9.03418D+09  9.70820D-06  6.05056D-08
 f1 22  1/2 -  f2 72  1/2 +    52822333.33 C  2.80499D+10  3.01428D-05  1.87863D-07
                                           B  2.76131D+10  2.96734D-05  1.84938D-07
 f1 22  1/2 -  f2 73  1/2 +    52818954.16 C  2.72142D+11  2.92485D-04  1.82301D-06
                                           B  2.68125D+11  2.88168D-04  1.79610D-06
 f1 22  1/2 -  f2 74  1/2 +    52817158.46 C  6.77354D+10  7.28037D-05  4.53789D-07
                                           B  6.67137D+10  7.17055D-05  4.46944D-07
 f1 22  1/2 -  f2 75  1/2 +    52814563.61 C  4.90634D+11  5.27398D-04  3.28746D-06
                                           B  4.83156D+11  5.19359D-04  3.23735D-06
 f1 22  1/2 -  f2 76  1/2 +    52812668.59 C  1.59649D+09  1.71624D-06  1.06983D-08
                                           B  1.57513D+09  1.69328D-06  1.05552D-08
 f1 22  1/2 -  f2 77  1/2 +    52810397.44 C  9.38302D+08  1.00877D-06  6.28851D-09
                                           B  9.14976D+08  9.83691D-07  6.13218D-09
 f1 22  1/2 -  f2 78  1/2 +    52809190.38 C  1.20172D+12  1.29203D-03  8.05450D-06
                                           B  1.18294D+12  1.27184D-03  7.92861D-06
 f1 22  1/2 -  f2 79  1/2 +    52806978.68 C  1.76462D+10  1.89739D-05  1.18288D-07
                                           B  1.73665D+10  1.86731D-05  1.16413D-07
 f1 22  1/2 -  f2 80  1/2 +    52803835.14 C  8.67174D+10  9.32530D-05  5.81397D-07
                                           B  8.53778D+10  9.18125D-05  5.72416D-07
 f1 22  1/2 -  f2 81  1/2 +    52801674.13 C  2.85460D+09  3.06999D-06  1.91410D-08
                                           B  2.80399D+09  3.01557D-06  1.88017D-08
 f1 22  1/2 -  f2 82  1/2 +    52797928.70 C  3.67593D+09  3.95386D-06  2.46536D-08
                                           B  3.61315D+09  3.88633D-06  2.42325D-08
 f1 22  1/2 -  f2 83  1/2 +    52795450.18 C  1.21480D+10  1.30678D-05  8.14855D-08
                                           B  1.19420D+10  1.28462D-05  8.01037D-08
 f1 22  1/2 -  f2 84  1/2 +    52793762.64 C  7.21662D+08  7.76347D-07  4.84116D-09
                                           B  7.09957D+08  7.63756D-07  4.76264D-09
 f1 22  1/2 -  f2 85  1/2 +    52788457.74 C  3.00198D+10  3.23012D-05  2.01444D-07
                                           B  2.95343D+10  3.17787D-05  1.98186D-07
 f1 22  1/2 -  f2 86  1/2 +    52786378.87 C  6.73309D+10  7.24534D-05  4.51869D-07
                                           B  6.62289D+10  7.12675D-05  4.44473D-07
 f1 22  1/2 -  f2 87  1/2 +    52783476.77 C  1.86899D+11  2.01140D-04  1.25452D-06
                                           B  1.83717D+11  1.97716D-04  1.23316D-06
 f1 22  1/2 -  f2 88  1/2 +    52781508.94 C  1.73845D+11  1.87105D-04  1.16702D-06
                                           B  1.70971D+11  1.84012D-04  1.14773D-06
 f1 23  1/2 -  f2  1  1/2 +    53017594.73 C  2.40749D+07  2.56810D-08  1.59466D-10
                                           B  2.40686D+07  2.56742D-08  1.59424D-10
 f1 23  1/2 -  f2  2  1/2 +    53010174.16 C  1.56492D+09  1.66979D-06  1.03700D-08
                                           B  1.54935D+09  1.65318D-06  1.02668D-08
 f1 23  1/2 -  f2  3  1/2 +    53001948.14 C  5.79273D+10  6.18283D-05  3.84035D-07
                                           B  5.74375D+10  6.13055D-05  3.80788D-07
 f1 23  1/2 -  f2  4  1/2 +    52998924.56 C  5.31062D+10  5.66890D-05  3.52133D-07
                                           B  5.26453D+10  5.61971D-05  3.49078D-07
 f1 23  1/2 -  f2  5  1/2 +    52996568.10 C  3.45137D+08  3.68454D-07  2.28882D-09
                                           B  3.43763D+08  3.66988D-07  2.27971D-09
 f1 23  1/2 -  f2  6  1/2 +    52988724.49 C  1.67812D+10  1.79202D-05  1.11336D-07
                                           B  1.66280D+10  1.77566D-05  1.10320D-07
 f1 23  1/2 -  f2  7  1/2 +    52985766.96 C  6.86570D+09  7.33254D-06  4.55586D-08
                                           B  6.80221D+09  7.26473D-06  4.51373D-08
 f1 23  1/2 -  f2  8  1/2 +    52982336.73 C  6.31289D+09  6.74301D-06  4.18985D-08
                                           B  6.25323D+09  6.67928D-06  4.15025D-08
 f1 23  1/2 -  f2  9  1/2 +    52977670.66 C  4.51938D+08  4.82815D-07  3.00029D-09
                                           B  4.47700D+08  4.78288D-07  2.97216D-09
 f1 23  1/2 -  f2 10  1/2 +    52975166.93 C  3.14094D+10  3.35585D-05  2.08548D-07
                                           B  3.11044D+10  3.32326D-05  2.06523D-07
 f1 23  1/2 -  f2 11  1/2 +    52969902.92 C  4.95344D+10  5.29342D-05  3.28990D-07
                                           B  4.90687D+10  5.24365D-05  3.25897D-07
 f1 23  1/2 -  f2 12  1/2 +    52964643.86 C  3.36679D+10  3.59858D-05  2.23677D-07
                                           B  3.33236D+10  3.56179D-05  2.21390D-07
 f1 23  1/2 -  f2 13  1/2 +    52962721.17 C  2.68021D+08  2.86495D-07  1.78083D-09
                                           B  2.63671D+08  2.81844D-07  1.75192D-09
 f1 23  1/2 -  f2 14  1/2 +    52958041.81 C  5.82144D+10  6.22378D-05  3.86899D-07
                                           B  5.76224D+10  6.16049D-05  3.82965D-07
 f1 23  1/2 -  f2 15  1/2 +    52955258.93 C  3.14599D+11  3.36377D-04  2.09119D-06
                                           B  3.11505D+11  3.33069D-04  2.07062D-06
 f1 23  1/2 -  f2 16  1/2 +    52952723.89 C  1.57194D+10  1.68092D-05  1.04505D-07
                                           B  1.55500D+10  1.66281D-05  1.03378D-07
 f1 23  1/2 -  f2 17  1/2 +    52951715.77 C  4.28316D+10  4.58028D-05  2.84766D-07
                                           B  4.23804D+10  4.53203D-05  2.81766D-07
 f1 23  1/2 -  f2 18  1/2 +    52949602.59 C  1.80518D+11  1.93056D-04  1.20032D-06
                                           B  1.78655D+11  1.91063D-04  1.18793D-06
 f1 23  1/2 -  f2 19  1/2 +    52947996.89 C  3.25376D+09  3.47996D-06  2.16372D-08
                                           B  3.21104D+09  3.43427D-06  2.13531D-08
 f1 23  1/2 -  f2 20  1/2 +    52946555.90 C  1.40385D+11  1.50153D-04  9.33622D-07
                                           B  1.38925D+11  1.48591D-04  9.23914D-07
 f1 23  1/2 -  f2 21  1/2 +    52943629.31 C  9.87385D+10  1.05620D-04  6.56763D-07
                                           B  9.76885D+10  1.04497D-04  6.49779D-07
 f1 23  1/2 -  f2 22  1/2 +    52941183.53 C  4.24304D+09  4.53918D-06  2.82267D-08
                                           B  4.19224D+09  4.48483D-06  2.78887D-08
 f1 23  1/2 -  f2 23  1/2 +    52939390.18 C  4.10090D+10  4.38741D-05  2.72838D-07
                                           B  4.05831D+10  4.34185D-05  2.70005D-07
 f1 23  1/2 -  f2 24  1/2 +    52938012.00 C  1.81891D+11  1.94609D-04  1.21024D-06
                                           B  1.79988D+11  1.92573D-04  1.19758D-06
 f1 23  1/2 -  f2 25  1/2 +    52937349.53 C  1.72580D+11  1.84652D-04  1.14833D-06
                                           B  1.70741D+11  1.82684D-04  1.13609D-06
 f1 23  1/2 -  f2 26  1/2 +    52935176.55 C  1.33355D+11  1.42695D-04  8.87442D-07
                                           B  1.31839D+11  1.41073D-04  8.77352D-07
 f1 23  1/2 -  f2 27  1/2 +    52934221.21 C  8.99102D+10  9.62107D-05  5.98360D-07
                                           B  8.89441D+10  9.51770D-05  5.91931D-07
 f1 23  1/2 -  f2 28  1/2 +    52933529.17 C  2.56527D+10  2.74511D-05  1.70728D-07
                                           B  2.53359D+10  2.71121D-05  1.68620D-07
 f1 23  1/2 -  f2 29  1/2 +    52929454.93 C  6.49984D+11  6.95658D-04  4.32687D-06
                                           B  6.42754D+11  6.87920D-04  4.27874D-06
 f1 23  1/2 -  f2 30  1/2 +    52928582.65 C  1.39169D+09  1.48953D-06  9.26477D-09
                                           B  1.37505D+09  1.47172D-06  9.15398D-09
 f1 23  1/2 -  f2 31  1/2 +    52925671.07 C  4.30040D+10  4.60325D-05  2.86334D-07
                                           B  4.25567D+10  4.55536D-05  2.83356D-07
 f1 23  1/2 -  f2 32  1/2 +    52922856.76 C  9.86641D+09  1.05623D-05  6.57042D-08
                                           B  9.75963D+09  1.04480D-05  6.49931D-08
 f1 23  1/2 -  f2 33  1/2 +    52921646.85 C  1.25699D+09  1.34572D-06  8.37136D-09
                                           B  1.24453D+09  1.33237D-06  8.28834D-09
 f1 23  1/2 -  f2 34  1/2 +    52917745.43 C  3.81617D+10  4.08613D-05  2.54206D-07
                                           B  3.77577D+10  4.04287D-05  2.51515D-07
 f1 23  1/2 -  f2 35  1/2 +    52917728.66 C  3.05307D+11  3.26906D-04  2.03375D-06
                                           B  3.01657D+11  3.22997D-04  2.00943D-06
 f1 23  1/2 -  f2 36  1/2 +    52915982.43 C  1.14072D+10  1.22150D-05  7.59944D-08
                                           B  1.12886D+10  1.20880D-05  7.52043D-08
 f1 23  1/2 -  f2 37  1/2 +    52910920.69 C  6.60780D+11  7.07708D-04  4.40336D-06
                                           B  6.53073D+11  6.99453D-04  4.35200D-06
 f1 23  1/2 -  f2 38  1/2 +    52906405.80 C  5.28076D+08  5.65676D-07  3.51994D-09
                                           B  5.21704D+08  5.58851D-07  3.47747D-09
 f1 23  1/2 -  f2 39  1/2 +    52905849.24 C  5.62014D+10  6.02043D-05  3.74627D-07
                                           B  5.54780D+10  5.94293D-05  3.69805D-07
 f1 23  1/2 -  f2 40  1/2 +    52900083.35 C  4.05629D+10  4.34614D-05  2.70473D-07
                                           B  4.00632D+10  4.29260D-05  2.67141D-07
 f1 23  1/2 -  f2 41  1/2 +    52899804.68 C  5.60481D+10  6.00538D-05  3.73733D-07
                                           B  5.54317D+10  5.93933D-05  3.69623D-07
 f1 23  1/2 -  f2 42  1/2 +    52896033.76 C  2.87240D+12  3.07812D-03  1.91575D-05
                                           B  2.83663D+12  3.03979D-03  1.89189D-05
 f1 23  1/2 -  f2 43  1/2 +    52889315.20 C  7.97980D+09  8.55350D-06  5.32416D-08
                                           B  7.90035D+09  8.46833D-06  5.27115D-08
 f1 23  1/2 -  f2 44  1/2 +    52887665.76 C  3.63146D+09  3.89279D-06  2.42316D-08
                                           B  3.58564D+09  3.84367D-06  2.39259D-08
 f1 23  1/2 -  f2 45  1/2 +    52887237.28 C  4.90973D+09  5.26313D-06  3.27618D-08
                                           B  4.84764D+09  5.19657D-06  3.23475D-08
 f1 23  1/2 -  f2 46  1/2 +    52884766.66 C  9.44373D+11  1.01244D-03  6.30254D-06
                                           B  9.32364D+11  9.99568D-04  6.22239D-06
 f1 23  1/2 -  f2 47  1/2 +    52882730.74 C  4.95430D+11  5.31181D-04  3.30677D-06
                                           B  4.88865D+11  5.24142D-04  3.26295D-06
 f1 23  1/2 -  f2 48  1/2 +    52880000.90 C  1.94947D+12  2.09036D-03  1.30138D-05
                                           B  1.92378D+12  2.06282D-03  1.28423D-05
 f1 23  1/2 -  f2 49  1/2 +    52874949.92 C  1.56494D+10  1.67836D-05  1.04499D-07
                                           B  1.54426D+10  1.65618D-05  1.03118D-07
 f1 23  1/2 -  f2 50  1/2 +    52872942.41 C  8.93036D+11  9.57833D-04  5.96392D-06
                                           B  8.81447D+11  9.45403D-04  5.88652D-06
 f1 23  1/2 -  f2 51  1/2 +    52872631.89 C  3.75331D+11  4.02569D-04  2.50660D-06
                                           B  3.70453D+11  3.97336D-04  2.47402D-06
 f1 23  1/2 -  f2 52  1/2 +    52869846.76 C  2.26199D+09  2.42640D-06  1.51088D-08
                                           B  2.20892D+09  2.36947D-06  1.47543D-08
 f1 23  1/2 -  f2 53  1/2 +    52869744.80 C  6.25806D+08  6.71295D-07  4.18005D-09
                                           B  6.19197D+08  6.64205D-07  4.13591D-09
 f1 23  1/2 -  f2 54  1/2 +    52867473.50 C  7.99224D+10  8.57391D-05  5.33908D-07
                                           B  7.88699D+10  8.46101D-05  5.26877D-07
 f1 23  1/2 -  f2 55  1/2 +    52863932.95 C  1.24241D+09  1.33301D-06  8.30139D-09
                                           B  1.22443D+09  1.31371D-06  8.18120D-09
 f1 23  1/2 -  f2 56  1/2 +    52861470.09 C  3.36996D+11  3.61605D-04  2.25201D-06
                                           B  3.32604D+11  3.56892D-04  2.22266D-06
 f1 23  1/2 -  f2 57  1/2 +    52858662.91 C  3.71356D+11  3.98516D-04  2.48202D-06
                                           B  3.66148D+11  3.92927D-04  2.44721D-06
 f1 23  1/2 -  f2 58  1/2 +    52856947.58 C  4.68428D+11  5.02720D-04  3.13112D-06
                                           B  4.62006D+11  4.95828D-04  3.08819D-06
 f1 23  1/2 -  f2 59  1/2 +    52855313.54 C  1.75981D+11  1.88876D-04  1.17642D-06
                                           B  1.73588D+11  1.86308D-04  1.16043D-06
 f1 23  1/2 -  f2 60  1/2 +    52852428.19 C  1.68465D+11  1.80828D-04  1.12636D-06
                                           B  1.66080D+11  1.78268D-04  1.11041D-06
 f1 23  1/2 -  f2 61  1/2 +    52850327.58 C  2.53384D+11  2.72002D-04  1.69434D-06
                                           B  2.49896D+11  2.68258D-04  1.67102D-06
 f1 23  1/2 -  f2 62  1/2 +    52849105.32 C  2.54531D+10  2.73246D-05  1.70213D-07
                                           B  2.50827D+10  2.69269D-05  1.67735D-07
 f1 23  1/2 -  f2 63  1/2 +    52847348.39 C  2.31022D+11  2.48024D-04  1.54506D-06
                                           B  2.27934D+11  2.44710D-04  1.52442D-06
 f1 23  1/2 -  f2 64  1/2 +    52845882.05 C  7.31233D+11  7.85093D-04  4.89087D-06
                                           B  7.20510D+11  7.73580D-04  4.81914D-06
 f1 23  1/2 -  f2 65  1/2 +    52844156.56 C  8.10117D+09  8.69845D-06  5.41902D-08
                                           B  7.99139D+09  8.58057D-06  5.34558D-08
 f1 23  1/2 -  f2 66  1/2 +    52839890.38 C  2.28145D+10  2.45005D-05  1.52647D-07
                                           B  2.25009D+10  2.41637D-05  1.50549D-07
 f1 23  1/2 -  f2 67  1/2 +    52839802.53 C  2.32583D+11  2.49772D-04  1.55617D-06
                                           B  2.29296D+11  2.46242D-04  1.53418D-06
 f1 23  1/2 -  f2 68  1/2 +    52837754.48 C  3.28350D+10  3.52643D-05  2.19719D-07
                                           B  3.23434D+10  3.47364D-05  2.16429D-07
 f1 23  1/2 -  f2 69  1/2 +    52833828.14 C  1.38174D+11  1.48419D-04  9.24810D-07
                                           B  1.36087D+11  1.46177D-04  9.10841D-07
 f1 23  1/2 -  f2 70  1/2 +    52831554.84 C  2.80142D+10  3.00939D-05  1.87526D-07
                                           B  2.76061D+10  2.96555D-05  1.84794D-07
 f1 23  1/2 -  f2 71  1/2 +    52829365.49 C  1.19489D+12  1.28371D-03  7.99956D-06
                                           B  1.17730D+12  1.26481D-03  7.88181D-06
 f1 23  1/2 -  f2 72  1/2 +    52829194.13 C  2.18098D+10  2.34311D-05  1.46014D-07
                                           B  2.14988D+10  2.30969D-05  1.43931D-07
 f1 23  1/2 -  f2 73  1/2 +    52825814.96 C  2.84974D+11  3.06197D-04  1.90823D-06
                                           B  2.80660D+11  3.01561D-04  1.87934D-06
 f1 23  1/2 -  f2 74  1/2 +    52824019.26 C  4.44838D+11  4.77999D-04  2.97900D-06
                                           B  4.38121D+11  4.70781D-04  2.93402D-06
 f1 23  1/2 -  f2 75  1/2 +    52821424.42 C  2.13914D+10  2.29883D-05  1.43276D-07
                                           B  2.10383D+10  2.26089D-05  1.40911D-07
 f1 23  1/2 -  f2 76  1/2 +    52819529.40 C  1.02677D+11  1.10350D-04  6.87788D-07
                                           B  1.01134D+11  1.08692D-04  6.77450D-07
 f1 23  1/2 -  f2 77  1/2 +    52817258.25 C  2.08712D+11  2.24328D-04  1.39825D-06
                                           B  2.05514D+11  2.20891D-04  1.37682D-06
 f1 23  1/2 -  f2 78  1/2 +    52816051.19 C  1.36872D+10  1.47120D-05  9.17023D-08
                                           B  1.34711D+10  1.44797D-05  9.02546D-08
 f1 23  1/2 -  f2 79  1/2 +    52813839.48 C  5.65279D+08  6.07652D-07  3.78776D-09
                                           B  5.59866D+08  6.01834D-07  3.75150D-09
 f1 23  1/2 -  f2 80  1/2 +    52810695.94 C  4.03021D+11  4.33283D-04  2.70100D-06
                                           B  3.96768D+11  4.26560D-04  2.65910D-06
 f1 23  1/2 -  f2 81  1/2 +    52808534.93 C  1.92564D+11  2.07040D-04  1.29070D-06
                                           B  1.89590D+11  2.03843D-04  1.27077D-06
 f1 23  1/2 -  f2 82  1/2 +    52804789.50 C  6.14448D+10  6.60734D-05  4.11935D-07
                                           B  6.04581D+10  6.50123D-05  4.05320D-07
 f1 23  1/2 -  f2 83  1/2 +    52802310.99 C  1.63117D+10  1.75421D-05  1.09372D-07
                                           B  1.60420D+10  1.72521D-05  1.07563D-07
 f1 23  1/2 -  f2 84  1/2 +    52800623.45 C  5.24834D+10  5.64458D-05  3.51940D-07
                                           B  5.16256D+10  5.55232D-05  3.46187D-07
 f1 23  1/2 -  f2 85  1/2 +    52795318.54 C  3.13401D+10  3.37130D-05  2.10222D-07
                                           B  3.08298D+10  3.31641D-05  2.06799D-07
 f1 23  1/2 -  f2 86  1/2 +    52793239.67 C  1.57126D+11  1.69036D-04  1.05409D-06
                                           B  1.54570D+11  1.66286D-04  1.03694D-06
 f1 23  1/2 -  f2 87  1/2 +    52790337.58 C  3.38482D+10  3.64179D-05  2.27110D-07
                                           B  3.32909D+10  3.58183D-05  2.23370D-07
 f1 23  1/2 -  f2 88  1/2 +    52788369.75 C  4.49431D+08  4.83586D-07  3.01586D-09
                                           B  4.42000D+08  4.75591D-07  2.96600D-09
 f1 24  1/2 -  f2  1  1/2 +    53021977.34 C  1.12244D+09  1.19713D-06  7.43292D-09
                                           B  1.11363D+09  1.18772D-06  7.37454D-09
 f1 24  1/2 -  f2  2  1/2 +    53014556.77 C  1.05112D+09  1.12137D-06  6.96355D-09
                                           B  1.04180D+09  1.11143D-06  6.90180D-09
 f1 24  1/2 -  f2  3  1/2 +    53006330.76 C  4.63115D+06  4.94221D-09  3.06951D-11
                                           B  4.53700D+06  4.84174D-09  3.00711D-11
 f1 24  1/2 -  f2  4  1/2 +    53003307.18 C  7.07276D+09  7.54867D-06  4.68860D-08
                                           B  7.01830D+09  7.49055D-06  4.65250D-08
 f1 24  1/2 -  f2  5  1/2 +    53000950.72 C  3.18090D+08  3.39524D-07  2.10893D-09
                                           B  3.15247D+08  3.36489D-07  2.09008D-09
 f1 24  1/2 -  f2  6  1/2 +    52993107.11 C  1.80455D+11  1.92672D-04  1.19695D-06
                                           B  1.78882D+11  1.90992D-04  1.18651D-06
 f1 24  1/2 -  f2  7  1/2 +    52990149.57 C  1.43191D+11  1.52901D-04  9.49931D-07
                                           B  1.41909D+11  1.51533D-04  9.41432D-07
 f1 24  1/2 -  f2  8  1/2 +    52986719.35 C  2.06338D+09  2.20360D-06  1.36912D-08
                                           B  2.04642D+09  2.18549D-06  1.35787D-08
 f1 24  1/2 -  f2  9  1/2 +    52982053.28 C  3.38651D+08  3.61729D-07  2.24765D-09
                                           B  3.35259D+08  3.58106D-07  2.22514D-09
 f1 24  1/2 -  f2 10  1/2 +    52979549.55 C  1.58037D+10  1.68823D-05  1.04905D-07
                                           B  1.56580D+10  1.67266D-05  1.03938D-07
 f1 24  1/2 -  f2 11  1/2 +    52974285.54 C  1.12495D+10  1.20196D-05  7.46965D-08
                                           B  1.11426D+10  1.19054D-05  7.39869D-08
 f1 24  1/2 -  f2 12  1/2 +    52969026.48 C  4.19183D+11  4.47969D-04  2.78420D-06
                                           B  4.15030D+11  4.43530D-04  2.75662D-06
 f1 24  1/2 -  f2 13  1/2 +    52967103.79 C  2.85815D+10  3.05464D-05  1.89858D-07
                                           B  2.83162D+10  3.02629D-05  1.88096D-07
 f1 24  1/2 -  f2 14  1/2 +    52962424.43 C  6.34954D+11  6.78726D-04  4.21893D-06
                                           B  6.28688D+11  6.72028D-04  4.17729D-06
 f1 24  1/2 -  f2 15  1/2 +    52959641.55 C  5.66116D+10  6.05206D-05  3.76213D-07
                                           B  5.60312D+10  5.99001D-05  3.72356D-07
 f1 24  1/2 -  f2 16  1/2 +    52957106.50 C  3.23423D+11  3.45788D-04  2.14962D-06
                                           B  3.20151D+11  3.42290D-04  2.12787D-06
 f1 24  1/2 -  f2 17  1/2 +    52956098.38 C  2.97507D+10  3.18092D-05  1.97748D-07
                                           B  2.94437D+10  3.14810D-05  1.95708D-07
 f1 24  1/2 -  f2 18  1/2 +    52953985.21 C  2.54368D+10  2.71990D-05  1.69095D-07
                                           B  2.51969D+10  2.69425D-05  1.67500D-07
 f1 24  1/2 -  f2 19  1/2 +    52952379.51 C  7.32233D+10  7.83008D-05  4.86806D-07
                                           B  7.24700D+10  7.74953D-05  4.81798D-07
 f1 24  1/2 -  f2 20  1/2 +    52950938.52 C  3.18400D+11  3.40498D-04  2.11698D-06
                                           B  3.15069D+11  3.36935D-04  2.09482D-06
 f1 24  1/2 -  f2 21  1/2 +    52948011.92 C  1.42346D+11  1.52242D-04  9.46585D-07
                                           B  1.40826D+11  1.50617D-04  9.36480D-07
 f1 24  1/2 -  f2 22  1/2 +    52945566.14 C  1.43025D+11  1.52982D-04  9.51231D-07
                                           B  1.41491D+11  1.51341D-04  9.41030D-07
 f1 24  1/2 -  f2 23  1/2 +    52943772.80 C  8.86858D+10  9.48663D-05  5.89892D-07
                                           B  8.77632D+10  9.38795D-05  5.83756D-07
 f1 24  1/2 -  f2 24  1/2 +    52942394.62 C  3.13523D+10  3.35389D-05  2.08555D-07
                                           B  3.10208D+10  3.31844D-05  2.06351D-07
 f1 24  1/2 -  f2 25  1/2 +    52941732.15 C  3.47082D+10  3.71298D-05  2.30887D-07
                                           B  3.43427D+10  3.67389D-05  2.28457D-07
 f1 24  1/2 -  f2 26  1/2 +    52939559.17 C  4.85005D+11  5.18887D-04  3.22677D-06
                                           B  4.79629D+11  5.13137D-04  3.19101D-06
 f1 24  1/2 -  f2 27  1/2 +    52938603.83 C  2.48150D+11  2.65496D-04  1.65105D-06
                                           B  2.45395D+11  2.62548D-04  1.63272D-06
 f1 24  1/2 -  f2 28  1/2 +    52937911.79 C  1.05782D+12  1.13179D-03  7.03842D-06
                                           B  1.04636D+12  1.11953D-03  6.96218D-06
 f1 24  1/2 -  f2 29  1/2 +    52933837.55 C  2.20544D+11  2.36003D-04  1.46777D-06
                                           B  2.18047D+11  2.33330D-04  1.45115D-06
 f1 24  1/2 -  f2 30  1/2 +    52932965.26 C  4.61070D+09  4.93404D-06  3.06868D-08
                                           B  4.56295D+09  4.88294D-06  3.03690D-08
 f1 24  1/2 -  f2 31  1/2 +    52930053.68 C  5.12303D+10  5.48289D-05  3.41023D-07
                                           B  5.06438D+10  5.42013D-05  3.37119D-07
 f1 24  1/2 -  f2 32  1/2 +    52927239.38 C  2.26507D+11  2.42443D-04  1.50802D-06
                                           B  2.24005D+11  2.39766D-04  1.49136D-06
 f1 24  1/2 -  f2 33  1/2 +    52926029.47 C  2.36151D+10  2.52778D-05  1.57233D-07
                                           B  2.33564D+10  2.50009D-05  1.55511D-07
 f1 24  1/2 -  f2 34  1/2 +    52922128.05 C  7.77666D+10  8.32542D-05  5.17898D-07
                                           B  7.68777D+10  8.23026D-05  5.11979D-07
 f1 24  1/2 -  f2 35  1/2 +    52922111.28 C  1.52034D+10  1.62763D-05  1.01250D-07
                                           B  1.50364D+10  1.60974D-05  1.00137D-07
 f1 24  1/2 -  f2 36  1/2 +    52920365.04 C  4.21123D+09  4.50870D-06  2.80481D-08
                                           B  4.16443D+09  4.45859D-06  2.77364D-08
 f1 24  1/2 -  f2 37  1/2 +    52915303.31 C  6.56891D+10  7.03426D-05  4.37636D-07
                                           B  6.49683D+10  6.95708D-05  4.32834D-07
 f1 24  1/2 -  f2 38  1/2 +    52910788.41 C  1.58938D+07  1.70226D-08  1.05915D-10
                                           B  1.45989D+07  1.56358D-08  9.72863D-11
 f1 24  1/2 -  f2 39  1/2 +    52910231.86 C  2.98790D+10  3.20019D-05  1.99118D-07
                                           B  2.95440D+10  3.16430D-05  1.96886D-07
 f1 24  1/2 -  f2 40  1/2 +    52904465.97 C  1.25740D+11  1.34703D-04  8.38222D-07
                                           B  1.24232D+11  1.33088D-04  8.28172D-07
 f1 24  1/2 -  f2 41  1/2 +    52904187.30 C  9.19022D+09  9.84540D-06  6.12659D-08
                                           B  9.09805D+09  9.74666D-06  6.06515D-08
 f1 24  1/2 -  f2 42  1/2 +    52900416.38 C  9.87481D+10  1.05803D-04  6.58438D-07
                                           B  9.75187D+10  1.04486D-04  6.50240D-07
 f1 24  1/2 -  f2 43  1/2 +    52893697.82 C  3.42061D+10  3.66592D-05  2.28168D-07
                                           B  3.38082D+10  3.62328D-05  2.25514D-07
 f1 24  1/2 -  f2 44  1/2 +    52892048.38 C  4.24851D+10  4.55349D-05  2.83419D-07
                                           B  4.19969D+10  4.50116D-05  2.80162D-07
 f1 24  1/2 -  f2 45  1/2 +    52891619.90 C  7.95578D+11  8.52701D-04  5.30744D-06
                                           B  7.85826D+11  8.42249D-04  5.24239D-06
 f1 24  1/2 -  f2 46  1/2 +    52889149.27 C  2.50310D+11  2.68308D-04  1.67010D-06
                                           B  2.47179D+11  2.64951D-04  1.64921D-06
 f1 24  1/2 -  f2 47  1/2 +    52887113.36 C  3.22310D+11  3.45511D-04  2.15074D-06
                                           B  3.18357D+11  3.41273D-04  2.12436D-06
 f1 24  1/2 -  f2 48  1/2 +    52884383.52 C  1.05797D+11  1.13425D-04  7.06084D-07
                                           B  1.04412D+11  1.11939D-04  6.96834D-07
 f1 24  1/2 -  f2 49  1/2 +    52879332.53 C  7.70562D+10  8.26273D-05  5.14414D-07
                                           B  7.61031D+10  8.16053D-05  5.08052D-07
 f1 24  1/2 -  f2 50  1/2 +    52877325.03 C  3.80556D+11  4.08101D-04  2.54082D-06
                                           B  3.75616D+11  4.02804D-04  2.50784D-06
 f1 24  1/2 -  f2 51  1/2 +    52877014.50 C  1.42344D+11  1.52649D-04  9.50391D-07
                                           B  1.40506D+11  1.50678D-04  9.38119D-07
 f1 24  1/2 -  f2 52  1/2 +    52874229.38 C  2.07715D+11  2.22775D-04  1.38707D-06
                                           B  2.05038D+11  2.19905D-04  1.36920D-06
 f1 24  1/2 -  f2 53  1/2 +    52874127.41 C  4.47427D+10  4.79870D-05  2.98783D-07
                                           B  4.41259D+10  4.73255D-05  2.94664D-07
 f1 24  1/2 -  f2 54  1/2 +    52871856.11 C  3.48320D+11  3.73609D-04  2.32632D-06
                                           B  3.43939D+11  3.68909D-04  2.29705D-06
 f1 24  1/2 -  f2 55  1/2 +    52868315.56 C  4.85352D+08  5.20659D-07  3.24215D-09
                                           B  4.81413D+08  5.16433D-07  3.21584D-09
 f1 24  1/2 -  f2 56  1/2 +    52865852.70 C  3.36778D+10  3.61311D-05  2.24999D-07
                                           B  3.32492D+10  3.56713D-05  2.22136D-07
 f1 24  1/2 -  f2 57  1/2 +    52863045.52 C  5.85862D+10  6.28606D-05  3.91473D-07
                                           B  5.78031D+10  6.20204D-05  3.86240D-07
 f1 24  1/2 -  f2 58  1/2 +    52861330.20 C  1.98837D+10  2.13357D-05  1.32876D-07
                                           B  1.95716D+10  2.10009D-05  1.30790D-07
 f1 24  1/2 -  f2 59  1/2 +    52859696.15 C  3.47056D+11  3.72424D-04  2.31947D-06
                                           B  3.42389D+11  3.67416D-04  2.28828D-06
 f1 24  1/2 -  f2 60  1/2 +    52856810.80 C  5.48300D+10  5.88443D-05  3.66504D-07
                                           B  5.41269D+10  5.80896D-05  3.61804D-07
 f1 24  1/2 -  f2 61  1/2 +    52854710.19 C  6.10730D+10  6.55495D-05  4.08283D-07
                                           B  6.02679D+10  6.46855D-05  4.02901D-07
 f1 24  1/2 -  f2 62  1/2 +    52853487.93 C  6.03676D+10  6.47955D-05  4.03596D-07
                                           B  5.94932D+10  6.38569D-05  3.97750D-07
 f1 24  1/2 -  f2 63  1/2 +    52851731.01 C  2.24922D+11  2.41436D-04  1.50390D-06
                                           B  2.21890D+11  2.38180D-04  1.48362D-06
 f1 24  1/2 -  f2 64  1/2 +    52850264.67 C  8.41866D+05  9.03725D-10  5.62943D-12
                                           B  7.34559D+05  7.88534D-10  4.91189D-12
 f1 24  1/2 -  f2 65  1/2 +    52848539.18 C  7.54957D+10  8.10483D-05  5.04878D-07
                                           B  7.44708D+10  7.99480D-05  4.98024D-07
 f1 24  1/2 -  f2 66  1/2 +    52844273.00 C  2.18209D+11  2.34296D-04  1.45963D-06
                                           B  2.15213D+11  2.31079D-04  1.43959D-06
 f1 24  1/2 -  f2 67  1/2 +    52844185.14 C  7.88078D+11  8.46180D-04  5.27158D-06
                                           B  7.76639D+11  8.33897D-04  5.19506D-06
 f1 24  1/2 -  f2 68  1/2 +    52842137.10 C  2.45774D+12  2.63914D-03  1.64421D-05
                                           B  2.42224D+12  2.60102D-03  1.62046D-05
 f1 24  1/2 -  f2 69  1/2 +    52838210.76 C  3.98408D+10  4.27878D-05  2.66592D-07
                                           B  3.92191D+10  4.21201D-05  2.62432D-07
 f1 24  1/2 -  f2 70  1/2 +    52835937.46 C  3.76318D+10  4.04188D-05  2.51843D-07
                                           B  3.70920D+10  3.98391D-05  2.48231D-07
 f1 24  1/2 -  f2 71  1/2 +    52833748.10 C  3.39695D+10  3.64884D-05  2.27362D-07
                                           B  3.34687D+10  3.59504D-05  2.24010D-07
 f1 24  1/2 -  f2 72  1/2 +    52833576.75 C  1.40278D+11  1.50681D-04  9.38910D-07
                                           B  1.38282D+11  1.48536D-04  9.25545D-07
 f1 24  1/2 -  f2 73  1/2 +    52830197.58 C  4.24874D+11  4.56440D-04  2.84431D-06
                                           B  4.18816D+11  4.49931D-04  2.80375D-06
 f1 24  1/2 -  f2 74  1/2 +    52828401.88 C  1.99002D+09  2.13802D-06  1.33235D-08
                                           B  1.96863D+09  2.11503D-06  1.31803D-08
 f1 24  1/2 -  f2 75  1/2 +    52825807.03 C  3.15025D+11  3.38486D-04  2.10946D-06
                                           B  3.10060D+11  3.33152D-04  2.07621D-06
 f1 24  1/2 -  f2 76  1/2 +    52823912.01 C  1.28251D+11  1.37812D-04  8.58881D-07
                                           B  1.26294D+11  1.35709D-04  8.45773D-07
 f1 24  1/2 -  f2 77  1/2 +    52821640.86 C  3.81086D+10  4.09532D-05  2.55241D-07
                                           B  3.75216D+10  4.03223D-05  2.51310D-07
 f1 24  1/2 -  f2 78  1/2 +    52820433.80 C  1.27397D+12  1.36912D-03  8.53329D-06
                                           B  1.25475D+12  1.34847D-03  8.40454D-06
 f1 24  1/2 -  f2 79  1/2 +    52818222.10 C  2.51333D+11  2.70128D-04  1.68369D-06
                                           B  2.47729D+11  2.66255D-04  1.65955D-06
 f1 24  1/2 -  f2 80  1/2 +    52815078.56 C  1.28870D+11  1.38524D-04  8.63461D-07
                                           B  1.26965D+11  1.36476D-04  8.50696D-07
 f1 24  1/2 -  f2 81  1/2 +    52812917.55 C  9.32054D+10  1.00196D-04  6.24574D-07
                                           B  9.17538D+10  9.86351D-05  6.14847D-07
 f1 24  1/2 -  f2 82  1/2 +    52809172.12 C  1.66848D+11  1.79386D-04  1.11829D-06
                                           B  1.64245D+11  1.76588D-04  1.10085D-06
 f1 24  1/2 -  f2 83  1/2 +    52806693.60 C  4.70834D+10  5.06264D-05  3.15620D-07
                                           B  4.63168D+10  4.98022D-05  3.10481D-07
 f1 24  1/2 -  f2 84  1/2 +    52805006.06 C  1.34428D+10  1.44553D-05  9.01214D-08
                                           B  1.32437D+10  1.42413D-05  8.87869D-08
 f1 24  1/2 -  f2 85  1/2 +    52799701.16 C  5.87042D+10  6.31384D-05  3.93675D-07
                                           B  5.78042D+10  6.21705D-05  3.87640D-07
 f1 24  1/2 -  f2 86  1/2 +    52797622.29 C  8.86298D+10  9.53321D-05  5.94429D-07
                                           B  8.71982D+10  9.37922D-05  5.84828D-07
 f1 24  1/2 -  f2 87  1/2 +    52794720.19 C  1.34891D+09  1.45108D-06  9.04848D-09
                                           B  1.32285D+09  1.42304D-06  8.87368D-09
 f1 24  1/2 -  f2 88  1/2 +    52792752.36 C  2.81376D+11  3.02710D-04  1.88768D-06
                                           B  2.76844D+11  2.97834D-04  1.85727D-06
 f1 25  1/2 -  f2  1  1/2 +    53039278.76 C  1.07266D+10  1.14328D-05  7.09630D-08
                                           B  1.06469D+10  1.13479D-05  7.04360D-08
 f1 25  1/2 -  f2  2  1/2 +    53031858.19 C  4.65969D+08  4.96788D-07  3.08397D-09
                                           B  4.63447D+08  4.94099D-07  3.06727D-09
 f1 25  1/2 -  f2  3  1/2 +    53023632.17 C  1.22066D+10  1.30180D-05  8.08259D-08
                                           B  1.21198D+10  1.29254D-05  8.02507D-08
 f1 25  1/2 -  f2  4  1/2 +    53020608.59 C  6.51711D+10  6.95109D-05  4.31603D-07
                                           B  6.46576D+10  6.89633D-05  4.28202D-07
 f1 25  1/2 -  f2  5  1/2 +    53018252.13 C  5.07363D+09  5.41198D-06  3.36052D-08
                                           B  5.03022D+09  5.36567D-06  3.33176D-08
 f1 25  1/2 -  f2  6  1/2 +    53010408.52 C  9.90184D+09  1.05653D-05  6.56139D-08
                                           B  9.82360D+09  1.04818D-05  6.50955D-08
 f1 25  1/2 -  f2  7  1/2 +    53007450.99 C  3.24648D+10  3.46439D-05  2.15162D-07
                                           B  3.21879D+10  3.43484D-05  2.13327D-07
 f1 25  1/2 -  f2  8  1/2 +    53004020.76 C  2.66347D+10  2.84262D-05  1.76557D-07
                                           B  2.64192D+10  2.81962D-05  1.75129D-07
 f1 25  1/2 -  f2  9  1/2 +    52999354.69 C  2.30767D+09  2.46332D-06  1.53012D-08
                                           B  2.28639D+09  2.44061D-06  1.51601D-08
 f1 25  1/2 -  f2 10  1/2 +    52996850.96 C  2.54650D+08  2.71851D-07  1.68872D-09
                                           B  2.52557D+08  2.69616D-07  1.67483D-09
 f1 25  1/2 -  f2 11  1/2 +    52991586.95 C  1.44965D+09  1.54788D-06  9.61627D-09
                                           B  1.43800D+09  1.53544D-06  9.53898D-09
 f1 25  1/2 -  f2 12  1/2 +    52986327.89 C  1.94474D+10  2.07693D-05  1.29043D-07
                                           B  1.92631D+10  2.05724D-05  1.27819D-07
 f1 25  1/2 -  f2 13  1/2 +    52984405.20 C  2.15002D+09  2.29633D-06  1.42679D-08
                                           B  2.13127D+09  2.27630D-06  1.41435D-08
 f1 25  1/2 -  f2 14  1/2 +    52979725.84 C  7.00239D+09  7.48023D-06  4.64816D-08
                                           B  6.94043D+09  7.41403D-06  4.60702D-08
 f1 25  1/2 -  f2 15  1/2 +    52976942.96 C  9.52949D+09  1.01808D-05  6.32663D-08
                                           B  9.44210D+09  1.00875D-05  6.26861D-08
 f1 25  1/2 -  f2 16  1/2 +    52974407.92 C  3.74229D+10  3.99846D-05  2.48486D-07
                                           B  3.70575D+10  3.95942D-05  2.46060D-07
 f1 25  1/2 -  f2 17  1/2 +    52973399.80 C  5.77562D+10  6.17122D-05  3.83520D-07
                                           B  5.71900D+10  6.11072D-05  3.79761D-07
 f1 25  1/2 -  f2 18  1/2 +    52971286.62 C  1.02913D+11  1.09970D-04  6.83456D-07
                                           B  1.01942D+11  1.08933D-04  6.77007D-07
 f1 25  1/2 -  f2 19  1/2 +    52969680.92 C  5.29157D+09  5.65480D-06  3.51452D-08
                                           B  5.23803D+09  5.59759D-06  3.47896D-08
 f1 25  1/2 -  f2 20  1/2 +    52968239.93 C  1.86601D+10  1.99421D-05  1.23946D-07
                                           B  1.84873D+10  1.97574D-05  1.22797D-07
 f1 25  1/2 -  f2 21  1/2 +    52965313.33 C  3.42631D+09  3.66211D-06  2.27623D-08
                                           B  3.39654D+09  3.63029D-06  2.25645D-08
 f1 25  1/2 -  f2 22  1/2 +    52962867.56 C  1.63160D+08  1.74405D-07  1.08408D-09
                                           B  1.61006D+08  1.72103D-07  1.06977D-09
 f1 25  1/2 -  f2 23  1/2 +    52961074.21 C  1.41982D+10  1.51778D-05  9.43468D-08
                                           B  1.40608D+10  1.50309D-05  9.34337D-08
 f1 25  1/2 -  f2 24  1/2 +    52959696.03 C  7.56360D+09  8.08584D-06  5.02638D-08
                                           B  7.48711D+09  8.00407D-06  4.97555D-08
 f1 25  1/2 -  f2 25  1/2 +    52959033.56 C  8.62599D+09  9.22182D-06  5.73261D-08
                                           B  8.53922D+09  9.12905D-06  5.67494D-08
 f1 25  1/2 -  f2 26  1/2 +    52956860.58 C  3.56739D+09  3.81412D-06  2.37109D-08
                                           B  3.54002D+09  3.78486D-06  2.35290D-08
 f1 25  1/2 -  f2 27  1/2 +    52955905.24 C  8.40971D+10  8.99166D-05  5.58986D-07
                                           B  8.32402D+10  8.90004D-05  5.53291D-07
 f1 25  1/2 -  f2 28  1/2 +    52955213.20 C  3.26306D+10  3.48895D-05  2.16901D-07
                                           B  3.22875D+10  3.45227D-05  2.14621D-07
 f1 25  1/2 -  f2 29  1/2 +    52951138.96 C  1.28362D+10  1.37269D-05  8.53442D-08
                                           B  1.27090D+10  1.35910D-05  8.44988D-08
 f1 25  1/2 -  f2 30  1/2 +    52950266.68 C  7.65036D+09  8.18151D-06  5.08676D-08
                                           B  7.56934D+09  8.09487D-06  5.03289D-08
 f1 25  1/2 -  f2 31  1/2 +    52947355.10 C  4.43324D+10  4.74155D-05  2.94817D-07
                                           B  4.38764D+10  4.69278D-05  2.91784D-07
 f1 25  1/2 -  f2 32  1/2 +    52944540.79 C  1.04165D+11  1.11421D-04  6.92820D-07
                                           B  1.03071D+11  1.10251D-04  6.85549D-07
 f1 25  1/2 -  f2 33  1/2 +    52943330.88 C  3.60290D+10  3.85405D-05  2.39652D-07
                                           B  3.56668D+10  3.81531D-05  2.37243D-07
 f1 25  1/2 -  f2 34  1/2 +    52939429.46 C  1.66859D+09  1.78517D-06  1.11014D-08
                                           B  1.65625D+09  1.77196D-06  1.10192D-08
 f1 25  1/2 -  f2 35  1/2 +    52939412.69 C  1.17461D+11  1.25668D-04  7.81485D-07
                                           B  1.16246D+11  1.24368D-04  7.73402D-07
 f1 25  1/2 -  f2 36  1/2 +    52937666.46 C  1.61244D+11  1.72521D-04  1.07288D-06
                                           B  1.59503D+11  1.70658D-04  1.06130D-06
 f1 25  1/2 -  f2 37  1/2 +    52932604.72 C  1.89677D+12  2.02981D-03  1.26243D-05
                                           B  1.87637D+12  2.00799D-03  1.24886D-05
 f1 25  1/2 -  f2 38  1/2 +    52928089.83 C  1.32258D+12  1.41559D-03  8.80495D-06
                                           B  1.30788D+12  1.39986D-03  8.70710D-06
 f1 25  1/2 -  f2 39  1/2 +    52927533.27 C  5.08628D+10  5.44408D-05  3.38625D-07
                                           B  5.03279D+10  5.38682D-05  3.35063D-07
 f1 25  1/2 -  f2 40  1/2 +    52921767.38 C  2.46704D+10  2.64116D-05  1.64300D-07
                                           B  2.44176D+10  2.61410D-05  1.62616D-07
 f1 25  1/2 -  f2 41  1/2 +    52921488.71 C  3.28334D+11  3.51511D-04  2.18667D-06
                                           B  3.24745D+11  3.47669D-04  2.16276D-06
 f1 25  1/2 -  f2 42  1/2 +    52917717.79 C  3.97079D+09  4.25169D-06  2.64507D-08
                                           B  3.94025D+09  4.21900D-06  2.62472D-08
 f1 25  1/2 -  f2 43  1/2 +    52910999.23 C  1.91807D+11  2.05429D-04  1.27818D-06
                                           B  1.89464D+11  2.02919D-04  1.26256D-06
 f1 25  1/2 -  f2 44  1/2 +    52909349.79 C  5.58111D+11  5.97783D-04  3.71952D-06
                                           B  5.51403D+11  5.90599D-04  3.67482D-06
 f1 25  1/2 -  f2 45  1/2 +    52908921.31 C  4.89580D+09  5.24389D-06  3.26287D-08
                                           B  4.82916D+09  5.17251D-06  3.21846D-08
 f1 25  1/2 -  f2 46  1/2 +    52906450.69 C  1.19208D+11  1.27696D-04  7.94593D-07
                                           B  1.17661D+11  1.26038D-04  7.84275D-07
 f1 25  1/2 -  f2 47  1/2 +    52904414.77 C  1.34116D+06  1.43676D-09  8.94063D-12
                                           B  9.65405D+05  1.03422D-09  6.43572D-12
 f1 25  1/2 -  f2 48  1/2 +    52901684.93 C  2.87562D+11  3.08092D-04  1.91729D-06
                                           B  2.84008D+11  3.04284D-04  1.89359D-06
 f1 25  1/2 -  f2 49  1/2 +    52896633.94 C  3.67368D+11  3.93670D-04  2.45008D-06
                                           B  3.62948D+11  3.88934D-04  2.42060D-06
 f1 25  1/2 -  f2 50  1/2 +    52894626.44 C  1.44710D+11  1.55083D-04  9.65221D-07
                                           B  1.42914D+11  1.53158D-04  9.53245D-07
 f1 25  1/2 -  f2 51  1/2 +    52894315.91 C  3.63055D+11  3.89082D-04  2.42163D-06
                                           B  3.58455D+11  3.84153D-04  2.39095D-06
 f1 25  1/2 -  f2 52  1/2 +    52891530.79 C  1.61015D+11  1.72577D-04  1.07417D-06
                                           B  1.59085D+11  1.70508D-04  1.06129D-06
 f1 25  1/2 -  f2 53  1/2 +    52891428.82 C  3.90534D+11  4.18578D-04  2.60535D-06
                                           B  3.85601D+11  4.13290D-04  2.57244D-06
 f1 25  1/2 -  f2 54  1/2 +    52889157.52 C  3.83450D+11  4.11020D-04  2.55842D-06
                                           B  3.78821D+11  4.06059D-04  2.52754D-06
 f1 25  1/2 -  f2 55  1/2 +    52885616.98 C  6.13925D+08  6.58154D-07  4.09700D-09
                                           B  6.08187D+08  6.52004D-07  4.05871D-09
 f1 25  1/2 -  f2 56  1/2 +    52883154.12 C  5.84582D+10  6.26756D-05  3.90173D-07
                                           B  5.77693D+10  6.19370D-05  3.85574D-07
 f1 25  1/2 -  f2 57  1/2 +    52880346.94 C  1.88660D+11  2.02292D-04  1.25939D-06
                                           B  1.86116D+11  1.99565D-04  1.24241D-06
 f1 25  1/2 -  f2 58  1/2 +    52878631.61 C  1.39019D+10  1.49074D-05  9.28105D-08
                                           B  1.37043D+10  1.46955D-05  9.14913D-08
 f1 25  1/2 -  f2 59  1/2 +    52876997.57 C  1.21682D+11  1.30491D-04  8.12438D-07
                                           B  1.20061D+11  1.28753D-04  8.01617D-07
 f1 25  1/2 -  f2 60  1/2 +    52874112.22 C  4.13721D+10  4.43720D-05  2.76275D-07
                                           B  4.08503D+10  4.38123D-05  2.72790D-07
 f1 25  1/2 -  f2 61  1/2 +    52872011.60 C  2.86253D+10  3.07033D-05  1.91177D-07
                                           B  2.82186D+10  3.02671D-05  1.88461D-07
 f1 25  1/2 -  f2 62  1/2 +    52870789.35 C  4.58934D+10  4.92274D-05  3.06525D-07
                                           B  4.52558D+10  4.85434D-05  3.02266D-07
 f1 25  1/2 -  f2 63  1/2 +    52869032.42 C  3.78911D+11  4.06465D-04  2.53103D-06
                                           B  3.73745D+11  4.00923D-04  2.49652D-06
 f1 25  1/2 -  f2 64  1/2 +    52867566.08 C  8.80925D+11  9.45036D-04  5.88484D-06
                                           B  8.68839D+11  9.32070D-04  5.80410D-06
 f1 25  1/2 -  f2 65  1/2 +    52865840.59 C  2.86567D+10  3.07442D-05  1.91454D-07
                                           B  2.82337D+10  3.02905D-05  1.88628D-07
 f1 25  1/2 -  f2 66  1/2 +    52861574.41 C  8.00939D+09  8.59424D-06  5.35233D-08
                                           B  7.88969D+09  8.46579D-06  5.27234D-08
 f1 25  1/2 -  f2 67  1/2 +    52861486.56 C  1.62142D+12  1.73982D-03  1.08353D-05
                                           B  1.59931D+12  1.71609D-03  1.06875D-05
 f1 25  1/2 -  f2 68  1/2 +    52859438.51 C  1.17592D+10  1.26188D-05  7.85909D-08
                                           B  1.15703D+10  1.24162D-05  7.73289D-08
 f1 25  1/2 -  f2 69  1/2 +    52855512.17 C  1.92130D+10  2.06207D-05  1.28437D-07
                                           B  1.89587D+10  2.03477D-05  1.26736D-07
 f1 25  1/2 -  f2 70  1/2 +    52853238.87 C  7.41698D+10  7.96108D-05  4.95879D-07
                                           B  7.31341D+10  7.84991D-05  4.88955D-07
 f1 25  1/2 -  f2 71  1/2 +    52851049.52 C  4.16472D+09  4.47061D-06  2.78477D-08
                                           B  4.09534D+09  4.39613D-06  2.73837D-08
 f1 25  1/2 -  f2 72  1/2 +    52850878.16 C  8.83049D+10  9.47913D-05  5.90462D-07
                                           B  8.71338D+10  9.35341D-05  5.82631D-07
 f1 25  1/2 -  f2 73  1/2 +    52847498.99 C  1.34847D+11  1.44770D-04  9.01841D-07
                                           B  1.32940D+11  1.42723D-04  8.89087D-07
 f1 25  1/2 -  f2 74  1/2 +    52845703.29 C  5.00908D+11  5.37807D-04  3.35037D-06
                                           B  4.93788D+11  5.30163D-04  3.30275D-06
 f1 25  1/2 -  f2 75  1/2 +    52843108.45 C  6.64255D+10  7.13256D-05  4.44358D-07
                                           B  6.54592D+10  7.02881D-05  4.37894D-07
 f1 25  1/2 -  f2 76  1/2 +    52841213.43 C  1.45979D+10  1.56759D-05  9.76641D-08
                                           B  1.43837D+10  1.54459D-05  9.62310D-08
 f1 25  1/2 -  f2 77  1/2 +    52838942.27 C  2.17293D+10  2.33359D-05  1.45394D-07
                                           B  2.14253D+10  2.30095D-05  1.43360D-07
 f1 25  1/2 -  f2 78  1/2 +    52837735.22 C  3.41425D+11  3.66687D-04  2.28469D-06
                                           B  3.36345D+11  3.61230D-04  2.25069D-06
 f1 25  1/2 -  f2 79  1/2 +    52835523.51 C  3.47686D+11  3.73442D-04  2.32687D-06
                                           B  3.42581D+11  3.67958D-04  2.29271D-06
 f1 25  1/2 -  f2 80  1/2 +    52832379.97 C  1.51271D+11  1.62497D-04  1.01256D-06
                                           B  1.49040D+11  1.60100D-04  9.97623D-07
 f1 25  1/2 -  f2 81  1/2 +    52830218.96 C  1.99058D+11  2.13847D-04  1.33259D-06
                                           B  1.96124D+11  2.10695D-04  1.31295D-06
 f1 25  1/2 -  f2 82  1/2 +    52826473.53 C  4.54593D+10  4.88436D-05  3.04391D-07
                                           B  4.47949D+10  4.81297D-05  2.99942D-07
 f1 25  1/2 -  f2 83  1/2 +    52823995.02 C  2.15128D+11  2.31165D-04  1.44068D-06
                                           B  2.11744D+11  2.27529D-04  1.41802D-06
 f1 25  1/2 -  f2 84  1/2 +    52822307.48 C  1.11629D+11  1.19958D-04  7.47630D-07
                                           B  1.10022D+11  1.18232D-04  7.36872D-07
 f1 25  1/2 -  f2 85  1/2 +    52817002.57 C  4.41869D+10  4.74935D-05  2.96030D-07
                                           B  4.35280D+10  4.67852D-05  2.91615D-07
 f1 25  1/2 -  f2 86  1/2 +    52814923.70 C  1.92920D+11  2.07373D-04  1.29262D-06
                                           B  1.89933D+11  2.04162D-04  1.27260D-06
 f1 25  1/2 -  f2 87  1/2 +    52812021.61 C  5.90252D+11  6.34541D-04  3.95551D-06
                                           B  5.81047D+11  6.24645D-04  3.89382D-06
 f1 25  1/2 -  f2 88  1/2 +    52810053.78 C  1.24458D+11  1.33807D-04  8.34137D-07
                                           B  1.22490D+11  1.31690D-04  8.20944D-07
 f1 26  1/2 -  f2  1  1/2 +    53044291.46 C  6.90169D+09  7.35472D-06  4.56460D-08
                                           B  6.85021D+09  7.29986D-06  4.53056D-08
 f1 26  1/2 -  f2  2  1/2 +    53036870.89 C  1.04343D+10  1.11223D-05  6.90388D-08
                                           B  1.03583D+10  1.10413D-05  6.85361D-08
 f1 26  1/2 -  f2  3  1/2 +    53028644.88 C  2.38695D+08  2.54513D-07  1.58006D-09
                                           B  2.37616D+08  2.53363D-07  1.57293D-09
 f1 26  1/2 -  f2  4  1/2 +    53025621.30 C  1.54925D+10  1.65210D-05  1.02571D-07
                                           B  1.53776D+10  1.63985D-05  1.01811D-07
 f1 26  1/2 -  f2  5  1/2 +    53023264.84 C  1.71304D+09  1.82693D-06  1.13431D-08
                                           B  1.69932D+09  1.81230D-06  1.12523D-08
 f1 26  1/2 -  f2  6  1/2 +    53015421.23 C  4.67326D+10  4.98544D-05  3.09583D-07
                                           B  4.63563D+10  4.94529D-05  3.07090D-07
 f1 26  1/2 -  f2  7  1/2 +    53012463.69 C  1.82629D+10  1.94850D-05  1.21004D-07
                                           B  1.81142D+10  1.93263D-05  1.20018D-07
 f1 26  1/2 -  f2  8  1/2 +    53009033.47 C  4.56703D+09  4.87329D-06  3.02655D-08
                                           B  4.53241D+09  4.83635D-06  3.00361D-08
 f1 26  1/2 -  f2  9  1/2 +    53004367.40 C  8.17882D+08  8.72881D-07  5.42150D-09
                                           B  8.09428D+08  8.63858D-07  5.36545D-09
 f1 26  1/2 -  f2 10  1/2 +    53001863.67 C  4.70150D+06  5.01813D-09  3.11692D-11
                                           B  4.64306D+06  4.95576D-09  3.07818D-11
 f1 26  1/2 -  f2 11  1/2 +    52996599.66 C  2.82895D+10  3.02007D-05  1.87605D-07
                                           B  2.80538D+10  2.99491D-05  1.86042D-07
 f1 26  1/2 -  f2 12  1/2 +    52991340.60 C  1.87837D+11  2.00567D-04  1.24604D-06
                                           B  1.86169D+11  1.98786D-04  1.23497D-06
 f1 26  1/2 -  f2 13  1/2 +    52989417.91 C  8.77765D+08  9.37319D-07  5.82337D-09
                                           B  8.70004D+08  9.29032D-07  5.77188D-09
 f1 26  1/2 -  f2 14  1/2 +    52984738.55 C  1.72472D+09  1.84207D-06  1.14454D-08
                                           B  1.70859D+09  1.82484D-06  1.13383D-08
 f1 26  1/2 -  f2 15  1/2 +    52981955.67 C  1.99127D+10  2.12698D-05  1.32163D-07
                                           B  1.97399D+10  2.10852D-05  1.31016D-07
 f1 26  1/2 -  f2 16  1/2 +    52979420.62 C  1.86328D+09  1.99045D-06  1.23686D-08
                                           B  1.84386D+09  1.96971D-06  1.22397D-08
 f1 26  1/2 -  f2 17  1/2 +    52978412.50 C  5.54297D+09  5.92150D-06  3.67967D-08
                                           B  5.49313D+09  5.86826D-06  3.64658D-08
 f1 26  1/2 -  f2 18  1/2 +    52976299.33 C  9.43234D+09  1.00773D-05  6.26236D-08
                                           B  9.34644D+09  9.98552D-06  6.20533D-08
 f1 26  1/2 -  f2 19  1/2 +    52974693.63 C  5.65345D+09  6.04038D-06  3.75380D-08
                                           B  5.59878D+09  5.98197D-06  3.71750D-08
 f1 26  1/2 -  f2 20  1/2 +    52973252.64 C  3.95566D+10  4.22662D-05  2.62671D-07
                                           B  3.91779D+10  4.18616D-05  2.60157D-07
 f1 26  1/2 -  f2 21  1/2 +    52970326.04 C  9.68079D+06  1.03451D-08  6.42949D-11
                                           B  9.78877D+06  1.04605D-08  6.50120D-11
 f1 26  1/2 -  f2 22  1/2 +    52967880.27 C  1.92934D+08  2.06191D-07  1.28154D-09
                                           B  1.91141D+08  2.04276D-07  1.26964D-09
 f1 26  1/2 -  f2 23  1/2 +    52966086.92 C  2.30043D+10  2.45867D-05  1.52819D-07
                                           B  2.27773D+10  2.43441D-05  1.51311D-07
 f1 26  1/2 -  f2 24  1/2 +    52964708.74 C  6.87704D+10  7.35049D-05  4.56883D-07
                                           B  6.81073D+10  7.27961D-05  4.52477D-07
 f1 26  1/2 -  f2 25  1/2 +    52964046.27 C  3.11659D+10  3.33123D-05  2.07062D-07
                                           B  3.08602D+10  3.29855D-05  2.05030D-07
 f1 26  1/2 -  f2 26  1/2 +    52961873.29 C  1.81727D+11  1.94258D-04  1.20751D-06
                                           B  1.79797D+11  1.92195D-04  1.19469D-06
 f1 26  1/2 -  f2 27  1/2 +    52960917.95 C  1.65206D+10  1.76605D-05  1.09780D-07
                                           B  1.63356D+10  1.74627D-05  1.08550D-07
 f1 26  1/2 -  f2 28  1/2 +    52960225.91 C  4.30396D+09  4.60105D-06  2.86011D-08
                                           B  4.26299D+09  4.55725D-06  2.83288D-08
 f1 26  1/2 -  f2 29  1/2 +    52956151.67 C  2.59491D+11  2.77446D-04  1.72479D-06
                                           B  2.56883D+11  2.74657D-04  1.70746D-06
 f1 26  1/2 -  f2 30  1/2 +    52955279.39 C  3.10639D+10  3.32143D-05  2.06486D-07
                                           B  3.07379D+10  3.28657D-05  2.04320D-07
 f1 26  1/2 -  f2 31  1/2 +    52952367.80 C  5.09666D+08  5.45008D-07  3.38839D-09
                                           B  5.04975D+08  5.39992D-07  3.35720D-09
 f1 26  1/2 -  f2 32  1/2 +    52949553.50 C  3.80754D+09  4.07200D-06  2.53175D-08
                                           B  3.75955D+09  4.02068D-06  2.49984D-08
 f1 26  1/2 -  f2 33  1/2 +    52948343.59 C  4.11861D+08  4.40487D-07  2.73878D-09
                                           B  4.05425D+08  4.33604D-07  2.69598D-09
 f1 26  1/2 -  f2 34  1/2 +    52944442.17 C  3.04087D+10  3.25271D-05  2.02256D-07
                                           B  3.01030D+10  3.22000D-05  2.00222D-07
 f1 26  1/2 -  f2 35  1/2 +    52944425.40 C  5.32880D+10  5.70003D-05  3.54431D-07
                                           B  5.27155D+10  5.63879D-05  3.50624D-07
 f1 26  1/2 -  f2 36  1/2 +    52942679.16 C  2.36018D+04  2.52477D-11  1.56997D-13
                                           B  9.18275D+03  9.82310D-12  6.10827D-14
 f1 26  1/2 -  f2 37  1/2 +    52937617.43 C  2.70633D+11  2.89560D-04  1.80074D-06
                                           B  2.67762D+11  2.86489D-04  1.78164D-06
 f1 26  1/2 -  f2 38  1/2 +    52933102.53 C  2.03941D+11  2.18241D-04  1.35733D-06
                                           B  2.01793D+11  2.15943D-04  1.34304D-06
 f1 26  1/2 -  f2 39  1/2 +    52932545.98 C  2.25742D+06  2.41576D-09  1.50247D-11
                                           B  2.26390D+06  2.42270D-09  1.50679D-11
 f1 26  1/2 -  f2 40  1/2 +    52926780.09 C  1.05016D+11  1.12407D-04  6.99187D-07
                                           B  1.03852D+11  1.11161D-04  6.91435D-07
 f1 26  1/2 -  f2 41  1/2 +    52926501.42 C  1.13869D+11  1.21884D-04  7.58137D-07
                                           B  1.12562D+11  1.20485D-04  7.49435D-07
 f1 26  1/2 -  f2 42  1/2 +    52922730.50 C  4.74638D+11  5.08119D-04  3.16081D-06
                                           B  4.69259D+11  5.02361D-04  3.12499D-06
 f1 26  1/2 -  f2 43  1/2 +    52916011.94 C  1.34855D+11  1.44404D-04  8.98397D-07
                                           B  1.33309D+11  1.42749D-04  8.88102D-07
 f1 26  1/2 -  f2 44  1/2 +    52914362.50 C  1.15719D+11  1.23921D-04  7.70987D-07
                                           B  1.14314D+11  1.22416D-04  7.61623D-07
 f1 26  1/2 -  f2 45  1/2 +    52913934.02 C  1.80240D+11  1.93019D-04  1.20089D-06
                                           B  1.78162D+11  1.90793D-04  1.18705D-06
 f1 26  1/2 -  f2 46  1/2 +    52911463.39 C  8.65147D+11  9.26569D-04  5.76506D-06
                                           B  8.54650D+11  9.15327D-04  5.69511D-06
 f1 26  1/2 -  f2 47  1/2 +    52909427.48 C  1.85249D+10  1.98416D-05  1.23458D-07
                                           B  1.83351D+10  1.96383D-05  1.22193D-07
 f1 26  1/2 -  f2 48  1/2 +    52906697.64 C  7.50183D+11  8.03589D-04  5.00033D-06
                                           B  7.41207D+11  7.93974D-04  4.94050D-06
 f1 26  1/2 -  f2 49  1/2 +    52901646.65 C  1.04086D+11  1.11517D-04  6.93983D-07
                                           B  1.02825D+11  1.10166D-04  6.85576D-07
 f1 26  1/2 -  f2 50  1/2 +    52899639.15 C  2.19512D+11  2.35201D-04  1.46374D-06
                                           B  2.16924D+11  2.32429D-04  1.44648D-06
 f1 26  1/2 -  f2 51  1/2 +    52899328.62 C  8.25637D+10  8.84661D-05  5.50557D-07
                                           B  8.15848D+10  8.74171D-05  5.44029D-07
 f1 26  1/2 -  f2 52  1/2 +    52896543.50 C  7.82396D+10  8.38417D-05  5.21805D-07
                                           B  7.72472D+10  8.27782D-05  5.15186D-07
 f1 26  1/2 -  f2 53  1/2 +    52896441.53 C  7.08004D+10  7.58701D-05  4.72193D-07
                                           B  6.98925D+10  7.48972D-05  4.66138D-07
 f1 26  1/2 -  f2 54  1/2 +    52894170.23 C  3.82883D+10  4.10335D-05  2.55392D-07
                                           B  3.77524D+10  4.04592D-05  2.51817D-07
 f1 26  1/2 -  f2 55  1/2 +    52890629.68 C  7.29793D+11  7.82221D-04  4.86885D-06
                                           B  7.20262D+11  7.72006D-04  4.80527D-06
 f1 26  1/2 -  f2 56  1/2 +    52888166.82 C  1.08588D+10  1.16400D-05  7.24551D-08
                                           B  1.07203D+10  1.14915D-05  7.15310D-08
 f1 26  1/2 -  f2 57  1/2 +    52885359.64 C  1.32516D+11  1.42065D-04  8.84355D-07
                                           B  1.30874D+11  1.40304D-04  8.73392D-07
 f1 26  1/2 -  f2 58  1/2 +    52883644.32 C  6.63172D+10  7.11002D-05  4.42614D-07
                                           B  6.54194D+10  7.01377D-05  4.36622D-07
 f1 26  1/2 -  f2 59  1/2 +    52882010.27 C  1.43657D+11  1.54028D-04  9.58887D-07
                                           B  1.41915D+11  1.52160D-04  9.47257D-07
 f1 26  1/2 -  f2 60  1/2 +    52879124.92 C  1.79152D+11  1.92106D-04  1.19601D-06
                                           B  1.76790D+11  1.89573D-04  1.18023D-06
 f1 26  1/2 -  f2 61  1/2 +    52877024.31 C  1.59976D+11  1.71558D-04  1.06812D-06
                                           B  1.57778D+11  1.69200D-04  1.05344D-06
 f1 26  1/2 -  f2 62  1/2 +    52875802.05 C  5.96366D+10  6.39567D-05  3.98203D-07
                                           B  5.88423D+10  6.31049D-05  3.92900D-07
 f1 26  1/2 -  f2 63  1/2 +    52874045.13 C  2.57988D+11  2.76696D-04  1.72280D-06
                                           B  2.54606D+11  2.73068D-04  1.70022D-06
 f1 26  1/2 -  f2 64  1/2 +    52872578.79 C  4.00650D+11  4.29727D-04  2.67570D-06
                                           B  3.95448D+11  4.24147D-04  2.64096D-06
 f1 26  1/2 -  f2 65  1/2 +    52870853.30 C  4.88151D+11  5.23612D-04  3.26038D-06
                                           B  4.81633D+11  5.16620D-04  3.21685D-06
 f1 26  1/2 -  f2 66  1/2 +    52866587.12 C  1.41477D+11  1.51778D-04  9.45158D-07
                                           B  1.39539D+11  1.49700D-04  9.32216D-07
 f1 26  1/2 -  f2 67  1/2 +    52866499.26 C  2.19514D+10  2.35498D-05  1.46650D-07
                                           B  2.16465D+10  2.32228D-05  1.44614D-07
 f1 26  1/2 -  f2 68  1/2 +    52864451.22 C  3.04006D+11  3.26169D-04  2.03121D-06
                                           B  2.99698D+11  3.21547D-04  2.00242D-06
 f1 26  1/2 -  f2 69  1/2 +    52860524.88 C  1.70556D+11  1.83017D-04  1.13982D-06
                                           B  1.68174D+11  1.80461D-04  1.12390D-06
 f1 26  1/2 -  f2 70  1/2 +    52858251.58 C  2.01829D+10  2.16593D-05  1.34899D-07
                                           B  1.99314D+10  2.13895D-05  1.33218D-07
 f1 26  1/2 -  f2 71  1/2 +    52856062.22 C  1.27277D+07  1.36599D-08  8.50804D-11
                                           B  1.24193D+07  1.33290D-08  8.30190D-11
 f1 26  1/2 -  f2 72  1/2 +    52855890.87 C  1.50534D+10  1.61560D-05  1.00627D-07
                                           B  1.48548D+10  1.59429D-05  9.93002D-08
 f1 26  1/2 -  f2 73  1/2 +    52852511.70 C  5.07671D+10  5.44928D-05  3.39429D-07
                                           B  5.00066D+10  5.36765D-05  3.34344D-07
 f1 26  1/2 -  f2 74  1/2 +    52850716.00 C  2.35047D+11  2.52314D-04  1.57168D-06
                                           B  2.31663D+11  2.48681D-04  1.54906D-06
 f1 26  1/2 -  f2 75  1/2 +    52848121.15 C  3.09184D+10  3.31929D-05  2.06772D-07
                                           B  3.04463D+10  3.26861D-05  2.03615D-07
 f1 26  1/2 -  f2 76  1/2 +    52846226.13 C  4.89253D+11  5.25282D-04  3.27231D-06
                                           B  4.82352D+11  5.17874D-04  3.22616D-06
 f1 26  1/2 -  f2 77  1/2 +    52843954.98 C  2.44583D+10  2.62618D-05  1.63608D-07
                                           B  2.40762D+10  2.58514D-05  1.61052D-07
 f1 26  1/2 -  f2 78  1/2 +    52842747.92 C  1.79147D+11  1.92366D-04  1.19844D-06
                                           B  1.76553D+11  1.89580D-04  1.18109D-06
 f1 26  1/2 -  f2 79  1/2 +    52840536.22 C  7.16130D+11  7.69033D-04  4.79130D-06
                                           B  7.05776D+11  7.57914D-04  4.72203D-06
 f1 26  1/2 -  f2 80  1/2 +    52837392.68 C  2.42805D+11  2.60773D-04  1.62479D-06
                                           B  2.39312D+11  2.57021D-04  1.60141D-06
 f1 26  1/2 -  f2 81  1/2 +    52835231.67 C  2.72158D+11  2.92323D-04  1.82144D-06
                                           B  2.68271D+11  2.88148D-04  1.79542D-06
 f1 26  1/2 -  f2 82  1/2 +    52831486.24 C  2.83095D+08  3.04112D-07  1.89503D-09
                                           B  2.78503D+08  2.99179D-07  1.86429D-09
 f1 26  1/2 -  f2 83  1/2 +    52829007.72 C  5.16263D+11  5.54644D-04  3.45635D-06
                                           B  5.08497D+11  5.46301D-04  3.40435D-06
 f1 26  1/2 -  f2 84  1/2 +    52827320.18 C  1.99120D+10  2.13936D-05  1.33322D-07
                                           B  1.96264D+10  2.10869D-05  1.31410D-07
 f1 26  1/2 -  f2 85  1/2 +    52822015.28 C  1.08485D+11  1.16581D-04  7.26590D-07
                                           B  1.06984D+11  1.14968D-04  7.16537D-07
 f1 26  1/2 -  f2 86  1/2 +    52819936.41 C  8.59119D+10  9.23306D-05  5.75471D-07
                                           B  8.46323D+10  9.09553D-05  5.66899D-07
 f1 26  1/2 -  f2 87  1/2 +    52817034.31 C  2.72389D+11  2.92772D-04  1.82486D-06
                                           B  2.68257D+11  2.88330D-04  1.79718D-06
 f1 26  1/2 -  f2 88  1/2 +    52815066.48 C  3.05790D+08  3.28697D-07  2.04886D-09
                                           B  3.01746D+08  3.24350D-07  2.02177D-09
 f1 27  1/2 -  f2  1  1/2 +    53044891.37 C  3.33025D+09  3.54877D-06  2.20247D-08
                                           B  3.30622D+09  3.52316D-06  2.18658D-08
 f1 27  1/2 -  f2  2  1/2 +    53037470.79 C  2.82881D+10  3.01527D-05  1.87162D-07
                                           B  2.80865D+10  2.99378D-05  1.85828D-07
 f1 27  1/2 -  f2  3  1/2 +    53029244.78 C  5.24882D+09  5.59652D-06  3.47439D-08
                                           B  5.21103D+09  5.55623D-06  3.44937D-08
 f1 27  1/2 -  f2  4  1/2 +    53026221.20 C  1.58905D+09  1.69451D-06  1.05203D-08
                                           B  1.57521D+09  1.67975D-06  1.04287D-08
 f1 27  1/2 -  f2  5  1/2 +    53023864.74 C  2.94781D+09  3.14372D-06  1.95186D-08
                                           B  2.92604D+09  3.12051D-06  1.93745D-08
 f1 27  1/2 -  f2  6  1/2 +    53016021.13 C  1.34074D+11  1.43027D-04  8.88149D-07
                                           B  1.32990D+11  1.41871D-04  8.80969D-07
 f1 27  1/2 -  f2  7  1/2 +    53013063.60 C  2.99873D+08  3.19933D-07  1.98679D-09
                                           B  2.97868D+08  3.17794D-07  1.97351D-09
 f1 27  1/2 -  f2  8  1/2 +    53009633.37 C  8.50017D+09  9.06997D-06  5.63283D-08
                                           B  8.42510D+09  8.98986D-06  5.58308D-08
 f1 27  1/2 -  f2  9  1/2 +    53004967.30 C  2.06004D+09  2.19852D-06  1.36549D-08
                                           B  2.03817D+09  2.17518D-06  1.35099D-08
 f1 27  1/2 -  f2 10  1/2 +    53002463.57 C  1.27605D+08  1.36195D-07  8.45945D-10
                                           B  1.26674D+08  1.35203D-07  8.39778D-10
 f1 27  1/2 -  f2 11  1/2 +    52997199.56 C  7.93804D+09  8.47414D-06  5.26403D-08
                                           B  7.87739D+09  8.40939D-06  5.22381D-08
 f1 27  1/2 -  f2 12  1/2 +    52991940.50 C  4.17533D+09  4.45819D-06  2.76965D-08
                                           B  4.13990D+09  4.42036D-06  2.74614D-08
 f1 27  1/2 -  f2 13  1/2 +    52990017.81 C  1.26853D+10  1.35456D-05  8.41551D-08
                                           B  1.25645D+10  1.34167D-05  8.33542D-08
 f1 27  1/2 -  f2 14  1/2 +    52985338.45 C  1.20995D+10  1.29224D-05  8.02904D-08
                                           B  1.19866D+10  1.28018D-05  7.95410D-08
 f1 27  1/2 -  f2 15  1/2 +    52982555.57 C  2.77383D+10  2.96280D-05  1.84096D-07
                                           B  2.74996D+10  2.93730D-05  1.82512D-07
 f1 27  1/2 -  f2 16  1/2 +    52980020.52 C  1.34267D+10  1.43428D-05  8.91246D-08
                                           B  1.32991D+10  1.42064D-05  8.82770D-08
 f1 27  1/2 -  f2 17  1/2 +    52979012.41 C  5.17926D+10  5.53284D-05  3.43811D-07
                                           B  5.13110D+10  5.48139D-05  3.40614D-07
 f1 27  1/2 -  f2 18  1/2 +    52976899.23 C  8.65006D+09  9.24132D-06  5.74279D-08
                                           B  8.56369D+09  9.14904D-06  5.68545D-08
 f1 27  1/2 -  f2 19  1/2 +    52975293.53 C  2.33639D+08  2.49624D-07  1.55128D-09
                                           B  2.31343D+08  2.47171D-07  1.53603D-09
 f1 27  1/2 -  f2 20  1/2 +    52973852.54 C  1.98845D+09  2.12461D-06  1.32036D-08
                                           B  1.96790D+09  2.10266D-06  1.30672D-08
 f1 27  1/2 -  f2 21  1/2 +    52970925.94 C  5.48120D+09  5.85717D-06  3.64021D-08
                                           B  5.42710D+09  5.79937D-06  3.60428D-08
 f1 27  1/2 -  f2 22  1/2 +    52968480.17 C  4.46763D+07  4.77453D-08  2.96748D-10
                                           B  4.41358D+07  4.71676D-08  2.93158D-10
 f1 27  1/2 -  f2 23  1/2 +    52966686.82 C  7.26481D+09  7.76437D-06  4.82591D-08
                                           B  7.19260D+09  7.68720D-06  4.77794D-08
 f1 27  1/2 -  f2 24  1/2 +    52965308.64 C  7.71139D+10  8.24209D-05  5.12297D-07
                                           B  7.63563D+10  8.16112D-05  5.07263D-07
 f1 27  1/2 -  f2 25  1/2 +    52964646.17 C  4.86051D+10  5.19515D-05  3.22914D-07
                                           B  4.81030D+10  5.14148D-05  3.19578D-07
 f1 27  1/2 -  f2 26  1/2 +    52962473.19 C  3.46265D+10  3.70135D-05  2.30074D-07
                                           B  3.42654D+10  3.66275D-05  2.27675D-07
 f1 27  1/2 -  f2 27  1/2 +    52961517.85 C  3.37089D+10  3.60340D-05  2.23989D-07
                                           B  3.33726D+10  3.56744D-05  2.21754D-07
 f1 27  1/2 -  f2 28  1/2 +    52960825.81 C  6.57202D+10  7.02549D-05  4.36715D-07
                                           B  6.50671D+10  6.95568D-05  4.32375D-07
 f1 27  1/2 -  f2 29  1/2 +    52956751.57 C  1.57107D+09  1.67973D-06  1.04423D-08
                                           B  1.55994D+09  1.66783D-06  1.03683D-08
 f1 27  1/2 -  f2 30  1/2 +    52955879.29 C  6.39579D+10  6.83839D-05  4.25123D-07
                                           B  6.32922D+10  6.76721D-05  4.20699D-07
 f1 27  1/2 -  f2 31  1/2 +    52952967.71 C  6.18118D+09  6.60966D-06  4.10926D-08
                                           B  6.12215D+09  6.54653D-06  4.07002D-08
 f1 27  1/2 -  f2 32  1/2 +    52950153.40 C  3.06011D+11  3.27259D-04  2.03470D-06
                                           B  3.02837D+11  3.23864D-04  2.01359D-06
 f1 27  1/2 -  f2 33  1/2 +    52948943.49 C  4.30378D+10  4.60281D-05  2.86182D-07
                                           B  4.26003D+10  4.55602D-05  2.83272D-07
 f1 27  1/2 -  f2 34  1/2 +    52945042.07 C  4.89092D+10  5.23152D-05  3.25295D-07
                                           B  4.83695D+10  5.17379D-05  3.21706D-07
 f1 27  1/2 -  f2 35  1/2 +    52945025.30 C  1.17939D+12  1.26152D-03  7.84414D-06
                                           B  1.16665D+12  1.24789D-03  7.75940D-06
 f1 27  1/2 -  f2 36  1/2 +    52943279.06 C  1.83597D+08  1.96395D-07  1.22122D-09
                                           B  1.80651D+08  1.93245D-07  1.20163D-09
 f1 27  1/2 -  f2 37  1/2 +    52938217.33 C  1.29675D+09  1.38741D-06  8.62801D-09
                                           B  1.28167D+09  1.37128D-06  8.52768D-09
 f1 27  1/2 -  f2 38  1/2 +    52933702.44 C  5.46192D+10  5.84478D-05  3.63506D-07
                                           B  5.39998D+10  5.77851D-05  3.59384D-07
 f1 27  1/2 -  f2 39  1/2 +    52933145.88 C  2.22792D+11  2.38414D-04  1.48279D-06
                                           B  2.20331D+11  2.35781D-04  1.46641D-06
 f1 27  1/2 -  f2 40  1/2 +    52927379.99 C  1.33783D+11  1.43195D-04  8.90680D-07
                                           B  1.32256D+11  1.41561D-04  8.80518D-07
 f1 27  1/2 -  f2 41  1/2 +    52927101.32 C  2.92620D+10  3.13209D-05  1.94819D-07
                                           B  2.89125D+10  3.09469D-05  1.92493D-07
 f1 27  1/2 -  f2 42  1/2 +    52923330.40 C  8.24550D+10  8.82694D-05  5.49084D-07
                                           B  8.14895D+10  8.72359D-05  5.42655D-07
 f1 27  1/2 -  f2 43  1/2 +    52916611.84 C  2.51376D+08  2.69171D-07  1.67460D-09
                                           B  2.52422D+08  2.70291D-07  1.68157D-09
 f1 27  1/2 -  f2 44  1/2 +    52914962.40 C  1.78870D+09  1.91544D-06  1.19169D-08
                                           B  1.76724D+09  1.89245D-06  1.17740D-08
 f1 27  1/2 -  f2 45  1/2 +    52914533.92 C  1.12125D+11  1.20072D-04  7.47037D-07
                                           B  1.10902D+11  1.18762D-04  7.38885D-07
 f1 27  1/2 -  f2 46  1/2 +    52912063.29 C  1.10600D+11  1.18450D-04  7.36981D-07
                                           B  1.09348D+11  1.17109D-04  7.28637D-07
 f1 27  1/2 -  f2 47  1/2 +    52910027.38 C  2.84741D+10  3.04973D-05  1.89757D-07
                                           B  2.81953D+10  3.01987D-05  1.87900D-07
 f1 27  1/2 -  f2 48  1/2 +    52907297.54 C  1.60812D+11  1.72256D-04  1.07185D-06
                                           B  1.58841D+11  1.70145D-04  1.05871D-06
 f1 27  1/2 -  f2 49  1/2 +    52902246.55 C  4.28548D+11  4.59133D-04  2.85720D-06
                                           B  4.23191D+11  4.53394D-04  2.82148D-06
 f1 27  1/2 -  f2 50  1/2 +    52900239.05 C  1.13477D+11  1.21585D-04  7.56657D-07
                                           B  1.12024D+11  1.20029D-04  7.46969D-07
 f1 27  1/2 -  f2 51  1/2 +    52899928.52 C  4.76929D+11  5.11012D-04  3.18018D-06
                                           B  4.70982D+11  5.04640D-04  3.14052D-06
 f1 27  1/2 -  f2 52  1/2 +    52897143.40 C  2.91938D+11  3.12834D-04  1.94696D-06
                                           B  2.88315D+11  3.08952D-04  1.92280D-06
 f1 27  1/2 -  f2 53  1/2 +    52897041.43 C  4.91520D+10  5.26704D-05  3.27801D-07
                                           B  4.84718D+10  5.19415D-05  3.23265D-07
 f1 27  1/2 -  f2 54  1/2 +    52894770.13 C  6.16861D+10  6.61073D-05  4.11446D-07
                                           B  6.09991D+10  6.53711D-05  4.06863D-07
 f1 27  1/2 -  f2 55  1/2 +    52891229.59 C  1.72976D+12  1.85399D-03  1.15398D-05
                                           B  1.70832D+12  1.83101D-03  1.13968D-05
 f1 27  1/2 -  f2 56  1/2 +    52888766.73 C  1.72974D+10  1.85414D-05  1.15413D-07
                                           B  1.70907D+10  1.83198D-05  1.14033D-07
 f1 27  1/2 -  f2 57  1/2 +    52885959.54 C  7.35645D+11  7.88634D-04  4.90920D-06
                                           B  7.26238D+11  7.78550D-04  4.84642D-06
 f1 27  1/2 -  f2 58  1/2 +    52884244.22 C  1.29868D+11  1.39231D-04  8.66735D-07
                                           B  1.28139D+11  1.37378D-04  8.55199D-07
 f1 27  1/2 -  f2 59  1/2 +    52882610.17 C  7.57762D+10  8.12446D-05  5.05775D-07
                                           B  7.48193D+10  8.02187D-05  4.99388D-07
 f1 27  1/2 -  f2 60  1/2 +    52879724.82 C  3.63258D+11  3.89516D-04  2.42500D-06
                                           B  3.58566D+11  3.84485D-04  2.39368D-06
 f1 27  1/2 -  f2 61  1/2 +    52877624.21 C  1.03429D+10  1.10914D-05  6.90544D-08
                                           B  1.02308D+10  1.09712D-05  6.83059D-08
 f1 27  1/2 -  f2 62  1/2 +    52876401.95 C  4.16724D+11  4.46902D-04  2.78244D-06
                                           B  4.11487D+11  4.41286D-04  2.74748D-06
 f1 27  1/2 -  f2 63  1/2 +    52874645.03 C  1.33910D+10  1.43617D-05  8.94198D-08
                                           B  1.32534D+10  1.42142D-05  8.85012D-08
 f1 27  1/2 -  f2 64  1/2 +    52873178.69 C  5.71753D+11  6.13233D-04  3.81826D-06
                                           B  5.63859D+11  6.04766D-04  3.76554D-06
 f1 27  1/2 -  f2 65  1/2 +    52871453.20 C  2.91454D+09  3.12619D-06  1.94657D-08
                                           B  2.87206D+09  3.08063D-06  1.91820D-08
 f1 27  1/2 -  f2 66  1/2 +    52867187.02 C  6.86926D+11  7.36928D-04  4.58896D-06
                                           B  6.77906D+11  7.27252D-04  4.52871D-06
 f1 27  1/2 -  f2 67  1/2 +    52867099.16 C  1.45224D+11  1.55795D-04  9.70164D-07
                                           B  1.43351D+11  1.53787D-04  9.57655D-07
 f1 27  1/2 -  f2 68  1/2 +    52865051.12 C  7.02580D+10  7.53783D-05  4.69411D-07
                                           B  6.92626D+10  7.43103D-05  4.62760D-07
 f1 27  1/2 -  f2 69  1/2 +    52861124.78 C  1.78925D+11  1.91993D-04  1.19571D-06
                                           B  1.76562D+11  1.89457D-04  1.17991D-06
 f1 27  1/2 -  f2 70  1/2 +    52858851.48 C  5.68113D+10  6.09659D-05  3.79704D-07
                                           B  5.60611D+10  6.01609D-05  3.74690D-07
 f1 27  1/2 -  f2 71  1/2 +    52856662.12 C  1.67993D+10  1.80293D-05  1.12294D-07
                                           B  1.65965D+10  1.78117D-05  1.10938D-07
 f1 27  1/2 -  f2 72  1/2 +    52856490.77 C  7.71570D+10  8.28069D-05  5.15756D-07
                                           B  7.60455D+10  8.16140D-05  5.08326D-07
 f1 27  1/2 -  f2 73  1/2 +    52853111.60 C  6.17506D+10  6.62808D-05  4.12850D-07
                                           B  6.07831D+10  6.52423D-05  4.06382D-07
 f1 27  1/2 -  f2 74  1/2 +    52851315.90 C  4.51421D+09  4.84571D-06  3.01840D-08
                                           B  4.45011D+09  4.77691D-06  2.97555D-08
 f1 27  1/2 -  f2 75  1/2 +    52848721.05 C  3.43609D+10  3.68879D-05  2.29787D-07
                                           B  3.38952D+10  3.63879D-05  2.26672D-07
 f1 27  1/2 -  f2 76  1/2 +    52846826.04 C  1.04543D+11  1.12239D-04  6.99197D-07
                                           B  1.03079D+11  1.10668D-04  6.89412D-07
 f1 27  1/2 -  f2 77  1/2 +    52844554.88 C  2.27574D+11  2.44348D-04  1.52225D-06
                                           B  2.24277D+11  2.40809D-04  1.50019D-06
 f1 27  1/2 -  f2 78  1/2 +    52843347.82 C  3.79686D+10  4.07692D-05  2.53990D-07
                                           B  3.74079D+10  4.01671D-05  2.50239D-07
 f1 27  1/2 -  f2 79  1/2 +    52841136.12 C  1.01403D+09  1.08892D-06  6.78422D-09
                                           B  1.00151D+09  1.07547D-06  6.70040D-09
 f1 27  1/2 -  f2 80  1/2 +    52837992.58 C  9.54074D+08  1.02465D-06  6.38420D-09
                                           B  9.30416D+08  9.99246D-07  6.22590D-09
 f1 27  1/2 -  f2 81  1/2 +    52835831.57 C  3.66695D+10  3.93854D-05  2.45404D-07
                                           B  3.61379D+10  3.88145D-05  2.41847D-07
 f1 27  1/2 -  f2 82  1/2 +    52832086.14 C  6.30790D+09  6.77606D-06  4.22236D-08
                                           B  6.22542D+09  6.68746D-06  4.16715D-08
 f1 27  1/2 -  f2 83  1/2 +    52829607.62 C  5.93338D+09  6.37434D-06  3.97222D-08
                                           B  5.86090D+09  6.29648D-06  3.92370D-08
 f1 27  1/2 -  f2 84  1/2 +    52827920.09 C  9.00742D+09  9.67745D-06  6.03077D-08
                                           B  8.89537D+09  9.55707D-06  5.95575D-08
 f1 27  1/2 -  f2 85  1/2 +    52822615.18 C  1.08041D+10  1.16101D-05  7.23590D-08
                                           B  1.06514D+10  1.14461D-05  7.13364D-08
 f1 27  1/2 -  f2 86  1/2 +    52820536.31 C  4.07411D+10  4.37839D-05  2.72890D-07
                                           B  4.01148D+10  4.31109D-05  2.68695D-07
 f1 27  1/2 -  f2 87  1/2 +    52817634.21 C  1.59627D+09  1.71568D-06  1.06938D-08
                                           B  1.57168D+09  1.68925D-06  1.05291D-08
 f1 27  1/2 -  f2 88  1/2 +    52815666.38 C  5.03645D+10  5.41360D-05  3.37442D-07
                                           B  4.95909D+10  5.33046D-05  3.32260D-07
 f1 28  1/2 -  f2  1  1/2 +    53056425.89 C  3.39407D+09  3.61520D-06  2.24321D-08
                                           B  3.37214D+09  3.59184D-06  2.22872D-08
 f1 28  1/2 -  f2  2  1/2 +    53049005.32 C  4.38599D+08  4.67306D-07  2.90001D-09
                                           B  4.36081D+08  4.64622D-07  2.88336D-09
 f1 28  1/2 -  f2  3  1/2 +    53040779.31 C  3.12109D+09  3.32640D-06  2.06462D-08
                                           B  3.09838D+09  3.30219D-06  2.04959D-08
 f1 28  1/2 -  f2  4  1/2 +    53037755.73 C  1.63911D+10  1.74714D-05  1.08447D-07
[truncated: 16,675,093 more chars]
