# Supplementary material for: Ab Initio Manganese Kα and Kβ Energy Eigenvalues, Shake-Off Probabilities, Auger Rates, with Convergence Tests
Source: Molecules. 2024 Sep 4;29(17):4199. doi: 10.3390/molecules29174199 (PMC11487437; doi:10.3390/molecules29174199)
Supplement: Supplementary file 1 [file molecules-29-04199-s001.zip › Mn_Kb_2s-5f.ct]

 Transition between files:
 f1 = iMn_Kb_2s-4s
 f2 = fMn_Kb_2s-4s


 Electric 2**( 1)-pole transitions
 =================================

 Upper       Lower 
 Lev  J P   Lev  J P       E (Kays)         A (s-1)          gf            S
 f1  1  1/2 +  f2  1  1/2 -    52812669.72 C  1.72825D+12  1.85788D-03  1.15813D-05
                                           B  1.74414D+12  1.87497D-03  1.16878D-05
 f1  1  1/2 +  f2  2  1/2 -    52809572.18 C  1.04567D+13  1.12423D-02  7.00840D-05
                                           B  1.05522D+13  1.13450D-02  7.07241D-05
 f1  1  1/2 +  f2  3  1/2 -    52790583.92 C  3.10644D+10  3.34224D-05  2.08428D-07
                                           B  3.13126D+10  3.36895D-05  2.10094D-07
 f1  1  1/2 +  f2  4  1/2 -    52787571.78 C  4.67175D+10  5.02694D-05  3.13508D-07
                                           B  4.70937D+10  5.06743D-05  3.16032D-07
 f1  1  1/2 +  f2  5  1/2 -    52777025.09 C  4.15130D+11  4.46870D-04  2.78748D-06
                                           B  4.18276D+11  4.50258D-04  2.80861D-06
 f1  1  1/2 +  f2  6  1/2 -    52773986.31 C  3.22836D+11  3.47560D-04  2.16813D-06
                                           B  3.25311D+11  3.50224D-04  2.18475D-06
 f1  1  1/2 +  f2  7  1/2 -    52773311.16 C  8.20621D+11  8.83490D-04  5.51141D-06
                                           B  8.26853D+11  8.90199D-04  5.55327D-06
 f1  1  1/2 +  f2  8  1/2 -    52771416.47 C  6.36575D+11  6.85394D-04  4.27580D-06
                                           B  6.41446D+11  6.90638D-04  4.30851D-06
 f1  1  1/2 +  f2  9  1/2 -    52769068.00 C  1.36203D+12  1.46661D-03  9.14980D-06
                                           B  1.37245D+12  1.47784D-03  9.21982D-06
 f1  1  1/2 +  f2 10  1/2 -    52765633.69 C  6.17101D+09  6.64571D-06  4.14635D-08
                                           B  6.21584D+09  6.69400D-06  4.17648D-08
 f1  1  1/2 +  f2 11  1/2 -    52762800.13 C  2.53570D+09  2.73106D-06  1.70403D-08
                                           B  2.55614D+09  2.75306D-06  1.71777D-08
 f1  1  1/2 +  f2 12  1/2 -    52749872.50 C  2.64743D+12  2.85279D-03  1.78043D-05
                                           B  2.66562D+12  2.87239D-03  1.79266D-05
 f1  1  1/2 +  f2 13  1/2 -    52748960.88 C  1.88939D+10  2.03601D-05  1.27070D-07
                                           B  1.90193D+10  2.04953D-05  1.27913D-07
 f1  1  1/2 +  f2 14  1/2 -    52743875.25 C  1.13553D+10  1.22389D-05  7.63915D-08
                                           B  1.14188D+10  1.23073D-05  7.68189D-08
 f1  1  1/2 +  f2 15  1/2 -    52740079.50 C  2.20070D+09  2.37229D-06  1.48082D-08
                                           B  2.21642D+09  2.38923D-06  1.49140D-08
 f1  1  1/2 +  f2 16  1/2 -    52737001.38 C  4.20548D+11  4.53390D-04  2.83030D-06
                                           B  4.23182D+11  4.56230D-04  2.84803D-06
 f1  1  1/2 +  f2 17  1/2 -    52732689.88 C  7.63917D+09  8.23710D-06  5.14245D-08
                                           B  7.69340D+09  8.29557D-06  5.17895D-08
 f1  1  1/2 +  f2 18  1/2 -    52720488.85 C  3.99647D+06  4.31127D-09  2.69216D-11
                                           B  4.02573D+06  4.34283D-09  2.71187D-11
 f1  1  1/2 +  f2 19  1/2 -    52717241.11 C  1.24170D+07  1.33967D-08  8.36608D-11
                                           B  1.25242D+07  1.35124D-08  8.43832D-11
 f1  1  1/2 +  f2 20  1/2 -    52712177.64 C  1.24848D+10  1.34725D-05  8.41419D-08
                                           B  1.25676D+10  1.35619D-05  8.47001D-08
 f1  1  1/2 +  f2 21  1/2 -    52705172.78 C  1.63923D+07  1.76939D-08  1.10521D-10
                                           B  1.64948D+07  1.78044D-08  1.11211D-10
 f1  1  1/2 +  f2 22  1/2 -    52697063.25 C  2.33474D+09  2.52089D-06  1.57487D-08
                                           B  2.34781D+09  2.53499D-06  1.58368D-08
 f1  1  1/2 +  f2 23  1/2 -    52694357.31 C  1.51190D+07  1.63261D-08  1.01999D-10
                                           B  1.51753D+07  1.63869D-08  1.02379D-10
 f1  1  1/2 +  f2 24  1/2 -    52682921.04 C  8.24076D+08  8.90257D-07  5.56315D-09
                                           B  8.29440D+08  8.96052D-07  5.59936D-09
 f1  1  1/2 +  f2 25  1/2 -    52678245.62 C  1.15446D+09  1.24740D-06  7.79561D-09
                                           B  1.16228D+09  1.25585D-06  7.84841D-09
 f1  1  1/2 +  f2 26  1/2 -    52675405.18 C  4.88727D+08  5.28127D-07  3.30070D-09
                                           B  4.92108D+08  5.31781D-07  3.32354D-09
 f1  1  1/2 +  f2 27  1/2 -    52670656.42 C  1.25912D+07  1.36087D-08  8.50598D-11
                                           B  1.27902D+07  1.38238D-08  8.64042D-11
 f1  1  1/2 +  f2 28  1/2 -    52668028.10 C  3.83897D+09  4.14962D-06  2.59380D-08
                                           B  3.86541D+09  4.17820D-06  2.61166D-08
 f1  1  1/2 +  f2 29  1/2 -    52661663.50 C  1.00027D+09  1.08148D-06  6.76080D-09
                                           B  1.00626D+09  1.08795D-06  6.80125D-09
 f1  1  1/2 +  f2 30  1/2 -    52654998.64 C  2.86224D+07  3.09538D-08  1.93531D-10
                                           B  2.88343D+07  3.11830D-08  1.94964D-10
 f1  1  1/2 +  f2 31  1/2 -    52646017.72 C  2.03266D+07  2.19898D-08  1.37509D-10
                                           B  2.04796D+07  2.21553D-08  1.38544D-10
 f1  1  1/2 +  f2 32  1/2 -    52642097.99 C  1.13322D+06  1.22613D-09  7.66796D-12
                                           B  1.08877D+06  1.17803D-09  7.36715D-12
 f1  1  1/2 +  f2 33  1/2 -    52638768.08 C  3.42123D+07  3.70219D-08  2.31541D-10
                                           B  3.43014D+07  3.71183D-08  2.32144D-10
 f1  1  1/2 +  f2 34  1/2 -    52630305.77 C  1.52567D+07  1.65150D-08  1.03304D-10
                                           B  1.53268D+07  1.65908D-08  1.03778D-10
 f1  1  1/2 +  f2 35  1/2 -    52623603.05 C  1.54374D+10  1.67148D-05  1.04567D-07
                                           B  1.54983D+10  1.67808D-05  1.04980D-07
 f1  1  1/2 +  f2 36  1/2 -    52619821.68 C  5.58296D+08  6.04580D-07  3.78251D-09
                                           B  5.60243D+08  6.06688D-07  3.79570D-09
 f1  1  1/2 +  f2 37  1/2 -    52602349.50 C  1.43762D+08  1.55784D-07  9.74974D-10
                                           B  1.44320D+08  1.56388D-07  9.78754D-10
 f1  1  1/2 +  f2 38  1/2 -    52588033.49 C  5.22641D+09  5.66653D-06  3.54737D-08
                                           B  5.24517D+09  5.68687D-06  3.56010D-08
 f1  1  1/2 +  f2 39  1/2 -    52584389.07 C  9.94504D+08  1.07840D-06  6.75148D-09
                                           B  9.93525D+08  1.07734D-06  6.74484D-09
 f1  1  1/2 +  f2 40  1/2 -    52576843.08 C  1.02839D+07  1.11547D-08  6.98455D-11
                                           B  1.03290D+07  1.12036D-08  7.01515D-11
 f1  1  1/2 +  f2 41  1/2 -    52566211.98 C  3.27646D+03  3.55532D-12  2.22663D-14
                                           B  2.73655D+03  2.96947D-12  1.85972D-14
 f1  1  1/2 +  f2 42  1/2 -    52562571.23 C  9.98990D+06  1.08417D-08  6.79039D-11
                                           B  1.00063D+07  1.08595D-08  6.80156D-11
 f1  1  1/2 +  f2 43  1/2 -    52506236.73 C  2.23091D+06  2.42632D-09  1.52129D-11
                                           B  2.22425D+06  2.41908D-09  1.51675D-11
 f1  2  1/2 +  f2  1  1/2 -    52829890.49 C  3.01270D+09  3.23656D-06  2.01688D-08
                                           B  3.03422D+09  3.25968D-06  2.03128D-08
 f1  2  1/2 +  f2  2  1/2 -    52826792.95 C  4.75900D+10  5.11323D-05  3.18652D-07
                                           B  4.80627D+10  5.16401D-05  3.21817D-07
 f1  2  1/2 +  f2  3  1/2 -    52807804.69 C  2.26808D+10  2.43865D-05  1.52029D-07
                                           B  2.28805D+10  2.46013D-05  1.53368D-07
 f1  2  1/2 +  f2  4  1/2 -    52804792.55 C  6.53012D+11  7.02202D-04  4.37789D-06
                                           B  6.58805D+11  7.08432D-04  4.41673D-06
 f1  2  1/2 +  f2  5  1/2 -    52794245.86 C  1.73232D+12  1.86355D-03  1.16207D-05
                                           B  1.74686D+12  1.87920D-03  1.17182D-05
 f1  2  1/2 +  f2  6  1/2 -    52791207.08 C  1.56639D+12  1.68525D-03  1.05094D-05
                                           B  1.57970D+12  1.69957D-03  1.05987D-05
 f1  2  1/2 +  f2  7  1/2 -    52790531.93 C  1.55997D+11  1.67838D-04  1.04667D-06
                                           B  1.57350D+11  1.69294D-04  1.05575D-06
 f1  2  1/2 +  f2  8  1/2 -    52788637.24 C  2.25590D+09  2.42731D-06  1.51377D-08
                                           B  2.27151D+09  2.44412D-06  1.52425D-08
 f1  2  1/2 +  f2  9  1/2 -    52786288.77 C  6.92150D+10  7.44811D-05  4.64516D-07
                                           B  6.97838D+10  7.50931D-05  4.68333D-07
 f1  2  1/2 +  f2 10  1/2 -    52782854.46 C  3.81366D+12  4.10434D-03  2.55992D-05
                                           B  3.84440D+12  4.13743D-03  2.58056D-05
 f1  2  1/2 +  f2 11  1/2 -    52780020.90 C  2.21815D+11  2.38748D-04  1.48917D-06
                                           B  2.23504D+11  2.40565D-04  1.50051D-06
 f1  2  1/2 +  f2 12  1/2 -    52767093.27 C  2.07780D+09  2.23751D-06  1.39598D-08
                                           B  2.09385D+09  2.25479D-06  1.40676D-08
 f1  2  1/2 +  f2 13  1/2 -    52766181.64 C  2.67406D+08  2.87970D-07  1.79667D-09
                                           B  2.71794D+08  2.92696D-07  1.82615D-09
 f1  2  1/2 +  f2 14  1/2 -    52761096.02 C  9.24424D+11  9.95706D-04  6.21288D-06
                                           B  9.31090D+11  1.00289D-03  6.25768D-06
 f1  2  1/2 +  f2 15  1/2 -    52757300.27 C  2.49760D+11  2.69058D-04  1.67896D-06
                                           B  2.51527D+11  2.70961D-04  1.69083D-06
 f1  2  1/2 +  f2 16  1/2 -    52754222.15 C  8.33999D+10  8.98543D-05  5.60734D-07
                                           B  8.39381D+10  9.04342D-05  5.64353D-07
 f1  2  1/2 +  f2 17  1/2 -    52749910.65 C  6.39843D+11  6.89474D-04  4.30300D-06
                                           B  6.44232D+11  6.94203D-04  4.33252D-06
 f1  2  1/2 +  f2 18  1/2 -    52737709.61 C  1.38140D+10  1.48924D-05  9.29650D-08
                                           B  1.39012D+10  1.49864D-05  9.35515D-08
 f1  2  1/2 +  f2 19  1/2 -    52734461.88 C  1.03965D+10  1.12094D-05  6.99786D-08
                                           B  1.04603D+10  1.12783D-05  7.04083D-08
 f1  2  1/2 +  f2 20  1/2 -    52729398.41 C  1.17178D+10  1.26366D-05  7.88954D-08
                                           B  1.17883D+10  1.27125D-05  7.93697D-08
 f1  2  1/2 +  f2 21  1/2 -    52722393.55 C  1.57123D+09  1.69488D-06  1.05832D-08
                                           B  1.58011D+09  1.70446D-06  1.06431D-08
 f1  2  1/2 +  f2 22  1/2 -    52714284.02 C  7.47204D+11  8.06251D-04  5.03521D-06
                                           B  7.51374D+11  8.10751D-04  5.06331D-06
 f1  2  1/2 +  f2 23  1/2 -    52711578.07 C  1.74343D+10  1.88139D-05  1.17503D-07
                                           B  1.75293D+10  1.89165D-05  1.18143D-07
 f1  2  1/2 +  f2 24  1/2 -    52700141.81 C  1.24556D+11  1.34471D-04  8.40025D-07
                                           B  1.25159D+11  1.35122D-04  8.44092D-07
 f1  2  1/2 +  f2 25  1/2 -    52695466.38 C  2.10550D+11  2.27351D-04  1.42036D-06
                                           B  2.11539D+11  2.28419D-04  1.42703D-06
 f1  2  1/2 +  f2 26  1/2 -    52692625.95 C  2.86686D+10  3.09595D-05  1.93428D-07
                                           B  2.88007D+10  3.11022D-05  1.94320D-07
 f1  2  1/2 +  f2 27  1/2 -    52687877.19 C  7.01879D+11  7.58103D-04  4.73689D-06
                                           B  7.04972D+11  7.61445D-04  4.75777D-06
 f1  2  1/2 +  f2 28  1/2 -    52685248.87 C  7.03068D+11  7.59463D-04  4.74562D-06
                                           B  7.06078D+11  7.62715D-04  4.76594D-06
 f1  2  1/2 +  f2 29  1/2 -    52678884.27 C  9.61922D+10  1.03933D-04  6.49521D-07
                                           B  9.65840D+10  1.04357D-04  6.52167D-07
 f1  2  1/2 +  f2 30  1/2 -    52672219.41 C  3.54119D+10  3.82714D-05  2.39204D-07
                                           B  3.55521D+10  3.84228D-05  2.40150D-07
 f1  2  1/2 +  f2 31  1/2 -    52663238.48 C  2.48392D+09  2.68541D-06  1.67872D-08
                                           B  2.48352D+09  2.68497D-06  1.67845D-08
 f1  2  1/2 +  f2 32  1/2 -    52659318.76 C  4.64396D+11  5.02141D-04  3.13925D-06
                                           B  4.65975D+11  5.03848D-04  3.14992D-06
 f1  2  1/2 +  f2 33  1/2 -    52655988.84 C  4.40959D+10  4.76860D-05  2.98139D-07
                                           B  4.42242D+10  4.78247D-05  2.99006D-07
 f1  2  1/2 +  f2 34  1/2 -    52647526.54 C  3.01152D+09  3.25775D-06  2.03711D-08
                                           B  3.02463D+09  3.27193D-06  2.04598D-08
 f1  2  1/2 +  f2 35  1/2 -    52640823.81 C  3.30666D+12  3.57793D-03  2.23761D-05
                                           B  3.31517D+12  3.58713D-03  2.24337D-05
 f1  2  1/2 +  f2 36  1/2 -    52637042.45 C  2.20434D+11  2.38552D-04  1.49199D-06
                                           B  2.20969D+11  2.39131D-04  1.49562D-06
 f1  2  1/2 +  f2 37  1/2 -    52619570.27 C  2.88639D+10  3.12571D-05  1.95558D-07
                                           B  2.89164D+10  3.13139D-05  1.95914D-07
 f1  2  1/2 +  f2 38  1/2 -    52605254.26 C  8.00663D+10  8.67519D-05  5.42907D-07
                                           B  8.01631D+10  8.68569D-05  5.43564D-07
 f1  2  1/2 +  f2 39  1/2 -    52601609.84 C  1.83017D+12  1.98327D-03  1.24125D-05
                                           B  1.83222D+12  1.98549D-03  1.24264D-05
 f1  2  1/2 +  f2 40  1/2 -    52594063.85 C  3.97325D+08  4.30686D-07  2.69587D-09
                                           B  4.00307D+08  4.33917D-07  2.71610D-09
 f1  2  1/2 +  f2 41  1/2 -    52583432.75 C  1.07527D+10  1.16602D-05  7.30015D-08
                                           B  1.07607D+10  1.16689D-05  7.30562D-08
 f1  2  1/2 +  f2 42  1/2 -    52579792.00 C  4.53992D+09  4.92377D-06  3.08287D-08
                                           B  4.54977D+09  4.93446D-06  3.08956D-08
 f1  2  1/2 +  f2 43  1/2 -    52523457.50 C  5.87652D+08  6.38706D-07  4.00335D-09
                                           B  5.86568D+08  6.37529D-07  3.99597D-09
 f1  3  1/2 +  f2  1  1/2 -    52830429.64 C  5.16192D+11  5.54537D-04  3.45559D-06
                                           B  5.21190D+11  5.59907D-04  3.48905D-06
 f1  3  1/2 +  f2  2  1/2 -    52827332.10 C  1.89844D+12  2.03971D-03  1.27112D-05
                                           B  1.91692D+12  2.05956D-03  1.28348D-05
 f1  3  1/2 +  f2  3  1/2 -    52808343.84 C  8.78261D+10  9.44292D-05  5.88680D-07
                                           B  8.86047D+10  9.52664D-05  5.93899D-07
 f1  3  1/2 +  f2  4  1/2 -    52805331.71 C  6.46796D+10  6.95504D-05  4.33608D-07
                                           B  6.52502D+10  7.01639D-05  4.37433D-07
 f1  3  1/2 +  f2  5  1/2 -    52794785.01 C  6.78063D+11  7.29416D-04  4.54842D-06
                                           B  6.83760D+11  7.35545D-04  4.58663D-06
 f1  3  1/2 +  f2  6  1/2 -    52791746.23 C  8.74201D+11  9.40517D-04  5.86511D-06
                                           B  8.81422D+11  9.48287D-04  5.91356D-06
 f1  3  1/2 +  f2  7  1/2 -    52791071.08 C  8.72147D+11  9.38332D-04  5.85156D-06
                                           B  8.79387D+11  9.46122D-04  5.90014D-06
 f1  3  1/2 +  f2  8  1/2 -    52789176.40 C  2.04213D+12  2.19726D-03  1.37029D-05
                                           B  2.05894D+12  2.21534D-03  1.38157D-05
 f1  3  1/2 +  f2  9  1/2 -    52786827.93 C  2.48953D+12  2.67888D-03  1.67072D-05
                                           B  2.50995D+12  2.70085D-03  1.68442D-05
 f1  3  1/2 +  f2 10  1/2 -    52783393.61 C  6.09208D+11  6.55630D-04  4.08919D-06
                                           B  6.14154D+11  6.60953D-04  4.12239D-06
 f1  3  1/2 +  f2 11  1/2 -    52780560.05 C  1.88737D+10  2.03141D-05  1.26707D-07
                                           B  1.90229D+10  2.04746D-05  1.27708D-07
 f1  3  1/2 +  f2 12  1/2 -    52767632.42 C  1.60811D+12  1.73168D-03  1.08038D-05
                                           B  1.62005D+12  1.74454D-03  1.08840D-05
 f1  3  1/2 +  f2 13  1/2 -    52766720.80 C  4.70389D+10  5.06553D-05  3.16039D-07
                                           B  4.73982D+10  5.10423D-05  3.18453D-07
 f1  3  1/2 +  f2 14  1/2 -    52761635.18 C  1.18646D+11  1.27792D-04  7.97373D-07
                                           B  1.19521D+11  1.28735D-04  8.03257D-07
 f1  3  1/2 +  f2 15  1/2 -    52757839.43 C  9.54607D+10  1.02834D-04  6.41692D-07
                                           B  9.61254D+10  1.03550D-04  6.46161D-07
 f1  3  1/2 +  f2 16  1/2 -    52754761.30 C  6.42530D+12  6.92242D-03  4.31988D-05
                                           B  6.46935D+12  6.96987D-03  4.34949D-05
 f1  3  1/2 +  f2 17  1/2 -    52750449.80 C  1.42084D+10  1.53102D-05  9.55498D-08
                                           B  1.42992D+10  1.54080D-05  9.61602D-08
 f1  3  1/2 +  f2 18  1/2 -    52738248.77 C  6.38571D+08  6.88407D-07  4.29730D-09
                                           B  6.42961D+08  6.93140D-07  4.32684D-09
 f1  3  1/2 +  f2 19  1/2 -    52735001.03 C  2.30503D+09  2.48523D-06  1.55147D-08
                                           B  2.31927D+09  2.50058D-06  1.56105D-08
 f1  3  1/2 +  f2 20  1/2 -    52729937.57 C  2.23004D+10  2.40484D-05  1.50143D-07
                                           B  2.24268D+10  2.41847D-05  1.50994D-07
 f1  3  1/2 +  f2 21  1/2 -    52722932.70 C  1.86112D+08  2.00753D-07  1.25354D-09
                                           B  1.87140D+08  2.01862D-07  1.26047D-09
 f1  3  1/2 +  f2 22  1/2 -    52714823.17 C  6.31099D+08  6.80958D-07  4.25268D-09
                                           B  6.33732D+08  6.83798D-07  4.27042D-09
 f1  3  1/2 +  f2 23  1/2 -    52712117.23 C  1.64465D+07  1.77476D-08  1.10842D-10
                                           B  1.65264D+07  1.78338D-08  1.11381D-10
 f1  3  1/2 +  f2 24  1/2 -    52700680.96 C  1.23679D+10  1.33522D-05  8.34089D-08
                                           B  1.24331D+10  1.34225D-05  8.38482D-08
 f1  3  1/2 +  f2 25  1/2 -    52696005.54 C  7.96777D+09  8.60338D-06  5.37486D-08
                                           B  8.00580D+09  8.64444D-06  5.40051D-08
 f1  3  1/2 +  f2 26  1/2 -    52693165.11 C  1.63326D+08  1.76374D-07  1.10193D-09
                                           B  1.63859D+08  1.76950D-07  1.10553D-09
 f1  3  1/2 +  f2 27  1/2 -    52688416.34 C  8.12669D+09  8.77751D-06  5.48443D-08
                                           B  8.16205D+09  8.81570D-06  5.50829D-08
 f1  3  1/2 +  f2 28  1/2 -    52685788.02 C  1.30413D+09  1.40871D-06  8.80248D-09
                                           B  1.31010D+09  1.41515D-06  8.84272D-09
 f1  3  1/2 +  f2 29  1/2 -    52679423.43 C  5.24793D+09  5.67014D-06  3.54347D-08
                                           B  5.26967D+09  5.69363D-06  3.55815D-08
 f1  3  1/2 +  f2 30  1/2 -    52672758.57 C  2.44373D+06  2.64101D-09  1.65067D-11
                                           B  2.44602D+06  2.64348D-09  1.65221D-11
 f1  3  1/2 +  f2 31  1/2 -    52663777.64 C  3.15978D+07  3.41603D-08  2.13543D-10
                                           B  3.17365D+07  3.43101D-08  2.14480D-10
 f1  3  1/2 +  f2 32  1/2 -    52659857.92 C  5.88031D+09  6.35811D-06  3.97488D-08
                                           B  5.90500D+09  6.38481D-06  3.99157D-08
 f1  3  1/2 +  f2 33  1/2 -    52656528.00 C  1.38597D+09  1.49878D-06  9.37048D-09
                                           B  1.39135D+09  1.50460D-06  9.40685D-09
 f1  3  1/2 +  f2 34  1/2 -    52648065.70 C  1.48862D+09  1.61030D-06  1.00693D-08
                                           B  1.49351D+09  1.61559D-06  1.01024D-08
 f1  3  1/2 +  f2 35  1/2 -    52641362.97 C  1.55016D+11  1.67730D-04  1.04896D-06
                                           B  1.55432D+11  1.68180D-04  1.05178D-06
 f1  3  1/2 +  f2 36  1/2 -    52637581.60 C  6.24431D+08  6.75741D-07  4.22630D-09
                                           B  6.25472D+08  6.76867D-07  4.23334D-09
 f1  3  1/2 +  f2 37  1/2 -    52620109.42 C  1.81345D+09  1.96377D-06  1.22861D-08
                                           B  1.81628D+09  1.96683D-06  1.23053D-08
 f1  3  1/2 +  f2 38  1/2 -    52605793.41 C  1.38374D+11  1.49925D-04  9.38245D-07
                                           B  1.38564D+11  1.50131D-04  9.39533D-07
 f1  3  1/2 +  f2 39  1/2 -    52602148.99 C  6.45722D+09  6.99724D-06  4.37924D-08
                                           B  6.44693D+09  6.98608D-06  4.37226D-08
 f1  3  1/2 +  f2 40  1/2 -    52594603.00 C  8.32286D+08  9.02148D-07  5.64693D-09
                                           B  8.33918D+08  9.03917D-07  5.65800D-09
 f1  3  1/2 +  f2 41  1/2 -    52583971.91 C  4.78176D+06  5.18524D-09  3.24632D-11
                                           B  4.81737D+06  5.22386D-09  3.27050D-11
 f1  3  1/2 +  f2 42  1/2 -    52580331.15 C  6.36135D+08  6.89907D-07  4.31959D-09
                                           B  6.37365D+08  6.91241D-07  4.32794D-09
 f1  3  1/2 +  f2 43  1/2 -    52523996.66 C  1.84842D+07  2.00897D-08  1.25919D-10
                                           B  1.84471D+07  2.00494D-08  1.25666D-10
 f1  4  1/2 +  f2  1  1/2 -    52833584.45 C  2.80435D+09  3.01231D-06  1.87701D-08
                                           B  2.83912D+09  3.04966D-06  1.90028D-08
 f1  4  1/2 +  f2  2  1/2 -    52830486.91 C  8.99837D+10  9.66679D-05  6.02384D-07
                                           B  9.08237D+10  9.75703D-05  6.08007D-07
 f1  4  1/2 +  f2  3  1/2 -    52811498.65 C  4.88504D+11  5.25168D-04  3.27375D-06
                                           B  4.92863D+11  5.29855D-04  3.30297D-06
 f1  4  1/2 +  f2  4  1/2 -    52808486.52 C  1.39455D+12  1.49939D-03  9.34728D-06
                                           B  1.40700D+12  1.51278D-03  9.43075D-06
 f1  4  1/2 +  f2  5  1/2 -    52797939.82 C  1.04051D+12  1.11918D-03  6.97846D-06
                                           B  1.04943D+12  1.12877D-03  7.03826D-06
 f1  4  1/2 +  f2  6  1/2 -    52794901.04 C  1.00892D+12  1.08532D-03  6.76772D-06
                                           B  1.01741D+12  1.09446D-03  6.82468D-06
 f1  4  1/2 +  f2  7  1/2 -    52794225.89 C  5.68578D+08  6.11653D-07  3.81412D-09
                                           B  5.69987D+08  6.13168D-07  3.82357D-09
 f1  4  1/2 +  f2  8  1/2 -    52792331.21 C  2.29658D+11  2.47074D-04  1.54075D-06
                                           B  2.31664D+11  2.49232D-04  1.55421D-06
 f1  4  1/2 +  f2  9  1/2 -    52789982.74 C  7.05241D+11  7.58791D-04  4.73202D-06
                                           B  7.11174D+11  7.65175D-04  4.77183D-06
 f1  4  1/2 +  f2 10  1/2 -    52786548.42 C  3.72600D+11  4.00944D-04  2.50055D-06
                                           B  3.75626D+11  4.04201D-04  2.52087D-06
 f1  4  1/2 +  f2 11  1/2 -    52783714.86 C  3.08252D+10  3.31737D-05  2.06904D-07
                                           B  3.10782D+10  3.34460D-05  2.08602D-07
 f1  4  1/2 +  f2 12  1/2 -    52770787.23 C  4.95606D+10  5.33626D-05  3.32904D-07
                                           B  4.99559D+10  5.37883D-05  3.35560D-07
 f1  4  1/2 +  f2 13  1/2 -    52769875.61 C  1.11402D+10  1.19952D-05  7.48336D-08
                                           B  1.12301D+10  1.20920D-05  7.54378D-08
 f1  4  1/2 +  f2 14  1/2 -    52764789.99 C  1.82062D+11  1.96073D-04  1.22334D-06
                                           B  1.83384D+11  1.97497D-04  1.23223D-06
 f1  4  1/2 +  f2 15  1/2 -    52760994.24 C  7.90523D+11  8.51484D-04  5.31299D-06
                                           B  7.96110D+11  8.57502D-04  5.35054D-06
 f1  4  1/2 +  f2 16  1/2 -    52757916.11 C  2.37991D+11  2.56374D-04  1.59979D-06
                                           B  2.39693D+11  2.58207D-04  1.61122D-06
 f1  4  1/2 +  f2 17  1/2 -    52753604.61 C  1.20152D+12  1.29453D-03  8.07861D-06
                                           B  1.20983D+12  1.30349D-03  8.13450D-06
 f1  4  1/2 +  f2 18  1/2 -    52741403.58 C  2.65227D+09  2.85892D-06  1.78454D-08
                                           B  2.66977D+09  2.87778D-06  1.79631D-08
 f1  4  1/2 +  f2 19  1/2 -    52738155.84 C  1.11239D+10  1.19921D-05  7.48595D-08
                                           B  1.11941D+10  1.20678D-05  7.53318D-08
 f1  4  1/2 +  f2 20  1/2 -    52733092.38 C  8.12579D+11  8.76167D-04  5.46990D-06
                                           B  8.17575D+11  8.81554D-04  5.50353D-06
 f1  4  1/2 +  f2 21  1/2 -    52726087.51 C  1.34648D+08  1.45224D-07  9.06751D-10
                                           B  1.35447D+08  1.46085D-07  9.12130D-10
 f1  4  1/2 +  f2 22  1/2 -    52717977.98 C  1.88987D+11  2.03893D-04  1.27326D-06
                                           B  1.90022D+11  2.05010D-04  1.28024D-06
 f1  4  1/2 +  f2 23  1/2 -    52715272.04 C  8.39086D+09  9.05360D-06  5.65406D-08
                                           B  8.43612D+09  9.10244D-06  5.68456D-08
 f1  4  1/2 +  f2 24  1/2 -    52703835.78 C  1.86037D+11  2.00818D-04  1.25440D-06
                                           B  1.86967D+11  2.01822D-04  1.26067D-06
 f1  4  1/2 +  f2 25  1/2 -    52699160.35 C  7.63022D+11  8.23791D-04  5.14623D-06
                                           B  7.66745D+11  8.27811D-04  5.17134D-06
 f1  4  1/2 +  f2 26  1/2 -    52696319.92 C  7.68619D+10  8.29924D-05  5.18482D-07
                                           B  7.72230D+10  8.33823D-05  5.20917D-07
 f1  4  1/2 +  f2 27  1/2 -    52691571.15 C  2.10266D+11  2.27078D-04  1.41876D-06
                                           B  2.11239D+11  2.28128D-04  1.42532D-06
 f1  4  1/2 +  f2 28  1/2 -    52688942.83 C  1.48021D+12  1.59872D-03  9.98912D-06
                                           B  1.48680D+12  1.60583D-03  1.00336D-05
 f1  4  1/2 +  f2 29  1/2 -    52682578.24 C  4.40853D+11  4.76264D-04  2.97616D-06
                                           B  4.42721D+11  4.78282D-04  2.98877D-06
 f1  4  1/2 +  f2 30  1/2 -    52675913.38 C  3.39328D+10  3.66676D-05  2.29164D-07
                                           B  3.40762D+10  3.68226D-05  2.30133D-07
 f1  4  1/2 +  f2 31  1/2 -    52666932.45 C  1.06498D+10  1.15120D-05  7.19597D-08
                                           B  1.06838D+10  1.15488D-05  7.21898D-08
 f1  4  1/2 +  f2 32  1/2 -    52663012.73 C  3.58927D+10  3.88045D-05  2.42578D-07
                                           B  3.60234D+10  3.89458D-05  2.43462D-07
 f1  4  1/2 +  f2 33  1/2 -    52659682.81 C  2.37644D+09  2.56955D-06  1.60640D-08
                                           B  2.38591D+09  2.57980D-06  1.61281D-08
 f1  4  1/2 +  f2 34  1/2 -    52651220.51 C  5.24115D+10  5.66888D-05  3.54458D-07
                                           B  5.25676D+10  5.68577D-05  3.55514D-07
 f1  4  1/2 +  f2 35  1/2 -    52644517.78 C  2.63685D+12  2.85278D-03  1.78398D-05
                                           B  2.64410D+12  2.86062D-03  1.78888D-05
 f1  4  1/2 +  f2 36  1/2 -    52640736.41 C  2.89660D+11  3.13424D-04  1.96014D-06
                                           B  2.90344D+11  3.14164D-04  1.96476D-06
 f1  4  1/2 +  f2 37  1/2 -    52623264.23 C  4.53103D+10  4.90602D-05  3.06921D-07
                                           B  4.54011D+10  4.91585D-05  3.07536D-07
 f1  4  1/2 +  f2 38  1/2 -    52608948.23 C  3.69434D+12  4.00226D-03  2.50450D-05
                                           B  3.69968D+12  4.00804D-03  2.50812D-05
 f1  4  1/2 +  f2 39  1/2 -    52605303.80 C  9.81543D+08  1.06350D-06  6.65555D-09
                                           B  9.81645D+08  1.06361D-06  6.65625D-09
 f1  4  1/2 +  f2 40  1/2 -    52597757.81 C  2.04037D+10  2.21138D-05  1.38411D-07
                                           B  2.04265D+10  2.21385D-05  1.38566D-07
 f1  4  1/2 +  f2 41  1/2 -    52587126.72 C  1.51038D+09  1.63763D-06  1.02521D-08
                                           B  1.51053D+09  1.63779D-06  1.02531D-08
 f1  4  1/2 +  f2 42  1/2 -    52583485.96 C  1.36963D+10  1.48523D-05  9.29862D-08
                                           B  1.37207D+10  1.48787D-05  9.31519D-08
 f1  4  1/2 +  f2 43  1/2 -    52527151.47 C  2.44860D+07  2.66096D-08  1.66774D-10
                                           B  2.44592D+07  2.65805D-08  1.66592D-10
 f1  5  1/2 +  f2  1  1/2 -    52837841.27 C  9.43990D+07  1.01383D-07  6.31678D-10
                                           B  9.52934D+07  1.02344D-07  6.37662D-10
 f1  5  1/2 +  f2  2  1/2 -    52834743.73 C  2.82864D+10  3.03827D-05  1.89314D-07
                                           B  2.85694D+10  3.06866D-05  1.91208D-07
 f1  5  1/2 +  f2  3  1/2 -    52815755.47 C  8.47604D+11  9.11074D-04  5.67892D-06
                                           B  8.55392D+11  9.19446D-04  5.73110D-06
 f1  5  1/2 +  f2  4  1/2 -    52812743.33 C  4.37497D+12  4.70311D-03  2.93172D-05
                                           B  4.41471D+12  4.74583D-03  2.95835D-05
 f1  5  1/2 +  f2  5  1/2 -    52802196.63 C  2.96926D+11  3.19325D-04  1.99093D-06
                                           B  2.99537D+11  3.22132D-04  2.00843D-06
 f1  5  1/2 +  f2  6  1/2 -    52799157.86 C  2.37951D+11  2.55930D-04  1.59577D-06
                                           B  2.39997D+11  2.58130D-04  1.60949D-06
 f1  5  1/2 +  f2  7  1/2 -    52798482.71 C  1.96419D+11  2.11265D-04  1.31729D-06
                                           B  1.98100D+11  2.13073D-04  1.32856D-06
 f1  5  1/2 +  f2  8  1/2 -    52796588.02 C  5.19341D+11  5.58636D-04  3.48336D-06
                                           B  5.23735D+11  5.63362D-04  3.51283D-06
 f1  5  1/2 +  f2  9  1/2 -    52794239.55 C  4.96024D+11  5.33602D-04  3.32741D-06
                                           B  5.00228D+11  5.38124D-04  3.35561D-06
 f1  5  1/2 +  f2 10  1/2 -    52790805.24 C  4.26043D+12  4.58378D-03  2.85852D-05
                                           B  4.29587D+12  4.62192D-03  2.88230D-05
 f1  5  1/2 +  f2 11  1/2 -    52787971.68 C  6.56932D+11  7.06868D-04  4.40838D-06
                                           B  6.62388D+11  7.12739D-04  4.44499D-06
 f1  5  1/2 +  f2 12  1/2 -    52775044.05 C  2.87229D+10  3.09214D-05  1.92889D-07
                                           B  2.89451D+10  3.11606D-05  1.94381D-07
 f1  5  1/2 +  f2 13  1/2 -    52774132.42 C  2.94999D+10  3.17589D-05  1.98116D-07
                                           B  2.97279D+10  3.20044D-05  1.99648D-07
 f1  5  1/2 +  f2 14  1/2 -    52769046.80 C  7.09214D+10  7.63671D-05  4.76434D-07
                                           B  7.14534D+10  7.69400D-05  4.80008D-07
 f1  5  1/2 +  f2 15  1/2 -    52765251.05 C  2.62795D+09  2.83015D-06  1.76578D-08
                                           B  2.64755D+09  2.85126D-06  1.77895D-08
 f1  5  1/2 +  f2 16  1/2 -    52762172.93 C  1.55888D+10  1.67902D-05  1.04763D-07
                                           B  1.56996D+10  1.69095D-05  1.05507D-07
 f1  5  1/2 +  f2 17  1/2 -    52757861.43 C  1.20971D+08  1.30316D-07  8.13176D-10
                                           B  1.21813D+08  1.31222D-07  8.18831D-10
 f1  5  1/2 +  f2 18  1/2 -    52745660.39 C  5.47525D+08  5.90090D-07  3.68305D-09
                                           B  5.48284D+08  5.90908D-07  3.68815D-09
 f1  5  1/2 +  f2 19  1/2 -    52742412.66 C  1.21087D+12  1.30517D-03  8.14670D-06
                                           B  1.21859D+12  1.31348D-03  8.19860D-06
 f1  5  1/2 +  f2 20  1/2 -    52737349.19 C  5.81032D+11  6.26399D-04  3.91028D-06
                                           B  5.84692D+11  6.30345D-04  3.93492D-06
 f1  5  1/2 +  f2 21  1/2 -    52730344.32 C  5.13793D+10  5.54057D-05  3.45915D-07
                                           B  5.16819D+10  5.57320D-05  3.47952D-07
 f1  5  1/2 +  f2 22  1/2 -    52722234.80 C  1.81830D+08  1.96140D-07  1.22475D-09
                                           B  1.83043D+08  1.97448D-07  1.23292D-09
 f1  5  1/2 +  f2 23  1/2 -    52719528.85 C  2.77646D+09  2.99528D-06  1.87043D-08
                                           B  2.79441D+09  3.01463D-06  1.88251D-08
 f1  5  1/2 +  f2 24  1/2 -    52708092.59 C  5.57684D+10  6.01895D-05  3.75941D-07
                                           B  5.60567D+10  6.05007D-05  3.77884D-07
 f1  5  1/2 +  f2 25  1/2 -    52703417.16 C  1.95517D+11  2.11054D-04  1.31835D-06
                                           B  1.96477D+11  2.12091D-04  1.32483D-06
 f1  5  1/2 +  f2 26  1/2 -    52700576.73 C  1.26677D+11  1.36758D-04  8.54308D-07
                                           B  1.27276D+11  1.37405D-04  8.58346D-07
 f1  5  1/2 +  f2 27  1/2 -    52695827.97 C  2.60243D+12  2.81005D-03  1.75555D-05
                                           B  2.61441D+12  2.82299D-03  1.76363D-05
 f1  5  1/2 +  f2 28  1/2 -    52693199.65 C  2.19334D+10  2.36856D-05  1.47981D-07
                                           B  2.20434D+10  2.38044D-05  1.48723D-07
 f1  5  1/2 +  f2 29  1/2 -    52686835.05 C  2.17508D+10  2.34940D-05  1.46802D-07
                                           B  2.18417D+10  2.35923D-05  1.47416D-07
 f1  5  1/2 +  f2 30  1/2 -    52680170.19 C  8.86564D+07  9.57863D-08  5.98593D-10
                                           B  8.87402D+07  9.58769D-08  5.99159D-10
 f1  5  1/2 +  f2 31  1/2 -    52671189.26 C  8.92924D+09  9.65063D-06  6.03196D-08
                                           B  8.96985D+09  9.69453D-06  6.05939D-08
 f1  5  1/2 +  f2 32  1/2 -    52667269.54 C  5.38753D+07  5.82366D-08  3.64025D-10
                                           B  5.42466D+07  5.86379D-08  3.66533D-10
 f1  5  1/2 +  f2 33  1/2 -    52663939.62 C  7.74411D+09  8.37207D-06  5.23353D-08
                                           B  7.77252D+09  8.40278D-06  5.25273D-08
 f1  5  1/2 +  f2 34  1/2 -    52655477.32 C  1.99084D+07  2.15297D-08  1.34608D-10
                                           B  2.00445D+07  2.16768D-08  1.35527D-10
 f1  5  1/2 +  f2 35  1/2 -    52648774.59 C  1.51404D+12  1.63775D-03  1.02408D-05
                                           B  1.51844D+12  1.64251D-03  1.02706D-05
 f1  5  1/2 +  f2 36  1/2 -    52644993.23 C  2.30467D+09  2.49335D-06  1.55920D-08
                                           B  2.31046D+09  2.49961D-06  1.56311D-08
 f1  5  1/2 +  f2 37  1/2 -    52627521.05 C  2.65888D+10  2.87846D-05  1.80062D-07
                                           B  2.66767D+10  2.88798D-05  1.80658D-07
 f1  5  1/2 +  f2 38  1/2 -    52613205.04 C  8.14889D+10  8.82666D-05  5.52303D-07
                                           B  8.16096D+10  8.83974D-05  5.53121D-07
 f1  5  1/2 +  f2 39  1/2 -    52609560.62 C  2.33317D+11  2.52758D-04  1.58167D-06
                                           B  2.33639D+11  2.53107D-04  1.58385D-06
 f1  5  1/2 +  f2 40  1/2 -    52602014.63 C  1.48679D+10  1.61114D-05  1.00834D-07
                                           B  1.48874D+10  1.61325D-05  1.00966D-07
 f1  5  1/2 +  f2 41  1/2 -    52591383.53 C  8.81954D+08  9.56103D-07  5.98502D-09
                                           B  8.83543D+08  9.57826D-07  5.99580D-09
 f1  5  1/2 +  f2 42  1/2 -    52587742.78 C  2.74917D+09  2.98072D-06  1.86600D-08
                                           B  2.75116D+09  2.98288D-06  1.86735D-08
 f1  5  1/2 +  f2 43  1/2 -    52531408.28 C  2.55146D+06  2.77228D-09  1.73738D-11
                                           B  2.54949D+06  2.77015D-09  1.73604D-11
 f1  6  1/2 +  f2  1  1/2 -    52846786.81 C  5.82854D+05  6.25764D-10  3.89823D-12
                                           B  5.84358D+05  6.27378D-10  3.90829D-12
 f1  6  1/2 +  f2  2  1/2 -    52843689.28 C  9.99434D+07  1.07314D-07  6.68557D-10
                                           B  1.00922D+08  1.08364D-07  6.75101D-10
 f1  6  1/2 +  f2  3  1/2 -    52824701.01 C  5.86288D+08  6.29977D-07  3.92612D-09
                                           B  5.93925D+08  6.38183D-07  3.97726D-09
 f1  6  1/2 +  f2  4  1/2 -    52821688.88 C  1.36934D+10  1.47155D-05  9.17145D-08
                                           B  1.38126D+10  1.48436D-05  9.25128D-08
 f1  6  1/2 +  f2  5  1/2 -    52811142.18 C  9.12166D+08  9.80642D-07  6.11308D-09
                                           B  9.20568D+08  9.89675D-07  6.16939D-09
 f1  6  1/2 +  f2  6  1/2 -    52808103.40 C  7.88484D+10  8.47773D-05  5.28511D-07
                                           B  7.95118D+10  8.54906D-05  5.32958D-07
 f1  6  1/2 +  f2  7  1/2 -    52807428.25 C  5.23109D+10  5.62457D-05  3.50647D-07
                                           B  5.27464D+10  5.67141D-05  3.53567D-07
 f1  6  1/2 +  f2  8  1/2 -    52805533.57 C  2.91697D+08  3.13661D-07  1.95549D-09
                                           B  2.94134D+08  3.16282D-07  1.97184D-09
 f1  6  1/2 +  f2  9  1/2 -    52803185.10 C  2.95982D+10  3.18297D-05  1.98449D-07
                                           B  2.98547D+10  3.21055D-05  2.00168D-07
 f1  6  1/2 +  f2 10  1/2 -    52799750.78 C  9.18491D+10  9.87868D-05  6.15946D-07
                                           B  9.26783D+10  9.96786D-05  6.21507D-07
 f1  6  1/2 +  f2 11  1/2 -    52796917.22 C  3.00539D+12  3.23275D-03  2.01576D-05
                                           B  3.03110D+12  3.26040D-03  2.03300D-05
 f1  6  1/2 +  f2 12  1/2 -    52783989.59 C  9.20585D+09  9.90712D-06  6.17903D-08
                                           B  9.27888D+09  9.98571D-06  6.22805D-08
 f1  6  1/2 +  f2 13  1/2 -    52783077.97 C  2.44177D+12  2.62786D-03  1.63902D-05
                                           B  2.46141D+12  2.64900D-03  1.65220D-05
 f1  6  1/2 +  f2 14  1/2 -    52777992.35 C  1.53387D+11  1.65109D-04  1.02990D-06
                                           B  1.54598D+11  1.66412D-04  1.03803D-06
 f1  6  1/2 +  f2 15  1/2 -    52774196.60 C  1.39031D+06  1.49677D-09  9.33706D-12
                                           B  1.78770D+06  1.92459D-09  1.20058D-11
 f1  6  1/2 +  f2 16  1/2 -    52771118.47 C  6.96073D+08  7.49463D-07  4.67551D-09
                                           B  7.01113D+08  7.54889D-07  4.70937D-09
 f1  6  1/2 +  f2 17  1/2 -    52766806.97 C  3.13391D+09  3.37484D-06  2.10556D-08
                                           B  3.16306D+09  3.40622D-06  2.12514D-08
 f1  6  1/2 +  f2 18  1/2 -    52754605.94 C  1.16936D+10  1.25984D-05  7.86197D-08
                                           B  1.17743D+10  1.26854D-05  7.91624D-08
 f1  6  1/2 +  f2 19  1/2 -    52751358.20 C  3.57310D+09  3.85005D-06  2.40275D-08
                                           B  3.59704D+09  3.87584D-06  2.41884D-08
 f1  6  1/2 +  f2 20  1/2 -    52746294.74 C  1.63646D+10  1.76364D-05  1.10076D-07
                                           B  1.64735D+10  1.77537D-05  1.10808D-07
 f1  6  1/2 +  f2 21  1/2 -    52739289.87 C  4.84577D+07  5.22374D-08  3.26079D-10
                                           B  4.87657D+07  5.25695D-08  3.28152D-10
 f1  6  1/2 +  f2 22  1/2 -    52731180.34 C  4.88307D+08  5.26557D-07  3.28741D-09
                                           B  4.88566D+08  5.26836D-07  3.28915D-09
 f1  6  1/2 +  f2 23  1/2 -    52728474.40 C  2.38669D+08  2.57391D-07  1.60703D-09
                                           B  2.40313D+08  2.59164D-07  1.61810D-09
 f1  6  1/2 +  f2 24  1/2 -    52717038.14 C  8.45681D+08  9.12415D-07  5.69793D-09
                                           B  8.50722D+08  9.17854D-07  5.73189D-09
 f1  6  1/2 +  f2 25  1/2 -    52712362.71 C  5.41388D+07  5.84213D-08  3.64867D-10
                                           B  5.45663D+07  5.88826D-08  3.67748D-10
 f1  6  1/2 +  f2 26  1/2 -    52709522.28 C  1.89288D+07  2.04283D-08  1.27591D-10
                                           B  1.90521D+07  2.05613D-08  1.28422D-10
 f1  6  1/2 +  f2 27  1/2 -    52704773.51 C  6.67386D+09  7.20385D-06  4.49977D-08
                                           B  6.71160D+09  7.24459D-06  4.52522D-08
 f1  6  1/2 +  f2 28  1/2 -    52702145.19 C  1.66564D+10  1.79809D-05  1.12321D-07
                                           B  1.67354D+10  1.80662D-05  1.12853D-07
 f1  6  1/2 +  f2 29  1/2 -    52695780.60 C  1.95271D+09  2.10851D-06  1.31727D-08
                                           B  1.96256D+09  2.11913D-06  1.32391D-08
 f1  6  1/2 +  f2 30  1/2 -    52689115.74 C  6.48851D+10  7.00795D-05  4.37870D-07
                                           B  6.51744D+10  7.03919D-05  4.39823D-07
 f1  6  1/2 +  f2 31  1/2 -    52680134.81 C  3.30055D+12  3.56599D-03  2.22848D-05
                                           B  3.31414D+12  3.58067D-03  2.23766D-05
 f1  6  1/2 +  f2 32  1/2 -    52676215.09 C  6.72172D+11  7.26338D-04  4.53942D-06
                                           B  6.74858D+11  7.29241D-04  4.55756D-06
 f1  6  1/2 +  f2 33  1/2 -    52672885.17 C  2.86272D+11  3.09380D-04  1.93366D-06
                                           B  2.87374D+11  3.10571D-04  1.94111D-06
 f1  6  1/2 +  f2 34  1/2 -    52664422.87 C  1.88998D+12  2.04320D-03  1.27723D-05
                                           B  1.89672D+12  2.05048D-03  1.28178D-05
 f1  6  1/2 +  f2 35  1/2 -    52657720.14 C  1.82836D+10  1.97708D-05  1.23606D-07
                                           B  1.83376D+10  1.98293D-05  1.23971D-07
 f1  6  1/2 +  f2 36  1/2 -    52653938.77 C  3.38380D+09  3.65957D-06  2.28810D-08
                                           B  3.40420D+09  3.68164D-06  2.30190D-08
 f1  6  1/2 +  f2 37  1/2 -    52636466.59 C  7.86982D+08  8.51685D-07  5.32682D-09
                                           B  7.88498D+08  8.53326D-07  5.33708D-09
 f1  6  1/2 +  f2 38  1/2 -    52622150.59 C  2.63019D+10  2.84798D-05  1.78174D-07
                                           B  2.63451D+10  2.85266D-05  1.78467D-07
 f1  6  1/2 +  f2 39  1/2 -    52618506.16 C  3.95169D+09  4.27950D-06  2.67751D-08
                                           B  3.96136D+09  4.28998D-06  2.68406D-08
 f1  6  1/2 +  f2 40  1/2 -    52610960.17 C  4.35749D+12  4.72032D-03  2.95373D-05
                                           B  4.36426D+12  4.72766D-03  2.95832D-05
 f1  6  1/2 +  f2 41  1/2 -    52600329.08 C  1.80132D+11  1.95210D-04  1.22177D-06
                                           B  1.80337D+11  1.95432D-04  1.22316D-06
 f1  6  1/2 +  f2 42  1/2 -    52596688.33 C  2.13313D+12  2.31200D-03  1.44712D-05
                                           B  2.13514D+12  2.31418D-03  1.44849D-05
 f1  6  1/2 +  f2 43  1/2 -    52540353.83 C  1.47831D+08  1.60571D-07  1.00612D-09
                                           B  1.47662D+08  1.60388D-07  1.00497D-09
 f1  7  1/2 +  f2  1  1/2 -    52869054.29 C  9.15611D+09  9.82190D-06  6.11603D-08
                                           B  9.25909D+09  9.93237D-06  6.18482D-08
 f1  7  1/2 +  f2  2  1/2 -    52865956.75 C  1.30735D+07  1.40258D-08  8.73427D-11
                                           B  1.32302D+07  1.41940D-08  8.83900D-11
 f1  7  1/2 +  f2  3  1/2 -    52846968.49 C  8.53779D+10  9.16627D-05  5.71016D-07
                                           B  8.62648D+10  9.26149D-05  5.76948D-07
 f1  7  1/2 +  f2  4  1/2 -    52843956.36 C  3.28554D+11  3.52780D-04  2.19778D-06
                                           B  3.31929D+11  3.56403D-04  2.22035D-06
 f1  7  1/2 +  f2  5  1/2 -    52833409.66 C  3.20560D+10  3.44334D-05  2.14559D-07
                                           B  3.23745D+10  3.47755D-05  2.16691D-07
 f1  7  1/2 +  f2  6  1/2 -    52830370.88 C  1.06170D+12  1.14057D-03  7.10743D-06
                                           B  1.07206D+12  1.15170D-03  7.17683D-06
 f1  7  1/2 +  f2  7  1/2 -    52829695.73 C  3.64670D+11  3.91770D-04  2.44134D-06
                                           B  3.68211D+11  3.95575D-04  2.46505D-06
 f1  7  1/2 +  f2  8  1/2 -    52827801.05 C  1.41101D+12  1.51597D-03  9.44724D-06
                                           B  1.42462D+12  1.53060D-03  9.53840D-06
 f1  7  1/2 +  f2  9  1/2 -    52825452.58 C  6.80074D+09  7.30731D-06  4.55397D-08
                                           B  6.86515D+09  7.37652D-06  4.59710D-08
 f1  7  1/2 +  f2 10  1/2 -    52822018.26 C  5.34088D+10  5.73946D-05  3.57710D-07
                                           B  5.39188D+10  5.79426D-05  3.61126D-07
 f1  7  1/2 +  f2 11  1/2 -    52819184.70 C  5.36721D+10  5.76837D-05  3.59531D-07
                                           B  5.41720D+10  5.82209D-05  3.62880D-07
 f1  7  1/2 +  f2 12  1/2 -    52806257.07 C  3.83683D+09  4.12562D-06  2.57205D-08
                                           B  3.87081D+09  4.16216D-06  2.59483D-08
 f1  7  1/2 +  f2 13  1/2 -    52805345.45 C  1.34839D+11  1.44993D-04  9.03950D-07
                                           B  1.36020D+11  1.46263D-04  9.11866D-07
 f1  7  1/2 +  f2 14  1/2 -    52800259.83 C  3.98559D+12  4.28655D-03  2.67269D-05
                                           B  4.02024D+12  4.32382D-03  2.69592D-05
 f1  7  1/2 +  f2 15  1/2 -    52796464.08 C  1.84506D+10  1.98467D-05  1.23754D-07
                                           B  1.86063D+10  2.00142D-05  1.24799D-07
 f1  7  1/2 +  f2 16  1/2 -    52793385.95 C  3.77518D+10  4.06131D-05  2.53257D-07
                                           B  3.80701D+10  4.09556D-05  2.55393D-07
 f1  7  1/2 +  f2 17  1/2 -    52789074.45 C  6.35919D+09  6.84229D-06  4.26710D-08
                                           B  6.41180D+09  6.89890D-06  4.30240D-08
 f1  7  1/2 +  f2 18  1/2 -    52776873.42 C  5.56767D+09  5.99341D-06  3.73857D-08
                                           B  5.61554D+09  6.04494D-06  3.77072D-08
 f1  7  1/2 +  f2 19  1/2 -    52773625.68 C  1.74268D+12  1.87617D-03  1.17039D-05
                                           B  1.75589D+12  1.89039D-03  1.17926D-05
 f1  7  1/2 +  f2 20  1/2 -    52768562.22 C  1.08805D+12  1.17162D-03  7.30948D-06
                                           B  1.09619D+12  1.18038D-03  7.36415D-06
 f1  7  1/2 +  f2 21  1/2 -    52761557.35 C  9.69273D+10  1.04400D-04  6.51413D-07
                                           B  9.76144D+10  1.05140D-04  6.56031D-07
 f1  7  1/2 +  f2 22  1/2 -    52753447.82 C  7.32076D+09  7.88755D-06  4.92228D-08
                                           B  7.37084D+09  7.94151D-06  4.95596D-08
 f1  7  1/2 +  f2 23  1/2 -    52750741.88 C  1.14648D+10  1.23537D-05  7.70982D-08
                                           B  1.15463D+10  1.24415D-05  7.76460D-08
 f1  7  1/2 +  f2 24  1/2 -    52739305.61 C  5.49423D+10  5.92278D-05  3.69715D-07
                                           B  5.52967D+10  5.96099D-05  3.72100D-07
 f1  7  1/2 +  f2 25  1/2 -    52734630.19 C  1.91528D+12  2.06504D-03  1.28916D-05
                                           B  1.92701D+12  2.07769D-03  1.29706D-05
 f1  7  1/2 +  f2 26  1/2 -    52731789.76 C  1.40057D+12  1.51025D-03  9.42870D-06
                                           B  1.40884D+12  1.51916D-03  9.48435D-06
 f1  7  1/2 +  f2 27  1/2 -    52727040.99 C  5.83961D+11  6.29803D-04  3.93230D-06
                                           B  5.87382D+11  6.33493D-04  3.95534D-06
 f1  7  1/2 +  f2 28  1/2 -    52724412.67 C  1.63769D+12  1.76643D-03  1.10296D-05
                                           B  1.64732D+12  1.77682D-03  1.10945D-05
 f1  7  1/2 +  f2 29  1/2 -    52718048.08 C  2.88030D+11  3.10747D-04  1.94055D-06
                                           B  2.89611D+11  3.12453D-04  1.95119D-06
 f1  7  1/2 +  f2 30  1/2 -    52711383.22 C  4.65952D+10  5.02829D-05  3.14045D-07
                                           B  4.68557D+10  5.05639D-05  3.15800D-07
 f1  7  1/2 +  f2 31  1/2 -    52702402.29 C  7.03915D+09  7.59883D-06  4.74670D-08
                                           B  7.07746D+09  7.64020D-06  4.77254D-08
 f1  7  1/2 +  f2 32  1/2 -    52698482.57 C  1.82004D+09  1.96505D-06  1.22758D-08
                                           B  1.82878D+09  1.97448D-06  1.23347D-08
 f1  7  1/2 +  f2 33  1/2 -    52695152.65 C  6.17546D+09  6.66831D-06  4.16601D-08
                                           B  6.20415D+09  6.69929D-06  4.18537D-08
 f1  7  1/2 +  f2 34  1/2 -    52686690.34 C  6.15301D+08  6.64620D-07  4.15287D-09
                                           B  6.17928D+08  6.67458D-07  4.17060D-09
 f1  7  1/2 +  f2 35  1/2 -    52679987.62 C  7.78689D+10  8.41319D-05  5.25764D-07
                                           B  7.81862D+10  8.44746D-05  5.27906D-07
 f1  7  1/2 +  f2 36  1/2 -    52676206.25 C  2.12989D+08  2.30153D-07  1.43839D-09
                                           B  2.13769D+08  2.30996D-07  1.44366D-09
 f1  7  1/2 +  f2 37  1/2 -    52658734.07 C  1.93299D+05  2.09015D-10  1.30672D-12
                                           B  2.11934D+05  2.29164D-10  1.43269D-12
 f1  7  1/2 +  f2 38  1/2 -    52644418.06 C  2.08702D+12  2.25792D-03  1.41199D-05
                                           B  2.09251D+12  2.26387D-03  1.41571D-05
 f1  7  1/2 +  f2 39  1/2 -    52640773.64 C  1.64032D+11  1.77489D-04  1.11001D-06
                                           B  1.64469D+11  1.77962D-04  1.11296D-06
 f1  7  1/2 +  f2 40  1/2 -    52633227.65 C  3.22807D+09  3.49390D-06  2.18538D-08
                                           B  3.23527D+09  3.50170D-06  2.19025D-08
 f1  7  1/2 +  f2 41  1/2 -    52622596.55 C  2.70325D+09  2.92704D-06  1.83119D-08
                                           B  2.70851D+09  2.93274D-06  1.83475D-08
 f1  7  1/2 +  f2 42  1/2 -    52618955.80 C  9.43408D+08  1.02165D-06  6.39199D-09
                                           B  9.46888D+08  1.02542D-06  6.41557D-09
 f1  7  1/2 +  f2 43  1/2 -    52562621.30 C  5.88173D+08  6.38320D-07  3.99795D-09
                                           B  5.90621D+08  6.40978D-07  4.01459D-09
 f1  8  1/2 +  f2  1  1/2 -    52873187.40 C  9.30262D+05  9.97751D-10  6.21244D-12
                                           B  9.39423D+05  1.00758D-09  6.27362D-12
 f1  8  1/2 +  f2  2  1/2 -    52870089.86 C  3.94891D+05  4.23589D-10  2.63761D-12
                                           B  3.99574D+05  4.28613D-10  2.66889D-12
 f1  8  1/2 +  f2  3  1/2 -    52851101.60 C  3.39209D+08  3.64122D-07  2.26813D-09
                                           B  3.42660D+08  3.67827D-07  2.29121D-09
 f1  8  1/2 +  f2  4  1/2 -    52848089.47 C  1.13711D+08  1.22076D-07  7.60463D-10
                                           B  1.14592D+08  1.23023D-07  7.66357D-10
 f1  8  1/2 +  f2  5  1/2 -    52837542.77 C  5.96039D+09  6.40143D-06  3.98850D-08
                                           B  6.02136D+09  6.46692D-06  4.02931D-08
 f1  8  1/2 +  f2  6  1/2 -    52834503.99 C  1.10287D+09  1.18462D-06  7.38135D-09
                                           B  1.11232D+09  1.19477D-06  7.44460D-09
 f1  8  1/2 +  f2  7  1/2 -    52833828.84 C  8.49063D+06  9.12019D-09  5.68286D-11
                                           B  8.69389D+06  9.33852D-09  5.81891D-11
 f1  8  1/2 +  f2  8  1/2 -    52831934.16 C  1.84197D+09  1.97869D-06  1.23298D-08
                                           B  1.85668D+09  1.99449D-06  1.24283D-08
 f1  8  1/2 +  f2  9  1/2 -    52829585.69 C  4.34280D+09  4.66555D-06  2.90738D-08
                                           B  4.38539D+09  4.71131D-06  2.93589D-08
 f1  8  1/2 +  f2 10  1/2 -    52826151.37 C  3.26227D+10  3.50517D-05  2.18442D-07
                                           B  3.29459D+10  3.53990D-05  2.20606D-07
 f1  8  1/2 +  f2 11  1/2 -    52823317.81 C  7.63658D+10  8.20607D-05  5.11429D-07
                                           B  7.71241D+10  8.28756D-05  5.16507D-07
 f1  8  1/2 +  f2 12  1/2 -    52810390.18 C  4.66305D+09  5.01324D-06  3.12518D-08
                                           B  4.70692D+09  5.06041D-06  3.15458D-08
 f1  8  1/2 +  f2 13  1/2 -    52809478.56 C  6.49915D+11  6.98748D-04  4.35596D-06
                                           B  6.56020D+11  7.05312D-04  4.39688D-06
 f1  8  1/2 +  f2 14  1/2 -    52804392.94 C  7.59546D+08  8.16774D-07  5.09222D-09
                                           B  7.67927D+08  8.25786D-07  5.14841D-09
 f1  8  1/2 +  f2 15  1/2 -    52800597.19 C  1.45126D+08  1.56083D-07  9.73176D-10
                                           B  1.46537D+08  1.57600D-07  9.82638D-10
 f1  8  1/2 +  f2 16  1/2 -    52797519.06 C  1.42456D+08  1.53229D-07  9.55442D-10
                                           B  1.43662D+08  1.54526D-07  9.63527D-10
 f1  8  1/2 +  f2 17  1/2 -    52793207.56 C  2.92229D+09  3.14380D-06  1.96044D-08
                                           B  2.94821D+09  3.17169D-06  1.97783D-08
 f1  8  1/2 +  f2 18  1/2 -    52781006.53 C  8.56389D+12  9.21730D-03  5.74912D-05
                                           B  8.63244D+12  9.29107D-03  5.79514D-05
 f1  8  1/2 +  f2 19  1/2 -    52777758.79 C  9.84352D+09  1.05959D-05  6.60938D-08
                                           B  9.92759D+09  1.06864D-05  6.66583D-08
 f1  8  1/2 +  f2 20  1/2 -    52772695.33 C  3.51819D+10  3.78781D-05  2.36295D-07
                                           B  3.54518D+10  3.81687D-05  2.38108D-07
 f1  8  1/2 +  f2 21  1/2 -    52765690.46 C  1.32296D+10  1.42473D-05  8.88904D-08
                                           B  1.33326D+10  1.43582D-05  8.95826D-08
 f1  8  1/2 +  f2 22  1/2 -    52757580.93 C  1.13850D+10  1.22645D-05  7.65316D-08
                                           B  1.14685D+10  1.23545D-05  7.70931D-08
 f1  8  1/2 +  f2 23  1/2 -    52754874.99 C  6.76022D+11  7.28322D-04  4.54503D-06
                                           B  6.80913D+11  7.33592D-04  4.57791D-06
 f1  8  1/2 +  f2 24  1/2 -    52743438.72 C  2.80726D+10  3.02575D-05  1.88860D-07
                                           B  2.82615D+10  3.04611D-05  1.90131D-07
 f1  8  1/2 +  f2 25  1/2 -    52738763.30 C  5.06013D+10  5.45494D-05  3.40514D-07
                                           B  5.09035D+10  5.48751D-05  3.42547D-07
 f1  8  1/2 +  f2 26  1/2 -    52735922.87 C  5.14793D+11  5.55019D-04  3.46479D-06
                                           B  5.18060D+11  5.58541D-04  3.48678D-06
 f1  8  1/2 +  f2 27  1/2 -    52731174.10 C  1.97467D+07  2.12936D-08  1.32940D-10
                                           B  2.01377D+07  2.17151D-08  1.35572D-10
 f1  8  1/2 +  f2 28  1/2 -    52728545.78 C  4.19578D+10  4.52490D-05  2.82513D-07
                                           B  4.22054D+10  4.55160D-05  2.84180D-07
 f1  8  1/2 +  f2 29  1/2 -    52722181.19 C  2.56080D+09  2.76234D-06  1.72488D-08
                                           B  2.57643D+09  2.77920D-06  1.73541D-08
 f1  8  1/2 +  f2 30  1/2 -    52715516.33 C  1.34749D+12  1.45390D-03  9.07973D-06
                                           B  1.35524D+12  1.46227D-03  9.13195D-06
 f1  8  1/2 +  f2 31  1/2 -    52706535.40 C  9.51052D+10  1.02651D-04  6.41172D-07
                                           B  9.56287D+10  1.03216D-04  6.44701D-07
 f1  8  1/2 +  f2 32  1/2 -    52702615.68 C  2.22070D+10  2.39725D-05  1.49746D-07
                                           B  2.23254D+10  2.41003D-05  1.50545D-07
 f1  8  1/2 +  f2 33  1/2 -    52699285.76 C  3.64508D+10  3.93537D-05  2.45842D-07
                                           B  3.66364D+10  3.95541D-05  2.47094D-07
 f1  8  1/2 +  f2 34  1/2 -    52690823.45 C  1.05565D+09  1.14008D-06  7.12322D-09
                                           B  1.06074D+09  1.14558D-06  7.15760D-09
 f1  8  1/2 +  f2 35  1/2 -    52684120.73 C  7.71402D+10  8.33315D-05  5.20721D-07
                                           B  7.74732D+10  8.36912D-05  5.22968D-07
 f1  8  1/2 +  f2 36  1/2 -    52680339.36 C  2.00767D+06  2.16911D-09  1.35553D-11
                                           B  2.00695D+06  2.16834D-09  1.35505D-11
 f1  8  1/2 +  f2 37  1/2 -    52662867.18 C  4.62764D+12  5.00309D-03  3.12759D-05
                                           B  4.64392D+12  5.02069D-03  3.13859D-05
 f1  8  1/2 +  f2 38  1/2 -    52648551.17 C  4.42954D+08  4.79152D-07  2.99614D-09
                                           B  4.45350D+08  4.81744D-07  3.01235D-09
 f1  8  1/2 +  f2 39  1/2 -    52644906.75 C  3.47064D+08  3.75478D-07  2.34803D-09
                                           B  3.48038D+08  3.76532D-07  2.35462D-09
 f1  8  1/2 +  f2 40  1/2 -    52637360.76 C  4.79291D+09  5.18679D-06  3.24400D-08
                                           B  4.80472D+09  5.19957D-06  3.25199D-08
 f1  8  1/2 +  f2 41  1/2 -    52626729.66 C  5.06202D+11  5.48023D-04  3.42822D-06
                                           B  5.07283D+11  5.49193D-04  3.43553D-06
 f1  8  1/2 +  f2 42  1/2 -    52623088.91 C  3.38173D+11  3.66162D-04  2.29072D-06
                                           B  3.38930D+11  3.66983D-04  2.29586D-06
 f1  8  1/2 +  f2 43  1/2 -    52566754.41 C  1.19279D+12  1.29429D-03  8.10578D-06
                                           B  1.19264D+12  1.29412D-03  8.10472D-06
 f1  9  1/2 +  f2  1  1/2 -    52903254.71 C  8.41061D+06  9.01054D-09  5.60717D-11
                                           B  8.51971D+06  9.12742D-09  5.67991D-11
 f1  9  1/2 +  f2  2  1/2 -    52900157.17 C  6.04839D+08  6.48057D-07  4.03304D-09
                                           B  6.12448D+08  6.56211D-07  4.08378D-09
 f1  9  1/2 +  f2  3  1/2 -    52881168.91 C  1.77419D+10  1.90233D-05  1.18430D-07
                                           B  1.79510D+10  1.92475D-05  1.19825D-07
 f1  9  1/2 +  f2  4  1/2 -    52878156.78 C  8.28821D+10  8.88784D-05  5.53344D-07
                                           B  8.38490D+10  8.99152D-05  5.59800D-07
 f1  9  1/2 +  f2  5  1/2 -    52867610.08 C  9.24113D+10  9.91365D-05  6.17333D-07
                                           B  9.34601D+10  1.00262D-04  6.24339D-07
 f1  9  1/2 +  f2  6  1/2 -    52864571.30 C  7.64638D+09  8.20378D-06  5.10887D-08
                                           B  7.73231D+09  8.29598D-06  5.16629D-08
 f1  9  1/2 +  f2  7  1/2 -    52863896.15 C  2.76503D+09  2.96667D-06  1.84751D-08
                                           B  2.79627D+09  3.00019D-06  1.86838D-08
 f1  9  1/2 +  f2  8  1/2 -    52862001.47 C  1.33145D+09  1.42865D-06  8.89730D-09
                                           B  1.34617D+09  1.44444D-06  8.99565D-09
 f1  9  1/2 +  f2  9  1/2 -    52859653.00 C  1.18265D+09  1.26909D-06  7.90397D-09
                                           B  1.19579D+09  1.28320D-06  7.99185D-09
 f1  9  1/2 +  f2 10  1/2 -    52856218.68 C  3.08413D+11  3.31001D-04  2.06162D-06
                                           B  3.11786D+11  3.34621D-04  2.08417D-06
 f1  9  1/2 +  f2 11  1/2 -    52853385.12 C  3.71066D+10  3.98284D-05  2.48082D-07
                                           B  3.75018D+10  4.02526D-05  2.50724D-07
 f1  9  1/2 +  f2 12  1/2 -    52840457.49 C  6.33408D+09  6.80202D-06  4.23786D-08
                                           B  6.39941D+09  6.87218D-06  4.28157D-08
 f1  9  1/2 +  f2 13  1/2 -    52839545.87 C  7.16356D+10  7.69305D-05  4.79308D-07
                                           B  7.23727D+10  7.77221D-05  4.84240D-07
 f1  9  1/2 +  f2 14  1/2 -    52834460.25 C  1.72957D+12  1.85777D-03  1.15758D-05
                                           B  1.74701D+12  1.87650D-03  1.16925D-05
 f1  9  1/2 +  f2 15  1/2 -    52830664.50 C  2.40926D+09  2.58821D-06  1.61283D-08
                                           B  2.43298D+09  2.61369D-06  1.62871D-08
 f1  9  1/2 +  f2 16  1/2 -    52827586.37 C  1.21675D+10  1.30727D-05  8.14669D-08
                                           B  1.22871D+10  1.32012D-05  8.22676D-08
 f1  9  1/2 +  f2 17  1/2 -    52823274.87 C  4.67277D+09  5.02124D-06  3.12940D-08
                                           B  4.71772D+09  5.06955D-06  3.15951D-08
 f1  9  1/2 +  f2 18  1/2 -    52811073.84 C  3.66548D+08  3.94065D-07  2.45651D-09
                                           B  3.68451D+08  3.96111D-07  2.46927D-09
 f1  9  1/2 +  f2 19  1/2 -    52807826.10 C  1.27818D+12  1.37430D-03  8.56760D-06
                                           B  1.28964D+12  1.38663D-03  8.64444D-06
 f1  9  1/2 +  f2 20  1/2 -    52802762.64 C  7.52767D+11  8.09533D-04  5.04724D-06
                                           B  7.59475D+11  8.16747D-04  5.09221D-06
 f1  9  1/2 +  f2 21  1/2 -    52795757.77 C  9.48989D+09  1.02082D-05  6.36542D-08
                                           B  9.58335D+09  1.03088D-05  6.42811D-08
 f1  9  1/2 +  f2 22  1/2 -    52787648.24 C  4.62707D+08  4.97885D-07  3.10507D-09
                                           B  4.66175D+08  5.01617D-07  3.12835D-09
 f1  9  1/2 +  f2 23  1/2 -    52784942.30 C  1.03674D+11  1.11567D-04  6.95829D-07
                                           B  1.04479D+11  1.12433D-04  7.01230D-07
 f1  9  1/2 +  f2 24  1/2 -    52773506.03 C  8.21157D+12  8.84060D-03  5.51495D-05
                                           B  8.27543D+12  8.90936D-03  5.55784D-05
 f1  9  1/2 +  f2 25  1/2 -    52768830.61 C  4.53333D+11  4.88146D-04  3.04543D-06
                                           B  4.56753D+11  4.91829D-04  3.06840D-06
 f1  9  1/2 +  f2 26  1/2 -    52765990.18 C  1.53060D+10  1.64832D-05  1.02840D-07
                                           B  1.54308D+10  1.66176D-05  1.03679D-07
 f1  9  1/2 +  f2 27  1/2 -    52761241.41 C  2.05429D+11  2.21268D-04  1.38064D-06
                                           B  2.06909D+11  2.22862D-04  1.39058D-06
 f1  9  1/2 +  f2 28  1/2 -    52758613.09 C  4.93537D+11  5.31644D-04  3.31744D-06
                                           B  4.97064D+11  5.35443D-04  3.34115D-06
 f1  9  1/2 +  f2 29  1/2 -    52752248.50 C  1.09215D+12  1.17676D-03  7.34383D-06
                                           B  1.09963D+12  1.18482D-03  7.39413D-06
 f1  9  1/2 +  f2 30  1/2 -    52745583.64 C  2.13963D+08  2.30597D-07  1.43927D-09
                                           B  2.13957D+08  2.30591D-07  1.43924D-09
 f1  9  1/2 +  f2 31  1/2 -    52736602.71 C  3.34055D+10  3.60149D-05  2.24825D-07
                                           B  3.36186D+10  3.62446D-05  2.26259D-07
 f1  9  1/2 +  f2 32  1/2 -    52732682.99 C  6.57418D+11  7.08875D-04  4.42553D-06
                                           B  6.61571D+11  7.13353D-04  4.45349D-06
 f1  9  1/2 +  f2 33  1/2 -    52729353.07 C  5.01252D+10  5.40553D-05  3.37491D-07
                                           B  5.04007D+10  5.43525D-05  3.39346D-07
 f1  9  1/2 +  f2 34  1/2 -    52720890.76 C  1.15331D+10  1.24414D-05  7.76893D-08
                                           B  1.16027D+10  1.25165D-05  7.81582D-08
 f1  9  1/2 +  f2 35  1/2 -    52714188.04 C  1.08779D+12  1.17375D-03  7.33036D-06
                                           B  1.09379D+12  1.18023D-03  7.37078D-06
 f1  9  1/2 +  f2 36  1/2 -    52710406.67 C  1.41474D+09  1.52677D-06  9.53568D-09
                                           B  1.42255D+09  1.53520D-06  9.58833D-09
 f1  9  1/2 +  f2 37  1/2 -    52692934.49 C  7.04647D+10  7.60947D-05  4.75420D-07
                                           B  7.08180D+10  7.64763D-05  4.77804D-07
 f1  9  1/2 +  f2 38  1/2 -    52678618.48 C  1.69844D+10  1.83515D-05  1.14686D-07
                                           B  1.70543D+10  1.84269D-05  1.15158D-07
 f1  9  1/2 +  f2 39  1/2 -    52674974.06 C  2.02214D+12  2.18519D-03  1.36572D-05
                                           B  2.03026D+12  2.19397D-03  1.37121D-05
 f1  9  1/2 +  f2 40  1/2 -    52667428.07 C  2.55721D+09  2.76420D-06  1.72784D-08
                                           B  2.56677D+09  2.77454D-06  1.73430D-08
 f1  9  1/2 +  f2 41  1/2 -    52656796.98 C  3.89183D+10  4.20855D-05  2.63120D-07
                                           B  3.91058D+10  4.22883D-05  2.64388D-07
 f1  9  1/2 +  f2 42  1/2 -    52653156.22 C  4.02780D+08  4.35619D-07  2.72369D-09
                                           B  4.03679D+08  4.36591D-07  2.72977D-09
 f1  9  1/2 +  f2 43  1/2 -    52596821.72 C  6.89279D+08  7.47075D-07  4.67606D-09
                                           B  6.95810D+08  7.54153D-07  4.72036D-09
 f1 10  1/2 +  f2  1  1/2 -    52913817.98 C  3.13329D+08  3.35545D-07  2.08765D-09
                                           B  3.17384D+08  3.39887D-07  2.11466D-09
 f1 10  1/2 +  f2  2  1/2 -    52910720.45 C  3.96693D+08  4.24869D-07  2.64355D-09
                                           B  4.01806D+08  4.30346D-07  2.67762D-09
 f1 10  1/2 +  f2  3  1/2 -    52891732.18 C  2.81476D+09  3.01684D-06  1.87776D-08
                                           B  2.84903D+09  3.05358D-06  1.90063D-08
 f1 10  1/2 +  f2  4  1/2 -    52888720.05 C  1.49829D+10  1.60604D-05  9.99700D-08
                                           B  1.51634D+10  1.62539D-05  1.01174D-07
 f1 10  1/2 +  f2  5  1/2 -    52878173.35 C  3.94018D+10  4.22524D-05  2.63057D-07
                                           B  3.98620D+10  4.27458D-05  2.66129D-07
 f1 10  1/2 +  f2  6  1/2 -    52875134.58 C  3.84104D+10  4.11940D-05  2.56482D-07
                                           B  3.88509D+10  4.16664D-05  2.59424D-07
 f1 10  1/2 +  f2  7  1/2 -    52874459.42 C  1.79718D+10  1.92747D-05  1.20010D-07
                                           B  1.81775D+10  1.94953D-05  1.21383D-07
 f1 10  1/2 +  f2  8  1/2 -    52872564.74 C  7.75969D+10  8.32284D-05  5.18223D-07
                                           B  7.84793D+10  8.41748D-05  5.24116D-07
 f1 10  1/2 +  f2  9  1/2 -    52870216.27 C  6.35534D+09  6.81718D-06  4.24491D-08
                                           B  6.42772D+09  6.89482D-06  4.29326D-08
 f1 10  1/2 +  f2 10  1/2 -    52866781.96 C  1.64933D+06  1.76941D-09  1.10185D-11
                                           B  1.67476D+06  1.79669D-09  1.11884D-11
 f1 10  1/2 +  f2 11  1/2 -    52863948.39 C  2.24197D+09  2.40547D-06  1.49801D-08
                                           B  2.26678D+09  2.43209D-06  1.51459D-08
 f1 10  1/2 +  f2 12  1/2 -    52851020.77 C  1.68633D+09  1.81018D-06  1.12757D-08
                                           B  1.70425D+09  1.82942D-06  1.13956D-08
 f1 10  1/2 +  f2 13  1/2 -    52850109.14 C  1.35778D+10  1.45755D-05  9.07933D-08
                                           B  1.37223D+10  1.47306D-05  9.17596D-08
 f1 10  1/2 +  f2 14  1/2 -    52845023.52 C  4.64901D+11  4.99160D-04  3.10965D-06
                                           B  4.69726D+11  5.04341D-04  3.14192D-06
 f1 10  1/2 +  f2 15  1/2 -    52841227.77 C  7.13945D+07  7.66667D-08  4.77650D-10
                                           B  7.21284D+07  7.74548D-08  4.82560D-10
 f1 10  1/2 +  f2 16  1/2 -    52838149.64 C  7.63586D+09  8.20069D-06  5.10950D-08
                                           B  7.71303D+09  8.28357D-06  5.16114D-08
 f1 10  1/2 +  f2 17  1/2 -    52833838.14 C  1.00230D+09  1.07662D-06  6.70850D-09
                                           B  1.01229D+09  1.08735D-06  6.77534D-09
 f1 10  1/2 +  f2 18  1/2 -    52821637.11 C  1.00890D+10  1.08421D-05  6.75735D-08
                                           B  1.01886D+10  1.09491D-05  6.82402D-08
 f1 10  1/2 +  f2 19  1/2 -    52818389.37 C  1.42927D+12  1.53614D-03  9.57462D-06
                                           B  1.44257D+12  1.55044D-03  9.66373D-06
 f1 10  1/2 +  f2 20  1/2 -    52813325.91 C  8.17874D+09  8.79198D-06  5.48049D-08
                                           B  8.25577D+09  8.87479D-06  5.53210D-08
 f1 10  1/2 +  f2 21  1/2 -    52806321.04 C  5.99122D+11  6.44215D-04  4.01625D-06
                                           B  6.04431D+11  6.49924D-04  4.05184D-06
 f1 10  1/2 +  f2 22  1/2 -    52798211.51 C  5.59603D+07  6.01907D-08  3.75306D-10
                                           B  5.64099D+07  6.06743D-08  3.78322D-10
 f1 10  1/2 +  f2 23  1/2 -    52795505.57 C  4.92644D+09  5.29940D-06  3.30450D-08
                                           B  4.96601D+09  5.34197D-06  3.33104D-08
 f1 10  1/2 +  f2 24  1/2 -    52784069.31 C  1.53419D+11  1.65106D-04  1.02976D-06
                                           B  1.54672D+11  1.66454D-04  1.03817D-06
 f1 10  1/2 +  f2 25  1/2 -    52779393.88 C  9.82159D+11  1.05716D-03  6.59404D-06
                                           B  9.89855D+11  1.06544D-03  6.64571D-06
 f1 10  1/2 +  f2 26  1/2 -    52776553.45 C  4.84511D+11  5.21566D-04  3.25345D-06
                                           B  4.88236D+11  5.25576D-04  3.27846D-06
 f1 10  1/2 +  f2 27  1/2 -    52771804.68 C  9.88929D+11  1.06475D-03  6.64236D-06
                                           B  9.96345D+11  1.07274D-03  6.69217D-06
 f1 10  1/2 +  f2 28  1/2 -    52769176.36 C  1.56278D+12  1.68277D-03  1.04983D-05
                                           B  1.57447D+12  1.69536D-03  1.05769D-05
 f1 10  1/2 +  f2 29  1/2 -    52762811.77 C  4.11768D+12  4.43491D-03  2.76715D-05
                                           B  4.14710D+12  4.46659D-03  2.78692D-05
 f1 10  1/2 +  f2 30  1/2 -    52756146.91 C  8.94621D+10  9.63786D-05  6.01427D-07
                                           B  9.00737D+10  9.70375D-05  6.05539D-07
 f1 10  1/2 +  f2 31  1/2 -    52747165.98 C  7.12065D+11  7.67377D-04  4.78945D-06
                                           B  7.16779D+11  7.72458D-04  4.82116D-06
 f1 10  1/2 +  f2 32  1/2 -    52743246.26 C  4.08330D+12  4.40115D-03  2.74710D-05
                                           B  4.10994D+12  4.42986D-03  2.76502D-05
 f1 10  1/2 +  f2 33  1/2 -    52739916.34 C  8.67989D+11  9.35671D-04  5.84062D-06
                                           B  8.73610D+11  9.41731D-04  5.87845D-06
 f1 10  1/2 +  f2 34  1/2 -    52731454.04 C  3.61022D+10  3.89298D-05  2.43046D-07
                                           B  3.63070D+10  3.91506D-05  2.44424D-07
 f1 10  1/2 +  f2 35  1/2 -    52724751.31 C  3.96382D+11  4.27536D-04  2.66952D-06
                                           B  3.98681D+11  4.30016D-04  2.68501D-06
 f1 10  1/2 +  f2 36  1/2 -    52720969.94 C  3.14957D+09  3.39761D-06  2.12161D-08
                                           B  3.16664D+09  3.41602D-06  2.13310D-08
 f1 10  1/2 +  f2 37  1/2 -    52703497.76 C  1.27550D+10  1.37686D-05  8.60053D-08
                                           B  1.28175D+10  1.38361D-05  8.64268D-08
 f1 10  1/2 +  f2 38  1/2 -    52689181.76 C  4.35359D+11  4.70210D-04  2.93796D-06
                                           B  4.37241D+11  4.72243D-04  2.95066D-06
 f1 10  1/2 +  f2 39  1/2 -    52685537.33 C  8.99582D+11  9.71730D-04  6.07197D-06
                                           B  9.03432D+11  9.75889D-04  6.09796D-06
 f1 10  1/2 +  f2 40  1/2 -    52677991.34 C  3.05416D+10  3.30005D-05  2.06237D-07
                                           B  3.06538D+10  3.31218D-05  2.06995D-07
 f1 10  1/2 +  f2 41  1/2 -    52667360.25 C  8.54863D+10  9.24062D-05  5.77611D-07
                                           B  8.57607D+10  9.27029D-05  5.79465D-07
 f1 10  1/2 +  f2 42  1/2 -    52663719.50 C  2.51889D+08  2.72317D-07  1.70231D-09
                                           B  2.52017D+08  2.72454D-07  1.70317D-09
 f1 10  1/2 +  f2 43  1/2 -    52607385.00 C  1.43262D+11  1.55212D-04  9.71304D-07
                                           B  1.43521D+11  1.55493D-04  9.73058D-07
 f1 11  1/2 +  f2  1  1/2 -    52917101.61 C  5.50367D+06  5.89316D-09  3.66630D-11
                                           B  5.57692D+06  5.97159D-09  3.71509D-11
 f1 11  1/2 +  f2  2  1/2 -    52914004.07 C  9.43393D+06  1.01027D-08  6.28556D-11
                                           B  9.55892D+06  1.02366D-08  6.36884D-11
 f1 11  1/2 +  f2  3  1/2 -    52895015.80 C  3.07128D+08  3.29138D-07  2.04851D-09
                                           B  3.10671D+08  3.32935D-07  2.07214D-09
 f1 11  1/2 +  f2  4  1/2 -    52892003.67 C  1.45901D+09  1.56375D-06  9.73311D-09
                                           B  1.47569D+09  1.58163D-06  9.84441D-09
 f1 11  1/2 +  f2  5  1/2 -    52881456.97 C  8.09235D+08  8.67672D-07  5.40167D-09
                                           B  8.18522D+08  8.77630D-07  5.46366D-09
 f1 11  1/2 +  f2  6  1/2 -    52878418.20 C  4.43074D+07  4.75124D-08  2.95804D-10
                                           B  4.48383D+07  4.80817D-08  2.99348D-10
 f1 11  1/2 +  f2  7  1/2 -    52877743.05 C  7.10986D+08  7.62435D-07  4.74685D-09
                                           B  7.19220D+08  7.71265D-07  4.80182D-09
 f1 11  1/2 +  f2  8  1/2 -    52875848.36 C  1.00674D+09  1.07967D-06  6.72214D-09
                                           B  1.01814D+09  1.09190D-06  6.79828D-09
 f1 11  1/2 +  f2  9  1/2 -    52873499.89 C  1.59698D+08  1.71282D-07  1.06647D-09
                                           B  1.61493D+08  1.73207D-07  1.07846D-09
 f1 11  1/2 +  f2 10  1/2 -    52870065.58 C  6.51552D+09  6.98903D-06  4.35194D-08
                                           B  6.58792D+09  7.06670D-06  4.40030D-08
 f1 11  1/2 +  f2 11  1/2 -    52867232.01 C  8.64042D+10  9.26935D-05  5.77216D-07
                                           B  8.73782D+10  9.37385D-05  5.83723D-07
 f1 11  1/2 +  f2 12  1/2 -    52854304.39 C  1.87770D+08  2.01536D-07  1.25530D-09
                                           B  1.89830D+08  2.03747D-07  1.26908D-09
 f1 11  1/2 +  f2 13  1/2 -    52853392.76 C  6.56156D+09  7.04287D-06  4.38684D-08
                                           B  6.63278D+09  7.11930D-06  4.43445D-08
 f1 11  1/2 +  f2 14  1/2 -    52848307.14 C  2.44172D+09  2.62133D-06  1.63292D-08
                                           B  2.46961D+09  2.65127D-06  1.65158D-08
 f1 11  1/2 +  f2 15  1/2 -    52844511.39 C  2.84583D+08  3.05561D-07  1.90359D-09
                                           B  2.87577D+08  3.08775D-07  1.92362D-09
 f1 11  1/2 +  f2 16  1/2 -    52841433.27 C  9.13253D+07  9.80685D-08  6.10985D-10
                                           B  9.22939D+07  9.91086D-08  6.17465D-10
 f1 11  1/2 +  f2 17  1/2 -    52837121.77 C  2.42548D+09  2.60499D-06  1.62309D-08
                                           B  2.45008D+09  2.63141D-06  1.63955D-08
 f1 11  1/2 +  f2 18  1/2 -    52824920.73 C  7.00185D+11  7.52355D-04  4.68877D-06
                                           B  7.06920D+11  7.59592D-04  4.73388D-06
 f1 11  1/2 +  f2 19  1/2 -    52821673.00 C  5.07511D+11  5.45392D-04  3.39916D-06
                                           B  5.12230D+11  5.50463D-04  3.43077D-06
 f1 11  1/2 +  f2 20  1/2 -    52816609.53 C  3.59962D+10  3.86904D-05  2.41162D-07
                                           B  3.63351D+10  3.90547D-05  2.43432D-07
 f1 11  1/2 +  f2 21  1/2 -    52809604.66 C  4.79073D+12  5.15067D-03  3.21090D-05
                                           B  4.83393D+12  5.19711D-03  3.23985D-05
 f1 11  1/2 +  f2 22  1/2 -    52801495.14 C  1.95306D+09  2.10045D-06  1.30961D-08
                                           B  1.97027D+09  2.11895D-06  1.32114D-08
 f1 11  1/2 +  f2 23  1/2 -    52798789.19 C  1.93932D+11  2.08588D-04  1.30059D-06
                                           B  1.95618D+11  2.10402D-04  1.31190D-06
 f1 11  1/2 +  f2 24  1/2 -    52787352.93 C  3.73497D+10  4.01898D-05  2.50646D-07
                                           B  3.76345D+10  4.04962D-05  2.52557D-07
 f1 11  1/2 +  f2 25  1/2 -    52782677.50 C  7.66163D+10  8.24568D-05  5.14293D-07
                                           B  7.72546D+10  8.31437D-05  5.18577D-07
 f1 11  1/2 +  f2 26  1/2 -    52779837.07 C  5.40003D+11  5.81230D-04  3.62540D-06
                                           B  5.44254D+11  5.85805D-04  3.65393D-06
 f1 11  1/2 +  f2 27  1/2 -    52775088.31 C  4.27265D+10  4.59967D-05  2.86929D-07
                                           B  4.30418D+10  4.63361D-05  2.89046D-07
 f1 11  1/2 +  f2 28  1/2 -    52772459.98 C  1.12969D+10  1.21627D-05  7.58752D-08
                                           B  1.13795D+10  1.22517D-05  7.64302D-08
 f1 11  1/2 +  f2 29  1/2 -    52766095.39 C  4.53701D+11  4.88593D-04  3.04837D-06
                                           B  4.57101D+11  4.92255D-04  3.07122D-06
 f1 11  1/2 +  f2 30  1/2 -    52759430.53 C  4.48578D+11  4.83198D-04  3.01509D-06
                                           B  4.51767D+11  4.86634D-04  3.03653D-06
 f1 11  1/2 +  f2 31  1/2 -    52750449.60 C  6.46044D+09  6.96142D-06  4.34457D-08
                                           B  6.50260D+09  7.00684D-06  4.37292D-08
 f1 11  1/2 +  f2 32  1/2 -    52746529.88 C  6.12821D+11  6.60440D-04  4.12207D-06
                                           B  6.16855D+11  6.64788D-04  4.14921D-06
 f1 11  1/2 +  f2 33  1/2 -    52743199.96 C  6.05358D+11  6.52479D-04  4.07264D-06
                                           B  6.09263D+11  6.56689D-04  4.09892D-06
 f1 11  1/2 +  f2 34  1/2 -    52734737.66 C  6.65302D+11  7.17320D-04  4.47808D-06
                                           B  6.69198D+11  7.21520D-04  4.50430D-06
 f1 11  1/2 +  f2 35  1/2 -    52728034.93 C  4.17571D+08  4.50334D-07  2.81170D-09
                                           B  4.19460D+08  4.52371D-07  2.82442D-09
 f1 11  1/2 +  f2 36  1/2 -    52724253.57 C  2.25447D+10  2.43170D-05  1.51836D-07
                                           B  2.26681D+10  2.44502D-05  1.52668D-07
 f1 11  1/2 +  f2 37  1/2 -    52706781.39 C  5.81975D+11  6.28144D-04  3.92345D-06
                                           B  5.84977D+11  6.31384D-04  3.94369D-06
 f1 11  1/2 +  f2 38  1/2 -    52692465.38 C  7.11393D+10  7.68246D-05  4.79985D-07
                                           B  7.14572D+10  7.71679D-05  4.82130D-07
 f1 11  1/2 +  f2 39  1/2 -    52688820.96 C  3.49553D+09  3.77540D-06  2.35896D-08
                                           B  3.50753D+09  3.78837D-06  2.36706D-08
 f1 11  1/2 +  f2 40  1/2 -    52681274.96 C  8.83857D+11  9.54899D-04  5.96728D-06
                                           B  8.87358D+11  9.58681D-04  5.99092D-06
 f1 11  1/2 +  f2 41  1/2 -    52670643.87 C  4.77726D+12  5.16332D-03  3.22728D-05
                                           B  4.79535D+12  5.18288D-03  3.23950D-05
 f1 11  1/2 +  f2 42  1/2 -    52667003.12 C  3.96018D+10  4.28080D-05  2.67585D-07
                                           B  3.97460D+10  4.29639D-05  2.68560D-07
 f1 11  1/2 +  f2 43  1/2 -    52610668.62 C  2.61614D+12  2.83401D-03  1.77339D-05
                                           B  2.61994D+12  2.83813D-03  1.77596D-05
 f1 12  1/2 +  f2  1  1/2 -    52952277.99 C  1.87572D+10  2.00579D-05  1.24703D-07
                                           B  1.90131D+10  2.03315D-05  1.26404D-07
 f1 12  1/2 +  f2  2  1/2 -    52949180.45 C  7.85423D+08  8.39988D-07  5.22263D-09
                                           B  7.95670D+08  8.50946D-07  5.29077D-09
 f1 12  1/2 +  f2  3  1/2 -    52930192.19 C  9.10657D+11  9.74621D-04  6.06189D-06
                                           B  9.23083D+11  9.87919D-04  6.14460D-06
 f1 12  1/2 +  f2  4  1/2 -    52927180.06 C  6.67912D+09  7.14906D-06  4.44678D-08
                                           B  6.77053D+09  7.24691D-06  4.50764D-08
 f1 12  1/2 +  f2  5  1/2 -    52916633.36 C  1.28669D+12  1.37777D-03  8.57158D-06
                                           B  1.30354D+12  1.39582D-03  8.68384D-06
 f1 12  1/2 +  f2  6  1/2 -    52913594.58 C  3.09572D+12  3.31524D-03  2.06264D-05
                                           B  3.13611D+12  3.35849D-03  2.08955D-05
 f1 12  1/2 +  f2  7  1/2 -    52912919.43 C  5.76765D+12  6.17680D-03  3.84306D-05
                                           B  5.84291D+12  6.25739D-03  3.89320D-05
 f1 12  1/2 +  f2  8  1/2 -    52911024.75 C  2.35226D+11  2.51930D-04  1.56751D-06
                                           B  2.38256D+11  2.55175D-04  1.58770D-06
 f1 12  1/2 +  f2  9  1/2 -    52908676.28 C  1.57313D+08  1.68499D-07  1.04845D-09
                                           B  1.59445D+08  1.70783D-07  1.06266D-09
 f1 12  1/2 +  f2 10  1/2 -    52905241.96 C  1.79333D+10  1.92111D-05  1.19544D-07
                                           B  1.81391D+10  1.94315D-05  1.20916D-07
 f1 12  1/2 +  f2 11  1/2 -    52902408.40 C  1.93889D+10  2.07725D-05  1.29268D-07
                                           B  1.96441D+10  2.10459D-05  1.30969D-07
 f1 12  1/2 +  f2 12  1/2 -    52889480.77 C  8.34306D+08  8.94282D-07  5.56648D-09
                                           B  8.44633D+08  9.05351D-07  5.63538D-09
 f1 12  1/2 +  f2 13  1/2 -    52888569.15 C  1.56364D+11  1.67610D-04  1.04331D-06
                                           B  1.58293D+11  1.69679D-04  1.05619D-06
 f1 12  1/2 +  f2 14  1/2 -    52883483.53 C  2.23979D+11  2.40135D-04  1.49489D-06
                                           B  2.26599D+11  2.42944D-04  1.51238D-06
 f1 12  1/2 +  f2 15  1/2 -    52879687.78 C  8.29683D+11  8.89656D-04  5.53871D-06
                                           B  8.39411D+11  9.00087D-04  5.60365D-06
 f1 12  1/2 +  f2 16  1/2 -    52876609.65 C  5.07558D+09  5.44310D-06  3.38889D-08
                                           B  5.13997D+09  5.51215D-06  3.43189D-08
 f1 12  1/2 +  f2 17  1/2 -    52872298.15 C  1.44448D+12  1.54933D-03  9.64698D-06
                                           B  1.46109D+12  1.56714D-03  9.75788D-06
 f1 12  1/2 +  f2 18  1/2 -    52860097.12 C  2.22957D+09  2.39251D-06  1.49005D-08
                                           B  2.25331D+09  2.41798D-06  1.50591D-08
 f1 12  1/2 +  f2 19  1/2 -    52856849.38 C  1.08756D+09  1.16718D-06  7.26962D-09
                                           B  1.09933D+09  1.17981D-06  7.34832D-09
 f1 12  1/2 +  f2 20  1/2 -    52851785.91 C  5.91289D+08  6.34700D-07  3.95352D-09
                                           B  5.97613D+08  6.41488D-07  3.99581D-09
 f1 12  1/2 +  f2 21  1/2 -    52844781.05 C  5.68997D+08  6.10933D-07  3.80599D-09
                                           B  5.74934D+08  6.17307D-07  3.84569D-09
 f1 12  1/2 +  f2 22  1/2 -    52836671.52 C  2.34134D+12  2.51467D-03  1.56683D-05
                                           B  2.36508D+12  2.54017D-03  1.58272D-05
 f1 12  1/2 +  f2 23  1/2 -    52833965.58 C  3.69931D+10  3.97358D-05  2.47596D-07
                                           B  3.73650D+10  4.01353D-05  2.50086D-07
 f1 12  1/2 +  f2 24  1/2 -    52822529.31 C  2.00376D+10  2.15326D-05  1.34200D-07
                                           B  2.02251D+10  2.17340D-05  1.35455D-07
 f1 12  1/2 +  f2 25  1/2 -    52817853.89 C  7.00494D+10  7.52888D-05  4.69273D-07
                                           B  7.07081D+10  7.59968D-05  4.73686D-07
 f1 12  1/2 +  f2 26  1/2 -    52815013.46 C  2.75385D+09  2.96015D-06  1.84515D-08
                                           B  2.77829D+09  2.98642D-06  1.86152D-08
 f1 12  1/2 +  f2 27  1/2 -    52810264.69 C  2.04539D+11  2.19902D-04  1.37084D-06
                                           B  2.06407D+11  2.21909D-04  1.38335D-06
 f1 12  1/2 +  f2 28  1/2 -    52807636.37 C  1.89677D+11  2.03943D-04  1.27141D-06
                                           B  1.91373D+11  2.05766D-04  1.28278D-06
 f1 12  1/2 +  f2 29  1/2 -    52801271.78 C  3.01291D+10  3.24030D-05  2.02030D-07
                                           B  3.03926D+10  3.26864D-05  2.03797D-07
 f1 12  1/2 +  f2 30  1/2 -    52794606.92 C  3.65190D+09  3.92851D-06  2.44971D-08
                                           B  3.68066D+09  3.95945D-06  2.46900D-08
 f1 12  1/2 +  f2 31  1/2 -    52785625.99 C  4.12163D+10  4.43532D-05  2.76621D-07
                                           B  4.15816D+10  4.47463D-05  2.79073D-07
 f1 12  1/2 +  f2 32  1/2 -    52781706.26 C  7.13345D+10  7.67751D-05  4.78864D-07
                                           B  7.18745D+10  7.73563D-05  4.82490D-07
 f1 12  1/2 +  f2 33  1/2 -    52778376.35 C  2.35294D+10  2.53272D-05  1.57982D-07
                                           B  2.37188D+10  2.55310D-05  1.59253D-07
 f1 12  1/2 +  f2 34  1/2 -    52769914.04 C  1.32113D+10  1.42253D-05  8.87463D-08
                                           B  1.33015D+10  1.43224D-05  8.93519D-08
 f1 12  1/2 +  f2 35  1/2 -    52763211.32 C  8.90329D+11  9.58906D-04  5.98302D-06
                                           B  8.96686D+11  9.65752D-04  6.02574D-06
 f1 12  1/2 +  f2 36  1/2 -    52759429.95 C  4.62047D+11  4.97707D-04  3.10563D-06
                                           B  4.65340D+11  5.01254D-04  3.12776D-06
 f1 12  1/2 +  f2 37  1/2 -    52741957.77 C  5.79354D+09  6.24481D-06  3.89797D-08
                                           B  5.83008D+09  6.28420D-06  3.92256D-08
 f1 12  1/2 +  f2 38  1/2 -    52727641.76 C  2.14238D+10  2.31051D-05  1.44260D-07
                                           B  2.15496D+10  2.32407D-05  1.45107D-07
 f1 12  1/2 +  f2 39  1/2 -    52723997.34 C  4.89594D+11  5.28089D-04  3.29742D-06
                                           B  4.92359D+11  5.31071D-04  3.31604D-06
 f1 12  1/2 +  f2 40  1/2 -    52716451.35 C  6.32376D+09  6.82293D-06  4.26089D-08
                                           B  6.36789D+09  6.87054D-06  4.29062D-08
 f1 12  1/2 +  f2 41  1/2 -    52705820.25 C  1.25428D+09  1.35384D-06  8.45635D-09
                                           B  1.25947D+09  1.35943D-06  8.49129D-09
 f1 12  1/2 +  f2 42  1/2 -    52702179.50 C  6.46935D+08  6.98379D-07  4.36253D-09
                                           B  6.53089D+08  7.05023D-07  4.40403D-09
 f1 12  1/2 +  f2 43  1/2 -    52645845.00 C  2.49003D+08  2.69379D-07  1.68452D-09
                                           B  2.49665D+08  2.70096D-07  1.68900D-09
 f1 13  1/2 +  f2  1  1/2 -    52956017.50 C  5.55652D+09  5.94101D-06  3.69335D-08
                                           B  5.62963D+09  6.01917D-06  3.74194D-08
 f1 13  1/2 +  f2  2  1/2 -    52952919.96 C  1.02103D+10  1.09181D-05  6.78784D-08
                                           B  1.03469D+10  1.10642D-05  6.87868D-08
 f1 13  1/2 +  f2  3  1/2 -    52933931.70 C  3.51336D+12  3.75960D-03  2.33821D-05
                                           B  3.56167D+12  3.81130D-03  2.37036D-05
 f1 13  1/2 +  f2  4  1/2 -    52930919.57 C  2.77275D+11  2.96742D-04  1.84563D-06
                                           B  2.81035D+11  3.00766D-04  1.87066D-06
 f1 13  1/2 +  f2  5  1/2 -    52920372.87 C  2.94455D+11  3.15254D-04  1.96116D-06
                                           B  2.98350D+11  3.19425D-04  1.98711D-06
 f1 13  1/2 +  f2  6  1/2 -    52917334.09 C  5.93811D+11  6.35828D-04  3.95565D-06
                                           B  6.01671D+11  6.44245D-04  4.00801D-06
 f1 13  1/2 +  f2  7  1/2 -    52916658.94 C  1.79090D+12  1.91767D-03  1.19305D-05
                                           B  1.81434D+12  1.94277D-03  1.20866D-05
 f1 13  1/2 +  f2  8  1/2 -    52914764.26 C  5.35787D+11  5.73754D-04  3.56964D-06
                                           B  5.42884D+11  5.81354D-04  3.61693D-06
 f1 13  1/2 +  f2  9  1/2 -    52912415.79 C  3.08374D+11  3.30256D-04  2.05480D-06
                                           B  3.12420D+11  3.34588D-04  2.08175D-06
 f1 13  1/2 +  f2 10  1/2 -    52908981.47 C  9.41499D+10  1.00844D-04  6.27473D-07
                                           B  9.53625D+10  1.02143D-04  6.35554D-07
 f1 13  1/2 +  f2 11  1/2 -    52906147.91 C  5.52584D+10  5.91935D-05  3.68335D-07
                                           B  5.59573D+10  5.99421D-05  3.72994D-07
 f1 13  1/2 +  f2 12  1/2 -    52893220.28 C  3.52342D+09  3.77618D-06  2.35033D-08
                                           B  3.57042D+09  3.82654D-06  2.38167D-08
 f1 13  1/2 +  f2 13  1/2 -    52892308.66 C  1.14577D+10  1.22801D-05  7.64337D-08
                                           B  1.15901D+10  1.24219D-05  7.73166D-08
 f1 13  1/2 +  f2 14  1/2 -    52887223.04 C  2.05184D+11  2.19953D-04  1.36916D-06
                                           B  2.07655D+11  2.22602D-04  1.38565D-06
 f1 13  1/2 +  f2 15  1/2 -    52883427.29 C  2.62749D+12  2.81702D-03  1.75366D-05
                                           B  2.65856D+12  2.85033D-03  1.77440D-05
 f1 13  1/2 +  f2 16  1/2 -    52880349.16 C  1.41455D+10  1.51676D-05  9.44277D-08
                                           B  1.43044D+10  1.53380D-05  9.54882D-08
 f1 13  1/2 +  f2 17  1/2 -    52876037.66 C  3.72744D+12  3.99742D-03  2.48884D-05
                                           B  3.77064D+12  4.04376D-03  2.51769D-05
 f1 13  1/2 +  f2 18  1/2 -    52863836.63 C  1.25869D+08  1.35049D-07  8.41023D-10
                                           B  1.27329D+08  1.36615D-07  8.50777D-10
 f1 13  1/2 +  f2 19  1/2 -    52860588.89 C  2.10156D+09  2.25509D-06  1.40446D-08
                                           B  2.12450D+09  2.27971D-06  1.41979D-08
 f1 13  1/2 +  f2 20  1/2 -    52855525.43 C  1.92054D+11  2.06124D-04  1.28385D-06
                                           B  1.94130D+11  2.08353D-04  1.29773D-06
 f1 13  1/2 +  f2 21  1/2 -    52848520.56 C  1.79757D+08  1.92978D-07  1.20213D-09
                                           B  1.81665D+08  1.95026D-07  1.21489D-09
 f1 13  1/2 +  f2 22  1/2 -    52840411.03 C  4.47588D+11  4.80655D-04  2.99463D-06
                                           B  4.52154D+11  4.85559D-04  3.02518D-06
 f1 13  1/2 +  f2 23  1/2 -    52837705.09 C  3.36368D+09  3.61255D-06  2.25085D-08
                                           B  3.39764D+09  3.64902D-06  2.27357D-08
 f1 13  1/2 +  f2 24  1/2 -    52826268.82 C  5.66359D+10  6.08527D-05  3.79233D-07
                                           B  5.71837D+10  6.14412D-05  3.82900D-07
 f1 13  1/2 +  f2 25  1/2 -    52821593.40 C  2.55508D+11  2.74580D-04  1.71133D-06
                                           B  2.57966D+11  2.77222D-04  1.72779D-06
 f1 13  1/2 +  f2 26  1/2 -    52818752.97 C  1.00315D+10  1.07815D-05  6.71996D-08
                                           B  1.01240D+10  1.08809D-05  6.78190D-08
 f1 13  1/2 +  f2 27  1/2 -    52814004.20 C  1.09347D+11  1.17543D-04  7.32695D-07
                                           B  1.10374D+11  1.18646D-04  7.39573D-07
 f1 13  1/2 +  f2 28  1/2 -    52811375.88 C  4.09144D+11  4.39855D-04  2.74194D-06
                                           B  4.12896D+11  4.43888D-04  2.76708D-06
 f1 13  1/2 +  f2 29  1/2 -    52805011.29 C  1.51036D+11  1.62412D-04  1.01255D-06
                                           B  1.52393D+11  1.63871D-04  1.02165D-06
 f1 13  1/2 +  f2 30  1/2 -    52798346.43 C  6.68001D+08  7.18496D-07  4.48002D-09
                                           B  6.72908D+08  7.23774D-07  4.51293D-09
 f1 13  1/2 +  f2 31  1/2 -    52789365.50 C  6.98579D+09  7.51640D-06  4.68748D-08
                                           B  7.04642D+09  7.58165D-06  4.72817D-08
 f1 13  1/2 +  f2 32  1/2 -    52785445.78 C  3.99011D+09  4.29383D-06  2.67797D-08
                                           B  4.02170D+09  4.32781D-06  2.69917D-08
 f1 13  1/2 +  f2 33  1/2 -    52782115.86 C  1.00842D+06  1.08531D-09  6.76929D-12
                                           B  9.85582D+05  1.06073D-09  6.61600D-12
 f1 13  1/2 +  f2 34  1/2 -    52773653.56 C  1.41764D+10  1.52623D-05  9.52089D-08
                                           B  1.42852D+10  1.53794D-05  9.59395D-08
 f1 13  1/2 +  f2 35  1/2 -    52766950.83 C  7.38368D+11  7.95128D-04  4.96078D-06
                                           B  7.43838D+11  8.01017D-04  4.99753D-06
 f1 13  1/2 +  f2 36  1/2 -    52763169.46 C  1.17178D+12  1.26203D-03  7.87437D-06
                                           B  1.18021D+12  1.27112D-03  7.93106D-06
 f1 13  1/2 +  f2 37  1/2 -    52745697.28 C  1.49600D+10  1.61229D-05  1.00631D-07
                                           B  1.50586D+10  1.62293D-05  1.01295D-07
 f1 13  1/2 +  f2 38  1/2 -    52731381.27 C  1.24705D+12  1.34473D-03  8.39538D-06
                                           B  1.25478D+12  1.35306D-03  8.44740D-06
 f1 13  1/2 +  f2 39  1/2 -    52727736.85 C  2.31383D+06  2.49540D-09  1.55803D-11
                                           B  2.32221D+06  2.50445D-09  1.56368D-11
 f1 13  1/2 +  f2 40  1/2 -    52720190.86 C  4.92931D+09  5.31765D-06  3.32062D-08
                                           B  4.95643D+09  5.34691D-06  3.33889D-08
 f1 13  1/2 +  f2 41  1/2 -    52709559.77 C  1.27759D+09  1.37880D-06  8.61168D-09
                                           B  1.28493D+09  1.38672D-06  8.66111D-09
 f1 13  1/2 +  f2 42  1/2 -    52705919.01 C  8.16718D+08  8.81539D-07  5.50627D-09
                                           B  8.25069D+08  8.90552D-07  5.56257D-09
 f1 13  1/2 +  f2 43  1/2 -    52649584.51 C  1.82083D+07  1.96955D-08  1.23154D-10
                                           B  1.82609D+07  1.97524D-08  1.23509D-10
 f1 14  1/2 +  f2  1  1/2 -    52991366.98 C  3.46671D+06  3.70165D-09  2.29967D-11
                                           B  3.51827D+06  3.75670D-09  2.33387D-11
 f1 14  1/2 +  f2  2  1/2 -    52988269.44 C  4.99981D+06  5.33927D-09  3.31725D-11
                                           B  5.08004D+06  5.42494D-09  3.37047D-11
 f1 14  1/2 +  f2  3  1/2 -    52969281.18 C  1.25928D+08  1.34575D-07  8.36401D-10
                                           B  1.27981D+08  1.36768D-07  8.50032D-10
 f1 14  1/2 +  f2  4  1/2 -    52966269.05 C  2.41263D+09  2.57858D-06  1.60272D-08
                                           B  2.44734D+09  2.61567D-06  1.62577D-08
 f1 14  1/2 +  f2  5  1/2 -    52955722.35 C  3.01168D+09  3.22012D-06  2.00186D-08
                                           B  3.05623D+09  3.26774D-06  2.03147D-08
 f1 14  1/2 +  f2  6  1/2 -    52952683.57 C  9.44852D+08  1.01036D-06  6.28150D-09
                                           B  9.56835D+08  1.02317D-06  6.36116D-09
 f1 14  1/2 +  f2  7  1/2 -    52952008.42 C  1.04576D+10  1.11829D-05  6.95258D-08
                                           B  1.06052D+10  1.13408D-05  7.05075D-08
 f1 14  1/2 +  f2  8  1/2 -    52950113.74 C  1.57242D+10  1.68160D-05  1.04552D-07
                                           B  1.59396D+10  1.70464D-05  1.05984D-07
 f1 14  1/2 +  f2  9  1/2 -    52947765.27 C  3.93320D+09  4.20667D-06  2.61557D-08
                                           B  3.99076D+09  4.26824D-06  2.65385D-08
 f1 14  1/2 +  f2 10  1/2 -    52944330.95 C  1.18453D+11  1.26705D-04  7.87862D-07
                                           B  1.20142D+11  1.28512D-04  7.99100D-07
 f1 14  1/2 +  f2 11  1/2 -    52941497.39 C  6.66565D+11  7.13079D-04  4.43422D-06
                                           B  6.75978D+11  7.23149D-04  4.49684D-06
 f1 14  1/2 +  f2 12  1/2 -    52928569.76 C  3.40809D+10  3.64769D-05  2.26884D-07
                                           B  3.45455D+10  3.69742D-05  2.29977D-07
 f1 14  1/2 +  f2 13  1/2 -    52927658.14 C  5.58846D+12  5.98156D-03  3.72055D-05
                                           B  5.66444D+12  6.06289D-03  3.77114D-05
 f1 14  1/2 +  f2 14  1/2 -    52922572.52 C  3.62830D+11  3.88427D-04  2.41626D-06
                                           B  3.67683D+11  3.93622D-04  2.44858D-06
 f1 14  1/2 +  f2 15  1/2 -    52918776.77 C  3.84302D+09  4.11472D-06  2.55980D-08
                                           B  3.89367D+09  4.16895D-06  2.59354D-08
 f1 14  1/2 +  f2 16  1/2 -    52915698.64 C  1.91437D+08  2.04995D-07  1.27537D-09
                                           B  1.93912D+08  2.07646D-07  1.29186D-09
 f1 14  1/2 +  f2 17  1/2 -    52911387.14 C  5.13803D+10  5.50283D-05  3.42383D-07
                                           B  5.20467D+10  5.57420D-05  3.46824D-07
 f1 14  1/2 +  f2 18  1/2 -    52899186.11 C  1.72338D+12  1.84659D-03  1.14921D-05
                                           B  1.74459D+12  1.86932D-03  1.16335D-05
 f1 14  1/2 +  f2 19  1/2 -    52895938.37 C  9.09485D+09  9.74628D-06  6.06586D-08
                                           B  9.21490D+09  9.87492D-06  6.14592D-08
 f1 14  1/2 +  f2 20  1/2 -    52890874.90 C  2.94019D+10  3.15139D-05  1.96154D-07
                                           B  2.97582D+10  3.18957D-05  1.98530D-07
 f1 14  1/2 +  f2 21  1/2 -    52883870.04 C  2.62559D+10  2.81493D-05  1.75235D-07
                                           B  2.65659D+10  2.84817D-05  1.77304D-07
 f1 14  1/2 +  f2 22  1/2 -    52875760.51 C  3.49257D+10  3.74558D-05  2.33205D-07
                                           B  3.53320D+10  3.78916D-05  2.35919D-07
 f1 14  1/2 +  f2 23  1/2 -    52873054.57 C  2.39841D+12  2.57243D-03  1.60171D-05
                                           B  2.42606D+12  2.60208D-03  1.62018D-05
 f1 14  1/2 +  f2 24  1/2 -    52861618.30 C  2.06651D+10  2.21740D-05  1.38096D-07
                                           B  2.08950D+10  2.24207D-05  1.39632D-07
 f1 14  1/2 +  f2 25  1/2 -    52856942.88 C  1.76198D+10  1.89097D-05  1.17777D-07
                                           B  1.77938D+10  1.90965D-05  1.18940D-07
 f1 14  1/2 +  f2 26  1/2 -    52854102.45 C  7.43077D+10  7.97562D-05  4.96777D-07
                                           B  7.51027D+10  8.06094D-05  5.02091D-07
 f1 14  1/2 +  f2 27  1/2 -    52849353.68 C  2.43729D+07  2.61647D-08  1.62987D-10
                                           B  2.50019D+07  2.68399D-08  1.67193D-10
 f1 14  1/2 +  f2 28  1/2 -    52846725.36 C  1.00493D+11  1.07891D-04  6.72114D-07
                                           B  1.01540D+11  1.09015D-04  6.79118D-07
 f1 14  1/2 +  f2 29  1/2 -    52840360.77 C  5.47014D+10  5.87428D-05  3.65986D-07
                                           B  5.52652D+10  5.93483D-05  3.69758D-07
 f1 14  1/2 +  f2 30  1/2 -    52833695.91 C  4.71478D+12  5.06439D-03  3.15567D-05
                                           B  4.76206D+12  5.11518D-03  3.18732D-05
 f1 14  1/2 +  f2 31  1/2 -    52824714.98 C  6.95434D+11  7.47256D-04  4.65702D-06
                                           B  7.02163D+11  7.54486D-04  4.70208D-06
 f1 14  1/2 +  f2 32  1/2 -    52820795.25 C  1.10817D+11  1.19093D-04  7.42260D-07
                                           B  1.11872D+11  1.20226D-04  7.49323D-07
 f1 14  1/2 +  f2 33  1/2 -    52817465.34 C  6.47813D+10  6.96277D-05  4.33990D-07
                                           B  6.53913D+10  7.02834D-05  4.38077D-07
 f1 14  1/2 +  f2 34  1/2 -    52809003.03 C  3.44249D+09  3.70122D-06  2.30735D-08
                                           B  3.47375D+09  3.73483D-06  2.32830D-08
 f1 14  1/2 +  f2 35  1/2 -    52802300.31 C  1.68822D+10  1.81556D-05  1.13196D-07
                                           B  1.70272D+10  1.83116D-05  1.14169D-07
 f1 14  1/2 +  f2 36  1/2 -    52798518.94 C  1.47774D+09  1.58943D-06  9.91051D-09
                                           B  1.49048D+09  1.60313D-06  9.99594D-09
 f1 14  1/2 +  f2 37  1/2 -    52781046.76 C  7.51594D+11  8.08937D-04  5.04560D-06
                                           B  7.57411D+11  8.15198D-04  5.08465D-06
 f1 14  1/2 +  f2 38  1/2 -    52766730.75 C  4.83443D+08  5.20610D-07  3.24809D-09
                                           B  4.88467D+08  5.26020D-07  3.28184D-09
 f1 14  1/2 +  f2 39  1/2 -    52763086.33 C  7.55439D+08  8.13630D-07  5.07659D-09
                                           B  7.61125D+08  8.19753D-07  5.11480D-09
 f1 14  1/2 +  f2 40  1/2 -    52755540.34 C  9.54546D+09  1.02837D-05  6.41736D-08
                                           B  9.61150D+09  1.03548D-05  6.46175D-08
 f1 14  1/2 +  f2 41  1/2 -    52744909.24 C  1.57501D+11  1.69750D-04  1.05951D-06
                                           B  1.58513D+11  1.70841D-04  1.06632D-06
 f1 14  1/2 +  f2 42  1/2 -    52741268.49 C  8.36638D+11  9.01829D-04  5.62923D-06
                                           B  8.42094D+11  9.07710D-04  5.66594D-06
 f1 14  1/2 +  f2 43  1/2 -    52684933.99 C  2.23233D+11  2.41142D-04  1.50683D-06
                                           B  2.24140D+11  2.42122D-04  1.51295D-06
 f1 15  1/2 +  f2  1  1/2 -    53035029.18 C  4.29335D+05  4.57676D-10  2.84100D-12
                                           B  4.36524D+05  4.65340D-10  2.88857D-12
 f1 15  1/2 +  f2  2  1/2 -    53031931.64 C  2.02871D+05  2.16289D-10  1.34268D-12
                                           B  2.06005D+05  2.19630D-10  1.36342D-12
 f1 15  1/2 +  f2  3  1/2 -    53012943.38 C  4.47283D+06  4.77206D-09  2.96346D-11
                                           B  4.51794D+06  4.82019D-09  2.99335D-11
 f1 15  1/2 +  f2  4  1/2 -    53009931.24 C  2.35598D+08  2.51388D-07  1.56122D-09
                                           B  2.39033D+08  2.55054D-07  1.58398D-09
 f1 15  1/2 +  f2  5  1/2 -    52999384.55 C  2.41391D+09  2.57672D-06  1.60056D-08
                                           B  2.45273D+09  2.61816D-06  1.62630D-08
 f1 15  1/2 +  f2  6  1/2 -    52996345.77 C  1.99168D+09  2.12626D-06  1.32083D-08
                                           B  2.02413D+09  2.16090D-06  1.34235D-08
 f1 15  1/2 +  f2  7  1/2 -    52995670.62 C  1.22373D+09  1.30645D-06  8.11571D-09
                                           B  1.24353D+09  1.32759D-06  8.24703D-09
 f1 15  1/2 +  f2  8  1/2 -    52993775.93 C  1.07069D+07  1.14314D-08  7.10151D-11
                                           B  1.08613D+07  1.15963D-08  7.20393D-11
 f1 15  1/2 +  f2  9  1/2 -    52991427.46 C  5.22181D+09  5.57567D-06  3.46392D-08
                                           B  5.30557D+09  5.66512D-06  3.51948D-08
 f1 15  1/2 +  f2 10  1/2 -    52987993.15 C  3.05302D+10  3.26034D-05  2.02563D-07
                                           B  3.10188D+10  3.31252D-05  2.05805D-07
 f1 15  1/2 +  f2 11  1/2 -    52985159.59 C  3.07178D+11  3.28073D-04  2.03841D-06
                                           B  3.12014D+11  3.33237D-04  2.07050D-06
 f1 15  1/2 +  f2 12  1/2 -    52972231.96 C  4.09967D+07  4.38067D-08  2.72250D-10
                                           B  4.16001D+07  4.44514D-08  2.76257D-10
 f1 15  1/2 +  f2 13  1/2 -    52971320.33 C  2.08766D+08  2.23082D-07  1.38644D-09
                                           B  2.12113D+08  2.26660D-07  1.40867D-09
 f1 15  1/2 +  f2 14  1/2 -    52966234.71 C  2.72076D+09  2.90790D-06  1.80741D-08
                                           B  2.75879D+09  2.94855D-06  1.83267D-08
 f1 15  1/2 +  f2 15  1/2 -    52962438.96 C  2.52707D+09  2.70127D-06  1.67910D-08
                                           B  2.56447D+09  2.74126D-06  1.70395D-08
 f1 15  1/2 +  f2 16  1/2 -    52959360.84 C  2.95586D+07  3.15999D-08  1.96435D-10
                                           B  2.99717D+07  3.20416D-08  1.99180D-10
 f1 15  1/2 +  f2 17  1/2 -    52955049.34 C  3.87926D+09  4.14784D-06  2.57863D-08
                                           B  3.93571D+09  4.20820D-06  2.61616D-08
 f1 15  1/2 +  f2 18  1/2 -    52942848.30 C  1.57541D+11  1.68526D-04  1.04793D-06
                                           B  1.59769D+11  1.70909D-04  1.06275D-06
 f1 15  1/2 +  f2 19  1/2 -    52939600.57 C  6.90979D+10  7.39250D-05  4.59712D-07
                                           B  7.00360D+10  7.49287D-05  4.65954D-07
 f1 15  1/2 +  f2 20  1/2 -    52934537.10 C  1.10168D+09  1.17886D-06  7.33162D-09
                                           B  1.11813D+09  1.19647D-06  7.44110D-09
 f1 15  1/2 +  f2 21  1/2 -    52927532.23 C  5.53861D+11  5.92823D-04  3.68739D-06
                                           B  5.61487D+11  6.00986D-04  3.73816D-06
 f1 15  1/2 +  f2 22  1/2 -    52919422.71 C  5.86476D+10  6.27925D-05  3.90632D-07
                                           B  5.94249D+10  6.36247D-05  3.95810D-07
 f1 15  1/2 +  f2 23  1/2 -    52916716.76 C  4.06371D+12  4.35135D-03  2.70712D-05
                                           B  4.11712D+12  4.40854D-03  2.74270D-05
 f1 15  1/2 +  f2 24  1/2 -    52905280.50 C  2.25699D+10  2.41779D-05  1.50451D-07
                                           B  2.28781D+10  2.45081D-05  1.52506D-07
 f1 15  1/2 +  f2 25  1/2 -    52900605.07 C  3.19865D+09  3.42715D-06  2.13279D-08
                                           B  3.24510D+09  3.47692D-06  2.16376D-08
 f1 15  1/2 +  f2 26  1/2 -    52897764.64 C  4.86209D+10  5.20998D-05  3.24246D-07
                                           B  4.92197D+10  5.27414D-05  3.28239D-07
 f1 15  1/2 +  f2 27  1/2 -    52893015.88 C  7.98518D+09  8.55807D-06  5.32664D-08
                                           B  8.07677D+09  8.65623D-06  5.38773D-08
 f1 15  1/2 +  f2 28  1/2 -    52890387.56 C  1.43215D+09  1.53505D-06  9.55479D-09
                                           B  1.44769D+09  1.55171D-06  9.65847D-09
 f1 15  1/2 +  f2 29  1/2 -    52884022.96 C  2.37075D+09  2.54170D-06  1.58225D-08
                                           B  2.39010D+09  2.56245D-06  1.59517D-08
 f1 15  1/2 +  f2 30  1/2 -    52877358.10 C  2.97876D+12  3.19436D-03  1.98879D-05
                                           B  3.01343D+12  3.23154D-03  2.01194D-05
 f1 15  1/2 +  f2 31  1/2 -    52868377.17 C  7.60327D+09  8.15636D-06  5.07897D-08
                                           B  7.68841D+09  8.24769D-06  5.13584D-08
 f1 15  1/2 +  f2 32  1/2 -    52864457.45 C  1.03741D+12  1.11304D-03  6.93141D-06
                                           B  1.04901D+12  1.12549D-03  7.00896D-06
 f1 15  1/2 +  f2 33  1/2 -    52861127.53 C  4.54488D+12  4.87683D-03  3.03722D-05
                                           B  4.59491D+12  4.93051D-03  3.07065D-05
 f1 15  1/2 +  f2 34  1/2 -    52852665.23 C  1.67249D+12  1.79522D-03  1.11822D-05
                                           B  1.69026D+12  1.81430D-03  1.13010D-05
 f1 15  1/2 +  f2 35  1/2 -    52845962.50 C  1.43752D+09  1.54339D-06  9.61481D-09
                                           B  1.45030D+09  1.55712D-06  9.70029D-09
 f1 15  1/2 +  f2 36  1/2 -    52842181.14 C  5.27471D+10  5.66402D-05  3.52874D-07
                                           B  5.32867D+10  5.72197D-05  3.56484D-07
 f1 15  1/2 +  f2 37  1/2 -    52824708.96 C  1.01239D+11  1.08783D-04  6.77955D-07
                                           B  1.02218D+11  1.09835D-04  6.84508D-07
 f1 15  1/2 +  f2 38  1/2 -    52810392.95 C  6.66011D+07  7.16028D-08  4.46361D-10
                                           B  6.71488D+07  7.21917D-08  4.50032D-10
 f1 15  1/2 +  f2 39  1/2 -    52806748.53 C  1.58979D+09  1.70942D-06  1.06570D-08
                                           B  1.60086D+09  1.72133D-06  1.07312D-08
 f1 15  1/2 +  f2 40  1/2 -    52799202.54 C  8.57745D+11  9.22552D-04  5.75227D-06
                                           B  8.65101D+11  9.30465D-04  5.80161D-06
 f1 15  1/2 +  f2 41  1/2 -    52788571.44 C  1.62760D+12  1.75128D-03  1.09217D-05
                                           B  1.64102D+12  1.76572D-03  1.10118D-05
 f1 15  1/2 +  f2 42  1/2 -    52784930.69 C  2.18842D+09  2.35504D-06  1.46880D-08
                                           B  2.20615D+09  2.37413D-06  1.48071D-08
 f1 15  1/2 +  f2 43  1/2 -    52728596.19 C  6.83738D+11  7.37369D-04  4.60378D-06
                                           B  6.87812D+11  7.41763D-04  4.63121D-06
 f1  1  1/2 +  f2  1  3/2 -    52831474.85 C  6.45163D+12  6.93061D-03  4.31872D-05
                                           B  6.51477D+12  6.99845D-03  4.36098D-05
 f1  1  1/2 +  f2  2  3/2 -    52825935.74 C  7.71944D+08  8.29429D-07  5.16901D-09
                                           B  7.79442D+08  8.37485D-07  5.21922D-09
 f1  1  1/2 +  f2  3  3/2 -    52813820.62 C  5.49022D+12  5.90177D-03  3.67883D-05
                                           B  5.54068D+12  5.95602D-03  3.71265D-05
 f1  1  1/2 +  f2  4  3/2 -    52810405.82 C  4.89004D+11  5.25729D-04  3.27731D-06
                                           B  4.93435D+11  5.30492D-04  3.30700D-06
 f1  1  1/2 +  f2  5  3/2 -    52810185.92 C  6.96779D+12  7.49113D-03  4.66987D-05
                                           B  7.03132D+12  7.55943D-03  4.71245D-05
 f1  1  1/2 +  f2  6  3/2 -    52794046.37 C  8.81357D+08  9.48134D-07  5.91235D-09
                                           B  8.89088D+08  9.56450D-07  5.96421D-09
 f1  1  1/2 +  f2  7  3/2 -    52789167.88 C  3.75147D+10  4.03645D-05  2.51727D-07
                                           B  3.78147D+10  4.06873D-05  2.53740D-07
 f1  1  1/2 +  f2  8  3/2 -    52787098.04 C  1.17251D+08  1.26168D-07  7.86859D-10
                                           B  1.18116D+08  1.27098D-07  7.92660D-10
 f1  1  1/2 +  f2  9  3/2 -    52786767.71 C  5.98494D+10  6.44017D-05  4.01650D-07
                                           B  6.03531D+10  6.49437D-05  4.05031D-07
 f1  1  1/2 +  f2 10  3/2 -    52780946.75 C  3.51145D+12  3.77938D-03  2.35732D-05
                                           B  3.53905D+12  3.80908D-03  2.37585D-05
 f1  1  1/2 +  f2 11  3/2 -    52777768.23 C  9.48762D+11  1.02128D-03  6.37041D-06
                                           B  9.56107D+11  1.02918D-03  6.41973D-06
 f1  1  1/2 +  f2 12  3/2 -    52776671.71 C  1.22349D+12  1.31706D-03  8.21560D-06
                                           B  1.23285D+12  1.32713D-03  8.27841D-06
 f1  1  1/2 +  f2 13  3/2 -    52775209.30 C  9.24298D+10  9.95038D-05  6.20705D-07
                                           B  9.31307D+10  1.00258D-04  6.25412D-07
 f1  1  1/2 +  f2 14  3/2 -    52775089.21 C  1.41285D+10  1.52099D-05  9.48795D-08
                                           B  1.42326D+10  1.53219D-05  9.55786D-08
 f1  1  1/2 +  f2 15  3/2 -    52773564.77 C  1.46383D+12  1.57596D-03  9.83113D-06
                                           B  1.47492D+12  1.58790D-03  9.90564D-06
 f1  1  1/2 +  f2 16  3/2 -    52772247.53 C  3.06943D+12  3.30472D-03  2.06160D-05
                                           B  3.09276D+12  3.32984D-03  2.07727D-05
 f1  1  1/2 +  f2 17  3/2 -    52770070.78 C  2.18081D+06  2.34818D-09  1.46494D-11
                                           B  2.13469D+06  2.29851D-09  1.43395D-11
 f1  1  1/2 +  f2 18  3/2 -    52769013.20 C  1.32046D+12  1.42185D-03  8.87056D-06
                                           B  1.33044D+12  1.43261D-03  8.93765D-06
 f1  1  1/2 +  f2 19  3/2 -    52768383.75 C  1.09184D+12  1.17570D-03  7.33498D-06
                                           B  1.10003D+12  1.18453D-03  7.39003D-06
 f1  1  1/2 +  f2 20  3/2 -    52767139.85 C  6.44484D+09  6.94021D-06  4.32997D-08
                                           B  6.49050D+09  6.98938D-06  4.36065D-08
 f1  1  1/2 +  f2 21  3/2 -    52764544.27 C  3.49208D+10  3.76086D-05  2.34650D-07
                                           B  3.51731D+10  3.78804D-05  2.36346D-07
 f1  1  1/2 +  f2 22  3/2 -    52761215.00 C  6.13445D+06  6.60745D-09  4.12282D-11
                                           B  6.23375D+06  6.71441D-09  4.18956D-11
 f1  1  1/2 +  f2 23  3/2 -    52752309.57 C  1.77518D+09  1.91271D-06  1.19366D-08
                                           B  1.78728D+09  1.92574D-06  1.20180D-08
 f1  1  1/2 +  f2 24  3/2 -    52750410.67 C  3.61713D+09  3.89763D-06  2.43249D-08
                                           B  3.64223D+09  3.92467D-06  2.44936D-08
 f1  1  1/2 +  f2 25  3/2 -    52749931.75 C  1.18024D+11  1.27179D-04  7.93723D-07
                                           B  1.18833D+11  1.28051D-04  7.99165D-07
 f1  1  1/2 +  f2 26  3/2 -    52749609.30 C  1.85775D+12  2.00187D-03  1.24937D-05
                                           B  1.87039D+12  2.01550D-03  1.25788D-05
 f1  1  1/2 +  f2 27  3/2 -    52748231.87 C  4.80294D+09  5.17582D-06  3.23033D-08
                                           B  4.83782D+09  5.21341D-06  3.25379D-08
 f1  1  1/2 +  f2 28  3/2 -    52743952.61 C  4.24131D+10  4.57133D-05  2.85328D-07
                                           B  4.26715D+10  4.59918D-05  2.87067D-07
 f1  1  1/2 +  f2 29  3/2 -    52742421.95 C  4.09163D+07  4.41026D-08  2.75283D-10
                                           B  4.13870D+07  4.46099D-08  2.78450D-10
 f1  1  1/2 +  f2 30  3/2 -    52739872.16 C  5.42041D+08  5.84308D-07  3.64736D-09
                                           B  5.46085D+08  5.88667D-07  3.67457D-09
 f1  1  1/2 +  f2 31  3/2 -    52736941.02 C  4.37830D+11  4.72024D-04  2.94662D-06
                                           B  4.40568D+11  4.74975D-04  2.96505D-06
 f1  1  1/2 +  f2 32  3/2 -    52736285.71 C  7.88080D+11  8.49647D-04  5.30402D-06
                                           B  7.92952D+11  8.54900D-04  5.33681D-06
 f1  1  1/2 +  f2 33  3/2 -    52732885.68 C  1.76237D+10  1.90030D-05  1.18636D-07
                                           B  1.77383D+10  1.91266D-05  1.19407D-07
 f1  1  1/2 +  f2 34  3/2 -    52729732.78 C  8.17628D+08  8.81724D-07  5.50494D-09
                                           B  8.23230D+08  8.87765D-07  5.54266D-09
 f1  1  1/2 +  f2 35  3/2 -    52721452.14 C  1.68845D+06  1.82139D-09  1.13734D-11
                                           B  1.70151D+06  1.83547D-09  1.14613D-11
 f1  1  1/2 +  f2 36  3/2 -    52719804.18 C  1.14198D+08  1.23197D-07  7.69311D-10
                                           B  1.14912D+08  1.23966D-07  7.74116D-10
 f1  1  1/2 +  f2 37  3/2 -    52717346.50 C  4.32283D+07  4.66390D-08  2.91253D-10
                                           B  4.35859D+07  4.70248D-08  2.93663D-10
 f1  1  1/2 +  f2 38  3/2 -    52711523.18 C  6.60931D+09  7.13236D-06  4.45454D-08
                                           B  6.65243D+09  7.17889D-06  4.48360D-08
 f1  1  1/2 +  f2 39  3/2 -    52709714.72 C  4.98392D+08  5.37870D-07  3.35940D-09
                                           B  5.01914D+08  5.41671D-07  3.38315D-09
 f1  1  1/2 +  f2 40  3/2 -    52696468.36 C  1.29107D+09  1.39404D-06  8.70899D-09
                                           B  1.29793D+09  1.40145D-06  8.75529D-09
 f1  1  1/2 +  f2 41  3/2 -    52695204.73 C  1.77104D+08  1.91238D-07  1.19476D-09
                                           B  1.77925D+08  1.92124D-07  1.20029D-09
 f1  1  1/2 +  f2 42  3/2 -    52691370.34 C  1.62960D+07  1.75991D-08  1.09958D-10
                                           B  1.64988D+07  1.78181D-08  1.11326D-10
 f1  1  1/2 +  f2 43  3/2 -    52688861.78 C  3.35055D+07  3.61881D-08  2.26112D-10
                                           B  3.36950D+07  3.63928D-08  2.27390D-10
 f1  1  1/2 +  f2 44  3/2 -    52686379.57 C  1.30897D+08  1.41391D-07  8.83485D-10
                                           B  1.31750D+08  1.42312D-07  8.89238D-10
 f1  1  1/2 +  f2 45  3/2 -    52683313.63 C  9.54389D+08  1.03102D-06  6.44272D-09
                                           B  9.60227D+08  1.03733D-06  6.48213D-09
 f1  1  1/2 +  f2 46  3/2 -    52679730.32 C  5.54863D+09  5.99496D-06  3.74644D-08
                                           B  5.57522D+09  6.02370D-06  3.76439D-08
 f1  1  1/2 +  f2 47  3/2 -    52675120.40 C  1.18804D+08  1.28383D-07  8.02376D-10
                                           B  1.19830D+08  1.29492D-07  8.09308D-10
 f1  1  1/2 +  f2 48  3/2 -    52671082.54 C  9.58144D+07  1.03556D-07  6.47258D-10
                                           B  9.63749D+07  1.04161D-07  6.51044D-10
 f1  1  1/2 +  f2 49  3/2 -    52670522.50 C  6.03812D+08  6.52611D-07  4.07908D-09
                                           B  6.05432D+08  6.54362D-07  4.09003D-09
 f1  1  1/2 +  f2 50  3/2 -    52668255.29 C  1.25694D+10  1.35864D-05  8.49240D-08
                                           B  1.26242D+10  1.36456D-05  8.52941D-08
 f1  1  1/2 +  f2 51  3/2 -    52666975.26 C  1.63708D+10  1.76962D-05  1.10616D-07
                                           B  1.64468D+10  1.77784D-05  1.11130D-07
 f1  1  1/2 +  f2 52  3/2 -    52662756.17 C  2.05276D+12  2.21932D-03  1.38737D-05
                                           B  2.05957D+12  2.22667D-03  1.39197D-05
 f1  1  1/2 +  f2 53  3/2 -    52661673.91 C  6.06331D+09  6.55553D-06  4.09816D-08
                                           B  6.07668D+09  6.57000D-06  4.10720D-08
 f1  1  1/2 +  f2 54  3/2 -    52660745.07 C  6.63518D+08  7.17408D-07  4.48492D-09
                                           B  6.64587D+08  7.18564D-07  4.49215D-09
 f1  1  1/2 +  f2 55  3/2 -    52657476.70 C  6.71049D+09  7.25641D-06  4.53667D-08
                                           B  6.73231D+09  7.28001D-06  4.55143D-08
 f1  1  1/2 +  f2 56  3/2 -    52653485.00 C  2.75376D+10  2.97824D-05  1.86212D-07
                                           B  2.76159D+10  2.98671D-05  1.86742D-07
 f1  1  1/2 +  f2 57  3/2 -    52646345.49 C  7.25296D+06  7.84633D-09  4.90653D-11
                                           B  7.25724D+06  7.85096D-09  4.90942D-11
 f1  1  1/2 +  f2 58  3/2 -    52643426.51 C  5.04506D+05  5.45840D-10  3.41348D-12
                                           B  5.27530D+05  5.70751D-10  3.56926D-12
 f1  1  1/2 +  f2 59  3/2 -    52641461.85 C  5.13237D+07  5.55329D-08  3.47294D-10
                                           B  5.13015D+07  5.55088D-08  3.47144D-10
 f1  1  1/2 +  f2 60  3/2 -    52637475.09 C  3.57361D+07  3.86728D-08  2.41872D-10
                                           B  3.58458D+07  3.87915D-08  2.42615D-10
 f1  1  1/2 +  f2 61  3/2 -    52623490.36 C  8.36175D+09  9.05369D-06  5.66398D-08
                                           B  8.39480D+09  9.08947D-06  5.68636D-08
 f1  1  1/2 +  f2 62  3/2 -    52620440.53 C  4.01607D+08  4.34891D-07  2.72083D-09
                                           B  4.03393D+08  4.36825D-07  2.73293D-09
 f1  1  1/2 +  f2 63  3/2 -    52619421.16 C  4.10928D+08  4.45001D-07  2.78414D-09
                                           B  4.12793D+08  4.47021D-07  2.79678D-09
 f1  1  1/2 +  f2 64  3/2 -    52619226.55 C  6.25959D+08  6.77867D-07  4.24107D-09
                                           B  6.28722D+08  6.80859D-07  4.25979D-09
 f1  1  1/2 +  f2 65  3/2 -    52617883.90 C  4.36485D+08  4.72705D-07  2.95755D-09
                                           B  4.38111D+08  4.74466D-07  2.96857D-09
 f1  1  1/2 +  f2 66  3/2 -    52610407.68 C  1.09388D+07  1.18499D-08  7.41511D-11
                                           B  1.09480D+07  1.18599D-08  7.42136D-11
 f1  1  1/2 +  f2 67  3/2 -    52603231.02 C  1.06155D+07  1.15028D-08  7.19893D-11
                                           B  1.07154D+07  1.16110D-08  7.26665D-11
 f1  1  1/2 +  f2 68  3/2 -    52602280.92 C  6.01262D+08  6.51542D-07  4.07769D-09
                                           B  6.01988D+08  6.52329D-07  4.08261D-09
 f1  1  1/2 +  f2 69  3/2 -    52597047.01 C  2.22890D+06  2.41577D-09  1.51206D-11
                                           B  2.23910D+06  2.42682D-09  1.51898D-11
 f1  1  1/2 +  f2 70  3/2 -    52596179.05 C  6.16597D+06  6.68315D-09  4.18314D-11
                                           B  6.17126D+06  6.68888D-09  4.18673D-11
 f1  1  1/2 +  f2 71  3/2 -    52589068.34 C  9.45472D+07  1.02505D-07  6.41691D-10
                                           B  9.48723D+07  1.02858D-07  6.43897D-10
 f1  1  1/2 +  f2 72  3/2 -    52588389.59 C  5.92187D+09  6.42048D-06  4.01932D-08
                                           B  5.94168D+09  6.44195D-06  4.03277D-08
 f1  1  1/2 +  f2 73  3/2 -    52584486.14 C  1.15938D+09  1.25718D-06  7.87073D-09
                                           B  1.15853D+09  1.25626D-06  7.86496D-09
 f1  1  1/2 +  f2 74  3/2 -    52566840.82 C  1.20066D+06  1.30282D-09  8.15919D-12
                                           B  1.21178D+06  1.31488D-09  8.23474D-12
 f1  1  1/2 +  f2 75  3/2 -    52563232.32 C  2.47677D+06  2.68787D-09  1.68346D-11
                                           B  2.47779D+06  2.68898D-09  1.68415D-11
 f1  1  1/2 +  f2 76  3/2 -    52558753.05 C  3.39297D+03  3.68279D-12  2.30679D-14
                                           B  3.26645D+03  3.54547D-12  2.22078D-14
 f1  1  1/2 +  f2 77  3/2 -    52506277.32 C  4.01416D+06  4.36576D-09  2.73731D-11
                                           B  4.00520D+06  4.35601D-09  2.73120D-11
 f1  2  1/2 +  f2  1  3/2 -    52848695.61 C  1.20779D+09  1.29662D-06  8.07705D-09
                                           B  1.22341D+09  1.31339D-06  8.18152D-09
 f1  2  1/2 +  f2  2  3/2 -    52843156.51 C  4.12729D+10  4.43175D-05  2.76097D-07
                                           B  4.17022D+10  4.47784D-05  2.78969D-07
 f1  2  1/2 +  f2  3  3/2 -    52831041.39 C  1.00238D+11  1.07681D-04  6.71006D-07
                                           B  1.01121D+11  1.08630D-04  6.76917D-07
 f1  2  1/2 +  f2  4  3/2 -    52827626.59 C  3.56983D+09  3.83542D-06  2.39016D-08
                                           B  3.60413D+09  3.87227D-06  2.41313D-08
 f1  2  1/2 +  f2  5  3/2 -    52827406.69 C  3.89477D+10  4.18458D-05  2.60776D-07
                                           B  3.93156D+10  4.22410D-05  2.63239D-07
 f1  2  1/2 +  f2  6  3/2 -    52811267.14 C  2.92514D+10  3.14472D-05  1.96034D-07
                                           B  2.95171D+10  3.17328D-05  1.97814D-07
 f1  2  1/2 +  f2  7  3/2 -    52806388.65 C  1.80753D+11  1.94357D-04  1.21169D-06
                                           B  1.82387D+11  1.96114D-04  1.22264D-06
 f1  2  1/2 +  f2  8  3/2 -    52804318.81 C  3.58206D+12  3.85196D-03  2.40153D-05
                                           B  3.61364D+12  3.88592D-03  2.42270D-05
 f1  2  1/2 +  f2  9  3/2 -    52803988.47 C  1.90081D+11  2.04406D-04  1.27439D-06
                                           B  1.91749D+11  2.06200D-04  1.28557D-06
 f1  2  1/2 +  f2 10  3/2 -    52798167.52 C  3.06988D+11  3.30195D-04  2.05886D-06
                                           B  3.09666D+11  3.33076D-04  2.07682D-06
 f1  2  1/2 +  f2 11  3/2 -    52794989.00 C  1.45218D+12  1.56215D-03  9.74105D-06
                                           B  1.46420D+12  1.57508D-03  9.82168D-06
 f1  2  1/2 +  f2 12  3/2 -    52793892.48 C  2.99366D+11  3.22050D-04  2.00824D-06
                                           B  3.01873D+11  3.24747D-04  2.02506D-06
 f1  2  1/2 +  f2 13  3/2 -    52792430.07 C  7.54938D+10  8.12187D-05  5.06477D-07
                                           B  7.61218D+10  8.18943D-05  5.10690D-07
 f1  2  1/2 +  f2 14  3/2 -    52792309.98 C  3.73927D+12  4.02285D-03  2.50864D-05
                                           B  3.77087D+12  4.05684D-03  2.52984D-05
 f1  2  1/2 +  f2 15  3/2 -    52790785.54 C  1.30477D+11  1.40380D-04  8.75431D-07
                                           B  1.31615D+11  1.41605D-04  8.83071D-07
 f1  2  1/2 +  f2 16  3/2 -    52789468.30 C  5.26872D+11  5.66889D-04  3.53530D-06
                                           B  5.31187D+11  5.71532D-04  3.56425D-06
 f1  2  1/2 +  f2 17  3/2 -    52787291.54 C  2.06581D+11  2.22290D-04  1.38633D-06
                                           B  2.08271D+11  2.24108D-04  1.39767D-06
 f1  2  1/2 +  f2 18  3/2 -    52786233.97 C  7.87933D+10  8.47882D-05  5.28799D-07
                                           B  7.94283D+10  8.54716D-05  5.33061D-07
 f1  2  1/2 +  f2 19  3/2 -    52785604.52 C  1.85196D+12  1.99292D-03  1.24294D-05
                                           B  1.86702D+12  2.00912D-03  1.25304D-05
 f1  2  1/2 +  f2 20  3/2 -    52784360.61 C  9.12880D+11  9.82406D-04  6.12719D-06
                                           B  9.20322D+11  9.90414D-04  6.17714D-06
 f1  2  1/2 +  f2 21  3/2 -    52781765.03 C  2.59055D+12  2.78812D-03  1.73902D-05
                                           B  2.61125D+12  2.81040D-03  1.75291D-05
 f1  2  1/2 +  f2 22  3/2 -    52778435.77 C  2.47993D+11  2.66940D-04  1.66507D-06
                                           B  2.49887D+11  2.68979D-04  1.67779D-06
 f1  2  1/2 +  f2 23  3/2 -    52769530.33 C  1.56005D+10  1.67981D-05  1.04798D-07
                                           B  1.57176D+10  1.69242D-05  1.05585D-07
 f1  2  1/2 +  f2 24  3/2 -    52767631.44 C  3.66588D+08  3.94758D-07  2.46285D-09
                                           B  3.67129D+08  3.95340D-07  2.46649D-09
 f1  2  1/2 +  f2 25  3/2 -    52767152.52 C  6.90152D+10  7.43199D-05  4.63679D-07
                                           B  6.95037D+10  7.48460D-05  4.66961D-07
 f1  2  1/2 +  f2 26  3/2 -    52766830.06 C  7.72531D+10  8.31920D-05  5.19034D-07
                                           B  7.78302D+10  8.38135D-05  5.22912D-07
 f1  2  1/2 +  f2 27  3/2 -    52765452.64 C  9.30421D+10  1.00200D-04  6.25164D-07
                                           B  9.37214D+10  1.00932D-04  6.29728D-07
 f1  2  1/2 +  f2 28  3/2 -    52761173.38 C  4.33636D+11  4.67073D-04  2.91438D-06
                                           B  4.36753D+11  4.70430D-04  2.93532D-06
 f1  2  1/2 +  f2 29  3/2 -    52759642.72 C  7.73883D+11  8.33603D-04  5.20155D-06
                                           B  7.79376D+11  8.39520D-04  5.23848D-06
 f1  2  1/2 +  f2 30  3/2 -    52757092.93 C  1.17750D+12  1.26849D-03  7.91558D-06
                                           B  1.18559D+12  1.27721D-03  7.96996D-06
 f1  2  1/2 +  f2 31  3/2 -    52754161.78 C  1.86411D+10  2.00838D-05  1.25333D-07
                                           B  1.87843D+10  2.02381D-05  1.26296D-07
 f1  2  1/2 +  f2 32  3/2 -    52753506.48 C  8.77515D+10  9.45452D-05  5.90016D-07
                                           B  8.83867D+10  9.52296D-05  5.94287D-07
 f1  2  1/2 +  f2 33  3/2 -    52750106.45 C  4.60319D+11  4.96021D-04  3.09566D-06
                                           B  4.63447D+11  4.99392D-04  3.11669D-06
 f1  2  1/2 +  f2 34  3/2 -    52746953.55 C  2.42733D+10  2.61590D-05  1.63268D-07
                                           B  2.44356D+10  2.63340D-05  1.64359D-07
 f1  2  1/2 +  f2 35  3/2 -    52738672.91 C  1.01804D+09  1.09748D-06  6.85081D-09
                                           B  1.02528D+09  1.10528D-06  6.89952D-09
 f1  2  1/2 +  f2 36  3/2 -    52737024.95 C  1.56809D+10  1.69054D-05  1.05533D-07
                                           B  1.57769D+10  1.70090D-05  1.06179D-07
 f1  2  1/2 +  f2 37  3/2 -    52734567.27 C  9.05594D+09  9.76406D-06  6.09552D-08
                                           B  9.11277D+09  9.82534D-06  6.13377D-08
 f1  2  1/2 +  f2 38  3/2 -    52728743.95 C  2.34635D+10  2.53038D-05  1.57984D-07
                                           B  2.36029D+10  2.54542D-05  1.58923D-07
 f1  2  1/2 +  f2 39  3/2 -    52726935.49 C  1.60151D+09  1.72723D-06  1.07844D-08
                                           B  1.61182D+09  1.73835D-06  1.08538D-08
 f1  2  1/2 +  f2 40  3/2 -    52713689.13 C  4.71423D+11  5.08688D-04  3.17690D-06
                                           B  4.73987D+11  5.11455D-04  3.19418D-06
 f1  2  1/2 +  f2 41  3/2 -    52712425.50 C  6.88575D+10  7.43041D-05  4.64062D-07
                                           B  6.92320D+10  7.47082D-05  4.66585D-07
 f1  2  1/2 +  f2 42  3/2 -    52708591.11 C  1.88111D+09  2.03020D-06  1.26804D-08
                                           B  1.88961D+09  2.03938D-06  1.27377D-08
 f1  2  1/2 +  f2 43  3/2 -    52706082.55 C  6.35393D+07  6.85818D-08  4.28375D-10
                                           B  6.38852D+07  6.89551D-08  4.30706D-10
 f1  2  1/2 +  f2 44  3/2 -    52703600.34 C  3.17235D+09  3.42443D-06  2.13906D-08
                                           B  3.18834D+09  3.44169D-06  2.14984D-08
 f1  2  1/2 +  f2 45  3/2 -    52700534.40 C  2.08193D+11  2.24762D-04  1.40405D-06
                                           B  2.09216D+11  2.25867D-04  1.41095D-06
 f1  2  1/2 +  f2 46  3/2 -    52696951.09 C  1.02114D+11  1.10256D-04  6.88801D-07
                                           B  1.02602D+11  1.10783D-04  6.92092D-07
 f1  2  1/2 +  f2 47  3/2 -    52692341.16 C  3.62439D+10  3.91406D-05  2.44543D-07
                                           B  3.64072D+10  3.93170D-05  2.45645D-07
 f1  2  1/2 +  f2 48  3/2 -    52688303.30 C  5.34874D+10  5.77711D-05  3.60971D-07
                                           B  5.37342D+10  5.80377D-05  3.62637D-07
 f1  2  1/2 +  f2 49  3/2 -    52687743.27 C  1.34886D+12  1.45692D-03  9.10338D-06
                                           B  1.35486D+12  1.46340D-03  9.14383D-06
 f1  2  1/2 +  f2 50  3/2 -    52685476.06 C  1.26110D+12  1.36224D-03  8.51215D-06
                                           B  1.26656D+12  1.36815D-03  8.54903D-06
 f1  2  1/2 +  f2 51  3/2 -    52684196.03 C  3.91657D+11  4.23091D-04  2.64380D-06
                                           B  3.93351D+11  4.24920D-04  2.65523D-06
 f1  2  1/2 +  f2 52  3/2 -    52679976.93 C  1.38962D+11  1.50138D-04  9.38256D-07
                                           B  1.39495D+11  1.50714D-04  9.41854D-07
 f1  2  1/2 +  f2 53  3/2 -    52678894.68 C  3.16412D+11  3.41875D-04  2.13652D-06
                                           B  3.17701D+11  3.43267D-04  2.14522D-06
 f1  2  1/2 +  f2 54  3/2 -    52677965.83 C  2.83901D+10  3.06759D-05  1.91709D-07
                                           B  2.85099D+10  3.08053D-05  1.92518D-07
 f1  2  1/2 +  f2 55  3/2 -    52674697.47 C  1.69032D+11  1.82664D-04  1.14163D-06
                                           B  1.69706D+11  1.83392D-04  1.14618D-06
 f1  2  1/2 +  f2 56  3/2 -    52670705.77 C  1.30951D+12  1.41534D-03  8.84638D-06
                                           B  1.31451D+12  1.42073D-03  8.88012D-06
 f1  2  1/2 +  f2 57  3/2 -    52663566.26 C  3.36773D+10  3.64086D-05  2.27599D-07
                                           B  3.38042D+10  3.65459D-05  2.28457D-07
 f1  2  1/2 +  f2 58  3/2 -    52660647.27 C  1.28760D+11  1.39218D-04  8.70333D-07
                                           B  1.29167D+11  1.39659D-04  8.73086D-07
 f1  2  1/2 +  f2 59  3/2 -    52658682.62 C  3.91804D+11  4.23659D-04  2.64864D-06
                                           B  3.93152D+11  4.25117D-04  2.65775D-06
 f1  2  1/2 +  f2 60  3/2 -    52654695.86 C  2.63958D+09  2.85462D-06  1.78479D-08
                                           B  2.64699D+09  2.86263D-06  1.78980D-08
 f1  2  1/2 +  f2 61  3/2 -    52640711.13 C  3.28495D+12  3.55446D-03  2.22294D-05
                                           B  3.29353D+12  3.56374D-03  2.22874D-05
 f1  2  1/2 +  f2 62  3/2 -    52637661.30 C  9.11886D+10  9.86814D-05  6.17183D-07
                                           B  9.14121D+10  9.89232D-05  6.18696D-07
 f1  2  1/2 +  f2 63  3/2 -    52636641.93 C  9.24389D+10  1.00038D-04  6.25682D-07
                                           B  9.26730D+10  1.00292D-04  6.27266D-07
 f1  2  1/2 +  f2 64  3/2 -    52636447.32 C  1.27772D+11  1.38278D-04  8.64850D-07
                                           B  1.28073D+11  1.38603D-04  8.66885D-07
 f1  2  1/2 +  f2 65  3/2 -    52635104.67 C  7.85563D+11  8.50193D-04  5.31763D-06
                                           B  7.87360D+11  8.52138D-04  5.32979D-06
 f1  2  1/2 +  f2 66  3/2 -    52627628.44 C  1.42674D+10  1.54456D-05  9.66198D-08
                                           B  1.42947D+10  1.54752D-05  9.68049D-08
 f1  2  1/2 +  f2 67  3/2 -    52620451.78 C  1.49702D+10  1.62109D-05  1.01421D-07
                                           B  1.49953D+10  1.62381D-05  1.01591D-07
 f1  2  1/2 +  f2 68  3/2 -    52619501.68 C  3.01119D+12  3.26086D-03  2.04014D-05
                                           B  3.01679D+12  3.26693D-03  2.04394D-05
 f1  2  1/2 +  f2 69  3/2 -    52614267.78 C  2.80584D+08  3.03909D-07  1.90159D-09
                                           B  2.83021D+08  3.06549D-07  1.91810D-09
 f1  2  1/2 +  f2 70  3/2 -    52613399.81 C  5.65682D+09  6.12727D-06  3.83395D-08
                                           B  5.66655D+09  6.13781D-06  3.84055D-08
 f1  2  1/2 +  f2 71  3/2 -    52606289.11 C  5.79538D+10  6.27906D-05  3.92945D-07
                                           B  5.80400D+10  6.28840D-05  3.93530D-07
 f1  2  1/2 +  f2 72  3/2 -    52605610.36 C  2.17110D+12  2.35235D-03  1.47213D-05
                                           B  2.17395D+12  2.35545D-03  1.47407D-05
 f1  2  1/2 +  f2 73  3/2 -    52601706.91 C  1.72605D+12  1.87042D-03  1.17062D-05
                                           B  1.72795D+12  1.87249D-03  1.17191D-05
 f1  2  1/2 +  f2 74  3/2 -    52584061.59 C  2.87088D+09  3.11311D-06  1.94902D-08
                                           B  2.87167D+09  3.11397D-06  1.94956D-08
 f1  2  1/2 +  f2 75  3/2 -    52580453.09 C  4.28226D+09  4.64421D-06  2.90779D-08
                                           B  4.29041D+09  4.65306D-06  2.91333D-08
 f1  2  1/2 +  f2 76  3/2 -    52575973.82 C  1.26452D+05  1.37163D-10  8.58866D-13
                                           B  1.55760D+05  1.68954D-10  1.05793D-12
 f1  2  1/2 +  f2 77  3/2 -    52523498.09 C  5.06121D+08  5.50091D-07  3.44791D-09
                                           B  5.05151D+08  5.49037D-07  3.44131D-09
 f1  3  1/2 +  f2  1  3/2 -    52849234.77 C  5.76833D+07  6.19242D-08  3.85742D-10
                                           B  5.82542D+07  6.25371D-08  3.89560D-10
 f1  3  1/2 +  f2  2  3/2 -    52843695.66 C  2.31298D+12  2.48355D-03  1.54723D-05
                                           B  2.33708D+12  2.50943D-03  1.56335D-05
 f1  3  1/2 +  f2  3  3/2 -    52831580.55 C  2.04030D+10  2.19177D-05  1.36577D-07
                                           B  2.06039D+10  2.21335D-05  1.37921D-07
 f1  3  1/2 +  f2  4  3/2 -    52828165.75 C  2.36958D+10  2.54582D-05  1.58649D-07
                                           B  2.39272D+10  2.57069D-05  1.60199D-07
 f1  3  1/2 +  f2  5  3/2 -    52827945.84 C  2.19540D+12  2.35871D-03  1.46990D-05
                                           B  2.21678D+12  2.38168D-03  1.48421D-05
 f1  3  1/2 +  f2  6  3/2 -    52811806.29 C  5.02765D+11  5.40494D-04  3.36926D-06
                                           B  5.07317D+11  5.45387D-04  3.39977D-06
 f1  3  1/2 +  f2  7  3/2 -    52806927.80 C  2.60036D+10  2.79602D-05  1.74311D-07
                                           B  2.62282D+10  2.82016D-05  1.75816D-07
 f1  3  1/2 +  f2  8  3/2 -    52804857.96 C  6.78455D+10  7.29560D-05  4.54844D-07
                                           B  6.84472D+10  7.36030D-05  4.58878D-07
 f1  3  1/2 +  f2  9  3/2 -    52804527.63 C  9.38794D+10  1.00952D-04  6.29391D-07
                                           B  9.47122D+10  1.01848D-04  6.34974D-07
 f1  3  1/2 +  f2 10  3/2 -    52798706.67 C  1.29018D+10  1.38769D-05  8.65254D-08
                                           B  1.30089D+10  1.39921D-05  8.72436D-08
 f1  3  1/2 +  f2 11  3/2 -    52795528.15 C  9.92542D+10  1.06768D-04  6.65765D-07
                                           B  1.00081D+11  1.07658D-04  6.71314D-07
 f1  3  1/2 +  f2 12  3/2 -    52794431.64 C  6.13461D+12  6.59931D-03  4.11516D-05
                                           B  6.18647D+12  6.65510D-03  4.14994D-05
 f1  3  1/2 +  f2 13  3/2 -    52792969.22 C  1.78883D+13  1.92444D-02  1.20006D-04
                                           B  1.80401D+13  1.94077D-02  1.21024D-04
 f1  3  1/2 +  f2 14  3/2 -    52792849.13 C  9.51393D+11  1.02352D-03  6.38261D-06
                                           B  9.59526D+11  1.03227D-03  6.43717D-06
 f1  3  1/2 +  f2 15  3/2 -    52791324.69 C  2.69328D+11  2.89764D-04  1.80699D-06
                                           B  2.71533D+11  2.92136D-04  1.82179D-06
 f1  3  1/2 +  f2 16  3/2 -    52790007.45 C  9.62124D+11  1.03518D-03  6.45564D-06
                                           B  9.69997D+11  1.04365D-03  6.50846D-06
 f1  3  1/2 +  f2 17  3/2 -    52787830.70 C  4.92229D+10  5.29648D-05  3.30315D-07
                                           B  4.96132D+10  5.33848D-05  3.32935D-07
 f1  3  1/2 +  f2 18  3/2 -    52786773.13 C  1.46177D+12  1.57296D-03  9.80996D-06
                                           B  1.47367D+12  1.58576D-03  9.88979D-06
 f1  3  1/2 +  f2 19  3/2 -    52786143.67 C  3.36831D+11  3.62459D-04  2.26055D-06
                                           B  3.39535D+11  3.65370D-04  2.27871D-06
 f1  3  1/2 +  f2 20  3/2 -    52784899.77 C  2.11116D+09  2.27191D-06  1.41695D-08
                                           B  2.12967D+09  2.29182D-06  1.42938D-08
 f1  3  1/2 +  f2 21  3/2 -    52782304.19 C  1.76411D+09  1.89862D-06  1.18420D-08
                                           B  1.77864D+09  1.91425D-06  1.19395D-08
 f1  3  1/2 +  f2 22  3/2 -    52778974.93 C  2.97375D+07  3.20089D-08  1.99657D-10
                                           B  3.02506D+07  3.25611D-08  2.03102D-10
 f1  3  1/2 +  f2 23  3/2 -    52770069.49 C  9.42927D+09  1.01529D-05  6.33400D-08
                                           B  9.50967D+09  1.02395D-05  6.38801D-08
 f1  3  1/2 +  f2 24  3/2 -    52768170.59 C  6.09477D+08  6.56298D-07  4.09454D-09
                                           B  6.14067D+08  6.61241D-07  4.12537D-09
 f1  3  1/2 +  f2 25  3/2 -    52767691.68 C  2.80953D+10  3.02541D-05  1.88752D-07
                                           B  2.82970D+10  3.04714D-05  1.90108D-07
 f1  3  1/2 +  f2 26  3/2 -    52767369.22 C  1.51751D+12  1.63413D-03  1.01952D-05
                                           B  1.52866D+12  1.64614D-03  1.02702D-05
 f1  3  1/2 +  f2 27  3/2 -    52765991.80 C  4.27768D+08  4.60668D-07  2.87415D-09
                                           B  4.31465D+08  4.64649D-07  2.89899D-09
 f1  3  1/2 +  f2 28  3/2 -    52761712.53 C  2.90317D+11  3.12696D-04  1.95110D-06
                                           B  2.92432D+11  3.14974D-04  1.96531D-06
 f1  3  1/2 +  f2 29  3/2 -    52760181.87 C  1.24939D+10  1.34577D-05  8.39733D-08
                                           B  1.25855D+10  1.35564D-05  8.45890D-08
 f1  3  1/2 +  f2 30  3/2 -    52757632.09 C  1.82000D+10  1.96060D-05  1.22343D-07
                                           B  1.83275D+10  1.97433D-05  1.23200D-07
 f1  3  1/2 +  f2 31  3/2 -    52754700.94 C  5.90978D+11  6.36703D-04  3.97330D-06
                                           B  5.95130D+11  6.41176D-04  4.00121D-06
 f1  3  1/2 +  f2 32  3/2 -    52754045.64 C  8.56938D+11  9.23263D-04  5.76163D-06
                                           B  8.62594D+11  9.29357D-04  5.79966D-06
 f1  3  1/2 +  f2 33  3/2 -    52750645.61 C  8.30521D+10  8.94917D-05  5.58509D-07
                                           B  8.35911D+10  9.00725D-05  5.62134D-07
 f1  3  1/2 +  f2 34  3/2 -    52747492.70 C  6.08458D+10  6.55714D-05  4.09250D-07
                                           B  6.12744D+10  6.60333D-05  4.12132D-07
 f1  3  1/2 +  f2 35  3/2 -    52739212.06 C  2.39484D+07  2.58165D-08  1.61153D-10
                                           B  2.40806D+07  2.59589D-08  1.62042D-10
 f1  3  1/2 +  f2 36  3/2 -    52737564.10 C  7.17943D+08  7.73994D-07  4.83162D-09
                                           B  7.22073D+08  7.78447D-07  4.85942D-09
 f1  3  1/2 +  f2 37  3/2 -    52735106.42 C  5.75409D+08  6.20389D-07  3.87293D-09
                                           B  5.79063D+08  6.24330D-07  3.89753D-09
 f1  3  1/2 +  f2 38  3/2 -    52729283.10 C  3.23622D+10  3.48998D-05  2.17894D-07
                                           B  3.25530D+10  3.51055D-05  2.19179D-07
 f1  3  1/2 +  f2 39  3/2 -    52727474.65 C  2.50850D+10  2.70538D-05  1.68914D-07
                                           B  2.52477D+10  2.72293D-05  1.70010D-07
 f1  3  1/2 +  f2 40  3/2 -    52714228.28 C  4.05521D+10  4.37567D-05  2.73270D-07
                                           B  4.07777D+10  4.40003D-05  2.74791D-07
 f1  3  1/2 +  f2 41  3/2 -    52712964.66 C  5.26982D+09  5.68654D-06  3.55146D-08
                                           B  5.29815D+09  5.71712D-06  3.57055D-08
 f1  3  1/2 +  f2 42  3/2 -    52709130.26 C  5.62029D+06  6.06561D-09  3.78847D-11
                                           B  6.03872D+06  6.51720D-09  4.07053D-11
 f1  3  1/2 +  f2 43  3/2 -    52706621.70 C  4.04441D+06  4.36529D-09  2.72661D-11
                                           B  3.97704D+06  4.29257D-09  2.68119D-11
 f1  3  1/2 +  f2 44  3/2 -    52704139.50 C  4.55928D+08  4.92146D-07  3.07415D-09
                                           B  4.57457D+08  4.93797D-07  3.08446D-09
 f1  3  1/2 +  f2 45  3/2 -    52701073.55 C  1.54884D+08  1.67208D-07  1.04451D-09
                                           B  1.55174D+08  1.67520D-07  1.04646D-09
 f1  3  1/2 +  f2 46  3/2 -    52697490.25 C  9.55113D+09  1.03125D-05  6.44241D-08
                                           B  9.59629D+09  1.03612D-05  6.47287D-08
 f1  3  1/2 +  f2 47  3/2 -    52692880.32 C  5.60099D+09  6.04851D-06  3.77896D-08
                                           B  5.62806D+09  6.07775D-06  3.79722D-08
 f1  3  1/2 +  f2 48  3/2 -    52688842.46 C  2.79146D+09  3.01496D-06  1.88382D-08
                                           B  2.79635D+09  3.02025D-06  1.88712D-08
 f1  3  1/2 +  f2 49  3/2 -    52688282.42 C  4.98980D+10  5.38942D-05  3.36747D-07
                                           B  5.01246D+10  5.41390D-05  3.38277D-07
 f1  3  1/2 +  f2 50  3/2 -    52686015.21 C  6.43756D+10  6.95374D-05  4.34509D-07
                                           B  6.46784D+10  6.98645D-05  4.36553D-07
 f1  3  1/2 +  f2 51  3/2 -    52684735.19 C  5.91464D+10  6.38920D-05  3.99243D-07
                                           B  5.93775D+10  6.41416D-05  4.00803D-07
 f1  3  1/2 +  f2 52  3/2 -    52680516.09 C  8.20190D+09  8.86140D-06  5.53768D-08
                                           B  8.23458D+09  8.89671D-06  5.55974D-08
 f1  3  1/2 +  f2 53  3/2 -    52679433.83 C  2.59115D+10  2.79961D-05  1.74957D-07
                                           B  2.60186D+10  2.81118D-05  1.75680D-07
 f1  3  1/2 +  f2 54  3/2 -    52678504.99 C  4.39425D+09  4.74794D-06  2.96721D-08
                                           B  4.41119D+09  4.76625D-06  2.97865D-08
 f1  3  1/2 +  f2 55  3/2 -    52675236.62 C  6.29611D+09  6.80373D-06  4.25223D-08
                                           B  6.32083D+09  6.83044D-06  4.26892D-08
 f1  3  1/2 +  f2 56  3/2 -    52671244.92 C  2.87307D+10  3.10518D-05  1.94084D-07
                                           B  2.88410D+10  3.11711D-05  1.94829D-07
 f1  3  1/2 +  f2 57  3/2 -    52664105.42 C  9.21410D+08  9.96119D-07  6.22691D-09
                                           B  9.24045D+08  9.98968D-07  6.24471D-09
 f1  3  1/2 +  f2 58  3/2 -    52661186.43 C  7.28524D+09  7.87680D-06  4.92419D-08
                                           B  7.30434D+09  7.89746D-06  4.93711D-08
 f1  3  1/2 +  f2 59  3/2 -    52659221.77 C  1.48441D+10  1.60506D-05  1.00344D-07
                                           B  1.48903D+10  1.61006D-05  1.00657D-07
 f1  3  1/2 +  f2 60  3/2 -    52655235.01 C  2.96200D+06  3.20324D-09  2.00273D-11
                                           B  2.92160D+06  3.15956D-09  1.97542D-11
 f1  3  1/2 +  f2 61  3/2 -    52641250.28 C  5.96941D+10  6.45902D-05  4.03939D-07
                                           B  5.98364D+10  6.47442D-05  4.04902D-07
 f1  3  1/2 +  f2 62  3/2 -    52638200.46 C  2.04772D+10  2.21593D-05  1.38590D-07
                                           B  2.05170D+10  2.22024D-05  1.38859D-07
 f1  3  1/2 +  f2 63  3/2 -    52637181.09 C  3.23634D+10  3.50232D-05  2.19048D-07
                                           B  3.24378D+10  3.51037D-05  2.19551D-07
 f1  3  1/2 +  f2 64  3/2 -    52636986.48 C  4.82478D+10  5.22136D-05  3.26564D-07
                                           B  4.83546D+10  5.23291D-05  3.27286D-07
 f1  3  1/2 +  f2 65  3/2 -    52635643.82 C  2.83267D+10  3.06565D-05  1.91743D-07
                                           B  2.83898D+10  3.07249D-05  1.92170D-07
 f1  3  1/2 +  f2 66  3/2 -    52628167.60 C  6.60453D+09  7.14979D-06  4.47250D-08
                                           B  6.61998D+09  7.16651D-06  4.48296D-08
 f1  3  1/2 +  f2 67  3/2 -    52620990.94 C  2.10787D+09  2.28251D-06  1.42800D-08
                                           B  2.11187D+09  2.28685D-06  1.43072D-08
 f1  3  1/2 +  f2 68  3/2 -    52620040.84 C  7.82801D+10  8.47689D-05  5.30348D-07
                                           B  7.84274D+10  8.49284D-05  5.31346D-07
 f1  3  1/2 +  f2 69  3/2 -    52614806.94 C  7.63994D+08  8.27488D-07  5.17761D-09
                                           B  7.65773D+08  8.29415D-07  5.18967D-09
 f1  3  1/2 +  f2 70  3/2 -    52613938.97 C  6.93819D+07  7.51506D-08  4.70227D-10
                                           B  6.96237D+07  7.54125D-08  4.71865D-10
 f1  3  1/2 +  f2 71  3/2 -    52606828.27 C  1.08548D+11  1.17605D-04  7.35970D-07
                                           B  1.08812D+11  1.17891D-04  7.37756D-07
 f1  3  1/2 +  f2 72  3/2 -    52606149.52 C  7.15190D+07  7.74883D-08  4.84926D-10
                                           B  7.25001D+07  7.85512D-08  4.91578D-10
 f1  3  1/2 +  f2 73  3/2 -    52602246.07 C  1.88521D+11  2.04286D-04  1.27853D-06
                                           B  1.88860D+11  2.04654D-04  1.28083D-06
 f1  3  1/2 +  f2 74  3/2 -    52584600.74 C  6.88303D+08  7.46363D-07  4.67269D-09
                                           B  6.89152D+08  7.47284D-07  4.67846D-09
 f1  3  1/2 +  f2 75  3/2 -    52580992.24 C  1.19142D+07  1.29210D-08  8.08988D-11
                                           B  1.19270D+07  1.29349D-08  8.09860D-11
 f1  3  1/2 +  f2 76  3/2 -    52576512.98 C  4.80096D+07  5.20754D-08  3.26074D-10
                                           B  4.78748D+07  5.19291D-08  3.25158D-10
 f1  3  1/2 +  f2 77  3/2 -    52524037.25 C  1.78500D+07  1.94004D-08  1.21599D-10
                                           B  1.78189D+07  1.93666D-08  1.21387D-10
 f1  4  1/2 +  f2  1  3/2 -    52852389.58 C  8.99607D+08  9.65631D-07  6.01481D-09
                                           B  9.07785D+08  9.74410D-07  6.06950D-09
 f1  4  1/2 +  f2  2  3/2 -    52846850.47 C  7.49942D+10  8.05151D-05  5.01573D-07
                                           B  7.57836D+10  8.13626D-05  5.06852D-07
 f1  4  1/2 +  f2  3  3/2 -    52834735.36 C  6.94518D+08  7.45988D-07  4.64824D-09
                                           B  7.03193D+08  7.55306D-07  4.70629D-09
 f1  4  1/2 +  f2  4  3/2 -    52831320.56 C  1.16939D+10  1.25622D-05  7.82796D-08
                                           B  1.18045D+10  1.26810D-05  7.90199D-08
 f1  4  1/2 +  f2  5  3/2 -    52831100.65 C  1.94148D+11  2.08565D-04  1.29965D-06
                                           B  1.95931D+11  2.10480D-04  1.31159D-06
 f1  4  1/2 +  f2  6  3/2 -    52814961.10 C  5.26855D+10  5.66324D-05  3.53007D-07
                                           B  5.31704D+10  5.71536D-05  3.56256D-07
 f1  4  1/2 +  f2  7  3/2 -    52810082.61 C  6.16295D+10  6.62586D-05  4.13049D-07
                                           B  6.21630D+10  6.68323D-05  4.16625D-07
 f1  4  1/2 +  f2  8  3/2 -    52808012.77 C  9.01523D+11  9.69315D-04  6.04283D-06
                                           B  9.09537D+11  9.77932D-04  6.09655D-06
 f1  4  1/2 +  f2  9  3/2 -    52807682.44 C  4.10868D+12  4.41769D-03  2.75406D-05
                                           B  4.14542D+12  4.45720D-03  2.77869D-05
 f1  4  1/2 +  f2 10  3/2 -    52801861.48 C  4.82280D+09  5.18667D-06  3.23381D-08
                                           B  4.86833D+09  5.23564D-06  3.26434D-08
 f1  4  1/2 +  f2 11  3/2 -    52798682.96 C  3.27285D+10  3.52020D-05  2.19493D-07
                                           B  3.30128D+10  3.55078D-05  2.21399D-07
 f1  4  1/2 +  f2 12  3/2 -    52797586.45 C  1.53272D+12  1.64863D-03  1.02798D-05
                                           B  1.54585D+12  1.66275D-03  1.03679D-05
 f1  4  1/2 +  f2 13  3/2 -    52796124.03 C  9.47135D+11  1.01882D-03  6.35286D-06
                                           B  9.55245D+11  1.02754D-03  6.40726D-06
 f1  4  1/2 +  f2 14  3/2 -    52796003.94 C  1.99033D+11  2.14097D-04  1.33501D-06
                                           B  2.00714D+11  2.15905D-04  1.34628D-06
 f1  4  1/2 +  f2 15  3/2 -    52794479.50 C  5.32549D+10  5.72889D-05  3.57238D-07
                                           B  5.37143D+10  5.77831D-05  3.60319D-07
 f1  4  1/2 +  f2 16  3/2 -    52793162.26 C  1.27382D+10  1.37038D-05  8.54553D-08
                                           B  1.28394D+10  1.38126D-05  8.61338D-08
 f1  4  1/2 +  f2 17  3/2 -    52790985.51 C  2.76450D+12  2.97430D-03  1.85482D-05
                                           B  2.78792D+12  2.99950D-03  1.87053D-05
 f1  4  1/2 +  f2 18  3/2 -    52789927.94 C  3.38007D+12  3.63674D-03  2.26796D-05
                                           B  3.40844D+12  3.66725D-03  2.28700D-05
 f1  4  1/2 +  f2 19  3/2 -    52789298.48 C  2.30715D+11  2.48241D-04  1.54811D-06
                                           B  2.32620D+11  2.50290D-04  1.56089D-06
 f1  4  1/2 +  f2 20  3/2 -    52788054.58 C  8.67388D+11  9.33319D-04  5.82063D-06
                                           B  8.74531D+11  9.41004D-04  5.86856D-06
 f1  4  1/2 +  f2 21  3/2 -    52785459.00 C  4.35326D+11  4.68461D-04  2.92170D-06
                                           B  4.38887D+11  4.72293D-04  2.94559D-06
 f1  4  1/2 +  f2 22  3/2 -    52782129.74 C  9.81391D+07  1.05622D-07  6.58786D-10
                                           B  9.89837D+07  1.06531D-07  6.64456D-10
 f1  4  1/2 +  f2 23  3/2 -    52773224.30 C  3.81468D+09  4.10694D-06  2.56201D-08
                                           B  3.84001D+09  4.13421D-06  2.57902D-08
 f1  4  1/2 +  f2 24  3/2 -    52771325.40 C  2.49926D+09  2.69093D-06  1.67873D-08
                                           B  2.51455D+09  2.70740D-06  1.68900D-08
 f1  4  1/2 +  f2 25  3/2 -    52770846.49 C  1.31143D+11  1.41204D-04  8.80901D-07
                                           B  1.32095D+11  1.42228D-04  8.87294D-07
 f1  4  1/2 +  f2 26  3/2 -    52770524.03 C  5.81013D+09  6.25591D-06  3.90279D-08
                                           B  5.86685D+09  6.31699D-06  3.94089D-08
 f1  4  1/2 +  f2 27  3/2 -    52769146.61 C  5.36456D+10  5.77646D-05  3.60377D-07
                                           B  5.40692D+10  5.82207D-05  3.63222D-07
 f1  4  1/2 +  f2 28  3/2 -    52764867.34 C  3.43691D+11  3.70141D-04  2.30939D-06
                                           B  3.46218D+11  3.72862D-04  2.32637D-06
 f1  4  1/2 +  f2 29  3/2 -    52763336.68 C  1.35142D+11  1.45550D-04  9.08147D-07
                                           B  1.36110D+11  1.46593D-04  9.14654D-07
 f1  4  1/2 +  f2 30  3/2 -    52760786.90 C  2.83220D+10  3.05062D-05  1.90350D-07
                                           B  2.85095D+10  3.07082D-05  1.91610D-07
 f1  4  1/2 +  f2 31  3/2 -    52757855.75 C  5.19564D+11  5.59696D-04  3.49254D-06
                                           B  5.23249D+11  5.63666D-04  3.51731D-06
 f1  4  1/2 +  f2 32  3/2 -    52757200.45 C  1.52479D+09  1.64261D-06  1.02501D-08
                                           B  1.53611D+09  1.65480D-06  1.03262D-08
 f1  4  1/2 +  f2 33  3/2 -    52753800.42 C  7.33556D+11  7.90339D-04  4.93214D-06
                                           B  7.38492D+11  7.95658D-04  4.96533D-06
 f1  4  1/2 +  f2 34  3/2 -    52750647.51 C  9.59528D+11  1.03393D-03  6.45264D-06
                                           B  9.66091D+11  1.04100D-03  6.49678D-06
 f1  4  1/2 +  f2 35  3/2 -    52742366.87 C  5.47396D+09  5.90025D-06  3.68287D-08
                                           B  5.50374D+09  5.93235D-06  3.70291D-08
 f1  4  1/2 +  f2 36  3/2 -    52740718.91 C  3.87402D+09  4.17597D-06  2.60668D-08
                                           B  3.89481D+09  4.19838D-06  2.62067D-08
 f1  4  1/2 +  f2 37  3/2 -    52738261.23 C  1.72260D+10  1.85703D-05  1.15923D-07
                                           B  1.73361D+10  1.86890D-05  1.16664D-07
 f1  4  1/2 +  f2 38  3/2 -    52732437.91 C  1.02319D+12  1.10329D-03  6.88791D-06
                                           B  1.02949D+12  1.11008D-03  6.93031D-06
 f1  4  1/2 +  f2 39  3/2 -    52730629.46 C  5.80440D+11  6.25921D-04  3.90780D-06
                                           B  5.84025D+11  6.29786D-04  3.93193D-06
 f1  4  1/2 +  f2 40  3/2 -    52717383.10 C  2.95909D+11  3.19256D-04  1.99370D-06
                                           B  2.97508D+11  3.20980D-04  2.00447D-06
 f1  4  1/2 +  f2 41  3/2 -    52716119.47 C  5.32058D+10  5.74064D-05  3.58503D-07
                                           B  5.34880D+10  5.77109D-05  3.60404D-07
 f1  4  1/2 +  f2 42  3/2 -    52712285.07 C  5.45172D+11  5.88299D-04  3.67419D-06
                                           B  5.48060D+11  5.91414D-04  3.69365D-06
 f1  4  1/2 +  f2 43  3/2 -    52709776.51 C  2.16779D+10  2.33950D-05  1.46119D-07
                                           B  2.18032D+10  2.35302D-05  1.46964D-07
 f1  4  1/2 +  f2 44  3/2 -    52707294.31 C  2.03554D+11  2.19698D-04  1.37224D-06
                                           B  2.04645D+11  2.20876D-04  1.37960D-06
 f1  4  1/2 +  f2 45  3/2 -    52704228.36 C  1.87842D+11  2.02763D-04  1.26654D-06
                                           B  1.88796D+11  2.03793D-04  1.27297D-06
 f1  4  1/2 +  f2 46  3/2 -    52700645.06 C  7.40040D+10  7.98935D-05  4.99081D-07
                                           B  7.43697D+10  8.02882D-05  5.01547D-07
 f1  4  1/2 +  f2 47  3/2 -    52696035.13 C  1.46893D+11  1.58610D-04  9.90899D-07
                                           B  1.47579D+11  1.59352D-04  9.95529D-07
 f1  4  1/2 +  f2 48  3/2 -    52691997.27 C  1.26362D+12  1.36463D-03  8.52600D-06
                                           B  1.26939D+12  1.37086D-03  8.56492D-06
 f1  4  1/2 +  f2 49  3/2 -    52691437.23 C  1.53518D+11  1.65793D-04  1.03586D-06
                                           B  1.54210D+11  1.66540D-04  1.04053D-06
 f1  4  1/2 +  f2 50  3/2 -    52689170.02 C  6.84369D+08  7.39155D-07  4.61838D-09
                                           B  6.86364D+08  7.41310D-07  4.63185D-09
 f1  4  1/2 +  f2 51  3/2 -    52687890.00 C  3.75380D+12  4.05450D-03  2.53339D-05
                                           B  3.77042D+12  4.07245D-03  2.54461D-05
 f1  4  1/2 +  f2 52  3/2 -    52683670.90 C  8.56673D+09  9.25445D-06  5.78296D-08
                                           B  8.60684D+09  9.29778D-06  5.81004D-08
 f1  4  1/2 +  f2 53  3/2 -    52682588.64 C  2.74617D+11  2.96674D-04  1.85391D-06
                                           B  2.75798D+11  2.97951D-04  1.86189D-06
 f1  4  1/2 +  f2 54  3/2 -    52681659.80 C  1.47542D+11  1.59399D-04  9.96098D-07
                                           B  1.48140D+11  1.60045D-04  1.00013D-06
 f1  4  1/2 +  f2 55  3/2 -    52678391.43 C  2.31420D+10  2.50048D-05  1.56267D-07
                                           B  2.32355D+10  2.51058D-05  1.56898D-07
 f1  4  1/2 +  f2 56  3/2 -    52674399.73 C  5.87974D+08  6.35400D-07  3.97121D-09
                                           B  5.90212D+08  6.37818D-07  3.98633D-09
 f1  4  1/2 +  f2 57  3/2 -    52667260.23 C  2.17421D+08  2.35022D-07  1.46907D-09
                                           B  2.20229D+08  2.38057D-07  1.48805D-09
 f1  4  1/2 +  f2 58  3/2 -    52664341.24 C  8.13590D+10  8.79549D-05  5.49818D-07
                                           B  8.16289D+10  8.82466D-05  5.51642D-07
 f1  4  1/2 +  f2 59  3/2 -    52662376.58 C  6.98883D+10  7.55598D-05  4.72352D-07
                                           B  7.01561D+10  7.58494D-05  4.74162D-07
 f1  4  1/2 +  f2 60  3/2 -    52658389.82 C  2.10458D+09  2.27572D-06  1.42274D-08
                                           B  2.11462D+09  2.28658D-06  1.42953D-08
 f1  4  1/2 +  f2 61  3/2 -    52644405.09 C  9.18447D+11  9.93660D-04  6.21385D-06
                                           B  9.21008D+11  9.96430D-04  6.23118D-06
 f1  4  1/2 +  f2 62  3/2 -    52641355.27 C  1.22098D+12  1.32113D-03  8.26214D-06
                                           B  1.22417D+12  1.32457D-03  8.28368D-06
 f1  4  1/2 +  f2 63  3/2 -    52640335.90 C  1.38954D+12  1.50356D-03  9.40325D-06
                                           B  1.39309D+12  1.50741D-03  9.42731D-06
 f1  4  1/2 +  f2 64  3/2 -    52640141.29 C  2.24347D+12  2.42758D-03  1.51821D-05
                                           B  2.24930D+12  2.43389D-03  1.52216D-05
 f1  4  1/2 +  f2 65  3/2 -    52638798.63 C  4.17089D+10  4.51341D-05  2.82276D-07
                                           B  4.17920D+10  4.52240D-05  2.82838D-07
 f1  4  1/2 +  f2 66  3/2 -    52631322.41 C  5.20960D+10  5.63902D-05  3.52724D-07
                                           B  5.22178D+10  5.65220D-05  3.53549D-07
 f1  4  1/2 +  f2 67  3/2 -    52624145.75 C  6.07463D+10  6.57715D-05  4.11461D-07
                                           B  6.08861D+10  6.59228D-05  4.12407D-07
 f1  4  1/2 +  f2 68  3/2 -    52623195.65 C  2.39887D+10  2.59741D-05  1.62495D-07
                                           B  2.40350D+10  2.60242D-05  1.62808D-07
 f1  4  1/2 +  f2 69  3/2 -    52617961.75 C  3.01063D+10  3.26045D-05  2.03995D-07
                                           B  3.01931D+10  3.26984D-05  2.04583D-07
 f1  4  1/2 +  f2 70  3/2 -    52617093.78 C  5.60029D+08  6.06520D-07  3.79484D-09
                                           B  5.61054D+08  6.07630D-07  3.80179D-09
 f1  4  1/2 +  f2 71  3/2 -    52609983.08 C  2.33903D+12  2.53389D-03  1.58560D-05
                                           B  2.34224D+12  2.53737D-03  1.58778D-05
 f1  4  1/2 +  f2 72  3/2 -    52609304.33 C  1.24259D+12  1.34614D-03  8.42370D-06
                                           B  1.24438D+12  1.34808D-03  8.43582D-06
 f1  4  1/2 +  f2 73  3/2 -    52605400.88 C  4.58510D+11  4.96794D-04  3.10900D-06
                                           B  4.59055D+11  4.97384D-04  3.11270D-06
 f1  4  1/2 +  f2 74  3/2 -    52587755.55 C  4.68964D+09  5.08461D-06  3.18309D-08
                                           B  4.69439D+09  5.08977D-06  3.18632D-08
 f1  4  1/2 +  f2 75  3/2 -    52584147.05 C  3.88568D+09  4.21352D-06  2.63795D-08
                                           B  3.89437D+09  4.22294D-06  2.64384D-08
 f1  4  1/2 +  f2 76  3/2 -    52579667.79 C  3.38272D+09  3.66875D-06  2.29708D-08
                                           B  3.38055D+09  3.66640D-06  2.29561D-08
 f1  4  1/2 +  f2 77  3/2 -    52527192.06 C  2.54621D+07  2.76703D-08  1.73422D-10
                                           B  2.54065D+07  2.76099D-08  1.73044D-10
 f1  5  1/2 +  f2  1  3/2 -    52856646.39 C  2.46969D+07  2.65052D-08  1.65085D-10
                                           B  2.49791D+07  2.68081D-08  1.66971D-10
 f1  5  1/2 +  f2  2  3/2 -    52851107.29 C  4.43235D+10  4.75788D-05  2.96370D-07
                                           B  4.47978D+10  4.80879D-05  2.99542D-07
 f1  5  1/2 +  f2  3  3/2 -    52838992.17 C  8.63979D+08  9.27859D-07  5.78100D-09
                                           B  8.73090D+08  9.37644D-07  5.84197D-09
 f1  5  1/2 +  f2  4  3/2 -    52835577.37 C  6.36880D+08  6.84057D-07  4.26228D-09
                                           B  6.43194D+08  6.90839D-07  4.30453D-09
 f1  5  1/2 +  f2  5  3/2 -    52835357.47 C  1.90818D+10  2.04955D-05  1.27706D-07
                                           B  1.92709D+10  2.06986D-05  1.28971D-07
 f1  5  1/2 +  f2  6  3/2 -    52819217.92 C  4.54351D+11  4.88310D-04  3.04354D-06
                                           B  4.58665D+11  4.92946D-04  3.07244D-06
 f1  5  1/2 +  f2  7  3/2 -    52814339.43 C  5.40953D+11  5.81492D-04  3.62466D-06
                                           B  5.45877D+11  5.86785D-04  3.65765D-06
 f1  5  1/2 +  f2  8  3/2 -    52812269.59 C  1.14969D+12  1.23594D-03  7.70441D-06
                                           B  1.16009D+12  1.24712D-03  7.77411D-06
 f1  5  1/2 +  f2  9  3/2 -    52811939.25 C  2.67236D+12  2.87288D-03  1.79086D-05
                                           B  2.69696D+12  2.89933D-03  1.80735D-05
 f1  5  1/2 +  f2 10  3/2 -    52806118.30 C  6.63723D+10  7.13684D-05  4.44936D-07
                                           B  6.69559D+10  7.19959D-05  4.48848D-07
 f1  5  1/2 +  f2 11  3/2 -    52802939.78 C  1.09830D+11  1.18112D-04  7.36396D-07
                                           B  1.10785D+11  1.19139D-04  7.42798D-07
 f1  5  1/2 +  f2 12  3/2 -    52801843.26 C  7.41340D+11  7.97273D-04  4.97088D-06
                                           B  7.47793D+11  8.04213D-04  5.01415D-06
 f1  5  1/2 +  f2 13  3/2 -    52800380.85 C  1.02803D+10  1.10565D-05  6.89378D-08
                                           B  1.03716D+10  1.11548D-05  6.95502D-08
 f1  5  1/2 +  f2 14  3/2 -    52800260.76 C  7.94719D+11  8.54731D-04  5.32929D-06
                                           B  8.01583D+11  8.62113D-04  5.37531D-06
 f1  5  1/2 +  f2 15  3/2 -    52798736.32 C  2.98549D+10  3.21112D-05  2.00220D-07
                                           B  3.01177D+10  3.23938D-05  2.01983D-07
 f1  5  1/2 +  f2 16  3/2 -    52797419.08 C  3.94669D+10  4.24518D-05  2.64703D-07
                                           B  3.98153D+10  4.28264D-05  2.67039D-07
 f1  5  1/2 +  f2 17  3/2 -    52795242.32 C  3.51796D+12  3.78433D-03  2.35977D-05
                                           B  3.54791D+12  3.81655D-03  2.37986D-05
 f1  5  1/2 +  f2 18  3/2 -    52794184.75 C  4.17442D+12  4.49068D-03  2.80028D-05
                                           B  4.20948D+12  4.52839D-03  2.82380D-05
 f1  5  1/2 +  f2 19  3/2 -    52793555.30 C  3.32842D+12  3.58067D-03  2.23285D-05
                                           B  3.35637D+12  3.61074D-03  2.25160D-05
 f1  5  1/2 +  f2 20  3/2 -    52792311.39 C  7.05930D+12  7.59465D-03  4.73601D-05
                                           B  7.11921D+12  7.65911D-03  4.77621D-05
 f1  5  1/2 +  f2 21  3/2 -    52789715.81 C  2.51536D+11  2.70639D-04  1.68778D-06
                                           B  2.53768D+11  2.73040D-04  1.70276D-06
 f1  5  1/2 +  f2 22  3/2 -    52786386.55 C  9.74095D+10  1.04820D-04  6.53730D-07
                                           B  9.82430D+10  1.05717D-04  6.59324D-07
 f1  5  1/2 +  f2 23  3/2 -    52777481.11 C  3.82206D+12  4.11422D-03  2.56634D-05
                                           B  3.85244D+12  4.14692D-03  2.58674D-05
 f1  5  1/2 +  f2 24  3/2 -    52775582.22 C  2.49193D+11  2.68261D-04  1.67340D-06
                                           B  2.51147D+11  2.70365D-04  1.68653D-06
 f1  5  1/2 +  f2 25  3/2 -    52775103.30 C  8.49738D+10  9.14775D-05  5.70638D-07
                                           B  8.56376D+10  9.21921D-05  5.75096D-07
 f1  5  1/2 +  f2 26  3/2 -    52774780.84 C  1.70760D+10  1.83832D-05  1.14675D-07
                                           B  1.72063D+10  1.85234D-05  1.15550D-07
 f1  5  1/2 +  f2 27  3/2 -    52773403.42 C  3.26231D+09  3.51223D-06  2.19100D-08
                                           B  3.28987D+09  3.54190D-06  2.20952D-08
 f1  5  1/2 +  f2 28  3/2 -    52769124.15 C  3.33524D+10  3.59133D-05  2.24053D-07
                                           B  3.36104D+10  3.61910D-05  2.25786D-07
 f1  5  1/2 +  f2 29  3/2 -    52767593.50 C  9.75676D+09  1.05065D-05  6.55491D-08
                                           B  9.84343D+09  1.05998D-05  6.61314D-08
 f1  5  1/2 +  f2 30  3/2 -    52765043.71 C  3.67071D+09  3.95317D-06  2.46646D-08
                                           B  3.69198D+09  3.97607D-06  2.48075D-08
 f1  5  1/2 +  f2 31  3/2 -    52762112.56 C  2.49998D+11  2.69265D-04  1.68009D-06
                                           B  2.51838D+11  2.71247D-04  1.69246D-06
 f1  5  1/2 +  f2 32  3/2 -    52761457.26 C  6.26334D+10  6.74622D-05  4.20939D-07
                                           B  6.30942D+10  6.79584D-05  4.24035D-07
 f1  5  1/2 +  f2 33  3/2 -    52758057.23 C  2.88813D+09  3.11119D-06  1.94139D-08
                                           B  2.90867D+09  3.13332D-06  1.95520D-08
 f1  5  1/2 +  f2 34  3/2 -    52754904.33 C  1.72826D+10  1.86196D-05  1.16194D-07
                                           B  1.74035D+10  1.87498D-05  1.17007D-07
 f1  5  1/2 +  f2 35  3/2 -    52746623.69 C  8.73944D+08  9.41851D-07  5.87845D-09
                                           B  8.78279D+08  9.46522D-07  5.90761D-09
 f1  5  1/2 +  f2 36  3/2 -    52744975.73 C  3.02197D+08  3.25699D-07  2.03288D-09
                                           B  3.02670D+08  3.26208D-07  2.03606D-09
 f1  5  1/2 +  f2 37  3/2 -    52742518.05 C  1.56903D+11  1.69120D-04  1.05563D-06
                                           B  1.57885D+11  1.70179D-04  1.06224D-06
 f1  5  1/2 +  f2 38  3/2 -    52736694.73 C  4.87899D+11  5.26007D-04  3.28363D-06
                                           B  4.90911D+11  5.29254D-04  3.30390D-06
 f1  5  1/2 +  f2 39  3/2 -    52734886.27 C  9.32973D+09  1.00591D-05  6.27969D-08
                                           B  9.38583D+09  1.01196D-05  6.31746D-08
 f1  5  1/2 +  f2 40  3/2 -    52721639.91 C  1.90541D+08  2.05541D-07  1.28347D-09
                                           B  1.91386D+08  2.06452D-07  1.28916D-09
 f1  5  1/2 +  f2 41  3/2 -    52720376.28 C  1.63710D+09  1.76607D-06  1.10282D-08
                                           B  1.64745D+09  1.77723D-06  1.10979D-08
 f1  5  1/2 +  f2 42  3/2 -    52716541.89 C  1.03527D+11  1.11698D-04  6.97549D-07
                                           B  1.04091D+11  1.12308D-04  7.01354D-07
 f1  5  1/2 +  f2 43  3/2 -    52714033.33 C  5.60733D+08  6.05050D-07  3.77868D-09
                                           B  5.66096D+08  6.10837D-07  3.81483D-09
 f1  5  1/2 +  f2 44  3/2 -    52711551.12 C  2.02700D+10  2.18741D-05  1.36616D-07
                                           B  2.03763D+10  2.19888D-05  1.37332D-07
 f1  5  1/2 +  f2 45  3/2 -    52708485.18 C  1.04283D+11  1.12549D-04  7.02968D-07
                                           B  1.04827D+11  1.13136D-04  7.06636D-07
 f1  5  1/2 +  f2 46  3/2 -    52704901.87 C  5.30289D+10  5.72399D-05  3.57539D-07
                                           B  5.32921D+10  5.75239D-05  3.59313D-07
 f1  5  1/2 +  f2 47  3/2 -    52700291.94 C  9.68144D+09  1.04521D-05  6.52926D-08
                                           B  9.72332D+09  1.04973D-05  6.55751D-08
 f1  5  1/2 +  f2 48  3/2 -    52696254.08 C  6.90565D+11  7.45646D-04  4.65831D-06
                                           B  6.93949D+11  7.49300D-04  4.68114D-06
 f1  5  1/2 +  f2 49  3/2 -    52695694.05 C  1.16079D+12  1.25340D-03  7.83052D-06
                                           B  1.16614D+12  1.25918D-03  7.86665D-06
 f1  5  1/2 +  f2 50  3/2 -    52693426.84 C  7.42779D+11  8.02111D-04  5.01133D-06
                                           B  7.46202D+11  8.05807D-04  5.03443D-06
 f1  5  1/2 +  f2 51  3/2 -    52692146.81 C  8.64574D+11  9.33680D-04  5.83348D-06
                                           B  8.68605D+11  9.38033D-04  5.86068D-06
 f1  5  1/2 +  f2 52  3/2 -    52687927.71 C  2.93571D+09  3.17088D-06  1.98127D-08
                                           B  2.94790D+09  3.18403D-06  1.98949D-08
 f1  5  1/2 +  f2 53  3/2 -    52686845.46 C  1.78438D+09  1.92739D-06  1.20432D-08
                                           B  1.79146D+09  1.93504D-06  1.20910D-08
 f1  5  1/2 +  f2 54  3/2 -    52685916.61 C  2.09512D+10  2.26312D-05  1.41412D-07
                                           B  2.10448D+10  2.27323D-05  1.42044D-07
 f1  5  1/2 +  f2 55  3/2 -    52682648.25 C  1.94455D+08  2.10074D-07  1.31275D-09
                                           B  1.95104D+08  2.10774D-07  1.31712D-09
 f1  5  1/2 +  f2 56  3/2 -    52678656.55 C  7.13852D+09  7.71306D-06  4.82023D-08
                                           B  7.16803D+09  7.74494D-06  4.84015D-08
 f1  5  1/2 +  f2 57  3/2 -    52671517.04 C  6.15097D+09  6.64783D-06  4.15508D-08
                                           B  6.16913D+09  6.66746D-06  4.16735D-08
 f1  5  1/2 +  f2 58  3/2 -    52668598.05 C  5.27191D+09  5.69839D-06  3.56186D-08
                                           B  5.29285D+09  5.72103D-06  3.57600D-08
 f1  5  1/2 +  f2 59  3/2 -    52666633.40 C  1.11635D+08  1.20675D-07  7.54321D-10
                                           B  1.12277D+08  1.21368D-07  7.58657D-10
 f1  5  1/2 +  f2 60  3/2 -    52662646.64 C  5.27779D+09  5.70604D-06  3.56704D-08
                                           B  5.29642D+09  5.72617D-06  3.57962D-08
 f1  5  1/2 +  f2 61  3/2 -    52648661.91 C  2.26253D+12  2.44742D-03  1.53037D-05
                                           B  2.26891D+12  2.45432D-03  1.53469D-05
 f1  5  1/2 +  f2 62  3/2 -    52645612.08 C  1.07574D+11  1.16377D-04  7.27750D-07
                                           B  1.07839D+11  1.16665D-04  7.29546D-07
 f1  5  1/2 +  f2 63  3/2 -    52644592.71 C  2.67045D+11  2.88912D-04  1.80671D-06
                                           B  2.67889D+11  2.89824D-04  1.81241D-06
 f1  5  1/2 +  f2 64  3/2 -    52644398.10 C  2.46378D+11  2.66554D-04  1.66689D-06
                                           B  2.47089D+11  2.67323D-04  1.67171D-06
 f1  5  1/2 +  f2 65  3/2 -    52643055.45 C  1.44340D+10  1.56168D-05  9.76623D-08
                                           B  1.44703D+10  1.56561D-05  9.79082D-08
 f1  5  1/2 +  f2 66  3/2 -    52635579.22 C  1.01769D+11  1.10140D-04  6.88875D-07
                                           B  1.02080D+11  1.10477D-04  6.90981D-07
 f1  5  1/2 +  f2 67  3/2 -    52628402.56 C  2.28882D+09  2.47775D-06  1.54994D-08
                                           B  2.29817D+09  2.48788D-06  1.55627D-08
 f1  5  1/2 +  f2 68  3/2 -    52627452.46 C  1.30416D+10  1.41187D-05  8.83197D-08
                                           B  1.30711D+10  1.41506D-05  8.85195D-08
 f1  5  1/2 +  f2 69  3/2 -    52622218.56 C  3.91138D+10  4.23525D-05  2.64963D-07
                                           B  3.92146D+10  4.24617D-05  2.65646D-07
 f1  5  1/2 +  f2 70  3/2 -    52621350.59 C  2.12326D+09  2.29915D-06  1.43840D-08
                                           B  2.13100D+09  2.30753D-06  1.44365D-08
 f1  5  1/2 +  f2 71  3/2 -    52614239.89 C  1.15629D+11  1.25241D-04  7.83644D-07
                                           B  1.15823D+11  1.25452D-04  7.84964D-07
 f1  5  1/2 +  f2 72  3/2 -    52613561.14 C  2.22138D+10  2.40611D-05  1.50555D-07
                                           B  2.22443D+10  2.40942D-05  1.50761D-07
 f1  5  1/2 +  f2 73  3/2 -    52609657.69 C  5.13642D+11  5.56439D-04  3.48199D-06
                                           B  5.14318D+11  5.57171D-04  3.48657D-06
 f1  5  1/2 +  f2 74  3/2 -    52592012.37 C  7.31947D+08  7.93465D-07  4.96688D-09
                                           B  7.32792D+08  7.94382D-07  4.97262D-09
 f1  5  1/2 +  f2 75  3/2 -    52588403.87 C  2.51709D+08  2.72902D-07  1.70841D-09
                                           B  2.51709D+08  2.72902D-07  1.70841D-09
 f1  5  1/2 +  f2 76  3/2 -    52583924.60 C  1.10604D+10  1.19937D-05  7.50886D-08
                                           B  1.10711D+10  1.20053D-05  7.51613D-08
 f1  5  1/2 +  f2 77  3/2 -    52531448.87 C  5.48172D+07  5.95615D-08  3.73269D-10
                                           B  5.47395D+07  5.94771D-08  3.72740D-10
 f1  6  1/2 +  f2  1  3/2 -    52865591.94 C  2.52356D+06  2.70742D-09  1.68600D-11
                                           B  2.54776D+06  2.73338D-09  1.70217D-11
 f1  6  1/2 +  f2  2  3/2 -    52860052.84 C  1.05509D+08  1.13219D-07  7.05130D-10
                                           B  1.06672D+08  1.14468D-07  7.12907D-10
 f1  6  1/2 +  f2  3  3/2 -    52847937.72 C  2.30586D+06  2.47551D-09  1.54210D-11
                                           B  2.32839D+06  2.49969D-09  1.55716D-11
 f1  6  1/2 +  f2  4  3/2 -    52844522.92 C  1.34361D+07  1.44265D-08  8.98746D-11
                                           B  1.35724D+07  1.45729D-08  9.07864D-11
 f1  6  1/2 +  f2  5  3/2 -    52844303.01 C  2.37061D+08  2.54537D-07  1.58573D-09
                                           B  2.39329D+08  2.56973D-07  1.60090D-09
 f1  6  1/2 +  f2  6  3/2 -    52828163.46 C  1.57608D+08  1.69331D-07  1.05523D-09
                                           B  1.59130D+08  1.70965D-07  1.06541D-09
 f1  6  1/2 +  f2  7  3/2 -    52823284.97 C  2.92725D+09  3.14555D-06  1.96041D-08
                                           B  2.95499D+09  3.17536D-06  1.97899D-08
 f1  6  1/2 +  f2  8  3/2 -    52821215.13 C  2.69262D+08  2.89365D-07  1.80349D-09
                                           B  2.71968D+08  2.92273D-07  1.82161D-09
 f1  6  1/2 +  f2  9  3/2 -    52820884.80 C  4.34447D+08  4.66888D-07  2.90993D-09
                                           B  4.38432D+08  4.71171D-07  2.93663D-09
 f1  6  1/2 +  f2 10  3/2 -    52815063.84 C  7.73126D+09  8.31041D-06  5.18013D-08
                                           B  7.79639D+09  8.38042D-06  5.22376D-08
 f1  6  1/2 +  f2 11  3/2 -    52811885.32 C  3.68892D+10  3.96574D-05  2.47211D-07
                                           B  3.72065D+10  3.99984D-05  2.49337D-07
 f1  6  1/2 +  f2 12  3/2 -    52810788.81 C  2.38848D+09  2.56782D-06  1.60073D-08
                                           B  2.40962D+09  2.59055D-06  1.61490D-08
 f1  6  1/2 +  f2 13  3/2 -    52809326.39 C  2.05443D+10  2.20880D-05  1.37696D-07
                                           B  2.07107D+10  2.22670D-05  1.38812D-07
 f1  6  1/2 +  f2 14  3/2 -    52809206.30 C  1.46631D+11  1.57650D-04  9.82786D-07
                                           B  1.47814D+11  1.58922D-04  9.90717D-07
 f1  6  1/2 +  f2 15  3/2 -    52807681.86 C  2.39900D+10  2.57943D-05  1.60806D-07
                                           B  2.41786D+10  2.59971D-05  1.62070D-07
 f1  6  1/2 +  f2 16  3/2 -    52806364.63 C  5.98040D+08  6.43051D-07  4.00899D-09
                                           B  6.02387D+08  6.47725D-07  4.03813D-09
 f1  6  1/2 +  f2 17  3/2 -    52804187.87 C  2.75346D+10  2.96095D-05  1.84603D-07
                                           B  2.77605D+10  2.98523D-05  1.86117D-07
 f1  6  1/2 +  f2 18  3/2 -    52803130.30 C  8.02020D+09  8.62490D-06  5.37737D-08
                                           B  8.09218D+09  8.70229D-06  5.42562D-08
 f1  6  1/2 +  f2 19  3/2 -    52802500.84 C  6.65110D+10  7.15273D-05  4.45957D-07
                                           B  6.70831D+10  7.21426D-05  4.49793D-07
 f1  6  1/2 +  f2 20  3/2 -    52801256.94 C  4.52892D+08  4.87073D-07  3.03686D-09
                                           B  4.58424D+08  4.93023D-07  3.07396D-09
 f1  6  1/2 +  f2 21  3/2 -    52798661.36 C  2.92905D+09  3.15042D-06  1.96436D-08
                                           B  2.96347D+09  3.18744D-06  1.98744D-08
 f1  6  1/2 +  f2 22  3/2 -    52795332.10 C  8.57495D+11  9.22420D-04  5.75186D-06
                                           B  8.64864D+11  9.30346D-04  5.80129D-06
 f1  6  1/2 +  f2 23  3/2 -    52786426.66 C  2.05454D+11  2.21084D-04  1.37883D-06
                                           B  2.07119D+11  2.22876D-04  1.39000D-06
 f1  6  1/2 +  f2 24  3/2 -    52784527.76 C  4.25099D+11  4.57472D-04  2.85321D-06
                                           B  4.28628D+11  4.61269D-04  2.87689D-06
 f1  6  1/2 +  f2 25  3/2 -    52784048.85 C  3.54088D+12  3.81061D-03  2.37666D-05
                                           B  3.56951D+12  3.84142D-03  2.39588D-05
 f1  6  1/2 +  f2 26  3/2 -    52783726.39 C  2.95811D+11  3.18348D-04  1.98554D-06
                                           B  2.98215D+11  3.20935D-04  2.00167D-06
 f1  6  1/2 +  f2 27  3/2 -    52782348.97 C  1.42548D+11  1.53416D-04  9.56882D-07
                                           B  1.43677D+11  1.54631D-04  9.64458D-07
 f1  6  1/2 +  f2 28  3/2 -    52778069.70 C  4.63328D+09  4.98734D-06  3.11094D-08
                                           B  4.67386D+09  5.03102D-06  3.13818D-08
 f1  6  1/2 +  f2 29  3/2 -    52776539.04 C  6.90967D+12  7.43812D-03  4.63978D-05
                                           B  6.96335D+12  7.49591D-03  4.67583D-05
 f1  6  1/2 +  f2 30  3/2 -    52773989.26 C  2.04746D+12  2.20426D-03  1.37505D-05
                                           B  2.06319D+12  2.22120D-03  1.38562D-05
 f1  6  1/2 +  f2 31  3/2 -    52771058.11 C  1.37458D+10  1.48001D-05  9.23306D-08
                                           B  1.38512D+10  1.49136D-05  9.30386D-08
 f1  6  1/2 +  f2 32  3/2 -    52770402.81 C  5.71392D+07  6.15235D-08  3.83819D-10
                                           B  5.75390D+07  6.19540D-08  3.86505D-10
 f1  6  1/2 +  f2 33  3/2 -    52767002.78 C  6.13614D+10  6.60782D-05  4.12260D-07
                                           B  6.18485D+10  6.66028D-05  4.15533D-07
 f1  6  1/2 +  f2 34  3/2 -    52763849.87 C  4.75079D+11  5.11659D-04  3.19242D-06
                                           B  4.78587D+11  5.15437D-04  3.21599D-06
 f1  6  1/2 +  f2 35  3/2 -    52755569.23 C  9.99997D+11  1.07733D-03  6.72291D-06
                                           B  1.00696D+12  1.08484D-03  6.76975D-06
 f1  6  1/2 +  f2 36  3/2 -    52753921.27 C  1.13566D+12  1.22356D-03  7.63568D-06
                                           B  1.14350D+12  1.23201D-03  7.68836D-06
 f1  6  1/2 +  f2 37  3/2 -    52751463.59 C  1.50347D+09  1.62000D-06  1.01101D-08
                                           B  1.51366D+09  1.63097D-06  1.01786D-08
 f1  6  1/2 +  f2 38  3/2 -    52745640.27 C  7.62702D+09  8.21996D-06  5.13049D-08
                                           B  7.67733D+09  8.27417D-06  5.16433D-08
 f1  6  1/2 +  f2 39  3/2 -    52743831.82 C  9.41619D+09  1.01489D-05  6.33466D-08
                                           B  9.47993D+09  1.02176D-05  6.37754D-08
 f1  6  1/2 +  f2 40  3/2 -    52730585.46 C  4.31815D+08  4.65651D-07  2.90719D-09
                                           B  4.29771D+08  4.63446D-07  2.89343D-09
 f1  6  1/2 +  f2 41  3/2 -    52729321.83 C  3.98803D+10  4.30073D-05  2.68513D-07
                                           B  4.01338D+10  4.32807D-05  2.70220D-07
 f1  6  1/2 +  f2 42  3/2 -    52725487.43 C  8.21178D+09  8.85694D-06  5.53018D-08
                                           B  8.25916D+09  8.90805D-06  5.56208D-08
 f1  6  1/2 +  f2 43  3/2 -    52722978.87 C  2.03116D+09  2.19095D-06  1.36807D-08
                                           B  2.04231D+09  2.20297D-06  1.37558D-08
 f1  6  1/2 +  f2 44  3/2 -    52720496.67 C  6.26048D+08  6.75362D-07  4.21728D-09
                                           B  6.29541D+08  6.79130D-07  4.24081D-09
 f1  6  1/2 +  f2 45  3/2 -    52717430.72 C  3.02604D+08  3.26478D-07  2.03880D-09
                                           B  3.04658D+08  3.28694D-07  2.05264D-09
 f1  6  1/2 +  f2 46  3/2 -    52713847.42 C  6.39753D+09  6.90321D-06  4.31123D-08
                                           B  6.43238D+09  6.94081D-06  4.33472D-08
 f1  6  1/2 +  f2 47  3/2 -    52709237.49 C  4.01877D+10  4.33718D-05  2.70892D-07
                                           B  4.03961D+10  4.35967D-05  2.72297D-07
 f1  6  1/2 +  f2 48  3/2 -    52705199.63 C  1.71880D+09  1.85527D-06  1.15885D-08
                                           B  1.72851D+09  1.86574D-06  1.16540D-08
 f1  6  1/2 +  f2 49  3/2 -    52704639.59 C  4.25580D+08  4.59379D-07  2.86944D-09
                                           B  4.27158D+08  4.61082D-07  2.88008D-09
 f1  6  1/2 +  f2 50  3/2 -    52702372.38 C  5.74920D+09  6.20633D-06  3.87686D-08
                                           B  5.77862D+09  6.23809D-06  3.89670D-08
 f1  6  1/2 +  f2 51  3/2 -    52701092.36 C  2.48846D+09  2.68646D-06  1.67817D-08
                                           B  2.50010D+09  2.69902D-06  1.68602D-08
 f1  6  1/2 +  f2 52  3/2 -    52696873.26 C  3.82083D+06  4.12549D-09  2.57731D-11
                                           B  3.84996D+06  4.15695D-09  2.59696D-11
 f1  6  1/2 +  f2 53  3/2 -    52695791.00 C  1.46002D+10  1.57650D-05  9.84905D-08
                                           B  1.46682D+10  1.58385D-05  9.89495D-08
 f1  6  1/2 +  f2 54  3/2 -    52694862.16 C  2.90657D+11  3.13857D-04  1.96082D-06
                                           B  2.92010D+11  3.15318D-04  1.96995D-06
 f1  6  1/2 +  f2 55  3/2 -    52691593.79 C  8.19870D+09  8.85421D-06  5.53203D-08
                                           B  8.23604D+09  8.89454D-06  5.55722D-08
 f1  6  1/2 +  f2 56  3/2 -    52687602.09 C  3.70787D+08  4.00493D-07  2.50243D-09
                                           B  3.73050D+08  4.02938D-07  2.51771D-09
 f1  6  1/2 +  f2 57  3/2 -    52680462.59 C  4.79033D+10  5.17552D-05  3.23430D-07
                                           B  4.80840D+10  5.19504D-05  3.24650D-07
 f1  6  1/2 +  f2 58  3/2 -    52677543.60 C  1.25066D+12  1.35138D-03  8.44553D-06
                                           B  1.25576D+12  1.35689D-03  8.47998D-06
 f1  6  1/2 +  f2 59  3/2 -    52675578.95 C  1.61981D+12  1.75038D-03  1.09395D-05
                                           B  1.62634D+12  1.75744D-03  1.09836D-05
 f1  6  1/2 +  f2 60  3/2 -    52671592.18 C  2.01580D+11  2.17862D-04  1.36170D-06
                                           B  2.02348D+11  2.18692D-04  1.36689D-06
 f1  6  1/2 +  f2 61  3/2 -    52657607.45 C  4.21777D+09  4.56088D-06  2.85143D-08
                                           B  4.22556D+09  4.56931D-06  2.85670D-08
 f1  6  1/2 +  f2 62  3/2 -    52654557.63 C  1.06662D+11  1.15352D-04  7.21214D-07
                                           B  1.06999D+11  1.15717D-04  7.23496D-07
 f1  6  1/2 +  f2 63  3/2 -    52653538.26 C  2.27119D+11  2.45633D-04  1.53580D-06
                                           B  2.27820D+11  2.46391D-04  1.54054D-06
 f1  6  1/2 +  f2 64  3/2 -    52653343.65 C  9.97303D+11  1.07861D-03  6.74392D-06
                                           B  1.00036D+12  1.08192D-03  6.76463D-06
 f1  6  1/2 +  f2 65  3/2 -    52652000.99 C  2.58848D+10  2.79964D-05  1.75050D-07
                                           B  2.59645D+10  2.80826D-05  1.75589D-07
 f1  6  1/2 +  f2 66  3/2 -    52644524.77 C  5.31477D+10  5.74998D-05  3.59574D-07
                                           B  5.32877D+10  5.76512D-05  3.60521D-07
 f1  6  1/2 +  f2 67  3/2 -    52637348.11 C  1.13474D+12  1.22799D-03  7.68028D-06
                                           B  1.13755D+12  1.23103D-03  7.69928D-06
 f1  6  1/2 +  f2 68  3/2 -    52636398.01 C  4.69988D+10  5.08631D-05  3.18121D-07
                                           B  4.71024D+10  5.09752D-05  3.18822D-07
 f1  6  1/2 +  f2 69  3/2 -    52631164.11 C  8.36804D+12  9.05786D-03  5.66576D-05
                                           B  8.38653D+12  9.07788D-03  5.67828D-05
 f1  6  1/2 +  f2 70  3/2 -    52630296.14 C  4.92711D+10  5.33345D-05  3.33617D-07
                                           B  4.93794D+10  5.34517D-05  3.34350D-07
 f1  6  1/2 +  f2 71  3/2 -    52623185.44 C  9.91403D+09  1.07345D-05  6.71556D-08
                                           B  9.93436D+09  1.07566D-05  6.72933D-08
 f1  6  1/2 +  f2 72  3/2 -    52622506.69 C  1.12546D+10  1.21863D-05  7.62390D-08
                                           B  1.12768D+10  1.22104D-05  7.63894D-08
 f1  6  1/2 +  f2 73  3/2 -    52618603.24 C  2.44219D+10  2.64478D-05  1.65472D-07
                                           B  2.44747D+10  2.65049D-05  1.65830D-07
 f1  6  1/2 +  f2 74  3/2 -    52600957.91 C  4.07813D+10  4.41939D-05  2.76595D-07
                                           B  4.08208D+10  4.42366D-05  2.76862D-07
 f1  6  1/2 +  f2 75  3/2 -    52597349.41 C  8.47095D+11  9.18104D-04  5.74650D-06
                                           B  8.48007D+11  9.19093D-04  5.75269D-06
 f1  6  1/2 +  f2 76  3/2 -    52592870.15 C  4.73515D+12  5.13296D-03  3.21304D-05
                                           B  4.73880D+12  5.13692D-03  3.21552D-05
 f1  6  1/2 +  f2 77  3/2 -    52540394.42 C  2.33641D+09  2.53776D-06  1.59013D-08
                                           B  2.33353D+09  2.53463D-06  1.58817D-08
 f1  7  1/2 +  f2  1  3/2 -    52887859.42 C  3.12688D+07  3.35186D-08  2.08644D-10
                                           B  3.16440D+07  3.39209D-08  2.11148D-10
 f1  7  1/2 +  f2  2  3/2 -    52882320.31 C  1.40430D+07  1.50566D-08  9.37327D-11
                                           B  1.42107D+07  1.52364D-08  9.48521D-11
 f1  7  1/2 +  f2  3  3/2 -    52870205.20 C  6.00366D+08  6.43995D-07  4.01002D-09
                                           B  6.07079D+08  6.51194D-07  4.05485D-09
 f1  7  1/2 +  f2  4  3/2 -    52866790.40 C  1.35874D+07  1.45767D-08  9.07720D-11
                                           B  1.37413D+07  1.47418D-08  9.18002D-11
 f1  7  1/2 +  f2  5  3/2 -    52866570.49 C  2.20048D+09  2.36071D-06  1.47007D-08
                                           B  2.22518D+09  2.38721D-06  1.48657D-08
 f1  7  1/2 +  f2  6  3/2 -    52850430.94 C  4.53935D+11  4.87286D-04  3.03537D-06
                                           B  4.58783D+11  4.92491D-04  3.06779D-06
 f1  7  1/2 +  f2  7  3/2 -    52845552.45 C  3.78893D+10  4.06806D-05  2.53428D-07
                                           B  3.82801D+10  4.11001D-05  2.56042D-07
 f1  7  1/2 +  f2  8  3/2 -    52843482.61 C  1.43631D+11  1.54225D-04  9.60812D-07
                                           B  1.45109D+11  1.55812D-04  9.70699D-07
 f1  7  1/2 +  f2  9  3/2 -    52843152.28 C  2.14216D+12  2.30018D-03  1.43301D-05
                                           B  2.16443D+12  2.32410D-03  1.44791D-05
 f1  7  1/2 +  f2 10  3/2 -    52837331.32 C  4.83054D+08  5.18802D-07  3.23248D-09
                                           B  4.87896D+08  5.24002D-07  3.26488D-09
 f1  7  1/2 +  f2 11  3/2 -    52834152.80 C  9.71600D+09  1.04363D-05  6.50290D-08
                                           B  9.81139D+09  1.05387D-05  6.56674D-08
 f1  7  1/2 +  f2 12  3/2 -    52833056.28 C  1.10731D+11  1.18944D-04  7.41163D-07
                                           B  1.11829D+11  1.20124D-04  7.48513D-07
 f1  7  1/2 +  f2 13  3/2 -    52831593.87 C  4.83192D+10  5.19063D-05  3.23446D-07
                                           B  4.87948D+10  5.24172D-05  3.26630D-07
 f1  7  1/2 +  f2 14  3/2 -    52831473.78 C  1.28580D+11  1.38126D-04  8.60716D-07
                                           B  1.29832D+11  1.39471D-04  8.69094D-07
 f1  7  1/2 +  f2 15  3/2 -    52829949.34 C  3.41279D+11  3.66637D-04  2.28471D-06
                                           B  3.44581D+11  3.70185D-04  2.30682D-06
 f1  7  1/2 +  f2 16  3/2 -    52828632.10 C  1.88173D+11  2.02165D-04  1.25983D-06
                                           B  1.89986D+11  2.04113D-04  1.27197D-06
 f1  7  1/2 +  f2 17  3/2 -    52826455.35 C  1.99442D+09  2.14290D-06  1.33544D-08
                                           B  2.01326D+09  2.16314D-06  1.34806D-08
 f1  7  1/2 +  f2 18  3/2 -    52825397.78 C  1.76079D+11  1.89195D-04  1.17908D-06
                                           B  1.77782D+11  1.91025D-04  1.19048D-06
 f1  7  1/2 +  f2 19  3/2 -    52824768.32 C  2.05726D+11  2.21055D-04  1.37765D-06
                                           B  2.07708D+11  2.23185D-04  1.39093D-06
 f1  7  1/2 +  f2 20  3/2 -    52823524.42 C  1.60916D+08  1.72915D-07  1.07766D-09
                                           B  1.62257D+08  1.74355D-07  1.08663D-09
 f1  7  1/2 +  f2 21  3/2 -    52820928.84 C  1.73390D+10  1.86337D-05  1.16136D-07
                                           B  1.75004D+10  1.88072D-05  1.17218D-07
 f1  7  1/2 +  f2 22  3/2 -    52817599.57 C  2.41065D+09  2.59098D-06  1.61496D-08
                                           B  2.43439D+09  2.61650D-06  1.63086D-08
 f1  7  1/2 +  f2 23  3/2 -    52808694.14 C  3.04978D+12  3.27903D-03  2.04416D-05
                                           B  3.07747D+12  3.30880D-03  2.06272D-05
 f1  7  1/2 +  f2 24  3/2 -    52806795.24 C  1.84075D+11  1.97926D-04  1.23392D-06
                                           B  1.85726D+11  1.99702D-04  1.24500D-06
 f1  7  1/2 +  f2 25  3/2 -    52806316.32 C  9.95343D+11  1.07026D-03  6.67235D-06
                                           B  1.00419D+12  1.07977D-03  6.73167D-06
 f1  7  1/2 +  f2 26  3/2 -    52805993.87 C  1.69235D+11  1.81975D-04  1.13450D-06
                                           B  1.70739D+11  1.83592D-04  1.14458D-06
 f1  7  1/2 +  f2 27  3/2 -    52804616.45 C  4.90951D+11  5.27937D-04  3.29144D-06
                                           B  4.95179D+11  5.32484D-04  3.31979D-06
 f1  7  1/2 +  f2 28  3/2 -    52800337.18 C  2.66896D+12  2.87049D-03  1.78976D-05
                                           B  2.69197D+12  2.89524D-03  1.80519D-05
 f1  7  1/2 +  f2 29  3/2 -    52798806.52 C  4.10330D+09  4.41339D-06  2.75185D-08
                                           B  4.13800D+09  4.45072D-06  2.77512D-08
 f1  7  1/2 +  f2 30  3/2 -    52796256.74 C  1.79785D+10  1.93391D-05  1.20589D-07
                                           B  1.81288D+10  1.95008D-05  1.21597D-07
 f1  7  1/2 +  f2 31  3/2 -    52793325.59 C  5.31012D+12  5.71260D-03  3.56230D-05
                                           B  5.35524D+12  5.76114D-03  3.59257D-05
 f1  7  1/2 +  f2 32  3/2 -    52792670.28 C  1.22382D+12  1.31661D-03  8.21032D-06
                                           B  1.23425D+12  1.32784D-03  8.28032D-06
 f1  7  1/2 +  f2 33  3/2 -    52789270.25 C  1.99007D+09  2.14124D-06  1.33535D-08
                                           B  2.00713D+09  2.15960D-06  1.34680D-08
 f1  7  1/2 +  f2 34  3/2 -    52786117.35 C  1.43059D+11  1.53945D-04  9.60109D-07
                                           B  1.44226D+11  1.55201D-04  9.67941D-07
 f1  7  1/2 +  f2 35  3/2 -    52777836.71 C  1.34172D+09  1.44427D-06  9.00889D-09
                                           B  1.35532D+09  1.45891D-06  9.10022D-09
 f1  7  1/2 +  f2 36  3/2 -    52776188.75 C  6.10289D+09  6.56973D-06  4.09812D-08
                                           B  6.16067D+09  6.63193D-06  4.13692D-08
 f1  7  1/2 +  f2 37  3/2 -    52773731.07 C  4.98069D+11  5.36218D-04  3.34502D-06
                                           B  5.01811D+11  5.40247D-04  3.37016D-06
 f1  7  1/2 +  f2 38  3/2 -    52767907.75 C  1.53270D+12  1.65046D-03  1.02970D-05
                                           B  1.54405D+12  1.66269D-03  1.03733D-05
 f1  7  1/2 +  f2 39  3/2 -    52766099.30 C  6.13747D+10  6.60947D-05  4.12370D-07
                                           B  6.18207D+10  6.65751D-05  4.15367D-07
 f1  7  1/2 +  f2 40  3/2 -    52752852.93 C  3.00951D+08  3.24258D-07  2.02358D-09
                                           B  3.03828D+08  3.27359D-07  2.04293D-09
 f1  7  1/2 +  f2 41  3/2 -    52751589.31 C  7.35083D+09  7.92050D-06  4.94303D-08
                                           B  7.39902D+09  7.97243D-06  4.97543D-08
 f1  7  1/2 +  f2 42  3/2 -    52747754.91 C  8.94611D+12  9.64082D-03  6.01708D-05
                                           B  9.00656D+12  9.70597D-03  6.05774D-05
 f1  7  1/2 +  f2 43  3/2 -    52745246.35 C  1.10980D+12  1.19610D-03  7.46549D-06
                                           B  1.11738D+12  1.20426D-03  7.51646D-06
 f1  7  1/2 +  f2 44  3/2 -    52742764.14 C  6.32169D+11  6.81389D-04  4.25312D-06
                                           B  6.36299D+11  6.85841D-04  4.28091D-06
 f1  7  1/2 +  f2 45  3/2 -    52739698.20 C  5.20845D+10  5.61462D-05  3.50476D-07
                                           B  5.24238D+10  5.65120D-05  3.52760D-07
 f1  7  1/2 +  f2 46  3/2 -    52736114.90 C  5.83057D+11  6.28612D-04  3.92419D-06
                                           B  5.86644D+11  6.32479D-04  3.94833D-06
 f1  7  1/2 +  f2 47  3/2 -    52731504.97 C  6.46306D+11  6.96925D-04  4.35102D-06
                                           B  6.50064D+11  7.00977D-04  4.37632D-06
 f1  7  1/2 +  f2 48  3/2 -    52727467.11 C  1.04582D+12  1.12790D-03  7.04223D-06
                                           B  1.05202D+12  1.13459D-03  7.08397D-06
 f1  7  1/2 +  f2 49  3/2 -    52726907.07 C  7.86361D+11  8.48097D-04  5.29528D-06
                                           B  7.90926D+11  8.53020D-04  5.32601D-06
 f1  7  1/2 +  f2 50  3/2 -    52724639.86 C  1.91346D+12  2.06386D-03  1.28867D-05
                                           B  1.92466D+12  2.07594D-03  1.29621D-05
 f1  7  1/2 +  f2 51  3/2 -    52723359.84 C  8.95137D+09  9.65541D-06  6.02897D-08
                                           B  9.01279D+09  9.72167D-06  6.07035D-08
 f1  7  1/2 +  f2 52  3/2 -    52719140.74 C  8.76114D+08  9.45174D-07  5.90227D-09
                                           B  8.80724D+08  9.50147D-07  5.93333D-09
 f1  7  1/2 +  f2 53  3/2 -    52718058.48 C  1.57273D+11  1.69677D-04  1.05959D-06
                                           B  1.58134D+11  1.70606D-04  1.06540D-06
 f1  7  1/2 +  f2 54  3/2 -    52717129.64 C  3.34233D+09  3.60606D-06  2.25194D-08
                                           B  3.35897D+09  3.62402D-06  2.26315D-08
 f1  7  1/2 +  f2 55  3/2 -    52713861.27 C  5.36777D+09  5.79204D-06  3.61728D-08
                                           B  5.39792D+09  5.82458D-06  3.63760D-08
 f1  7  1/2 +  f2 56  3/2 -    52709869.57 C  1.14542D+10  1.23614D-05  7.72060D-08
                                           B  1.15142D+10  1.24261D-05  7.76103D-08
 f1  7  1/2 +  f2 57  3/2 -    52702730.07 C  1.92225D+10  2.07507D-05  1.29621D-07
                                           B  1.93402D+10  2.08777D-05  1.30414D-07
 f1  7  1/2 +  f2 58  3/2 -    52699811.08 C  4.04742D+09  4.36966D-06  2.72969D-08
                                           B  4.06548D+09  4.38917D-06  2.74188D-08
 f1  7  1/2 +  f2 59  3/2 -    52697846.42 C  5.95519D+09  6.42980D-06  4.01680D-08
                                           B  5.98818D+09  6.46542D-06  4.03905D-08
 f1  7  1/2 +  f2 60  3/2 -    52693859.66 C  2.16467D+09  2.33754D-06  1.46041D-08
                                           B  2.17357D+09  2.34716D-06  1.46642D-08
 f1  7  1/2 +  f2 61  3/2 -    52679874.93 C  2.17670D+10  2.35178D-05  1.46969D-07
                                           B  2.18518D+10  2.36095D-05  1.47542D-07
 f1  7  1/2 +  f2 62  3/2 -    52676825.11 C  2.22425D+11  2.40343D-04  1.50206D-06
                                           B  2.23414D+11  2.41412D-04  1.50874D-06
 f1  7  1/2 +  f2 63  3/2 -    52675805.74 C  5.88902D+10  6.36368D-05  3.97716D-07
                                           B  5.90768D+10  6.38385D-05  3.98976D-07
 f1  7  1/2 +  f2 64  3/2 -    52675611.12 C  2.41298D+11  2.60749D-04  1.62963D-06
                                           B  2.42254D+11  2.61782D-04  1.63608D-06
 f1  7  1/2 +  f2 65  3/2 -    52674268.47 C  8.51679D+08  9.20379D-07  5.75233D-09
                                           B  8.54802D+08  9.23754D-07  5.77342D-09
 f1  7  1/2 +  f2 66  3/2 -    52666792.25 C  1.65844D+10  1.79273D-05  1.12061D-07
                                           B  1.66744D+10  1.80246D-05  1.12669D-07
 f1  7  1/2 +  f2 67  3/2 -    52659615.59 C  3.80160D+08  4.11054D-07  2.56978D-09
                                           B  3.81343D+08  4.12333D-07  2.57778D-09
 f1  7  1/2 +  f2 68  3/2 -    52658665.49 C  5.35328D+08  5.78853D-07  3.61888D-09
                                           B  5.37026D+08  5.80688D-07  3.63035D-09
 f1  7  1/2 +  f2 69  3/2 -    52653431.59 C  3.26476D+09  3.53090D-06  2.20767D-08
                                           B  3.27820D+09  3.54544D-06  2.21676D-08
 f1  7  1/2 +  f2 70  3/2 -    52652563.62 C  1.26148D+10  1.36436D-05  8.53068D-08
                                           B  1.26761D+10  1.37099D-05  8.57217D-08
 f1  7  1/2 +  f2 71  3/2 -    52645452.92 C  5.60958D+11  6.06871D-04  3.79500D-06
                                           B  5.62550D+11  6.08593D-04  3.80576D-06
 f1  7  1/2 +  f2 72  3/2 -    52644774.16 C  2.82034D+11  3.05125D-04  1.90809D-06
                                           B  2.82730D+11  3.05879D-04  1.91280D-06
 f1  7  1/2 +  f2 73  3/2 -    52640870.72 C  1.02473D+11  1.10879D-04  6.93431D-07
                                           B  1.02729D+11  1.11157D-04  6.95166D-07
 f1  7  1/2 +  f2 74  3/2 -    52623225.39 C  4.33772D+08  4.69671D-07  2.93827D-09
                                           B  4.34099D+08  4.70025D-07  2.94049D-09
 f1  7  1/2 +  f2 75  3/2 -    52619616.89 C  1.22305D+09  1.32445D-06  8.28637D-09
                                           B  1.22689D+09  1.32862D-06  8.31241D-09
 f1  7  1/2 +  f2 76  3/2 -    52615137.63 C  9.44629D+08  1.02312D-06  6.40166D-09
                                           B  9.47406D+08  1.02613D-06  6.42048D-09
 f1  7  1/2 +  f2 77  3/2 -    52562661.90 C  2.86429D+08  3.10849D-07  1.94692D-09
                                           B  2.87639D+08  3.12162D-07  1.95514D-09
 f1  8  1/2 +  f2  1  3/2 -    52891992.53 C  6.42875D+05  6.89025D-10  4.28865D-12
                                           B  6.51851D+05  6.98645D-10  4.34853D-12
 f1  8  1/2 +  f2  2  3/2 -    52886453.42 C  1.01003D+04  1.08276D-11  6.74004D-14
                                           B  1.02215D+04  1.09576D-11  6.82098D-14
 f1  8  1/2 +  f2  3  3/2 -    52874338.31 C  3.88072D+06  4.16208D-09  2.59144D-11
                                           B  3.91955D+06  4.20373D-09  2.61737D-11
 f1  8  1/2 +  f2  4  3/2 -    52870923.51 C  3.43781D+06  3.68753D-09  2.29612D-11
                                           B  3.47558D+06  3.72805D-09  2.32135D-11
 f1  8  1/2 +  f2  5  3/2 -    52870703.60 C  4.91308D+05  5.27000D-10  3.28149D-12
                                           B  4.97141D+05  5.33258D-10  3.32045D-12
 f1  8  1/2 +  f2  6  3/2 -    52854564.05 C  1.95926D+07  2.10289D-08  1.30981D-10
                                           B  1.98081D+07  2.12601D-08  1.32422D-10
 f1  8  1/2 +  f2  7  3/2 -    52849685.56 C  2.52941D+09  2.71533D-06  1.69144D-08
                                           B  2.55397D+09  2.74169D-06  1.70786D-08
 f1  8  1/2 +  f2  8  3/2 -    52847615.72 C  7.52960D+07  8.08368D-08  5.03569D-10
                                           B  7.56168D+07  8.11812D-08  5.05715D-10
 f1  8  1/2 +  f2  9  3/2 -    52847285.39 C  3.50649D+07  3.76456D-08  2.34513D-10
                                           B  3.53881D+07  3.79927D-08  2.36675D-10
 f1  8  1/2 +  f2 10  3/2 -    52841464.43 C  6.47241D+06  6.95031D-09  4.33017D-11
                                           B  6.51127D+06  6.99203D-09  4.35616D-11
 f1  8  1/2 +  f2 11  3/2 -    52838285.91 C  1.92061D+09  2.06266D-06  1.28516D-08
                                           B  1.93818D+09  2.08154D-06  1.29692D-08
 f1  8  1/2 +  f2 12  3/2 -    52837189.39 C  8.79658D+09  9.44761D-06  5.88651D-08
                                           B  8.88405D+09  9.54156D-06  5.94505D-08
 f1  8  1/2 +  f2 13  3/2 -    52835726.98 C  2.11249D+09  2.26896D-06  1.41376D-08
                                           B  2.13220D+09  2.29013D-06  1.42695D-08
 f1  8  1/2 +  f2 14  3/2 -    52835606.89 C  1.98668D+09  2.13385D-06  1.32957D-08
                                           B  2.00369D+09  2.15212D-06  1.34096D-08
 f1  8  1/2 +  f2 15  3/2 -    52834082.45 C  4.67831D+08  5.02515D-07  3.13120D-09
                                           B  4.69729D+08  5.04553D-07  3.14390D-09
 f1  8  1/2 +  f2 16  3/2 -    52832765.21 C  4.94319D+09  5.30992D-06  3.30872D-08
                                           B  4.98306D+09  5.35275D-06  3.33541D-08
 f1  8  1/2 +  f2 17  3/2 -    52830588.46 C  1.11967D+08  1.20284D-07  7.49544D-10
                                           B  1.12977D+08  1.21369D-07  7.56306D-10
 f1  8  1/2 +  f2 18  3/2 -    52829530.89 C  2.77549D+08  2.98176D-07  1.85811D-09
                                           B  2.79960D+08  3.00767D-07  1.87426D-09
 f1  8  1/2 +  f2 19  3/2 -    52828901.43 C  2.14251D+10  2.30180D-05  1.43441D-07
                                           B  2.16304D+10  2.32386D-05  1.44815D-07
 f1  8  1/2 +  f2 20  3/2 -    52827657.53 C  8.68596D+10  9.33217D-05  5.81563D-07
                                           B  8.76920D+10  9.42160D-05  5.87136D-07
 f1  8  1/2 +  f2 21  3/2 -    52825061.95 C  6.50633D+10  6.99107D-05  4.35692D-07
                                           B  6.56801D+10  7.05734D-05  4.39822D-07
 f1  8  1/2 +  f2 22  3/2 -    52821732.68 C  6.57712D+11  7.06803D-04  4.40515D-06
                                           B  6.63891D+11  7.13443D-04  4.44654D-06
 f1  8  1/2 +  f2 23  3/2 -    52812827.25 C  3.58999D+10  3.85924D-05  2.40568D-07
                                           B  3.62247D+10  3.89416D-05  2.42745D-07
 f1  8  1/2 +  f2 24  3/2 -    52810928.35 C  2.29009D+12  2.46202D-03  1.53477D-05
                                           B  2.31062D+12  2.48410D-03  1.54854D-05
 f1  8  1/2 +  f2 25  3/2 -    52810449.43 C  3.86847D+10  4.15898D-05  2.59264D-07
                                           B  3.90290D+10  4.19600D-05  2.61572D-07
 f1  8  1/2 +  f2 26  3/2 -    52810126.98 C  2.34603D+10  2.52224D-05  1.57234D-07
                                           B  2.36696D+10  2.54474D-05  1.58636D-07
 f1  8  1/2 +  f2 27  3/2 -    52808749.56 C  2.90714D+11  3.12566D-04  1.94855D-06
                                           B  2.93301D+11  3.15347D-04  1.96589D-06
 f1  8  1/2 +  f2 28  3/2 -    52804470.29 C  5.62255D+09  6.04616D-06  3.76951D-08
                                           B  5.67122D+09  6.09849D-06  3.80213D-08
 f1  8  1/2 +  f2 29  3/2 -    52802939.63 C  1.21853D+11  1.31041D-04  8.17003D-07
                                           B  1.22913D+11  1.32182D-04  8.24116D-07
 f1  8  1/2 +  f2 30  3/2 -    52800389.85 C  2.29877D+10  2.47235D-05  1.54152D-07
                                           B  2.31855D+10  2.49362D-05  1.55478D-07
 f1  8  1/2 +  f2 31  3/2 -    52797458.70 C  1.77557D+07  1.90985D-08  1.19086D-10
                                           B  1.79135D+07  1.92683D-08  1.20145D-10
 f1  8  1/2 +  f2 32  3/2 -    52796803.39 C  7.72067D+08  8.30477D-07  5.17840D-09
                                           B  7.78544D+08  8.37443D-07  5.22184D-09
 f1  8  1/2 +  f2 33  3/2 -    52793403.36 C  2.31111D+10  2.48627D-05  1.55040D-07
                                           B  2.33033D+10  2.50695D-05  1.56330D-07
 f1  8  1/2 +  f2 34  3/2 -    52790250.46 C  7.17596D+08  7.72076D-07  4.81484D-09
                                           B  7.23465D+08  7.78391D-07  4.85422D-09
 f1  8  1/2 +  f2 35  3/2 -    52781969.82 C  8.02582D+12  8.63786D-03  5.38761D-05
                                           B  8.08977D+12  8.70668D-03  5.43053D-05
 f1  8  1/2 +  f2 36  3/2 -    52780321.86 C  8.04220D+12  8.65603D-03  5.39911D-05
                                           B  8.10586D+12  8.72454D-03  5.44184D-05
 f1  8  1/2 +  f2 37  3/2 -    52777864.18 C  6.85580D+10  7.37976D-05  4.60327D-07
                                           B  6.91363D+10  7.44201D-05  4.64210D-07
 f1  8  1/2 +  f2 38  3/2 -    52772040.86 C  2.76231D+10  2.97408D-05  1.85534D-07
                                           B  2.78376D+10  2.99717D-05  1.86975D-07
 f1  8  1/2 +  f2 39  3/2 -    52770232.41 C  5.66717D+08  6.10205D-07  3.80682D-09
                                           B  5.71133D+08  6.14961D-07  3.83649D-09
 f1  8  1/2 +  f2 40  3/2 -    52756986.04 C  1.23242D+11  1.32766D-04  8.28482D-07
                                           B  1.24093D+11  1.33683D-04  8.34204D-07
 f1  8  1/2 +  f2 41  3/2 -    52755722.42 C  1.20527D+12  1.29848D-03  8.10289D-06
                                           B  1.21354D+12  1.30738D-03  8.15845D-06
 f1  8  1/2 +  f2 42  3/2 -    52751888.02 C  1.59674D+10  1.72047D-05  1.07370D-07
                                           B  1.60745D+10  1.73201D-05  1.08091D-07
 f1  8  1/2 +  f2 43  3/2 -    52749379.46 C  3.21827D+10  3.46798D-05  2.16438D-07
                                           B  3.23968D+10  3.49104D-05  2.17878D-07
 f1  8  1/2 +  f2 44  3/2 -    52746897.25 C  9.36157D+09  1.00889D-05  6.29682D-08
                                           B  9.42201D+09  1.01540D-05  6.33747D-08
 f1  8  1/2 +  f2 45  3/2 -    52743831.31 C  1.88958D+10  2.03662D-05  1.27120D-07
                                           B  1.90211D+10  2.05012D-05  1.27963D-07
 f1  8  1/2 +  f2 46  3/2 -    52740248.01 C  9.62770D+10  1.03783D-04  6.47827D-07
                                           B  9.68244D+10  1.04373D-04  6.51511D-07
 f1  8  1/2 +  f2 47  3/2 -    52735638.08 C  1.23110D+12  1.32731D-03  8.28599D-06
                                           B  1.23881D+12  1.33562D-03  8.33787D-06
 f1  8  1/2 +  f2 48  3/2 -    52731600.22 C  3.66437D+09  3.95135D-06  2.46689D-08
                                           B  3.68869D+09  3.97757D-06  2.48326D-08
 f1  8  1/2 +  f2 49  3/2 -    52731040.18 C  4.75069D+07  5.12285D-08  3.19831D-10
                                           B  4.84871D+07  5.22856D-08  3.26431D-10
 f1  8  1/2 +  f2 50  3/2 -    52728772.97 C  9.64937D+10  1.04062D-04  6.49709D-07
                                           B  9.70588D+10  1.04671D-04  6.53515D-07
 f1  8  1/2 +  f2 51  3/2 -    52727492.95 C  6.89037D+10  7.43115D-05  4.63975D-07
                                           B  6.93080D+10  7.47476D-05  4.66697D-07
 f1  8  1/2 +  f2 52  3/2 -    52723273.85 C  3.83774D+09  4.13960D-06  2.58483D-08
                                           B  3.85898D+09  4.16251D-06  2.59914D-08
 f1  8  1/2 +  f2 53  3/2 -    52722191.59 C  2.24211D+10  2.41856D-05  1.51022D-07
                                           B  2.25534D+10  2.43284D-05  1.51913D-07
 f1  8  1/2 +  f2 54  3/2 -    52721262.75 C  6.93986D+10  7.48629D-05  4.67473D-07
                                           B  6.97778D+10  7.52720D-05  4.70027D-07
 f1  8  1/2 +  f2 55  3/2 -    52717994.38 C  1.89284D+12  2.04214D-03  1.27527D-05
                                           B  1.90304D+12  2.05314D-03  1.28214D-05
 f1  8  1/2 +  f2 56  3/2 -    52714002.68 C  1.11348D+11  1.20148D-04  7.50356D-07
                                           B  1.11927D+11  1.20773D-04  7.54259D-07
 f1  8  1/2 +  f2 57  3/2 -    52706863.18 C  1.00398D+11  1.08363D-04  6.76845D-07
                                           B  1.00898D+11  1.08902D-04  6.80213D-07
 f1  8  1/2 +  f2 58  3/2 -    52703944.19 C  1.46765D+11  1.58425D-04  9.89592D-07
                                           B  1.47483D+11  1.59200D-04  9.94433D-07
 f1  8  1/2 +  f2 59  3/2 -    52701979.53 C  1.55951D+11  1.68353D-04  1.05165D-06
                                           B  1.56711D+11  1.69174D-04  1.05678D-06
 f1  8  1/2 +  f2 60  3/2 -    52697992.77 C  4.65442D+10  5.02534D-05  3.13940D-07
                                           B  4.67600D+10  5.04863D-05  3.15395D-07
 f1  8  1/2 +  f2 61  3/2 -    52684008.04 C  6.64278D+10  7.17596D-05  4.48411D-07
                                           B  6.67096D+10  7.20640D-05  4.50313D-07
 f1  8  1/2 +  f2 62  3/2 -    52680958.22 C  3.55423D+08  3.83996D-07  2.39965D-09
                                           B  3.56820D+08  3.85504D-07  2.40908D-09
 f1  8  1/2 +  f2 63  3/2 -    52679938.85 C  1.30627D+10  1.41133D-05  8.81982D-08
                                           B  1.31147D+10  1.41695D-05  8.85493D-08
 f1  8  1/2 +  f2 64  3/2 -    52679744.23 C  2.68040D+08  2.89601D-07  1.80981D-09
                                           B  2.68952D+08  2.90586D-07  1.81596D-09
 f1  8  1/2 +  f2 65  3/2 -    52678401.58 C  3.10038D+06  3.34995D-09  2.09354D-11
                                           B  3.11922D+06  3.37030D-09  2.10626D-11
 f1  8  1/2 +  f2 66  3/2 -    52670925.36 C  1.38594D+10  1.49793D-05  9.36260D-08
                                           B  1.39111D+10  1.50352D-05  9.39751D-08
 f1  8  1/2 +  f2 67  3/2 -    52663748.70 C  7.44636D+12  8.05023D-03  5.03236D-05
                                           B  7.47217D+12  8.07814D-03  5.04981D-05
 f1  8  1/2 +  f2 68  3/2 -    52662798.60 C  1.53794D+11  1.66272D-04  1.03942D-06
                                           B  1.54325D+11  1.66846D-04  1.04301D-06
 f1  8  1/2 +  f2 69  3/2 -    52657564.70 C  8.61782D+11  9.31888D-04  5.82611D-06
                                           B  8.64574D+11  9.34907D-04  5.84498D-06
 f1  8  1/2 +  f2 70  3/2 -    52656696.73 C  1.54984D+09  1.67597D-06  1.04782D-08
                                           B  1.55476D+09  1.68130D-06  1.05116D-08
 f1  8  1/2 +  f2 71  3/2 -    52649586.03 C  8.58210D+06  9.28307D-09  5.80460D-11
                                           B  8.66502D+06  9.37276D-09  5.86068D-11
 f1  8  1/2 +  f2 72  3/2 -    52648907.27 C  2.36939D+09  2.56298D-06  1.60262D-08
                                           B  2.38183D+09  2.57644D-06  1.61104D-08
 f1  8  1/2 +  f2 73  3/2 -    52645003.83 C  7.06240D+07  7.64057D-08  4.77798D-10
                                           B  7.06607D+07  7.64454D-08  4.78046D-10
 f1  8  1/2 +  f2 74  3/2 -    52627358.50 C  1.25605D+12  1.35979D-03  8.50620D-06
                                           B  1.25865D+12  1.36260D-03  8.52381D-06
 f1  8  1/2 +  f2 75  3/2 -    52623750.00 C  1.94171D+11  2.10237D-04  1.31523D-06
                                           B  1.94506D+11  2.10599D-04  1.31750D-06
 f1  8  1/2 +  f2 76  3/2 -    52619270.74 C  8.84829D+10  9.58203D-05  5.99499D-07
                                           B  8.86366D+10  9.59867D-05  6.00540D-07
 f1  8  1/2 +  f2 77  3/2 -    52566795.01 C  2.22140D+12  2.41041D-03  1.50958D-05
                                           B  2.22091D+12  2.40988D-03  1.50924D-05
 f1  9  1/2 +  f2  1  3/2 -    52922059.84 C  2.20669D+07  2.36241D-08  1.46958D-10
                                           B  2.23591D+07  2.39369D-08  1.48904D-10
 f1  9  1/2 +  f2  2  3/2 -    52916520.73 C  1.29072D+06  1.38210D-09  8.59850D-12
                                           B  1.30761D+06  1.40017D-09  8.71096D-12
 f1  9  1/2 +  f2  3  3/2 -    52904405.62 C  2.45602D+07  2.63109D-08  1.63727D-10
                                           B  2.48787D+07  2.66521D-08  1.65850D-10
 f1  9  1/2 +  f2  4  3/2 -    52900990.82 C  7.24131D+06  7.75849D-09  4.82824D-11
                                           B  7.33092D+06  7.85450D-09  4.88799D-11
 f1  9  1/2 +  f2  5  3/2 -    52900770.91 C  4.49298D+08  4.81392D-07  2.99580D-09
                                           B  4.54933D+08  4.87429D-07  3.03337D-09
 f1  9  1/2 +  f2  6  3/2 -    52884631.36 C  1.73514D+09  1.86022D-06  1.15800D-08
                                           B  1.75572D+09  1.88228D-06  1.17174D-08
 f1  9  1/2 +  f2  7  3/2 -    52879752.87 C  1.92705D+11  2.06634D-04  1.28643D-06
                                           B  1.94953D+11  2.09044D-04  1.30144D-06
 f1  9  1/2 +  f2  8  3/2 -    52877683.03 C  3.38122D+11  3.62591D-04  2.25746D-06
                                           B  3.42039D+11  3.66791D-04  2.28361D-06
 f1  9  1/2 +  f2  9  3/2 -    52877352.70 C  5.88220D+09  6.30795D-06  3.92730D-08
                                           B  5.95028D+09  6.38095D-06  3.97275D-08
 f1  9  1/2 +  f2 10  3/2 -    52871531.74 C  3.41429D+09  3.66221D-06  2.28033D-08
                                           B  3.45283D+09  3.70356D-06  2.30607D-08
 f1  9  1/2 +  f2 11  3/2 -    52868353.22 C  5.54498D+09  5.94834D-06  3.70404D-08
                                           B  5.60718D+09  6.01507D-06  3.74559D-08
 f1  9  1/2 +  f2 12  3/2 -    52867256.70 C  5.99432D+10  6.43064D-05  4.00445D-07
                                           B  6.06202D+10  6.50326D-05  4.04968D-07
 f1  9  1/2 +  f2 13  3/2 -    52865794.29 C  1.21944D+10  1.30827D-05  8.14703D-08
                                           B  1.23312D+10  1.32295D-05  8.23844D-08
 f1  9  1/2 +  f2 14  3/2 -    52865674.20 C  2.72680D+09  2.92546D-06  1.82178D-08
                                           B  2.75726D+09  2.95813D-06  1.84212D-08
 f1  9  1/2 +  f2 15  3/2 -    52864149.76 C  1.21750D+09  1.30627D-06  8.13480D-09
                                           B  1.23093D+09  1.32068D-06  8.22456D-09
 f1  9  1/2 +  f2 16  3/2 -    52862832.52 C  9.56212D+09  1.02599D-05  6.38949D-08
                                           B  9.66716D+09  1.03726D-05  6.45968D-08
 f1  9  1/2 +  f2 17  3/2 -    52860655.77 C  3.72490D+09  3.99703D-06  2.48932D-08
                                           B  3.76587D+09  4.04099D-06  2.51670D-08
 f1  9  1/2 +  f2 18  3/2 -    52859598.20 C  4.21840D+10  4.52676D-05  2.81929D-07
                                           B  4.26453D+10  4.57627D-05  2.85012D-07
 f1  9  1/2 +  f2 19  3/2 -    52858968.74 C  3.38111D+10  3.62835D-05  2.25978D-07
                                           B  3.41812D+10  3.66807D-05  2.28452D-07
 f1  9  1/2 +  f2 20  3/2 -    52857724.84 C  7.75557D+10  8.32309D-05  5.18384D-07
                                           B  7.84038D+10  8.41410D-05  5.24053D-07
 f1  9  1/2 +  f2 21  3/2 -    52855129.26 C  2.85452D+11  3.06370D-04  1.90825D-06
                                           B  2.88536D+11  3.09680D-04  1.92887D-06
 f1  9  1/2 +  f2 22  3/2 -    52851800.00 C  4.36803D+10  4.68872D-05  2.92059D-07
                                           B  4.41420D+10  4.73828D-05  2.95145D-07
 f1  9  1/2 +  f2 23  3/2 -    52842894.56 C  2.28987D+10  2.45881D-05  1.53184D-07
                                           B  2.31354D+10  2.48423D-05  1.54768D-07
 f1  9  1/2 +  f2 24  3/2 -    52840995.66 C  2.20371D+09  2.36647D-06  1.47436D-08
                                           B  2.22600D+09  2.39040D-06  1.48928D-08
 f1  9  1/2 +  f2 25  3/2 -    52840516.75 C  7.11897D+10  7.64488D-05  4.76299D-07
                                           B  7.19200D+10  7.72331D-05  4.81185D-07
 f1  9  1/2 +  f2 26  3/2 -    52840194.29 C  2.84414D+09  3.05429D-06  1.90292D-08
                                           B  2.87340D+09  3.08571D-06  1.92250D-08
 f1  9  1/2 +  f2 27  3/2 -    52838816.87 C  5.76343D+10  6.18960D-05  3.85643D-07
                                           B  5.82276D+10  6.25331D-05  3.89612D-07
 f1  9  1/2 +  f2 28  3/2 -    52834537.60 C  1.57539D+12  1.69215D-03  1.05438D-05
                                           B  1.59117D+12  1.70910D-03  1.06494D-05
 f1  9  1/2 +  f2 29  3/2 -    52833006.94 C  1.33394D+10  1.43289D-05  8.92859D-08
                                           B  1.34737D+10  1.44732D-05  9.01849D-08
 f1  9  1/2 +  f2 30  3/2 -    52830457.16 C  1.62714D+09  1.74802D-06  1.08927D-08
                                           B  1.64255D+09  1.76457D-06  1.09959D-08
 f1  9  1/2 +  f2 31  3/2 -    52827526.01 C  8.80769D+09  9.46301D-06  5.89718D-08
                                           B  8.89360D+09  9.55531D-06  5.95470D-08
 f1  9  1/2 +  f2 32  3/2 -    52826870.71 C  2.26563D+10  2.43426D-05  1.51701D-07
                                           B  2.28769D+10  2.45796D-05  1.53178D-07
 f1  9  1/2 +  f2 33  3/2 -    52823470.68 C  3.51869D+09  3.78107D-06  2.35648D-08
                                           B  3.55242D+09  3.81731D-06  2.37907D-08
 f1  9  1/2 +  f2 34  3/2 -    52820317.77 C  7.72440D+08  8.30138D-07  5.17398D-09
                                           B  7.79719D+08  8.37961D-07  5.22274D-09
 f1  9  1/2 +  f2 35  3/2 -    52812037.13 C  2.86329D+10  3.07814D-05  1.91880D-07
                                           B  2.88951D+10  3.10632D-05  1.93637D-07
 f1  9  1/2 +  f2 36  3/2 -    52810389.17 C  1.13043D+08  1.21533D-07  7.57617D-10
                                           B  1.14716D+08  1.23331D-07  7.68829D-10
 f1  9  1/2 +  f2 37  3/2 -    52807931.49 C  6.88987D+12  7.40800D-03  4.61825D-05
                                           B  6.95132D+12  7.47406D-03  4.65943D-05
 f1  9  1/2 +  f2 38  3/2 -    52802108.17 C  4.05990D+11  4.36617D-04  2.72223D-06
                                           B  4.09580D+11  4.40478D-04  2.74630D-06
 f1  9  1/2 +  f2 39  3/2 -    52800299.72 C  4.05342D+10  4.35950D-05  2.71816D-07
                                           B  4.08886D+10  4.39762D-05  2.74193D-07
 f1  9  1/2 +  f2 40  3/2 -    52787053.35 C  8.53162D+09  9.18046D-06  5.72549D-08
                                           B  8.59929D+09  9.25328D-06  5.77090D-08
 f1  9  1/2 +  f2 41  3/2 -    52785789.73 C  4.91765D+10  5.29189D-05  3.30042D-07
                                           B  4.95607D+10  5.33324D-05  3.32621D-07
 f1  9  1/2 +  f2 42  3/2 -    52781955.33 C  2.44324D+10  2.62955D-05  1.64011D-07
                                           B  2.46267D+10  2.65047D-05  1.65315D-07
 f1  9  1/2 +  f2 43  3/2 -    52779446.77 C  2.62740D+11  2.82803D-04  1.76398D-06
                                           B  2.64785D+11  2.85005D-04  1.77772D-06
 f1  9  1/2 +  f2 44  3/2 -    52776964.57 C  2.54731D+10  2.74208D-05  1.71046D-07
                                           B  2.56656D+10  2.76281D-05  1.72338D-07
 f1  9  1/2 +  f2 45  3/2 -    52773898.62 C  8.82743D+12  9.50350D-03  5.92843D-05
                                           B  8.89550D+12  9.57679D-03  5.97415D-05
 f1  9  1/2 +  f2 46  3/2 -    52770315.32 C  2.89191D+12  3.11382D-03  1.94258D-05
                                           B  2.91351D+12  3.13707D-03  1.95709D-05
 f1  9  1/2 +  f2 47  3/2 -    52765705.39 C  1.42755D+11  1.53736D-04  9.59179D-07
                                           B  1.43765D+11  1.54824D-04  9.65968D-07
 f1  9  1/2 +  f2 48  3/2 -    52761667.53 C  2.64217D+11  2.84584D-04  1.77569D-06
                                           B  2.66105D+11  2.86618D-04  1.78838D-06
 f1  9  1/2 +  f2 49  3/2 -    52761107.49 C  1.34875D+12  1.45276D-03  9.06471D-06
                                           B  1.35836D+12  1.46311D-03  9.12930D-06
 f1  9  1/2 +  f2 50  3/2 -    52758840.28 C  1.72737D+11  1.86073D-04  1.16108D-06
                                           B  1.73963D+11  1.87394D-04  1.16933D-06
 f1  9  1/2 +  f2 51  3/2 -    52757560.26 C  2.67911D+11  2.88608D-04  1.80094D-06
                                           B  2.69780D+11  2.90622D-04  1.81351D-06
 f1  9  1/2 +  f2 52  3/2 -    52753341.16 C  7.02589D+09  7.56988D-06  4.72405D-08
                                           B  7.07483D+09  7.62261D-06  4.75696D-08
 f1  9  1/2 +  f2 53  3/2 -    52752258.90 C  5.42552D+12  5.84584D-03  3.64822D-05
                                           B  5.46227D+12  5.88544D-03  3.67294D-05
 f1  9  1/2 +  f2 54  3/2 -    52751330.06 C  4.28677D+11  4.61903D-04  2.88266D-06
                                           B  4.31500D+11  4.64945D-04  2.90164D-06
 f1  9  1/2 +  f2 55  3/2 -    52748061.69 C  2.25438D+11  2.42942D-04  1.51625D-06
                                           B  2.26937D+11  2.44557D-04  1.52633D-06
 f1  9  1/2 +  f2 56  3/2 -    52744069.99 C  1.57374D+12  1.69619D-03  1.05871D-05
                                           B  1.58379D+12  1.70701D-03  1.06546D-05
 f1  9  1/2 +  f2 57  3/2 -    52736930.49 C  1.46880D+10  1.58351D-05  9.88510D-08
                                           B  1.47843D+10  1.59389D-05  9.94993D-08
 f1  9  1/2 +  f2 58  3/2 -    52734011.50 C  2.98496D+11  3.21843D-04  2.00923D-06
                                           B  3.00352D+11  3.23844D-04  2.02172D-06
 f1  9  1/2 +  f2 59  3/2 -    52732046.84 C  5.17690D+11  5.58223D-04  3.48505D-06
                                           B  5.20862D+11  5.61644D-04  3.50640D-06
 f1  9  1/2 +  f2 60  3/2 -    52728060.08 C  3.27753D+10  3.53468D-05  2.20691D-07
                                           B  3.29561D+10  3.55418D-05  2.21908D-07
 f1  9  1/2 +  f2 61  3/2 -    52714075.35 C  9.61085D+11  1.03704D-03  6.47658D-06
                                           B  9.66302D+11  1.04267D-03  6.51173D-06
 f1  9  1/2 +  f2 62  3/2 -    52711025.53 C  9.25483D+09  9.98742D-06  6.23774D-08
                                           B  9.29885D+09  1.00349D-05  6.26741D-08
 f1  9  1/2 +  f2 63  3/2 -    52710006.16 C  1.24307D+09  1.34152D-06  8.37879D-09
                                           B  1.25014D+09  1.34915D-06  8.42643D-09
 f1  9  1/2 +  f2 64  3/2 -    52709811.54 C  6.24516D+09  6.73982D-06  4.20952D-08
                                           B  6.28207D+09  6.77965D-06  4.23440D-08
 f1  9  1/2 +  f2 65  3/2 -    52708468.89 C  1.40082D+10  1.51185D-05  9.44289D-08
                                           B  1.40801D+10  1.51961D-05  9.49133D-08
 f1  9  1/2 +  f2 66  3/2 -    52700992.67 C  1.44655D+09  1.56165D-06  9.75530D-09
                                           B  1.45848D+09  1.57453D-06  9.83577D-09
 f1  9  1/2 +  f2 67  3/2 -    52693816.01 C  2.04349D+08  2.20669D-07  1.37866D-09
                                           B  2.06683D+08  2.23189D-07  1.39440D-09
 f1  9  1/2 +  f2 68  3/2 -    52692865.91 C  1.76482D+12  1.90583D-03  1.19071D-05
                                           B  1.77270D+12  1.91434D-03  1.19603D-05
 f1  9  1/2 +  f2 69  3/2 -    52687632.01 C  1.96135D+09  2.11849D-06  1.32371D-08
                                           B  1.97138D+09  2.12932D-06  1.33048D-08
 f1  9  1/2 +  f2 70  3/2 -    52686764.04 C  4.15563D+08  4.48871D-07  2.80476D-09
                                           B  4.19367D+08  4.52980D-07  2.83044D-09
 f1  9  1/2 +  f2 71  3/2 -    52679653.34 C  9.58580D+10  1.03569D-04  6.47236D-07
                                           B  9.62526D+10  1.03995D-04  6.49901D-07
 f1  9  1/2 +  f2 72  3/2 -    52678974.59 C  4.62539D+10  4.99760D-05  3.12320D-07
                                           B  4.64387D+10  5.01757D-05  3.13568D-07
 f1  9  1/2 +  f2 73  3/2 -    52675071.14 C  1.69038D+12  1.82668D-03  1.14165D-05
                                           B  1.69707D+12  1.83390D-03  1.14617D-05
 f1  9  1/2 +  f2 74  3/2 -    52657425.81 C  3.22302D+08  3.48524D-07  2.17895D-09
                                           B  3.27117D+08  3.53730D-07  2.21150D-09
 f1  9  1/2 +  f2 75  3/2 -    52653817.31 C  2.31449D+09  2.50312D-06  1.56505D-08
                                           B  2.32385D+09  2.51326D-06  1.57138D-08
 f1  9  1/2 +  f2 76  3/2 -    52649338.05 C  1.01707D+09  1.10015D-06  6.87916D-09
                                           B  1.02224D+09  1.10574D-06  6.91411D-09
 f1  9  1/2 +  f2 77  3/2 -    52596862.32 C  6.36777D+08  6.90169D-07  4.31987D-09
                                           B  6.33159D+08  6.86248D-07  4.29533D-09
 f1 10  1/2 +  f2  1  3/2 -    52932623.11 C  2.34781D+05  2.51248D-10  1.56263D-12
                                           B  2.38059D+05  2.54756D-10  1.58445D-12
 f1 10  1/2 +  f2  2  3/2 -    52927084.01 C  6.65241D+08  7.12050D-07  4.42903D-09
                                           B  6.74287D+08  7.21734D-07  4.48926D-09
 f1 10  1/2 +  f2  3  3/2 -    52914968.89 C  3.73579D+07  4.00049D-08  2.48892D-10
                                           B  3.78441D+07  4.05255D-08  2.52131D-10
 f1 10  1/2 +  f2  4  3/2 -    52911554.09 C  8.48500D+06  9.08738D-09  5.65410D-11
                                           B  8.59401D+06  9.20413D-09  5.72675D-11
 f1 10  1/2 +  f2  5  3/2 -    52911334.18 C  3.12531D+08  3.34721D-07  2.08262D-09
                                           B  3.16550D+08  3.39025D-07  2.10940D-09
 f1 10  1/2 +  f2  6  3/2 -    52895194.63 C  1.75494D+10  1.88069D-05  1.17051D-07
                                           B  1.77669D+10  1.90400D-05  1.18502D-07
 f1 10  1/2 +  f2  7  3/2 -    52890316.14 C  3.80756D+09  4.08114D-06  2.54028D-08
                                           B  3.85337D+09  4.13025D-06  2.57085D-08
 f1 10  1/2 +  f2  8  3/2 -    52888246.31 C  3.28295D+09  3.51912D-06  2.19054D-08
                                           B  3.32210D+09  3.56108D-06  2.21665D-08
 f1 10  1/2 +  f2  9  3/2 -    52887915.97 C  3.99831D+08  4.28599D-07  2.66791D-09
                                           B  4.04706D+08  4.33825D-07  2.70044D-09
 f1 10  1/2 +  f2 10  3/2 -    52882095.02 C  4.02820D+08  4.31898D-07  2.68874D-09
                                           B  4.07514D+08  4.36931D-07  2.72007D-09
 f1 10  1/2 +  f2 11  3/2 -    52878916.49 C  5.94892D+08  6.37912D-07  3.97149D-09
                                           B  6.01783D+08  6.45301D-07  4.01749D-09
 f1 10  1/2 +  f2 12  3/2 -    52877819.98 C  2.88032D+10  3.08874D-05  1.92302D-07
                                           B  2.91379D+10  3.12463D-05  1.94537D-07
 f1 10  1/2 +  f2 13  3/2 -    52876357.56 C  4.88319D+09  5.23682D-06  3.26048D-08
                                           B  4.94022D+09  5.29798D-06  3.29856D-08
 f1 10  1/2 +  f2 14  3/2 -    52876237.47 C  9.33393D+09  1.00099D-05  6.23227D-08
                                           B  9.44125D+09  1.01250D-05  6.30393D-08
 f1 10  1/2 +  f2 15  3/2 -    52874713.03 C  1.42875D+10  1.53232D-05  9.54061D-08
                                           B  1.44504D+10  1.54979D-05  9.64938D-08
 f1 10  1/2 +  f2 16  3/2 -    52873395.80 C  6.63323D+09  7.11441D-06  4.42973D-08
                                           B  6.70832D+09  7.19494D-06  4.47987D-08
 f1 10  1/2 +  f2 17  3/2 -    52871219.04 C  6.79379D+08  7.28721D-07  4.53751D-09
                                           B  6.87234D+08  7.37147D-07  4.58998D-09
 f1 10  1/2 +  f2 18  3/2 -    52870161.47 C  1.01508D+10  1.08885D-05  6.78006D-08
                                           B  1.02662D+10  1.10122D-05  6.85709D-08
 f1 10  1/2 +  f2 19  3/2 -    52869532.01 C  2.47503D+09  2.65495D-06  1.65321D-08
                                           B  2.50271D+09  2.68465D-06  1.67169D-08
 f1 10  1/2 +  f2 20  3/2 -    52868288.11 C  2.02549D+10  2.17284D-05  1.35303D-07
                                           B  2.04868D+10  2.19772D-05  1.36852D-07
 f1 10  1/2 +  f2 21  3/2 -    52865692.53 C  8.74323D+09  9.38020D-06  5.84135D-08
                                           B  8.84046D+09  9.48451D-06  5.90631D-08
 f1 10  1/2 +  f2 22  3/2 -    52862363.27 C  1.04684D+10  1.12325D-05  6.99528D-08
                                           B  1.05831D+10  1.13556D-05  7.07193D-08
 f1 10  1/2 +  f2 23  3/2 -    52853457.83 C  1.76054D+11  1.88967D-04  1.17703D-06
                                           B  1.77957D+11  1.91010D-04  1.18976D-06
 f1 10  1/2 +  f2 24  3/2 -    52851558.93 C  6.12367D+10  6.57331D-05  4.09451D-07
                                           B  6.18969D+10  6.64417D-05  4.13865D-07
 f1 10  1/2 +  f2 25  3/2 -    52851080.02 C  3.27106D+10  3.51131D-05  2.18721D-07
                                           B  3.30644D+10  3.54929D-05  2.21087D-07
 f1 10  1/2 +  f2 26  3/2 -    52850757.56 C  1.78047D+10  1.91126D-05  1.19054D-07
                                           B  1.79957D+10  1.93177D-05  1.20332D-07
 f1 10  1/2 +  f2 27  3/2 -    52849380.14 C  9.63434D+08  1.03426D-06  6.44267D-09
                                           B  9.75895D+08  1.04764D-06  6.52599D-09
 f1 10  1/2 +  f2 28  3/2 -    52845100.87 C  7.32158D+11  7.86110D-04  4.89727D-06
                                           B  7.39734D+11  7.94244D-04  4.94795D-06
 f1 10  1/2 +  f2 29  3/2 -    52843570.21 C  2.05117D+10  2.20244D-05  1.37211D-07
                                           B  2.07251D+10  2.22536D-05  1.38638D-07
 f1 10  1/2 +  f2 30  3/2 -    52841020.43 C  2.89347D+09  3.10717D-06  1.93584D-08
                                           B  2.92325D+09  3.13914D-06  1.95576D-08
 f1 10  1/2 +  f2 31  3/2 -    52838089.28 C  2.16601D+12  2.32624D-03  1.44938D-05
                                           B  2.18811D+12  2.34997D-03  1.46417D-05
 f1 10  1/2 +  f2 32  3/2 -    52837433.98 C  1.31562D+12  1.41298D-03  8.80379D-06
                                           B  1.32898D+12  1.42733D-03  8.89319D-06
 f1 10  1/2 +  f2 33  3/2 -    52834033.95 C  2.11469D+10  2.27147D-05  1.41537D-07
                                           B  2.13587D+10  2.29421D-05  1.42954D-07
 f1 10  1/2 +  f2 34  3/2 -    52830881.04 C  2.06274D+10  2.21593D-05  1.38084D-07
                                           B  2.08337D+10  2.23809D-05  1.39465D-07
 f1 10  1/2 +  f2 35  3/2 -    52822600.40 C  4.64285D+09  4.98922D-06  3.10948D-08
                                           B  4.69107D+09  5.04104D-06  3.14178D-08
 f1 10  1/2 +  f2 36  3/2 -    52820952.44 C  1.30757D+09  1.40520D-06  8.75808D-09
                                           B  1.31871D+09  1.41718D-06  8.83272D-09
 f1 10  1/2 +  f2 37  3/2 -    52818494.76 C  2.75912D+11  2.96542D-04  1.84831D-06
                                           B  2.78457D+11  2.99278D-04  1.86537D-06
 f1 10  1/2 +  f2 38  3/2 -    52812671.44 C  1.43300D+10  1.54048D-05  9.60271D-08
                                           B  1.44652D+10  1.55502D-05  9.69335D-08
 f1 10  1/2 +  f2 39  3/2 -    52810862.99 C  3.11888D+09  3.35305D-06  2.09022D-08
                                           B  3.14771D+09  3.38404D-06  2.10954D-08
 f1 10  1/2 +  f2 40  3/2 -    52797616.63 C  2.85991D+09  3.07617D-06  1.91810D-08
                                           B  2.88339D+09  3.10143D-06  1.93385D-08
 f1 10  1/2 +  f2 41  3/2 -    52796353.00 C  4.34558D+10  4.67441D-05  2.91473D-07
                                           B  4.38157D+10  4.71313D-05  2.93888D-07
 f1 10  1/2 +  f2 42  3/2 -    52792518.60 C  2.43152D+12  2.61590D-03  1.63126D-05
                                           B  2.45215D+12  2.63809D-03  1.64510D-05
 f1 10  1/2 +  f2 43  3/2 -    52790010.05 C  1.36493D+12  1.46857D-03  9.15835D-06
                                           B  1.37610D+12  1.48059D-03  9.23332D-06
 f1 10  1/2 +  f2 44  3/2 -    52787527.84 C  8.07628D+10  8.69034D-05  5.41977D-07
                                           B  8.13695D+10  8.75562D-05  5.46048D-07
 f1 10  1/2 +  f2 45  3/2 -    52784461.89 C  3.57061D+11  3.84254D-04  2.39656D-06
                                           B  3.59938D+11  3.87350D-04  2.41586D-06
 f1 10  1/2 +  f2 46  3/2 -    52780878.59 C  2.92097D+11  3.14385D-04  1.96092D-06
                                           B  2.94379D+11  3.16841D-04  1.97624D-06
 f1 10  1/2 +  f2 47  3/2 -    52776268.66 C  2.70588D+11  2.91286D-04  1.81700D-06
                                           B  2.72650D+11  2.93505D-04  1.83085D-06
 f1 10  1/2 +  f2 48  3/2 -    52772230.80 C  9.11664D+12  9.81548D-03  6.12325D-05
                                           B  9.18690D+12  9.89113D-03  6.17044D-05
 f1 10  1/2 +  f2 49  3/2 -    52771670.76 C  2.92807D+12  3.15259D-03  1.96672D-05
                                           B  2.95058D+12  3.17682D-03  1.98184D-05
 f1 10  1/2 +  f2 50  3/2 -    52769403.55 C  5.61082D+12  6.04157D-03  3.76915D-05
                                           B  5.65306D+12  6.08705D-03  3.79752D-05
 f1 10  1/2 +  f2 51  3/2 -    52768123.53 C  4.56291D+11  4.91345D-04  3.06542D-06
                                           B  4.59831D+11  4.95157D-04  3.08921D-06
 f1 10  1/2 +  f2 52  3/2 -    52763904.43 C  2.89420D+10  3.11705D-05  1.94483D-07
                                           B  2.91480D+10  3.13922D-05  1.95867D-07
 f1 10  1/2 +  f2 53  3/2 -    52762822.17 C  9.84493D+11  1.06034D-03  6.61595D-06
                                           B  9.91447D+11  1.06783D-03  6.66268D-06
 f1 10  1/2 +  f2 54  3/2 -    52761893.33 C  6.46023D+09  6.95817D-06  4.34161D-08
                                           B  6.50663D+09  7.00815D-06  4.37279D-08
 f1 10  1/2 +  f2 55  3/2 -    52758624.96 C  4.09312D+09  4.40916D-06  2.75130D-08
                                           B  4.11764D+09  4.43556D-06  2.76778D-08
 f1 10  1/2 +  f2 56  3/2 -    52754633.26 C  3.86797D+10  4.16725D-05  2.60055D-07
                                           B  3.89333D+10  4.19457D-05  2.61759D-07
 f1 10  1/2 +  f2 57  3/2 -    52747493.76 C  5.79495D+09  6.24502D-06  3.89769D-08
                                           B  5.83962D+09  6.29316D-06  3.92774D-08
 f1 10  1/2 +  f2 58  3/2 -    52744574.77 C  1.96698D+12  2.11998D-03  1.32322D-05
                                           B  1.97964D+12  2.13362D-03  1.33173D-05
 f1 10  1/2 +  f2 59  3/2 -    52742610.12 C  2.10858D+12  2.27276D-03  1.41863D-05
                                           B  2.12216D+12  2.28741D-03  1.42777D-05
 f1 10  1/2 +  f2 60  3/2 -    52738623.35 C  1.79334D+11  1.93327D-04  1.20681D-06
                                           B  1.80470D+11  1.94552D-04  1.21446D-06
 f1 10  1/2 +  f2 61  3/2 -    52724638.63 C  6.98670D+11  7.53586D-04  4.70538D-06
                                           B  7.02677D+11  7.57908D-04  4.73237D-06
 f1 10  1/2 +  f2 62  3/2 -    52721588.80 C  1.19762D+11  1.29191D-04  8.06711D-07
                                           B  1.20410D+11  1.29889D-04  8.11075D-07
 f1 10  1/2 +  f2 63  3/2 -    52720569.43 C  4.99843D+11  5.39214D-04  3.36710D-06
                                           B  5.02669D+11  5.42263D-04  3.38614D-06
 f1 10  1/2 +  f2 64  3/2 -    52720374.82 C  9.25550D+11  9.98460D-04  6.23487D-06
                                           B  9.30992D+11  1.00433D-03  6.27154D-06
 f1 10  1/2 +  f2 65  3/2 -    52719032.16 C  3.14038D+07  3.38793D-08  2.11564D-10
                                           B  3.16435D+07  3.41379D-08  2.13179D-10
 f1 10  1/2 +  f2 66  3/2 -    52711555.94 C  1.92917D+11  2.08184D-04  1.30022D-06
                                           B  1.93942D+11  2.09290D-04  1.30713D-06
 f1 10  1/2 +  f2 67  3/2 -    52704379.28 C  2.23377D+10  2.41119D-05  1.50612D-07
                                           B  2.24521D+10  2.42355D-05  1.51384D-07
 f1 10  1/2 +  f2 68  3/2 -    52703429.18 C  4.91730D+08  5.30807D-07  3.31569D-09
                                           B  4.93901D+08  5.33150D-07  3.33032D-09
 f1 10  1/2 +  f2 69  3/2 -    52698195.28 C  3.51535D+10  3.79546D-05  2.37107D-07
                                           B  3.53351D+10  3.81507D-05  2.38332D-07
 f1 10  1/2 +  f2 70  3/2 -    52697327.31 C  5.75928D+11  6.21840D-04  3.88477D-06
                                           B  5.78897D+11  6.25045D-04  3.90480D-06
 f1 10  1/2 +  f2 71  3/2 -    52690216.61 C  3.26064D+11  3.52152D-04  2.20027D-06
                                           B  3.27573D+11  3.53782D-04  2.21045D-06
 f1 10  1/2 +  f2 72  3/2 -    52689537.86 C  1.17546D+09  1.26954D-06  7.93226D-09
                                           B  1.17826D+09  1.27257D-06  7.95120D-09
 f1 10  1/2 +  f2 73  3/2 -    52685634.41 C  9.88819D+11  1.06812D-03  6.67426D-06
                                           B  9.92977D+11  1.07261D-03  6.70233D-06
 f1 10  1/2 +  f2 74  3/2 -    52667989.09 C  5.96335D+10  6.44591D-05  4.02915D-07
                                           B  5.98243D+10  6.46654D-05  4.04204D-07
 f1 10  1/2 +  f2 75  3/2 -    52664380.58 C  9.92460D+08  1.07292D-06  6.70696D-09
                                           B  9.95539D+08  1.07625D-06  6.72777D-09
 f1 10  1/2 +  f2 76  3/2 -    52659901.32 C  2.89758D+10  3.13302D-05  1.95866D-07
                                           B  2.90941D+10  3.14581D-05  1.96666D-07
 f1 10  1/2 +  f2 77  3/2 -    52607425.59 C  7.13583D+10  7.73104D-05  4.83801D-07
                                           B  7.14801D+10  7.74424D-05  4.84627D-07
 f1 11  1/2 +  f2  1  3/2 -    52935906.73 C  4.32591D+04  4.62876D-11  2.87865D-13
                                           B  4.38105D+04  4.68776D-11  2.91535D-13
 f1 11  1/2 +  f2  2  3/2 -    52930367.63 C  8.54229D+06  9.14223D-09  5.68621D-11
                                           B  8.66006D+06  9.26827D-09  5.76460D-11
 f1 11  1/2 +  f2  3  3/2 -    52918252.51 C  9.30855D+05  9.96687D-10  6.20053D-12
                                           B  9.41910D+05  1.00852D-09  6.27417D-12
 f1 11  1/2 +  f2  4  3/2 -    52914837.71 C  1.05395D+02  1.12863D-13  7.02183D-16
                                           B  1.04943D+02  1.12380D-13  6.99174D-16
 f1 11  1/2 +  f2  5  3/2 -    52914617.81 C  9.04086D+06  9.68158D-09  6.02346D-11
                                           B  9.16055D+06  9.80975D-09  6.10320D-11
 f1 11  1/2 +  f2  6  3/2 -    52898478.26 C  2.14315D+08  2.29644D-07  1.42918D-09
                                           B  2.16922D+08  2.32437D-07  1.44656D-09
 f1 11  1/2 +  f2  7  3/2 -    52893599.77 C  8.44675D+06  9.05255D-09  5.63435D-11
                                           B  8.54525D+06  9.15812D-09  5.70005D-11
 f1 11  1/2 +  f2  8  3/2 -    52891529.93 C  4.30353D+07  4.61254D-08  2.87098D-10
                                           B  4.35463D+07  4.66731D-08  2.90507D-10
 f1 11  1/2 +  f2  9  3/2 -    52891199.59 C  5.17651D+04  5.54828D-11  3.45343D-13
                                           B  5.23532D+04  5.61131D-11  3.49266D-13
 f1 11  1/2 +  f2 10  3/2 -    52885378.64 C  4.07898D+07  4.37289D-08  2.72213D-10
                                           B  4.12482D+07  4.42203D-08  2.75272D-10
 f1 11  1/2 +  f2 11  3/2 -    52882200.12 C  6.61089D+08  7.08808D-07  4.41260D-09
                                           B  6.68744D+08  7.17015D-07  4.46369D-09
 f1 11  1/2 +  f2 12  3/2 -    52881103.60 C  4.49695D+07  4.82175D-08  3.00178D-10
                                           B  4.53615D+07  4.86378D-08  3.02795D-10
 f1 11  1/2 +  f2 13  3/2 -    52879641.19 C  2.08163D+06  2.23210D-09  1.38964D-11
                                           B  2.11729D+06  2.27034D-09  1.41344D-11
 f1 11  1/2 +  f2 14  3/2 -    52879521.10 C  5.75445D+07  6.17045D-08  3.84153D-10
                                           B  5.82668D+07  6.24790D-08  3.88975D-10
 f1 11  1/2 +  f2 15  3/2 -    52877996.66 C  1.97436D+06  2.11721D-09  1.31815D-11
                                           B  1.99066D+06  2.13470D-09  1.32904D-11
 f1 11  1/2 +  f2 16  3/2 -    52876679.42 C  3.97098D+07  4.25851D-08  2.65136D-10
                                           B  4.01656D+07  4.30738D-08  2.68179D-10
 f1 11  1/2 +  f2 17  3/2 -    52874502.66 C  1.14906D+07  1.23236D-08  7.67300D-11
                                           B  1.16112D+07  1.24529D-08  7.75353D-11
 f1 11  1/2 +  f2 18  3/2 -    52873445.09 C  3.84098D+09  4.11959D-06  2.56503D-08
                                           B  3.88471D+09  4.16649D-06  2.59423D-08
 f1 11  1/2 +  f2 19  3/2 -    52872815.64 C  3.86775D+09  4.14841D-06  2.58300D-08
                                           B  3.91181D+09  4.19567D-06  2.61243D-08
 f1 11  1/2 +  f2 20  3/2 -    52871571.73 C  6.97996D+09  7.48680D-06  4.66175D-08
                                           B  7.06249D+09  7.57532D-06  4.71688D-08
 f1 11  1/2 +  f2 21  3/2 -    52868976.15 C  2.47679D+09  2.65690D-06  1.65443D-08
                                           B  2.50266D+09  2.68465D-06  1.67172D-08
 f1 11  1/2 +  f2 22  3/2 -    52865646.89 C  8.26077D+10  8.86260D-05  5.51904D-07
                                           B  8.35158D+10  8.96003D-05  5.57971D-07
 f1 11  1/2 +  f2 23  3/2 -    52856741.45 C  6.88924D+10  7.39363D-05  4.60504D-07
                                           B  6.96406D+10  7.47394D-05  4.65505D-07
 f1 11  1/2 +  f2 24  3/2 -    52854842.56 C  1.27298D+11  1.36628D-04  8.51004D-07
                                           B  1.28668D+11  1.38099D-04  8.60161D-07
 f1 11  1/2 +  f2 25  3/2 -    52854363.64 C  4.28646D+10  4.60071D-05  2.86563D-07
                                           B  4.33365D+10  4.65136D-05  2.89718D-07
 f1 11  1/2 +  f2 26  3/2 -    52854041.18 C  4.32007D+09  4.63684D-06  2.88815D-08
                                           B  4.36731D+09  4.68754D-06  2.91973D-08
 f1 11  1/2 +  f2 27  3/2 -    52852663.76 C  5.69389D+11  6.11172D-04  3.80690D-06
                                           B  5.75481D+11  6.17710D-04  3.84763D-06
 f1 11  1/2 +  f2 28  3/2 -    52848384.49 C  8.95799D+09  9.61689D-06  5.99071D-08
                                           B  9.04443D+09  9.70970D-06  6.04853D-08
 f1 11  1/2 +  f2 29  3/2 -    52846853.84 C  1.07853D+11  1.15793D-04  7.21336D-07
                                           B  1.08993D+11  1.17017D-04  7.28960D-07
 f1 11  1/2 +  f2 30  3/2 -    52844304.05 C  5.34777D+10  5.74201D-05  3.57718D-07
                                           B  5.40358D+10  5.80194D-05  3.61452D-07
 f1 11  1/2 +  f2 31  3/2 -    52841372.90 C  1.33125D+11  1.42955D-04  8.90636D-07
                                           B  1.34497D+11  1.44428D-04  8.99814D-07
 f1 11  1/2 +  f2 32  3/2 -    52840717.60 C  5.51094D+10  5.91802D-05  3.68708D-07
                                           B  5.56793D+10  5.97922D-05  3.72521D-07
 f1 11  1/2 +  f2 33  3/2 -    52837317.57 C  1.52578D+08  1.63870D-07  1.02102D-09
                                           B  1.54056D+08  1.65457D-07  1.03091D-09
 f1 11  1/2 +  f2 34  3/2 -    52834164.67 C  1.43664D+07  1.54314D-08  9.61536D-11
                                           B  1.45105D+07  1.55862D-08  9.71182D-11
 f1 11  1/2 +  f2 35  3/2 -    52825884.03 C  8.47971D+11  9.11119D-04  5.67811D-06
                                           B  8.56209D+11  9.19971D-04  5.73328D-06
 f1 11  1/2 +  f2 36  3/2 -    52824236.07 C  1.02568D+08  1.10213D-07  6.86869D-10
                                           B  1.04572D+08  1.12366D-07  7.00290D-10
 f1 11  1/2 +  f2 37  3/2 -    52821778.39 C  4.46834D+10  4.80185D-05  2.99275D-07
                                           B  4.51010D+10  4.84672D-05  3.02072D-07
 f1 11  1/2 +  f2 38  3/2 -    52815955.07 C  2.95636D+08  3.17771D-07  1.98073D-09
                                           B  2.97308D+08  3.19569D-07  1.99193D-09
 f1 11  1/2 +  f2 39  3/2 -    52814146.61 C  6.95694D+06  7.47834D-09  4.66155D-11
                                           B  7.06824D+06  7.59799D-09  4.73613D-11
 f1 11  1/2 +  f2 40  3/2 -    52800900.25 C  4.35551D+10  4.68430D-05  2.92065D-07
                                           B  4.39231D+10  4.72387D-05  2.94532D-07
 f1 11  1/2 +  f2 41  3/2 -    52799636.62 C  5.05543D+11  5.43730D-04  3.39022D-06
                                           B  5.09790D+11  5.48299D-04  3.41871D-06
 f1 11  1/2 +  f2 42  3/2 -    52795802.23 C  4.02805D+10  4.33296D-05  2.70185D-07
                                           B  4.06141D+10  4.36884D-05  2.72422D-07
 f1 11  1/2 +  f2 43  3/2 -    52793293.67 C  1.73637D+12  1.86799D-03  1.16485D-05
                                           B  1.75090D+12  1.88361D-03  1.17459D-05
 f1 11  1/2 +  f2 44  3/2 -    52790811.46 C  4.48610D+12  4.82658D-03  3.00993D-05
                                           B  4.52375D+12  4.86710D-03  3.03520D-05
 f1 11  1/2 +  f2 45  3/2 -    52787745.51 C  5.85440D+10  6.29947D-05  3.92868D-07
                                           B  5.90836D+10  6.35753D-05  3.96489D-07
 f1 11  1/2 +  f2 46  3/2 -    52784162.21 C  5.53511D+10  5.95671D-05  3.71517D-07
                                           B  5.57929D+10  6.00425D-05  3.74482D-07
 f1 11  1/2 +  f2 47  3/2 -    52779552.28 C  3.26653D+11  3.51595D-04  2.19307D-06
                                           B  3.29247D+11  3.54387D-04  2.21048D-06
 f1 11  1/2 +  f2 48  3/2 -    52775514.42 C  9.01667D+11  9.70664D-04  6.05497D-06
                                           B  9.08696D+11  9.78231D-04  6.10217D-06
 f1 11  1/2 +  f2 49  3/2 -    52774954.39 C  2.11721D+11  2.27927D-04  1.42182D-06
                                           B  2.13370D+11  2.29703D-04  1.43289D-06
 f1 11  1/2 +  f2 50  3/2 -    52772687.18 C  2.37976D+11  2.56214D-04  1.59834D-06
                                           B  2.39812D+11  2.58191D-04  1.61067D-06
 f1 11  1/2 +  f2 51  3/2 -    52771407.15 C  3.90242D+10  4.20169D-05  2.62121D-07
                                           B  3.93190D+10  4.23343D-05  2.64101D-07
 f1 11  1/2 +  f2 52  3/2 -    52767188.05 C  1.32466D+09  1.42648D-06  8.89972D-09
                                           B  1.33459D+09  1.43717D-06  8.96644D-09
 f1 11  1/2 +  f2 53  3/2 -    52766105.80 C  2.06541D+11  2.22425D-04  1.38773D-06
                                           B  2.08131D+11  2.24137D-04  1.39841D-06
 f1 11  1/2 +  f2 54  3/2 -    52765176.95 C  3.31173D+12  3.56654D-03  2.22523D-05
                                           B  3.33641D+12  3.59313D-03  2.24182D-05
 f1 11  1/2 +  f2 55  3/2 -    52761908.59 C  1.70891D+11  1.84063D-04  1.14848D-06
                                           B  1.72023D+11  1.85282D-04  1.15608D-06
 f1 11  1/2 +  f2 56  3/2 -    52757916.89 C  2.36380D+10  2.54639D-05  1.58896D-07
                                           B  2.37835D+10  2.56205D-05  1.59873D-07
 f1 11  1/2 +  f2 57  3/2 -    52750777.38 C  5.28162D+11  5.69111D-04  3.55176D-06
                                           B  5.31692D+11  5.72915D-04  3.57550D-06
 f1 11  1/2 +  f2 58  3/2 -    52747858.39 C  2.79232D+11  3.00914D-04  1.87808D-06
                                           B  2.81054D+11  3.02878D-04  1.89034D-06
 f1 11  1/2 +  f2 59  3/2 -    52745893.74 C  6.73034D+10  7.25350D-05  4.52725D-07
                                           B  6.77110D+10  7.29743D-05  4.55467D-07
 f1 11  1/2 +  f2 60  3/2 -    52741906.98 C  3.09450D+10  3.33555D-05  2.08203D-07
                                           B  3.10945D+10  3.35166D-05  2.09208D-07
 f1 11  1/2 +  f2 61  3/2 -    52727922.25 C  2.23324D+10  2.40847D-05  1.50375D-07
                                           B  2.24526D+10  2.42144D-05  1.51185D-07
 f1 11  1/2 +  f2 62  3/2 -    52724872.42 C  6.88534D+11  7.42646D-04  4.63705D-06
                                           B  6.92519D+11  7.46945D-04  4.66389D-06
 f1 11  1/2 +  f2 63  3/2 -    52723853.05 C  5.79868D+11  6.25465D-04  3.90545D-06
                                           B  5.83269D+11  6.29133D-04  3.92836D-06
 f1 11  1/2 +  f2 64  3/2 -    52723658.44 C  1.17008D+09  1.26209D-06  7.88063D-09
                                           B  1.17958D+09  1.27235D-06  7.94466D-09
 f1 11  1/2 +  f2 65  3/2 -    52722315.79 C  7.96652D+07  8.59345D-08  5.36597D-10
                                           B  8.02312D+07  8.65450D-08  5.40410D-10
 f1 11  1/2 +  f2 66  3/2 -    52714839.56 C  9.07288D+12  9.78965D-03  6.11378D-05
                                           B  9.12252D+12  9.84321D-03  6.14723D-05
 f1 11  1/2 +  f2 67  3/2 -    52707662.90 C  6.71404D+11  7.24643D-04  4.52612D-06
                                           B  6.74892D+11  7.28408D-04  4.54964D-06
 f1 11  1/2 +  f2 68  3/2 -    52706712.80 C  7.51715D+10  8.11352D-05  5.06780D-07
                                           B  7.55353D+10  8.15279D-05  5.09232D-07
 f1 11  1/2 +  f2 69  3/2 -    52701478.90 C  4.64893D+11  5.01875D-04  3.13508D-06
                                           B  4.67260D+11  5.04430D-04  3.15104D-06
 f1 11  1/2 +  f2 70  3/2 -    52700610.93 C  5.82315D+12  6.28658D-03  3.92712D-05
                                           B  5.85172D+12  6.31742D-03  3.94639D-05
 f1 11  1/2 +  f2 71  3/2 -    52693500.23 C  1.77837D+10  1.92042D-05  1.19981D-07
                                           B  1.78638D+10  1.92907D-05  1.20522D-07
 f1 11  1/2 +  f2 72  3/2 -    52692821.48 C  1.52152D+10  1.64309D-05  1.02656D-07
                                           B  1.52810D+10  1.65021D-05  1.03101D-07
 f1 11  1/2 +  f2 73  3/2 -    52688918.03 C  9.23234D+10  9.97151D-05  6.23042D-07
                                           B  9.27700D+10  1.00197D-04  6.26056D-07
 f1 11  1/2 +  f2 74  3/2 -    52671272.71 C  3.01319D+12  3.25662D-03  2.03549D-05
                                           B  3.02445D+12  3.26879D-03  2.04310D-05
 f1 11  1/2 +  f2 75  3/2 -    52667664.20 C  5.37220D+10  5.80700D-05  3.62980D-07
                                           B  5.39093D+10  5.82725D-05  3.64246D-07
 f1 11  1/2 +  f2 76  3/2 -    52663184.94 C  4.79591D+11  5.18495D-04  3.24125D-06
                                           B  4.81352D+11  5.20399D-04  3.25316D-06
 f1 11  1/2 +  f2 77  3/2 -    52610709.21 C  1.29105D+12  1.39856D-03  8.75151D-06
                                           B  1.29281D+12  1.40047D-03  8.76347D-06
 f1 12  1/2 +  f2  1  3/2 -    52971083.12 C  1.76284D+09  1.88374D-06  1.17074D-08
                                           B  1.78677D+09  1.90932D-06  1.18663D-08
 f1 12  1/2 +  f2  2  3/2 -    52965544.01 C  1.04022D+07  1.11179D-08  6.91046D-11
                                           B  1.05574D+07  1.12839D-08  7.01360D-11
 f1 12  1/2 +  f2  3  3/2 -    52953428.90 C  7.07910D+10  7.56968D-05  4.70608D-07
                                           B  7.17540D+10  7.67266D-05  4.77010D-07
 f1 12  1/2 +  f2  4  3/2 -    52950014.10 C  1.23840D+10  1.32439D-05  8.23430D-08
                                           B  1.25624D+10  1.34347D-05  8.35288D-08
 f1 12  1/2 +  f2  5  3/2 -    52949794.19 C  1.40508D+09  1.50266D-06  9.34270D-09
                                           B  1.42416D+09  1.52306D-06  9.46956D-09
 f1 12  1/2 +  f2  6  3/2 -    52933654.64 C  1.99550D+08  2.13538D-07  1.32806D-09
                                           B  2.02329D+08  2.16512D-07  1.34656D-09
 f1 12  1/2 +  f2  7  3/2 -    52928776.15 C  2.18658D+12  2.34029D-03  1.45564D-05
                                           B  2.21631D+12  2.37211D-03  1.47543D-05
 f1 12  1/2 +  f2  8  3/2 -    52926706.31 C  8.54312D+10  9.14439D-05  5.68794D-07
                                           B  8.65634D+10  9.26558D-05  5.76333D-07
 f1 12  1/2 +  f2  9  3/2 -    52926375.98 C  8.44288D+10  9.03720D-05  5.62131D-07
                                           B  8.55685D+10  9.15920D-05  5.69719D-07
 f1 12  1/2 +  f2 10  3/2 -    52920555.02 C  5.39040D+11  5.77111D-04  3.59014D-06
                                           B  5.46071D+11  5.84639D-04  3.63696D-06
 f1 12  1/2 +  f2 11  3/2 -    52917376.50 C  5.42407D+12  5.80786D-03  3.61321D-05
                                           B  5.49530D+12  5.88414D-03  3.66067D-05
 f1 12  1/2 +  f2 12  3/2 -    52916279.98 C  5.48812D+11  5.87669D-04  3.65611D-06
                                           B  5.56003D+11  5.95369D-04  3.70401D-06
 f1 12  1/2 +  f2 13  3/2 -    52914817.57 C  8.52073D+11  9.12452D-04  5.67686D-06
                                           B  8.63184D+11  9.24351D-04  5.75089D-06
 f1 12  1/2 +  f2 14  3/2 -    52914697.48 C  4.89288D+12  5.23962D-03  3.25986D-05
                                           B  4.95675D+12  5.30802D-03  3.30241D-05
 f1 12  1/2 +  f2 15  3/2 -    52913173.04 C  6.56465D+12  7.03027D-03  4.37405D-05
                                           B  6.65031D+12  7.12201D-03  4.43113D-05
 f1 12  1/2 +  f2 16  3/2 -    52911855.80 C  6.68689D+11  7.16153D-04  4.45583D-06
                                           B  6.77339D+11  7.25417D-04  4.51347D-06
 f1 12  1/2 +  f2 17  3/2 -    52909679.05 C  1.16324D+10  1.24591D-05  7.75222D-08
                                           B  1.17804D+10  1.26176D-05  7.85085D-08
 f1 12  1/2 +  f2 18  3/2 -    52908621.48 C  4.25329D+09  4.55575D-06  2.83471D-08
                                           B  4.30646D+09  4.61270D-06  2.87015D-08
 f1 12  1/2 +  f2 19  3/2 -    52907992.02 C  4.98868D+09  5.34356D-06  3.32495D-08
                                           B  5.05379D+09  5.41331D-06  3.36835D-08
 f1 12  1/2 +  f2 20  3/2 -    52906748.12 C  1.40134D+11  1.50110D-04  9.34056D-07
                                           B  1.41908D+11  1.52010D-04  9.45882D-07
 f1 12  1/2 +  f2 21  3/2 -    52904152.54 C  1.25416D+11  1.34357D-04  8.36079D-07
                                           B  1.26997D+11  1.36051D-04  8.46619D-07
 f1 12  1/2 +  f2 22  3/2 -    52900823.27 C  1.24796D+11  1.33709D-04  8.32099D-07
                                           B  1.26334D+11  1.35357D-04  8.42356D-07
 f1 12  1/2 +  f2 23  3/2 -    52891917.84 C  1.64396D+09  1.76198D-06  1.09670D-08
                                           B  1.66376D+09  1.78320D-06  1.10991D-08
 f1 12  1/2 +  f2 24  3/2 -    52890018.94 C  6.01262D+09  6.44472D-06  4.01149D-08
                                           B  6.07864D+09  6.51549D-06  4.05554D-08
 f1 12  1/2 +  f2 25  3/2 -    52889540.02 C  4.66653D+09  5.00198D-06  3.11349D-08
                                           B  4.71933D+09  5.05858D-06  3.14872D-08
 f1 12  1/2 +  f2 26  3/2 -    52889217.57 C  4.75425D+07  5.09607D-08  3.17208D-10
                                           B  4.79117D+07  5.13564D-08  3.19671D-10
 f1 12  1/2 +  f2 27  3/2 -    52887840.15 C  4.07983D+09  4.37339D-06  2.72231D-08
                                           B  4.12963D+09  4.42677D-06  2.75554D-08
 f1 12  1/2 +  f2 28  3/2 -    52883560.88 C  3.12559D+11  3.35103D-04  2.08609D-06
                                           B  3.16244D+11  3.39054D-04  2.11069D-06
 f1 12  1/2 +  f2 29  3/2 -    52882030.22 C  1.93754D+12  2.07741D-03  1.29327D-05
                                           B  1.96043D+12  2.10195D-03  1.30855D-05
 f1 12  1/2 +  f2 30  3/2 -    52879480.44 C  3.75608D+12  4.02762D-03  2.50748D-05
                                           B  3.79983D+12  4.07453D-03  2.53668D-05
 f1 12  1/2 +  f2 31  3/2 -    52876549.29 C  3.51106D+09  3.76530D-06  2.34429D-08
                                           B  3.54767D+09  3.80456D-06  2.36874D-08
 f1 12  1/2 +  f2 32  3/2 -    52875893.98 C  1.55375D+10  1.66630D-05  1.03746D-07
                                           B  1.57301D+10  1.68696D-05  1.05032D-07
 f1 12  1/2 +  f2 33  3/2 -    52872493.95 C  8.87820D+11  9.52255D-04  5.92924D-06
                                           B  8.98010D+11  9.63184D-04  5.99729D-06
 f1 12  1/2 +  f2 34  3/2 -    52869341.05 C  4.93155D+10  5.29010D-05  3.29409D-07
                                           B  4.98771D+10  5.35033D-05  3.33160D-07
 f1 12  1/2 +  f2 35  3/2 -    52861060.41 C  3.83165D+09  4.11151D-06  2.56060D-08
                                           B  3.87275D+09  4.15561D-06  2.58806D-08
 f1 12  1/2 +  f2 36  3/2 -    52859412.45 C  5.71765D+08  6.13565D-07  3.82132D-09
                                           B  5.77529D+08  6.19750D-07  3.85984D-09
 f1 12  1/2 +  f2 37  3/2 -    52856954.77 C  3.61303D+09  3.87753D-06  2.41507D-08
                                           B  3.65250D+09  3.91989D-06  2.44145D-08
 f1 12  1/2 +  f2 38  3/2 -    52851131.45 C  7.21810D+08  7.74822D-07  4.82640D-09
                                           B  7.29564D+08  7.83146D-07  4.87825D-09
 f1 12  1/2 +  f2 39  3/2 -    52849323.00 C  2.73990D+10  2.94133D-05  1.83223D-07
                                           B  2.76898D+10  2.97255D-05  1.85168D-07
 f1 12  1/2 +  f2 40  3/2 -    52836076.63 C  1.41034D+12  1.51478D-03  9.43831D-06
                                           B  1.42455D+12  1.53005D-03  9.53344D-06
 f1 12  1/2 +  f2 41  3/2 -    52834813.01 C  1.48540D+11  1.59548D-04  9.94136D-07
                                           B  1.50033D+11  1.61152D-04  1.00413D-06
 f1 12  1/2 +  f2 42  3/2 -    52830978.61 C  8.39229D+08  9.01552D-07  5.61795D-09
                                           B  8.47607D+08  9.10552D-07  5.67403D-09
 f1 12  1/2 +  f2 43  3/2 -    52828470.05 C  9.76075D+09  1.04866D-05  6.53496D-08
                                           B  9.85710D+09  1.05901D-05  6.59946D-08
 f1 12  1/2 +  f2 44  3/2 -    52825987.84 C  2.02576D+09  2.17661D-06  1.35646D-08
                                           B  2.04585D+09  2.19820D-06  1.36992D-08
 f1 12  1/2 +  f2 45  3/2 -    52822921.90 C  5.50057D+10  5.91086D-05  3.68386D-07
                                           B  5.55313D+10  5.96734D-05  3.71907D-07
 f1 12  1/2 +  f2 46  3/2 -    52819338.60 C  5.26953D+10  5.66336D-05  3.52985D-07
                                           B  5.31955D+10  5.71711D-05  3.56335D-07
 f1 12  1/2 +  f2 47  3/2 -    52814728.67 C  6.67290D+09  7.17285D-06  4.47108D-08
                                           B  6.73489D+09  7.23950D-06  4.51262D-08
 f1 12  1/2 +  f2 48  3/2 -    52810690.81 C  2.42904D+10  2.61143D-05  1.62792D-07
                                           B  2.45174D+10  2.63584D-05  1.64313D-07
 f1 12  1/2 +  f2 49  3/2 -    52810130.77 C  5.56953D+11  5.98787D-04  3.73276D-06
                                           B  5.62069D+11  6.04287D-04  3.76705D-06
 f1 12  1/2 +  f2 50  3/2 -    52807863.56 C  4.03710D+11  4.34070D-04  2.70606D-06
                                           B  4.07362D+11  4.37997D-04  2.73054D-06
 f1 12  1/2 +  f2 51  3/2 -    52806583.54 C  9.36441D+10  1.00691D-04  6.27740D-07
                                           B  9.44903D+10  1.01601D-04  6.33412D-07
 f1 12  1/2 +  f2 52  3/2 -    52802364.44 C  3.62716D+10  3.90075D-05  2.43204D-07
                                           B  3.65774D+10  3.93363D-05  2.45254D-07
 f1 12  1/2 +  f2 53  3/2 -    52801282.18 C  1.00362D+11  1.07936D-04  6.72975D-07
                                           B  1.01247D+11  1.08888D-04  6.78908D-07
 f1 12  1/2 +  f2 54  3/2 -    52800353.34 C  5.87221D+09  6.31562D-06  3.93781D-08
                                           B  5.92206D+09  6.36923D-06  3.97124D-08
 f1 12  1/2 +  f2 55  3/2 -    52797084.97 C  5.85663D+10  6.29964D-05  3.92809D-07
                                           B  5.90753D+10  6.35439D-05  3.96223D-07
 f1 12  1/2 +  f2 56  3/2 -    52793093.27 C  4.15491D+11  4.46987D-04  2.78736D-06
                                           B  4.19067D+11  4.50834D-04  2.81135D-06
 f1 12  1/2 +  f2 57  3/2 -    52785953.77 C  4.01341D+09  4.31881D-06  2.69353D-08
                                           B  4.04364D+09  4.35135D-06  2.71382D-08
 f1 12  1/2 +  f2 58  3/2 -    52783034.78 C  8.72247D+10  9.38726D-05  5.85491D-07
                                           B  8.79455D+10  9.46482D-05  5.90329D-07
 f1 12  1/2 +  f2 59  3/2 -    52781070.12 C  4.17134D+10  4.48960D-05  2.80030D-07
                                           B  4.20310D+10  4.52378D-05  2.82162D-07
 f1 12  1/2 +  f2 60  3/2 -    52777083.36 C  6.70572D+09  7.21843D-06  4.50270D-08
                                           B  6.75859D+09  7.27534D-06  4.53820D-08
 f1 12  1/2 +  f2 61  3/2 -    52763098.63 C  1.31202D+12  1.41308D-03  8.81682D-06
                                           B  1.32154D+12  1.42333D-03  8.88079D-06
 f1 12  1/2 +  f2 62  3/2 -    52760048.81 C  1.94301D+10  2.09292D-05  1.30594D-07
                                           B  1.95665D+10  2.10762D-05  1.31511D-07
 f1 12  1/2 +  f2 63  3/2 -    52759029.44 C  2.98757D+10  3.21819D-05  2.00813D-07
                                           B  3.00839D+10  3.24062D-05  2.02212D-07
 f1 12  1/2 +  f2 64  3/2 -    52758834.82 C  7.54905D+10  8.13186D-05  5.07423D-07
                                           B  7.60300D+10  8.18997D-05  5.11049D-07
 f1 12  1/2 +  f2 65  3/2 -    52757492.17 C  1.10553D+12  1.19094D-03  7.43159D-06
                                           B  1.11326D+12  1.19927D-03  7.48353D-06
 f1 12  1/2 +  f2 66  3/2 -    52750015.95 C  6.61208D+09  7.12493D-06  4.44665D-08
                                           B  6.65768D+09  7.17407D-06  4.47732D-08
 f1 12  1/2 +  f2 67  3/2 -    52742839.29 C  1.49611D+10  1.61259D-05  1.00655D-07
                                           B  1.50667D+10  1.62397D-05  1.01365D-07
 f1 12  1/2 +  f2 68  3/2 -    52741889.19 C  1.10929D+12  1.19570D-03  7.46350D-06
                                           B  1.11663D+12  1.20361D-03  7.51288D-06
 f1 12  1/2 +  f2 69  3/2 -    52736655.29 C  3.27447D+09  3.53024D-06  2.20377D-08
                                           B  3.30076D+09  3.55857D-06  2.22146D-08
 f1 12  1/2 +  f2 70  3/2 -    52735787.32 C  1.30270D+09  1.40449D-06  8.76779D-09
                                           B  1.31050D+09  1.41290D-06  8.82029D-09
 f1 12  1/2 +  f2 71  3/2 -    52728676.62 C  1.41365D+10  1.52452D-05  9.51838D-08
                                           B  1.42157D+10  1.53308D-05  9.57177D-08
 f1 12  1/2 +  f2 72  3/2 -    52727997.86 C  6.95477D+11  7.50046D-04  4.68298D-06
                                           B  6.99690D+11  7.54590D-04  4.71135D-06
 f1 12  1/2 +  f2 73  3/2 -    52724094.42 C  5.57423D+11  6.01249D-04  3.75423D-06
                                           B  5.60643D+11  6.04722D-04  3.77592D-06
 f1 12  1/2 +  f2 74  3/2 -    52706449.09 C  1.47421D+09  1.59118D-06  9.93873D-09
                                           B  1.48211D+09  1.59971D-06  9.99202D-09
 f1 12  1/2 +  f2 75  3/2 -    52702840.59 C  1.87053D+09  2.01923D-06  1.26132D-08
                                           B  1.88416D+09  2.03393D-06  1.27051D-08
 f1 12  1/2 +  f2 76  3/2 -    52698361.33 C  1.33166D+09  1.43777D-06  8.98187D-09
                                           B  1.34055D+09  1.44736D-06  9.04182D-09
 f1 12  1/2 +  f2 77  3/2 -    52645885.60 C  3.28002D+08  3.54842D-07  2.21894D-09
                                           B  3.28952D+08  3.55870D-07  2.22537D-09
 f1 13  1/2 +  f2  1  3/2 -    52974822.63 C  5.48234D+08  5.85753D-07  3.64016D-09
                                           B  5.55867D+08  5.93909D-07  3.69085D-09
 f1 13  1/2 +  f2  2  3/2 -    52969283.52 C  4.06470D+08  4.34379D-07  2.69973D-09
                                           B  4.12596D+08  4.40925D-07  2.74041D-09
 f1 13  1/2 +  f2  3  3/2 -    52957168.41 C  1.27163D+09  1.35956D-06  8.45180D-09
                                           B  1.28858D+09  1.37769D-06  8.56449D-09
 f1 13  1/2 +  f2  4  3/2 -    52953753.61 C  7.19967D+09  7.69851D-06  4.78614D-08
                                           B  7.30580D+09  7.81200D-06  4.85670D-08
 f1 13  1/2 +  f2  5  3/2 -    52953533.70 C  7.25623D+10  7.75906D-05  4.82381D-07
                                           B  7.35573D+10  7.86545D-05  4.88995D-07
 f1 13  1/2 +  f2  6  3/2 -    52937394.15 C  2.52121D+10  2.69756D-05  1.67758D-07
                                           B  2.55637D+10  2.73518D-05  1.70098D-07
 f1 13  1/2 +  f2  7  3/2 -    52932515.66 C  1.02487D+12  1.09676D-03  6.82128D-06
                                           B  1.03890D+12  1.11178D-03  6.91465D-06
 f1 13  1/2 +  f2  8  3/2 -    52930445.82 C  8.99804D+10  9.62996D-05  5.98956D-07
                                           B  9.11907D+10  9.75949D-05  6.07012D-07
 f1 13  1/2 +  f2  9  3/2 -    52930115.49 C  3.42128D+12  3.66160D-03  2.27742D-05
                                           B  3.46786D+12  3.71145D-03  2.30843D-05
 f1 13  1/2 +  f2 10  3/2 -    52924294.53 C  1.38185D+10  1.47924D-05  9.20149D-08
                                           B  1.39986D+10  1.49851D-05  9.32141D-08
 f1 13  1/2 +  f2 11  3/2 -    52921116.01 C  1.73100D+10  1.85322D-05  1.15285D-07
                                           B  1.75427D+10  1.87813D-05  1.16835D-07
 f1 13  1/2 +  f2 12  3/2 -    52920019.49 C  6.47529D+11  6.93277D-04  4.31283D-06
                                           B  6.56113D+11  7.02467D-04  4.37000D-06
 f1 13  1/2 +  f2 13  3/2 -    52918557.08 C  3.65378D+09  3.91214D-06  2.43379D-08
                                           B  3.70425D+09  3.96618D-06  2.46740D-08
 f1 13  1/2 +  f2 14  3/2 -    52918436.99 C  1.92070D+12  2.05652D-03  1.27938D-05
                                           B  1.94606D+12  2.08367D-03  1.29628D-05
 f1 13  1/2 +  f2 15  3/2 -    52916912.55 C  2.42044D+11  2.59175D-04  1.61240D-06
                                           B  2.45212D+11  2.62567D-04  1.63351D-06
 f1 13  1/2 +  f2 16  3/2 -    52915595.31 C  4.31420D+11  4.61977D-04  2.87417D-06
                                           B  4.37108D+11  4.68068D-04  2.91206D-06
 f1 13  1/2 +  f2 17  3/2 -    52913418.56 C  1.16879D+13  1.25168D-02  7.78756D-05
                                           B  1.18405D+13  1.26802D-02  7.88922D-05
 f1 13  1/2 +  f2 18  3/2 -    52912360.99 C  4.90635D+11  5.25450D-04  3.26927D-06
                                           B  4.96988D+11  5.32254D-04  3.31160D-06
 f1 13  1/2 +  f2 19  3/2 -    52911731.53 C  1.22325D+12  1.31008D-03  8.15121D-06
                                           B  1.23923D+12  1.32720D-03  8.25770D-06
 f1 13  1/2 +  f2 20  3/2 -    52910487.63 C  1.58658D+11  1.69929D-04  1.05730D-06
                                           B  1.60718D+11  1.72135D-04  1.07103D-06
 f1 13  1/2 +  f2 21  3/2 -    52907892.05 C  6.19749D+08  6.63839D-07  4.13065D-09
                                           B  6.29282D+08  6.74050D-07  4.19418D-09
 f1 13  1/2 +  f2 22  3/2 -    52904562.79 C  4.47778D+10  4.79693D-05  2.98501D-07
                                           B  4.53458D+10  4.85779D-05  3.02288D-07
 f1 13  1/2 +  f2 23  3/2 -    52895657.35 C  1.81077D+07  1.94049D-08  1.20772D-10
                                           B  1.85797D+07  1.99107D-08  1.23920D-10
 f1 13  1/2 +  f2 24  3/2 -    52893758.45 C  6.77497D+09  7.26083D-06  4.51916D-08
                                           B  6.85461D+09  7.34618D-06  4.57228D-08
 f1 13  1/2 +  f2 25  3/2 -    52893279.54 C  7.03060D+09  7.53493D-06  4.68980D-08
                                           B  7.10366D+09  7.61323D-06  4.73854D-08
 f1 13  1/2 +  f2 26  3/2 -    52892957.08 C  4.42596D+09  4.74350D-06  2.95241D-08
                                           B  4.48615D+09  4.80801D-06  2.99256D-08
 f1 13  1/2 +  f2 27  3/2 -    52891579.66 C  1.35508D+11  1.45238D-04  9.04000D-07
                                           B  1.37141D+11  1.46989D-04  9.14898D-07
 f1 13  1/2 +  f2 28  3/2 -    52887300.39 C  4.18899D+11  4.49050D-04  2.79524D-06
                                           B  4.23942D+11  4.54456D-04  2.82889D-06
 f1 13  1/2 +  f2 29  3/2 -    52885769.73 C  3.26664D+11  3.50197D-04  2.17996D-06
                                           B  3.30558D+11  3.54371D-04  2.20595D-06
 f1 13  1/2 +  f2 30  3/2 -    52883219.95 C  6.91136D+10  7.40995D-05  4.61289D-07
                                           B  6.99186D+10  7.49626D-05  4.66662D-07
 f1 13  1/2 +  f2 31  3/2 -    52880288.80 C  1.78374D+11  1.91263D-04  1.19073D-06
                                           B  1.80474D+11  1.93515D-04  1.20475D-06
 f1 13  1/2 +  f2 32  3/2 -    52879633.50 C  7.99560D+10  8.57357D-05  5.33764D-07
                                           B  8.08799D+10  8.67264D-05  5.39931D-07
 f1 13  1/2 +  f2 33  3/2 -    52876233.47 C  2.64343D+12  2.83488D-03  1.76502D-05
                                           B  2.67392D+12  2.86758D-03  1.78538D-05
 f1 13  1/2 +  f2 34  3/2 -    52873080.56 C  2.78815D+12  2.99044D-03  1.86198D-05
                                           B  2.82022D+12  3.02484D-03  1.88340D-05
 f1 13  1/2 +  f2 35  3/2 -    52864799.92 C  4.25718D+08  4.56748D-07  2.84437D-09
                                           B  4.29080D+08  4.60355D-07  2.86683D-09
 f1 13  1/2 +  f2 36  3/2 -    52863151.96 C  4.19471D+09  4.50073D-06  2.80289D-08
                                           B  4.23789D+09  4.54707D-06  2.83174D-08
 f1 13  1/2 +  f2 37  3/2 -    52860694.28 C  2.54928D+09  2.73552D-06  1.70366D-08
                                           B  2.57747D+09  2.76576D-06  1.72249D-08
 f1 13  1/2 +  f2 38  3/2 -    52854870.96 C  2.41006D+08  2.58670D-07  1.61115D-09
                                           B  2.43036D+08  2.60849D-07  1.62472D-09
 f1 13  1/2 +  f2 39  3/2 -    52853062.51 C  3.69441D+12  3.96545D-03  2.47000D-05
                                           B  3.73414D+12  4.00810D-03  2.49657D-05
 f1 13  1/2 +  f2 40  3/2 -    52839816.14 C  6.92199D+11  7.43355D-04  4.63138D-06
                                           B  6.99239D+11  7.50915D-04  4.67848D-06
 f1 13  1/2 +  f2 41  3/2 -    52838552.52 C  3.15970D+10  3.39338D-05  2.11425D-07
                                           B  3.19131D+10  3.42732D-05  2.13540D-07
 f1 13  1/2 +  f2 42  3/2 -    52834718.12 C  1.81453D+11  1.94901D-04  1.21442D-06
                                           B  1.83273D+11  1.96856D-04  1.22660D-06
 f1 13  1/2 +  f2 43  3/2 -    52832209.56 C  1.28840D+09  1.38402D-06  8.62418D-09
                                           B  1.30405D+09  1.40083D-06  8.72896D-09
 f1 13  1/2 +  f2 44  3/2 -    52829727.36 C  1.28144D+10  1.37667D-05  8.57882D-08
                                           B  1.29311D+10  1.38921D-05  8.65693D-08
 f1 13  1/2 +  f2 45  3/2 -    52826661.41 C  4.55922D+10  4.89860D-05  3.05277D-07
                                           B  4.60366D+10  4.94634D-05  3.08253D-07
 f1 13  1/2 +  f2 46  3/2 -    52823078.11 C  5.09569D+10  5.47575D-05  3.41268D-07
                                           B  5.14547D+10  5.52924D-05  3.44602D-07
 f1 13  1/2 +  f2 47  3/2 -    52818468.18 C  5.29871D+10  5.69490D-05  3.54957D-07
                                           B  5.34951D+10  5.74950D-05  3.58360D-07
 f1 13  1/2 +  f2 48  3/2 -    52814430.32 C  3.32971D+11  3.57922D-04  2.23106D-06
                                           B  3.36012D+11  3.61192D-04  2.25144D-06
 f1 13  1/2 +  f2 49  3/2 -    52813870.28 C  1.05418D+10  1.13320D-05  7.06371D-08
                                           B  1.06362D+10  1.14335D-05  7.12700D-08
 f1 13  1/2 +  f2 50  3/2 -    52811603.07 C  6.73488D+09  7.24033D-06  4.51341D-08
                                           B  6.80451D+09  7.31520D-06  4.56008D-08
 f1 13  1/2 +  f2 51  3/2 -    52810323.05 C  1.02411D+12  1.10102D-03  6.86359D-06
                                           B  1.03339D+12  1.11100D-03  6.92582D-06
 f1 13  1/2 +  f2 52  3/2 -    52806103.95 C  3.04122D+09  3.27015D-06  2.03873D-08
                                           B  3.07012D+09  3.30122D-06  2.05810D-08
 f1 13  1/2 +  f2 53  3/2 -    52805021.69 C  9.27538D+10  9.97400D-05  6.21827D-07
                                           B  9.35868D+10  1.00636D-04  6.27411D-07
 f1 13  1/2 +  f2 54  3/2 -    52804092.85 C  6.61294D+10  7.11127D-05  4.43359D-07
                                           B  6.67292D+10  7.17577D-05  4.47380D-07
 f1 13  1/2 +  f2 55  3/2 -    52800824.48 C  5.34342D+09  5.74680D-06  3.58312D-08
                                           B  5.39077D+09  5.79772D-06  3.61487D-08
 f1 13  1/2 +  f2 56  3/2 -    52796832.78 C  1.05555D+09  1.13540D-06  7.07975D-09
                                           B  1.06472D+09  1.14527D-06  7.14129D-09
 f1 13  1/2 +  f2 57  3/2 -    52789693.28 C  7.72520D+09  8.31188D-06  5.18353D-08
                                           B  7.80022D+09  8.39259D-06  5.23387D-08
 f1 13  1/2 +  f2 58  3/2 -    52786774.29 C  4.71676D+10  5.07552D-05  3.16542D-07
                                           B  4.75694D+10  5.11877D-05  3.19239D-07
 f1 13  1/2 +  f2 59  3/2 -    52784809.63 C  5.46106D+09  5.87688D-06  3.66533D-08
                                           B  5.49951D+09  5.91825D-06  3.69114D-08
 f1 13  1/2 +  f2 60  3/2 -    52780822.87 C  2.23856D+09  2.40938D-06  1.50281D-08
                                           B  2.25916D+09  2.43154D-06  1.51663D-08
 f1 13  1/2 +  f2 61  3/2 -    52766838.14 C  1.93605D+11  2.08489D-04  1.30076D-06
                                           B  1.95087D+11  2.10084D-04  1.31071D-06
 f1 13  1/2 +  f2 62  3/2 -    52763788.32 C  3.70441D+11  3.98965D-04  2.48928D-06
                                           B  3.73135D+11  4.01867D-04  2.50739D-06
 f1 13  1/2 +  f2 63  3/2 -    52762768.95 C  3.85942D+11  4.15676D-04  2.59360D-06
                                           B  3.88729D+11  4.18677D-04  2.61232D-06
 f1 13  1/2 +  f2 64  3/2 -    52762574.34 C  5.65037D+11  6.08573D-04  3.79719D-06
                                           B  5.69064D+11  6.12910D-04  3.82425D-06
 f1 13  1/2 +  f2 65  3/2 -    52761231.68 C  5.14201D+11  5.53848D-04  3.45582D-06
                                           B  5.17852D+11  5.57781D-04  3.48036D-06
 f1 13  1/2 +  f2 66  3/2 -    52753755.46 C  1.10230D+10  1.18763D-05  7.41146D-08
                                           B  1.10947D+10  1.19535D-05  7.45964D-08
 f1 13  1/2 +  f2 67  3/2 -    52746578.80 C  9.63776D+09  1.03866D-05  6.48271D-08
                                           B  9.69754D+09  1.04511D-05  6.52292D-08
 f1 13  1/2 +  f2 68  3/2 -    52745628.70 C  2.97663D+10  3.20804D-05  2.00230D-07
                                           B  2.99695D+10  3.22994D-05  2.01596D-07
 f1 13  1/2 +  f2 69  3/2 -    52740394.80 C  2.37830D+09  2.56371D-06  1.60030D-08
                                           B  2.40213D+09  2.58939D-06  1.61633D-08
 f1 13  1/2 +  f2 70  3/2 -    52739526.83 C  6.52838D+07  7.03754D-08  4.39299D-10
                                           B  6.56838D+07  7.08066D-08  4.41991D-10
 f1 13  1/2 +  f2 71  3/2 -    52732416.13 C  6.72161D+11  7.24779D-04  4.52484D-06
                                           B  6.76163D+11  7.29095D-04  4.55179D-06
 f1 13  1/2 +  f2 72  3/2 -    52731737.38 C  3.80651D+11  4.10460D-04  2.56256D-06
                                           B  3.83019D+11  4.13014D-04  2.57850D-06
 f1 13  1/2 +  f2 73  3/2 -    52727833.93 C  1.74089D+11  1.87750D-04  1.17224D-06
                                           B  1.75115D+11  1.88856D-04  1.17914D-06
 f1 13  1/2 +  f2 74  3/2 -    52710188.60 C  1.58693D+09  1.71260D-06  1.06964D-08
                                           B  1.59445D+09  1.72072D-06  1.07471D-08
 f1 13  1/2 +  f2 75  3/2 -    52706580.10 C  3.92532D+08  4.23675D-07  2.64633D-09
                                           B  3.96367D+08  4.27814D-07  2.67218D-09
 f1 13  1/2 +  f2 76  3/2 -    52702100.84 C  6.04710D+06  6.52798D-09  4.07781D-11
                                           B  5.94694D+06  6.41986D-09  4.01027D-11
 f1 13  1/2 +  f2 77  3/2 -    52649625.11 C  8.97101D+05  9.70372D-10  6.06762D-12
                                           B  9.00228D+05  9.73755D-10  6.08878D-12
 f1 14  1/2 +  f2  1  3/2 -    53010172.11 C  1.03403D+05  1.10332D-10  6.85200D-13
                                           B  1.05683D+05  1.12765D-10  7.00309D-13
 f1 14  1/2 +  f2  2  3/2 -    53004633.00 C  3.75784D+04  4.01050D-11  2.49092D-13
                                           B  3.81940D+04  4.07620D-11  2.53173D-13
 f1 14  1/2 +  f2  3  3/2 -    52992517.89 C  8.74858D+06  9.34107D-09  5.80307D-11
                                           B  8.87822D+06  9.47948D-09  5.88905D-11
 f1 14  1/2 +  f2  4  3/2 -    52989103.09 C  1.01273D+07  1.08145D-08  6.71886D-11
                                           B  1.02904D+07  1.09887D-08  6.82709D-11
 f1 14  1/2 +  f2  5  3/2 -    52988883.18 C  1.47118D+06  1.57103D-09  9.76059D-12
                                           B  1.49546D+06  1.59696D-09  9.92166D-12
 f1 14  1/2 +  f2  6  3/2 -    52972743.63 C  8.89933D+07  9.50912D-08  5.90967D-10
                                           B  9.03331D+07  9.65228D-08  5.99864D-10
 f1 14  1/2 +  f2  7  3/2 -    52967865.14 C  1.07668D+06  1.15067D-09  7.15178D-12
                                           B  1.04385D+06  1.11558D-09  6.93369D-12
 f1 14  1/2 +  f2  8  3/2 -    52965795.30 C  1.42643D+10  1.52457D-05  9.47606D-08
                                           B  1.44702D+10  1.54658D-05  9.61285D-08
 f1 14  1/2 +  f2  9  3/2 -    52965464.97 C  1.01550D+08  1.08538D-07  6.74628D-10
                                           B  1.02982D+08  1.10069D-07  6.84143D-10
 f1 14  1/2 +  f2 10  3/2 -    52959644.01 C  1.65275D+08  1.76688D-07  1.09834D-09
                                           B  1.67537D+08  1.79105D-07  1.11337D-09
 f1 14  1/2 +  f2 11  3/2 -    52956465.49 C  1.93708D+09  2.07108D-06  1.28752D-08
                                           B  1.96330D+09  2.09911D-06  1.30495D-08
 f1 14  1/2 +  f2 12  3/2 -    52955368.97 C  2.28540D+09  2.44360D-06  1.51913D-08
                                           B  2.31918D+09  2.47972D-06  1.54159D-08
 f1 14  1/2 +  f2 13  3/2 -    52953906.56 C  6.55440D+07  7.00849D-08  4.35715D-10
                                           B  6.62011D+07  7.07876D-08  4.40083D-10
 f1 14  1/2 +  f2 14  3/2 -    52953786.47 C  1.68344D+09  1.80008D-06  1.11910D-08
                                           B  1.70468D+09  1.82279D-06  1.13322D-08
 f1 14  1/2 +  f2 15  3/2 -    52952262.03 C  6.43894D+10  6.88546D-05  4.28079D-07
                                           B  6.52819D+10  6.98090D-05  4.34013D-07
 f1 14  1/2 +  f2 16  3/2 -    52950944.79 C  4.44357D+10  4.75196D-05  2.95444D-07
                                           B  4.50439D+10  4.81699D-05  2.99487D-07
 f1 14  1/2 +  f2 17  3/2 -    52948768.04 C  4.67565D+05  5.00056D-10  3.10912D-12
                                           B  4.68167D+05  5.00699D-10  3.11313D-12
 f1 14  1/2 +  f2 18  3/2 -    52947710.46 C  6.51771D+09  6.97089D-06  4.33428D-08
                                           B  6.60904D+09  7.06857D-06  4.39501D-08
 f1 14  1/2 +  f2 19  3/2 -    52947081.01 C  3.97871D+10  4.25546D-05  2.64594D-07
                                           B  4.03585D+10  4.31657D-05  2.68394D-07
 f1 14  1/2 +  f2 20  3/2 -    52945837.11 C  2.28810D+11  2.44736D-04  1.52175D-06
                                           B  2.32073D+11  2.48227D-04  1.54345D-06
 f1 14  1/2 +  f2 21  3/2 -    52943241.53 C  1.12396D+11  1.20231D-04  7.47620D-07
                                           B  1.13990D+11  1.21936D-04  7.58223D-07
 f1 14  1/2 +  f2 22  3/2 -    52939912.26 C  2.39187D+12  2.55894D-03  1.59130D-05
                                           B  2.42536D+12  2.59477D-03  1.61358D-05
 f1 14  1/2 +  f2 23  3/2 -    52931006.83 C  5.62841D+10  6.02356D-05  3.74644D-07
                                           B  5.70541D+10  6.10596D-05  3.79769D-07
 f1 14  1/2 +  f2 24  3/2 -    52929107.93 C  8.52947D+12  9.12895D-03  5.67809D-05
                                           B  8.64542D+12  9.25305D-03  5.75527D-05
 f1 14  1/2 +  f2 25  3/2 -    52928629.01 C  3.17380D+11  3.39692D-04  2.11286D-06
                                           B  3.21691D+11  3.44306D-04  2.14156D-06
 f1 14  1/2 +  f2 26  3/2 -    52928306.56 C  1.21088D+11  1.29602D-04  8.06119D-07
                                           B  1.22730D+11  1.31360D-04  8.17054D-07
 f1 14  1/2 +  f2 27  3/2 -    52926929.13 C  8.81224D+11  9.43236D-04  5.86705D-06
                                           B  8.93125D+11  9.55975D-04  5.94628D-06
 f1 14  1/2 +  f2 28  3/2 -    52922649.87 C  3.02072D+11  3.23381D-04  2.01163D-06
                                           B  3.06097D+11  3.27691D-04  2.03844D-06
 f1 14  1/2 +  f2 29  3/2 -    52921119.21 C  1.77610D+11  1.90150D-04  1.18289D-06
                                           B  1.79965D+11  1.92672D-04  1.19857D-06
 f1 14  1/2 +  f2 30  3/2 -    52918569.43 C  2.25363D+08  2.41298D-07  1.50114D-09
                                           B  2.28286D+08  2.44428D-07  1.52061D-09
 f1 14  1/2 +  f2 31  3/2 -    52915638.28 C  9.33195D+08  9.99291D-07  6.21704D-09
                                           B  9.45310D+08  1.01226D-06  6.29775D-09
 f1 14  1/2 +  f2 32  3/2 -    52914982.97 C  2.61477D+08  2.80004D-07  1.74205D-09
                                           B  2.64825D+08  2.83589D-07  1.76435D-09
 f1 14  1/2 +  f2 33  3/2 -    52911582.94 C  2.55300D+10  2.73425D-05  1.70123D-07
                                           B  2.58604D+10  2.76962D-05  1.72324D-07
 f1 14  1/2 +  f2 34  3/2 -    52908430.04 C  6.51419D+08  6.97748D-07  4.34160D-09
                                           B  6.59802D+08  7.06727D-07  4.39747D-09
 f1 14  1/2 +  f2 35  3/2 -    52900149.40 C  1.73669D+12  1.86079D-03  1.15802D-05
                                           B  1.75853D+12  1.88419D-03  1.17258D-05
 f1 14  1/2 +  f2 36  3/2 -    52898501.44 C  3.10462D+12  3.32666D-03  2.07034D-05
                                           B  3.14343D+12  3.36825D-03  2.09622D-05
 f1 14  1/2 +  f2 37  3/2 -    52896043.76 C  5.95036D+10  6.37653D-05  3.96860D-07
                                           B  6.02871D+10  6.46050D-05  4.02085D-07
 f1 14  1/2 +  f2 38  3/2 -    52890220.44 C  3.94916D+10  4.23294D-05  2.63477D-07
                                           B  3.99774D+10  4.28501D-05  2.66718D-07
 f1 14  1/2 +  f2 39  3/2 -    52888411.99 C  3.29583D+09  3.53290D-06  2.19911D-08
                                           B  3.33592D+09  3.57587D-06  2.22586D-08
 f1 14  1/2 +  f2 40  3/2 -    52875165.62 C  3.96215D+11  4.24927D-04  2.64569D-06
                                           B  4.00780D+11  4.29823D-04  2.67617D-06
 f1 14  1/2 +  f2 41  3/2 -    52873902.00 C  3.84158D+12  4.12017D-03  2.56537D-05
                                           B  3.88568D+12  4.16747D-03  2.59482D-05
 f1 14  1/2 +  f2 42  3/2 -    52870067.60 C  4.67606D+10  5.01589D-05  3.12330D-07
                                           B  4.72905D+10  5.07274D-05  3.15870D-07
 f1 14  1/2 +  f2 43  3/2 -    52867559.04 C  6.44299D+10  6.91189D-05  4.30411D-07
                                           B  6.51524D+10  6.98940D-05  4.35237D-07
 f1 14  1/2 +  f2 44  3/2 -    52865076.83 C  8.53892D+09  9.16121D-06  5.70505D-08
                                           B  8.63487D+09  9.26416D-06  5.76916D-08
 f1 14  1/2 +  f2 45  3/2 -    52862010.89 C  1.34322D+10  1.44128D-05  8.97595D-08
                                           B  1.35760D+10  1.45671D-05  9.07205D-08
 f1 14  1/2 +  f2 46  3/2 -    52858427.59 C  5.77279D+09  6.19506D-06  3.85839D-08
                                           B  5.81702D+09  6.24252D-06  3.88796D-08
 f1 14  1/2 +  f2 47  3/2 -    52853817.66 C  4.35099D+10  4.67007D-05  2.90886D-07
                                           B  4.40071D+10  4.72343D-05  2.94210D-07
 f1 14  1/2 +  f2 48  3/2 -    52849779.80 C  8.09993D+07  8.69527D-08  5.41646D-10
                                           B  8.14213D+07  8.74056D-08  5.44467D-10
 f1 14  1/2 +  f2 49  3/2 -    52849219.76 C  3.72868D+08  4.00281D-07  2.49346D-09
                                           B  3.79196D+08  4.07075D-07  2.53578D-09
 f1 14  1/2 +  f2 50  3/2 -    52846952.55 C  3.81690D+10  4.09787D-05  2.55278D-07
                                           B  3.85643D+10  4.14032D-05  2.57922D-07
 f1 14  1/2 +  f2 51  3/2 -    52845672.53 C  1.55683D+10  1.67151D-05  1.04130D-07
                                           B  1.57309D+10  1.68897D-05  1.05218D-07
 f1 14  1/2 +  f2 52  3/2 -    52841453.43 C  5.46399D+09  5.86743D-06  3.65552D-08
                                           B  5.52047D+09  5.92808D-06  3.69330D-08
 f1 14  1/2 +  f2 53  3/2 -    52840371.17 C  2.11448D+09  2.27070D-06  1.41472D-08
                                           B  2.13830D+09  2.29628D-06  1.43065D-08
 f1 14  1/2 +  f2 54  3/2 -    52839442.33 C  4.19021D+11  4.49994D-04  2.80365D-06
                                           B  4.23288D+11  4.54577D-04  2.83221D-06
 f1 14  1/2 +  f2 55  3/2 -    52836173.96 C  8.22687D+12  8.83608D-03  5.50559D-05
                                           B  8.30949D+12  8.92482D-03  5.56088D-05
 f1 14  1/2 +  f2 56  3/2 -    52832182.26 C  6.31374D+11  6.78231D-04  4.22624D-06
                                           B  6.37626D+11  6.84947D-04  4.26809D-06
 f1 14  1/2 +  f2 57  3/2 -    52825042.76 C  3.53540D+11  3.79880D-04  2.36746D-06
                                           B  3.56939D+11  3.83533D-04  2.39022D-06
 f1 14  1/2 +  f2 58  3/2 -    52822123.77 C  1.88327D+11  2.02380D-04  1.26133D-06
                                           B  1.90117D+11  2.04304D-04  1.27331D-06
 f1 14  1/2 +  f2 59  3/2 -    52820159.11 C  1.40536D+11  1.51034D-04  9.41350D-07
                                           B  1.41852D+11  1.52449D-04  9.50167D-07
 f1 14  1/2 +  f2 60  3/2 -    52816172.35 C  2.65069D+11  2.84913D-04  1.77591D-06
                                           B  2.67523D+11  2.87552D-04  1.79236D-06
 f1 14  1/2 +  f2 61  3/2 -    52802187.62 C  3.16794D+10  3.40691D-05  2.12415D-07
                                           B  3.19584D+10  3.43692D-05  2.14285D-07
 f1 14  1/2 +  f2 62  3/2 -    52799137.80 C  1.50656D+09  1.62040D-06  1.01035D-08
                                           B  1.51937D+09  1.63418D-06  1.01894D-08
 f1 14  1/2 +  f2 63  3/2 -    52798118.43 C  3.70084D+10  3.98062D-05  2.48203D-07
                                           B  3.73256D+10  4.01474D-05  2.50331D-07
 f1 14  1/2 +  f2 64  3/2 -    52797923.81 C  2.39202D+10  2.57288D-05  1.60427D-07
                                           B  2.41261D+10  2.59503D-05  1.61808D-07
 f1 14  1/2 +  f2 65  3/2 -    52796581.16 C  4.63769D+09  4.98859D-06  3.11062D-08
                                           B  4.67732D+09  5.03122D-06  3.13721D-08
 f1 14  1/2 +  f2 66  3/2 -    52789104.94 C  2.20389D+07  2.37132D-08  1.47884D-10
                                           B  2.22479D+07  2.39381D-08  1.49286D-10
 f1 14  1/2 +  f2 67  3/2 -    52781928.28 C  1.95768D+12  2.10698D-03  1.31416D-05
                                           B  1.97351D+12  2.12401D-03  1.32479D-05
 f1 14  1/2 +  f2 68  3/2 -    52780978.18 C  5.09806D+10  5.48704D-05  3.42244D-07
                                           B  5.13924D+10  5.53136D-05  3.45009D-07
 f1 14  1/2 +  f2 69  3/2 -    52775744.28 C  2.75556D+11  2.96639D-04  1.85042D-06
                                           B  2.77718D+11  2.98967D-04  1.86494D-06
 f1 14  1/2 +  f2 70  3/2 -    52774876.31 C  5.37486D+08  5.78629D-07  3.60951D-09
                                           B  5.41588D+08  5.83046D-07  3.63706D-09
 f1 14  1/2 +  f2 71  3/2 -    52767765.61 C  4.07001D+06  4.38274D-09  2.73434D-11
                                           B  4.04909D+06  4.36021D-09  2.72029D-11
 f1 14  1/2 +  f2 72  3/2 -    52767086.85 C  3.35475D+09  3.61261D-06  2.25390D-08
                                           B  3.38801D+09  3.64844D-06  2.27625D-08
 f1 14  1/2 +  f2 73  3/2 -    52763183.41 C  9.52044D+08  1.02538D-06  6.39775D-09
                                           B  9.59649D+08  1.03357D-06  6.44886D-09
 f1 14  1/2 +  f2 74  3/2 -    52745538.08 C  6.73867D+10  7.26257D-05  4.53294D-07
                                           B  6.78487D+10  7.31236D-05  4.56402D-07
 f1 14  1/2 +  f2 75  3/2 -    52741929.58 C  1.83733D+12  1.98044D-03  1.23618D-05
                                           B  1.84917D+12  1.99321D-03  1.24415D-05
 f1 14  1/2 +  f2 76  3/2 -    52737450.32 C  1.78057D+09  1.91959D-06  1.19830D-08
                                           B  1.79110D+09  1.93094D-06  1.20539D-08
 f1 14  1/2 +  f2 77  3/2 -    52684974.58 C  5.67577D+11  6.13111D-04  3.83114D-06
                                           B  5.70080D+11  6.15815D-04  3.84804D-06
 f1 15  1/2 +  f2  1  3/2 -    53053834.30 C  3.05002D+04  3.24905D-11  2.01612D-13
                                           B  3.10210D+04  3.30454D-11  2.05054D-13
 f1 15  1/2 +  f2  2  3/2 -    53048295.20 C  5.48189D+06  5.84084D-09  3.62476D-11
                                           B  5.58133D+06  5.94679D-09  3.69051D-11
 f1 15  1/2 +  f2  3  3/2 -    53036180.08 C  2.10702D+05  2.24601D-10  1.39417D-12
                                           B  2.13745D+05  2.27845D-10  1.41430D-12
 f1 15  1/2 +  f2  4  3/2 -    53032765.28 C  2.63247D+05  2.80648D-10  1.74218D-12
                                           B  2.67962D+05  2.85675D-10  1.77339D-12
 f1 15  1/2 +  f2  5  3/2 -    53032545.38 C  7.26100D+05  7.74104D-10  4.80543D-12
                                           B  7.37959D+05  7.86746D-10  4.88391D-12
 f1 15  1/2 +  f2  6  3/2 -    53016405.83 C  1.94399D+09  2.07377D-06  1.28773D-08
                                           B  1.97680D+09  2.10878D-06  1.30947D-08
 f1 15  1/2 +  f2  7  3/2 -    53011527.34 C  3.52249D+05  3.75835D-10  2.33401D-12
                                           B  3.57840D+05  3.81800D-10  2.37105D-12
 f1 15  1/2 +  f2  8  3/2 -    53009457.50 C  7.52722D+06  8.03185D-09  4.98813D-11
                                           B  7.65245D+06  8.16548D-09  5.07112D-11
 f1 15  1/2 +  f2  9  3/2 -    53009127.16 C  6.75925D+06  7.21249D-09  4.47930D-11
                                           B  6.87150D+06  7.33226D-09  4.55369D-11
 f1 15  1/2 +  f2 10  3/2 -    53003306.21 C  2.45994D+08  2.62546D-07  1.63072D-09
                                           B  2.50059D+08  2.66886D-07  1.65767D-09
 f1 15  1/2 +  f2 11  3/2 -    53000127.69 C  2.43229D+09  2.59626D-06  1.61268D-08
                                           B  2.47179D+09  2.63843D-06  1.63887D-08
 f1 15  1/2 +  f2 12  3/2 -    52999031.17 C  2.65079D+08  2.82961D-07  1.75766D-09
                                           B  2.69005D+08  2.87152D-07  1.78369D-09
 f1 15  1/2 +  f2 13  3/2 -    52997568.76 C  2.96244D+07  3.16246D-08  1.96447D-10
                                           B  3.01445D+07  3.21798D-08  1.99895D-10
 f1 15  1/2 +  f2 14  3/2 -    52997448.67 C  3.20714D+08  3.42371D-07  2.12675D-09
                                           B  3.25940D+08  3.47949D-07  2.16141D-09
 f1 15  1/2 +  f2 15  3/2 -    52995924.23 C  9.62804D+08  1.02788D-06  6.38519D-09
                                           B  9.78239D+08  1.04435D-06  6.48756D-09
 f1 15  1/2 +  f2 16  3/2 -    52994606.99 C  5.35531D+08  5.71754D-07  3.55184D-09
                                           B  5.44147D+08  5.80953D-07  3.60898D-09
 f1 15  1/2 +  f2 17  3/2 -    52992430.23 C  3.68982D+09  3.93972D-06  2.44752D-08
                                           B  3.74862D+09  4.00250D-06  2.48653D-08
 f1 15  1/2 +  f2 18  3/2 -    52991372.66 C  4.12114D+09  4.40043D-06  2.73379D-08
                                           B  4.18609D+09  4.46978D-06  2.77688D-08
 f1 15  1/2 +  f2 19  3/2 -    52990743.21 C  1.49281D+10  1.59402D-05  9.90305D-08
                                           B  1.51636D+10  1.61916D-05  1.00592D-07
 f1 15  1/2 +  f2 20  3/2 -    52989499.30 C  4.87427D+10  5.20496D-05  3.23373D-07
                                           B  4.95206D+10  5.28803D-05  3.28534D-07
 f1 15  1/2 +  f2 21  3/2 -    52986903.72 C  5.17214D+09  5.52358D-06  3.43184D-08
                                           B  5.25654D+09  5.61372D-06  3.48785D-08
 f1 15  1/2 +  f2 22  3/2 -    52983574.46 C  1.11651D+11  1.19252D-04  7.40972D-07
                                           B  1.13394D+11  1.21114D-04  7.52540D-07
 f1 15  1/2 +  f2 23  3/2 -    52974669.02 C  1.42055D+06  1.51778D-09  9.43224D-12
                                           B  1.46503D+06  1.56530D-09  9.72756D-12
 f1 15  1/2 +  f2 24  3/2 -    52972770.13 C  1.98229D+09  2.11812D-06  1.31636D-08
                                           B  2.01205D+09  2.14991D-06  1.33612D-08
 f1 15  1/2 +  f2 25  3/2 -    52972291.21 C  4.13363D+10  4.41694D-05  2.74504D-07
                                           B  4.19663D+10  4.48426D-05  2.78688D-07
 f1 15  1/2 +  f2 26  3/2 -    52971968.75 C  6.96773D+08  7.44538D-07  4.62718D-09
                                           B  7.07432D+08  7.55928D-07  4.69797D-09
 f1 15  1/2 +  f2 27  3/2 -    52970591.33 C  2.57333D+11  2.74988D-04  1.70905D-06
                                           B  2.61244D+11  2.79167D-04  1.73502D-06
 f1 15  1/2 +  f2 28  3/2 -    52966312.06 C  5.74609D+10  6.14131D-05  3.81713D-07
                                           B  5.82977D+10  6.23074D-05  3.87272D-07
 f1 15  1/2 +  f2 29  3/2 -    52964781.41 C  4.87883D+11  5.21470D-04  3.24129D-06
                                           B  4.95208D+11  5.29299D-04  3.28995D-06
 f1 15  1/2 +  f2 30  3/2 -    52962231.62 C  2.93844D+11  3.14103D-04  1.95245D-06
                                           B  2.98219D+11  3.18780D-04  1.98153D-06
 f1 15  1/2 +  f2 31  3/2 -    52959300.47 C  1.47509D+09  1.57697D-06  9.80295D-09
                                           B  1.49657D+09  1.59992D-06  9.94564D-09
 f1 15  1/2 +  f2 32  3/2 -    52958645.17 C  2.65039D+06  2.83351D-09  1.76142D-11
                                           B  2.71525D+06  2.90285D-09  1.80453D-11
 f1 15  1/2 +  f2 33  3/2 -    52955245.14 C  5.10377D+08  5.45709D-07  3.39256D-09
                                           B  5.18036D+08  5.53898D-07  3.44347D-09
 f1 15  1/2 +  f2 34  3/2 -    52952092.24 C  1.00825D+10  1.07818D-05  6.70322D-08
                                           B  1.02284D+10  1.09378D-05  6.80021D-08
 f1 15  1/2 +  f2 35  3/2 -    52943811.60 C  1.32634D+12  1.41877D-03  8.82211D-06
                                           B  1.34512D+12  1.43886D-03  8.94706D-06
 f1 15  1/2 +  f2 36  3/2 -    52942163.64 C  1.87258D+12  2.00320D-03  1.24566D-05
                                           B  1.89909D+12  2.03156D-03  1.26329D-05
 f1 15  1/2 +  f2 37  3/2 -    52939705.96 C  1.16655D+09  1.24804D-06  7.76108D-09
                                           B  1.18363D+09  1.26631D-06  7.87470D-09
 f1 15  1/2 +  f2 38  3/2 -    52933882.64 C  9.15719D+09  9.79902D-06  6.09431D-08
                                           B  9.27399D+09  9.92401D-06  6.17204D-08
 f1 15  1/2 +  f2 39  3/2 -    52932074.18 C  4.18074D+09  4.47408D-06  2.78266D-08
                                           B  4.23645D+09  4.53370D-06  2.81974D-08
 f1 15  1/2 +  f2 40  3/2 -    52918827.82 C  2.78123D+11  2.97786D-04  1.85255D-06
                                           B  2.81784D+11  3.01706D-04  1.87693D-06
 f1 15  1/2 +  f2 41  3/2 -    52917564.19 C  2.74023D+12  2.93410D-03  1.82537D-05
                                           B  2.77617D+12  2.97258D-03  1.84931D-05
 f1 15  1/2 +  f2 42  3/2 -    52913729.80 C  2.93416D+11  3.14221D-04  1.95498D-06
                                           B  2.97245D+11  3.18321D-04  1.98049D-06
 f1 15  1/2 +  f2 43  3/2 -    52911221.24 C  2.83079D+12  3.03179D-03  1.88637D-05
                                           B  2.86726D+12  3.07085D-03  1.91068D-05
 f1 15  1/2 +  f2 44  3/2 -    52908739.03 C  5.05354D+10  5.41288D-05  3.36804D-07
                                           B  5.11605D+10  5.47983D-05  3.40969D-07
 f1 15  1/2 +  f2 45  3/2 -    52905673.09 C  1.74313D+11  1.86730D-04  1.16195D-06
                                           B  1.76635D+11  1.89216D-04  1.17742D-06
 f1 15  1/2 +  f2 46  3/2 -    52902089.78 C  3.49410D+09  3.74350D-06  2.32959D-08
                                           B  3.53755D+09  3.79005D-06  2.35856D-08
 f1 15  1/2 +  f2 47  3/2 -    52897479.85 C  4.11754D+10  4.41220D-05  2.74597D-07
                                           B  4.16988D+10  4.46829D-05  2.78088D-07
 f1 15  1/2 +  f2 48  3/2 -    52893441.99 C  7.47568D+10  8.01188D-05  4.98665D-07
                                           B  7.56682D+10  8.10957D-05  5.04744D-07
 f1 15  1/2 +  f2 49  3/2 -    52892881.96 C  1.51154D+10  1.62000D-05  1.00831D-07
                                           B  1.53007D+10  1.63985D-05  1.02066D-07
 f1 15  1/2 +  f2 50  3/2 -    52890614.75 C  3.98531D+10  4.27163D-05  2.65883D-07
                                           B  4.03402D+10  4.32383D-05  2.69132D-07
 f1 15  1/2 +  f2 51  3/2 -    52889334.72 C  2.76363D+11  2.96231D-04  1.84390D-06
                                           B  2.79706D+11  2.99815D-04  1.86621D-06
 f1 15  1/2 +  f2 52  3/2 -    52885115.62 C  1.39375D+09  1.49419D-06  9.30139D-09
                                           B  1.40987D+09  1.51147D-06  9.40896D-09
 f1 15  1/2 +  f2 53  3/2 -    52884033.37 C  1.28538D+12  1.37806D-03  8.57868D-06
                                           B  1.30065D+12  1.39443D-03  8.68059D-06
 f1 15  1/2 +  f2 54  3/2 -    52883104.52 C  1.27050D+13  1.36216D-02  8.47985D-05
                                           B  1.28560D+13  1.37835D-02  8.58060D-05
 f1 15  1/2 +  f2 55  3/2 -    52879836.16 C  1.35401D+11  1.45188D-04  9.03888D-07
                                           B  1.36941D+11  1.46839D-04  9.14168D-07
 f1 15  1/2 +  f2 56  3/2 -    52875844.46 C  1.18162D+10  1.26721D-05  7.88983D-08
                                           B  1.19595D+10  1.28258D-05  7.98554D-08
 f1 15  1/2 +  f2 57  3/2 -    52868704.95 C  9.27458D+11  9.94912D-04  6.19529D-06
                                           B  9.37937D+11  1.00615D-03  6.26529D-06
 f1 15  1/2 +  f2 58  3/2 -    52865785.96 C  1.01965D+11  1.09393D-04  6.81225D-07
                                           B  1.03128D+11  1.10641D-04  6.88994D-07
 f1 15  1/2 +  f2 59  3/2 -    52863821.31 C  3.47946D+09  3.73321D-06  2.32488D-08
                                           B  3.52066D+09  3.77742D-06  2.35241D-08
 f1 15  1/2 +  f2 60  3/2 -    52859834.55 C  8.53680D+11  9.16076D-04  5.70534D-06
                                           B  8.62934D+11  9.26006D-04  5.76718D-06
 f1 15  1/2 +  f2 61  3/2 -    52845849.82 C  3.69967D+09  3.97218D-06  2.47454D-08
                                           B  3.73137D+09  4.00622D-06  2.49574D-08
 f1 15  1/2 +  f2 62  3/2 -    52842799.99 C  7.73284D+11  8.30338D-04  5.17303D-06
                                           B  7.81231D+11  8.38872D-04  5.22619D-06
 f1 15  1/2 +  f2 63  3/2 -    52841780.62 C  2.49839D+10  2.68283D-05  1.67144D-07
                                           B  2.52472D+10  2.71110D-05  1.68906D-07
 f1 15  1/2 +  f2 64  3/2 -    52841586.01 C  1.22428D+12  1.31467D-03  8.19059D-06
                                           B  1.23686D+12  1.32818D-03  8.27477D-06
 f1 15  1/2 +  f2 65  3/2 -    52840243.36 C  6.37822D+09  6.84948D-06  4.26745D-08
                                           B  6.44370D+09  6.91980D-06  4.31126D-08
 f1 15  1/2 +  f2 66  3/2 -    52832767.13 C  2.26562D+12  2.43370D-03  1.51649D-05
                                           B  2.28793D+12  2.45768D-03  1.53143D-05
 f1 15  1/2 +  f2 67  3/2 -    52825590.47 C  9.84280D+08  1.05759D-06  6.59097D-09
                                           B  9.96126D+08  1.07032D-06  6.67029D-09
 f1 15  1/2 +  f2 68  3/2 -    52824640.37 C  4.58009D+08  4.92140D-07  3.06710D-09
                                           B  4.63578D+08  4.98124D-07  3.10439D-09
 f1 15  1/2 +  f2 69  3/2 -    52819406.47 C  1.47531D+12  1.58557D-03  9.88249D-06
                                           B  1.48929D+12  1.60059D-03  9.97614D-06
 f1 15  1/2 +  f2 70  3/2 -    52818538.50 C  8.20840D+11  8.82213D-04  5.49873D-06
                                           B  8.28452D+11  8.90394D-04  5.54972D-06
 f1 15  1/2 +  f2 71  3/2 -    52811427.80 C  5.05317D+07  5.43245D-08  3.38644D-10
                                           B  5.11987D+07  5.50415D-08  3.43114D-10
 f1 15  1/2 +  f2 72  3/2 -    52810749.05 C  3.41593D+06  3.67242D-09  2.28932D-11
                                           B  3.45531D+06  3.71476D-09  2.31571D-11
 f1 15  1/2 +  f2 73  3/2 -    52806845.60 C  1.30199D+10  1.39996D-05  8.72774D-08
                                           B  1.31519D+10  1.41415D-05  8.81622D-08
 f1 15  1/2 +  f2 74  3/2 -    52789200.28 C  2.96932D+11  3.19488D-04  1.99244D-06
                                           B  2.99509D+11  3.22261D-04  2.00973D-06
 f1 15  1/2 +  f2 75  3/2 -    52785591.78 C  1.17850D+11  1.26820D-04  7.90948D-07
                                           B  1.18827D+11  1.27871D-04  7.97505D-07
 f1 15  1/2 +  f2 76  3/2 -    52781112.51 C  3.06357D+12  3.29730D-03  2.05663D-05
                                           B  3.08813D+12  3.32374D-03  2.07312D-05
 f1 15  1/2 +  f2 77  3/2 -    52728636.78 C  3.64744D+11  3.93353D-04  2.45590D-06
                                           B  3.67024D+11  3.95812D-04  2.47126D-06
 f1  1  3/2 +  f2  1  1/2 -    52802618.24 C  1.04312D+10  2.24357D-05  1.39881D-07
                                           B  1.05220D+10  2.26311D-05  1.41100D-07
 f1  1  3/2 +  f2  2  1/2 -    52799520.70 C  4.83567D+11  1.04019D-03  6.48575D-06
                                           B  4.87721D+11  1.04913D-03  6.54146D-06
 f1  1  3/2 +  f2  3  1/2 -    52780532.44 C  2.09258D+08  4.50456D-07  2.80966D-09
                                           B  2.10906D+08  4.54004D-07  2.83179D-09
 f1  1  3/2 +  f2  4  1/2 -    52777520.30 C  3.00469D+08  6.46874D-07  4.03503D-09
                                           B  3.02800D+08  6.51891D-07  4.06632D-09
 f1  1  3/2 +  f2  5  1/2 -    52766973.61 C  2.76075D+11  5.94594D-04  3.70966D-06
                                           B  2.78102D+11  5.98961D-04  3.73690D-06
 f1  1  3/2 +  f2  6  1/2 -    52763934.83 C  7.35470D+10  1.58419D-04  9.88432D-07
                                           B  7.40785D+10  1.59564D-04  9.95575D-07
 f1  1  3/2 +  f2  7  1/2 -    52763259.68 C  3.36857D+09  7.25605D-06  4.52735D-08
                                           B  3.39282D+09  7.30828D-06  4.55994D-08
 f1  1  3/2 +  f2  8  1/2 -    52761364.99 C  1.63431D+11  3.52064D-04  2.19675D-06
                                           B  1.64596D+11  3.54573D-04  2.21241D-06
 f1  1  3/2 +  f2  9  1/2 -    52759016.52 C  2.30670D+12  4.96954D-03  3.10095D-05
                                           B  2.32294D+12  5.00452D-03  3.12278D-05
 f1  1  3/2 +  f2 10  1/2 -    52755582.21 C  5.63853D+10  1.21492D-04  7.58147D-07
                                           B  5.67746D+10  1.22331D-04  7.63383D-07
 f1  1  3/2 +  f2 11  1/2 -    52752748.65 C  7.17556D+09  1.54626D-05  9.64970D-08
                                           B  7.22437D+09  1.55678D-05  9.71534D-08
 f1  1  3/2 +  f2 12  1/2 -    52739821.02 C  5.97569D+12  1.28833D-02  8.04202D-05
                                           B  6.01336D+12  1.29646D-02  8.09273D-05
 f1  1  3/2 +  f2 13  1/2 -    52738909.39 C  3.21106D+10  6.92315D-05  4.32164D-07
                                           B  3.23120D+10  6.96657D-05  4.34874D-07
 f1  1  3/2 +  f2 14  1/2 -    52733823.77 C  1.02155D+09  2.20293D-06  1.37527D-08
                                           B  1.02777D+09  2.21634D-06  1.38364D-08
 f1  1  3/2 +  f2 15  1/2 -    52730028.02 C  3.47412D+07  7.49283D-08  4.67804D-10
                                           B  3.49478D+07  7.53741D-08  4.70587D-10
 f1  1  3/2 +  f2 16  1/2 -    52726949.90 C  2.36490D+09  5.10111D-06  3.18499D-08
                                           B  2.37867D+09  5.13082D-06  3.20354D-08
 f1  1  3/2 +  f2 17  1/2 -    52722638.40 C  3.16814D+08  6.83483D-07  4.26782D-09
                                           B  3.18604D+08  6.87344D-07  4.29193D-09
 f1  1  3/2 +  f2 18  1/2 -    52710437.36 C  8.04786D+05  1.73702D-09  1.08489D-11
                                           B  8.09202D+05  1.74655D-09  1.09084D-11
 f1  1  3/2 +  f2 19  1/2 -    52707189.63 C  4.72184D+05  1.01927D-09  6.36642D-12
                                           B  4.74564D+05  1.02441D-09  6.39851D-12
 f1  1  3/2 +  f2 20  1/2 -    52702126.16 C  4.05685D+07  8.75891D-08  5.47139D-10
                                           B  4.07671D+07  8.80180D-08  5.49818D-10
 f1  1  3/2 +  f2 21  1/2 -    52695121.30 C  9.79368D+04  2.11506D-10  1.32138D-12
                                           B  9.83946D+04  2.12495D-10  1.32756D-12
 f1  1  3/2 +  f2 22  1/2 -    52687011.77 C  7.24854D+07  1.56589D-07  9.78437D-10
                                           B  7.27993D+07  1.57267D-07  9.82674D-10
 f1  1  3/2 +  f2 23  1/2 -    52684305.82 C  5.24959D+04  1.13418D-10  7.08720D-13
                                           B  5.27226D+04  1.13907D-10  7.11781D-13
 f1  1  3/2 +  f2 24  1/2 -    52672869.56 C  2.67373D+08  5.77912D-07  3.61202D-09
                                           B  2.68373D+08  5.80073D-07  3.62553D-09
 f1  1  3/2 +  f2 25  1/2 -    52668194.13 C  4.02187D+05  8.69460D-10  5.43471D-12
                                           B  4.03756D+05  8.72851D-10  5.45591D-12
 f1  1  3/2 +  f2 26  1/2 -    52665353.70 C  1.11314D+08  2.40667D-07  1.50442D-09
                                           B  1.11699D+08  2.41500D-07  1.50962D-09
 f1  1  3/2 +  f2 27  1/2 -    52660604.94 C  6.75765D+07  1.46131D-07  9.13548D-10
                                           B  6.77965D+07  1.46606D-07  9.16522D-10
 f1  1  3/2 +  f2 28  1/2 -    52657976.62 C  5.74504D+08  1.24246D-06  7.76773D-09
                                           B  5.76327D+08  1.24640D-06  7.79238D-09
 f1  1  3/2 +  f2 29  1/2 -    52651612.02 C  4.58075D+06  9.90904D-09  6.19577D-11
                                           B  4.59447D+06  9.93870D-09  6.21432D-11
 f1  1  3/2 +  f2 30  1/2 -    52644947.16 C  2.31730D+07  5.01403D-08  3.13550D-10
                                           B  2.32350D+07  5.02745D-08  3.14389D-10
 f1  1  3/2 +  f2 31  1/2 -    52635966.23 C  3.45303D+07  7.47401D-08  4.67462D-10
                                           B  3.46108D+07  7.49141D-08  4.68551D-10
 f1  1  3/2 +  f2 32  1/2 -    52632046.51 C  4.06906D+08  8.80869D-07  5.50981D-09
                                           B  4.07788D+08  8.82779D-07  5.52176D-09
 f1  1  3/2 +  f2 33  1/2 -    52628716.60 C  5.87012D+07  1.27092D-07  7.95009D-10
                                           B  5.88206D+07  1.27351D-07  7.96627D-10
 f1  1  3/2 +  f2 34  1/2 -    52620254.29 C  2.73385D+06  5.92088D-09  3.70432D-11
                                           B  2.73856D+06  5.93110D-09  3.71071D-11
 f1  1  3/2 +  f2 35  1/2 -    52613551.56 C  7.21876D+08  1.56381D-06  9.78505D-09
                                           B  7.22952D+08  1.56614D-06  9.79963D-09
 f1  1  3/2 +  f2 36  1/2 -    52609770.20 C  1.83935D+05  3.98520D-10  2.49379D-12
                                           B  1.84136D+05  3.98954D-10  2.49650D-12
 f1  1  3/2 +  f2 37  1/2 -    52592298.02 C  5.90774D+06  1.28084D-08  8.01767D-11
                                           B  5.91265D+06  1.28190D-08  8.02434D-11
 f1  1  3/2 +  f2 38  1/2 -    52577982.01 C  4.59018D+06  9.95725D-09  6.23464D-11
                                           B  4.58969D+06  9.95620D-09  6.23398D-11
 f1  1  3/2 +  f2 39  1/2 -    52574337.59 C  1.81132D+08  3.92975D-07  2.46074D-09
                                           B  1.81114D+08  3.92936D-07  2.46050D-09
 f1  1  3/2 +  f2 40  1/2 -    52566791.60 C  4.16553D+05  9.03993D-10  5.66147D-12
                                           B  4.16377D+05  9.03611D-10  5.65908D-12
 f1  1  3/2 +  f2 41  1/2 -    52556160.50 C  2.38790D+06  5.18426D-09  3.24742D-11
                                           B  2.38603D+06  5.18020D-09  3.24488D-11
 f1  1  3/2 +  f2 42  1/2 -    52552519.75 C  3.40670D+02  7.39716D-13  4.63390D-15
                                           B  3.38872D+02  7.35811D-13  4.60944D-15
 f1  1  3/2 +  f2 43  1/2 -    52496185.25 C  2.78335D+04  6.05661D-11  3.79820D-13
                                           B  2.77593D+04  6.04046D-11  3.78807D-13
 f1  2  3/2 +  f2  1  1/2 -    52808544.96 C  7.43229D+11  1.59820D-03  9.96330D-06
                                           B  7.49994D+11  1.61275D-03  1.00540D-05
 f1  2  3/2 +  f2  2  1/2 -    52805447.42 C  4.46594D+09  9.60447D-06  5.98784D-08
                                           B  4.50586D+09  9.69032D-06  6.04136D-08
 f1  2  3/2 +  f2  3  1/2 -    52786459.16 C  2.24623D+12  4.83422D-03  3.01494D-05
                                           B  2.26436D+12  4.87323D-03  3.03928D-05
 f1  2  3/2 +  f2  4  1/2 -    52783447.03 C  4.12115D+11  8.87036D-04  5.53247D-06
                                           B  4.15425D+11  8.94159D-04  5.57690D-06
 f1  2  3/2 +  f2  5  1/2 -    52772900.33 C  2.29225D+09  4.93580D-06  3.07909D-08
                                           B  2.30922D+09  4.97233D-06  3.10188D-08
 f1  2  3/2 +  f2  6  1/2 -    52769861.55 C  2.77294D+10  5.97154D-05  3.72543D-07
                                           B  2.79439D+10  6.01772D-05  3.75424D-07
 f1  2  3/2 +  f2  7  1/2 -    52769186.40 C  3.30325D+10  7.11375D-05  4.43806D-07
                                           B  3.32900D+10  7.16920D-05  4.47266D-07
 f1  2  3/2 +  f2  8  1/2 -    52767291.72 C  1.69989D+10  3.66107D-05  2.28412D-07
                                           B  1.71252D+10  3.68828D-05  2.30109D-07
 f1  2  3/2 +  f2  9  1/2 -    52764943.25 C  2.35435D+09  5.07104D-06  3.16393D-08
                                           B  2.37202D+09  5.10911D-06  3.18769D-08
 f1  2  3/2 +  f2 10  1/2 -    52761508.93 C  1.03922D+09  2.23868D-06  1.39685D-08
                                           B  1.04736D+09  2.25621D-06  1.40779D-08
 f1  2  3/2 +  f2 11  1/2 -    52758675.37 C  8.54950D+08  1.84192D-06  1.14935D-08
                                           B  8.61060D+08  1.85508D-06  1.15756D-08
 f1  2  3/2 +  f2 12  1/2 -    52745747.74 C  2.15231D+08  4.63924D-07  2.89558D-09
                                           B  2.16674D+08  4.67034D-07  2.91499D-09
 f1  2  3/2 +  f2 13  1/2 -    52744836.12 C  4.51901D+08  9.74095D-07  6.07991D-09
                                           B  4.54815D+08  9.80375D-07  6.11911D-09
 f1  2  3/2 +  f2 14  1/2 -    52739750.50 C  1.65604D+09  3.57036D-06  2.22869D-08
                                           B  1.66642D+09  3.59274D-06  2.24266D-08
 f1  2  3/2 +  f2 15  1/2 -    52735954.75 C  1.37842D+11  2.97225D-04  1.85547D-06
                                           B  1.38685D+11  2.99042D-04  1.86682D-06
 f1  2  3/2 +  f2 16  1/2 -    52732876.62 C  2.02791D+11  4.37325D-04  2.73023D-06
                                           B  2.04058D+11  4.40056D-04  2.74727D-06
 f1  2  3/2 +  f2 17  1/2 -    52728565.12 C  5.80483D+08  1.25203D-06  7.81708D-09
                                           B  5.83998D+08  1.25961D-06  7.86443D-09
 f1  2  3/2 +  f2 18  1/2 -    52716364.09 C  1.83824D+07  3.96669D-08  2.47718D-10
                                           B  1.84850D+07  3.98884D-08  2.49102D-10
 f1  2  3/2 +  f2 19  1/2 -    52713116.35 C  1.02195D+07  2.20551D-08  1.37742D-10
                                           B  1.02847D+07  2.21958D-08  1.38620D-10
 f1  2  3/2 +  f2 20  1/2 -    52708052.89 C  7.82669D+07  1.68944D-07  1.05521D-09
                                           B  7.86904D+07  1.69858D-07  1.06092D-09
 f1  2  3/2 +  f2 21  1/2 -    52701048.02 C  1.93044D+06  4.16808D-09  2.60371D-11
                                           B  1.94183D+06  4.19266D-09  2.61907D-11
 f1  2  3/2 +  f2 22  1/2 -    52692938.49 C  4.92544D+07  1.06380D-07  6.64632D-10
                                           B  4.94891D+07  1.06886D-07  6.67799D-10
 f1  2  3/2 +  f2 23  1/2 -    52690232.55 C  4.96543D+07  1.07254D-07  6.70131D-10
                                           B  4.98785D+07  1.07739D-07  6.73157D-10
 f1  2  3/2 +  f2 24  1/2 -    52678796.28 C  5.46147D+07  1.18020D-07  7.37556D-10
                                           B  5.48867D+07  1.18608D-07  7.41230D-10
 f1  2  3/2 +  f2 25  1/2 -    52674120.86 C  1.27036D+08  2.74567D-07  1.71604D-09
                                           B  1.27818D+08  2.76259D-07  1.72661D-09
 f1  2  3/2 +  f2 26  1/2 -    52671280.43 C  9.05998D+07  1.95838D-07  1.22405D-09
                                           B  9.09934D+07  1.96689D-07  1.22937D-09
 f1  2  3/2 +  f2 27  1/2 -    52666531.66 C  7.56800D+08  1.63617D-06  1.02275D-08
                                           B  7.61133D+08  1.64554D-06  1.02861D-08
 f1  2  3/2 +  f2 28  1/2 -    52663903.34 C  4.95422D+07  1.07119D-07  6.69622D-10
                                           B  4.98479D+07  1.07780D-07  6.73754D-10
 f1  2  3/2 +  f2 29  1/2 -    52657538.75 C  1.50429D+08  3.25333D-07  2.03396D-09
                                           B  1.51093D+08  3.26769D-07  2.04294D-09
 f1  2  3/2 +  f2 30  1/2 -    52650873.89 C  9.10045D+08  1.96865D-06  1.23095D-08
                                           B  9.12582D+08  1.97414D-06  1.23438D-08
 f1  2  3/2 +  f2 31  1/2 -    52641892.96 C  3.79620D+09  8.21493D-06  5.13745D-08
                                           B  3.80604D+09  8.23623D-06  5.15077D-08
 f1  2  3/2 +  f2 32  1/2 -    52637973.24 C  4.28606D+08  9.27637D-07  5.80169D-09
                                           B  4.29469D+08  9.29504D-07  5.81337D-09
 f1  2  3/2 +  f2 33  1/2 -    52634643.32 C  1.29821D+08  2.81008D-07  1.75761D-09
                                           B  1.30166D+08  2.81755D-07  1.76228D-09
 f1  2  3/2 +  f2 34  1/2 -    52626181.02 C  1.38018D+11  2.98848D-04  1.86950D-06
                                           B  1.38290D+11  2.99437D-04  1.87318D-06
 f1  2  3/2 +  f2 35  1/2 -    52619478.29 C  1.13477D+10  2.45773D-05  1.53767D-07
                                           B  1.13705D+10  2.46265D-05  1.54075D-07
 f1  2  3/2 +  f2 36  1/2 -    52615696.92 C  5.40150D+12  1.17004D-02  7.32086D-05
                                           B  5.40998D+12  1.17188D-02  7.33234D-05
 f1  2  3/2 +  f2 37  1/2 -    52598224.74 C  3.89672D+07  8.44646D-08  5.28664D-10
                                           B  3.89786D+07  8.44894D-08  5.28818D-10
 f1  2  3/2 +  f2 38  1/2 -    52583908.73 C  5.42789D+08  1.17718D-06  7.36997D-09
                                           B  5.42290D+08  1.17610D-06  7.36319D-09
 f1  2  3/2 +  f2 39  1/2 -    52580264.31 C  2.67564D+08  5.80363D-07  3.63373D-09
                                           B  2.67973D+08  5.81250D-07  3.63928D-09
 f1  2  3/2 +  f2 40  1/2 -    52572718.32 C  2.65989D+09  5.77113D-06  3.61390D-08
                                           B  2.65982D+09  5.77097D-06  3.61380D-08
 f1  2  3/2 +  f2 41  1/2 -    52562087.23 C  3.70033D+07  8.03181D-08  5.03056D-10
                                           B  3.69810D+07  8.02697D-08  5.02753D-10
 f1  2  3/2 +  f2 42  1/2 -    52558446.47 C  1.21028D+09  2.62735D-06  1.64570D-08
                                           B  1.20951D+09  2.62568D-06  1.64466D-08
 f1  2  3/2 +  f2 43  1/2 -    52502111.97 C  3.23198D+04  7.03126D-11  4.40892D-13
                                           B  3.21357D+04  6.99121D-11  4.38381D-13
 f1  3  3/2 +  f2  1  1/2 -    52808975.02 C  5.31223D+12  1.14230D-02  7.12110D-05
                                           B  5.36072D+12  1.15272D-02  7.18610D-05
 f1  3  3/2 +  f2  2  1/2 -    52805877.49 C  2.22509D+10  4.78520D-05  2.98328D-07
                                           B  2.24502D+10  4.82808D-05  3.01001D-07
 f1  3  3/2 +  f2  3  1/2 -    52786889.22 C  2.20104D+11  4.73689D-04  2.95422D-06
                                           B  2.21924D+11  4.77606D-04  2.97865D-06
 f1  3  3/2 +  f2  4  1/2 -    52783877.09 C  7.18573D+10  1.54663D-04  9.64629D-07
                                           B  7.24033D+10  1.55838D-04  9.71959D-07
 f1  3  3/2 +  f2  5  1/2 -    52773330.39 C  1.32467D+10  2.85231D-05  1.77933D-07
                                           B  1.33447D+10  2.87341D-05  1.79249D-07
 f1  3  3/2 +  f2  6  1/2 -    52770291.62 C  3.51127D+11  7.56140D-04  4.71725D-06
                                           B  3.53826D+11  7.61954D-04  4.75352D-06
 f1  3  3/2 +  f2  7  1/2 -    52769616.47 C  5.17619D+11  1.11470D-03  6.95427D-06
                                           B  5.21613D+11  1.12331D-03  7.00793D-06
 f1  3  3/2 +  f2  8  1/2 -    52767721.78 C  3.40916D+11  7.34223D-04  4.58074D-06
                                           B  3.43447D+11  7.39675D-04  4.61475D-06
 f1  3  3/2 +  f2  9  1/2 -    52765373.31 C  4.06872D+10  8.76350D-05  5.46769D-07
                                           B  4.09900D+10  8.82871D-05  5.50838D-07
 f1  3  3/2 +  f2 10  1/2 -    52761939.00 C  6.05464D+09  1.30426D-05  8.13804D-08
                                           B  6.10266D+09  1.31460D-05  8.20257D-08
 f1  3  3/2 +  f2 11  1/2 -    52759105.43 C  2.54037D+07  5.47292D-08  3.41505D-10
                                           B  2.55301D+07  5.50016D-08  3.43205D-10
 f1  3  3/2 +  f2 12  1/2 -    52746177.81 C  2.52401D+09  5.44035D-06  3.39556D-08
                                           B  2.54101D+09  5.47700D-06  3.41843D-08
 f1  3  3/2 +  f2 13  1/2 -    52745266.18 C  8.94510D+07  1.92813D-07  1.20345D-09
                                           B  8.99965D+07  1.93989D-07  1.21079D-09
 f1  3  3/2 +  f2 14  1/2 -    52740180.56 C  1.57821D+10  3.40251D-05  2.12390D-07
                                           B  1.58815D+10  3.42394D-05  2.13728D-07
 f1  3  3/2 +  f2 15  1/2 -    52736384.81 C  7.43971D+09  1.60418D-05  1.00142D-07
                                           B  7.48861D+09  1.61472D-05  1.00801D-07
 f1  3  3/2 +  f2 16  1/2 -    52733306.68 C  1.84520D+12  3.97917D-03  2.48418D-05
                                           B  1.85673D+12  4.00403D-03  2.49970D-05
 f1  3  3/2 +  f2 17  1/2 -    52728995.19 C  2.15156D+09  4.64057D-06  2.89733D-08
                                           B  2.16485D+09  4.66925D-06  2.91523D-08
 f1  3  3/2 +  f2 18  1/2 -    52716794.15 C  1.01150D+06  2.18267D-09  1.36306D-11
                                           B  1.01495D+06  2.19010D-09  1.36770D-11
 f1  3  3/2 +  f2 19  1/2 -    52713546.41 C  6.66255D+08  1.43785D-06  8.97981D-09
                                           B  6.70042D+08  1.44602D-06  9.03085D-09
 f1  3  3/2 +  f2 20  1/2 -    52708482.95 C  1.32411D+08  2.85813D-07  1.78516D-09
                                           B  1.33188D+08  2.87490D-07  1.79563D-09
 f1  3  3/2 +  f2 21  1/2 -    52701478.08 C  2.91393D+07  6.29145D-08  3.93010D-10
                                           B  2.93034D+07  6.32689D-08  3.95224D-10
 f1  3  3/2 +  f2 22  1/2 -    52693368.56 C  6.33106D+06  1.36736D-08  8.54283D-11
                                           B  6.33849D+06  1.36896D-08  8.55286D-11
 f1  3  3/2 +  f2 23  1/2 -    52690662.61 C  5.02155D+05  1.08465D-09  6.77688D-12
                                           B  5.02446D+05  1.08528D-09  6.78082D-12
 f1  3  3/2 +  f2 24  1/2 -    52679226.35 C  6.79226D+07  1.46775D-07  9.17254D-10
                                           B  6.83667D+07  1.47735D-07  9.23251D-10
 f1  3  3/2 +  f2 25  1/2 -    52674550.92 C  1.12778D+09  2.43748D-06  1.52341D-08
                                           B  1.13469D+09  2.45240D-06  1.53273D-08
 f1  3  3/2 +  f2 26  1/2 -    52671710.49 C  4.33780D+07  9.37632D-08  5.86045D-10
                                           B  4.36658D+07  9.43852D-08  5.89932D-10
 f1  3  3/2 +  f2 27  1/2 -    52666961.72 C  6.19205D+09  1.33868D-05  8.36783D-08
                                           B  6.22774D+09  1.34639D-05  8.41606D-08
 f1  3  3/2 +  f2 28  1/2 -    52664333.40 C  3.35054D+08  7.24434D-07  4.52854D-09
                                           B  3.37204D+08  7.29084D-07  4.55760D-09
 f1  3  3/2 +  f2 29  1/2 -    52657968.81 C  3.71220D+08  8.02826D-07  5.01918D-09
                                           B  3.73265D+08  8.07248D-07  5.04683D-09
 f1  3  3/2 +  f2 30  1/2 -    52651303.95 C  2.22711D+08  4.81772D-07  3.01237D-09
                                           B  2.23509D+08  4.83497D-07  3.02316D-09
 f1  3  3/2 +  f2 31  1/2 -    52642323.02 C  4.14704D+08  8.97400D-07  5.61212D-09
                                           B  4.15672D+08  8.99495D-07  5.62522D-09
 f1  3  3/2 +  f2 32  1/2 -    52638403.30 C  2.16733D+08  4.69069D-07  2.93366D-09
                                           B  2.17594D+08  4.70934D-07  2.94532D-09
 f1  3  3/2 +  f2 33  1/2 -    52635073.38 C  4.02239D+03  8.70666D-12  5.44568D-14
                                           B  3.35469D+03  7.26139D-12  4.54172D-14
 f1  3  3/2 +  f2 34  1/2 -    52626611.08 C  1.70225D+10  3.68578D-05  2.30568D-07
                                           B  1.70549D+10  3.69281D-05  2.31008D-07
 f1  3  3/2 +  f2 35  1/2 -    52619908.35 C  8.52769D+04  1.84692D-10  1.15551D-12
                                           B  6.18117D+04  1.33872D-10  8.37556D-13
 f1  3  3/2 +  f2 36  1/2 -    52616126.99 C  6.98321D+11  1.51264D-03  9.46437D-06
                                           B  6.99399D+11  1.51497D-03  9.47899D-06
 f1  3  3/2 +  f2 37  1/2 -    52598654.81 C  3.26442D+07  7.07578D-08  4.42869D-10
                                           B  3.27319D+07  7.09479D-08  4.44059D-10
 f1  3  3/2 +  f2 38  1/2 -    52584338.80 C  6.11214D+08  1.32556D-06  8.29884D-09
                                           B  6.13432D+08  1.33037D-06  8.32896D-09
 f1  3  3/2 +  f2 39  1/2 -    52580694.37 C  1.85920D+08  4.03266D-07  2.52488D-09
                                           B  1.86771D+08  4.05112D-07  2.53644D-09
 f1  3  3/2 +  f2 40  1/2 -    52573148.38 C  4.06620D+08  8.82223D-07  5.52446D-09
                                           B  4.06625D+08  8.82235D-07  5.52453D-09
 f1  3  3/2 +  f2 41  1/2 -    52562517.29 C  1.30215D+07  2.82635D-08  1.77022D-10
                                           B  1.30268D+07  2.82750D-08  1.77093D-10
 f1  3  3/2 +  f2 42  1/2 -    52558876.54 C  1.70724D+08  3.70613D-07  2.32140D-09
                                           B  1.70647D+08  3.70444D-07  2.32035D-09
 f1  3  3/2 +  f2 43  1/2 -    52502542.04 C  9.13477D+03  1.98726D-11  1.24609D-13
                                           B  9.24445D+03  2.01112D-11  1.26105D-13
 f1  4  3/2 +  f2  1  1/2 -    52812690.92 C  1.84061D+12  3.95734D-03  2.46684D-05
                                           B  1.85757D+12  3.99380D-03  2.48957D-05
 f1  4  3/2 +  f2  2  1/2 -    52809593.38 C  1.89170D+12  4.06766D-03  2.53575D-05
                                           B  1.90905D+12  4.10496D-03  2.55901D-05
 f1  4  3/2 +  f2  3  1/2 -    52790605.12 C  7.12183D+10  1.53248D-04  9.55686D-07
                                           B  7.17931D+10  1.54485D-04  9.63398D-07
 f1  4  3/2 +  f2  4  1/2 -    52787592.99 C  9.42031D+10  2.02731D-04  1.26434D-06
                                           B  9.49661D+10  2.04373D-04  1.27458D-06
 f1  4  3/2 +  f2  5  1/2 -    52777046.29 C  3.72296D+10  8.01522D-05  4.99973D-07
                                           B  3.75289D+10  8.07967D-05  5.03992D-07
 f1  4  3/2 +  f2  6  1/2 -    52774007.51 C  1.09525D+12  2.35825D-03  1.47111D-05
                                           B  1.10365D+12  2.37635D-03  1.48240D-05
 f1  4  3/2 +  f2  7  1/2 -    52773332.36 C  1.36794D+12  2.94547D-03  1.83745D-05
                                           B  1.37843D+12  2.96808D-03  1.85155D-05
 f1  4  3/2 +  f2  8  1/2 -    52771437.68 C  2.12187D+12  4.56917D-03  2.85046D-05
                                           B  2.13823D+12  4.60441D-03  2.87244D-05
 f1  4  3/2 +  f2  9  1/2 -    52769089.21 C  5.35027D+09  1.15222D-05  7.18836D-08
                                           B  5.38782D+09  1.16030D-05  7.23881D-08
 f1  4  3/2 +  f2 10  1/2 -    52765654.89 C  2.68176D+09  5.77611D-06  3.60379D-08
                                           B  2.70080D+09  5.81710D-06  3.62937D-08
 f1  4  3/2 +  f2 11  1/2 -    52762821.33 C  2.32275D+08  5.00338D-07  3.12184D-09
                                           B  2.34124D+08  5.04322D-07  3.14670D-09
 f1  4  3/2 +  f2 12  1/2 -    52749893.70 C  3.77925D+11  8.14481D-04  5.08317D-06
                                           B  3.80541D+11  8.20118D-04  5.11835D-06
 f1  4  3/2 +  f2 13  1/2 -    52748982.08 C  8.38876D+08  1.80795D-06  1.12836D-08
                                           B  8.44421D+08  1.81990D-06  1.13582D-08
 f1  4  3/2 +  f2 14  1/2 -    52743896.46 C  4.18549D+09  9.02235D-06  5.63149D-08
                                           B  4.21492D+09  9.08579D-06  5.67108D-08
 f1  4  3/2 +  f2 15  1/2 -    52740100.71 C  3.55544D+09  7.66531D-06  4.78481D-08
                                           B  3.58078D+09  7.71994D-06  4.81891D-08
 f1  4  3/2 +  f2 16  1/2 -    52737022.58 C  5.54125D+11  1.19480D-03  7.45854D-06
                                           B  5.57612D+11  1.20232D-03  7.50549D-06
 f1  4  3/2 +  f2 17  1/2 -    52732711.08 C  1.60869D+07  3.46920D-08  2.16583D-10
                                           B  1.60630D+07  3.46405D-08  2.16262D-10
 f1  4  3/2 +  f2 18  1/2 -    52720510.05 C  5.47389D+07  1.18101D-07  7.37481D-10
                                           B  5.51462D+07  1.18980D-07  7.42969D-10
 f1  4  3/2 +  f2 19  1/2 -    52717262.31 C  1.42667D+08  3.07847D-07  1.92246D-09
                                           B  1.43495D+08  3.09634D-07  1.93362D-09
 f1  4  3/2 +  f2 20  1/2 -    52712198.85 C  1.12924D+09  2.43716D-06  1.52212D-08
                                           B  1.13667D+09  2.45317D-06  1.53212D-08
 f1  4  3/2 +  f2 21  1/2 -    52705193.98 C  5.53408D+03  1.19469D-11  7.46240D-14
                                           B  5.39971D+03  1.16569D-11  7.28121D-14
 f1  4  3/2 +  f2 22  1/2 -    52697084.45 C  2.99044D+08  6.45773D-07  4.03431D-09
                                           B  3.00812D+08  6.49592D-07  4.05816D-09
 f1  4  3/2 +  f2 23  1/2 -    52694378.51 C  2.56532D+06  5.54026D-09  3.46132D-11
                                           B  2.58387D+06  5.58033D-09  3.48635D-11
 f1  4  3/2 +  f2 24  1/2 -    52682942.24 C  6.71386D+07  1.45061D-07  9.06475D-10
                                           B  6.75561D+07  1.45963D-07  9.12111D-10
 f1  4  3/2 +  f2 25  1/2 -    52678266.82 C  1.58609D+09  3.42754D-06  2.14203D-08
                                           B  1.59667D+09  3.45040D-06  2.15632D-08
 f1  4  3/2 +  f2 26  1/2 -    52675426.39 C  5.52356D+08  1.19377D-06  7.46086D-09
                                           B  5.56020D+08  1.20169D-06  7.51034D-09
 f1  4  3/2 +  f2 27  1/2 -    52670677.62 C  2.05747D+08  4.44748D-07  2.77984D-09
                                           B  2.07923D+08  4.49452D-07  2.80925D-09
 f1  4  3/2 +  f2 28  1/2 -    52668049.30 C  1.66442D+08  3.59821D-07  2.24913D-09
                                           B  1.67341D+08  3.61765D-07  2.26128D-09
 f1  4  3/2 +  f2 29  1/2 -    52661684.71 C  7.58599D+08  1.64037D-06  1.02547D-08
                                           B  7.62920D+08  1.64971D-06  1.03131D-08
 f1  4  3/2 +  f2 30  1/2 -    52655019.85 C  2.16830D+06  4.68983D-09  2.93220D-11
                                           B  2.17972D+06  4.71454D-09  2.94764D-11
 f1  4  3/2 +  f2 31  1/2 -    52646038.92 C  1.09345D+06  2.36584D-09  1.47943D-11
                                           B  1.10770D+06  2.39668D-09  1.49872D-11
 f1  4  3/2 +  f2 32  1/2 -    52642119.20 C  8.83379D+06  1.91160D-08  1.19547D-10
                                           B  8.92249D+06  1.93080D-08  1.20748D-10
 f1  4  3/2 +  f2 33  1/2 -    52638789.28 C  6.44291D+04  1.39440D-10  8.72082D-13
                                           B  6.61380D+04  1.43139D-10  8.95214D-13
 f1  4  3/2 +  f2 34  1/2 -    52630326.98 C  3.97754D+07  8.61113D-08  5.38641D-10
                                           B  3.98978D+07  8.63763D-08  5.40299D-10
 f1  4  3/2 +  f2 35  1/2 -    52623624.25 C  1.40567D+09  3.04396D-06  1.90429D-08
                                           B  1.41068D+09  3.05480D-06  1.91108D-08
 f1  4  3/2 +  f2 36  1/2 -    52619842.88 C  1.32606D+09  2.87198D-06  1.79683D-08
                                           B  1.32967D+09  2.87980D-06  1.80172D-08
 f1  4  3/2 +  f2 37  1/2 -    52602370.70 C  6.73778D+04  1.46024D-10  9.13890D-13
                                           B  6.73823D+04  1.46034D-10  9.13952D-13
 f1  4  3/2 +  f2 38  1/2 -    52588054.70 C  1.04923D+10  2.27517D-05  1.42430D-07
                                           B  1.05279D+10  2.28289D-05  1.42913D-07
 f1  4  3/2 +  f2 39  1/2 -    52584410.27 C  4.74579D+06  1.02923D-08  6.44363D-11
                                           B  4.85419D+06  1.05274D-08  6.59081D-11
 f1  4  3/2 +  f2 40  1/2 -    52576864.28 C  3.48850D+07  7.56776D-08  4.73858D-10
                                           B  3.49717D+07  7.58655D-08  4.75035D-10
 f1  4  3/2 +  f2 41  1/2 -    52566233.19 C  1.87487D+06  4.06889D-09  2.54827D-11
                                           B  1.87663D+06  4.07271D-09  2.55066D-11
 f1  4  3/2 +  f2 42  1/2 -    52562592.43 C  1.48628D+05  3.22600D-10  2.02052D-12
                                           B  1.48981D+05  3.23367D-10  2.02533D-12
 f1  4  3/2 +  f2 43  1/2 -    52506257.94 C  7.12498D+04  1.54981D-10  9.71726D-13
                                           B  7.16874D+04  1.55933D-10  9.77695D-13
 f1  5  3/2 +  f2  1  1/2 -    52829693.38 C  9.34168D+08  2.00718D-06  1.25079D-08
                                           B  9.40443D+08  2.02066D-06  1.25919D-08
 f1  5  3/2 +  f2  2  1/2 -    52826595.84 C  2.52770D+10  5.43172D-05  3.38502D-07
                                           B  2.55251D+10  5.48504D-05  3.41824D-07
 f1  5  3/2 +  f2  3  1/2 -    52807607.58 C  1.51441D+09  3.25662D-06  2.03024D-08
                                           B  1.53000D+09  3.29016D-06  2.05114D-08
 f1  5  3/2 +  f2  4  1/2 -    52804595.45 C  1.80163D+12  3.87471D-03  2.41570D-05
                                           B  1.81758D+12  3.90901D-03  2.43709D-05
 f1  5  3/2 +  f2  5  1/2 -    52794048.75 C  3.49100D+11  7.51100D-04  4.68369D-06
                                           B  3.52028D+11  7.57400D-04  4.72298D-06
 f1  5  3/2 +  f2  6  1/2 -    52791009.97 C  1.57594D+11  3.39108D-04  2.11472D-06
                                           B  1.58876D+11  3.41867D-04  2.13193D-06
 f1  5  3/2 +  f2  7  1/2 -    52790334.82 C  5.20888D+11  1.12087D-03  6.98996D-06
                                           B  5.25300D+11  1.13036D-03  7.04916D-06
 f1  5  3/2 +  f2  8  1/2 -    52788440.14 C  4.06353D+11  8.74467D-04  5.45356D-06
                                           B  4.09678D+11  8.81624D-04  5.49819D-06
 f1  5  3/2 +  f2  9  1/2 -    52786091.67 C  6.82131D+07  1.46807D-07  9.15594D-10
                                           B  6.86142D+07  1.47670D-07  9.20977D-10
 f1  5  3/2 +  f2 10  1/2 -    52782657.35 C  1.74009D+11  3.74547D-04  2.33609D-06
                                           B  1.75403D+11  3.77548D-04  2.35481D-06
 f1  5  3/2 +  f2 11  1/2 -    52779823.79 C  4.80930D+09  1.03529D-05  6.45761D-08
                                           B  4.84481D+09  1.04294D-05  6.50528D-08
 f1  5  3/2 +  f2 12  1/2 -    52766896.16 C  5.33195D+09  1.14837D-05  7.16464D-08
                                           B  5.37105D+09  1.15679D-05  7.21719D-08
 f1  5  3/2 +  f2 13  1/2 -    52765984.54 C  1.97205D+08  4.24744D-07  2.65002D-09
                                           B  1.98709D+08  4.27983D-07  2.67023D-09
 f1  5  3/2 +  f2 14  1/2 -    52760898.92 C  8.25471D+10  1.77826D-04  1.10958D-06
                                           B  8.31443D+10  1.79112D-04  1.11761D-06
 f1  5  3/2 +  f2 15  1/2 -    52757103.17 C  1.25333D+12  2.70035D-03  1.68506D-05
                                           B  1.26233D+12  2.71975D-03  1.69716D-05
 f1  5  3/2 +  f2 16  1/2 -    52754025.04 C  1.25484D+11  2.70393D-04  1.68739D-06
                                           B  1.26327D+11  2.72210D-04  1.69873D-06
 f1  5  3/2 +  f2 17  1/2 -    52749713.54 C  4.93902D+10  1.06443D-04  6.64314D-07
                                           B  4.97357D+10  1.07188D-04  6.68962D-07
 f1  5  3/2 +  f2 18  1/2 -    52737512.51 C  3.23856D+09  6.98281D-06  4.35899D-08
                                           B  3.25795D+09  7.02461D-06  4.38509D-08
 f1  5  3/2 +  f2 19  1/2 -    52734264.77 C  8.39707D+09  1.81075D-05  1.13043D-07
                                           B  8.44861D+09  1.82187D-05  1.13737D-07
 f1  5  3/2 +  f2 20  1/2 -    52729201.31 C  1.93231D+10  4.16766D-05  2.60206D-07
                                           B  1.94377D+10  4.19238D-05  2.61749D-07
 f1  5  3/2 +  f2 21  1/2 -    52722196.44 C  1.39663D+09  3.01309D-06  1.88146D-08
                                           B  1.40467D+09  3.03043D-06  1.89228D-08
 f1  5  3/2 +  f2 22  1/2 -    52714086.91 C  9.35727D+10  2.01936D-04  1.26114D-06
                                           B  9.41084D+10  2.03092D-04  1.26836D-06
 f1  5  3/2 +  f2 23  1/2 -    52711380.97 C  3.17467D+09  6.85185D-06  4.27936D-08
                                           B  3.19210D+09  6.88947D-06  4.30286D-08
 f1  5  3/2 +  f2 24  1/2 -    52699944.70 C  5.42912D+08  1.17227D-06  7.32306D-09
                                           B  5.45348D+08  1.17753D-06  7.35591D-09
 f1  5  3/2 +  f2 25  1/2 -    52695269.28 C  3.43275D+11  7.41338D-04  4.63148D-06
                                           B  3.44878D+11  7.44801D-04  4.65312D-06
 f1  5  3/2 +  f2 26  1/2 -    52692428.85 C  1.06465D+11  2.29947D-04  1.43666D-06
                                           B  1.06954D+11  2.31003D-04  1.44326D-06
 f1  5  3/2 +  f2 27  1/2 -    52687680.08 C  2.45151D+12  5.29581D-03  3.30902D-05
                                           B  2.46225D+12  5.31902D-03  3.32352D-05
 f1  5  3/2 +  f2 28  1/2 -    52685051.76 C  7.39082D+09  1.59675D-05  9.97755D-08
                                           B  7.42355D+09  1.60382D-05  1.00217D-07
 f1  5  3/2 +  f2 29  1/2 -    52678687.17 C  8.72750D+10  1.88598D-04  1.17863D-06
                                           B  8.76297D+10  1.89365D-04  1.18342D-06
 f1  5  3/2 +  f2 30  1/2 -    52672022.31 C  9.95660D+07  2.15213D-07  1.34513D-09
                                           B  1.00109D+08  2.16386D-07  1.35246D-09
 f1  5  3/2 +  f2 31  1/2 -    52663041.38 C  5.78715D+09  1.25133D-05  7.82240D-08
                                           B  5.80502D+09  1.25519D-05  7.84656D-08
 f1  5  3/2 +  f2 32  1/2 -    52659121.66 C  4.05066D+10  8.75985D-05  5.47645D-07
                                           B  4.06379D+10  8.78824D-05  5.49420D-07
 f1  5  3/2 +  f2 33  1/2 -    52655791.74 C  3.15091D+09  6.81493D-06  4.26080D-08
                                           B  3.16065D+09  6.83599D-06  4.27397D-08
 f1  5  3/2 +  f2 34  1/2 -    52647329.43 C  3.27814D+09  7.09238D-06  4.43498D-08
                                           B  3.28060D+09  7.09772D-06  4.43831D-08
 f1  5  3/2 +  f2 35  1/2 -    52640626.71 C  3.22383D+11  6.97666D-04  4.36317D-06
                                           B  3.23209D+11  6.99454D-04  4.37435D-06
 f1  5  3/2 +  f2 36  1/2 -    52636845.34 C  2.74326D+11  5.93752D-04  3.71356D-06
                                           B  2.75047D+11  5.95313D-04  3.72333D-06
 f1  5  3/2 +  f2 37  1/2 -    52619373.16 C  5.56816D+08  1.20597D-06  7.54515D-09
                                           B  5.58331D+08  1.20926D-06  7.56568D-09
 f1  5  3/2 +  f2 38  1/2 -    52605057.15 C  5.34454D+11  1.15817D-03  7.24805D-06
                                           B  5.35099D+11  1.15957D-03  7.25679D-06
 f1  5  3/2 +  f2 39  1/2 -    52601412.73 C  1.62822D+11  3.52887D-04  2.20859D-06
                                           B  1.63012D+11  3.53300D-04  2.21117D-06
 f1  5  3/2 +  f2 40  1/2 -    52593866.74 C  1.32212D+10  2.86627D-05  1.79415D-07
                                           B  1.32565D+10  2.87393D-05  1.79894D-07
 f1  5  3/2 +  f2 41  1/2 -    52583235.64 C  8.24155D+08  1.78744D-06  1.11908D-08
                                           B  8.23756D+08  1.78658D-06  1.11854D-08
 f1  5  3/2 +  f2 42  1/2 -    52579594.89 C  5.51375D+08  1.19600D-06  7.48839D-09
                                           B  5.52519D+08  1.19848D-06  7.50393D-09
 f1  5  3/2 +  f2 43  1/2 -    52523260.39 C  5.21294D+06  1.13318D-08  7.10266D-11
                                           B  5.20471D+06  1.13139D-08  7.09144D-11
 f1  6  3/2 +  f2  1  1/2 -    52830448.16 C  4.22531D+11  9.07836D-04  5.65716D-06
                                           B  4.26661D+11  9.16711D-04  5.71247D-06
 f1  6  3/2 +  f2  2  1/2 -    52827350.62 C  7.44242D+11  1.59924D-03  9.96624D-06
                                           B  7.51536D+11  1.61492D-03  1.00639D-05
 f1  6  3/2 +  f2  3  1/2 -    52808362.36 C  2.34574D+10  5.04420D-05  3.14460D-07
                                           B  2.36664D+10  5.08915D-05  3.17262D-07
 f1  6  3/2 +  f2  4  1/2 -    52805350.22 C  7.59569D+10  1.63354D-04  1.01842D-06
                                           B  7.66319D+10  1.64805D-04  1.02747D-06
 f1  6  3/2 +  f2  5  1/2 -    52794803.53 C  8.57820D+11  1.84558D-03  1.15084D-05
                                           B  8.65027D+11  1.86108D-03  1.16051D-05
 f1  6  3/2 +  f2  6  1/2 -    52791764.75 C  1.31047D+09  2.81976D-06  1.75842D-08
                                           B  1.32172D+09  2.84396D-06  1.77351D-08
 f1  6  3/2 +  f2  7  1/2 -    52791089.60 C  2.23429D+11  4.80769D-04  2.99814D-06
                                           B  2.25271D+11  4.84733D-04  3.02286D-06
 f1  6  3/2 +  f2  8  1/2 -    52789194.91 C  1.03822D+11  2.23418D-04  1.39331D-06
                                           B  1.04672D+11  2.25247D-04  1.40472D-06
 f1  6  3/2 +  f2  9  1/2 -    52786846.44 C  2.67684D+12  5.76088D-03  3.59285D-05
                                           B  2.69889D+12  5.80834D-03  3.62245D-05
 f1  6  3/2 +  f2 10  1/2 -    52783412.13 C  2.64319D+11  5.68920D-04  3.54837D-06
                                           B  2.66482D+11  5.73576D-04  3.57741D-06
 f1  6  3/2 +  f2 11  1/2 -    52780578.57 C  1.88853D+09  4.06530D-06  2.53568D-08
                                           B  1.90427D+09  4.09918D-06  2.55681D-08
 f1  6  3/2 +  f2 12  1/2 -    52767650.94 C  7.75203D+11  1.66954D-03  1.04161D-05
                                           B  7.81008D+11  1.68205D-03  1.04941D-05
 f1  6  3/2 +  f2 13  1/2 -    52766739.31 C  1.15322D+10  2.48375D-05  1.54961D-07
                                           B  1.16226D+10  2.50322D-05  1.56176D-07
 f1  6  3/2 +  f2 14  1/2 -    52761653.69 C  2.26228D+09  4.87335D-06  3.04078D-08
                                           B  2.27310D+09  4.89666D-06  3.05532D-08
 f1  6  3/2 +  f2 15  1/2 -    52757857.94 C  1.30107D+11  2.80313D-04  1.74917D-06
                                           B  1.31037D+11  2.82318D-04  1.76168D-06
 f1  6  3/2 +  f2 16  1/2 -    52754779.82 C  2.96382D+12  6.38624D-03  3.98528D-05
                                           B  2.98432D+12  6.43042D-03  4.01285D-05
 f1  6  3/2 +  f2 17  1/2 -    52750468.32 C  7.27293D+06  1.56738D-08  9.78191D-11
                                           B  7.39749D+06  1.59423D-08  9.94945D-11
 f1  6  3/2 +  f2 18  1/2 -    52738267.28 C  3.33749D+07  7.19592D-08  4.49196D-10
                                           B  3.36629D+07  7.25800D-08  4.53072D-10
 f1  6  3/2 +  f2 19  1/2 -    52735019.55 C  1.51698D+09  3.27114D-06  2.04210D-08
                                           B  1.52605D+09  3.29070D-06  2.05430D-08
 f1  6  3/2 +  f2 20  1/2 -    52729956.08 C  4.07455D+09  8.78784D-06  5.48656D-08
                                           B  4.09486D+09  8.83165D-06  5.51391D-08
 f1  6  3/2 +  f2 21  1/2 -    52722951.22 C  2.95721D+05  6.37970D-10  3.98360D-12
                                           B  2.98166D+05  6.43245D-10  4.01654D-12
 f1  6  3/2 +  f2 22  1/2 -    52714841.69 C  1.15472D+09  2.49189D-06  1.55622D-08
                                           B  1.16300D+09  2.50975D-06  1.56738D-08
 f1  6  3/2 +  f2 23  1/2 -    52712135.74 C  2.30447D+08  4.97357D-07  3.10623D-09
                                           B  2.31742D+08  5.00151D-07  3.12368D-09
 f1  6  3/2 +  f2 24  1/2 -    52700699.48 C  7.82511D+09  1.68957D-05  1.05544D-07
                                           B  7.86764D+09  1.69875D-05  1.06118D-07
 f1  6  3/2 +  f2 25  1/2 -    52696024.05 C  1.76311D+08  3.80751D-07  2.37869D-09
                                           B  1.77063D+08  3.82374D-07  2.38884D-09
 f1  6  3/2 +  f2 26  1/2 -    52693183.62 C  6.60701D+08  1.42697D-06  8.91528D-09
                                           B  6.64272D+08  1.43468D-06  8.96346D-09
 f1  6  3/2 +  f2 27  1/2 -    52688434.86 C  1.35194D+10  2.92042D-05  1.82476D-07
                                           B  1.35787D+10  2.93323D-05  1.83276D-07
 f1  6  3/2 +  f2 28  1/2 -    52685806.54 C  2.22787D+09  4.81305D-06  3.00748D-08
                                           B  2.23754D+09  4.83394D-06  3.02053D-08
 f1  6  3/2 +  f2 29  1/2 -    52679441.94 C  4.34420D+05  9.38740D-10  5.86651D-12
                                           B  4.37082D+05  9.44492D-10  5.90246D-12
 f1  6  3/2 +  f2 30  1/2 -    52672777.08 C  4.19342D+07  9.06387D-08  5.66504D-10
                                           B  4.21193D+07  9.10388D-08  5.69005D-10
 f1  6  3/2 +  f2 31  1/2 -    52663796.15 C  4.26304D+07  9.21749D-08  5.76204D-10
                                           B  4.29504D+07  9.28669D-08  5.80530D-10
 f1  6  3/2 +  f2 32  1/2 -    52659876.43 C  1.13821D+09  2.46138D-06  1.53877D-08
                                           B  1.14434D+09  2.47465D-06  1.54707D-08
 f1  6  3/2 +  f2 33  1/2 -    52656546.51 C  3.95770D+08  8.55966D-07  5.35155D-09
                                           B  3.97880D+08  8.60527D-07  5.38007D-09
 f1  6  3/2 +  f2 34  1/2 -    52648084.21 C  3.12460D+04  6.76000D-11  4.22707D-13
                                           B  2.84535D+04  6.15586D-11  3.84930D-13
 f1  6  3/2 +  f2 35  1/2 -    52641381.48 C  2.56043D+10  5.54084D-05  3.46517D-07
                                           B  2.56756D+10  5.55628D-05  3.47482D-07
 f1  6  3/2 +  f2 36  1/2 -    52637600.12 C  8.64134D+08  1.87028D-06  1.16973D-08
                                           B  8.66870D+08  1.87620D-06  1.17344D-08
 f1  6  3/2 +  f2 37  1/2 -    52620127.94 C  1.64044D+06  3.55282D-09  2.22278D-11
                                           B  1.62678D+06  3.52325D-09  2.20428D-11
 f1  6  3/2 +  f2 38  1/2 -    52605811.93 C  1.00783D+11  2.18393D-04  1.36672D-06
                                           B  1.00905D+11  2.18656D-04  1.36837D-06
 f1  6  3/2 +  f2 39  1/2 -    52602167.51 C  9.67170D+09  2.09611D-05  1.31185D-07
                                           B  9.71023D+09  2.10446D-05  1.31708D-07
 f1  6  3/2 +  f2 40  1/2 -    52594621.52 C  7.71423D+08  1.67235D-06  1.04680D-08
                                           B  7.72911D+08  1.67558D-06  1.04882D-08
 f1  6  3/2 +  f2 41  1/2 -    52583990.42 C  3.19222D+07  6.92314D-08  4.33436D-10
                                           B  3.21116D+07  6.96423D-08  4.36009D-10
 f1  6  3/2 +  f2 42  1/2 -    52580349.67 C  5.44808D+07  1.18172D-07  7.39889D-10
                                           B  5.46219D+07  1.18478D-07  7.41805D-10
 f1  6  3/2 +  f2 43  1/2 -    52524015.17 C  5.55971D+06  1.20852D-08  7.57481D-11
                                           B  5.55261D+06  1.20698D-08  7.56514D-11
 f1  7  3/2 +  f2  1  1/2 -    52833597.11 C  1.98740D+09  4.26957D-06  2.66041D-08
                                           B  2.00974D+09  4.31756D-06  2.69032D-08
 f1  7  3/2 +  f2  2  1/2 -    52830499.57 C  3.46306D+10  7.44061D-05  4.63659D-07
                                           B  3.49498D+10  7.50920D-05  4.67934D-07
 f1  7  3/2 +  f2  3  1/2 -    52811511.31 C  1.44872D+11  3.11491D-04  1.94175D-06
                                           B  1.46184D+11  3.14311D-04  1.95933D-06
 f1  7  3/2 +  f2  4  1/2 -    52808499.17 C  5.93315D+11  1.27584D-03  7.95366D-06
                                           B  5.98635D+11  1.28728D-03  8.02498D-06
 f1  7  3/2 +  f2  5  1/2 -    52797952.48 C  3.52753D+11  7.58846D-04  4.73165D-06
                                           B  3.55789D+11  7.65379D-04  4.77238D-06
 f1  7  3/2 +  f2  6  1/2 -    52794913.70 C  7.15561D+10  1.53950D-04  9.59983D-07
                                           B  7.21310D+10  1.55187D-04  9.67696D-07
 f1  7  3/2 +  f2  7  1/2 -    52794238.55 C  4.65877D+11  1.00234D-03  6.25036D-06
                                           B  4.69806D+11  1.01080D-03  6.30307D-06
 f1  7  3/2 +  f2  8  1/2 -    52792343.86 C  3.93479D+11  8.46637D-04  5.27961D-06
                                           B  3.96842D+11  8.53874D-04  5.32474D-06
 f1  7  3/2 +  f2  9  1/2 -    52789995.39 C  2.04146D+11  4.39295D-04  2.73956D-06
                                           B  2.05841D+11  4.42941D-04  2.76229D-06
 f1  7  3/2 +  f2 10  1/2 -    52786561.08 C  5.80729D+10  1.24981D-04  7.79465D-07
                                           B  5.85430D+10  1.25993D-04  7.85775D-07
 f1  7  3/2 +  f2 11  1/2 -    52783727.52 C  1.15556D+09  2.48719D-06  1.55126D-08
                                           B  1.16652D+09  2.51079D-06  1.56598D-08
 f1  7  3/2 +  f2 12  1/2 -    52770799.89 C  2.23474D+10  4.81235D-05  3.00220D-07
                                           B  2.25274D+10  4.85111D-05  3.02638D-07
 f1  7  3/2 +  f2 13  1/2 -    52769888.27 C  2.80268D+10  6.03559D-05  3.76538D-07
                                           B  2.82476D+10  6.08312D-05  3.79504D-07
 f1  7  3/2 +  f2 14  1/2 -    52764802.64 C  1.16300D+11  2.50501D-04  1.56293D-06
                                           B  1.17139D+11  2.52309D-04  1.57421D-06
 f1  7  3/2 +  f2 15  1/2 -    52761006.89 C  4.13533D+11  8.90844D-04  5.55858D-06
                                           B  4.16504D+11  8.97244D-04  5.59852D-06
 f1  7  3/2 +  f2 16  1/2 -    52757928.77 C  2.30582D+10  4.96783D-05  3.09995D-07
                                           B  2.32264D+10  5.00409D-05  3.12258D-07
 f1  7  3/2 +  f2 17  1/2 -    52753617.27 C  8.58474D+11  1.84987D-03  1.15442D-05
                                           B  8.64512D+11  1.86288D-03  1.16254D-05
 f1  7  3/2 +  f2 18  1/2 -    52741416.23 C  7.66573D+09  1.65260D-05  1.03155D-07
                                           B  7.71456D+09  1.66313D-05  1.03812D-07
 f1  7  3/2 +  f2 19  1/2 -    52738168.50 C  8.08379D+08  1.74294D-06  1.08801D-08
                                           B  8.13621D+08  1.75424D-06  1.09507D-08
 f1  7  3/2 +  f2 20  1/2 -    52733105.03 C  5.14250D+11  1.10898D-03  6.92338D-06
                                           B  5.17400D+11  1.11578D-03  6.96578D-06
 f1  7  3/2 +  f2 21  1/2 -    52726100.17 C  1.07542D+09  2.31976D-06  1.44842D-08
                                           B  1.08167D+09  2.33325D-06  1.45684D-08
 f1  7  3/2 +  f2 22  1/2 -    52717990.64 C  9.48887D+10  2.04746D-04  1.27859D-06
                                           B  9.54186D+10  2.05889D-04  1.28573D-06
 f1  7  3/2 +  f2 23  1/2 -    52715284.70 C  1.02384D+10  2.20941D-05  1.37980D-07
                                           B  1.02943D+10  2.22148D-05  1.38734D-07
 f1  7  3/2 +  f2 24  1/2 -    52703848.43 C  8.13753D+10  1.75681D-04  1.09738D-06
                                           B  8.17796D+10  1.76554D-04  1.10284D-06
 f1  7  3/2 +  f2 25  1/2 -    52699173.01 C  2.66459D+11  5.75360D-04  3.59428D-06
                                           B  2.67751D+11  5.78152D-04  3.61172D-06
 f1  7  3/2 +  f2 26  1/2 -    52696332.57 C  3.60558D+11  7.78632D-04  4.86438D-06
                                           B  3.62261D+11  7.82309D-04  4.88735D-06
 f1  7  3/2 +  f2 27  1/2 -    52691583.81 C  2.56197D+11  5.53363D-04  3.45736D-06
                                           B  2.57368D+11  5.55892D-04  3.47316D-06
 f1  7  3/2 +  f2 28  1/2 -    52688955.49 C  3.99503D+11  8.62975D-04  5.39205D-06
                                           B  4.01258D+11  8.66767D-04  5.41575D-06
 f1  7  3/2 +  f2 29  1/2 -    52682590.89 C  5.68762D+10  1.22889D-04  7.67932D-07
                                           B  5.71187D+10  1.23413D-04  7.71205D-07
 f1  7  3/2 +  f2 30  1/2 -    52675926.03 C  2.28977D+09  4.94864D-06  3.09278D-08
                                           B  2.30217D+09  4.97544D-06  3.10953D-08
 f1  7  3/2 +  f2 31  1/2 -    52666945.10 C  9.59264D+09  2.07386D-05  1.29633D-07
                                           B  9.61818D+09  2.07938D-05  1.29979D-07
 f1  7  3/2 +  f2 32  1/2 -    52663025.38 C  5.19958D+10  1.12428D-04  7.02821D-07
                                           B  5.21880D+10  1.12844D-04  7.05419D-07
 f1  7  3/2 +  f2 33  1/2 -    52659695.47 C  1.26054D+07  2.72594D-08  1.70417D-10
                                           B  1.28489D+07  2.77861D-08  1.73710D-10
 f1  7  3/2 +  f2 34  1/2 -    52651233.16 C  2.66740D+09  5.77016D-06  3.60791D-08
                                           B  2.67626D+09  5.78933D-06  3.61989D-08
 f1  7  3/2 +  f2 35  1/2 -    52644530.44 C  1.29783D+12  2.80820D-03  1.75610D-05
                                           B  1.30137D+12  2.81587D-03  1.76090D-05
 f1  7  3/2 +  f2 36  1/2 -    52640749.07 C  1.86098D+11  4.02731D-04  2.51865D-06
                                           B  1.86567D+11  4.03747D-04  2.52501D-06
 f1  7  3/2 +  f2 37  1/2 -    52623276.89 C  1.10506D+10  2.39303D-05  1.49708D-07
                                           B  1.10736D+10  2.39801D-05  1.50020D-07
 f1  7  3/2 +  f2 38  1/2 -    52608960.88 C  1.95522D+12  4.23637D-03  2.65100D-05
                                           B  1.95799D+12  4.24237D-03  2.65475D-05
 f1  7  3/2 +  f2 39  1/2 -    52605316.46 C  6.49065D+10  1.40652D-04  8.80223D-07
                                           B  6.49794D+10  1.40810D-04  8.81211D-07
 f1  7  3/2 +  f2 40  1/2 -    52597770.47 C  1.04901D+10  2.27386D-05  1.42322D-07
                                           B  1.05050D+10  2.27708D-05  1.42524D-07
 f1  7  3/2 +  f2 41  1/2 -    52587139.37 C  1.43821D+07  3.11876D-08  1.95244D-10
                                           B  1.44560D+07  3.13478D-08  1.96247D-10
 f1  7  3/2 +  f2 42  1/2 -    52583498.62 C  9.72098D+09  2.10828D-05  1.31994D-07
                                           B  9.74450D+09  2.11338D-05  1.32314D-07
 f1  7  3/2 +  f2 43  1/2 -    52527164.12 C  1.59667D+08  3.47029D-07  2.17499D-09
                                           B  1.59354D+08  3.46347D-07  2.17072D-09
 f1  8  3/2 +  f2  1  1/2 -    52837448.40 C  7.89725D+08  1.69633D-06  1.05692D-08
                                           B  7.97881D+08  1.71385D-06  1.06784D-08
 f1  8  3/2 +  f2  2  1/2 -    52834350.86 C  1.01253D+10  2.17517D-05  1.35536D-07
                                           B  1.02269D+10  2.19699D-05  1.36895D-07
 f1  8  3/2 +  f2  3  1/2 -    52815362.59 C  2.93228D+11  6.30381D-04  3.92933D-06
                                           B  2.95931D+11  6.36192D-04  3.96555D-06
 f1  8  3/2 +  f2  4  1/2 -    52812350.46 C  1.67715D+12  3.60593D-03  2.24780D-05
                                           B  1.69244D+12  3.63882D-03  2.26830D-05
 f1  8  3/2 +  f2  5  1/2 -    52801803.76 C  4.84473D+10  1.04205D-04  6.49706D-07
                                           B  4.88532D+10  1.05078D-04  6.55149D-07
 f1  8  3/2 +  f2  6  1/2 -    52798764.99 C  8.17070D+10  1.75764D-04  1.09593D-06
                                           B  8.24153D+10  1.77287D-04  1.10543D-06
 f1  8  3/2 +  f2  7  1/2 -    52798089.84 C  2.49546D+10  5.36823D-05  3.34725D-07
                                           B  2.51694D+10  5.41445D-05  3.37607D-07
 f1  8  3/2 +  f2  8  1/2 -    52796195.15 C  1.16489D+11  2.50610D-04  1.56268D-06
                                           B  1.17479D+11  2.52738D-04  1.57596D-06
 f1  8  3/2 +  f2  9  1/2 -    52793846.68 C  1.19394D+11  2.56883D-04  1.60187D-06
                                           B  1.20418D+11  2.59086D-04  1.61561D-06
 f1  8  3/2 +  f2 10  1/2 -    52790412.37 C  2.06432D+12  4.44206D-03  2.77016D-05
                                           B  2.08154D+12  4.47912D-03  2.79327D-05
 f1  8  3/2 +  f2 11  1/2 -    52787578.80 C  2.79676D+11  6.01879D-04  3.75364D-06
                                           B  2.82039D+11  6.06966D-04  3.78537D-06
 f1  8  3/2 +  f2 12  1/2 -    52774651.18 C  2.94652D+09  6.34419D-06  3.95755D-08
                                           B  2.96977D+09  6.39426D-06  3.98878D-08
 f1  8  3/2 +  f2 13  1/2 -    52773739.55 C  1.20681D+09  2.59848D-06  1.62098D-08
                                           B  1.21625D+09  2.61881D-06  1.63366D-08
 f1  8  3/2 +  f2 14  1/2 -    52768653.93 C  5.63582D+09  1.21373D-05  7.57221D-08
                                           B  5.67889D+09  1.22301D-05  7.63007D-08
 f1  8  3/2 +  f2 15  1/2 -    52764858.18 C  2.81825D+10  6.07026D-05  3.78737D-07
                                           B  2.83935D+10  6.11571D-05  3.81573D-07
 f1  8  3/2 +  f2 16  1/2 -    52761780.05 C  1.08494D+10  2.33714D-05  1.45828D-07
                                           B  1.09271D+10  2.35387D-05  1.46872D-07
 f1  8  3/2 +  f2 17  1/2 -    52757468.56 C  3.51799D+09  7.57957D-06  4.72973D-08
                                           B  3.54232D+09  7.63198D-06  4.76243D-08
 f1  8  3/2 +  f2 18  1/2 -    52745267.52 C  2.35083D+09  5.06725D-06  3.16274D-08
                                           B  2.35900D+09  5.08486D-06  3.17374D-08
 f1  8  3/2 +  f2 19  1/2 -    52742019.78 C  8.08992D+11  1.74401D-03  1.08860D-05
                                           B  8.14202D+11  1.75524D-03  1.09561D-05
 f1  8  3/2 +  f2 20  1/2 -    52736956.32 C  1.29364D+12  2.78934D-03  1.74126D-05
                                           B  1.30175D+12  2.80683D-03  1.75217D-05
 f1  8  3/2 +  f2 21  1/2 -    52729951.45 C  1.52455D+10  3.28809D-05  2.05287D-07
                                           B  1.53376D+10  3.30797D-05  2.06529D-07
 f1  8  3/2 +  f2 22  1/2 -    52721841.93 C  7.59098D+09  1.63770D-05  1.02263D-07
                                           B  7.63432D+09  1.64705D-05  1.02847D-07
 f1  8  3/2 +  f2 23  1/2 -    52719135.98 C  6.84923D+08  1.47782D-06  9.22848D-09
                                           B  6.90250D+08  1.48932D-06  9.30025D-09
 f1  8  3/2 +  f2 24  1/2 -    52707699.72 C  8.08433D+10  1.74507D-04  1.08997D-06
                                           B  8.12606D+10  1.75408D-04  1.09560D-06
 f1  8  3/2 +  f2 25  1/2 -    52703024.29 C  4.25850D+10  9.19397D-05  5.74306D-07
                                           B  4.27927D+10  9.23881D-05  5.77107D-07
 f1  8  3/2 +  f2 26  1/2 -    52700183.86 C  3.02807D+10  6.53823D-05  4.08435D-07
                                           B  3.04316D+10  6.57081D-05  4.10471D-07
 f1  8  3/2 +  f2 27  1/2 -    52695435.09 C  8.75567D+11  1.89087D-03  1.18131D-05
                                           B  8.79627D+11  1.89964D-03  1.18679D-05
 f1  8  3/2 +  f2 28  1/2 -    52692806.77 C  8.89166D+08  1.92043D-06  1.19984D-08
                                           B  8.95786D+08  1.93473D-06  1.20877D-08
 f1  8  3/2 +  f2 29  1/2 -    52686442.18 C  9.51030D+09  2.05454D-05  1.28378D-07
                                           B  9.55228D+09  2.06361D-05  1.28945D-07
 f1  8  3/2 +  f2 30  1/2 -    52679777.32 C  2.36188D+07  5.10372D-08  3.18947D-10
                                           B  2.38905D+07  5.16244D-08  3.22616D-10
 f1  8  3/2 +  f2 31  1/2 -    52670796.39 C  3.81871D+10  8.25457D-05  5.15941D-07
                                           B  3.83432D+10  8.28831D-05  5.18050D-07
 f1  8  3/2 +  f2 32  1/2 -    52666876.67 C  7.41154D+10  1.60233D-04  1.00159D-06
                                           B  7.43703D+10  1.60784D-04  1.00503D-06
 f1  8  3/2 +  f2 33  1/2 -    52663546.75 C  2.55255D+10  5.51914D-05  3.45014D-07
                                           B  2.56156D+10  5.53862D-05  3.46232D-07
 f1  8  3/2 +  f2 34  1/2 -    52655084.45 C  8.21245D+09  1.77627D-05  1.11057D-07
                                           B  8.23851D+09  1.78191D-05  1.11409D-07
 f1  8  3/2 +  f2 35  1/2 -    52648381.72 C  1.19791D+12  2.59162D-03  1.62055D-05
                                           B  1.20142D+12  2.59921D-03  1.62530D-05
 f1  8  3/2 +  f2 36  1/2 -    52644600.36 C  7.15382D+09  1.54792D-05  9.67987D-08
                                           B  7.17459D+09  1.55241D-05  9.70798D-08
 f1  8  3/2 +  f2 37  1/2 -    52627128.18 C  1.59533D+10  3.45422D-05  2.16081D-07
                                           B  1.60183D+10  3.46828D-05  2.16960D-07
 f1  8  3/2 +  f2 38  1/2 -    52612812.17 C  3.94228D+10  8.54048D-05  5.34400D-07
                                           B  3.94816D+10  8.55323D-05  5.35197D-07
 f1  8  3/2 +  f2 39  1/2 -    52609167.74 C  9.26422D+10  2.00726D-04  1.25608D-06
                                           B  9.27777D+10  2.01020D-04  1.25792D-06
 f1  8  3/2 +  f2 40  1/2 -    52601621.75 C  4.72478D+09  1.02400D-05  6.40881D-08
                                           B  4.73070D+09  1.02529D-05  6.41685D-08
 f1  8  3/2 +  f2 41  1/2 -    52590990.66 C  6.70654D+08  1.45410D-06  9.10245D-09
                                           B  6.72456D+08  1.45801D-06  9.12690D-09
 f1  8  3/2 +  f2 42  1/2 -    52587349.91 C  3.69804D+08  8.01911D-07  5.02020D-09
                                           B  3.70199D+08  8.02768D-07  5.02556D-09
 f1  8  3/2 +  f2 43  1/2 -    52531015.41 C  2.52329D+05  5.48345D-10  3.43648D-12
                                           B  2.50840D+05  5.45108D-10  3.41619D-12
 f1  9  3/2 +  f2  1  1/2 -    52839185.46 C  1.98723D+08  4.26828D-07  2.65933D-09
                                           B  2.00672D+08  4.31014D-07  2.68541D-09
 f1  9  3/2 +  f2  2  1/2 -    52836087.92 C  3.66730D+09  7.87777D-06  4.90849D-08
                                           B  3.70389D+09  7.95635D-06  4.95746D-08
 f1  9  3/2 +  f2  3  1/2 -    52817099.66 C  4.01976D+10  8.64110D-05  5.38604D-07
                                           B  4.05721D+10  8.72160D-05  5.43622D-07
 f1  9  3/2 +  f2  4  1/2 -    52814087.53 C  2.24733D+11  4.83154D-04  3.01170D-06
                                           B  2.26801D+11  4.87598D-04  3.03940D-06
 f1  9  3/2 +  f2  5  1/2 -    52803540.83 C  2.59354D+12  5.57808D-03  3.47774D-05
                                           B  2.61628D+12  5.62699D-03  3.50823D-05
 f1  9  3/2 +  f2  6  1/2 -    52800502.05 C  6.48757D+10  1.39548D-04  8.70085D-07
                                           B  6.54393D+10  1.40760D-04  8.77643D-07
 f1  9  3/2 +  f2  7  1/2 -    52799826.90 C  2.80264D+08  6.02865D-07  3.75892D-09
                                           B  2.82826D+08  6.08377D-07  3.79329D-09
 f1  9  3/2 +  f2  8  1/2 -    52797932.22 C  1.86250D+10  4.00665D-05  2.49827D-07
                                           B  1.87842D+10  4.04089D-05  2.51962D-07
 f1  9  3/2 +  f2  9  1/2 -    52795583.75 C  9.89062D+11  2.12787D-03  1.32686D-05
                                           B  9.97443D+11  2.14591D-03  1.33810D-05
 f1  9  3/2 +  f2 10  1/2 -    52792149.43 C  1.96894D+11  4.23653D-04  2.64190D-06
                                           B  1.98567D+11  4.27254D-04  2.66435D-06
 f1  9  3/2 +  f2 11  1/2 -    52789315.87 C  1.26622D+11  2.72480D-04  1.69928D-06
                                           B  1.27696D+11  2.74791D-04  1.71369D-06
 f1  9  3/2 +  f2 12  1/2 -    52776388.24 C  2.30520D+10  4.96303D-05  3.09587D-07
                                           B  2.32308D+10  5.00153D-05  3.11989D-07
 f1  9  3/2 +  f2 13  1/2 -    52775476.62 C  1.31393D+09  2.82896D-06  1.76470D-08
                                           B  1.32364D+09  2.84986D-06  1.77774D-08
 f1  9  3/2 +  f2 14  1/2 -    52770391.00 C  1.22772D+08  2.64384D-07  1.64938D-09
                                           B  1.23768D+08  2.66529D-07  1.66276D-09
 f1  9  3/2 +  f2 15  1/2 -    52766595.25 C  7.47972D+09  1.61096D-05  1.00508D-07
                                           B  7.53582D+09  1.62304D-05  1.01262D-07
 f1  9  3/2 +  f2 16  1/2 -    52763517.12 C  1.85302D+09  3.99144D-06  2.49041D-08
                                           B  1.86642D+09  4.02032D-06  2.50843D-08
 f1  9  3/2 +  f2 17  1/2 -    52759205.62 C  2.69554D+10  5.80720D-05  3.62363D-07
                                           B  2.71481D+10  5.84873D-05  3.64955D-07
 f1  9  3/2 +  f2 18  1/2 -    52747004.59 C  1.37124D+11  2.95554D-04  1.84465D-06
                                           B  1.38058D+11  2.97566D-04  1.85721D-06
 f1  9  3/2 +  f2 19  1/2 -    52743756.85 C  6.51465D+10  1.40432D-04  8.76539D-07
                                           B  6.55737D+10  1.41353D-04  8.82287D-07
 f1  9  3/2 +  f2 20  1/2 -    52738693.39 C  1.94537D+12  4.19432D-03  2.61823D-05
                                           B  1.95749D+12  4.22045D-03  2.63454D-05
 f1  9  3/2 +  f2 21  1/2 -    52731688.52 C  9.31203D+09  2.00826D-05  1.25378D-07
                                           B  9.36868D+09  2.02047D-05  1.26141D-07
 f1  9  3/2 +  f2 22  1/2 -    52723578.99 C  1.08444D+09  2.33946D-06  1.46078D-08
                                           B  1.09079D+09  2.35315D-06  1.46933D-08
 f1  9  3/2 +  f2 23  1/2 -    52720873.05 C  1.38549D+09  2.98921D-06  1.86659D-08
                                           B  1.39203D+09  3.00332D-06  1.87540D-08
 f1  9  3/2 +  f2 24  1/2 -    52709436.78 C  1.48546D+11  3.20628D-04  2.00257D-06
                                           B  1.49305D+11  3.22267D-04  2.01281D-06
 f1  9  3/2 +  f2 25  1/2 -    52704761.36 C  3.28910D+10  7.10059D-05  4.43527D-07
                                           B  3.30543D+10  7.13586D-05  4.45730D-07
 f1  9  3/2 +  f2 26  1/2 -    52701920.93 C  2.22520D+11  4.80434D-04  3.00112D-06
                                           B  2.23590D+11  4.82744D-04  3.01555D-06
 f1  9  3/2 +  f2 27  1/2 -    52697172.16 C  2.78014D+10  6.00357D-05  3.75058D-07
                                           B  2.79349D+10  6.03240D-05  3.76858D-07
 f1  9  3/2 +  f2 28  1/2 -    52694543.84 C  1.71883D+12  3.71210D-03  2.31916D-05
                                           B  1.72676D+12  3.72922D-03  2.32985D-05
 f1  9  3/2 +  f2 29  1/2 -    52688179.25 C  3.96352D+10  8.56195D-05  5.34977D-07
                                           B  3.98090D+10  8.59948D-05  5.37322D-07
 f1  9  3/2 +  f2 30  1/2 -    52681514.39 C  3.73809D+10  8.07702D-05  5.04741D-07
                                           B  3.75362D+10  8.11056D-05  5.06837D-07
 f1  9  3/2 +  f2 31  1/2 -    52672533.46 C  5.33385D+10  1.15290D-04  7.20579D-07
                                           B  5.35286D+10  1.15700D-04  7.23147D-07
 f1  9  3/2 +  f2 32  1/2 -    52668613.74 C  3.57763D+11  7.73408D-04  4.83429D-06
                                           B  3.59050D+11  7.76192D-04  4.85169D-06
 f1  9  3/2 +  f2 33  1/2 -    52665283.82 C  4.68904D+10  1.01380D-04  6.33730D-07
                                           B  4.70508D+10  1.01727D-04  6.35898D-07
 f1  9  3/2 +  f2 34  1/2 -    52656821.51 C  5.85322D+08  1.26591D-06  7.91451D-09
                                           B  5.87106D+08  1.26977D-06  7.93864D-09
 f1  9  3/2 +  f2 35  1/2 -    52650118.79 C  5.63361D+10  1.21873D-04  7.62048D-07
                                           B  5.64814D+10  1.22187D-04  7.64013D-07
 f1  9  3/2 +  f2 36  1/2 -    52646337.42 C  2.67731D+08  5.79269D-07  3.62233D-09
                                           B  2.68388D+08  5.80690D-07  3.63121D-09
 f1  9  3/2 +  f2 37  1/2 -    52628865.24 C  4.57686D+10  9.90918D-05  6.19854D-07
                                           B  4.58949D+10  9.93652D-05  6.21564D-07
 f1  9  3/2 +  f2 38  1/2 -    52614549.23 C  1.49004D+10  3.22777D-05  2.01963D-07
                                           B  1.49240D+10  3.23290D-05  2.02284D-07
 f1  9  3/2 +  f2 39  1/2 -    52610904.81 C  1.21924D+11  2.64153D-04  1.65293D-06
                                           B  1.22104D+11  2.64544D-04  1.65538D-06
 f1  9  3/2 +  f2 40  1/2 -    52603358.82 C  8.36268D+07  1.81233D-07  1.13422D-09
                                           B  8.36958D+07  1.81382D-07  1.13516D-09
 f1  9  3/2 +  f2 41  1/2 -    52592727.72 C  4.43614D+09  9.61770D-06  6.02034D-08
                                           B  4.44110D+09  9.62847D-06  6.02708D-08
 f1  9  3/2 +  f2 42  1/2 -    52589086.97 C  2.01555D+09  4.37040D-06  2.73590D-08
                                           B  2.01708D+09  4.37372D-06  2.73798D-08
 f1  9  3/2 +  f2 43  1/2 -    52532752.47 C  2.78444D+06  6.05056D-09  3.79176D-11
                                           B  2.78208D+06  6.04542D-09  3.78854D-11
 f1 10  3/2 +  f2  1  1/2 -    52846385.80 C  4.61535D+06  9.91041D-09  6.17379D-11
                                           B  4.66651D+06  1.00203D-08  6.24224D-11
 f1 10  3/2 +  f2  2  1/2 -    52843288.26 C  2.17235D+07  4.66516D-08  2.90638D-10
                                           B  2.19148D+07  4.70626D-08  2.93198D-10
 f1 10  3/2 +  f2  3  1/2 -    52824300.00 C  5.33935D+07  1.14746D-07  7.15123D-10
                                           B  5.34933D+07  1.14961D-07  7.16459D-10
 f1 10  3/2 +  f2  4  1/2 -    52821287.87 C  2.89981D+08  6.23260D-07  3.88451D-09
                                           B  2.92014D+08  6.27630D-07  3.91175D-09
 f1 10  3/2 +  f2  5  1/2 -    52810741.17 C  1.86552D+10  4.01119D-05  2.50050D-07
                                           B  1.88211D+10  4.04686D-05  2.52274D-07
 f1 10  3/2 +  f2  6  1/2 -    52807702.39 C  5.27449D+09  1.13424D-05  7.07102D-08
                                           B  5.31797D+09  1.14359D-05  7.12931D-08
 f1 10  3/2 +  f2  7  1/2 -    52807027.24 C  1.27489D+10  2.74163D-05  1.70920D-07
                                           B  1.28553D+10  2.76451D-05  1.72346D-07
 f1 10  3/2 +  f2  8  1/2 -    52805132.55 C  2.29237D+09  4.93005D-06  3.07362D-08
                                           B  2.31172D+09  4.97164D-06  3.09956D-08
 f1 10  3/2 +  f2  9  1/2 -    52802784.09 C  1.76121D+10  3.78804D-05  2.36175D-07
                                           B  1.77641D+10  3.82073D-05  2.38213D-07
 f1 10  3/2 +  f2 10  1/2 -    52799349.77 C  2.27952D+10  4.90347D-05  3.05739D-07
                                           B  2.29928D+10  4.94598D-05  3.08389D-07
 f1 10  3/2 +  f2 11  1/2 -    52796516.21 C  6.12126D+11  1.31689D-03  8.21142D-06
                                           B  6.17351D+11  1.32813D-03  8.28151D-06
 f1 10  3/2 +  f2 12  1/2 -    52783588.58 C  1.77097D+09  3.81182D-06  2.37744D-08
                                           B  1.78496D+09  3.84193D-06  2.39622D-08
 f1 10  3/2 +  f2 13  1/2 -    52782676.96 C  3.93207D+11  8.46363D-04  5.27887D-06
                                           B  3.96324D+11  8.53072D-04  5.32071D-06
 f1 10  3/2 +  f2 14  1/2 -    52777591.34 C  5.22195D+10  1.12422D-04  7.01257D-07
                                           B  5.26268D+10  1.13299D-04  7.06726D-07
 f1 10  3/2 +  f2 15  1/2 -    52773795.58 C  1.98994D+10  4.28471D-05  2.67288D-07
                                           B  2.00299D+10  4.31281D-05  2.69040D-07
 f1 10  3/2 +  f2 16  1/2 -    52770717.46 C  5.74202D+07  1.23651D-07  7.71400D-10
                                           B  5.79390D+07  1.24768D-07  7.78369D-10
 f1 10  3/2 +  f2 17  1/2 -    52766405.96 C  2.20667D+09  4.75270D-06  2.96523D-08
                                           B  2.22685D+09  4.79616D-06  2.99235D-08
 f1 10  3/2 +  f2 18  1/2 -    52754204.93 C  6.85709D+10  1.47755D-04  9.22066D-07
                                           B  6.90481D+10  1.48784D-04  9.28482D-07
 f1 10  3/2 +  f2 19  1/2 -    52750957.19 C  1.87186D+08  4.03396D-07  2.51754D-09
                                           B  1.88572D+08  4.06381D-07  2.53617D-09
 f1 10  3/2 +  f2 20  1/2 -    52745893.72 C  1.47341D+10  3.17588D-05  1.98221D-07
                                           B  1.48327D+10  3.19713D-05  1.99548D-07
 f1 10  3/2 +  f2 21  1/2 -    52738888.86 C  7.61577D+06  1.64199D-08  1.02498D-10
                                           B  7.65122D+06  1.64963D-08  1.02975D-10
 f1 10  3/2 +  f2 22  1/2 -    52730779.33 C  1.42257D+10  3.06805D-05  1.91546D-07
                                           B  1.43001D+10  3.08409D-05  1.92548D-07
 f1 10  3/2 +  f2 23  1/2 -    52728073.39 C  2.38221D+10  5.13823D-05  3.20809D-07
                                           B  2.39622D+10  5.16845D-05  3.22696D-07
 f1 10  3/2 +  f2 24  1/2 -    52716637.12 C  4.19351D+09  9.04898D-06  5.65103D-08
                                           B  4.21646D+09  9.09850D-06  5.68195D-08
 f1 10  3/2 +  f2 25  1/2 -    52711961.70 C  4.26659D+09  9.20831D-06  5.75104D-08
                                           B  4.28841D+09  9.25541D-06  5.78046D-08
 f1 10  3/2 +  f2 26  1/2 -    52709121.26 C  4.01221D+10  8.66023D-05  5.40903D-07
                                           B  4.03324D+10  8.70564D-05  5.43739D-07
 f1 10  3/2 +  f2 27  1/2 -    52704372.50 C  1.47791D+09  3.19060D-06  1.99297D-08
                                           B  1.48704D+09  3.21030D-06  2.00528D-08
 f1 10  3/2 +  f2 28  1/2 -    52701744.18 C  2.20240D+10  4.75516D-05  2.97040D-07
                                           B  2.21328D+10  4.77863D-05  2.98507D-07
 f1 10  3/2 +  f2 29  1/2 -    52695379.58 C  2.00787D+09  4.33620D-06  2.70902D-08
                                           B  2.01765D+09  4.35730D-06  2.72220D-08
 f1 10  3/2 +  f2 30  1/2 -    52688714.73 C  1.56659D+11  3.38406D-04  2.11445D-06
                                           B  1.57350D+11  3.39899D-04  2.12377D-06
 f1 10  3/2 +  f2 31  1/2 -    52679733.80 C  1.82578D+12  3.94529D-03  2.46553D-05
                                           B  1.83313D+12  3.96117D-03  2.47545D-05
 f1 10  3/2 +  f2 32  1/2 -    52675814.07 C  2.98960D+11  6.46114D-04  4.03806D-06
                                           B  3.00124D+11  6.48628D-04  4.05378D-06
 f1 10  3/2 +  f2 33  1/2 -    52672484.16 C  4.32906D+10  9.35715D-05  5.84838D-07
                                           B  4.34534D+10  9.39235D-05  5.87038D-07
 f1 10  3/2 +  f2 34  1/2 -    52664021.85 C  1.61611D+12  3.49430D-03  2.18435D-05
                                           B  1.62170D+12  3.50640D-03  2.19191D-05
 f1 10  3/2 +  f2 35  1/2 -    52657319.13 C  4.06622D+08  8.79410D-07  5.49804D-09
                                           B  4.07054D+08  8.80343D-07  5.50388D-09
 f1 10  3/2 +  f2 36  1/2 -    52653537.76 C  3.44184D+10  7.44480D-05  4.65480D-07
                                           B  3.45400D+10  7.47112D-05  4.67125D-07
 f1 10  3/2 +  f2 37  1/2 -    52636065.58 C  2.11286D+11  4.57322D-04  2.86032D-06
                                           B  2.11802D+11  4.58438D-04  2.86730D-06
 f1 10  3/2 +  f2 38  1/2 -    52621749.57 C  9.43577D+09  2.04345D-05  1.27842D-07
                                           B  9.45125D+09  2.04680D-05  1.28052D-07
 f1 10  3/2 +  f2 39  1/2 -    52618105.15 C  2.28695D+09  4.95341D-06  3.09916D-08
                                           B  2.29262D+09  4.96569D-06  3.10685D-08
 f1 10  3/2 +  f2 40  1/2 -    52610559.16 C  3.79869D+12  8.23011D-03  5.15002D-05
                                           B  3.80415D+12  8.24195D-03  5.15742D-05
 f1 10  3/2 +  f2 41  1/2 -    52599928.06 C  2.28708D+10  4.95711D-05  3.10255D-07
                                           B  2.28946D+10  4.96228D-05  3.10579D-07
 f1 10  3/2 +  f2 42  1/2 -    52596287.31 C  2.51907D+10  5.46069D-05  3.41797D-07
                                           B  2.52006D+10  5.46283D-05  3.41931D-07
 f1 10  3/2 +  f2 43  1/2 -    52539952.81 C  2.27227D+08  4.93626D-07  3.09303D-09
                                           B  2.26921D+08  4.92962D-07  3.08887D-09
 f1 11  3/2 +  f2  1  1/2 -    52850090.06 C  1.66236D+08  3.56903D-07  2.22321D-09
                                           B  1.67837D+08  3.60342D-07  2.24463D-09
 f1 11  3/2 +  f2  2  1/2 -    52846992.52 C  3.45904D+07  7.42734D-08  4.62688D-10
                                           B  3.46738D+07  7.44523D-08  4.63803D-10
 f1 11  3/2 +  f2  3  1/2 -    52828004.26 C  1.40053D+06  3.00940D-09  1.87539D-11
                                           B  1.45936D+06  3.13583D-09  1.95418D-11
 f1 11  3/2 +  f2  4  1/2 -    52824992.13 C  8.11200D+08  1.74328D-06  1.08643D-08
                                           B  8.18360D+08  1.75867D-06  1.09602D-08
 f1 11  3/2 +  f2  5  1/2 -    52814445.43 C  4.63749D+11  9.96999D-04  6.21467D-06
                                           B  4.67987D+11  1.00611D-03  6.27147D-06
 f1 11  3/2 +  f2  6  1/2 -    52811406.65 C  2.10557D+10  4.52723D-05  2.82215D-07
                                           B  2.12367D+10  4.56615D-05  2.84641D-07
 f1 11  3/2 +  f2  7  1/2 -    52810731.50 C  6.22120D+10  1.33767D-04  8.33875D-07
                                           B  6.27538D+10  1.34931D-04  8.41137D-07
 f1 11  3/2 +  f2  8  1/2 -    52808836.82 C  1.71476D+09  3.68730D-06  2.29868D-08
                                           B  1.73002D+09  3.72012D-06  2.31913D-08
 f1 11  3/2 +  f2  9  1/2 -    52806488.35 C  4.40125D+10  9.46497D-05  5.90075D-07
                                           B  4.44245D+10  9.55357D-05  5.95599D-07
 f1 11  3/2 +  f2 10  1/2 -    52803054.03 C  1.06469D+10  2.28993D-05  1.42771D-07
                                           B  1.07453D+10  2.31110D-05  1.44090D-07
 f1 11  3/2 +  f2 11  1/2 -    52800220.47 C  4.20900D+11  9.05367D-04  5.64501D-06
                                           B  4.24564D+11  9.13250D-04  5.69416D-06
 f1 11  3/2 +  f2 12  1/2 -    52787292.84 C  9.81271D+09  2.11178D-05  1.31703D-07
                                           B  9.88804D+09  2.12799D-05  1.32714D-07
 f1 11  3/2 +  f2 13  1/2 -    52786381.22 C  1.20122D+12  2.58522D-03  1.61232D-05
                                           B  1.21105D+12  2.60637D-03  1.62551D-05
 f1 11  3/2 +  f2 14  1/2 -    52781295.60 C  3.36002D+11  7.23269D-04  4.51123D-06
                                           B  3.38674D+11  7.29021D-04  4.54711D-06
 f1 11  3/2 +  f2 15  1/2 -    52777499.85 C  2.56213D+09  5.51595D-06  3.44070D-08
                                           B  2.57882D+09  5.55190D-06  3.46312D-08
 f1 11  3/2 +  f2 16  1/2 -    52774421.72 C  6.32960D+09  1.36285D-05  8.50157D-08
                                           B  6.38084D+09  1.37388D-05  8.57039D-08
 f1 11  3/2 +  f2 17  1/2 -    52770110.22 C  1.62889D+11  3.50779D-04  2.18837D-06
                                           B  1.64189D+11  3.53578D-04  2.20583D-06
 f1 11  3/2 +  f2 18  1/2 -    52757909.19 C  1.94170D+10  4.18337D-05  2.61044D-07
                                           B  1.95545D+10  4.21299D-05  2.62892D-07
 f1 11  3/2 +  f2 19  1/2 -    52754661.45 C  1.78748D+09  3.85156D-06  2.40354D-08
                                           B  1.79974D+09  3.87799D-06  2.42003D-08
 f1 11  3/2 +  f2 20  1/2 -    52749597.99 C  4.34700D+11  9.36848D-04  5.84690D-06
                                           B  4.37604D+11  9.43106D-04  5.88595D-06
 f1 11  3/2 +  f2 21  1/2 -    52742593.12 C  6.86157D+08  1.47917D-06  9.23278D-09
                                           B  6.90574D+08  1.48869D-06  9.29222D-09
 f1 11  3/2 +  f2 22  1/2 -    52734483.59 C  4.69143D+11  1.01166D-03  6.31559D-06
                                           B  4.71934D+11  1.01768D-03  6.35317D-06
 f1 11  3/2 +  f2 23  1/2 -    52731777.65 C  3.11375D+10  6.71517D-05  4.19238D-07
                                           B  3.13215D+10  6.75484D-05  4.21714D-07
 f1 11  3/2 +  f2 24  1/2 -    52720341.38 C  1.04540D+11  2.25551D-04  1.40845D-06
                                           B  1.05110D+11  2.26781D-04  1.41613D-06
 f1 11  3/2 +  f2 25  1/2 -    52715665.96 C  2.24989D+09  4.85512D-06  3.03205D-08
                                           B  2.26186D+09  4.88094D-06  3.04817D-08
 f1 11  3/2 +  f2 26  1/2 -    52712825.53 C  2.32819D+10  5.02463D-05  3.13808D-07
                                           B  2.34097D+10  5.05221D-05  3.15530D-07
 f1 11  3/2 +  f2 27  1/2 -    52708076.76 C  2.86050D+09  6.17456D-06  3.85660D-08
                                           B  2.87559D+09  6.20713D-06  3.87694D-08
 f1 11  3/2 +  f2 28  1/2 -    52705448.44 C  1.13036D+10  2.44019D-05  1.52420D-07
                                           B  1.13616D+10  2.45272D-05  1.53203D-07
 f1 11  3/2 +  f2 29  1/2 -    52699083.85 C  1.38410D+08  2.98867D-07  1.86703D-09
                                           B  1.39122D+08  3.00405D-07  1.87664D-09
 f1 11  3/2 +  f2 30  1/2 -    52692418.99 C  4.06550D+11  8.78082D-04  5.48609D-06
                                           B  4.08429D+11  8.82142D-04  5.51145D-06
 f1 11  3/2 +  f2 31  1/2 -    52683438.06 C  4.04096D+11  8.73081D-04  5.45577D-06
                                           B  4.05847D+11  8.76863D-04  5.47941D-06
 f1 11  3/2 +  f2 32  1/2 -    52679518.34 C  8.99243D+10  1.94317D-04  1.21435D-06
                                           B  9.02930D+10  1.95114D-04  1.21933D-06
 f1 11  3/2 +  f2 33  1/2 -    52676188.42 C  3.29173D+11  7.11400D-04  4.44606D-06
                                           B  3.30499D+11  7.14265D-04  4.46397D-06
 f1 11  3/2 +  f2 34  1/2 -    52667726.11 C  5.42253D+10  1.17228D-04  7.32760D-07
                                           B  5.44215D+10  1.17652D-04  7.35412D-07
 f1 11  3/2 +  f2 35  1/2 -    52661023.39 C  3.22173D+10  6.96673D-05  4.35527D-07
                                           B  3.23354D+10  6.99226D-05  4.37123D-07
 f1 11  3/2 +  f2 36  1/2 -    52657242.02 C  2.47281D+08  5.34801D-07  3.34356D-09
                                           B  2.47551D+08  5.35385D-07  3.34722D-09
 f1 11  3/2 +  f2 37  1/2 -    52639769.84 C  1.26494D+10  2.73754D-05  1.71207D-07
                                           B  1.26834D+10  2.74489D-05  1.71667D-07
 f1 11  3/2 +  f2 38  1/2 -    52625453.83 C  7.64782D+09  1.65601D-05  1.03596D-07
                                           B  7.66169D+09  1.65902D-05  1.03784D-07
 f1 11  3/2 +  f2 39  1/2 -    52621809.41 C  7.03612D+11  1.52377D-03  9.53299D-06
                                           B  7.04991D+11  1.52676D-03  9.55168D-06
 f1 11  3/2 +  f2 40  1/2 -    52614263.42 C  1.95125D+11  4.22692D-04  2.64482D-06
                                           B  1.95434D+11  4.23362D-04  2.64901D-06
 f1 11  3/2 +  f2 41  1/2 -    52603632.33 C  7.46372D+08  1.61749D-06  1.01228D-08
                                           B  7.47337D+08  1.61958D-06  1.01359D-08
 f1 11  3/2 +  f2 42  1/2 -    52599991.57 C  3.35037D+12  7.26171D-03  4.54495D-05
                                           B  3.35403D+12  7.26965D-03  4.54992D-05
 f1 11  3/2 +  f2 43  1/2 -    52543657.07 C  8.97291D+08  1.94899D-06  1.22114D-08
                                           B  8.96311D+08  1.94687D-06  1.21981D-08
 f1 12  3/2 +  f2  1  1/2 -    52850774.04 C  2.01764D+08  4.33170D-07  2.69826D-09
                                           B  2.03758D+08  4.37451D-07  2.72492D-09
 f1 12  3/2 +  f2  2  1/2 -    52847676.50 C  1.95310D+07  4.19363D-08  2.61240D-10
                                           B  1.95564D+07  4.19909D-08  2.61580D-10
 f1 12  3/2 +  f2  3  1/2 -    52828688.24 C  2.47302D+08  5.31380D-07  3.31139D-09
                                           B  2.49358D+08  5.35798D-07  3.33893D-09
 f1 12  3/2 +  f2  4  1/2 -    52825676.10 C  1.96229D+09  4.21687D-06  2.62797D-08
                                           B  1.97993D+09  4.25479D-06  2.65160D-08
 f1 12  3/2 +  f2  5  1/2 -    52815129.41 C  2.87971D+11  6.19084D-04  3.85893D-06
                                           B  2.90623D+11  6.24786D-04  3.89447D-06
 f1 12  3/2 +  f2  6  1/2 -    52812090.63 C  3.20073D+10  6.88177D-05  4.28985D-07
                                           B  3.23059D+10  6.94597D-05  4.32987D-07
 f1 12  3/2 +  f2  7  1/2 -    52811415.48 C  5.40141D+10  1.16137D-04  7.23964D-07
                                           B  5.45157D+10  1.17215D-04  7.30687D-07
 f1 12  3/2 +  f2  8  1/2 -    52809520.79 C  2.81290D+06  6.04851D-09  3.77061D-11
                                           B  2.87131D+06  6.17410D-09  3.84891D-11
 f1 12  3/2 +  f2  9  1/2 -    52807172.32 C  1.46066D+06  3.14109D-09  1.95823D-11
                                           B  1.56389D+06  3.36309D-09  2.09663D-11
 f1 12  3/2 +  f2 10  1/2 -    52803738.01 C  7.96616D+11  1.71332D-03  1.06819D-05
                                           B  8.03632D+11  1.72841D-03  1.07760D-05
 f1 12  3/2 +  f2 11  1/2 -    52800904.45 C  3.53414D+11  7.60184D-04  4.73972D-06
                                           B  3.56474D+11  7.66767D-04  4.78077D-06
 f1 12  3/2 +  f2 12  1/2 -    52787976.82 C  9.20877D+06  1.98175D-08  1.23592D-10
                                           B  9.42913D+06  2.02917D-08  1.26549D-10
 f1 12  3/2 +  f2 13  1/2 -    52787065.19 C  1.40698D+11  3.02797D-04  1.88842D-06
                                           B  1.41853D+11  3.05281D-04  1.90392D-06
 f1 12  3/2 +  f2 14  1/2 -    52781979.57 C  1.61590D+12  3.47826D-03  2.16946D-05
                                           B  1.62876D+12  3.50594D-03  2.18672D-05
 f1 12  3/2 +  f2 15  1/2 -    52778183.82 C  8.52208D+08  1.83466D-06  1.14439D-08
                                           B  8.59261D+08  1.84984D-06  1.15386D-08
 f1 12  3/2 +  f2 16  1/2 -    52775105.70 C  1.57940D+10  3.40057D-05  2.12128D-07
                                           B  1.59176D+10  3.42718D-05  2.13788D-07
 f1 12  3/2 +  f2 17  1/2 -    52770794.20 C  9.97133D+10  2.14725D-04  1.33957D-06
                                           B  1.00410D+11  2.16227D-04  1.34893D-06
 f1 12  3/2 +  f2 18  1/2 -    52758593.16 C  1.34527D+11  2.89828D-04  1.80852D-06
                                           B  1.35478D+11  2.91877D-04  1.82130D-06
 f1 12  3/2 +  f2 19  1/2 -    52755345.43 C  1.96409D+10  4.23200D-05  2.64092D-07
                                           B  1.97763D+10  4.26119D-05  2.65913D-07
 f1 12  3/2 +  f2 20  1/2 -    52750281.96 C  1.43047D+12  3.08282D-03  1.92397D-05
                                           B  1.44011D+12  3.10358D-03  1.93693D-05
 f1 12  3/2 +  f2 21  1/2 -    52743277.10 C  1.03026D+07  2.22091D-08  1.38625D-10
                                           B  1.03768D+07  2.23690D-08  1.39622D-10
 f1 12  3/2 +  f2 22  1/2 -    52735167.57 C  3.18472D+11  6.86734D-04  4.28710D-06
                                           B  3.20435D+11  6.90967D-04  4.31353D-06
 f1 12  3/2 +  f2 23  1/2 -    52732461.63 C  1.42618D+09  3.07565D-06  1.92014D-08
                                           B  1.43523D+09  3.09517D-06  1.93233D-08
 f1 12  3/2 +  f2 24  1/2 -    52721025.36 C  1.19406D+12  2.57617D-03  1.60867D-05
                                           B  1.20071D+12  2.59054D-03  1.61764D-05
 f1 12  3/2 +  f2 25  1/2 -    52716349.93 C  2.04199D+09  4.40636D-06  2.75176D-08
                                           B  2.05306D+09  4.43026D-06  2.76668D-08
 f1 12  3/2 +  f2 26  1/2 -    52713509.50 C  1.15275D+11  2.48777D-04  1.55369D-06
                                           B  1.15884D+11  2.50091D-04  1.56189D-06
 f1 12  3/2 +  f2 27  1/2 -    52708760.74 C  1.63085D+10  3.52018D-05  2.19866D-07
                                           B  1.63914D+10  3.53809D-05  2.20985D-07
 f1 12  3/2 +  f2 28  1/2 -    52706132.42 C  2.96209D+11  6.39430D-04  3.99400D-06
                                           B  2.97686D+11  6.42620D-04  4.01392D-06
 f1 12  3/2 +  f2 29  1/2 -    52699767.82 C  5.90224D+09  1.27443D-05  7.96130D-08
                                           B  5.93057D+09  1.28055D-05  7.99952D-08
 f1 12  3/2 +  f2 30  1/2 -    52693102.96 C  1.54008D+11  3.32624D-04  2.07814D-06
                                           B  1.54728D+11  3.34180D-04  2.08786D-06
 f1 12  3/2 +  f2 31  1/2 -    52684122.03 C  1.84379D+11  3.98355D-04  2.48924D-06
                                           B  1.85178D+11  4.00081D-04  2.50002D-06
 f1 12  3/2 +  f2 32  1/2 -    52680202.31 C  1.92248D+10  4.15416D-05  2.59604D-07
                                           B  1.92919D+10  4.16868D-05  2.60511D-07
 f1 12  3/2 +  f2 33  1/2 -    52676872.40 C  1.61494D+11  3.49008D-04  2.18118D-06
                                           B  1.62137D+11  3.50397D-04  2.18986D-06
 f1 12  3/2 +  f2 34  1/2 -    52668410.09 C  1.25906D+09  2.72186D-06  1.70134D-08
                                           B  1.26380D+09  2.73209D-06  1.70774D-08
 f1 12  3/2 +  f2 35  1/2 -    52661707.37 C  1.28534D+11  2.77937D-04  1.73751D-06
                                           B  1.28948D+11  2.78832D-04  1.74310D-06
 f1 12  3/2 +  f2 36  1/2 -    52657926.00 C  7.54100D+08  1.63087D-06  1.01960D-08
                                           B  7.55693D+08  1.63431D-06  1.02176D-08
 f1 12  3/2 +  f2 37  1/2 -    52640453.82 C  4.13093D+11  8.93978D-04  5.59091D-06
                                           B  4.14162D+11  8.96290D-04  5.60537D-06
 f1 12  3/2 +  f2 38  1/2 -    52626137.81 C  1.15221D+09  2.49486D-06  1.56070D-08
                                           B  1.15514D+09  2.50120D-06  1.56467D-08
 f1 12  3/2 +  f2 39  1/2 -    52622493.39 C  2.10381D+11  4.55598D-04  2.85027D-06
                                           B  2.10816D+11  4.56539D-04  2.85616D-06
 f1 12  3/2 +  f2 40  1/2 -    52614947.40 C  9.75802D+09  2.11379D-05  1.32260D-07
                                           B  9.77452D+09  2.11736D-05  1.32483D-07
 f1 12  3/2 +  f2 41  1/2 -    52604316.30 C  6.51897D+10  1.41271D-04  8.84115D-07
                                           B  6.52708D+10  1.41447D-04  8.85214D-07
 f1 12  3/2 +  f2 42  1/2 -    52600675.55 C  1.13230D+12  2.45413D-03  1.53596D-05
                                           B  1.13358D+12  2.45691D-03  1.53770D-05
 f1 12  3/2 +  f2 43  1/2 -    52544341.05 C  2.10118D+08  4.56382D-07  2.85942D-09
                                           B  2.09937D+08  4.55990D-07  2.85696D-09
 f1 13  3/2 +  f2  1  1/2 -    52851422.22 C  1.28540D+08  2.75958D-07  1.71895D-09
                                           B  1.29796D+08  2.78653D-07  1.73573D-09
 f1 13  3/2 +  f2  2  1/2 -    52848324.69 C  6.90839D+03  1.48331D-11  9.24009D-14
                                           B  1.00991D+04  2.16839D-11  1.35077D-13
 f1 13  3/2 +  f2  3  1/2 -    52829336.42 C  3.70126D+08  7.95274D-07  4.95584D-09
                                           B  3.73723D+08  8.03002D-07  5.00400D-09
 f1 13  3/2 +  f2  4  1/2 -    52826324.29 C  1.10122D+06  2.36642D-09  1.47475D-11
                                           B  1.14024D+06  2.45026D-09  1.52700D-11
 f1 13  3/2 +  f2  5  1/2 -    52815777.59 C  1.82891D+11  3.93172D-04  2.45072D-06
                                           B  1.84568D+11  3.96778D-04  2.47320D-06
 f1 13  3/2 +  f2  6  1/2 -    52812738.82 C  6.37113D+09  1.36980D-05  8.53873D-08
                                           B  6.43018D+09  1.38249D-05  8.61788D-08
 f1 13  3/2 +  f2  7  1/2 -    52812063.67 C  8.75009D+09  1.88133D-05  1.17275D-07
                                           B  8.83040D+09  1.89859D-05  1.18352D-07
 f1 13  3/2 +  f2  8  1/2 -    52810168.98 C  6.28469D+08  1.35135D-06  8.42412D-09
                                           B  6.33786D+08  1.36278D-06  8.49539D-09
 f1 13  3/2 +  f2  9  1/2 -    52807820.51 C  1.92495D+10  4.13943D-05  2.58058D-07
                                           B  1.94285D+10  4.17792D-05  2.60458D-07
 f1 13  3/2 +  f2 10  1/2 -    52804386.20 C  6.44438D+09  1.38599D-05  8.64101D-08
                                           B  6.49342D+09  1.39653D-05  8.70676D-08
 f1 13  3/2 +  f2 11  1/2 -    52801552.63 C  1.03123D+12  2.21810D-03  1.38296D-05
                                           B  1.04011D+12  2.23719D-03  1.39486D-05
 f1 13  3/2 +  f2 12  1/2 -    52788625.01 C  5.27917D+09  1.13606D-05  7.08498D-08
                                           B  5.32504D+09  1.14594D-05  7.14653D-08
 f1 13  3/2 +  f2 13  1/2 -    52787713.38 C  5.25914D+10  1.13179D-04  7.05845D-07
                                           B  5.30162D+10  1.14093D-04  7.11547D-07
 f1 13  3/2 +  f2 14  1/2 -    52782627.76 C  4.91842D+10  1.05867D-04  6.60306D-07
                                           B  4.95668D+10  1.06691D-04  6.65443D-07
 f1 13  3/2 +  f2 15  1/2 -    52778832.01 C  1.18420D+10  2.54932D-05  1.59016D-07
                                           B  1.19311D+10  2.56849D-05  1.60211D-07
 f1 13  3/2 +  f2 16  1/2 -    52775753.88 C  1.11584D+09  2.40242D-06  1.49862D-08
                                           B  1.12368D+09  2.41931D-06  1.50915D-08
 f1 13  3/2 +  f2 17  1/2 -    52771442.39 C  1.62648D+10  3.50243D-05  2.18497D-07
                                           B  1.63832D+10  3.52792D-05  2.20087D-07
 f1 13  3/2 +  f2 18  1/2 -    52759241.35 C  8.03873D+11  1.73184D-03  1.08065D-05
                                           B  8.09591D+11  1.74416D-03  1.08834D-05
 f1 13  3/2 +  f2 19  1/2 -    52755993.61 C  9.40711D+08  2.02689D-06  1.26484D-08
                                           B  9.46791D+08  2.03999D-06  1.27301D-08
 f1 13  3/2 +  f2 20  1/2 -    52750930.15 C  7.60824D+11  1.63962D-03  1.02326D-05
                                           B  7.65949D+11  1.65066D-03  1.03016D-05
 f1 13  3/2 +  f2 21  1/2 -    52743925.28 C  1.43371D+10  3.09055D-05  1.92903D-07
                                           B  1.44291D+10  3.11036D-05  1.94140D-07
 f1 13  3/2 +  f2 22  1/2 -    52735815.76 C  3.07675D+11  6.63435D-04  4.14160D-06
                                           B  3.09560D+11  6.67501D-04  4.16698D-06
 f1 13  3/2 +  f2 23  1/2 -    52733109.81 C  2.27812D+11  4.91279D-04  3.06704D-06
                                           B  2.29180D+11  4.94229D-04  3.08546D-06
 f1 13  3/2 +  f2 24  1/2 -    52721673.55 C  1.27980D+12  2.76109D-03  1.72412D-05
                                           B  1.28699D+12  2.77660D-03  1.73381D-05
 f1 13  3/2 +  f2 25  1/2 -    52716998.12 C  6.35279D+09  1.37082D-05  8.56064D-08
                                           B  6.38741D+09  1.37829D-05  8.60729D-08
 f1 13  3/2 +  f2 26  1/2 -    52714157.69 C  1.46267D+11  3.15653D-04  1.97133D-06
                                           B  1.47053D+11  3.17348D-04  1.98191D-06
 f1 13  3/2 +  f2 27  1/2 -    52709408.92 C  3.51612D+10  7.58935D-05  4.74015D-07
                                           B  3.53406D+10  7.62807D-05  4.76434D-07
 f1 13  3/2 +  f2 28  1/2 -    52706780.60 C  2.10733D+11  4.54901D-04  2.84136D-06
                                           B  2.11811D+11  4.57230D-04  2.85590D-06
 f1 13  3/2 +  f2 29  1/2 -    52700416.01 C  1.79721D+07  3.88050D-08  2.42409D-10
                                           B  1.80781D+07  3.90338D-08  2.43839D-10
 f1 13  3/2 +  f2 30  1/2 -    52693751.15 C  9.53265D+10  2.05880D-04  1.28626D-06
                                           B  9.57672D+10  2.06831D-04  1.29221D-06
 f1 13  3/2 +  f2 31  1/2 -    52684770.22 C  2.09918D+11  4.53521D-04  2.83392D-06
                                           B  2.10786D+11  4.55395D-04  2.84563D-06
 f1 13  3/2 +  f2 32  1/2 -    52680850.50 C  3.36534D+11  7.27178D-04  4.54426D-06
                                           B  3.37921D+11  7.30176D-04  4.56300D-06
 f1 13  3/2 +  f2 33  1/2 -    52677520.58 C  8.18467D+10  1.76876D-04  1.10540D-06
                                           B  8.21681D+10  1.77570D-04  1.10974D-06
 f1 13  3/2 +  f2 34  1/2 -    52669058.28 C  2.82827D+10  6.11404D-05  3.82163D-07
                                           B  2.83859D+10  6.13633D-05  3.83556D-07
 f1 13  3/2 +  f2 35  1/2 -    52662355.55 C  1.53568D+10  3.32062D-05  2.07584D-07
                                           B  1.54033D+10  3.33067D-05  2.08213D-07
 f1 13  3/2 +  f2 36  1/2 -    52658574.19 C  6.32156D+06  1.36711D-08  8.54693D-11
                                           B  6.29575D+06  1.36153D-08  8.51203D-11
 f1 13  3/2 +  f2 37  1/2 -    52641102.01 C  2.04743D+12  4.43076D-03  2.77095D-05
                                           B  2.05277D+12  4.44230D-03  2.77817D-05
 f1 13  3/2 +  f2 38  1/2 -    52626786.00 C  2.40002D+10  5.19660D-05  3.25079D-07
                                           B  2.40489D+10  5.20714D-05  3.25738D-07
 f1 13  3/2 +  f2 39  1/2 -    52623141.57 C  1.13840D+12  2.46524D-03  1.54226D-05
                                           B  1.14063D+12  2.47007D-03  1.54528D-05
 f1 13  3/2 +  f2 40  1/2 -    52615595.58 C  8.47740D+10  1.83633D-04  1.14898D-06
                                           B  8.49100D+10  1.83928D-04  1.15082D-06
 f1 13  3/2 +  f2 41  1/2 -    52604964.49 C  1.45414D+11  3.15117D-04  1.97206D-06
                                           B  1.45595D+11  3.15508D-04  1.97451D-06
 f1 13  3/2 +  f2 42  1/2 -    52601323.74 C  7.15839D+09  1.55146D-05  9.70999D-08
                                           B  7.16388D+09  1.55265D-05  9.71744D-08
 f1 13  3/2 +  f2 43  1/2 -    52544989.24 C  8.79977D+08  1.91129D-06  1.19749D-08
                                           B  8.79009D+08  1.90919D-06  1.19617D-08
 f1 14  3/2 +  f2  1  1/2 -    52852463.81 C  2.19727D+08  4.71705D-07  2.93820D-09
                                           B  2.21874D+08  4.76315D-07  2.96691D-09
 f1 14  3/2 +  f2  2  1/2 -    52849366.27 C  3.95890D+07  8.49988D-08  5.29479D-10
                                           B  3.96266D+07  8.50796D-08  5.29982D-10
 f1 14  3/2 +  f2  3  1/2 -    52830378.01 C  1.33332D+09  2.86474D-06  1.78516D-08
                                           B  1.34595D+09  2.89187D-06  1.80206D-08
 f1 14  3/2 +  f2  4  1/2 -    52827365.87 C  1.49970D+09  3.22258D-06  2.00826D-08
                                           B  1.51370D+09  3.25267D-06  2.02701D-08
 f1 14  3/2 +  f2  5  1/2 -    52816819.18 C  3.42425D+11  7.36103D-04  4.58820D-06
                                           B  3.45619D+11  7.42968D-04  4.63099D-06
 f1 14  3/2 +  f2  6  1/2 -    52813780.40 C  3.67719D+09  7.90569D-06  4.92797D-08
                                           B  3.71172D+09  7.97992D-06  4.97424D-08
 f1 14  3/2 +  f2  7  1/2 -    52813105.25 C  1.50365D+10  3.23281D-05  2.01518D-07
                                           B  1.51771D+10  3.26305D-05  2.03403D-07
 f1 14  3/2 +  f2  8  1/2 -    52811210.56 C  3.09842D+08  6.66201D-07  4.15293D-09
                                           B  3.12883D+08  6.72740D-07  4.19370D-09
 f1 14  3/2 +  f2  9  1/2 -    52808862.09 C  4.59175D+10  9.87376D-05  6.15533D-07
                                           B  4.63585D+10  9.96859D-05  6.21445D-07
 f1 14  3/2 +  f2 10  1/2 -    52805427.78 C  1.30505D+10  2.80665D-05  1.74979D-07
                                           B  1.31682D+10  2.83196D-05  1.76556D-07
 f1 14  3/2 +  f2 11  1/2 -    52802594.22 C  1.98644D+11  4.27252D-04  2.66382D-06
                                           B  2.00336D+11  4.30890D-04  2.68650D-06
 f1 14  3/2 +  f2 12  1/2 -    52789666.59 C  6.67262D+08  1.43587D-06  8.95454D-09
                                           B  6.74462D+08  1.45137D-06  9.05116D-09
 f1 14  3/2 +  f2 13  1/2 -    52788754.97 C  4.46731D+10  9.61348D-05  5.99535D-07
                                           B  4.50401D+10  9.69246D-05  6.04461D-07
 f1 14  3/2 +  f2 14  1/2 -    52783669.34 C  7.51139D+10  1.61673D-04  1.00836D-06
                                           B  7.57334D+10  1.63007D-04  1.01667D-06
 f1 14  3/2 +  f2 15  1/2 -    52779873.59 C  1.58026D+08  3.40181D-07  2.12186D-09
                                           B  1.58842D+08  3.41938D-07  2.13282D-09
 f1 14  3/2 +  f2 16  1/2 -    52776795.47 C  3.76949D+08  8.11549D-07  5.06229D-09
                                           B  3.80559D+08  8.19320D-07  5.11077D-09
 f1 14  3/2 +  f2 17  1/2 -    52772483.97 C  2.55605D+11  5.50393D-04  3.43353D-06
                                           B  2.57491D+11  5.54453D-04  3.45886D-06
 f1 14  3/2 +  f2 18  1/2 -    52760282.93 C  8.92256D+11  1.92218D-03  1.19939D-05
                                           B  8.98640D+11  1.93593D-03  1.20797D-05
 f1 14  3/2 +  f2 19  1/2 -    52757035.20 C  6.53429D+08  1.40785D-06  8.78519D-09
                                           B  6.57333D+08  1.41626D-06  8.83767D-09
 f1 14  3/2 +  f2 20  1/2 -    52751971.73 C  3.87760D+08  8.35611D-07  5.21484D-09
                                           B  3.88813D+08  8.37878D-07  5.22899D-09
 f1 14  3/2 +  f2 21  1/2 -    52744966.87 C  2.14313D+09  4.61960D-06  2.88336D-08
[truncated: 4,371,277 more chars]
