# Supplementary material for: Ab Initio Manganese Kα and Kβ Energy Eigenvalues, Shake-Off Probabilities, Auger Rates, with Convergence Tests
Source: Molecules. 2024 Sep 4;29(17):4199. doi: 10.3390/molecules29174199 (PMC11487437; doi:10.3390/molecules29174199)
Supplement: Supplementary file 1 [file molecules-29-04199-s001.zip › Mn_Kb_3d-5f.ct]

 Transition between files:
 f1 = iMn_Kb_3d-4s
 f2 = fMn_Kb_3d-4s


 Electric 2**( 1)-pole transitions
 =================================

 Upper       Lower 
 Lev  J P   Lev  J P       E (Kays)         A (s-1)          gf            S
 f1  1  1/2 +  f2  1  1/2 -    52402551.04 C  5.07062D+12  5.53661D-03  3.47830D-05
                                           B  5.12633D+12  5.59744D-03  3.51652D-05
 f1  1  1/2 +  f2  2  1/2 -    52373750.82 C  1.20147D+13  1.31333D-02  8.25534D-05
                                           B  1.21341D+13  1.32639D-02  8.33742D-05
 f1  1  1/2 +  f2  3  1/2 -    52369169.93 C  3.82511D+12  4.18196D-03  2.62894D-05
                                           B  3.86283D+12  4.22321D-03  2.65486D-05
 f1  1  1/2 +  f2  4  1/2 -    52353057.91 C  2.49827D+11  2.73302D-04  1.71861D-06
                                           B  2.52191D+11  2.75888D-04  1.73487D-06
 f1  1  1/2 +  f2  5  1/2 -    52346208.98 C  2.19925D+09  2.40653D-06  1.51350D-08
                                           B  2.21847D+09  2.42756D-06  1.52672D-08
 f1  1  1/2 +  f2  6  1/2 -    52339783.70 C  8.26172D+10  9.04262D-05  5.68772D-07
                                           B  8.33660D+10  9.12458D-05  5.73927D-07
 f1  1  1/2 +  f2  7  1/2 -    52334197.91 C  6.41701D+09  7.02505D-06  4.41916D-08
                                           B  6.47408D+09  7.08753D-06  4.45846D-08
 f1  1  1/2 +  f2  8  1/2 -    52325351.82 C  2.11387D+09  2.31495D-06  1.45648D-08
                                           B  2.13154D+09  2.33431D-06  1.46866D-08
 f1  1  1/2 +  f2  9  1/2 -    52318511.37 C  2.84830D+08  3.12006D-07  1.96329D-09
                                           B  2.87159D+08  3.14557D-07  1.97933D-09
 f1  1  1/2 +  f2 10  1/2 -    52295496.51 C  3.64868D+08  4.00032D-07  2.51829D-09
                                           B  3.67517D+08  4.02937D-07  2.53658D-09
 f1  1  1/2 +  f2 11  1/2 -    52284621.27 C  4.76356D+08  5.22482D-07  3.28983D-09
                                           B  4.79833D+08  5.26295D-07  3.31384D-09
 f1  1  1/2 +  f2 12  1/2 -    52281716.38 C  8.48358D+09  9.30609D-06  5.85994D-08
                                           B  8.54118D+09  9.36927D-06  5.89972D-08
 f1  1  1/2 +  f2 13  1/2 -    52266894.84 C  3.50019D+08  3.84172D-07  2.41977D-09
                                           B  3.52201D+08  3.86568D-07  2.43486D-09
 f1  1  1/2 +  f2 14  1/2 -    52258340.33 C  1.16170D+09  1.27547D-06  8.03507D-09
                                           B  1.16839D+09  1.28282D-06  8.08139D-09
 f1  1  1/2 +  f2 15  1/2 -    52216062.05 C  4.67009D+08  5.13576D-07  3.23800D-09
                                           B  4.69090D+08  5.15864D-07  3.25242D-09
 f1  1  1/2 +  f2 16  1/2 -    52200200.14 C  1.25604D+10  1.38212D-05  8.71666D-08
                                           B  1.26076D+10  1.38732D-05  8.74944D-08
 f1  1  1/2 +  f2 17  1/2 -    52196145.03 C  8.60713D+07  9.47260D-08  5.97457D-10
                                           B  8.63814D+07  9.50673D-08  5.99609D-10
 f1  1  1/2 +  f2 18  1/2 -    52190387.15 C  1.87647D+11  2.06561D-04  1.30296D-06
                                           B  1.88279D+11  2.07256D-04  1.30735D-06
 f1  1  1/2 +  f2 19  1/2 -    52183173.14 C  5.30074D+11  5.83665D-04  3.68221D-06
                                           B  5.31815D+11  5.85581D-04  3.69430D-06
 f1  1  1/2 +  f2 20  1/2 -    52173727.02 C  6.92178D+07  7.62433D-08  4.81089D-10
                                           B  6.93916D+07  7.64347D-08  4.82297D-10
 f1  1  1/2 +  f2 21  1/2 -    52150528.57 C  5.45215D+08  6.01088D-07  3.79451D-09
                                           B  5.46333D+08  6.02320D-07  3.80228D-09
 f1  2  1/2 +  f2  1  1/2 -    52403034.60 C  3.81164D+11  4.16186D-04  2.61461D-06
                                           B  3.85069D+11  4.20449D-04  2.64139D-06
 f1  2  1/2 +  f2  2  1/2 -    52374234.38 C  1.75705D+12  1.92060D-03  1.20724D-05
                                           B  1.77405D+12  1.93918D-03  1.21892D-05
 f1  2  1/2 +  f2  3  1/2 -    52369653.49 C  6.54380D+11  7.15416D-04  4.49733D-06
                                           B  6.60780D+11  7.22412D-04  4.54131D-06
 f1  2  1/2 +  f2  4  1/2 -    52353541.47 C  3.69269D+12  4.03960D-03  2.54020D-05
                                           B  3.72641D+12  4.07649D-03  2.56340D-05
 f1  2  1/2 +  f2  5  1/2 -    52346692.54 C  7.39241D+09  8.08901D-06  5.08723D-08
                                           B  7.46039D+09  8.16340D-06  5.13402D-08
 f1  2  1/2 +  f2  6  1/2 -    52340267.26 C  8.59328D+11  9.40534D-04  5.91581D-06
                                           B  8.66668D+11  9.48568D-04  5.96634D-06
 f1  2  1/2 +  f2  7  1/2 -    52334681.46 C  7.27716D+10  7.96656D-05  5.01137D-07
                                           B  7.33763D+10  8.03276D-05  5.05302D-07
 f1  2  1/2 +  f2  8  1/2 -    52325835.38 C  6.39786D+09  7.00632D-06  4.40808D-08
                                           B  6.44891D+09  7.06223D-06  4.44325D-08
 f1  2  1/2 +  f2  9  1/2 -    52318994.92 C  3.43459D+09  3.76222D-06  2.36734D-08
                                           B  3.46130D+09  3.79147D-06  2.38574D-08
 f1  2  1/2 +  f2 10  1/2 -    52295980.07 C  5.07725D+09  5.56647D-06  3.50419D-08
                                           B  5.11244D+09  5.60505D-06  3.52847D-08
 f1  2  1/2 +  f2 11  1/2 -    52285104.83 C  1.13562D+10  1.24556D-05  7.84267D-08
                                           B  1.14285D+10  1.25349D-05  7.89258D-08
 f1  2  1/2 +  f2 12  1/2 -    52282199.94 C  1.55448D+11  1.70516D-04  1.07371D-06
                                           B  1.56442D+11  1.71606D-04  1.08057D-06
 f1  2  1/2 +  f2 13  1/2 -    52267378.40 C  4.37528D+09  4.80211D-06  3.02466D-08
                                           B  4.40065D+09  4.82996D-06  3.04220D-08
 f1  2  1/2 +  f2 14  1/2 -    52258823.89 C  2.90821D+09  3.19297D-06  2.01146D-08
                                           B  2.92403D+09  3.21033D-06  2.02239D-08
 f1  2  1/2 +  f2 15  1/2 -    52216545.60 C  5.95179D+09  6.54515D-06  4.12655D-08
                                           B  5.97420D+09  6.56979D-06  4.14208D-08
 f1  2  1/2 +  f2 16  1/2 -    52200683.70 C  2.99514D+11  3.29573D-04  2.07851D-06
                                           B  3.00493D+11  3.30651D-04  2.08530D-06
 f1  2  1/2 +  f2 17  1/2 -    52196628.59 C  2.29089D+09  2.52120D-06  1.59016D-08
                                           B  2.29805D+09  2.52908D-06  1.59513D-08
 f1  2  1/2 +  f2 18  1/2 -    52190870.71 C  4.62923D+12  5.09574D-03  3.21431D-05
                                           B  4.64266D+12  5.11053D-03  3.22364D-05
 f1  2  1/2 +  f2 19  1/2 -    52183656.70 C  9.22532D+12  1.01578D-02  6.40827D-05
                                           B  9.24856D+12  1.01834D-02  6.42442D-05
 f1  2  1/2 +  f2 20  1/2 -    52174210.58 C  2.14351D+09  2.36103D-06  1.48978D-08
                                           B  2.14851D+09  2.36653D-06  1.49325D-08
 f1  2  1/2 +  f2 21  1/2 -    52151012.13 C  1.02536D+10  1.13041D-05  7.13593D-08
                                           B  1.02668D+10  1.13187D-05  7.14511D-08
 f1  3  1/2 +  f2  1  1/2 -    52430989.87 C  2.20569D+09  2.40578D-06  1.51058D-08
                                           B  2.23253D+09  2.43506D-06  1.52896D-08
 f1  3  1/2 +  f2  2  1/2 -    52402189.66 C  7.13582D+10  7.79172D-05  4.89507D-07
                                           B  7.21497D+10  7.87814D-05  4.94937D-07
 f1  3  1/2 +  f2  3  1/2 -    52397608.76 C  2.29965D+11  2.51146D-04  1.57794D-06
                                           B  2.32475D+11  2.53887D-04  1.59516D-06
 f1  3  1/2 +  f2  4  1/2 -    52381496.74 C  4.50189D+08  4.91956D-07  3.09189D-09
                                           B  4.54886D+08  4.97089D-07  3.12415D-09
 f1  3  1/2 +  f2  5  1/2 -    52374647.82 C  4.71497D+12  5.15376D-03  3.23950D-05
                                           B  4.76220D+12  5.20538D-03  3.27195D-05
 f1  3  1/2 +  f2  6  1/2 -    52368222.54 C  5.45152D+12  5.96032D-03  3.74694D-05
                                           B  5.50490D+12  6.01868D-03  3.78363D-05
 f1  3  1/2 +  f2  7  1/2 -    52362636.74 C  3.67871D+12  4.02291D-03  2.52927D-05
                                           B  3.71406D+12  4.06157D-03  2.55357D-05
 f1  3  1/2 +  f2  8  1/2 -    52353790.66 C  1.09595D+12  1.19890D-03  7.53891D-06
                                           B  1.10608D+12  1.20998D-03  7.60861D-06
 f1  3  1/2 +  f2  9  1/2 -    52346950.20 C  1.35249D+09  1.47992D-06  9.30730D-09
                                           B  1.36483D+09  1.49343D-06  9.39223D-09
 f1  3  1/2 +  f2 10  1/2 -    52323935.35 C  2.38601D+11  2.61312D-04  1.64413D-06
                                           B  2.40541D+11  2.63437D-04  1.65749D-06
 f1  3  1/2 +  f2 11  1/2 -    52313060.11 C  2.62663D+10  2.87784D-05  1.81106D-07
                                           B  2.64679D+10  2.89993D-05  1.82496D-07
 f1  3  1/2 +  f2 12  1/2 -    52310155.22 C  8.45004D+06  9.25923D-09  5.82726D-11
                                           B  8.48503D+06  9.29756D-09  5.85138D-11
 f1  3  1/2 +  f2 13  1/2 -    52295333.68 C  6.57053D+10  7.20381D-05  4.53498D-07
                                           B  6.61674D+10  7.25447D-05  4.56687D-07
 f1  3  1/2 +  f2 14  1/2 -    52286779.16 C  2.19481D+11  2.40714D-04  1.51560D-06
                                           B  2.20946D+11  2.42320D-04  1.52571D-06
 f1  3  1/2 +  f2 15  1/2 -    52244500.88 C  1.70689D+10  1.87505D-05  1.18154D-07
                                           B  1.71578D+10  1.88481D-05  1.18769D-07
 f1  3  1/2 +  f2 16  1/2 -    52228638.98 C  1.39807D+12  1.53674D-03  9.68650D-06
                                           B  1.40438D+12  1.54367D-03  9.73021D-06
 f1  3  1/2 +  f2 17  1/2 -    52224583.87 C  8.85882D+09  9.73899D-06  6.13924D-08
                                           B  8.89741D+09  9.78140D-06  6.16598D-08
 f1  3  1/2 +  f2 18  1/2 -    52218825.99 C  4.04155D+11  4.44408D-04  2.80176D-06
                                           B  4.05808D+11  4.46225D-04  2.81321D-06
 f1  3  1/2 +  f2 19  1/2 -    52211611.98 C  1.52322D+12  1.67539D-03  1.05639D-05
                                           B  1.52902D+12  1.68177D-03  1.06041D-05
 f1  3  1/2 +  f2 20  1/2 -    52202165.86 C  1.72660D+12  1.89978D-03  1.19809D-05
                                           B  1.73267D+12  1.90646D-03  1.20230D-05
 f1  3  1/2 +  f2 21  1/2 -    52178967.41 C  1.16133D+12  1.27895D-03  8.06926D-06
                                           B  1.16439D+12  1.28232D-03  8.09050D-06
 f1  4  1/2 +  f2  1  1/2 -    52431998.35 C  1.11612D+09  1.21732D-06  7.64335D-09
                                           B  1.12927D+09  1.23166D-06  7.73341D-09
 f1  4  1/2 +  f2  2  1/2 -    52403198.14 C  3.37106D+10  3.68077D-05  2.31236D-07
                                           B  3.40791D+10  3.72101D-05  2.33765D-07
 f1  4  1/2 +  f2  3  1/2 -    52398617.24 C  1.18223D+11  1.29107D-04  8.11161D-07
                                           B  1.19496D+11  1.30497D-04  8.19893D-07
 f1  4  1/2 +  f2  4  1/2 -    52382505.22 C  5.61881D+09  6.13988D-06  3.85877D-08
                                           B  5.67518D+09  6.20147D-06  3.89748D-08
 f1  4  1/2 +  f2  5  1/2 -    52375656.30 C  2.76987D+12  3.02753D-03  1.90298D-05
                                           B  2.79664D+12  3.05678D-03  1.92137D-05
 f1  4  1/2 +  f2  6  1/2 -    52369231.01 C  3.54421D+12  3.87485D-03  2.43587D-05
                                           B  3.57851D+12  3.91235D-03  2.45944D-05
 f1  4  1/2 +  f2  7  1/2 -    52363645.22 C  1.44952D+12  1.58509D-03  9.96550D-06
                                           B  1.46312D+12  1.59996D-03  1.00590D-05
 f1  4  1/2 +  f2  8  1/2 -    52354799.14 C  2.45908D+11  2.68997D-04  1.69148D-06
                                           B  2.48148D+11  2.71447D-04  1.70688D-06
 f1  4  1/2 +  f2  9  1/2 -    52347958.68 C  4.05718D+10  4.43928D-05  2.79183D-07
                                           B  4.09291D+10  4.47837D-05  2.81641D-07
 f1  4  1/2 +  f2 10  1/2 -    52324943.83 C  4.13869D+11  4.53246D-04  2.85168D-06
                                           B  4.17191D+11  4.56883D-04  2.87456D-06
 f1  4  1/2 +  f2 11  1/2 -    52314068.59 C  1.93260D+10  2.11735D-05  1.33244D-07
                                           B  1.94710D+10  2.13324D-05  1.34245D-07
 f1  4  1/2 +  f2 12  1/2 -    52311163.70 C  7.81747D+10  8.56574D-05  5.39071D-07
                                           B  7.87446D+10  8.62819D-05  5.43001D-07
 f1  4  1/2 +  f2 13  1/2 -    52296342.16 C  1.04530D+10  1.14600D-05  7.21421D-08
                                           B  1.05236D+10  1.15374D-05  7.26295D-08
 f1  4  1/2 +  f2 14  1/2 -    52287787.64 C  1.29057D+11  1.41536D-04  8.91134D-07
                                           B  1.29895D+11  1.42456D-04  8.96924D-07
 f1  4  1/2 +  f2 15  1/2 -    52245509.36 C  2.08193D+11  2.28695D-04  1.44106D-06
                                           B  2.09188D+11  2.29787D-04  1.44795D-06
 f1  4  1/2 +  f2 16  1/2 -    52229647.46 C  4.80392D+12  5.28019D-03  3.32819D-05
                                           B  4.82466D+12  5.30299D-03  3.34256D-05
 f1  4  1/2 +  f2 17  1/2 -    52225592.34 C  1.29089D+10  1.41909D-05  8.94543D-08
                                           B  1.29616D+10  1.42488D-05  8.98198D-08
 f1  4  1/2 +  f2 18  1/2 -    52219834.47 C  1.40359D+10  1.54333D-05  9.72966D-08
                                           B  1.41024D+10  1.55063D-05  9.77572D-08
 f1  4  1/2 +  f2 19  1/2 -    52212620.45 C  6.60354D+11  7.26296D-04  4.57945D-06
                                           B  6.62744D+11  7.28925D-04  4.59603D-06
 f1  4  1/2 +  f2 20  1/2 -    52203174.33 C  4.25705D+12  4.68385D-03  2.95380D-05
                                           B  4.27072D+12  4.69888D-03  2.96328D-05
 f1  4  1/2 +  f2 21  1/2 -    52179975.88 C  2.92144D+12  3.21719D-03  2.02978D-05
                                           B  2.92818D+12  3.22462D-03  2.03446D-05
 f1  5  1/2 +  f2  1  1/2 -    52446091.25 C  6.62929D+09  7.22651D-06  4.53619D-08
                                           B  6.71229D+09  7.31699D-06  4.59298D-08
 f1  5  1/2 +  f2  2  1/2 -    52417291.04 C  6.78522D+11  7.40462D-04  4.65054D-06
                                           B  6.86331D+11  7.48983D-04  4.70406D-06
 f1  5  1/2 +  f2  3  1/2 -    52412710.14 C  3.36847D+12  3.67661D-03  2.30933D-05
                                           B  3.40664D+12  3.71827D-03  2.33550D-05
 f1  5  1/2 +  f2  4  1/2 -    52396598.12 C  5.30186D+12  5.79041D-03  3.63816D-05
                                           B  5.35809D+12  5.85183D-03  3.67675D-05
 f1  5  1/2 +  f2  5  1/2 -    52389749.20 C  9.31154D+10  1.01722D-04  6.39213D-07
                                           B  9.40852D+10  1.02782D-04  6.45871D-07
 f1  5  1/2 +  f2  6  1/2 -    52383323.92 C  9.84947D+11  1.07625D-03  6.76390D-06
                                           B  9.95000D+11  1.08724D-03  6.83294D-06
 f1  5  1/2 +  f2  7  1/2 -    52377738.12 C  8.20406D+10  8.96650D-05  5.63575D-07
                                           B  8.28546D+10  9.05547D-05  5.69167D-07
 f1  5  1/2 +  f2  8  1/2 -    52368892.04 C  4.91201D+11  5.37032D-04  3.37600D-06
                                           B  4.95942D+11  5.42215D-04  3.40858D-06
 f1  5  1/2 +  f2  9  1/2 -    52362051.58 C  5.31190D+09  5.80904D-06  3.65228D-08
                                           B  5.35015D+09  5.85087D-06  3.67857D-08
 f1  5  1/2 +  f2 10  1/2 -    52339036.73 C  2.63047D+11  2.87919D-04  1.81100D-06
                                           B  2.65253D+11  2.90333D-04  1.82619D-06
 f1  5  1/2 +  f2 11  1/2 -    52328161.49 C  4.07828D+12  4.46575D-03  2.80953D-05
                                           B  4.11129D+12  4.50189D-03  2.83228D-05
 f1  5  1/2 +  f2 12  1/2 -    52325256.60 C  3.01803D+12  3.30513D-03  2.07947D-05
                                           B  3.04172D+12  3.33108D-03  2.09580D-05
 f1  5  1/2 +  f2 13  1/2 -    52310435.06 C  2.39800D+10  2.62760D-05  1.65366D-07
                                           B  2.41483D+10  2.64605D-05  1.66527D-07
 f1  5  1/2 +  f2 14  1/2 -    52301880.54 C  1.19508D+12  1.30994D-03  8.24534D-06
                                           B  1.20355D+12  1.31922D-03  8.30379D-06
 f1  5  1/2 +  f2 15  1/2 -    52259602.26 C  1.16015D+10  1.27371D-05  8.02377D-08
                                           B  1.16864D+10  1.28303D-05  8.08253D-08
 f1  5  1/2 +  f2 16  1/2 -    52243740.36 C  5.29019D+10  5.81153D-05  3.66211D-07
                                           B  5.31455D+10  5.83829D-05  3.67898D-07
 f1  5  1/2 +  f2 17  1/2 -    52239685.25 C  1.82415D+09  2.00423D-06  1.26306D-08
                                           B  1.83276D+09  2.01369D-06  1.26902D-08
 f1  5  1/2 +  f2 18  1/2 -    52233927.37 C  2.04423D+12  2.24653D-03  1.41591D-05
                                           B  2.05310D+12  2.25627D-03  1.42205D-05
 f1  5  1/2 +  f2 19  1/2 -    52226713.36 C  5.62339D+10  6.18160D-05  3.89658D-07
                                           B  5.64770D+10  6.20832D-05  3.91342D-07
 f1  5  1/2 +  f2 20  1/2 -    52217267.24 C  3.31167D+09  3.64172D-06  2.29598D-08
                                           B  3.31549D+09  3.64592D-06  2.29862D-08
 f1  5  1/2 +  f2 21  1/2 -    52194068.79 C  7.31206D+09  8.04795D-06  5.07621D-08
                                           B  7.33926D+09  8.07789D-06  5.09510D-08
 f1  6  1/2 +  f2  1  1/2 -    52451652.13 C  7.06569D+05  7.70059D-10  4.83326D-12
                                           B  7.15893D+05  7.80221D-10  4.89705D-12
 f1  6  1/2 +  f2  2  1/2 -    52422851.91 C  5.82021D+07  6.35017D-08  3.98786D-10
                                           B  5.89036D+07  6.42670D-08  4.03592D-10
 f1  6  1/2 +  f2  3  1/2 -    52418271.02 C  3.04974D+08  3.32801D-07  2.09015D-09
                                           B  3.08594D+08  3.36752D-07  2.11497D-09
 f1  6  1/2 +  f2  4  1/2 -    52402159.00 C  7.03833D+08  7.68527D-07  4.82820D-09
                                           B  7.11512D+08  7.76911D-07  4.88088D-09
 f1  6  1/2 +  f2  5  1/2 -    52395310.07 C  2.61807D+10  2.85946D-05  1.79667D-07
                                           B  2.64646D+10  2.89047D-05  1.81615D-07
 f1  6  1/2 +  f2  6  1/2 -    52388884.79 C  2.13944D+11  2.33727D-04  1.46874D-06
                                           B  2.16212D+11  2.36205D-04  1.48431D-06
 f1  6  1/2 +  f2  7  1/2 -    52383299.00 C  3.25765D+12  3.55964D-03  2.23712D-05
                                           B  3.29147D+12  3.59660D-03  2.26035D-05
 f1  6  1/2 +  f2  8  1/2 -    52374452.91 C  6.99474D+08  7.64575D-07  4.80592D-09
                                           B  7.06528D+08  7.72286D-07  4.85439D-09
 f1  6  1/2 +  f2  9  1/2 -    52367612.46 C  1.12498D+13  1.23001D-02  7.73251D-05
                                           B  1.13599D+13  1.24204D-02  7.80816D-05
 f1  6  1/2 +  f2 10  1/2 -    52344597.60 C  1.24778D+09  1.36547D-06  8.58788D-09
                                           B  1.25884D+09  1.37758D-06  8.66402D-09
 f1  6  1/2 +  f2 11  1/2 -    52333722.36 C  3.60337D+10  3.94488D-05  2.48158D-07
                                           B  3.63390D+10  3.97830D-05  2.50260D-07
 f1  6  1/2 +  f2 12  1/2 -    52330817.47 C  3.84945D+07  4.21475D-08  2.65149D-10
                                           B  3.88436D+07  4.25297D-08  2.67553D-10
 f1  6  1/2 +  f2 13  1/2 -    52315995.93 C  1.02599D+12  1.12399D-03  7.07301D-06
                                           B  1.03400D+12  1.13277D-03  7.12824D-06
 f1  6  1/2 +  f2 14  1/2 -    52307441.42 C  4.47123D+09  4.89991D-06  3.08390D-08
                                           B  4.50480D+09  4.93670D-06  3.10705D-08
 f1  6  1/2 +  f2 15  1/2 -    52265163.13 C  3.78938D+12  4.15941D-03  2.61996D-05
                                           B  3.81161D+12  4.18381D-03  2.63533D-05
 f1  6  1/2 +  f2 16  1/2 -    52249301.23 C  7.03089D+10  7.72213D-05  4.86555D-07
                                           B  7.06787D+10  7.76274D-05  4.89114D-07
 f1  6  1/2 +  f2 17  1/2 -    52245246.12 C  7.80417D+10  8.57276D-05  5.40194D-07
                                           B  7.84403D+10  8.61655D-05  5.42953D-07
 f1  6  1/2 +  f2 18  1/2 -    52239488.24 C  2.23527D+10  2.45596D-05  1.54774D-07
                                           B  2.24626D+10  2.46802D-05  1.55534D-07
 f1  6  1/2 +  f2 19  1/2 -    52232274.23 C  1.30033D+10  1.42910D-05  9.00739D-08
                                           B  1.30633D+10  1.43569D-05  9.04896D-08
 f1  6  1/2 +  f2 20  1/2 -    52222828.11 C  1.85080D+12  2.03482D-03  1.28275D-05
                                           B  1.85867D+12  2.04347D-03  1.28820D-05
 f1  6  1/2 +  f2 21  1/2 -    52199629.66 C  4.05390D+11  4.46093D-04  2.81341D-06
                                           B  4.06755D+11  4.47596D-04  2.82289D-06
 f1  7  1/2 +  f2  1  1/2 -    52475396.76 C  8.11353D+08  8.83459D-07  5.54250D-09
                                           B  8.22399D+08  8.95486D-07  5.61796D-09
 f1  7  1/2 +  f2  2  1/2 -    52446596.54 C  3.38128D+10  3.68582D-05  2.31362D-07
                                           B  3.42424D+10  3.73265D-05  2.34302D-07
 f1  7  1/2 +  f2  3  1/2 -    52442015.65 C  2.26585D+11  2.47036D-04  1.55080D-06
                                           B  2.29424D+11  2.50131D-04  1.57023D-06
 f1  7  1/2 +  f2  4  1/2 -    52425903.63 C  4.29311D+11  4.68348D-04  2.94102D-06
                                           B  4.34331D+11  4.73823D-04  2.97541D-06
 f1  7  1/2 +  f2  5  1/2 -    52419054.70 C  1.52505D+10  1.66415D-05  1.04515D-07
                                           B  1.54211D+10  1.68277D-05  1.05684D-07
 f1  7  1/2 +  f2  6  1/2 -    52412629.42 C  8.19705D+11  8.94692D-04  5.61970D-06
                                           B  8.29010D+11  9.04848D-04  5.68349D-06
 f1  7  1/2 +  f2  7  1/2 -    52407043.63 C  3.98133D+09  4.34647D-06  2.73038D-08
                                           B  4.02848D+09  4.39795D-06  2.76272D-08
 f1  7  1/2 +  f2  8  1/2 -    52398197.54 C  3.92790D+12  4.28959D-03  2.69510D-05
                                           B  3.97041D+12  4.33602D-03  2.72427D-05
 f1  7  1/2 +  f2  9  1/2 -    52391357.09 C  2.43216D+11  2.65681D-04  1.66946D-06
                                           B  2.45749D+11  2.68449D-04  1.68685D-06
 f1  7  1/2 +  f2 10  1/2 -    52368342.23 C  3.02947D+12  3.31220D-03  2.08221D-05
                                           B  3.05844D+12  3.34388D-03  2.10212D-05
 f1  7  1/2 +  f2 11  1/2 -    52357466.99 C  5.61334D+12  6.13976D-03  3.86054D-05
                                           B  5.66531D+12  6.19661D-03  3.89629D-05
 f1  7  1/2 +  f2 12  1/2 -    52354562.10 C  7.45083D+11  8.15048D-04  5.12512D-06
                                           B  7.51660D+11  8.22243D-04  5.17036D-06
 f1  7  1/2 +  f2 13  1/2 -    52339740.56 C  2.12333D+12  2.32403D-03  1.46179D-05
                                           B  2.14111D+12  2.34349D-03  1.47403D-05
 f1  7  1/2 +  f2 14  1/2 -    52331186.05 C  1.09777D+12  1.20192D-03  7.56122D-06
                                           B  1.10690D+12  1.21192D-03  7.62409D-06
 f1  7  1/2 +  f2 15  1/2 -    52288907.76 C  8.81617D+11  9.66826D-04  6.08716D-06
                                           B  8.87251D+11  9.73005D-04  6.12606D-06
 f1  7  1/2 +  f2 16  1/2 -    52273045.86 C  4.32470D+11  4.74556D-04  2.98872D-06
                                           B  4.35012D+11  4.77346D-04  3.00629D-06
 f1  7  1/2 +  f2 17  1/2 -    52268990.75 C  1.91024D+11  2.09646D-04  1.32044D-06
                                           B  1.92098D+11  2.10826D-04  1.32787D-06
 f1  7  1/2 +  f2 18  1/2 -    52263232.87 C  1.76837D+11  1.94119D-04  1.22278D-06
                                           B  1.77775D+11  1.95149D-04  1.22926D-06
 f1  7  1/2 +  f2 19  1/2 -    52256018.86 C  1.76679D+10  1.93999D-05  1.22219D-07
                                           B  1.77584D+10  1.94993D-05  1.22845D-07
 f1  7  1/2 +  f2 20  1/2 -    52246572.74 C  1.83619D+11  2.01692D-04  1.27089D-06
                                           B  1.84490D+11  2.02649D-04  1.27692D-06
 f1  7  1/2 +  f2 21  1/2 -    52223374.29 C  1.59786D+12  1.75670D-03  1.10741D-05
                                           B  1.60403D+12  1.76348D-03  1.11168D-05
 f1  8  1/2 +  f2  1  1/2 -    52475826.55 C  3.97585D+08  4.32912D-07  2.71591D-09
                                           B  4.03170D+08  4.38993D-07  2.75406D-09
 f1  8  1/2 +  f2  2  1/2 -    52447026.33 C  2.01694D+10  2.19856D-05  1.38005D-07
                                           B  2.04288D+10  2.22684D-05  1.39780D-07
 f1  8  1/2 +  f2  3  1/2 -    52442445.44 C  1.36289D+11  1.48588D-04  9.32772D-07
                                           B  1.38018D+11  1.50473D-04  9.44608D-07
 f1  8  1/2 +  f2  4  1/2 -    52426333.42 C  1.88988D+11  2.06169D-04  1.29464D-06
                                           B  1.91289D+11  2.08679D-04  1.31041D-06
 f1  8  1/2 +  f2  5  1/2 -    52419484.49 C  2.22305D+09  2.42578D-06  1.52347D-08
                                           B  2.25020D+09  2.45541D-06  1.54208D-08
 f1  8  1/2 +  f2  6  1/2 -    52413059.21 C  3.08896D+11  3.37149D-04  2.11767D-06
                                           B  3.12479D+11  3.41059D-04  2.14222D-06
 f1  8  1/2 +  f2  7  1/2 -    52407473.42 C  1.61376D+11  1.76173D-04  1.10668D-06
                                           B  1.63197D+11  1.78161D-04  1.11917D-06
 f1  8  1/2 +  f2  8  1/2 -    52398627.33 C  1.99267D+12  2.17612D-03  1.36722D-05
                                           B  2.01463D+12  2.20011D-03  1.38229D-05
 f1  8  1/2 +  f2  9  1/2 -    52391786.88 C  9.68700D+10  1.05816D-04  6.64910D-07
                                           B  9.78947D+10  1.06935D-04  6.71944D-07
 f1  8  1/2 +  f2 10  1/2 -    52368772.03 C  2.68142D+12  2.93162D-03  1.84294D-05
                                           B  2.70757D+12  2.96021D-03  1.86091D-05
 f1  8  1/2 +  f2 11  1/2 -    52357896.78 C  2.65504D+12  2.90399D-03  1.82595D-05
                                           B  2.68019D+12  2.93149D-03  1.84324D-05
 f1  8  1/2 +  f2 12  1/2 -    52354991.89 C  1.70989D+12  1.87042D-03  1.17613D-05
                                           B  1.72594D+12  1.88798D-03  1.18718D-05
 f1  8  1/2 +  f2 13  1/2 -    52340170.36 C  4.00574D+12  4.38430D-03  2.75766D-05
                                           B  4.04043D+12  4.42227D-03  2.78154D-05
 f1  8  1/2 +  f2 14  1/2 -    52331615.84 C  1.69967D+12  1.86090D-03  1.17067D-05
                                           B  1.71399D+12  1.87658D-03  1.18054D-05
 f1  8  1/2 +  f2 15  1/2 -    52289337.56 C  1.71637D+12  1.88223D-03  1.18505D-05
                                           B  1.72789D+12  1.89486D-03  1.19300D-05
 f1  8  1/2 +  f2 16  1/2 -    52273475.65 C  4.48734D+11  4.92396D-04  3.10105D-06
                                           B  4.51472D+11  4.95400D-04  3.11997D-06
 f1  8  1/2 +  f2 17  1/2 -    52269420.54 C  3.11458D+11  3.41816D-04  2.15288D-06
                                           B  3.13308D+11  3.43846D-04  2.16567D-06
 f1  8  1/2 +  f2 18  1/2 -    52263662.66 C  3.58205D+11  3.93206D-04  2.47683D-06
                                           B  3.60324D+11  3.95531D-04  2.49147D-06
 f1  8  1/2 +  f2 19  1/2 -    52256448.65 C  4.79824D+05  5.26854D-10  3.31914D-12
                                           B  4.93354D+05  5.41709D-10  3.41273D-12
 f1  8  1/2 +  f2 20  1/2 -    52247002.53 C  5.08590D+11  5.58641D-04  3.52004D-06
                                           B  5.11185D+11  5.61491D-04  3.53799D-06
 f1  8  1/2 +  f2 21  1/2 -    52223804.08 C  3.01935D+12  3.31944D-03  2.09253D-05
                                           B  3.03204D+12  3.33338D-03  2.10132D-05
 f1  9  1/2 +  f2  1  1/2 -    52543214.20 C  9.84446D+04  1.06917D-10  6.69893D-13
                                           B  1.00069D+05  1.08681D-10  6.80944D-13
 f1  9  1/2 +  f2  2  1/2 -    52514413.98 C  4.59851D+07  4.99975D-08  3.13433D-10
                                           B  4.66938D+07  5.07680D-08  3.18264D-10
 f1  9  1/2 +  f2  3  1/2 -    52509833.09 C  2.74144D+08  2.98116D-07  1.86905D-09
                                           B  2.78321D+08  3.02658D-07  1.89752D-09
 f1  9  1/2 +  f2  4  1/2 -    52493721.07 C  2.25211D+08  2.45054D-07  1.53685D-09
                                           B  2.28500D+08  2.48633D-07  1.55929D-09
 f1  9  1/2 +  f2  5  1/2 -    52486872.14 C  2.13796D+08  2.32694D-07  1.45952D-09
                                           B  2.16864D+08  2.36033D-07  1.48046D-09
 f1  9  1/2 +  f2  6  1/2 -    52480446.86 C  3.89722D+08  4.24275D-07  2.66150D-09
                                           B  3.95218D+08  4.30259D-07  2.69903D-09
 f1  9  1/2 +  f2  7  1/2 -    52474861.07 C  3.19439D+10  3.47835D-05  2.18222D-07
                                           B  3.23877D+10  3.52667D-05  2.21253D-07
 f1  9  1/2 +  f2  8  1/2 -    52466014.98 C  3.24808D+07  3.53801D-08  2.22002D-10
                                           B  3.29211D+07  3.58597D-08  2.25011D-10
 f1  9  1/2 +  f2  9  1/2 -    52459174.52 C  1.72343D+11  1.87776D-04  1.17840D-06
                                           B  1.74634D+11  1.90271D-04  1.19406D-06
 f1  9  1/2 +  f2 10  1/2 -    52436159.67 C  3.67667D+09  4.00941D-06  2.51724D-08
                                           B  3.72228D+09  4.05915D-06  2.54847D-08
 f1  9  1/2 +  f2 11  1/2 -    52425284.43 C  1.28589D+10  1.40284D-05  8.80936D-08
                                           B  1.30131D+10  1.41966D-05  8.91498D-08
 f1  9  1/2 +  f2 12  1/2 -    52422379.54 C  8.92156D+09  9.73409D-06  6.11299D-08
                                           B  9.02756D+09  9.84973D-06  6.18562D-08
 f1  9  1/2 +  f2 13  1/2 -    52407558.00 C  3.01152D+12  3.28765D-03  2.06523D-05
                                           B  3.04559D+12  3.32484D-03  2.08859D-05
 f1  9  1/2 +  f2 14  1/2 -    52399003.49 C  9.67743D+10  1.05682D-04  6.63979D-07
                                           B  9.78373D+10  1.06843D-04  6.71273D-07
 f1  9  1/2 +  f2 15  1/2 -    52356725.20 C  2.30945D+11  2.52611D-04  1.58838D-06
                                           B  2.33109D+11  2.54977D-04  1.60326D-06
 f1  9  1/2 +  f2 16  1/2 -    52340863.30 C  1.11032D+08  1.21521D-07  7.64341D-10
                                           B  1.12005D+08  1.22586D-07  7.71039D-10
 f1  9  1/2 +  f2 17  1/2 -    52336808.19 C  1.20337D+13  1.31726D-02  8.28590D-05
                                           B  1.21372D+13  1.32860D-02  8.35720D-05
 f1  9  1/2 +  f2 18  1/2 -    52331050.31 C  2.43241D+10  2.66321D-05  1.67541D-07
                                           B  2.45280D+10  2.68554D-05  1.68946D-07
 f1  9  1/2 +  f2 19  1/2 -    52323836.30 C  4.20076D+09  4.60062D-06  2.89463D-08
                                           B  4.23483D+09  4.63793D-06  2.91810D-08
 f1  9  1/2 +  f2 20  1/2 -    52314390.18 C  2.09920D+12  2.29985D-03  1.44728D-05
                                           B  2.11546D+12  2.31767D-03  1.45850D-05
 f1  9  1/2 +  f2 21  1/2 -    52291191.73 C  4.31606D+12  4.73280D-03  2.97965D-05
                                           B  4.34567D+12  4.76527D-03  3.00009D-05
 f1  1  1/2 +  f2  1  3/2 -    52402926.35 C  1.98159D+13  2.16366D-02  1.35928D-04
                                           B  2.00320D+13  2.18726D-02  1.37411D-04
 f1  1  1/2 +  f2  2  3/2 -    52374112.90 C  1.02456D+13  1.11994D-02  7.03967D-05
                                           B  1.03467D+13  1.13098D-02  7.10912D-05
 f1  1  1/2 +  f2  3  3/2 -    52369396.80 C  1.55240D+12  1.69721D-03  1.06692D-05
                                           B  1.56756D+12  1.71379D-03  1.07734D-05
 f1  1  1/2 +  f2  4  3/2 -    52364856.14 C  1.09123D+13  1.19323D-02  7.50169D-05
                                           B  1.10147D+13  1.20442D-02  7.57207D-05
 f1  1  1/2 +  f2  5  3/2 -    52361991.81 C  1.13702D+10  1.24344D-05  7.81777D-08
                                           B  1.14671D+10  1.25403D-05  7.88440D-08
 f1  1  1/2 +  f2  6  3/2 -    52352628.91 C  9.55943D+10  1.04579D-04  6.57627D-07
                                           B  9.64093D+10  1.05470D-04  6.63234D-07
 f1  1  1/2 +  f2  7  3/2 -    52351995.32 C  3.05280D+10  3.33980D-05  2.10021D-07
                                           B  3.07892D+10  3.36837D-05  2.11818D-07
 f1  1  1/2 +  f2  8  3/2 -    52345847.71 C  1.73849D+11  1.90237D-04  1.19644D-06
                                           B  1.75316D+11  1.91843D-04  1.20653D-06
 f1  1  1/2 +  f2  9  3/2 -    52345550.05 C  2.96796D+10  3.24778D-05  2.04260D-07
                                           B  2.99312D+10  3.27531D-05  2.05991D-07
 f1  1  1/2 +  f2 10  3/2 -    52340946.41 C  1.91198D+09  2.09261D-06  1.31620D-08
                                           B  1.92481D+09  2.10665D-06  1.32503D-08
 f1  1  1/2 +  f2 11  3/2 -    52335123.19 C  4.70394D+09  5.14948D-06  3.23926D-08
                                           B  4.74027D+09  5.18925D-06  3.26428D-08
 f1  1  1/2 +  f2 12  3/2 -    52334704.75 C  3.79502D+09  4.15453D-06  2.61341D-08
                                           B  3.82459D+09  4.18690D-06  2.63378D-08
 f1  1  1/2 +  f2 13  3/2 -    52325324.17 C  9.85340D+08  1.07907D-06  6.78913D-09
                                           B  9.93388D+08  1.08788D-06  6.84457D-09
 f1  1  1/2 +  f2 14  3/2 -    52322428.90 C  8.45755D+07  9.26311D-08  5.82833D-10
                                           B  8.51889D+07  9.33029D-08  5.87060D-10
 f1  1  1/2 +  f2 15  3/2 -    52314898.26 C  2.88594D+08  3.16173D-07  1.98964D-09
                                           B  2.90871D+08  3.18667D-07  2.00534D-09
 f1  1  1/2 +  f2 16  3/2 -    52310075.76 C  3.97529D+09  4.35598D-06  2.74143D-08
                                           B  4.00388D+09  4.38731D-06  2.76114D-08
 f1  1  1/2 +  f2 17  3/2 -    52297319.56 C  6.84994D+07  7.50958D-08  4.72729D-10
                                           B  6.89629D+07  7.56040D-08  4.75927D-10
 f1  1  1/2 +  f2 18  3/2 -    52285404.92 C  1.74366D+08  1.91244D-07  1.20416D-09
                                           B  1.75341D+08  1.92314D-07  1.21090D-09
 f1  1  1/2 +  f2 19  3/2 -    52283726.94 C  6.60593D+08  7.24584D-07  4.56245D-09
                                           B  6.64105D+08  7.28436D-07  4.58670D-09
 f1  1  1/2 +  f2 20  3/2 -    52279748.39 C  1.26893D+10  1.39206D-05  8.76597D-08
                                           B  1.27651D+10  1.40038D-05  8.81834D-08
 f1  1  1/2 +  f2 21  3/2 -    52275301.43 C  3.93542D+09  4.31803D-06  2.71935D-08
                                           B  3.95855D+09  4.34341D-06  2.73533D-08
 f1  1  1/2 +  f2 22  3/2 -    52266617.70 C  3.78737D+08  4.15697D-07  2.61835D-09
                                           B  3.80723D+08  4.17877D-07  2.63208D-09
 f1  1  1/2 +  f2 23  3/2 -    52257997.22 C  1.14382D+08  1.25586D-07  7.91160D-10
                                           B  1.14847D+08  1.26097D-07  7.94376D-10
 f1  1  1/2 +  f2 24  3/2 -    52245785.99 C  1.34527D+10  1.47773D-05  9.31151D-08
                                           B  1.35154D+10  1.48462D-05  9.35490D-08
 f1  1  1/2 +  f2 25  3/2 -    52245362.79 C  2.95550D+08  3.24656D-07  2.04574D-09
                                           B  2.96781D+08  3.26008D-07  2.05426D-09
 f1  1  1/2 +  f2 26  3/2 -    52243535.88 C  4.35984D+11  4.78954D-04  3.01812D-06
                                           B  4.37981D+11  4.81147D-04  3.03194D-06
 f1  1  1/2 +  f2 27  3/2 -    52217179.04 C  6.95572D+07  7.64897D-08  4.82242D-10
                                           B  6.97758D+07  7.67301D-08  4.83758D-10
 f1  1  1/2 +  f2 28  3/2 -    52203124.02 C  5.33227D+07  5.86687D-08  3.69986D-10
                                           B  5.34882D+07  5.88508D-08  3.71135D-10
 f1  1  1/2 +  f2 29  3/2 -    52199801.66 C  3.44200D+06  3.78757D-09  2.38873D-11
                                           B  3.45598D+06  3.80296D-09  2.39844D-11
 f1  1  1/2 +  f2 30  3/2 -    52191426.80 C  1.38175D+10  1.52097D-05  9.59393D-08
                                           B  1.38397D+10  1.52341D-05  9.60930D-08
 f1  1  1/2 +  f2 31  3/2 -    52182602.63 C  1.85638D+11  2.04410D-04  1.28959D-06
                                           B  1.85927D+11  2.04729D-04  1.29160D-06
 f1  1  1/2 +  f2 32  3/2 -    52173777.03 C  4.47707D+08  4.93147D-07  3.11172D-09
                                           B  4.48261D+08  4.93758D-07  3.11557D-09
 f1  1  1/2 +  f2 33  3/2 -    52164620.18 C  3.40668D+08  3.75377D-07  2.36901D-09
                                           B  3.40955D+08  3.75693D-07  2.37101D-09
 f1  1  1/2 +  f2 34  3/2 -    52149686.07 C  9.72154D+07  1.07181D-07  6.76617D-10
                                           B  9.72297D+07  1.07197D-07  6.76717D-10
 f1  1  1/2 +  f2 35  3/2 -    52119634.46 C  4.71577D+06  5.20520D-09  3.28785D-11
                                           B  4.71563D+06  5.20505D-09  3.28775D-11
 f1  2  1/2 +  f2  1  3/2 -    52403409.91 C  5.67199D+11  6.19305D-04  3.89063D-06
                                           B  5.73535D+11  6.26223D-04  3.93410D-06
 f1  2  1/2 +  f2  2  3/2 -    52374596.46 C  6.84782D+10  7.48512D-05  4.70494D-07
                                           B  6.89994D+10  7.54209D-05  4.74074D-07
 f1  2  1/2 +  f2  3  3/2 -    52369880.35 C  1.45580D+12  1.59157D-03  1.00050D-05
                                           B  1.47028D+12  1.60740D-03  1.01046D-05
 f1  2  1/2 +  f2  4  3/2 -    52365339.69 C  4.62808D+11  5.06058D-04  3.18150D-06
                                           B  4.67058D+11  5.10705D-04  3.21072D-06
 f1  2  1/2 +  f2  5  3/2 -    52362475.37 C  4.41752D+12  4.83088D-03  3.03726D-05
                                           B  4.45901D+12  4.87625D-03  3.06578D-05
 f1  2  1/2 +  f2  6  3/2 -    52353112.46 C  7.29164D+11  7.97679D-04  5.01604D-06
                                           B  7.35895D+11  8.05043D-04  5.06235D-06
 f1  2  1/2 +  f2  7  3/2 -    52352478.87 C  1.15681D+11  1.26554D-04  7.95817D-07
                                           B  1.16753D+11  1.27727D-04  8.03194D-07
 f1  2  1/2 +  f2  8  3/2 -    52346331.26 C  8.63375D+12  9.44746D-03  5.94161D-05
                                           B  8.70936D+12  9.53019D-03  5.99364D-05
 f1  2  1/2 +  f2  9  3/2 -    52346033.61 C  2.10401D+12  2.30233D-03  1.44797D-05
                                           B  2.12237D+12  2.32242D-03  1.46060D-05
 f1  2  1/2 +  f2 10  3/2 -    52341429.96 C  2.06717D+11  2.26241D-04  1.42299D-06
                                           B  2.08540D+11  2.28237D-04  1.43554D-06
 f1  2  1/2 +  f2 11  3/2 -    52335606.74 C  2.94490D+11  3.22377D-04  2.02788D-06
                                           B  2.96966D+11  3.25088D-04  2.04493D-06
 f1  2  1/2 +  f2 12  3/2 -    52335188.30 C  1.63935D+11  1.79462D-04  1.12890D-06
                                           B  1.65312D+11  1.80969D-04  1.13837D-06
 f1  2  1/2 +  f2 13  3/2 -    52325807.72 C  1.57344D+09  1.72308D-06  1.08409D-08
                                           B  1.58524D+09  1.73601D-06  1.09222D-08
 f1  2  1/2 +  f2 14  3/2 -    52322912.46 C  3.91163D+09  4.28413D-06  2.69554D-08
                                           B  3.94267D+09  4.31812D-06  2.71693D-08
 f1  2  1/2 +  f2 15  3/2 -    52315381.82 C  7.08321D+09  7.75995D-06  4.88321D-08
                                           B  7.13526D+09  7.81697D-06  4.91909D-08
 f1  2  1/2 +  f2 16  3/2 -    52310559.32 C  1.00602D+11  1.10234D-04  6.93750D-07
                                           B  1.01342D+11  1.11044D-04  6.98849D-07
 f1  2  1/2 +  f2 17  3/2 -    52297803.12 C  1.77187D+09  1.94246D-06  1.22277D-08
                                           B  1.78398D+09  1.95573D-06  1.23112D-08
 f1  2  1/2 +  f2 18  3/2 -    52285888.48 C  1.51604D+10  1.66276D-05  1.04693D-07
                                           B  1.52590D+10  1.67357D-05  1.05375D-07
 f1  2  1/2 +  f2 19  3/2 -    52284210.50 C  3.10557D+10  3.40634D-05  2.14483D-07
                                           B  3.12594D+10  3.42868D-05  2.15890D-07
 f1  2  1/2 +  f2 20  3/2 -    52280231.95 C  3.91557D+11  4.29544D-04  2.70487D-06
                                           B  3.93983D+11  4.32206D-04  2.72163D-06
 f1  2  1/2 +  f2 21  3/2 -    52275784.99 C  1.18350D+11  1.29854D-04  8.17766D-07
                                           B  1.19060D+11  1.30633D-04  8.22673D-07
 f1  2  1/2 +  f2 22  3/2 -    52267101.26 C  1.57072D+10  1.72397D-05  1.08587D-07
                                           B  1.57974D+10  1.73387D-05  1.09210D-07
 f1  2  1/2 +  f2 23  3/2 -    52258480.77 C  5.20962D+10  5.71980D-05  3.60329D-07
                                           B  5.23783D+10  5.75076D-05  3.62280D-07
 f1  2  1/2 +  f2 24  3/2 -    52246269.54 C  3.98676D+11  4.37922D-04  2.75942D-06
                                           B  4.00625D+11  4.40064D-04  2.77291D-06
 f1  2  1/2 +  f2 25  3/2 -    52245846.35 C  6.67808D+10  7.33561D-05  4.62232D-07
                                           B  6.71079D+10  7.37154D-05  4.64496D-07
 f1  2  1/2 +  f2 26  3/2 -    52244019.44 C  1.37807D+13  1.51386D-02  9.53950D-05
                                           B  1.38469D+13  1.52113D-02  9.58529D-05
 f1  2  1/2 +  f2 27  3/2 -    52217662.60 C  3.78849D+09  4.16600D-06  2.62650D-08
                                           B  3.80319D+09  4.18217D-06  2.63669D-08
 f1  2  1/2 +  f2 28  3/2 -    52203607.58 C  3.92399D+09  4.31733D-06  2.72264D-08
                                           B  3.93661D+09  4.33121D-06  2.73139D-08
 f1  2  1/2 +  f2 29  3/2 -    52200285.22 C  2.93770D+08  3.23258D-07  2.03869D-09
                                           B  2.94616D+08  3.24189D-07  2.04456D-09
 f1  2  1/2 +  f2 30  3/2 -    52191910.36 C  3.79714D+11  4.17964D-04  2.63640D-06
                                           B  3.80906D+11  4.19275D-04  2.64467D-06
 f1  2  1/2 +  f2 31  3/2 -    52183086.19 C  8.99101D+12  9.90004D-03  6.24572D-05
                                           B  9.01459D+12  9.92600D-03  6.26210D-05
 f1  2  1/2 +  f2 32  3/2 -    52174260.58 C  1.56490D+10  1.72370D-05  1.08763D-07
                                           B  1.56854D+10  1.72771D-05  1.09016D-07
 f1  2  1/2 +  f2 33  3/2 -    52165103.73 C  1.90585D+10  2.09999D-05  1.32529D-07
                                           B  1.90950D+10  2.10401D-05  1.32783D-07
 f1  2  1/2 +  f2 34  3/2 -    52150169.63 C  4.75688D+09  5.24443D-06  3.31069D-08
                                           B  4.76348D+09  5.25171D-06  3.31528D-08
 f1  2  1/2 +  f2 35  3/2 -    52120118.02 C  2.06965D+08  2.28441D-07  1.44292D-09
                                           B  2.06951D+08  2.28425D-07  1.44283D-09
 f1  3  1/2 +  f2  1  3/2 -    52431365.19 C  8.44924D+09  9.21559D-06  5.78639D-08
                                           B  8.55048D+09  9.32601D-06  5.85572D-08
 f1  3  1/2 +  f2  2  3/2 -    52402551.74 C  6.62628D+10  7.23524D-05  4.54544D-07
                                           B  6.69841D+10  7.31399D-05  4.59492D-07
 f1  3  1/2 +  f2  3  3/2 -    52397835.63 C  3.15353D+11  3.44396D-04  2.16382D-06
                                           B  3.18730D+11  3.48083D-04  2.18698D-06
 f1  3  1/2 +  f2  4  3/2 -    52393294.97 C  1.69224D+10  1.84841D-05  1.16145D-07
                                           B  1.71003D+10  1.86784D-05  1.17365D-07
 f1  3  1/2 +  f2  5  3/2 -    52390430.65 C  4.62189D+09  5.04897D-06  3.17268D-08
                                           B  4.67002D+09  5.10155D-06  3.20572D-08
 f1  3  1/2 +  f2  6  3/2 -    52381067.74 C  3.95705D+12  4.32425D-03  2.71776D-05
                                           B  3.99676D+12  4.36764D-03  2.74504D-05
 f1  3  1/2 +  f2  7  3/2 -    52380434.15 C  1.65292D+13  1.80635D-02  1.13529D-04
                                           B  1.66947D+13  1.82443D-02  1.14666D-04
 f1  3  1/2 +  f2  8  3/2 -    52374286.54 C  2.95620D+12  3.23136D-03  2.03115D-05
                                           B  2.98513D+12  3.26299D-03  2.05103D-05
 f1  3  1/2 +  f2  9  3/2 -    52373988.88 C  4.27573D+12  4.67377D-03  2.93783D-05
                                           B  4.31755D+12  4.71947D-03  2.96656D-05
 f1  3  1/2 +  f2 10  3/2 -    52369385.24 C  6.10528D+12  6.67480D-03  4.19601D-05
                                           B  6.16391D+12  6.73891D-03  4.23631D-05
 f1  3  1/2 +  f2 11  3/2 -    52363562.02 C  6.84313D+11  7.48315D-04  4.70469D-06
                                           B  6.90698D+11  7.55297D-04  4.74858D-06
 f1  3  1/2 +  f2 12  3/2 -    52363143.58 C  3.64188D+11  3.98256D-04  2.50387D-06
                                           B  3.67551D+11  4.01933D-04  2.52699D-06
 f1  3  1/2 +  f2 13  3/2 -    52353763.00 C  5.36728D+11  5.87146D-04  3.69210D-06
                                           B  5.41572D+11  5.92445D-04  3.72542D-06
 f1  3  1/2 +  f2 14  3/2 -    52350867.74 C  4.66196D+09  5.10045D-06  3.20745D-08
                                           B  4.70372D+09  5.14614D-06  3.23619D-08
 f1  3  1/2 +  f2 15  3/2 -    52343337.10 C  1.55684D+12  1.70376D-03  1.07157D-05
                                           B  1.57015D+12  1.71833D-03  1.08074D-05
 f1  3  1/2 +  f2 16  3/2 -    52338514.60 C  3.46726D+10  3.79517D-05  2.38718D-07
                                           B  3.49626D+10  3.82691D-05  2.40715D-07
 f1  3  1/2 +  f2 17  3/2 -    52325758.39 C  6.07452D+10  6.65226D-05  4.18532D-07
                                           B  6.12245D+10  6.70474D-05  4.21835D-07
 f1  3  1/2 +  f2 18  3/2 -    52313843.76 C  2.94749D+10  3.22928D-05  2.03219D-07
                                           B  2.96949D+10  3.25339D-05  2.04736D-07
 f1  3  1/2 +  f2 19  3/2 -    52312165.77 C  9.63257D+10  1.05542D-04  6.64198D-07
                                           B  9.70364D+10  1.06320D-04  6.69098D-07
 f1  3  1/2 +  f2 20  3/2 -    52308187.22 C  1.07723D+11  1.18047D-04  7.42953D-07
                                           B  1.08498D+11  1.18897D-04  7.48302D-07
 f1  3  1/2 +  f2 21  3/2 -    52303740.27 C  4.07951D+11  4.47127D-04  2.81432D-06
                                           B  4.10823D+11  4.50274D-04  2.83413D-06
 f1  3  1/2 +  f2 22  3/2 -    52295056.53 C  2.57421D+10  2.82235D-05  1.77675D-07
                                           B  2.59134D+10  2.84113D-05  1.78857D-07
 f1  3  1/2 +  f2 23  3/2 -    52286436.05 C  3.62234D+11  3.97282D-04  2.50141D-06
                                           B  3.64553D+11  3.99825D-04  2.51743D-06
 f1  3  1/2 +  f2 24  3/2 -    52274224.82 C  8.34571D+11  9.15748D-04  5.76719D-06
                                           B  8.39488D+11  9.21143D-04  5.80116D-06
 f1  3  1/2 +  f2 25  3/2 -    52273801.62 C  7.20789D+10  7.90912D-05  4.98103D-07
                                           B  7.25037D+10  7.95572D-05  5.01038D-07
 f1  3  1/2 +  f2 26  3/2 -    52271974.72 C  2.07209D+10  2.27384D-05  1.43208D-07
                                           B  2.08411D+10  2.28702D-05  1.44038D-07
 f1  3  1/2 +  f2 27  3/2 -    52245617.88 C  1.24487D+11  1.36745D-04  8.61664D-07
                                           B  1.25083D+11  1.37400D-04  8.65789D-07
 f1  3  1/2 +  f2 28  3/2 -    52231562.86 C  2.27342D+11  2.49862D-04  1.57486D-06
                                           B  2.28310D+11  2.50926D-04  1.58157D-06
 f1  3  1/2 +  f2 29  3/2 -    52228240.49 C  1.08498D+11  1.19261D-04  7.51742D-07
                                           B  1.08944D+11  1.19752D-04  7.54834D-07
 f1  3  1/2 +  f2 30  3/2 -    52219865.64 C  5.29067D+11  5.81737D-04  3.66747D-06
                                           B  5.31094D+11  5.83966D-04  3.68152D-06
 f1  3  1/2 +  f2 31  3/2 -    52211041.46 C  1.57105D+12  1.72804D-03  1.08960D-05
                                           B  1.57657D+12  1.73411D-03  1.09342D-05
 f1  3  1/2 +  f2 32  3/2 -    52202215.86 C  1.33872D+11  1.47299D-04  9.28938D-07
                                           B  1.34279D+11  1.47747D-04  9.31761D-07
 f1  3  1/2 +  f2 33  3/2 -    52193059.01 C  9.62224D+11  1.05910D-03  6.68038D-06
                                           B  9.64873D+11  1.06202D-03  6.69877D-06
 f1  3  1/2 +  f2 34  3/2 -    52178124.90 C  3.39825D+11  3.74253D-04  2.36131D-06
                                           B  3.40551D+11  3.75053D-04  2.36636D-06
 f1  3  1/2 +  f2 35  3/2 -    52148073.30 C  3.51250D+10  3.87282D-05  2.44492D-07
                                           B  3.51611D+10  3.87681D-05  2.44744D-07
 f1  4  1/2 +  f2  1  3/2 -    52432373.67 C  2.65790D+09  2.89886D-06  1.82013D-08
                                           B  2.68991D+09  2.93377D-06  1.84205D-08
 f1  4  1/2 +  f2  2  3/2 -    52403560.21 C  9.08570D+09  9.92029D-06  6.23217D-08
                                           B  9.18915D+09  1.00332D-05  6.30313D-08
 f1  4  1/2 +  f2  3  3/2 -    52398844.11 C  4.94970D+10  5.40535D-05  3.39608D-07
                                           B  5.00525D+10  5.46601D-05  3.43419D-07
 f1  4  1/2 +  f2  4  3/2 -    52394303.45 C  4.24444D+09  4.63596D-06  2.91294D-08
                                           B  4.28922D+09  4.68488D-06  2.94367D-08
 f1  4  1/2 +  f2  5  3/2 -    52391439.12 C  1.29305D+09  1.41248D-06  8.87558D-09
                                           B  1.30693D+09  1.42765D-06  8.97089D-09
 f1  4  1/2 +  f2  6  3/2 -    52382076.22 C  1.37890D+12  1.50680D-03  9.46996D-06
                                           B  1.39276D+12  1.52194D-03  9.56515D-06
 f1  4  1/2 +  f2  7  3/2 -    52381442.63 C  5.09778D+12  5.57075D-03  3.50116D-05
                                           B  5.14881D+12  5.62652D-03  3.53621D-05
 f1  4  1/2 +  f2  8  3/2 -    52375295.02 C  9.77223D+08  1.06814D-06  6.71394D-09
                                           B  9.93129D+08  1.08553D-06  6.82322D-09
 f1  4  1/2 +  f2  9  3/2 -    52374997.36 C  5.99920D+11  6.55742D-04  4.12178D-06
                                           B  6.06042D+11  6.62434D-04  4.16384D-06
 f1  4  1/2 +  f2 10  3/2 -    52370393.72 C  4.64296D+11  5.07588D-04  3.19081D-06
                                           B  4.68476D+11  5.12157D-04  3.21954D-06
 f1  4  1/2 +  f2 11  3/2 -    52364570.50 C  5.43628D+12  5.94449D-03  3.73726D-05
                                           B  5.48792D+12  6.00096D-03  3.77275D-05
 f1  4  1/2 +  f2 12  3/2 -    52364152.06 C  9.54945D+12  1.04423D-02  6.56507D-05
                                           B  9.64099D+12  1.05424D-02  6.62800D-05
 f1  4  1/2 +  f2 13  3/2 -    52354771.48 C  6.29513D+11  6.88621D-04  4.33011D-06
                                           B  6.35419D+11  6.95082D-04  4.37074D-06
 f1  4  1/2 +  f2 14  3/2 -    52351876.22 C  1.45867D+10  1.59581D-05  1.00352D-07
                                           B  1.47100D+10  1.60929D-05  1.01200D-07
 f1  4  1/2 +  f2 15  3/2 -    52344345.58 C  7.07978D+12  7.74762D-03  4.87275D-05
                                           B  7.14159D+12  7.81525D-03  4.91529D-05
 f1  4  1/2 +  f2 16  3/2 -    52339523.08 C  1.82053D+11  1.99263D-04  1.25335D-06
                                           B  1.83611D+11  2.00968D-04  1.26408D-06
 f1  4  1/2 +  f2 17  3/2 -    52326766.87 C  2.16541D+11  2.37127D-04  1.49187D-06
                                           B  2.18272D+11  2.39022D-04  1.50380D-06
 f1  4  1/2 +  f2 18  3/2 -    52314852.24 C  3.22672D+08  3.53507D-07  2.22459D-09
                                           B  3.24418D+08  3.55420D-07  2.23662D-09
 f1  4  1/2 +  f2 19  3/2 -    52313174.25 C  9.63629D+10  1.05579D-04  6.64416D-07
                                           B  9.70778D+10  1.06362D-04  6.69345D-07
 f1  4  1/2 +  f2 20  3/2 -    52309195.70 C  5.44020D+11  5.96137D-04  3.75184D-06
                                           B  5.48025D+11  6.00526D-04  3.77946D-06
 f1  4  1/2 +  f2 21  3/2 -    52304748.75 C  1.13909D+12  1.24842D-03  7.85772D-06
                                           B  1.14724D+12  1.25736D-03  7.91397D-06
 f1  4  1/2 +  f2 22  3/2 -    52296065.01 C  2.12643D+11  2.33132D-04  1.46760D-06
                                           B  2.14125D+11  2.34756D-04  1.47783D-06
 f1  4  1/2 +  f2 23  3/2 -    52287444.53 C  1.18368D+09  1.29816D-06  8.17347D-09
                                           B  1.19469D+09  1.31023D-06  8.24949D-09
 f1  4  1/2 +  f2 24  3/2 -    52275233.30 C  2.26617D+12  2.48650D-03  1.56592D-05
                                           B  2.27996D+12  2.50163D-03  1.57544D-05
 f1  4  1/2 +  f2 25  3/2 -    52274810.10 C  5.22341D+11  5.73135D-04  3.60944D-06
                                           B  5.25432D+11  5.76527D-04  3.63080D-06
 f1  4  1/2 +  f2 26  3/2 -    52272983.20 C  1.14721D+11  1.25885D-04  7.92817D-07
                                           B  1.15407D+11  1.26638D-04  7.97559D-07
 f1  4  1/2 +  f2 27  3/2 -    52246626.36 C  1.66449D+11  1.82832D-04  1.15205D-06
                                           B  1.67291D+11  1.83757D-04  1.15787D-06
 f1  4  1/2 +  f2 28  3/2 -    52232571.34 C  4.69261D+11  5.15727D-04  3.25053D-06
                                           B  4.71322D+11  5.17992D-04  3.26480D-06
 f1  4  1/2 +  f2 29  3/2 -    52229248.97 C  3.17017D+11  3.48452D-04  2.19637D-06
                                           B  3.18394D+11  3.49965D-04  2.20590D-06
 f1  4  1/2 +  f2 30  3/2 -    52220874.12 C  1.70020D+11  1.86939D-04  1.17850D-06
                                           B  1.70705D+11  1.87692D-04  1.18325D-06
 f1  4  1/2 +  f2 31  3/2 -    52212049.94 C  3.34378D+11  3.67777D-04  2.31894D-06
                                           B  3.35759D+11  3.69296D-04  2.32852D-06
 f1  4  1/2 +  f2 32  3/2 -    52203224.34 C  7.70030D+11  8.47229D-04  5.34292D-06
                                           B  7.72782D+11  8.50257D-04  5.36202D-06
 f1  4  1/2 +  f2 33  3/2 -    52194067.49 C  4.18057D+12  4.60131D-03  2.90226D-05
                                           B  4.19304D+12  4.61503D-03  2.91091D-05
 f1  4  1/2 +  f2 34  3/2 -    52179133.38 C  1.57519D+12  1.73471D-03  1.09447D-05
                                           B  1.57926D+12  1.73919D-03  1.09730D-05
 f1  4  1/2 +  f2 35  3/2 -    52149081.78 C  1.24504D+11  1.37270D-04  8.66573D-07
                                           B  1.24658D+11  1.37441D-04  8.67648D-07
 f1  5  1/2 +  f2  1  3/2 -    52446466.57 C  4.33160D+08  4.72176D-07  2.96390D-09
                                           B  4.38548D+08  4.78049D-07  3.00077D-09
 f1  5  1/2 +  f2  2  3/2 -    52417653.12 C  5.62080D+11  6.13381D-04  3.85238D-06
                                           B  5.68523D+11  6.20413D-04  3.89654D-06
 f1  5  1/2 +  f2  3  3/2 -    52412937.01 C  3.18273D+12  3.47385D-03  2.18197D-05
                                           B  3.21854D+12  3.51293D-03  2.20651D-05
 f1  5  1/2 +  f2  4  3/2 -    52408396.35 C  6.09623D+10  6.65499D-05  4.18044D-07
                                           B  6.16355D+10  6.72847D-05  4.22660D-07
 f1  5  1/2 +  f2  5  3/2 -    52405532.03 C  7.93866D+12  8.66724D-03  5.44477D-05
                                           B  8.02701D+12  8.76369D-03  5.50536D-05
 f1  5  1/2 +  f2  6  3/2 -    52396169.12 C  6.99541D+11  7.64015D-04  4.80041D-06
                                           B  7.06890D+11  7.72041D-04  4.85083D-06
 f1  5  1/2 +  f2  7  3/2 -    52395535.53 C  1.06715D+11  1.16553D-04  7.32325D-07
                                           B  1.07831D+11  1.17772D-04  7.39985D-07
 f1  5  1/2 +  f2  8  3/2 -    52389387.92 C  3.11355D+12  3.40140D-03  2.13742D-05
                                           B  3.14618D+12  3.43704D-03  2.15982D-05
 f1  5  1/2 +  f2  9  3/2 -    52389090.26 C  4.44624D+11  4.85734D-04  3.05234D-06
                                           B  4.49326D+11  4.90871D-04  3.08463D-06
 f1  5  1/2 +  f2 10  3/2 -    52384486.62 C  2.35061D+11  2.56840D-04  1.61412D-06
                                           B  2.37405D+11  2.59401D-04  1.63021D-06
 f1  5  1/2 +  f2 11  3/2 -    52378663.40 C  3.78932D+11  4.14133D-04  2.60292D-06
                                           B  3.82777D+11  4.18335D-04  2.62933D-06
 f1  5  1/2 +  f2 12  3/2 -    52378244.96 C  2.70975D+11  2.96152D-04  1.86140D-06
                                           B  2.73715D+11  2.99147D-04  1.88022D-06
 f1  5  1/2 +  f2 13  3/2 -    52368864.38 C  1.86008D+11  2.03364D-04  1.27843D-06
                                           B  1.87757D+11  2.05275D-04  1.29044D-06
 f1  5  1/2 +  f2 14  3/2 -    52365969.12 C  1.67986D+08  1.83680D-07  1.15475D-09
                                           B  1.69091D+08  1.84888D-07  1.16235D-09
 f1  5  1/2 +  f2 15  3/2 -    52358438.48 C  3.26993D+11  3.57645D-04  2.24875D-06
                                           B  3.29843D+11  3.60763D-04  2.26835D-06
 f1  5  1/2 +  f2 16  3/2 -    52353615.98 C  1.94652D+13  2.12938D-02  1.33900D-04
                                           B  1.96436D+13  2.14890D-02  1.35128D-04
 f1  5  1/2 +  f2 17  3/2 -    52340859.77 C  3.68898D+11  4.03750D-04  2.53950D-06
                                           B  3.72111D+11  4.07267D-04  2.56161D-06
 f1  5  1/2 +  f2 18  3/2 -    52328945.14 C  3.36416D+12  3.68367D-03  2.31747D-05
                                           B  3.39105D+12  3.71311D-03  2.33599D-05
 f1  5  1/2 +  f2 19  3/2 -    52327267.15 C  5.02258D+11  5.49995D-04  3.46024D-06
                                           B  5.06173D+11  5.54282D-04  3.48721D-06
 f1  5  1/2 +  f2 20  3/2 -    52323288.60 C  6.00472D+11  6.57644D-04  4.13782D-06
                                           B  6.05310D+11  6.62942D-04  4.17115D-06
 f1  5  1/2 +  f2 21  3/2 -    52318841.65 C  2.30115D+08  2.52067D-07  1.58611D-09
                                           B  2.29669D+08  2.51578D-07  1.58304D-09
 f1  5  1/2 +  f2 22  3/2 -    52310157.91 C  2.08998D+10  2.29012D-05  1.44128D-07
                                           B  2.10507D+10  2.30665D-05  1.45168D-07
 f1  5  1/2 +  f2 23  3/2 -    52301537.43 C  1.16631D+12  1.27842D-03  8.04701D-06
                                           B  1.17445D+12  1.28734D-03  8.10316D-06
 f1  5  1/2 +  f2 24  3/2 -    52289326.20 C  4.22877D+10  4.63741D-05  2.91970D-07
                                           B  4.25460D+10  4.66574D-05  2.93754D-07
 f1  5  1/2 +  f2 25  3/2 -    52288903.00 C  9.75323D+08  1.06959D-06  6.73416D-09
                                           B  9.80673D+08  1.07546D-06  6.77110D-09
 f1  5  1/2 +  f2 26  3/2 -    52287076.10 C  1.14978D+11  1.26100D-04  7.93954D-07
                                           B  1.15743D+11  1.26939D-04  7.99238D-07
 f1  5  1/2 +  f2 27  3/2 -    52260719.26 C  7.03453D+08  7.72275D-07  4.86488D-09
                                           B  7.10528D+08  7.80043D-07  4.91381D-09
 f1  5  1/2 +  f2 28  3/2 -    52246664.24 C  2.00556D+10  2.20296D-05  1.38811D-07
                                           B  2.01961D+10  2.21840D-05  1.39784D-07
 f1  5  1/2 +  f2 29  3/2 -    52243341.87 C  3.42151D+09  3.75876D-06  2.36858D-08
                                           B  3.44608D+09  3.78575D-06  2.38559D-08
 f1  5  1/2 +  f2 30  3/2 -    52234967.02 C  4.59900D+11  5.05392D-04  3.18524D-06
                                           B  4.61851D+11  5.07537D-04  3.19876D-06
 f1  5  1/2 +  f2 31  3/2 -    52226142.84 C  1.10234D+11  1.21179D-04  7.63860D-07
                                           B  1.10691D+11  1.21681D-04  7.67027D-07
 f1  5  1/2 +  f2 32  3/2 -    52217317.24 C  2.46452D+09  2.71013D-06  1.70864D-08
                                           B  2.47252D+09  2.71893D-06  1.71419D-08
 f1  5  1/2 +  f2 33  3/2 -    52208160.39 C  2.44955D+08  2.69461D-07  1.69916D-09
                                           B  2.42440D+08  2.66695D-07  1.68172D-09
 f1  5  1/2 +  f2 34  3/2 -    52193226.28 C  5.90715D+09  6.50186D-06  4.10109D-08
                                           B  5.92957D+09  6.52653D-06  4.11665D-08
 f1  5  1/2 +  f2 35  3/2 -    52163174.68 C  4.79779D+09  5.28690D-06  3.33666D-08
                                           B  4.82981D+09  5.32218D-06  3.35893D-08
 f1  6  1/2 +  f2  1  3/2 -    52452027.44 C  9.19029D+06  1.00160D-08  6.28646D-11
                                           B  9.30769D+06  1.01439D-08  6.36676D-11
 f1  6  1/2 +  f2  2  3/2 -    52423213.99 C  3.46667D+08  3.78228D-07  2.37523D-09
                                           B  3.50712D+08  3.82641D-07  2.40294D-09
 f1  6  1/2 +  f2  3  3/2 -    52418497.88 C  2.71628D+09  2.96411D-06  1.86159D-08
                                           B  2.74746D+09  2.99813D-06  1.88296D-08
 f1  6  1/2 +  f2  4  3/2 -    52413957.22 C  9.72941D+07  1.06189D-07  6.66974D-10
                                           B  9.83933D+07  1.07389D-07  6.74510D-10
 f1  6  1/2 +  f2  5  3/2 -    52411092.90 C  6.05535D+08  6.60968D-07  4.15177D-09
                                           B  6.12395D+08  6.68457D-07  4.19880D-09
 f1  6  1/2 +  f2  6  3/2 -    52401730.00 C  5.83110D+09  6.36718D-06  4.00016D-08
                                           B  5.89434D+09  6.43623D-06  4.04354D-08
 f1  6  1/2 +  f2  7  3/2 -    52401096.41 C  8.84010D+09  9.65304D-06  6.06456D-08
                                           B  8.93563D+09  9.75736D-06  6.13010D-08
 f1  6  1/2 +  f2  8  3/2 -    52394948.80 C  1.63759D+11  1.78861D-04  1.12383D-06
                                           B  1.65491D+11  1.80753D-04  1.13572D-06
 f1  6  1/2 +  f2  9  3/2 -    52394651.14 C  4.47509D+11  4.88782D-04  3.07117D-06
                                           B  4.52234D+11  4.93944D-04  3.10360D-06
 f1  6  1/2 +  f2 10  3/2 -    52390047.49 C  1.84485D+09  2.01535D-06  1.26642D-08
                                           B  1.86398D+09  2.03625D-06  1.27955D-08
 f1  6  1/2 +  f2 11  3/2 -    52384224.27 C  4.62855D+12  5.05746D-03  3.17839D-05
                                           B  4.67558D+12  5.10883D-03  3.21068D-05
 f1  6  1/2 +  f2 12  3/2 -    52383805.84 C  1.16836D+13  1.27664D-02  8.02322D-05
                                           B  1.18021D+13  1.28959D-02  8.10459D-05
 f1  6  1/2 +  f2 13  3/2 -    52374425.25 C  1.32916D+09  1.45287D-06  9.13237D-09
                                           B  1.34219D+09  1.46711D-06  9.22186D-09
 f1  6  1/2 +  f2 14  3/2 -    52371529.99 C  1.24413D+13  1.36008D-02  8.54957D-05
                                           B  1.25616D+13  1.37323D-02  8.63223D-05
 f1  6  1/2 +  f2 15  3/2 -    52363999.35 C  6.56436D+11  7.17819D-04  4.51292D-06
                                           B  6.62590D+11  7.24548D-04  4.55523D-06
 f1  6  1/2 +  f2 16  3/2 -    52359176.85 C  3.26176D+09  3.56742D-06  2.24304D-08
                                           B  3.29136D+09  3.59980D-06  2.26340D-08
 f1  6  1/2 +  f2 17  3/2 -    52346420.65 C  3.41303D+09  3.73468D-06  2.34878D-08
                                           B  3.44266D+09  3.76710D-06  2.36917D-08
 f1  6  1/2 +  f2 18  3/2 -    52334506.01 C  1.43907D+10  1.57540D-05  9.91014D-08
                                           B  1.45093D+10  1.58839D-05  9.99182D-08
 f1  6  1/2 +  f2 19  3/2 -    52332828.03 C  4.21699D+09  4.61681D-06  2.90432D-08
                                           B  4.25141D+09  4.65449D-06  2.92802D-08
 f1  6  1/2 +  f2 20  3/2 -    52328849.48 C  4.60865D+08  5.04637D-07  3.17478D-09
                                           B  4.64593D+08  5.08720D-07  3.20046D-09
 f1  6  1/2 +  f2 21  3/2 -    52324402.52 C  8.83357D+10  9.67421D-05  6.08677D-07
                                           B  8.90294D+10  9.75018D-05  6.13457D-07
 f1  6  1/2 +  f2 22  3/2 -    52315718.79 C  1.91857D+12  2.10185D-03  1.32265D-05
                                           B  1.93299D+12  2.11764D-03  1.33259D-05
 f1  6  1/2 +  f2 23  3/2 -    52307098.31 C  3.90286D+09  4.27710D-06  2.69194D-08
                                           B  3.93089D+09  4.30782D-06  2.71127D-08
 f1  6  1/2 +  f2 24  3/2 -    52294887.07 C  2.54236D+10  2.78745D-05  1.75478D-07
                                           B  2.55941D+10  2.80614D-05  1.76655D-07
 f1  6  1/2 +  f2 25  3/2 -    52294463.88 C  1.05349D+11  1.15507D-04  7.27154D-07
                                           B  1.06054D+11  1.16280D-04  7.32022D-07
 f1  6  1/2 +  f2 26  3/2 -    52292636.97 C  1.09400D+08  1.19957D-07  7.55198D-10
                                           B  1.10132D+08  1.20759D-07  7.60249D-10
 f1  6  1/2 +  f2 27  3/2 -    52266280.13 C  6.49548D+12  7.12945D-03  4.49066D-05
                                           B  6.53191D+12  7.16944D-03  4.51585D-05
 f1  6  1/2 +  f2 28  3/2 -    52252225.11 C  1.21024D+09  1.32907D-06  8.37373D-09
                                           B  1.21645D+09  1.33590D-06  8.41675D-09
 f1  6  1/2 +  f2 29  3/2 -    52248902.75 C  5.02052D+11  5.51420D-04  3.47441D-06
                                           B  5.04532D+11  5.54144D-04  3.49157D-06
 f1  6  1/2 +  f2 30  3/2 -    52240527.89 C  3.11981D+10  3.42768D-05  2.16007D-07
                                           B  3.13419D+10  3.44349D-05  2.17003D-07
 f1  6  1/2 +  f2 31  3/2 -    52231703.72 C  3.86726D+09  4.25033D-06  2.67895D-08
                                           B  3.88380D+09  4.26851D-06  2.69041D-08
 f1  6  1/2 +  f2 32  3/2 -    52222878.12 C  2.77275D+12  3.04843D-03  1.92173D-05
                                           B  2.78366D+12  3.06043D-03  1.92929D-05
 f1  6  1/2 +  f2 33  3/2 -    52213721.27 C  3.04013D+11  3.34357D-04  2.10815D-06
                                           B  3.05104D+11  3.35557D-04  2.11571D-06
 f1  6  1/2 +  f2 34  3/2 -    52198787.16 C  1.12973D+12  1.24320D-03  7.84070D-06
                                           B  1.13312D+12  1.24694D-03  7.86429D-06
 f1  6  1/2 +  f2 35  3/2 -    52168735.55 C  3.73454D+09  4.11438D-06  2.59639D-08
                                           B  3.74163D+09  4.12219D-06  2.60132D-08
 f1  7  1/2 +  f2  1  3/2 -    52475772.07 C  2.59298D+09  2.82338D-06  1.77128D-08
                                           B  2.62854D+09  2.86210D-06  1.79557D-08
 f1  7  1/2 +  f2  2  3/2 -    52446958.62 C  1.42450D+10  1.55278D-05  9.74687D-08
                                           B  1.44282D+10  1.57275D-05  9.87225D-08
 f1  7  1/2 +  f2  3  3/2 -    52442242.51 C  1.80536D+11  1.96829D-04  1.23561D-06
                                           B  1.82823D+11  1.99322D-04  1.25127D-06
 f1  7  1/2 +  f2  4  3/2 -    52437701.85 C  1.68784D+10  1.84049D-05  1.15549D-07
                                           B  1.70832D+10  1.86282D-05  1.16950D-07
 f1  7  1/2 +  f2  5  3/2 -    52434837.53 C  2.77724D+09  3.02874D-06  1.90159D-08
                                           B  2.81170D+09  3.06631D-06  1.92518D-08
 f1  7  1/2 +  f2  6  3/2 -    52425474.63 C  1.63040D+12  1.77868D-03  1.11694D-05
                                           B  1.64959D+12  1.79961D-03  1.13009D-05
 f1  7  1/2 +  f2  7  3/2 -    52424841.03 C  5.40368D+11  5.89526D-04  3.70204D-06
                                           B  5.46696D+11  5.96430D-04  3.74540D-06
 f1  7  1/2 +  f2  8  3/2 -    52418693.43 C  1.77763D+10  1.93980D-05  1.21828D-07
                                           B  1.79725D+10  1.96121D-05  1.23172D-07
 f1  7  1/2 +  f2  9  3/2 -    52418395.77 C  1.67249D+11  1.82509D-04  1.14624D-06
                                           B  1.69143D+11  1.84575D-04  1.15922D-06
 f1  7  1/2 +  f2 10  3/2 -    52413792.12 C  8.11049D+11  8.85204D-04  5.55998D-06
                                           B  8.20325D+11  8.95329D-04  5.62357D-06
 f1  7  1/2 +  f2 11  3/2 -    52407968.90 C  5.60804D+11  6.12216D-04  3.84576D-06
                                           B  5.67084D+11  6.19071D-04  3.88883D-06
 f1  7  1/2 +  f2 12  3/2 -    52407550.47 C  1.11002D+11  1.21180D-04  7.61225D-07
                                           B  1.12267D+11  1.22561D-04  7.69899D-07
 f1  7  1/2 +  f2 13  3/2 -    52398169.88 C  3.18389D+12  3.47707D-03  2.18461D-05
                                           B  3.21872D+12  3.51511D-03  2.20850D-05
 f1  7  1/2 +  f2 14  3/2 -    52395274.62 C  4.36596D+09  4.76851D-06  2.99617D-08
                                           B  4.41746D+09  4.82477D-06  3.03152D-08
 f1  7  1/2 +  f2 15  3/2 -    52387743.98 C  1.57851D+11  1.72455D-04  1.08373D-06
                                           B  1.59489D+11  1.74245D-04  1.09498D-06
 f1  7  1/2 +  f2 16  3/2 -    52382921.48 C  1.39333D+10  1.52251D-05  9.56857D-08
                                           B  1.40768D+10  1.53819D-05  9.66711D-08
 f1  7  1/2 +  f2 17  3/2 -    52370165.28 C  2.57151D+12  2.81131D-03  1.76726D-05
                                           B  2.59648D+12  2.83860D-03  1.78442D-05
 f1  7  1/2 +  f2 18  3/2 -    52358250.64 C  4.15429D+12  4.54375D-03  2.85696D-05
                                           B  4.19345D+12  4.58658D-03  2.88390D-05
 f1  7  1/2 +  f2 19  3/2 -    52356572.66 C  7.94198D+12  8.68708D-03  5.46233D-05
                                           B  8.01414D+12  8.76602D-03  5.51197D-05
 f1  7  1/2 +  f2 20  3/2 -    52352594.11 C  1.40639D+11  1.53857D-04  9.67511D-07
                                           B  1.41908D+11  1.55245D-04  9.76236D-07
 f1  7  1/2 +  f2 21  3/2 -    52348147.15 C  5.79755D+11  6.34351D-04  3.98937D-06
                                           B  5.84895D+11  6.39975D-04  4.02474D-06
 f1  7  1/2 +  f2 22  3/2 -    52339463.42 C  2.92289D+12  3.19921D-03  2.01228D-05
                                           B  2.94819D+12  3.22690D-03  2.02970D-05
 f1  7  1/2 +  f2 23  3/2 -    52330842.94 C  1.26885D+12  1.38926D-03  8.73980D-06
                                           B  1.27952D+12  1.40094D-03  8.81326D-06
 f1  7  1/2 +  f2 24  3/2 -    52318631.70 C  8.60175D+10  9.42240D-05  5.92899D-07
                                           B  8.67277D+10  9.50020D-05  5.97795D-07
 f1  7  1/2 +  f2 25  3/2 -    52318208.51 C  3.92688D+12  4.30160D-03  2.70678D-05
                                           B  3.95629D+12  4.33382D-03  2.72705D-05
 f1  7  1/2 +  f2 26  3/2 -    52316381.60 C  8.44475D+09  9.25122D-06  5.82153D-08
                                           B  8.50956D+09  9.32223D-06  5.86621D-08
 f1  7  1/2 +  f2 27  3/2 -    52290024.76 C  2.66608D+11  2.92364D-04  1.84069D-06
                                           B  2.68498D+11  2.94436D-04  1.85373D-06
 f1  7  1/2 +  f2 28  3/2 -    52275969.74 C  4.93907D+12  5.41912D-03  3.41273D-05
                                           B  4.96924D+12  5.45222D-03  3.43358D-05
 f1  7  1/2 +  f2 29  3/2 -    52272647.38 C  8.74520D+11  9.59641D-04  6.04380D-06
                                           B  8.79783D+11  9.65416D-04  6.08017D-06
 f1  7  1/2 +  f2 30  3/2 -    52264272.52 C  9.97284D+11  1.09470D-03  6.89552D-06
                                           B  1.00276D+12  1.10072D-03  6.93340D-06
 f1  7  1/2 +  f2 31  3/2 -    52255448.35 C  9.40689D+10  1.03293D-04  6.50751D-07
                                           B  9.45578D+10  1.03830D-04  6.54133D-07
 f1  7  1/2 +  f2 32  3/2 -    52246622.74 C  1.01114D+11  1.11066D-04  6.99840D-07
                                           B  1.01655D+11  1.11661D-04  7.03586D-07
 f1  7  1/2 +  f2 33  3/2 -    52237465.90 C  1.60639D+12  1.76512D-03  1.11242D-05
                                           B  1.61384D+12  1.77331D-03  1.11758D-05
 f1  7  1/2 +  f2 34  3/2 -    52222531.79 C  1.15258D+12  1.26719D-03  7.98842D-06
                                           B  1.15754D+12  1.27265D-03  8.02278D-06
 f1  7  1/2 +  f2 35  3/2 -    52192480.18 C  2.66024D+12  2.92815D-03  1.84697D-05
                                           B  2.66798D+12  2.93667D-03  1.85235D-05
 f1  8  1/2 +  f2  1  3/2 -    52476201.86 C  1.48230D+09  1.61399D-06  1.01254D-08
                                           B  1.50262D+09  1.63611D-06  1.02642D-08
 f1  8  1/2 +  f2  2  3/2 -    52447388.41 C  1.15246D+10  1.25622D-05  7.88527D-08
                                           B  1.16687D+10  1.27193D-05  7.98390D-08
 f1  8  1/2 +  f2  3  3/2 -    52442672.31 C  1.44904D+11  1.57979D-04  9.91721D-07
                                           B  1.46691D+11  1.59926D-04  1.00395D-06
 f1  8  1/2 +  f2  4  3/2 -    52438131.65 C  9.15694D+09  9.98490D-06  6.26862D-08
                                           B  9.26938D+09  1.01075D-05  6.34560D-08
 f1  8  1/2 +  f2  5  3/2 -    52435267.32 C  3.89317D+09  4.24565D-06  2.66561D-08
                                           B  3.94011D+09  4.29684D-06  2.69775D-08
 f1  8  1/2 +  f2  6  3/2 -    52425904.42 C  9.88839D+11  1.07875D-03  6.77409D-06
                                           B  1.00047D+12  1.09144D-03  6.85377D-06
 f1  8  1/2 +  f2  7  3/2 -    52425270.83 C  3.15135D+11  3.43798D-04  2.15893D-06
                                           B  3.18838D+11  3.47838D-04  2.18430D-06
 f1  8  1/2 +  f2  8  3/2 -    52419123.22 C  4.83640D+08  5.27753D-07  3.31449D-09
                                           B  4.89596D+08  5.34252D-07  3.35531D-09
 f1  8  1/2 +  f2  9  3/2 -    52418825.56 C  7.31438D+10  7.98162D-05  5.01278D-07
                                           B  7.39897D+10  8.07392D-05  5.07076D-07
 f1  8  1/2 +  f2 10  3/2 -    52414221.92 C  6.78576D+11  7.40607D-04  4.65173D-06
                                           B  6.86226D+11  7.48956D-04  4.70417D-06
 f1  8  1/2 +  f2 11  3/2 -    52408398.70 C  1.88175D+11  2.05422D-04  1.29039D-06
                                           B  1.90251D+11  2.07688D-04  1.30463D-06
 f1  8  1/2 +  f2 12  3/2 -    52407980.26 C  3.35738D+10  3.66516D-05  2.30235D-07
                                           B  3.39397D+10  3.70510D-05  2.32744D-07
 f1  8  1/2 +  f2 13  3/2 -    52398599.68 C  3.15718D+12  3.44785D-03  2.16623D-05
                                           B  3.19078D+12  3.48454D-03  2.18928D-05
 f1  8  1/2 +  f2 14  3/2 -    52395704.41 C  1.00219D+11  1.09458D-04  6.87745D-07
                                           B  1.01289D+11  1.10627D-04  6.95088D-07
 f1  8  1/2 +  f2 15  3/2 -    52388173.77 C  3.56179D+07  3.89126D-08  2.44530D-10
                                           B  3.59247D+07  3.92477D-08  2.46636D-10
 f1  8  1/2 +  f2 16  3/2 -    52383351.27 C  6.03536D+09  6.59485D-06  4.14464D-08
                                           B  6.09697D+09  6.66217D-06  4.18695D-08
 f1  8  1/2 +  f2 17  3/2 -    52370595.07 C  4.47175D+12  4.88866D-03  3.07311D-05
                                           B  4.51491D+12  4.93585D-03  3.10278D-05
 f1  8  1/2 +  f2 18  3/2 -    52358680.44 C  2.62327D+12  2.86915D-03  1.80402D-05
                                           B  2.64707D+12  2.89518D-03  1.82038D-05
 f1  8  1/2 +  f2 19  3/2 -    52357002.45 C  5.71481D+12  6.25086D-03  3.93043D-05
                                           B  5.76686D+12  6.30780D-03  3.96624D-05
 f1  8  1/2 +  f2 20  3/2 -    52353023.90 C  1.33576D+11  1.46128D-04  9.18898D-07
                                           B  1.34776D+11  1.47440D-04  9.27148D-07
 f1  8  1/2 +  f2 21  3/2 -    52348576.94 C  9.95700D+11  1.08945D-03  6.85136D-06
                                           B  1.00447D+12  1.09904D-03  6.91169D-06
 f1  8  1/2 +  f2 22  3/2 -    52339893.21 C  2.30184D+12  2.51940D-03  1.58467D-05
                                           B  2.32145D+12  2.54087D-03  1.59818D-05
 f1  8  1/2 +  f2 23  3/2 -    52331272.73 C  7.46272D+11  8.17076D-04  5.14016D-06
                                           B  7.52239D+11  8.23609D-04  5.18126D-06
 f1  8  1/2 +  f2 24  3/2 -    52319061.50 C  1.35858D+12  1.48818D-03  9.36418D-06
                                           B  1.36903D+12  1.49962D-03  9.43620D-06
 f1  8  1/2 +  f2 25  3/2 -    52318638.30 C  1.51092D+12  1.65507D-03  1.04144D-05
                                           B  1.52253D+12  1.66779D-03  1.04944D-05
 f1  8  1/2 +  f2 26  3/2 -    52316811.39 C  9.52594D+07  1.04355D-07  6.56670D-10
                                           B  9.59431D+07  1.05104D-07  6.61383D-10
 f1  8  1/2 +  f2 27  3/2 -    52290454.55 C  6.36238D+11  6.97690D-04  4.39254D-06
                                           B  6.40468D+11  7.02328D-04  4.42174D-06
 f1  8  1/2 +  f2 28  3/2 -    52276399.53 C  6.36509D+12  6.98363D-03  4.39796D-05
                                           B  6.40348D+12  7.02575D-03  4.42448D-05
 f1  8  1/2 +  f2 29  3/2 -    52273077.17 C  1.19119D+12  1.30711D-03  8.23206D-06
                                           B  1.19823D+12  1.31483D-03  8.28072D-06
 f1  8  1/2 +  f2 30  3/2 -    52264702.31 C  1.45121D+12  1.59294D-03  1.00338D-05
                                           B  1.45927D+12  1.60179D-03  1.00896D-05
 f1  8  1/2 +  f2 31  3/2 -    52255878.14 C  8.58931D+09  9.43139D-06  5.94177D-08
                                           B  8.63398D+09  9.48044D-06  5.97268D-08
 f1  8  1/2 +  f2 32  3/2 -    52247052.54 C  2.60820D+10  2.86487D-05  1.80517D-07
                                           B  2.62166D+10  2.87965D-05  1.81449D-07
 f1  8  1/2 +  f2 33  3/2 -    52237895.69 C  2.38313D+12  2.61858D-03  1.65027D-05
                                           B  2.39397D+12  2.63049D-03  1.65778D-05
 f1  8  1/2 +  f2 34  3/2 -    52222961.58 C  1.73909D+12  1.91199D-03  1.20531D-05
                                           B  1.74610D+12  1.91970D-03  1.21017D-05
 f1  8  1/2 +  f2 35  3/2 -    52192909.98 C  4.08827D+12  4.49992D-03  2.83837D-05
                                           B  4.09979D+12  4.51259D-03  2.84636D-05
 f1  9  1/2 +  f2  1  3/2 -    52543589.51 C  2.80743D+05  3.04900D-10  1.91035D-12
                                           B  2.85326D+05  3.09877D-10  1.94154D-12
 f1  9  1/2 +  f2  2  3/2 -    52514776.06 C  2.91135D+07  3.16533D-08  1.98433D-10
                                           B  2.95562D+07  3.21347D-08  2.01450D-10
 f1  9  1/2 +  f2  3  3/2 -    52510059.95 C  2.99968D+08  3.26195D-07  2.04508D-09
                                           B  3.04475D+08  3.31096D-07  2.07581D-09
 f1  9  1/2 +  f2  4  3/2 -    52505519.29 C  9.07381D+05  9.86887D-10  6.18782D-12
                                           B  9.20857D+05  1.00154D-09  6.27972D-12
 f1  9  1/2 +  f2  5  3/2 -    52502654.97 C  3.43931D+06  3.74107D-09  2.34580D-11
                                           B  3.49015D+06  3.79638D-09  2.38048D-11
 f1  9  1/2 +  f2  6  3/2 -    52493292.06 C  7.35914D+08  8.00769D-07  5.02202D-09
                                           B  7.46493D+08  8.12281D-07  5.09422D-09
 f1  9  1/2 +  f2  7  3/2 -    52492658.47 C  3.60599D+08  3.92387D-07  2.46089D-09
                                           B  3.65774D+08  3.98018D-07  2.49620D-09
 f1  9  1/2 +  f2  8  3/2 -    52486510.87 C  1.59512D+08  1.73615D-07  1.08897D-09
                                           B  1.61763D+08  1.76064D-07  1.10433D-09
 f1  9  1/2 +  f2  9  3/2 -    52486213.21 C  6.61549D+08  7.20044D-07  4.51637D-09
                                           B  6.70878D+08  7.30199D-07  4.58006D-09
 f1  9  1/2 +  f2 10  3/2 -    52481609.56 C  6.37968D+08  6.94500D-07  4.35653D-09
                                           B  6.46851D+08  7.04170D-07  4.41719D-09
 f1  9  1/2 +  f2 11  3/2 -    52475786.34 C  1.16761D+09  1.27136D-06  7.97601D-09
                                           B  1.18361D+09  1.28878D-06  8.08526D-09
 f1  9  1/2 +  f2 12  3/2 -    52475367.91 C  5.62896D+09  6.12922D-06  3.84526D-08
                                           B  5.70598D+09  6.21308D-06  3.89787D-08
 f1  9  1/2 +  f2 13  3/2 -    52465987.32 C  6.84132D+07  7.45198D-08  4.67595D-10
                                           B  6.93244D+07  7.55124D-08  4.73823D-10
 f1  9  1/2 +  f2 14  3/2 -    52463092.06 C  4.18391D+11  4.55788D-04  2.86012D-06
                                           B  4.23917D+11  4.61807D-04  2.89789D-06
 f1  9  1/2 +  f2 15  3/2 -    52455561.42 C  2.27275D+10  2.47660D-05  1.55432D-07
                                           B  2.30210D+10  2.50859D-05  1.57439D-07
 f1  9  1/2 +  f2 16  3/2 -    52450738.92 C  1.00286D+09  1.09301D-06  6.86041D-09
                                           B  1.01562D+09  1.10692D-06  6.94770D-09
 f1  9  1/2 +  f2 17  3/2 -    52437982.72 C  2.60925D+10  2.84520D-05  1.78625D-07
                                           B  2.64118D+10  2.88001D-05  1.80810D-07
 f1  9  1/2 +  f2 18  3/2 -    52426068.08 C  1.29176D+10  1.40921D-05  8.84919D-08
                                           B  1.30697D+10  1.42580D-05  8.95339D-08
 f1  9  1/2 +  f2 19  3/2 -    52424390.10 C  1.36287D+10  1.48688D-05  9.33725D-08
                                           B  1.37883D+10  1.50429D-05  9.44659D-08
 f1  9  1/2 +  f2 20  3/2 -    52420411.55 C  1.59835D+10  1.74405D-05  1.09530D-07
                                           B  1.61682D+10  1.76421D-05  1.10796D-07
 f1  9  1/2 +  f2 21  3/2 -    52415964.59 C  3.90291D+11  4.25940D-04  2.67523D-06
                                           B  3.94734D+11  4.30789D-04  2.70568D-06
 f1  9  1/2 +  f2 22  3/2 -    52407280.86 C  7.63828D+12  8.33874D-03  5.23823D-05
                                           B  7.72268D+12  8.43087D-03  5.29610D-05
 f1  9  1/2 +  f2 23  3/2 -    52398660.38 C  1.03740D+11  1.13291D-04  7.11789D-07
                                           B  1.04852D+11  1.14505D-04  7.19416D-07
 f1  9  1/2 +  f2 24  3/2 -    52386449.14 C  1.18441D+10  1.29405D-05  8.13219D-08
                                           B  1.19654D+10  1.30731D-05  8.21550D-08
 f1  9  1/2 +  f2 25  3/2 -    52386025.95 C  7.66317D+10  8.37270D-05  5.26169D-07
                                           B  7.74155D+10  8.45833D-05  5.31551D-07
 f1  9  1/2 +  f2 26  3/2 -    52384199.04 C  1.39545D+08  1.52476D-07  9.58246D-10
                                           B  1.40962D+08  1.54025D-07  9.67978D-10
 f1  9  1/2 +  f2 27  3/2 -    52357842.20 C  3.00561D+11  3.28743D-04  2.06705D-06
                                           B  3.03308D+11  3.31748D-04  2.08594D-06
 f1  9  1/2 +  f2 28  3/2 -    52343787.18 C  3.69214D+12  4.04051D-03  2.54124D-05
                                           B  3.72389D+12  4.07525D-03  2.56309D-05
 f1  9  1/2 +  f2 29  3/2 -    52340464.82 C  2.26109D+13  2.47474D-02  1.55657D-04
                                           B  2.28024D+13  2.49570D-02  1.56975D-04
 f1  9  1/2 +  f2 30  3/2 -    52332089.96 C  3.36019D+09  3.67888D-06  2.31432D-08
                                           B  3.38757D+09  3.70885D-06  2.33317D-08
 f1  9  1/2 +  f2 31  3/2 -    52323265.79 C  1.60287D+10  1.75548D-05  1.10453D-07
                                           B  1.61538D+10  1.76918D-05  1.11315D-07
 f1  9  1/2 +  f2 32  3/2 -    52314440.18 C  2.55427D+12  2.79841D-03  1.76102D-05
                                           B  2.57333D+12  2.81930D-03  1.77417D-05
 f1  9  1/2 +  f2 33  3/2 -    52305283.34 C  6.58533D+07  7.21729D-08  4.54260D-10
                                           B  6.63220D+07  7.26866D-08  4.57493D-10
 f1  9  1/2 +  f2 34  3/2 -    52290349.23 C  5.53592D+12  6.07064D-03  3.82198D-05
                                           B  5.57211D+12  6.11032D-03  3.84696D-05
 f1  9  1/2 +  f2 35  3/2 -    52260297.62 C  4.00704D+09  4.39913D-06  2.77122D-08
                                           B  4.02859D+09  4.42280D-06  2.78613D-08
 f1  1  3/2 +  f2  1  1/2 -    52402679.76 C  7.43053D+12  1.62267D-02  1.01942D-04
                                           B  7.51245D+12  1.64056D-02  1.03066D-04
 f1  1  3/2 +  f2  2  1/2 -    52373879.54 C  1.68048D+12  3.67386D-03  2.30932D-05
                                           B  1.69737D+12  3.71078D-03  2.33252D-05
 f1  1  3/2 +  f2  3  1/2 -    52369298.65 C  8.62606D+11  1.88615D-03  1.18570D-05
                                           B  8.71112D+11  1.90475D-03  1.19739D-05
 f1  1  3/2 +  f2  4  1/2 -    52353186.63 C  2.73571D+11  5.98551D-04  3.76386D-06
                                           B  2.76169D+11  6.04236D-04  3.79961D-06
 f1  1  3/2 +  f2  5  1/2 -    52346337.70 C  3.58168D+10  7.83848D-05  4.92971D-07
                                           B  3.61412D+10  7.90947D-05  4.97436D-07
 f1  1  3/2 +  f2  6  1/2 -    52339912.42 C  3.18308D+10  6.96786D-05  4.38271D-07
                                           B  3.21067D+10  7.02826D-05  4.42069D-07
 f1  1  3/2 +  f2  7  1/2 -    52334326.63 C  5.94636D+09  1.30195D-05  8.19001D-08
                                           B  5.99687D+09  1.31301D-05  8.25959D-08
 f1  1  3/2 +  f2  8  1/2 -    52325480.54 C  1.13078D+09  2.47668D-06  1.55823D-08
                                           B  1.14004D+09  2.49695D-06  1.57098D-08
 f1  1  3/2 +  f2  9  1/2 -    52318640.09 C  1.91737D+07  4.20059D-08  2.64320D-10
                                           B  1.93410D+07  4.23725D-08  2.66626D-10
 f1  1  3/2 +  f2 10  1/2 -    52295625.24 C  4.61525D+08  1.01200D-06  6.37078D-09
                                           B  4.64892D+08  1.01939D-06  6.41725D-09
 f1  1  3/2 +  f2 11  1/2 -    52284749.99 C  1.48602D+09  3.25981D-06  2.05255D-08
                                           B  1.49594D+09  3.28158D-06  2.06625D-08
 f1  1  3/2 +  f2 12  1/2 -    52281845.10 C  1.11313D+10  2.44210D-05  1.53776D-07
                                           B  1.12073D+10  2.45877D-05  1.54826D-07
 f1  1  3/2 +  f2 13  1/2 -    52267023.57 C  5.41549D+07  1.18878D-07  7.48769D-10
                                           B  5.45077D+07  1.19652D-07  7.53647D-10
 f1  1  3/2 +  f2 14  1/2 -    52258469.05 C  1.78798D+08  3.92615D-07  2.47335D-09
                                           B  1.79799D+08  3.94814D-07  2.48720D-09
 f1  1  3/2 +  f2 15  1/2 -    52216190.77 C  4.46067D+08  9.81088D-07  6.18555D-09
                                           B  4.47838D+08  9.84983D-07  6.21011D-09
 f1  1  3/2 +  f2 16  1/2 -    52200328.86 C  1.88899D+10  4.15719D-05  2.62182D-07
                                           B  1.89617D+10  4.17300D-05  2.63178D-07
 f1  1  3/2 +  f2 17  1/2 -    52196273.75 C  2.01481D+08  4.43479D-07  2.79711D-09
                                           B  2.02210D+08  4.45082D-07  2.80722D-09
 f1  1  3/2 +  f2 18  1/2 -    52190515.87 C  3.95070D+11  8.69779D-04  5.48647D-06
                                           B  3.96414D+11  8.72737D-04  5.50513D-06
 f1  1  3/2 +  f2 19  1/2 -    52183301.86 C  2.51495D+11  5.53840D-04  3.49404D-06
                                           B  2.52157D+11  5.55298D-04  3.50324D-06
 f1  1  3/2 +  f2 20  1/2 -    52173855.74 C  6.85519D+08  1.51019D-06  9.52914D-09
                                           B  6.87367D+08  1.51426D-06  9.55484D-09
 f1  1  3/2 +  f2 21  1/2 -    52150657.29 C  6.24509D+07  1.37701D-07  8.69266D-10
                                           B  6.25182D+07  1.37849D-07  8.70202D-10
 f1  2  3/2 +  f2  1  1/2 -    52403315.82 C  7.70431D+11  1.68242D-03  1.05694D-05
                                           B  7.78712D+11  1.70050D-03  1.06830D-05
 f1  2  3/2 +  f2  2  1/2 -    52374515.61 C  8.32398D+11  1.81974D-03  1.14384D-05
                                           B  8.40436D+11  1.83731D-03  1.15488D-05
 f1  2  3/2 +  f2  3  1/2 -    52369934.71 C  4.68182D+11  1.02369D-03  6.43520D-06
                                           B  4.72735D+11  1.03365D-03  6.49778D-06
 f1  2  3/2 +  f2  4  1/2 -    52353822.70 C  1.46159D+12  3.19777D-03  2.01083D-05
                                           B  1.47483D+12  3.22673D-03  2.02904D-05
 f1  2  3/2 +  f2  5  1/2 -    52346973.77 C  1.12591D+11  2.46400D-04  1.54962D-06
                                           B  1.13580D+11  2.48564D-04  1.56323D-06
 f1  2  3/2 +  f2  6  1/2 -    52340548.49 C  3.09122D+11  6.76661D-04  4.25607D-06
                                           B  3.11748D+11  6.82409D-04  4.29222D-06
 f1  2  3/2 +  f2  7  1/2 -    52334962.69 C  4.48160D+10  9.81221D-05  6.17235D-07
                                           B  4.51873D+10  9.89352D-05  6.22349D-07
 f1  2  3/2 +  f2  8  1/2 -    52326116.61 C  4.92837D+09  1.07940D-05  6.79111D-08
                                           B  4.96759D+09  1.08799D-05  6.84516D-08
 f1  2  3/2 +  f2  9  1/2 -    52319276.15 C  1.56483D+08  3.42817D-07  2.15713D-09
                                           B  1.57699D+08  3.45479D-07  2.17388D-09
 f1  2  3/2 +  f2 10  1/2 -    52296261.30 C  2.30299D+09  5.04973D-06  3.17887D-08
                                           B  2.31875D+09  5.08428D-06  3.20062D-08
 f1  2  3/2 +  f2 11  1/2 -    52285386.06 C  1.76317D+10  3.86768D-05  2.43526D-07
                                           B  1.77441D+10  3.89234D-05  2.45079D-07
 f1  2  3/2 +  f2 12  1/2 -    52282481.17 C  7.65535D+10  1.67946D-04  1.05752D-06
                                           B  7.70362D+10  1.69005D-04  1.06419D-06
 f1  2  3/2 +  f2 13  1/2 -    52267659.63 C  3.90435D+08  8.57038D-07  5.39812D-09
                                           B  3.92684D+08  8.61976D-07  5.42922D-09
 f1  2  3/2 +  f2 14  1/2 -    52259105.11 C  1.14850D+09  2.52189D-06  1.58869D-08
                                           B  1.15467D+09  2.53543D-06  1.59722D-08
 f1  2  3/2 +  f2 15  1/2 -    52216826.83 C  3.91099D+09  8.60169D-06  5.42311D-08
                                           B  3.92560D+09  8.63381D-06  5.44337D-08
 f1  2  3/2 +  f2 16  1/2 -    52200964.93 C  1.79813D+11  3.95714D-04  2.49562D-06
                                           B  1.80382D+11  3.96967D-04  2.50352D-06
 f1  2  3/2 +  f2 17  1/2 -    52196909.82 C  1.90937D+09  4.20261D-06  2.65063D-08
                                           B  1.91512D+09  4.21525D-06  2.65861D-08
 f1  2  3/2 +  f2 18  1/2 -    52191151.94 C  3.79548D+12  8.35586D-03  5.27072D-05
                                           B  3.80606D+12  8.37914D-03  5.28540D-05
 f1  2  3/2 +  f2 19  1/2 -    52183937.93 C  2.76700D+12  6.09332D-03  3.84408D-05
                                           B  2.77381D+12  6.10830D-03  3.85353D-05
 f1  2  3/2 +  f2 20  1/2 -    52174491.81 C  7.11012D+09  1.56631D-05  9.88315D-08
                                           B  7.12531D+09  1.56966D-05  9.90427D-08
 f1  2  3/2 +  f2 21  1/2 -    52151293.36 C  8.84812D+08  1.95092D-06  1.23154D-08
                                           B  8.85852D+08  1.95321D-06  1.23299D-08
 f1  3  3/2 +  f2  1  1/2 -    52431774.92 C  4.94331D+09  1.07832D-05  6.77061D-08
                                           B  5.00353D+09  1.09145D-05  6.85308D-08
 f1  3  3/2 +  f2  2  1/2 -    52402974.71 C  8.87698D+09  1.93852D-05  1.21784D-07
                                           B  8.97642D+09  1.96024D-05  1.23148D-07
 f1  3  3/2 +  f2  3  1/2 -    52398393.81 C  3.49367D+10  7.63069D-05  4.79426D-07
                                           B  3.53215D+10  7.71473D-05  4.84706D-07
 f1  3  3/2 +  f2  4  1/2 -    52382281.79 C  4.78451D+09  1.04565D-05  6.57170D-08
                                           B  4.83347D+09  1.05635D-05  6.63895D-08
 f1  3  3/2 +  f2  5  1/2 -    52375432.87 C  5.81298D+12  1.27075D-02  7.98747D-05
                                           B  5.87113D+12  1.28346D-02  8.06737D-05
 f1  3  3/2 +  f2  6  1/2 -    52369007.59 C  2.59802D+12  5.68082D-03  3.57118D-05
                                           B  2.62368D+12  5.73693D-03  3.60646D-05
 f1  3  3/2 +  f2  7  1/2 -    52363421.79 C  2.66703D+11  5.83297D-04  3.66722D-06
                                           B  2.69236D+11  5.88837D-04  3.70205D-06
 f1  3  3/2 +  f2  8  1/2 -    52354575.71 C  1.79371D+11  3.92429D-04  2.46764D-06
                                           B  1.81048D+11  3.96098D-04  2.49071D-06
 f1  3  3/2 +  f2  9  1/2 -    52347735.25 C  2.68302D+08  5.87145D-07  3.69252D-09
                                           B  2.70895D+08  5.92821D-07  3.72822D-09
 f1  3  3/2 +  f2 10  1/2 -    52324720.40 C  2.40767D+11  5.27352D-04  3.31794D-06
                                           B  2.42741D+11  5.31677D-04  3.34515D-06
 f1  3  3/2 +  f2 11  1/2 -    52313845.16 C  2.22252D+09  4.87002D-06  3.06471D-08
                                           B  2.24025D+09  4.90886D-06  3.08916D-08
 f1  3  3/2 +  f2 12  1/2 -    52310940.27 C  3.95437D+10  8.66582D-05  5.45372D-07
                                           B  3.98393D+10  8.73060D-05  5.49449D-07
 f1  3  3/2 +  f2 13  1/2 -    52296118.73 C  7.34570D+09  1.61069D-05  1.01395D-07
                                           B  7.39702D+09  1.62194D-05  1.02104D-07
 f1  3  3/2 +  f2 14  1/2 -    52287564.21 C  2.64198D+10  5.79496D-05  3.64861D-07
                                           B  2.66011D+10  5.83472D-05  3.67365D-07
 f1  3  3/2 +  f2 15  1/2 -    52245285.93 C  5.10810D+10  1.12223D-04  7.07150D-07
                                           B  5.13349D+10  1.12781D-04  7.10664D-07
 f1  3  3/2 +  f2 16  1/2 -    52229424.03 C  8.54377D+11  1.87818D-03  1.18385D-05
                                           B  8.58354D+11  1.88692D-03  1.18936D-05
 f1  3  3/2 +  f2 17  1/2 -    52225368.92 C  1.50254D+08  3.30355D-07  2.08245D-09
                                           B  1.50822D+08  3.31604D-07  2.09033D-09
 f1  3  3/2 +  f2 18  1/2 -    52219611.04 C  3.43330D+11  7.55027D-04  4.75998D-06
                                           B  3.44740D+11  7.58128D-04  4.77953D-06
 f1  3  3/2 +  f2 19  1/2 -    52212397.03 C  2.72928D+11  6.00370D-04  3.78548D-06
                                           B  2.74002D+11  6.02731D-04  3.80037D-06
 f1  3  3/2 +  f2 20  1/2 -    52202950.91 C  1.20904D+11  2.66054D-04  1.67784D-06
                                           B  1.21279D+11  2.66878D-04  1.68303D-06
 f1  3  3/2 +  f2 21  1/2 -    52179752.45 C  1.37269D+11  3.02333D-04  1.90747D-06
                                           B  1.37583D+11  3.03024D-04  1.91184D-06
 f1  4  3/2 +  f2  1  1/2 -    52433166.81 C  1.10968D+08  2.42050D-07  1.51976D-09
                                           B  1.12306D+08  2.44967D-07  1.53807D-09
 f1  4  3/2 +  f2  2  1/2 -    52404366.60 C  8.18716D+11  1.78779D-03  1.12311D-05
                                           B  8.27670D+11  1.80734D-03  1.13540D-05
 f1  4  3/2 +  f2  3  1/2 -    52399785.70 C  3.74623D+12  8.18187D-03  5.14042D-05
                                           B  3.78653D+12  8.26991D-03  5.19573D-05
 f1  4  3/2 +  f2  4  1/2 -    52383673.68 C  1.65976D+10  3.62719D-05  2.27956D-07
                                           B  1.67659D+10  3.66397D-05  2.30267D-07
 f1  4  3/2 +  f2  5  1/2 -    52376824.76 C  4.55257D+08  9.95167D-07  6.25507D-09
                                           B  4.59645D+08  1.00476D-06  6.31537D-09
 f1  4  3/2 +  f2  6  1/2 -    52370399.47 C  3.39173D+10  7.41596D-05  4.66184D-07
                                           B  3.42449D+10  7.48758D-05  4.70686D-07
 f1  4  3/2 +  f2  7  1/2 -    52364813.68 C  1.86732D+09  4.08374D-06  2.56740D-08
                                           B  1.88486D+09  4.12208D-06  2.59151D-08
 f1  4  3/2 +  f2  8  1/2 -    52355967.60 C  2.66513D+12  5.83048D-03  3.66618D-05
                                           B  2.68930D+12  5.88335D-03  3.69942D-05
 f1  4  3/2 +  f2  9  1/2 -    52349127.14 C  1.84476D+10  4.03680D-05  2.53866D-07
                                           B  1.86101D+10  4.07238D-05  2.56103D-07
 f1  4  3/2 +  f2 10  1/2 -    52326112.29 C  6.08889D+07  1.33358D-07  8.39027D-10
                                           B  6.13555D+07  1.34380D-07  8.45457D-10
 f1  4  3/2 +  f2 11  1/2 -    52315237.05 C  1.56948D+12  3.43888D-03  2.16404D-05
                                           B  1.58124D+12  3.46466D-03  2.18026D-05
 f1  4  3/2 +  f2 12  1/2 -    52312332.16 C  2.18699D+09  4.79243D-06  3.01597D-08
                                           B  2.20317D+09  4.82789D-06  3.03829D-08
 f1  4  3/2 +  f2 13  1/2 -    52297510.62 C  3.01954D+10  6.62058D-05  4.16764D-07
                                           B  3.04011D+10  6.66570D-05  4.19604D-07
 f1  4  3/2 +  f2 14  1/2 -    52288956.10 C  6.18273D+11  1.35606D-03  8.53775D-06
                                           B  6.22281D+11  1.36485D-03  8.59310D-06
 f1  4  3/2 +  f2 15  1/2 -    52246677.82 C  4.91292D+08  1.07930D-06  6.80076D-09
                                           B  4.93658D+08  1.08449D-06  6.83350D-09
 f1  4  3/2 +  f2 16  1/2 -    52230815.92 C  9.96048D+09  2.18950D-05  1.38004D-07
                                           B  1.00022D+10  2.19867D-05  1.38583D-07
 f1  4  3/2 +  f2 17  1/2 -    52226760.81 C  5.95287D+06  1.30875D-08  8.24975D-11
                                           B  5.97737D+06  1.31414D-08  8.28370D-11
 f1  4  3/2 +  f2 18  1/2 -    52221002.93 C  1.48935D+10  3.27510D-05  2.06469D-07
                                           B  1.49513D+10  3.28780D-05  2.07270D-07
 f1  4  3/2 +  f2 19  1/2 -    52213788.91 C  1.30703D+12  2.87497D-03  1.81269D-05
                                           B  1.31172D+12  2.88528D-03  1.81919D-05
 f1  4  3/2 +  f2 20  1/2 -    52204342.79 C  6.75147D+09  1.48560D-05  9.36854D-08
                                           B  6.77318D+09  1.49038D-05  9.39866D-08
 f1  4  3/2 +  f2 21  1/2 -    52181144.34 C  3.79064D+09  8.34839D-06  5.26702D-08
                                           B  3.79950D+09  8.36790D-06  5.27933D-08
 f1  5  3/2 +  f2  1  1/2 -    52433520.21 C  1.08699D+09  2.37096D-06  1.48864D-08
                                           B  1.10009D+09  2.39954D-06  1.50659D-08
 f1  5  3/2 +  f2  2  1/2 -    52404719.99 C  7.61503D+09  1.66283D-05  1.04461D-07
                                           B  7.69828D+09  1.68101D-05  1.05603D-07
 f1  5  3/2 +  f2  3  1/2 -    52400139.10 C  3.36288D+10  7.34454D-05  4.61432D-07
                                           B  3.39907D+10  7.42358D-05  4.66398D-07
 f1  5  3/2 +  f2  4  1/2 -    52384027.08 C  1.08496D+10  2.37101D-05  1.49008D-07
                                           B  1.09597D+10  2.39507D-05  1.50520D-07
 f1  5  3/2 +  f2  5  1/2 -    52377178.15 C  7.83081D+11  1.71175D-03  1.07590D-05
                                           B  7.90805D+11  1.72863D-03  1.08652D-05
 f1  5  3/2 +  f2  6  1/2 -    52370752.87 C  8.99590D+11  1.96691D-03  1.23644D-05
                                           B  9.08240D+11  1.98582D-03  1.24832D-05
 f1  5  3/2 +  f2  7  1/2 -    52365167.08 C  7.79271D+11  1.70420D-03  1.07141D-05
                                           B  7.86617D+11  1.72027D-03  1.08151D-05
 f1  5  3/2 +  f2  8  1/2 -    52356320.99 C  4.99194D+09  1.09207D-05  6.86681D-08
                                           B  5.03682D+09  1.10188D-05  6.92855D-08
 f1  5  3/2 +  f2  9  1/2 -    52349480.54 C  3.52731D+09  7.71857D-06  4.85400D-08
                                           B  3.55836D+09  7.78652D-06  4.89673D-08
 f1  5  3/2 +  f2 10  1/2 -    52326465.68 C  4.31046D+11  9.44058D-04  5.93954D-06
                                           B  4.34469D+11  9.51554D-04  5.98670D-06
 f1  5  3/2 +  f2 11  1/2 -    52315590.44 C  4.68686D+08  1.02692D-06  6.46222D-09
                                           B  4.72186D+08  1.03459D-06  6.51049D-09
 f1  5  3/2 +  f2 12  1/2 -    52312685.55 C  1.19338D+11  2.61506D-04  1.64570D-06
                                           B  1.20220D+11  2.63439D-04  1.65786D-06
 f1  5  3/2 +  f2 13  1/2 -    52297864.01 C  1.97006D+10  4.31945D-05  2.71907D-07
                                           B  1.98352D+10  4.34896D-05  2.73765D-07
 f1  5  3/2 +  f2 14  1/2 -    52289309.50 C  8.38678D+09  1.83945D-05  1.15811D-07
                                           B  8.44098D+09  1.85133D-05  1.16559D-07
 f1  5  3/2 +  f2 15  1/2 -    52247031.22 C  3.44210D+11  7.56168D-04  4.76467D-06
                                           B  3.45886D+11  7.59850D-04  4.78786D-06
 f1  5  3/2 +  f2 16  1/2 -    52231169.31 C  5.38357D+12  1.18339D-02  7.45889D-05
                                           B  5.40652D+12  1.18844D-02  7.49070D-05
 f1  5  3/2 +  f2 17  1/2 -    52227114.20 C  3.11397D+09  6.84606D-06  4.31539D-08
                                           B  3.12673D+09  6.87410D-06  4.33307D-08
 f1  5  3/2 +  f2 18  1/2 -    52221356.32 C  1.17516D+11  2.58416D-04  1.62910D-06
                                           B  1.17974D+11  2.59423D-04  1.63545D-06
 f1  5  3/2 +  f2 19  1/2 -    52214142.31 C  6.06243D+10  1.33349D-04  8.40767D-07
                                           B  6.08402D+10  1.33824D-04  8.43762D-07
 f1  5  3/2 +  f2 20  1/2 -    52204696.19 C  9.85194D+11  2.16781D-03  1.36706D-05
                                           B  9.88382D+11  2.17482D-03  1.37148D-05
 f1  5  3/2 +  f2 21  1/2 -    52181497.74 C  8.51448D+11  1.87518D-03  1.18305D-05
                                           B  8.53444D+11  1.87957D-03  1.18582D-05
 f1  6  3/2 +  f2  1  1/2 -    52445984.58 C  4.43548D+09  9.67017D-06  6.07012D-08
                                           B  4.49138D+09  9.79204D-06  6.14662D-08
 f1  6  3/2 +  f2  2  1/2 -    52417184.37 C  2.50109D+11  5.45883D-04  3.42848D-06
                                           B  2.53008D+11  5.52211D-04  3.46822D-06
 f1  6  3/2 +  f2  3  1/2 -    52412603.47 C  1.25532D+12  2.74032D-03  1.72124D-05
                                           B  1.26965D+12  2.77160D-03  1.74089D-05
 f1  6  3/2 +  f2  4  1/2 -    52396491.45 C  2.91345D+12  6.36386D-03  3.99847D-05
                                           B  2.94458D+12  6.43187D-03  4.04120D-05
 f1  6  3/2 +  f2  5  1/2 -    52389642.52 C  4.23738D+09  9.25814D-06  5.81774D-08
                                           B  4.28243D+09  9.35659D-06  5.87960D-08
 f1  6  3/2 +  f2  6  1/2 -    52383217.24 C  4.67330D+11  1.02131D-03  6.41860D-06
                                           B  4.72134D+11  1.03181D-03  6.48458D-06
 f1  6  3/2 +  f2  7  1/2 -    52377631.45 C  8.94345D+10  1.95493D-04  1.22874D-06
                                           B  9.03233D+10  1.97436D-04  1.24095D-06
 f1  6  3/2 +  f2  8  1/2 -    52368785.36 C  2.10194D+11  4.59614D-04  2.88933D-06
                                           B  2.12240D+11  4.64088D-04  2.91745D-06
 f1  6  3/2 +  f2  9  1/2 -    52361944.91 C  3.27659D+10  7.16651D-05  4.50576D-07
                                           B  3.30318D+10  7.22467D-05  4.54232D-07
 f1  6  3/2 +  f2 10  1/2 -    52338930.06 C  1.19763D+11  2.62174D-04  1.64907D-06
                                           B  1.20776D+11  2.64393D-04  1.66303D-06
 f1  6  3/2 +  f2 11  1/2 -    52328054.81 C  2.15850D+12  4.72716D-03  2.97400D-05
                                           B  2.17614D+12  4.76579D-03  2.99831D-05
 f1  6  3/2 +  f2 12  1/2 -    52325149.92 C  1.44811D+12  3.17175D-03  1.99555D-05
                                           B  1.45961D+12  3.19693D-03  2.01140D-05
 f1  6  3/2 +  f2 13  1/2 -    52310328.39 C  8.00866D+10  1.75510D-04  1.10456D-06
                                           B  8.06554D+10  1.76757D-04  1.11241D-06
 f1  6  3/2 +  f2 14  1/2 -    52301773.87 C  7.58135D+11  1.66200D-03  1.04614D-05
                                           B  7.63562D+11  1.67390D-03  1.05363D-05
 f1  6  3/2 +  f2 15  1/2 -    52259495.59 C  1.00942D+10  2.21646D-05  1.39628D-07
                                           B  1.01761D+10  2.23443D-05  1.40759D-07
 f1  6  3/2 +  f2 16  1/2 -    52243633.68 C  2.60304D+10  5.71916D-05  3.60391D-07
                                           B  2.61602D+10  5.74768D-05  3.62188D-07
 f1  6  3/2 +  f2 17  1/2 -    52239578.57 C  1.57209D+08  3.45458D-07  2.17707D-09
                                           B  1.57816D+08  3.46792D-07  2.18547D-09
 f1  6  3/2 +  f2 18  1/2 -    52233820.70 C  9.25326D+11  2.03380D-03  1.28184D-05
                                           B  9.29401D+11  2.04276D-03  1.28748D-05
 f1  6  3/2 +  f2 19  1/2 -    52226606.68 C  1.68191D+11  3.69775D-04  2.33089D-06
                                           B  1.68908D+11  3.71351D-04  2.34082D-06
 f1  6  3/2 +  f2 20  1/2 -    52217160.56 C  3.02750D+09  6.65848D-06  4.19795D-08
                                           B  3.02815D+09  6.65991D-06  4.19885D-08
 f1  6  3/2 +  f2 21  1/2 -    52193962.11 C  4.39424D+09  9.67299D-06  6.10121D-08
                                           B  4.41354D+09  9.71547D-06  6.12801D-08
 f1  7  3/2 +  f2  1  1/2 -    52446204.67 C  2.12339D+06  4.62935D-09  2.90591D-11
                                           B  2.15556D+06  4.69949D-09  2.94993D-11
 f1  7  3/2 +  f2  2  1/2 -    52417404.45 C  6.30937D+06  1.37706D-08  8.64874D-11
                                           B  6.15949D+06  1.34435D-08  8.44329D-11
 f1  7  3/2 +  f2  3  1/2 -    52412823.56 C  2.37277D+08  5.17963D-07  3.25339D-09
                                           B  2.36899D+08  5.17136D-07  3.24820D-09
 f1  7  3/2 +  f2  4  1/2 -    52396711.54 C  2.03203D+09  4.43854D-06  2.78876D-08
                                           B  2.05822D+09  4.49575D-06  2.82471D-08
 f1  7  3/2 +  f2  5  1/2 -    52389862.61 C  5.72484D+07  1.25080D-07  7.85986D-10
                                           B  5.76938D+07  1.26053D-07  7.92101D-10
 f1  7  3/2 +  f2  6  1/2 -    52383437.33 C  2.15327D+07  4.70575D-08  2.95740D-10
                                           B  2.23195D+07  4.87769D-08  3.06546D-10
 f1  7  3/2 +  f2  7  1/2 -    52377851.54 C  7.98671D+10  1.74578D-04  1.09728D-06
                                           B  8.06555D+10  1.76302D-04  1.10811D-06
 f1  7  3/2 +  f2  8  1/2 -    52369005.45 C  1.37879D+09  3.01485D-06  1.89525D-08
                                           B  1.39527D+09  3.05090D-06  1.91791D-08
 f1  7  3/2 +  f2  9  1/2 -    52362165.00 C  3.93879D+12  8.61479D-03  5.41630D-05
                                           B  3.97592D+12  8.69601D-03  5.46736D-05
 f1  7  3/2 +  f2 10  1/2 -    52339150.14 C  4.19656D+08  9.18667D-07  5.77839D-09
                                           B  4.23631D+08  9.27368D-07  5.83312D-09
 f1  7  3/2 +  f2 11  1/2 -    52328274.90 C  3.27334D+10  7.16864D-05  4.50999D-07
                                           B  3.30496D+10  7.23787D-05  4.55355D-07
 f1  7  3/2 +  f2 12  1/2 -    52325370.01 C  1.21141D+10  2.65328D-05  1.66935D-07
                                           B  1.22189D+10  2.67623D-05  1.68379D-07
 f1  7  3/2 +  f2 13  1/2 -    52310548.47 C  5.80042D+11  1.27116D-03  7.99991D-06
                                           B  5.84334D+11  1.28056D-03  8.05910D-06
 f1  7  3/2 +  f2 14  1/2 -    52301993.96 C  7.96263D+09  1.74557D-05  1.09874D-07
                                           B  8.03401D+09  1.76122D-05  1.10859D-07
 f1  7  3/2 +  f2 15  1/2 -    52259715.68 C  3.74780D+12  8.22925D-03  5.18404D-05
                                           B  3.76847D+12  8.27463D-03  5.21263D-05
 f1  7  3/2 +  f2 16  1/2 -    52243853.77 C  5.14164D+10  1.12966D-04  7.11851D-07
                                           B  5.16705D+10  1.13525D-04  7.15369D-07
 f1  7  3/2 +  f2 17  1/2 -    52239798.66 C  3.73904D+09  8.21628D-06  5.17785D-08
                                           B  3.75681D+09  8.25532D-06  5.20245D-08
 f1  7  3/2 +  f2 18  1/2 -    52234040.78 C  3.95356D+09  8.68957D-06  5.47672D-08
                                           B  3.96772D+09  8.72070D-06  5.49634D-08
 f1  7  3/2 +  f2 19  1/2 -    52226826.77 C  7.91599D+09  1.74035D-05  1.09703D-07
                                           B  7.95587D+09  1.74911D-05  1.10255D-07
 f1  7  3/2 +  f2 20  1/2 -    52217380.65 C  2.06802D+12  4.54823D-03  2.86750D-05
                                           B  2.07603D+12  4.56586D-03  2.87861D-05
 f1  7  3/2 +  f2 21  1/2 -    52194182.20 C  3.93862D+11  8.66996D-04  5.46853D-06
                                           B  3.95050D+11  8.69611D-04  5.48503D-06
 f1  8  3/2 +  f2  1  1/2 -    52455102.04 C  3.18514D+06  6.94177D-09  4.35671D-11
                                           B  3.22624D+06  7.03136D-09  4.41293D-11
 f1  8  3/2 +  f2  2  1/2 -    52426301.83 C  4.10411D+08  8.95444D-07  5.62296D-09
                                           B  4.15248D+08  9.05996D-07  5.68922D-09
 f1  8  3/2 +  f2  3  1/2 -    52421720.93 C  2.27471D+09  4.96388D-06  3.11735D-08
                                           B  2.30111D+09  5.02150D-06  3.15354D-08
 f1  8  3/2 +  f2  4  1/2 -    52405608.91 C  4.01303D+08  8.76263D-07  5.50468D-09
                                           B  4.05706D+08  8.85877D-07  5.56508D-09
 f1  8  3/2 +  f2  5  1/2 -    52398759.99 C  8.66706D+10  1.89299D-04  1.18933D-06
                                           B  8.75999D+10  1.91328D-04  1.20208D-06
 f1  8  3/2 +  f2  6  1/2 -    52392334.71 C  3.99854D+11  8.73541D-04  5.48897D-06
                                           B  4.04040D+11  8.82687D-04  5.54645D-06
 f1  8  3/2 +  f2  7  1/2 -    52386748.91 C  5.22830D+12  1.14244D-02  7.17942D-05
                                           B  5.28192D+12  1.15416D-02  7.25305D-05
 f1  8  3/2 +  f2  8  1/2 -    52377902.83 C  4.05827D+09  8.87080D-06  5.57558D-08
                                           B  4.09853D+09  8.95880D-06  5.63089D-08
 f1  8  3/2 +  f2  9  1/2 -    52371062.37 C  7.85938D+11  1.71840D-03  1.08021D-05
                                           B  7.93522D+11  1.73498D-03  1.09063D-05
 f1  8  3/2 +  f2 10  1/2 -    52348047.52 C  3.51120D+09  7.68374D-06  4.83223D-08
                                           B  3.54193D+09  7.75099D-06  4.87453D-08
 f1  8  3/2 +  f2 11  1/2 -    52337172.28 C  2.06828D+10  4.52800D-05  2.84821D-07
                                           B  2.08552D+10  4.56575D-05  2.87195D-07
 f1  8  3/2 +  f2 12  1/2 -    52334267.39 C  1.59657D+10  3.49570D-05  2.19899D-07
                                           B  1.60972D+10  3.52448D-05  2.21710D-07
 f1  8  3/2 +  f2 13  1/2 -    52319445.85 C  4.23501D+10  9.27781D-05  5.83792D-07
                                           B  4.26744D+10  9.34887D-05  5.88263D-07
 f1  8  3/2 +  f2 14  1/2 -    52310891.33 C  1.11879D+10  2.45177D-05  1.54299D-07
                                           B  1.12699D+10  2.46974D-05  1.55430D-07
 f1  8  3/2 +  f2 15  1/2 -    52268613.05 C  2.55148D+12  5.60050D-03  3.52746D-05
                                           B  2.56601D+12  5.63242D-03  3.54756D-05
 f1  8  3/2 +  f2 16  1/2 -    52252751.15 C  1.62771D+10  3.57500D-05  2.25238D-07
                                           B  1.63600D+10  3.59321D-05  2.26385D-07
 f1  8  3/2 +  f2 17  1/2 -    52248696.04 C  2.33307D+09  5.12501D-06  3.22920D-08
                                           B  2.34457D+09  5.15028D-06  3.24512D-08
 f1  8  3/2 +  f2 18  1/2 -    52242938.16 C  1.76235D+08  3.87218D-07  2.44007D-09
                                           B  1.77065D+08  3.89040D-07  2.45156D-09
 f1  8  3/2 +  f2 19  1/2 -    52235724.15 C  6.82043D+08  1.49898D-06  9.44719D-09
                                           B  6.85072D+08  1.50563D-06  9.48914D-09
 f1  8  3/2 +  f2 20  1/2 -    52226278.03 C  9.15506D+11  2.01280D-03  1.26878D-05
                                           B  9.19230D+11  2.02099D-03  1.27394D-05
 f1  8  3/2 +  f2 21  1/2 -    52203079.58 C  7.73382D+11  1.70184D-03  1.07325D-05
                                           B  7.75837D+11  1.70725D-03  1.07665D-05
 f1  9  3/2 +  f2  1  1/2 -    52473967.03 C  4.40622D+07  9.59613D-08  6.02043D-10
                                           B  4.46636D+07  9.72711D-08  6.10261D-10
 f1  9  3/2 +  f2  2  1/2 -    52445166.82 C  4.22648D+10  9.21480D-05  5.78437D-07
                                           B  4.27936D+10  9.33009D-05  5.85674D-07
 f1  9  3/2 +  f2  3  1/2 -    52440585.92 C  2.08663D+11  4.55017D-04  2.85651D-06
                                           B  2.11236D+11  4.60629D-04  2.89174D-06
 f1  9  3/2 +  f2  4  1/2 -    52424473.90 C  1.34521D+09  2.93521D-06  1.84324D-08
                                           B  1.36107D+09  2.96981D-06  1.86497D-08
 f1  9  3/2 +  f2  5  1/2 -    52417624.98 C  2.12077D+09  4.62867D-06  2.90706D-08
                                           B  2.14499D+09  4.68153D-06  2.94026D-08
 f1  9  3/2 +  f2  6  1/2 -    52411199.69 C  9.04442D+10  1.97447D-04  1.24023D-06
                                           B  9.14569D+10  1.99658D-04  1.25412D-06
 f1  9  3/2 +  f2  7  1/2 -    52405613.90 C  1.24421D+10  2.71680D-05  1.70669D-07
                                           B  1.25787D+10  2.74662D-05  1.72543D-07
 f1  9  3/2 +  f2  8  1/2 -    52396767.82 C  3.43808D+12  7.50975D-03  4.71842D-05
                                           B  3.47467D+12  7.58966D-03  4.76863D-05
 f1  9  3/2 +  f2  9  1/2 -    52389927.36 C  3.93276D+08  8.59250D-07  5.39942D-09
                                           B  3.97351D+08  8.68154D-07  5.45537D-09
 f1  9  3/2 +  f2 10  1/2 -    52366912.51 C  7.80085D+09  1.70587D-05  1.07242D-07
                                           B  7.87519D+09  1.72213D-05  1.08264D-07
 f1  9  3/2 +  f2 11  1/2 -    52356037.27 C  8.13948D+10  1.78066D-04  1.11967D-06
                                           B  8.21342D+10  1.79684D-04  1.12984D-06
 f1  9  3/2 +  f2 12  1/2 -    52353132.38 C  1.19189D+10  2.60777D-05  1.63984D-07
                                           B  1.20247D+10  2.63092D-05  1.65440D-07
 f1  9  3/2 +  f2 13  1/2 -    52338310.84 C  1.69096D+11  3.70179D-04  2.32845D-06
                                           B  1.70514D+11  3.73284D-04  2.34798D-06
 f1  9  3/2 +  f2 14  1/2 -    52329756.32 C  6.77460D+12  1.48356D-02  9.33321D-05
                                           B  6.82918D+12  1.49551D-02  9.40841D-05
 f1  9  3/2 +  f2 15  1/2 -    52287478.04 C  7.08320D+09  1.55365D-05  9.78205D-08
                                           B  7.12874D+09  1.56363D-05  9.84493D-08
 f1  9  3/2 +  f2 16  1/2 -    52271616.13 C  6.83906D+08  1.50101D-06  9.45348D-09
                                           B  6.87923D+08  1.50982D-06  9.50901D-09
 f1  9  3/2 +  f2 17  1/2 -    52267561.02 C  1.25916D+08  2.76397D-07  1.74091D-09
                                           B  1.26630D+08  2.77964D-07  1.75078D-09
 f1  9  3/2 +  f2 18  1/2 -    52261803.15 C  6.84416D+07  1.50269D-07  9.46587D-10
                                           B  6.88496D+07  1.51165D-07  9.52230D-10
 f1  9  3/2 +  f2 19  1/2 -    52254589.13 C  1.31138D+10  2.88003D-05  1.81446D-07
                                           B  1.31815D+10  2.89489D-05  1.82383D-07
 f1  9  3/2 +  f2 20  1/2 -    52245143.01 C  1.30298D+08  2.86261D-07  1.80381D-09
                                           B  1.30923D+08  2.87635D-07  1.81247D-09
 f1  9  3/2 +  f2 21  1/2 -    52221944.56 C  4.42475D+09  9.72972D-06  6.13371D-08
                                           B  4.44202D+09  9.76769D-06  6.15764D-08
 f1 10  3/2 +  f2  1  1/2 -    52474509.87 C  7.02920D+08  1.53083D-06  9.60404D-09
                                           B  7.12537D+08  1.55177D-06  9.73544D-09
 f1 10  3/2 +  f2  2  1/2 -    52445709.66 C  1.99546D+09  4.35051D-06  2.73090D-08
                                           B  2.02059D+09  4.40530D-06  2.76530D-08
 f1 10  3/2 +  f2  3  1/2 -    52441128.76 C  1.23428D+10  2.69146D-05  1.68963D-07
                                           B  1.24961D+10  2.72488D-05  1.71061D-07
 f1 10  3/2 +  f2  4  1/2 -    52425016.74 C  3.93873D+11  8.59403D-04  5.39677D-06
                                           B  3.98507D+11  8.69515D-04  5.46027D-06
 f1 10  3/2 +  f2  5  1/2 -    52418167.82 C  1.18057D+11  2.57659D-04  1.61822D-06
                                           B  1.19414D+11  2.60621D-04  1.63683D-06
 f1 10  3/2 +  f2  6  1/2 -    52411742.53 C  3.86279D+09  8.43261D-06  5.29674D-08
                                           B  3.90652D+09  8.52808D-06  5.35671D-08
 f1 10  3/2 +  f2  7  1/2 -    52406156.74 C  1.42170D+08  3.10429D-07  1.95010D-09
                                           B  1.43790D+08  3.13964D-07  1.97230D-09
 f1 10  3/2 +  f2  8  1/2 -    52397310.66 C  1.38844D+11  3.03269D-04  1.90544D-06
                                           B  1.40334D+11  3.06522D-04  1.92588D-06
 f1 10  3/2 +  f2  9  1/2 -    52390470.20 C  5.53486D+10  1.20926D-04  7.59877D-07
                                           B  5.59244D+10  1.22184D-04  7.67781D-07
 f1 10  3/2 +  f2 10  1/2 -    52367455.35 C  6.24632D+12  1.36590D-02  8.58683D-05
                                           B  6.30567D+12  1.37888D-02  8.66842D-05
 f1 10  3/2 +  f2 11  1/2 -    52356580.11 C  2.60150D+11  5.69114D-04  3.57852D-06
                                           B  2.62531D+11  5.74322D-04  3.61127D-06
 f1 10  3/2 +  f2 12  1/2 -    52353675.22 C  3.02029D+11  6.60803D-04  4.15528D-06
                                           B  3.04773D+11  6.66806D-04  4.19303D-06
 f1 10  3/2 +  f2 13  1/2 -    52338853.68 C  9.67333D+11  2.11761D-03  1.33198D-05
                                           B  9.75470D+11  2.13542D-03  1.34318D-05
 f1 10  3/2 +  f2 14  1/2 -    52330299.16 C  3.88256D+10  8.50217D-05  5.34875D-07
                                           B  3.91430D+10  8.57167D-05  5.39247D-07
 f1 10  3/2 +  f2 15  1/2 -    52288020.88 C  6.03332D+11  1.32333D-03  8.33188D-06
                                           B  6.07221D+11  1.33186D-03  8.38559D-06
 f1 10  3/2 +  f2 16  1/2 -    52272158.97 C  5.40498D+11  1.18624D-03  7.47096D-06
                                           B  5.43645D+11  1.19314D-03  7.51445D-06
 f1 10  3/2 +  f2 17  1/2 -    52268103.86 C  7.84695D+10  1.72245D-04  1.08489D-06
                                           B  7.89149D+10  1.73222D-04  1.09104D-06
 f1 10  3/2 +  f2 18  1/2 -    52262345.99 C  1.85659D+11  4.07621D-04  2.56769D-06
                                           B  1.86685D+11  4.09873D-04  2.58188D-06
 f1 10  3/2 +  f2 19  1/2 -    52255131.97 C  2.72431D+08  5.98296D-07  3.76932D-09
                                           B  2.73892D+08  6.01505D-07  3.78954D-09
 f1 10  3/2 +  f2 20  1/2 -    52245685.85 C  1.31137D+11  2.88100D-04  1.81538D-06
                                           B  1.31769D+11  2.89488D-04  1.82413D-06
 f1 10  3/2 +  f2 21  1/2 -    52222487.40 C  7.86039D+11  1.72841D-03  1.08959D-05
                                           B  7.89121D+11  1.73519D-03  1.09387D-05
 f1 11  3/2 +  f2  1  1/2 -    52475249.49 C  1.68034D+09  3.65937D-06  2.29576D-08
                                           B  1.70364D+09  3.71011D-06  2.32760D-08
 f1 11  3/2 +  f2  2  1/2 -    52446449.28 C  7.13477D+09  1.55548D-05  9.76394D-08
                                           B  7.22652D+09  1.57549D-05  9.88950D-08
 f1 11  3/2 +  f2  3  1/2 -    52441868.38 C  4.36031D+10  9.50776D-05  5.96865D-07
                                           B  4.41564D+10  9.62843D-05  6.04439D-07
 f1 11  3/2 +  f2  4  1/2 -    52425756.36 C  9.09228D+11  1.98382D-03  1.24575D-05
                                           B  9.20107D+11  2.00755D-03  1.26066D-05
 f1 11  3/2 +  f2  5  1/2 -    52418907.44 C  1.77898D+11  3.88251D-04  2.43837D-06
                                           B  1.79983D+11  3.92801D-04  2.46695D-06
 f1 11  3/2 +  f2  6  1/2 -    52412482.15 C  9.89460D+09  2.15996D-05  1.35671D-07
                                           B  1.00120D+10  2.18560D-05  1.37282D-07
 f1 11  3/2 +  f2  7  1/2 -    52406896.36 C  4.76831D+10  1.04113D-04  6.54022D-07
                                           B  4.82191D+10  1.05283D-04  6.61373D-07
 f1 11  3/2 +  f2  8  1/2 -    52398050.28 C  3.97358D+11  8.67900D-04  5.45293D-06
                                           B  4.01751D+11  8.77495D-04  5.51321D-06
 f1 11  3/2 +  f2  9  1/2 -    52391209.82 C  2.12546D+10  4.64358D-05  2.91790D-07
                                           B  2.14756D+10  4.69186D-05  2.94824D-07
 f1 11  3/2 +  f2 10  1/2 -    52368194.97 C  5.23353D+11  1.14440D-03  7.19424D-06
                                           B  5.28516D+11  1.15569D-03  7.26522D-06
 f1 11  3/2 +  f2 11  1/2 -    52357319.73 C  5.62815D+11  1.23120D-03  7.74153D-06
                                           B  5.68172D+11  1.24292D-03  7.81522D-06
 f1 11  3/2 +  f2 12  1/2 -    52354414.84 C  6.04382D+12  1.32228D-02  8.31467D-05
                                           B  6.09967D+12  1.33450D-02  8.39150D-05
 f1 11  3/2 +  f2 13  1/2 -    52339593.30 C  1.73180D+11  3.79100D-04  2.38451D-06
                                           B  1.74622D+11  3.82257D-04  2.40437D-06
 f1 11  3/2 +  f2 14  1/2 -    52331038.78 C  3.07185D+11  6.72666D-04  4.23171D-06
                                           B  3.09781D+11  6.78349D-04  4.26746D-06
 f1 11  3/2 +  f2 15  1/2 -    52288760.50 C  1.64982D+11  3.61857D-04  2.27827D-06
                                           B  1.66051D+11  3.64202D-04  2.29303D-06
 f1 11  3/2 +  f2 16  1/2 -    52272898.59 C  5.15728D+10  1.13184D-04  7.12828D-07
                                           B  5.18967D+10  1.13895D-04  7.17304D-07
 f1 11  3/2 +  f2 17  1/2 -    52268843.48 C  4.05723D+10  8.90556D-05  5.60911D-07
                                           B  4.08052D+10  8.95669D-05  5.64132D-07
 f1 11  3/2 +  f2 18  1/2 -    52263085.61 C  1.19949D+12  2.63345D-03  1.65884D-05
                                           B  1.20639D+12  2.64859D-03  1.66838D-05
 f1 11  3/2 +  f2 19  1/2 -    52255871.59 C  2.04420D+10  4.48921D-05  2.82820D-07
                                           B  2.05528D+10  4.51355D-05  2.84354D-07
 f1 11  3/2 +  f2 20  1/2 -    52246425.47 C  2.42945D+10  5.33718D-05  3.36303D-07
                                           B  2.44106D+10  5.36270D-05  3.37911D-07
 f1 11  3/2 +  f2 21  1/2 -    52223227.02 C  2.79643D+11  6.14885D-04  3.87620D-06
                                           B  2.80749D+11  6.17317D-04  3.89153D-06
 f1 12  3/2 +  f2  1  1/2 -    52511434.97 C  7.66801D+04  1.66760D-10  1.04548D-12
                                           B  7.78381D+04  1.69279D-10  1.06127D-12
 f1 12  3/2 +  f2  2  1/2 -    52482634.75 C  1.19245D+07  2.59614D-08  1.62850D-10
                                           B  1.20910D+07  2.63238D-08  1.65123D-10
 f1 12  3/2 +  f2  3  1/2 -    52478053.86 C  1.01340D+08  2.20671D-07  1.38434D-09
                                           B  1.02737D+08  2.23712D-07  1.40342D-09
 f1 12  3/2 +  f2  4  1/2 -    52461941.84 C  2.02464D+08  4.41141D-07  2.76827D-09
                                           B  2.05131D+08  4.46952D-07  2.80474D-09
 f1 12  3/2 +  f2  5  1/2 -    52455092.91 C  2.39004D+07  5.20893D-08  3.26916D-10
                                           B  2.42084D+07  5.27605D-08  3.31129D-10
 f1 12  3/2 +  f2  6  1/2 -    52448667.63 C  7.63669D+08  1.66477D-06  1.04495D-08
                                           B  7.73327D+08  1.68582D-06  1.05816D-08
 f1 12  3/2 +  f2  7  1/2 -    52443081.84 C  2.57627D+08  5.61737D-07  3.52631D-09
                                           B  2.60830D+08  5.68720D-07  3.57015D-09
 f1 12  3/2 +  f2  8  1/2 -    52434235.75 C  1.96840D+08  4.29341D-07  2.69565D-09
                                           B  1.99218D+08  4.34527D-07  2.72821D-09
 f1 12  3/2 +  f2  9  1/2 -    52427395.30 C  2.12849D+11  4.64380D-04  2.91602D-06
                                           B  2.15367D+11  4.69872D-04  2.95051D-06
 f1 12  3/2 +  f2 10  1/2 -    52404380.44 C  3.51467D+09  7.67481D-06  4.82143D-08
                                           B  3.55312D+09  7.75877D-06  4.87417D-08
 f1 12  3/2 +  f2 11  1/2 -    52393505.20 C  2.08748D+10  4.56022D-05  2.86539D-07
                                           B  2.10943D+10  4.60817D-05  2.89552D-07
 f1 12  3/2 +  f2 12  1/2 -    52390600.31 C  1.45564D+10  3.18028D-05  1.99842D-07
                                           B  1.47079D+10  3.21338D-05  2.01922D-07
 f1 12  3/2 +  f2 13  1/2 -    52375778.77 C  3.71019D+12  8.11060D-03  5.09798D-05
                                           B  3.74667D+12  8.19035D-03  5.14811D-05
 f1 12  3/2 +  f2 14  1/2 -    52367224.26 C  1.23853D+11  2.70835D-04  1.70263D-06
                                           B  1.25030D+11  2.73408D-04  1.71881D-06
 f1 12  3/2 +  f2 15  1/2 -    52324945.98 C  6.00274D+08  1.31477D-06  8.27212D-09
                                           B  6.04999D+08  1.32512D-06  8.33723D-09
 f1 12  3/2 +  f2 16  1/2 -    52309084.07 C  1.39097D+09  3.04846D-06  1.91857D-08
                                           B  1.40106D+09  3.07058D-06  1.93249D-08
 f1 12  3/2 +  f2 17  1/2 -    52305028.96 C  4.49853D+12  9.86055D-03  6.20631D-05
                                           B  4.53048D+12  9.93058D-03  6.25039D-05
 f1 12  3/2 +  f2 18  1/2 -    52299271.08 C  7.02501D+08  1.54019D-06  9.69512D-09
                                           B  7.07328D+08  1.55077D-06  9.76174D-09
 f1 12  3/2 +  f2 19  1/2 -    52292057.07 C  6.75355D+08  1.48108D-06  9.32434D-09
                                           B  6.79812D+08  1.49085D-06  9.38588D-09
 f1 12  3/2 +  f2 20  1/2 -    52282610.95 C  1.32440D+12  2.90551D-03  1.82953D-05
                                           B  1.33266D+12  2.92363D-03  1.84094D-05
 f1 12  3/2 +  f2 21  1/2 -    52259412.50 C  9.46715D+11  2.07878D-03  1.30954D-05
                                           B  9.51774D+11  2.08989D-03  1.31654D-05
 f1  1  3/2 +  f2  1  3/2 -    52403055.07 C  2.23363D+11  4.87770D-04  3.06432D-06
                                           B  2.25754D+11  4.92993D-04  3.09713D-06
 f1  1  3/2 +  f2  2  3/2 -    52374241.62 C  1.01924D+13  2.22822D-02  1.40061D-04
                                           B  1.02938D+13  2.25039D-02  1.41454D-04
 f1  1  3/2 +  f2  3  3/2 -    52369525.52 C  1.66364D+12  3.63764D-03  2.28674D-05
                                           B  1.68010D+12  3.67362D-03  2.30936D-05
 f1  1  3/2 +  f2  4  3/2 -    52364984.86 C  7.85639D+12  1.71814D-02  1.08017D-04
                                           B  7.93065D+12  1.73438D-02  1.09038D-04
 f1  1  3/2 +  f2  5  3/2 -    52362120.53 C  2.95670D+09  6.46682D-06  4.06583D-08
                                           B  2.99221D+09  6.54449D-06  4.11466D-08
 f1  1  3/2 +  f2  6  3/2 -    52352757.63 C  4.27279D+11  9.34867D-04  5.87876D-06
                                           B  4.31197D+11  9.43441D-04  5.93268D-06
 f1  1  3/2 +  f2  7  3/2 -    52352124.04 C  1.39449D+11  3.05115D-04  1.91869D-06
                                           B  1.40716D+11  3.07889D-04  1.93613D-06
 f1  1  3/2 +  f2  8  3/2 -    52345976.43 C  1.41387D+10  3.09429D-05  1.94605D-07
                                           B  1.42405D+10  3.11657D-05  1.96006D-07
 f1  1  3/2 +  f2  9  3/2 -    52345678.77 C  2.95378D+10  6.46449D-05  4.06564D-07
                                           B  2.97850D+10  6.51859D-05  4.09967D-07
 f1  1  3/2 +  f2 10  3/2 -    52341075.13 C  1.22603D+11  2.68369D-04  1.68797D-06
                                           B  1.23685D+11  2.70738D-04  1.70288D-06
 f1  1  3/2 +  f2 11  3/2 -    52335251.91 C  6.43783D+09  1.40951D-05  8.86645D-08
                                           B  6.49577D+09  1.42220D-05  8.94625D-08
 f1  1  3/2 +  f2 12  3/2 -    52334833.47 C  5.00271D+09  1.09532D-05  6.89011D-08
                                           B  5.04748D+09  1.10512D-05  6.95177D-08
 f1  1  3/2 +  f2 13  3/2 -    52325452.89 C  3.93479D+09  8.61813D-06  5.42220D-08
                                           B  3.96670D+09  8.68802D-06  5.46617D-08
 f1  1  3/2 +  f2 14  3/2 -    52322557.62 C  1.77003D+08  3.87723D-07  2.43954D-09
                                           B  1.78470D+08  3.90936D-07  2.45976D-09
 f1  1  3/2 +  f2 15  3/2 -    52315026.98 C  3.55347D+09  7.78606D-06  4.89967D-08
                                           B  3.58060D+09  7.84550D-06  4.93708D-08
 f1  1  3/2 +  f2 16  3/2 -    52310204.48 C  2.45372D+09  5.37737D-06  3.38422D-08
                                           B  2.47108D+09  5.41542D-06  3.40817D-08
 f1  1  3/2 +  f2 17  3/2 -    52297448.28 C  8.79015D+07  1.92732D-07  1.21324D-09
                                           B  8.85019D+07  1.94048D-07  1.22153D-09
 f1  1  3/2 +  f2 18  3/2 -    52285533.65 C  1.73002D+08  3.79495D-07  2.38946D-09
                                           B  1.74341D+08  3.82432D-07  2.40795D-09
 f1  1  3/2 +  f2 19  3/2 -    52283855.66 C  7.56586D+09  1.65974D-05  1.04508D-07
                                           B  7.61584D+09  1.67071D-05  1.05198D-07
 f1  1  3/2 +  f2 20  3/2 -    52279877.11 C  4.34911D+09  9.54222D-06  6.00884D-08
                                           B  4.37379D+09  9.59637D-06  6.04294D-08
 f1  1  3/2 +  f2 21  3/2 -    52275430.15 C  3.52694D+09  7.73963D-06  4.87414D-08
                                           B  3.54729D+09  7.78430D-06  4.90227D-08
 f1  1  3/2 +  f2 22  3/2 -    52266746.42 C  2.81994D+07  6.19022D-08  3.89903D-10
                                           B  2.84110D+07  6.23667D-08  3.92828D-10
 f1  1  3/2 +  f2 23  3/2 -    52258125.94 C  9.86082D+07  2.16532D-07  1.36410D-09
                                           B  9.93447D+07  2.18150D-07  1.37428D-09
 f1  1  3/2 +  f2 24  3/2 -    52245914.71 C  3.73801D+09  8.21208D-06  5.17460D-08
                                           B  3.75403D+09  8.24729D-06  5.19678D-08
 f1  1  3/2 +  f2 25  3/2 -    52245491.51 C  6.89670D+08  1.51517D-06  9.54747D-09
                                           B  6.92556D+08  1.52151D-06  9.58743D-09
 f1  1  3/2 +  f2 26  3/2 -    52243664.60 C  1.79244D+11  3.93819D-04  2.48164D-06
                                           B  1.80018D+11  3.95518D-04  2.49234D-06
 f1  1  3/2 +  f2 27  3/2 -    52217307.76 C  9.76057D+07  2.14666D-07  1.35340D-09
                                           B  9.80623D+07  2.15671D-07  1.35973D-09
 f1  1  3/2 +  f2 28  3/2 -    52203252.74 C  1.17460D+08  2.58471D-07  1.63001D-09
                                           B  1.17753D+08  2.59117D-07  1.63408D-09
 f1  1  3/2 +  f2 29  3/2 -    52199930.38 C  1.33286D+08  2.93335D-07  1.84999D-09
                                           B  1.33679D+08  2.94199D-07  1.85544D-09
 f1  1  3/2 +  f2 30  3/2 -    52191555.52 C  2.04587D+11  4.50396D-04  2.84099D-06
                                           B  2.05200D+11  4.51747D-04  2.84951D-06
 f1  1  3/2 +  f2 31  3/2 -    52182731.35 C  8.00962D+11  1.76391D-03  1.11282D-05
                                           B  8.03366D+11  1.76920D-03  1.11616D-05
 f1  1  3/2 +  f2 32  3/2 -    52173905.75 C  2.60951D+09  5.74871D-06  3.62738D-08
                                           B  2.61607D+09  5.76316D-06  3.63650D-08
 f1  1  3/2 +  f2 33  3/2 -    52164748.90 C  1.14359D+09  2.52018D-06  1.59049D-08
                                           B  1.14634D+09  2.52626D-06  1.59432D-08
 f1  1  3/2 +  f2 34  3/2 -    52149814.79 C  5.57375D+08  1.22902D-06  7.75859D-09
                                           B  5.58312D+08  1.23109D-06  7.77163D-09
 f1  1  3/2 +  f2 35  3/2 -    52119763.19 C  3.39240D+07  7.48893D-08  4.73035D-10
                                           B  3.39242D+07  7.48898D-08  4.73038D-10
 f1  2  3/2 +  f2  1  3/2 -    52403691.14 C  9.95001D+08  2.17279D-06  1.36500D-08
                                           B  9.94905D+08  2.17258D-06  1.36486D-08
 f1  2  3/2 +  f2  2  3/2 -    52374877.69 C  1.58648D+12  3.46822D-03  2.18001D-05
                                           B  1.60213D+12  3.50242D-03  2.20151D-05
 f1  2  3/2 +  f2  3  3/2 -    52370161.58 C  7.57019D+11  1.65522D-03  1.04052D-05
                                           B  7.64304D+11  1.67115D-03  1.05053D-05
 f1  2  3/2 +  f2  4  3/2 -    52365620.92 C  9.21189D+11  2.01453D-03  1.26649D-05
                                           B  9.29713D+11  2.03317D-03  1.27821D-05
 f1  2  3/2 +  f2  5  3/2 -    52362756.60 C  8.39489D+11  1.83606D-03  1.15436D-05
                                           B  8.47333D+11  1.85322D-03  1.16515D-05
 f1  2  3/2 +  f2  6  3/2 -    52353393.69 C  1.74047D+12  3.80798D-03  2.39456D-05
                                           B  1.75638D+12  3.84280D-03  2.41645D-05
 f1  2  3/2 +  f2  7  3/2 -    52352760.10 C  4.29212D+11  9.39096D-04  5.90536D-06
                                           B  4.33142D+11  9.47696D-04  5.95943D-06
 f1  2  3/2 +  f2  8  3/2 -    52346612.49 C  1.15212D+12  2.52138D-03  1.58572D-05
                                           B  1.16217D+12  2.54337D-03  1.59954D-05
 f1  2  3/2 +  f2  9  3/2 -    52346314.84 C  6.52449D+11  1.42788D-03  8.98011D-06
                                           B  6.58113D+11  1.44028D-03  9.05806D-06
 f1  2  3/2 +  f2 10  3/2 -    52341711.19 C  8.28263D+11  1.81297D-03  1.14030D-05
                                           B  8.35370D+11  1.82852D-03  1.15008D-05
 f1  2  3/2 +  f2 11  3/2 -    52335887.97 C  1.94074D+10  4.24900D-05  2.67277D-07
                                           B  1.95710D+10  4.28482D-05  2.69531D-07
 f1  2  3/2 +  f2 12  3/2 -    52335469.53 C  1.35987D+10  2.97730D-05  1.87285D-07
                                           B  1.37116D+10  3.00201D-05  1.88839D-07
 f1  2  3/2 +  f2 13  3/2 -    52326088.95 C  2.29636D+10  5.02945D-05  3.16430D-07
                                           B  2.31459D+10  5.06938D-05  3.18943D-07
 f1  2  3/2 +  f2 14  3/2 -    52323193.69 C  6.57258D+08  1.43968D-06  9.05830D-09
                                           B  6.62522D+08  1.45121D-06  9.13085D-09
 f1  2  3/2 +  f2 15  3/2 -    52315663.05 C  3.58019D+10  7.84441D-05  4.93633D-07
                                           B  3.60729D+10  7.90380D-05  4.97370D-07
 f1  2  3/2 +  f2 16  3/2 -    52310840.55 C  2.18463D+10  4.78755D-05  3.01299D-07
                                           B  2.20065D+10  4.82265D-05  3.03507D-07
 f1  2  3/2 +  f2 17  3/2 -    52298084.35 C  1.20533D+09  2.64273D-06  1.66357D-08
                                           B  1.21350D+09  2.66065D-06  1.67486D-08
 f1  2  3/2 +  f2 18  3/2 -    52286169.71 C  5.12146D+09  1.12341D-05  7.07337D-08
                                           B  5.15375D+09  1.13049D-05  7.11797D-08
 f1  2  3/2 +  f2 19  3/2 -    52284491.72 C  6.74619D+10  1.47989D-04  9.31823D-07
                                           B  6.79004D+10  1.48951D-04  9.37879D-07
 f1  2  3/2 +  f2 20  3/2 -    52280513.17 C  7.21034D+10  1.58195D-04  9.96162D-07
                                           B  7.25477D+10  1.59170D-04  1.00230D-06
 f1  2  3/2 +  f2 21  3/2 -    52276066.22 C  4.89627D+10  1.07443D-04  6.76628D-07
                                           B  4.92578D+10  1.08090D-04  6.80706D-07
 f1  2  3/2 +  f2 22  3/2 -    52267382.48 C  1.65027D+06  3.62252D-09  2.28168D-11
                                           B  1.66835D+06  3.66220D-09  2.30668D-11
 f1  2  3/2 +  f2 23  3/2 -    52258762.00 C  1.88017D+08  4.12855D-07  2.60084D-09
                                           B  1.88962D+08  4.14929D-07  2.61391D-09
 f1  2  3/2 +  f2 24  3/2 -    52246550.77 C  7.63637D+10  1.67760D-04  1.05708D-06
                                           B  7.67351D+10  1.68576D-04  1.06222D-06
 f1  2  3/2 +  f2 25  3/2 -    52246127.57 C  8.92832D+08  1.96146D-06  1.23595D-08
                                           B  8.96916D+08  1.97043D-06  1.24160D-08
 f1  2  3/2 +  f2 26  3/2 -    52244300.67 C  2.80400D+12  6.16054D-03  3.88200D-05
                                           B  2.81738D+12  6.18993D-03  3.90052D-05
 f1  2  3/2 +  f2 27  3/2 -    52217943.83 C  3.12905D+08  6.88162D-07  4.33857D-09
                                           B  3.14022D+08  6.90619D-07  4.35406D-09
 f1  2  3/2 +  f2 28  3/2 -    52203888.81 C  2.68433D+09  5.90674D-06  3.72495D-08
                                           B  2.69399D+09  5.92800D-06  3.73836D-08
 f1  2  3/2 +  f2 29  3/2 -    52200566.44 C  2.06634D+09  4.54746D-06  2.86793D-08
                                           B  2.07332D+09  4.56283D-06  2.87763D-08
 f1  2  3/2 +  f2 30  3/2 -    52192191.59 C  2.37271D+12  5.22337D-03  3.29474D-05
                                           B  2.37978D+12  5.23893D-03  3.30455D-05
 f1  2  3/2 +  f2 31  3/2 -    52183367.41 C  7.25310D+12  1.59727D-02  1.00768D-04
                                           B  7.27123D+12  1.60126D-02  1.01019D-04
 f1  2  3/2 +  f2 32  3/2 -    52174541.81 C  2.44912D+10  5.39523D-05  3.40430D-07
                                           B  2.45457D+10  5.40724D-05  3.41187D-07
 f1  2  3/2 +  f2 33  3/2 -    52165384.96 C  1.04471D+10  2.30223D-05  1.45292D-07
                                           B  1.04658D+10  2.30635D-05  1.45552D-07
 f1  2  3/2 +  f2 34  3/2 -    52150450.85 C  5.60087D+09  1.23497D-05  7.79605D-08
                                           B  5.60801D+09  1.23655D-05  7.80599D-08
 f1  2  3/2 +  f2 35  3/2 -    52120399.25 C  3.05482D+08  6.74353D-07  4.25947D-09
                                           B  3.05505D+08  6.74405D-07  4.25979D-09
 f1  3  3/2 +  f2  1  3/2 -    52432150.24 C  8.28128D+08  1.80642D-06  1.13422D-08
                                           B  8.38058D+08  1.82809D-06  1.14782D-08
 f1  3  3/2 +  f2  2  3/2 -    52403336.79 C  3.25670D+10  7.11177D-05  4.46780D-07
                                           B  3.29287D+10  7.19075D-05  4.51743D-07
 f1  3  3/2 +  f2  3  3/2 -    52398620.68 C  1.88372D+11  4.11428D-04  2.58493D-06
                                           B  1.90429D+11  4.15921D-04  2.61317D-06
 f1  3  3/2 +  f2  4  3/2 -    52394080.02 C  3.02667D+09  6.61177D-06  4.15443D-08
                                           B  3.05857D+09  6.68146D-06  4.19822D-08
 f1  3  3/2 +  f2  5  3/2 -    52391215.70 C  6.59331D+07  1.44047D-07  9.05152D-10
                                           B  6.66733D+07  1.45664D-07  9.15313D-10
 f1  3  3/2 +  f2  6  3/2 -    52381852.79 C  1.10398D+12  2.41278D-03  1.51639D-05
                                           B  1.11512D+12  2.43712D-03  1.53169D-05
 f1  3  3/2 +  f2  7  3/2 -    52381219.20 C  4.98496D+12  1.08950D-02  6.84744D-05
                                           B  5.03518D+12  1.10048D-02  6.91642D-05
 f1  3  3/2 +  f2  8  3/2 -    52375071.59 C  9.15564D+11  2.00151D-03  1.25808D-05
                                           B  9.24687D+11  2.02145D-03  1.27062D-05
 f1  3  3/2 +  f2  9  3/2 -    52374773.93 C  1.28638D+12  2.81217D-03  1.76764D-05
                                           B  1.29924D+12  2.84030D-03  1.78532D-05
 f1  3  3/2 +  f2 10  3/2 -    52370170.29 C  6.61025D+12  1.44533D-02  9.08572D-05
                                           B  6.67472D+12  1.45943D-02  9.17433D-05
 f1  3  3/2 +  f2 11  3/2 -    52364347.07 C  7.12982D+09  1.55928D-05  9.80314D-08
                                           B  7.18054D+09  1.57038D-05  9.87287D-08
 f1  3  3/2 +  f2 12  3/2 -    52363928.63 C  1.98268D+12  4.33617D-03  2.72615D-05
                                           B  2.00196D+12  4.37834D-03  2.75266D-05
 f1  3  3/2 +  f2 13  3/2 -    52354548.05 C  9.87064D+11  2.15950D-03  1.35792D-05
                                           B  9.96187D+11  2.17947D-03  1.37047D-05
 f1  3  3/2 +  f2 14  3/2 -    52351652.79 C  1.00781D+11  2.20513D-04  1.38669D-06
                                           B  1.01690D+11  2.22504D-04  1.39921D-06
 f1  3  3/2 +  f2 15  3/2 -    52344122.15 C  1.37414D+08  3.00754D-07  1.89156D-09
                                           B  1.35813D+08  2.97252D-07  1.86953D-09
 f1  3  3/2 +  f2 16  3/2 -    52339299.65 C  1.09056D+07  2.38733D-08  1.50162D-10
                                           B  1.08637D+07  2.37816D-08  1.49585D-10
 f1  3  3/2 +  f2 17  3/2 -    52326543.44 C  1.50291D+10  3.29159D-05  2.07090D-07
                                           B  1.51457D+10  3.31714D-05  2.08697D-07
 f1  3  3/2 +  f2 18  3/2 -    52314628.81 C  3.99514D+10  8.75393D-05  5.50878D-07
                                           B  4.02558D+10  8.82065D-05  5.55076D-07
 f1  3  3/2 +  f2 19  3/2 -    52312950.82 C  4.70512D+10  1.03103D-04  6.48839D-07
                                           B  4.74002D+10  1.03867D-04  6.53651D-07
 f1  3  3/2 +  f2 20  3/2 -    52308972.27 C  2.89407D+09  6.34270D-06  3.99185D-08
                                           B  2.91184D+09  6.38164D-06  4.01635D-08
 f1  3  3/2 +  f2 21  3/2 -    52304525.32 C  6.00775D+10  1.31690D-04  8.28872D-07
                                           B  6.04884D+10  1.32590D-04  8.34541D-07
 f1  3  3/2 +  f2 22  3/2 -    52295841.58 C  3.66977D+10  8.04679D-05  5.06560D-07
                                           B  3.69600D+10  8.10430D-05  5.10181D-07
 f1  3  3/2 +  f2 23  3/2 -    52287221.10 C  1.86089D+11  4.08177D-04  2.56997D-06
                                           B  1.87317D+11  4.10870D-04  2.58693D-06
 f1  3  3/2 +  f2 24  3/2 -    52275009.87 C  5.06133D+09  1.11069D-05  6.99481D-08
                                           B  5.10234D+09  1.11969D-05  7.05149D-08
 f1  3  3/2 +  f2 25  3/2 -    52274586.67 C  2.89094D+11  6.34419D-04  3.99541D-06
                                           B  2.90812D+11  6.38189D-04  4.01915D-06
 f1  3  3/2 +  f2 26  3/2 -    52272759.77 C  6.43542D+05  1.41235D-09  8.89495D-12
                                           B  6.73252D+05  1.47756D-09  9.30560D-12
 f1  3  3/2 +  f2 27  3/2 -    52246402.93 C  1.90611D+10  4.18749D-05  2.63860D-07
                                           B  1.91627D+10  4.20980D-05  2.65266D-07
 f1  3  3/2 +  f2 28  3/2 -    52232347.91 C  1.67523D+10  3.68226D-05  2.32087D-07
                                           B  1.68182D+10  3.69673D-05  2.32999D-07
 f1  3  3/2 +  f2 29  3/2 -    52229025.54 C  5.05785D+09  1.11188D-05  7.00847D-08
                                           B  5.08411D+09  1.11766D-05  7.04486D-08
 f1  3  3/2 +  f2 30  3/2 -    52220650.69 C  9.87707D+07  2.17201D-07  1.36929D-09
                                           B  9.96868D+07  2.19215D-07  1.38199D-09
 f1  3  3/2 +  f2 31  3/2 -    52211826.51 C  1.29081D+12  2.83951D-03  1.79040D-05
                                           B  1.29567D+12  2.85020D-03  1.79714D-05
 f1  3  3/2 +  f2 32  3/2 -    52203000.91 C  8.02107D+11  1.76506D-03  1.11311D-05
                                           B  8.04890D+11  1.77118D-03  1.11698D-05
 f1  3  3/2 +  f2 33  3/2 -    52193844.06 C  2.74566D+10  6.04401D-05  3.81225D-07
                                           B  2.75764D+10  6.07039D-05  3.82889D-07
 f1  3  3/2 +  f2 34  3/2 -    52178909.95 C  8.60119D+11  1.89446D-03  1.19527D-05
                                           B  8.62348D+11  1.89937D-03  1.19837D-05
 f1  3  3/2 +  f2 35  3/2 -    52148858.35 C  2.30387D+07  5.08027D-08  3.20714D-10
                                           B  2.32579D+07  5.12860D-08  3.23765D-10
 f1  4  3/2 +  f2  1  3/2 -    52433542.13 C  5.61338D+08  1.22440D-06  7.68760D-09
                                           B  5.68115D+08  1.23918D-06  7.78040D-09
 f1  4  3/2 +  f2  2  3/2 -    52404728.68 C  1.95667D+11  4.27263D-04  2.68411D-06
                                           B  1.97794D+11  4.31907D-04  2.71329D-06
 f1  4  3/2 +  f2  3  3/2 -    52400012.57 C  2.14495D+12  4.68459D-03  2.94318D-05
                                           B  2.16793D+12  4.73478D-03  2.97471D-05
 f1  4  3/2 +  f2  4  3/2 -    52395471.91 C  1.06220D+10  2.32027D-05  1.45787D-07
                                           B  1.07339D+10  2.34470D-05  1.47323D-07
 f1  4  3/2 +  f2  5  3/2 -    52392607.58 C  3.98275D+12  8.70083D-03  5.46722D-05
                                           B  4.02484D+12  8.79278D-03  5.52499D-05
 f1  4  3/2 +  f2  6  3/2 -    52383244.68 C  5.94915D+09  1.30013D-05  8.17092D-08
                                           B  6.00877D+09  1.31316D-05  8.25280D-08
 f1  4  3/2 +  f2  7  3/2 -    52382611.09 C  3.59638D+10  7.85976D-05  4.93967D-07
                                           B  3.63257D+10  7.93884D-05  4.98937D-07
 f1  4  3/2 +  f2  8  3/2 -    52376463.48 C  4.54817D+12  9.94220D-03  6.24916D-05
                                           B  4.59332D+12  1.00409D-02  6.31119D-05
 f1  4  3/2 +  f2  9  3/2 -    52376165.82 C  1.93268D+12  4.22484D-03  2.65553D-05
                                           B  1.95186D+12  4.26677D-03  2.68189D-05
 f1  4  3/2 +  f2 10  3/2 -    52371562.18 C  2.56687D+11  5.61217D-04  3.52786D-06
                                           B  2.59202D+11  5.66716D-04  3.56242D-06
 f1  4  3/2 +  f2 11  3/2 -    52365738.96 C  2.36963D+11  5.18208D-04  3.25786D-06
                                           B  2.39269D+11  5.23250D-04  3.28956D-06
 f1  4  3/2 +  f2 12  3/2 -    52365320.52 C  2.57647D+10  5.63450D-05  3.54231D-07
                                           B  2.60216D+10  5.69068D-05  3.57763D-07
 f1  4  3/2 +  f2 13  3/2 -    52355939.94 C  6.40417D+11  1.40103D-03  8.80964D-06
                                           B  6.46112D+11  1.41349D-03  8.88799D-06
 f1  4  3/2 +  f2 14  3/2 -    52353044.68 C  8.33854D+09  1.82442D-05  1.14725D-07
                                           B  8.41573D+09  1.84130D-05  1.15787D-07
 f1  4  3/2 +  f2 15  3/2 -    52345514.04 C  2.73327D+11  5.98194D-04  3.76217D-06
                                           B  2.75776D+11  6.03554D-04  3.79588D-06
 f1  4  3/2 +  f2 16  3/2 -    52340691.54 C  4.36598D+12  9.55698D-03  6.01114D-05
                                           B  4.40336D+12  9.63881D-03  6.06261D-05
 f1  4  3/2 +  f2 17  3/2 -    52327935.33 C  1.88123D+08  4.11995D-07  2.59200D-09
                                           B  1.90730D+08  4.17706D-07  2.62792D-09
 f1  4  3/2 +  f2 18  3/2 -    52316020.70 C  5.95500D+11  1.30476D-03  8.21053D-06
                                           B  5.99927D+11  1.31446D-03  8.27156D-06
 f1  4  3/2 +  f2 19  3/2 -    52314342.71 C  1.87290D+08  4.10384D-07  2.58253D-09
                                           B  1.88702D+08  4.13477D-07  2.60200D-09
 f1  4  3/2 +  f2 20  3/2 -    52310364.16 C  3.79175D+11  8.30963D-04  5.22962D-06
                                           B  3.81982D+11  8.37116D-04  5.26833D-06
 f1  4  3/2 +  f2 21  3/2 -    52305917.21 C  6.38815D+10  1.40020D-04  8.81285D-07
                                           B  6.43343D+10  1.41013D-04  8.87531D-07
 f1  4  3/2 +  f2 22  3/2 -    52297233.47 C  1.24314D+09  2.72570D-06  1.71584D-08
                                           B  1.25162D+09  2.74430D-06  1.72754D-08
 f1  4  3/2 +  f2 23  3/2 -    52288612.99 C  1.80046D+11  3.94900D-04  2.48631D-06
                                           B  1.81194D+11  3.97419D-04  2.50217D-06
 f1  4  3/2 +  f2 24  3/2 -    52276401.76 C  7.72735D+10  1.69565D-04  1.06784D-06
                                           B  7.77959D+10  1.70712D-04  1.07506D-06
 f1  4  3/2 +  f2 25  3/2 -    52275978.56 C  5.65061D+09  1.23996D-05  7.80877D-08
                                           B  5.68931D+09  1.24846D-05  7.86225D-08
 f1  4  3/2 +  f2 26  3/2 -    52274151.66 C  1.19352D+12  2.61923D-03  1.64954D-05
                                           B  1.20066D+12  2.63489D-03  1.65940D-05
 f1  4  3/2 +  f2 27  3/2 -    52247794.82 C  3.63063D+09  7.97560D-06  5.02541D-08
                                           B  3.65082D+09  8.01997D-06  5.05336D-08
 f1  4  3/2 +  f2 28  3/2 -    52233739.80 C  5.97377D+09  1.31300D-05  8.27539D-08
                                           B  6.01542D+09  1.32215D-05  8.33309D-08
 f1  4  3/2 +  f2 29  3/2 -    52230417.43 C  2.12686D+09  4.67530D-06  2.94688D-08
                                           B  2.14019D+09  4.70461D-06  2.96535D-08
 f1  4  3/2 +  f2 30  3/2 -    52222042.58 C  1.47314D+10  3.23933D-05  2.04210D-07
                                           B  1.47847D+10  3.25103D-05  2.04948D-07
 f1  4  3/2 +  f2 31  3/2 -    52213218.40 C  5.99210D+11  1.31806D-03  8.31057D-06
                                           B  6.01294D+11  1.32265D-03  8.33947D-06
 f1  4  3/2 +  f2 32  3/2 -    52204392.80 C  5.42056D+09  1.19274D-05  7.52170D-08
                                           B  5.43366D+09  1.19563D-05  7.53988D-08
 f1  4  3/2 +  f2 33  3/2 -    52195235.95 C  1.11127D+09  2.44610D-06  1.54283D-08
                                           B  1.12239D+09  2.47059D-06  1.55828D-08
 f1  4  3/2 +  f2 34  3/2 -    52180301.84 C  4.53566D+09  9.98953D-06  6.30252D-08
                                           B  4.54576D+09  1.00118D-05  6.31656D-08
 f1  4  3/2 +  f2 35  3/2 -    52150250.24 C  3.02638D+08  6.67312D-07  4.21258D-09
                                           B  3.02585D+08  6.67194D-07  4.21183D-09
 f1  5  3/2 +  f2  1  3/2 -    52433895.52 C  5.68577D+07  1.24017D-07  7.78657D-10
                                           B  5.75947D+07  1.25625D-07  7.88750D-10
 f1  5  3/2 +  f2  2  3/2 -    52405082.07 C  4.22627D+09  9.22843D-06  5.79736D-08
                                           B  4.27323D+09  9.33098D-06  5.86178D-08
 f1  5  3/2 +  f2  3  3/2 -    52400365.96 C  2.54736D+10  5.56338D-05  3.49527D-07
                                           B  2.57527D+10  5.62433D-05  3.53356D-07
 f1  5  3/2 +  f2  4  3/2 -    52395825.31 C  1.73423D+08  3.78818D-07  2.38018D-09
                                           B  1.75304D+08  3.82928D-07  2.40600D-09
 f1  5  3/2 +  f2  5  3/2 -    52392960.98 C  3.89238D+09  8.50329D-06  5.34306D-08
                                           B  3.93359D+09  8.59333D-06  5.39963D-08
 f1  5  3/2 +  f2  6  3/2 -    52383598.08 C  1.88147D+11  4.11173D-04  2.58407D-06
                                           B  1.90049D+11  4.15329D-04  2.61019D-06
 f1  5  3/2 +  f2  7  3/2 -    52382964.49 C  6.92346D+11  1.51308D-03  9.50925D-06
                                           B  6.99339D+11  1.52836D-03  9.60530D-06
 f1  5  3/2 +  f2  8  3/2 -    52376816.88 C  2.34320D+11  5.12211D-04  3.21948D-06
                                           B  2.36561D+11  5.17109D-04  3.25026D-06
 f1  5  3/2 +  f2  9  3/2 -    52376519.22 C  1.28128D+12  2.80084D-03  1.76047D-05
                                           B  1.29360D+12  2.82778D-03  1.77740D-05
 f1  5  3/2 +  f2 10  3/2 -    52371915.58 C  1.67095D+11  3.65330D-04  2.29648D-06
                                           B  1.68829D+11  3.69120D-04  2.32030D-06
 f1  5  3/2 +  f2 11  3/2 -    52366092.35 C  4.81370D+12  1.05268D-02  6.61792D-05
                                           B  4.85972D+12  1.06274D-02  6.68120D-05
 f1  5  3/2 +  f2 12  3/2 -    52365673.92 C  7.68492D+11  1.68060D-03  1.05656D-05
                                           B  7.75837D+11  1.69666D-03  1.06665D-05
 f1  5  3/2 +  f2 13  3/2 -    52356293.34 C  1.75680D+11  3.84329D-04  2.41663D-06
                                           B  1.77300D+11  3.87872D-04  2.43891D-06
 f1  5  3/2 +  f2 14  3/2 -    52353398.07 C  1.10174D+12  2.41051D-03  1.51579D-05
                                           B  1.11171D+12  2.43231D-03  1.52950D-05
 f1  5  3/2 +  f2 15  3/2 -    52345867.43 C  5.56224D+11  1.21731D-03  7.65589D-06
                                           B  5.61086D+11  1.22796D-03  7.72282D-06
 f1  5  3/2 +  f2 16  3/2 -    52341044.93 C  1.03335D+08  2.26193D-07  1.42269D-09
                                           B  1.04242D+08  2.28179D-07  1.43519D-09
 f1  5  3/2 +  f2 17  3/2 -    52328288.73 C  1.92231D+11  4.20987D-04  2.64854D-06
                                           B  1.93780D+11  4.24379D-04  2.66989D-06
 f1  5  3/2 +  f2 18  3/2 -    52316374.09 C  8.69320D+09  1.90468D-05  1.19856D-07
                                           B  8.76001D+09  1.91932D-05  1.20777D-07
 f1  5  3/2 +  f2 19  3/2 -    52314696.11 C  5.57879D+09  1.22239D-05  7.69241D-08
                                           B  5.62469D+09  1.23245D-05  7.75570D-08
 f1  5  3/2 +  f2 20  3/2 -    52310717.56 C  1.19197D+11  2.61217D-04  1.64394D-06
                                           B  1.20077D+11  2.63146D-04  1.65608D-06
 f1  5  3/2 +  f2 21  3/2 -    52306270.60 C  2.95343D+11  6.47348D-04  4.07436D-06
                                           B  2.97474D+11  6.52017D-04  4.10375D-06
 f1  5  3/2 +  f2 22  3/2 -    52297586.87 C  2.02029D+10  4.42964D-05  2.78845D-07
                                           B  2.03437D+10  4.46051D-05  2.80788D-07
 f1  5  3/2 +  f2 23  3/2 -    52288966.39 C  3.98824D+10  8.74739D-05  5.50737D-07
                                           B  4.01465D+10  8.80532D-05  5.54384D-07
 f1  5  3/2 +  f2 24  3/2 -    52276755.15 C  2.89571D+11  6.35412D-04  4.00149D-06
                                           B  2.91311D+11  6.39231D-04  4.02555D-06
 f1  5  3/2 +  f2 25  3/2 -    52276331.96 C  7.49562D+09  1.64481D-05  1.03582D-07
                                           B  7.53373D+09  1.65317D-05  1.04109D-07
 f1  5  3/2 +  f2 26  3/2 -    52274505.05 C  2.51837D+10  5.52659D-05  3.48051D-07
                                           B  2.53347D+10  5.55972D-05  3.50138D-07
 f1  5  3/2 +  f2 27  3/2 -    52248148.21 C  2.21861D+11  4.87367D-04  3.07087D-06
                                           B  2.22962D+11  4.89786D-04  3.08611D-06
 f1  5  3/2 +  f2 28  3/2 -    52234093.19 C  9.18329D+10  2.01840D-04  1.27212D-06
                                           B  9.22434D+10  2.02742D-04  1.27781D-06
 f1  5  3/2 +  f2 29  3/2 -    52230770.83 C  2.54749D+10  5.59986D-05  3.52961D-07
                                           B  2.55844D+10  5.62393D-05  3.54478D-07
 f1  5  3/2 +  f2 30  3/2 -    52222395.97 C  1.30145D+10  2.86174D-05  1.80405D-07
                                           B  1.30596D+10  2.87166D-05  1.81030D-07
 f1  5  3/2 +  f2 31  3/2 -    52213571.80 C  1.52001D+11  3.34348D-04  2.10810D-06
                                           B  1.52577D+11  3.35613D-04  2.11608D-06
 f1  5  3/2 +  f2 32  3/2 -    52204746.20 C  5.42171D+12  1.19298D-02  7.52315D-05
                                           B  5.43970D+12  1.19694D-02  7.54811D-05
 f1  5  3/2 +  f2 33  3/2 -    52195589.35 C  1.81147D+10  3.98732D-05  2.51491D-07
                                           B  1.81682D+10  3.99910D-05  2.52234D-07
 f1  5  3/2 +  f2 34  3/2 -    52180655.24 C  4.80603D+12  1.05849D-02  6.67807D-05
                                           B  4.81750D+12  1.06101D-02  6.69401D-05
 f1  5  3/2 +  f2 35  3/2 -    52150603.63 C  5.57012D+08  1.22818D-06  7.75318D-09
                                           B  5.57647D+08  1.22958D-06  7.76202D-09
 f1  6  3/2 +  f2  1  3/2 -    52446359.89 C  1.90587D+09  4.15509D-06  2.60820D-08
                                           B  1.92969D+09  4.20702D-06  2.64079D-08
 f1  6  3/2 +  f2  2  3/2 -    52417546.44 C  3.21409D+11  7.01491D-04  4.40576D-06
                                           B  3.25108D+11  7.09564D-04  4.45647D-06
 f1  6  3/2 +  f2  3  3/2 -    52412830.34 C  3.26414D+12  7.12544D-03  4.47558D-05
                                           B  3.30117D+12  7.20627D-03  4.52635D-05
 f1  6  3/2 +  f2  4  3/2 -    52408289.68 C  1.06051D+11  2.31544D-04  1.45449D-06
                                           B  1.07229D+11  2.34115D-04  1.47064D-06
 f1  6  3/2 +  f2  5  3/2 -    52405425.35 C  9.47952D+11  2.06991D-03  1.30032D-05
                                           B  9.58609D+11  2.09318D-03  1.31494D-05
 f1  6  3/2 +  f2  6  3/2 -    52396062.45 C  2.59389D+12  5.66594D-03  3.55999D-05
                                           B  2.62133D+12  5.72587D-03  3.59765D-05
 f1  6  3/2 +  f2  7  3/2 -    52395428.86 C  4.91353D+11  1.07331D-03  6.74384D-06
                                           B  4.96531D+11  1.08462D-03  6.81489D-06
 f1  6  3/2 +  f2  8  3/2 -    52389281.25 C  1.31299D+11  2.86875D-04  1.80271D-06
                                           B  1.32705D+11  2.89948D-04  1.82202D-06
 f1  6  3/2 +  f2  9  3/2 -    52388983.59 C  5.07455D+11  1.10875D-03  6.96740D-06
                                           B  5.12784D+11  1.12040D-03  7.04057D-06
 f1  6  3/2 +  f2 10  3/2 -    52384379.95 C  8.02901D+11  1.75459D-03  1.10268D-05
                                           B  8.11165D+11  1.77265D-03  1.11403D-05
 f1  6  3/2 +  f2 11  3/2 -    52378556.73 C  8.80620D+10  1.92486D-04  1.20982D-06
                                           B  8.89237D+10  1.94370D-04  1.22166D-06
 f1  6  3/2 +  f2 12  3/2 -    52378138.29 C  4.52521D+10  9.89136D-05  6.21701D-07
                                           B  4.57028D+10  9.98989D-05  6.27894D-07
 f1  6  3/2 +  f2 13  3/2 -    52368757.71 C  4.04077D+11  8.83562D-04  5.55444D-06
                                           B  4.07994D+11  8.92129D-04  5.60829D-06
 f1  6  3/2 +  f2 14  3/2 -    52365862.44 C  2.10849D+09  4.61097D-06  2.89881D-08
                                           B  2.13181D+09  4.66198D-06  2.93088D-08
 f1  6  3/2 +  f2 15  3/2 -    52358331.80 C  1.60831D+11  3.51816D-04  2.21210D-06
                                           B  1.62278D+11  3.54981D-04  2.23201D-06
 f1  6  3/2 +  f2 16  3/2 -    52353509.30 C  3.98474D+12  8.71818D-03  5.48221D-05
                                           B  4.02157D+12  8.79876D-03  5.53288D-05
 f1  6  3/2 +  f2 17  3/2 -    52340753.10 C  6.97114D+10  1.52595D-04  9.59792D-07
                                           B  7.02886D+10  1.53859D-04  9.67740D-07
 f1  6  3/2 +  f2 18  3/2 -    52328838.47 C  3.71059D+12  8.12603D-03  5.11226D-05
                                           B  3.74076D+12  8.19210D-03  5.15382D-05
 f1  6  3/2 +  f2 19  3/2 -    52327160.48 C  1.75317D+12  3.83962D-03  2.41566D-05
                                           B  1.76704D+12  3.86999D-03  2.43477D-05
 f1  6  3/2 +  f2 20  3/2 -    52323181.93 C  6.89369D+09  1.51002D-05  9.50086D-08
                                           B  6.95447D+09  1.52333D-05  9.58462D-08
 f1  6  3/2 +  f2 21  3/2 -    52318734.97 C  2.55151D+10  5.58985D-05  3.51738D-07
                                           B  2.57016D+10  5.63071D-05  3.54308D-07
 f1  6  3/2 +  f2 22  3/2 -    52310051.24 C  7.27667D+09  1.59470D-05  1.00362D-07
                                           B  7.32716D+09  1.60577D-05  1.01059D-07
 f1  6  3/2 +  f2 23  3/2 -    52301430.76 C  9.54579D+11  2.09268D-03  1.31724D-05
                                           B  9.61336D+11  2.10749D-03  1.32656D-05
 f1  6  3/2 +  f2 24  3/2 -    52289219.53 C  7.45692D+08  1.63551D-06  1.02971D-08
                                           B  7.49260D+08  1.64333D-06  1.03464D-08
 f1  6  3/2 +  f2 25  3/2 -    52288796.33 C  4.06257D+09  8.91047D-06  5.61006D-08
                                           B  4.08864D+09  8.96767D-06  5.64607D-08
 f1  6  3/2 +  f2 26  3/2 -    52286969.42 C  4.39990D+10  9.65104D-05  6.07654D-07
                                           B  4.42929D+10  9.71550D-05  6.11712D-07
 f1  6  3/2 +  f2 27  3/2 -    52260612.58 C  1.35546D+09  2.97614D-06  1.87480D-08
                                           B  1.36663D+09  3.00068D-06  1.89026D-08
 f1  6  3/2 +  f2 28  3/2 -    52246557.56 C  3.34532D+10  7.34919D-05  4.63082D-07
                                           B  3.35950D+10  7.38036D-05  4.65046D-07
 f1  6  3/2 +  f2 29  3/2 -    52243235.20 C  9.27227D+09  2.03725D-05  1.28378D-07
                                           B  9.31254D+09  2.04609D-05  1.28935D-07
 f1  6  3/2 +  f2 30  3/2 -    52234860.35 C  1.34409D+12  2.95411D-03  1.86184D-05
                                           B  1.34997D+12  2.96702D-03  1.86998D-05
 f1  6  3/2 +  f2 31  3/2 -    52226036.17 C  2.43736D+10  5.35874D-05  3.37794D-07
                                           B  2.44794D+10  5.38200D-05  3.39260D-07
 f1  6  3/2 +  f2 32  3/2 -    52217210.57 C  1.45240D+09  3.19430D-06  2.01390D-08
                                           B  1.45495D+09  3.19992D-06  2.01744D-08
 f1  6  3/2 +  f2 33  3/2 -    52208053.72 C  1.29083D+07  2.83995D-08  1.79080D-10
                                           B  1.26816D+07  2.79007D-08  1.75935D-10
 f1  6  3/2 +  f2 34  3/2 -    52193119.61 C  5.21827D+09  1.14873D-05  7.24570D-08
                                           B  5.23487D+09  1.15238D-05  7.26874D-08
 f1  6  3/2 +  f2 35  3/2 -    52163068.01 C  3.06485D+08  6.75461D-07  4.26297D-09
                                           B  3.04433D+08  6.70940D-07  4.23444D-09
 f1  7  3/2 +  f2  1  3/2 -    52446579.98 C  1.13234D+06  2.46866D-09  1.54960D-11
                                           B  1.15209D+06  2.51171D-09  1.57663D-11
 f1  7  3/2 +  f2  2  3/2 -    52417766.53 C  2.99311D+09  6.53257D-06  4.10281D-08
                                           B  3.02508D+09  6.60234D-06  4.14663D-08
 f1  7  3/2 +  f2  3  3/2 -    52413050.42 C  2.13201D+10  4.65401D-05  2.92323D-07
                                           B  2.15464D+10  4.70342D-05  2.95427D-07
 f1  7  3/2 +  f2  4  3/2 -    52408509.76 C  1.46550D+08  3.19963D-07  2.00990D-09
                                           B  1.48287D+08  3.23755D-07  2.03372D-09
 f1  7  3/2 +  f2  5  3/2 -    52405645.44 C  1.73343D+10  3.78501D-05  2.37774D-07
                                           B  1.74973D+10  3.82061D-05  2.40010D-07
 f1  7  3/2 +  f2  6  3/2 -    52396282.54 C  2.87078D+08  6.27072D-07  3.93997D-09
                                           B  2.87484D+08  6.27957D-07  3.94553D-09
 f1  7  3/2 +  f2  7  3/2 -    52395648.95 C  3.51667D+08  7.68172D-07  4.82657D-09
                                           B  3.53862D+08  7.72967D-07  4.85670D-09
 f1  7  3/2 +  f2  8  3/2 -    52389501.34 C  5.11494D+10  1.11756D-04  7.02265D-07
                                           B  5.16538D+10  1.12858D-04  7.09191D-07
 f1  7  3/2 +  f2  9  3/2 -    52389203.68 C  3.70346D+09  8.09174D-06  5.08482D-08
                                           B  3.73806D+09  8.16734D-06  5.13233D-08
 f1  7  3/2 +  f2 10  3/2 -    52384600.04 C  9.39290D+10  2.05263D-04  1.28998D-06
                                           B  9.48840D+10  2.07350D-04  1.30309D-06
 f1  7  3/2 +  f2 11  3/2 -    52378776.81 C  4.07062D+11  8.89750D-04  5.59227D-06
                                           B  4.11171D+11  8.98730D-04  5.64871D-06
 f1  7  3/2 +  f2 12  3/2 -    52378358.38 C  2.20911D+11  4.82872D-04  3.03498D-06
                                           B  2.23157D+11  4.87781D-04  3.06583D-06
 f1  7  3/2 +  f2 13  3/2 -    52368977.80 C  9.09464D+10  1.98863D-04  1.25013D-06
                                           B  9.18165D+10  2.00766D-04  1.26209D-06
 f1  7  3/2 +  f2 14  3/2 -    52366082.53 C  1.17698D+11  2.57388D-04  1.61813D-06
                                           B  1.18848D+11  2.59902D-04  1.63393D-06
 f1  7  3/2 +  f2 15  3/2 -    52358551.89 C  7.07650D+12  1.54796D-02  9.73305D-05
                                           B  7.14194D+12  1.56228D-02  9.82305D-05
 f1  7  3/2 +  f2 16  3/2 -    52353729.39 C  1.94228D+11  4.24946D-04  2.67216D-06
                                           B  1.96157D+11  4.29167D-04  2.69870D-06
 f1  7  3/2 +  f2 17  3/2 -    52340973.19 C  4.54675D+11  9.95257D-04  6.25992D-06
                                           B  4.58601D+11  1.00385D-03  6.31397D-06
 f1  7  3/2 +  f2 18  3/2 -    52329058.55 C  5.94946D+10  1.30289D-04  8.19675D-07
                                           B  5.99419D+10  1.31269D-04  8.25838D-07
 f1  7  3/2 +  f2 19  3/2 -    52327380.57 C  4.48876D+10  9.83074D-05  6.18490D-07
                                           B  4.52832D+10  9.91737D-05  6.23941D-07
 f1  7  3/2 +  f2 20  3/2 -    52323402.02 C  3.32947D+11  7.29290D-04  4.58860D-06
                                           B  3.35622D+11  7.35151D-04  4.62547D-06
 f1  7  3/2 +  f2 21  3/2 -    52318955.06 C  1.29229D+12  2.83114D-03  1.78147D-05
                                           B  1.30229D+12  2.85304D-03  1.79525D-05
 f1  7  3/2 +  f2 22  3/2 -    52310271.33 C  1.32299D+10  2.89934D-05  1.82469D-07
                                           B  1.33311D+10  2.92152D-05  1.83864D-07
 f1  7  3/2 +  f2 23  3/2 -    52301650.85 C  8.65870D+08  1.89819D-06  1.19481D-08
                                           B  8.75216D+08  1.91868D-06  1.20771D-08
 f1  7  3/2 +  f2 24  3/2 -    52289439.61 C  5.16598D+11  1.13303D-03  7.13352D-06
                                           B  5.19988D+11  1.14047D-03  7.18033D-06
 f1  7  3/2 +  f2 25  3/2 -    52289016.42 C  8.03929D+10  1.76325D-04  1.11014D-06
                                           B  8.09227D+10  1.77487D-04  1.11746D-06
 f1  7  3/2 +  f2 26  3/2 -    52287189.51 C  3.12656D+09  6.85795D-06  4.31792D-08
                                           B  3.14865D+09  6.90640D-06  4.34843D-08
 f1  7  3/2 +  f2 27  3/2 -    52260832.67 C  5.90700D+11  1.29698D-03  8.17017D-06
                                           B  5.94062D+11  1.30436D-03  8.21667D-06
 f1  7  3/2 +  f2 28  3/2 -    52246777.65 C  3.71859D+12  8.16915D-03  5.14746D-05
                                           B  3.73708D+12  8.20977D-03  5.17306D-05
 f1  7  3/2 +  f2 29  3/2 -    52243455.29 C  8.36691D+11  1.83831D-03  1.15841D-05
                                           B  8.40757D+11  1.84724D-03  1.16404D-05
 f1  7  3/2 +  f2 30  3/2 -    52235080.43 C  3.69513D+10  8.12125D-05  5.11842D-07
                                           B  3.71411D+10  8.16297D-05  5.14472D-07
 f1  7  3/2 +  f2 31  3/2 -    52226256.26 C  4.98325D+08  1.09560D-06  6.90621D-09
                                           B  5.01905D+08  1.10347D-06  6.95582D-09
 f1  7  3/2 +  f2 32  3/2 -    52217430.66 C  1.95583D+10  4.30148D-05  2.71193D-07
                                           B  1.96441D+10  4.32036D-05  2.72383D-07
 f1  7  3/2 +  f2 33  3/2 -    52208273.81 C  1.63760D+12  3.60286D-03  2.27187D-05
                                           B  1.64333D+12  3.61546D-03  2.27982D-05
 f1  7  3/2 +  f2 34  3/2 -    52193339.70 C  2.03773D+11  4.48575D-04  2.82941D-06
                                           B  2.04392D+11  4.49936D-04  2.83799D-06
 f1  7  3/2 +  f2 35  3/2 -    52163288.09 C  3.68915D+12  8.13043D-03  5.13126D-05
                                           B  3.69567D+12  8.14481D-03  5.14033D-05
 f1  8  3/2 +  f2  1  3/2 -    52455477.36 C  6.72121D+06  1.46482D-08  9.19324D-11
                                           B  6.80773D+06  1.48367D-08  9.31158D-11
 f1  8  3/2 +  f2  2  3/2 -    52426663.91 C  3.58796D+08  7.82818D-07  4.91568D-09
                                           B  3.63086D+08  7.92179D-07  4.97447D-09
 f1  8  3/2 +  f2  3  3/2 -    52421947.80 C  4.36756D+09  9.53082D-06  5.98539D-08
                                           B  4.41895D+09  9.64297D-06  6.05583D-08
 f1  8  3/2 +  f2  4  3/2 -    52417407.14 C  2.37756D+08  5.18917D-07  3.25910D-09
                                           B  2.40485D+08  5.24873D-07  3.29651D-09
 f1  8  3/2 +  f2  5  3/2 -    52414542.82 C  6.53636D+08  1.42676D-06  8.96135D-09
                                           B  6.61058D+08  1.44296D-06  9.06311D-09
 f1  8  3/2 +  f2  6  3/2 -    52405179.91 C  4.48429D+09  9.79182D-06  6.15127D-08
                                           B  4.53356D+09  9.89939D-06  6.21884D-08
 f1  8  3/2 +  f2  7  3/2 -    52404546.32 C  2.45221D+09  5.35474D-06  3.36391D-08
                                           B  2.47886D+09  5.41292D-06  3.40046D-08
 f1  8  3/2 +  f2  8  3/2 -    52398398.71 C  1.25205D+10  2.73466D-05  1.71815D-07
                                           B  1.26516D+10  2.76329D-05  1.73614D-07
 f1  8  3/2 +  f2  9  3/2 -    52398101.05 C  4.20138D+10  9.17654D-05  5.76553D-07
                                           B  4.24548D+10  9.27285D-05  5.82604D-07
 f1  8  3/2 +  f2 10  3/2 -    52393497.41 C  2.89535D+09  6.32505D-06  3.97432D-08
                                           B  2.92625D+09  6.39256D-06  4.01673D-08
 f1  8  3/2 +  f2 11  3/2 -    52387674.19 C  1.79402D+11  3.92001D-04  2.46340D-06
                                           B  1.81205D+11  3.95940D-04  2.48815D-06
 f1  8  3/2 +  f2 12  3/2 -    52387255.75 C  9.70789D+11  2.12125D-03  1.33303D-05
                                           B  9.80622D+11  2.14273D-03  1.34654D-05
 f1  8  3/2 +  f2 13  3/2 -    52377875.17 C  1.11806D+09  2.44393D-06  1.53609D-08
                                           B  1.12963D+09  2.46921D-06  1.55198D-08
 f1  8  3/2 +  f2 14  3/2 -    52374979.91 C  1.62401D+12  3.55024D-03  2.23157D-05
                                           B  1.63972D+12  3.58459D-03  2.25316D-05
 f1  8  3/2 +  f2 15  3/2 -    52367449.27 C  6.75803D+11  1.47780D-03  9.29029D-06
                                           B  6.82349D+11  1.49211D-03  9.38028D-06
 f1  8  3/2 +  f2 16  3/2 -    52362626.77 C  9.44428D+10  2.06559D-04  1.29867D-06
                                           B  9.53366D+10  2.08514D-04  1.31096D-06
 f1  8  3/2 +  f2 17  3/2 -    52349870.57 C  1.10090D+13  2.40899D-02  1.51494D-04
                                           B  1.11074D+13  2.43052D-02  1.52848D-04
 f1  8  3/2 +  f2 18  3/2 -    52337955.93 C  1.90661D+11  4.17394D-04  2.62546D-06
                                           B  1.92284D+11  4.20946D-04  2.64780D-06
 f1  8  3/2 +  f2 19  3/2 -    52336277.94 C  6.88669D+10  1.50773D-04  9.48408D-07
                                           B  6.94351D+10  1.52017D-04  9.56233D-07
 f1  8  3/2 +  f2 20  3/2 -    52332299.39 C  1.81648D+11  3.97749D-04  2.50216D-06
                                           B  1.83146D+11  4.01028D-04  2.52279D-06
 f1  8  3/2 +  f2 21  3/2 -    52327852.44 C  1.69626D+12  3.71488D-03  2.33716D-05
                                           B  1.70998D+12  3.74492D-03  2.35605D-05
 f1  8  3/2 +  f2 22  3/2 -    52319168.70 C  1.01280D+11  2.21882D-04  1.39616D-06
                                           B  1.02057D+11  2.23582D-04  1.40687D-06
 f1  8  3/2 +  f2 23  3/2 -    52310548.22 C  7.53536D+10  1.65137D-04  1.03927D-06
                                           B  7.59077D+10  1.66351D-04  1.04692D-06
 f1  8  3/2 +  f2 24  3/2 -    52298336.99 C  2.19179D+12  4.80553D-03  3.02503D-05
                                           B  2.20699D+12  4.83885D-03  3.04600D-05
 f1  8  3/2 +  f2 25  3/2 -    52297913.79 C  1.16287D+11  2.54964D-04  1.60498D-06
                                           B  1.17100D+11  2.56748D-04  1.61621D-06
 f1  8  3/2 +  f2 26  3/2 -    52296086.89 C  7.89329D+10  1.73076D-04  1.08954D-06
                                           B  7.94740D+10  1.74263D-04  1.09701D-06
 f1  8  3/2 +  f2 27  3/2 -    52269730.05 C  3.57270D+11  7.84177D-04  4.93900D-06
                                           B  3.59204D+11  7.88422D-04  4.96574D-06
 f1  8  3/2 +  f2 28  3/2 -    52255675.03 C  1.84007D+09  4.04096D-06  2.54581D-08
                                           B  1.85154D+09  4.06616D-06  2.56169D-08
 f1  8  3/2 +  f2 29  3/2 -    52252352.66 C  7.11771D+08  1.56331D-06  9.84954D-09
                                           B  7.15295D+08  1.57105D-06  9.89831D-09
 f1  8  3/2 +  f2 30  3/2 -    52243977.81 C  2.62522D+09  5.76781D-06  3.63455D-08
                                           B  2.63814D+09  5.79620D-06  3.65244D-08
 f1  8  3/2 +  f2 31  3/2 -    52235153.63 C  6.58707D+08  1.44772D-06  9.12425D-09
                                           B  6.61679D+08  1.45425D-06  9.16541D-09
 f1  8  3/2 +  f2 32  3/2 -    52226328.03 C  3.55966D+11  7.82613D-04  4.93325D-06
                                           B  3.57325D+11  7.85600D-04  4.95208D-06
 f1  8  3/2 +  f2 33  3/2 -    52217171.18 C  1.28072D+11  2.81672D-04  1.77585D-06
                                           B  1.28577D+11  2.82784D-04  1.78286D-06
 f1  8  3/2 +  f2 34  3/2 -    52202237.07 C  1.82200D+11  4.00949D-04  2.52857D-06
                                           B  1.82715D+11  4.02082D-04  2.53572D-06
 f1  8  3/2 +  f2 35  3/2 -    52172185.47 C  1.43178D+12  3.15439D-03  1.99045D-05
                                           B  1.43479D+12  3.16102D-03  1.99464D-05
 f1  9  3/2 +  f2  1  3/2 -    52474342.35 C  8.23021D+07  1.79240D-07  1.12451D-09
                                           B  8.34228D+07  1.81681D-07  1.13982D-09
 f1  9  3/2 +  f2  2  3/2 -    52445528.89 C  3.40565D+09  7.42508D-06  4.66088D-08
                                           B  3.44770D+09  7.51675D-06  4.71843D-08
 f1  9  3/2 +  f2  3  3/2 -    52440812.79 C  1.16300D+11  2.53606D-04  1.59208D-06
                                           B  1.17730D+11  2.56723D-04  1.61165D-06
 f1  9  3/2 +  f2  4  3/2 -    52436272.13 C  5.74738D+08  1.25350D-06  7.86988D-09
                                           B  5.81687D+08  1.26866D-06  7.96503D-09
 f1  9  3/2 +  f2  5  3/2 -    52433407.80 C  6.61084D+10  1.44198D-04  9.05369D-07
                                           B  6.69114D+10  1.45949D-04  9.16366D-07
 f1  9  3/2 +  f2  6  3/2 -    52424044.90 C  9.69639D+08  2.11576D-06  1.32865D-08
                                           B  9.81049D+08  2.14066D-06  1.34429D-08
 f1  9  3/2 +  f2  7  3/2 -    52423411.31 C  8.26372D+08  1.80320D-06  1.13238D-08
                                           B  8.35966D+08  1.82413D-06  1.14553D-08
 f1  9  3/2 +  f2  8  3/2 -    52417263.70 C  5.62696D+11  1.22813D-03  7.71337D-06
                                           B  5.69169D+11  1.24225D-03  7.80210D-06
 f1  9  3/2 +  f2  9  3/2 -    52416966.04 C  1.58119D+11  3.45111D-04  2.16752D-06
                                           B  1.59940D+11  3.49085D-04  2.19247D-06
 f1  9  3/2 +  f2 10  3/2 -    52412362.40 C  1.56192D+08  3.40965D-07  2.14166D-09
                                           B  1.57612D+08  3.44065D-07  2.16114D-09
 f1  9  3/2 +  f2 11  3/2 -    52406539.18 C  7.62395D+10  1.66467D-04  1.04572D-06
                                           B  7.70803D+10  1.68302D-04  1.05726D-06
 f1  9  3/2 +  f2 12  3/2 -    52406120.74 C  4.33511D+10  9.46573D-05  5.94631D-07
                                           B  4.38270D+10  9.56964D-05  6.01158D-07
 f1  9  3/2 +  f2 13  3/2 -    52396740.16 C  1.32785D+12  2.90039D-03  1.82233D-05
                                           B  1.34189D+12  2.93107D-03  1.84161D-05
 f1  9  3/2 +  f2 14  3/2 -    52393844.90 C  9.25553D+09  2.02190D-05  1.27044D-07
                                           B  9.35005D+09  2.04254D-05  1.28341D-07
 f1  9  3/2 +  f2 15  3/2 -    52386314.26 C  4.38049D+10  9.57204D-05  6.01537D-07
                                           B  4.42219D+10  9.66316D-05  6.07263D-07
 f1  9  3/2 +  f2 16  3/2 -    52381491.76 C  2.47447D+11  5.40810D-04  3.39893D-06
                                           B  2.49938D+11  5.46254D-04  3.43315D-06
 f1  9  3/2 +  f2 17  3/2 -    52368735.55 C  2.89464D+10  6.32948D-05  3.97898D-07
                                           B  2.92210D+10  6.38953D-05  4.01673D-07
 f1  9  3/2 +  f2 18  3/2 -    52356820.92 C  1.10462D+11  2.41648D-04  1.51945D-06
                                           B  1.11461D+11  2.43833D-04  1.53319D-06
 f1  9  3/2 +  f2 19  3/2 -    52355142.93 C  8.28888D+10  1.81341D-04  1.14028D-06
                                           B  8.36347D+10  1.82972D-04  1.15054D-06
 f1  9  3/2 +  f2 20  3/2 -    52351164.38 C  1.26854D+13  2.77567D-02  1.74549D-04
                                           B  1.27990D+13  2.80053D-02  1.76112D-04
 f1  9  3/2 +  f2 21  3/2 -    52346717.43 C  2.04715D+12  4.48012D-03  2.81758D-05
                                           B  2.06534D+12  4.51992D-03  2.84261D-05
 f1  9  3/2 +  f2 22  3/2 -    52338033.69 C  2.49550D+09  5.46311D-06  3.43635D-08
                                           B  2.51294D+09  5.50130D-06  3.46038D-08
 f1  9  3/2 +  f2 23  3/2 -    52329413.21 C  1.97883D+12  4.33346D-03  2.72624D-05
                                           B  1.99451D+12  4.36780D-03  2.74784D-05
 f1  9  3/2 +  f2 24  3/2 -    52317201.98 C  7.42137D+10  1.62597D-04  1.02316D-06
                                           B  7.47491D+10  1.63770D-04  1.03054D-06
 f1  9  3/2 +  f2 25  3/2 -    52316778.78 C  8.76178D+09  1.91968D-05  1.20799D-07
                                           B  8.82660D+09  1.93388D-05  1.21692D-07
 f1  9  3/2 +  f2 26  3/2 -    52314951.88 C  2.08652D+12  4.57181D-03  2.87699D-05
                                           B  2.10238D+12  4.60656D-03  2.89886D-05
 f1  9  3/2 +  f2 27  3/2 -    52288595.03 C  9.75687D+09  2.14000D-05  1.34736D-07
                                           B  9.82057D+09  2.15397D-05  1.35615D-07
 f1  9  3/2 +  f2 28  3/2 -    52274540.02 C  4.01933D+07  8.82046D-08  5.55490D-10
                                           B  4.05787D+07  8.90503D-08  5.60816D-10
 f1  9  3/2 +  f2 29  3/2 -    52271217.65 C  5.38706D+08  1.18235D-06  7.44659D-09
                                           B  5.42015D+08  1.18961D-06  7.49233D-09
 f1  9  3/2 +  f2 30  3/2 -    52262842.80 C  1.12170D+07  2.46268D-08  1.55128D-10
                                           B  1.12991D+07  2.48072D-08  1.56264D-10
 f1  9  3/2 +  f2 31  3/2 -    52254018.62 C  1.34412D+09  2.95201D-06  1.85983D-08
                                           B  1.35029D+09  2.96556D-06  1.86837D-08
 f1  9  3/2 +  f2 32  3/2 -    52245193.02 C  4.59667D+09  1.00988D-05  6.36353D-08
                                           B  4.62110D+09  1.01524D-05  6.39734D-08
 f1  9  3/2 +  f2 33  3/2 -    52236036.17 C  1.48956D+10  3.27367D-05  2.06319D-07
                                           B  1.49825D+10  3.29278D-05  2.07524D-07
 f1  9  3/2 +  f2 34  3/2 -    52221102.06 C  1.72683D+09  3.79731D-06  2.39390D-08
                                           B  1.73336D+09  3.81166D-06  2.40295D-08
 f1  9  3/2 +  f2 35  3/2 -    52191050.46 C  3.89031D+07  8.56465D-08  5.40243D-10
                                           B  3.70919D+07  8.16590D-08  5.15091D-10
 f1 10  3/2 +  f2  1  3/2 -    52474885.19 C  9.25418D+07  2.01536D-07  1.26438D-09
                                           B  9.38444D+07  2.04373D-07  1.28217D-09
 f1 10  3/2 +  f2  2  3/2 -    52446071.73 C  7.32286D+09  1.59651D-05  1.00216D-07
                                           B  7.41585D+09  1.61679D-05  1.01488D-07
 f1 10  3/2 +  f2  3  3/2 -    52441355.63 C  8.17791D+10  1.78325D-04  1.11947D-06
                                           B  8.28022D+10  1.80556D-04  1.13348D-06
 f1 10  3/2 +  f2  4  3/2 -    52436814.97 C  5.66678D+09  1.23590D-05  7.75927D-08
                                           B  5.73692D+09  1.25119D-05  7.85531D-08
 f1 10  3/2 +  f2  5  3/2 -    52433950.64 C  9.04063D+08  1.97193D-06  1.23810D-08
                                           B  9.15138D+08  1.99609D-06  1.25326D-08
 f1 10  3/2 +  f2  6  3/2 -    52424587.74 C  5.20744D+10  1.13625D-04  7.13531D-07
                                           B  5.27178D+10  1.15028D-04  7.22347D-07
 f1 10  3/2 +  f2  7  3/2 -    52423954.15 C  6.69157D+10  1.46011D-04  9.16921D-07
                                           B  6.76947D+10  1.47711D-04  9.27596D-07
 f1 10  3/2 +  f2  8  3/2 -    52417806.54 C  8.25478D+10  1.80163D-04  1.13152D-06
                                           B  8.34981D+10  1.82237D-04  1.14455D-06
 f1 10  3/2 +  f2  9  3/2 -    52417508.88 C  1.45265D+11  3.17049D-04  1.99125D-06
                                           B  1.46933D+11  3.20688D-04  2.01411D-06
 f1 10  3/2 +  f2 10  3/2 -    52412905.24 C  2.26978D+10  4.95479D-05  3.11216D-07
                                           B  2.29574D+10  5.01145D-05  3.14775D-07
 f1 10  3/2 +  f2 11  3/2 -    52407082.02 C  6.07110D+10  1.32558D-04  8.32704D-07
                                           B  6.13864D+10  1.34032D-04  8.41967D-07
 f1 10  3/2 +  f2 12  3/2 -    52406663.58 C  3.23470D+10  7.06284D-05  4.43678D-07
                                           B  3.27084D+10  7.14174D-05  4.48635D-07
 f1 10  3/2 +  f2 13  3/2 -    52397283.00 C  1.03018D+12  2.25016D-03  1.41377D-05
                                           B  1.04130D+12  2.27444D-03  1.42903D-05
 f1 10  3/2 +  f2 14  3/2 -    52394387.74 C  3.64227D+11  7.95647D-04  4.99933D-06
                                           B  3.68078D+11  8.04059D-04  5.05218D-06
 f1 10  3/2 +  f2 15  3/2 -    52386857.10 C  1.12457D+11  2.45730D-04  1.54423D-06
                                           B  1.13614D+11  2.48259D-04  1.56012D-06
 f1 10  3/2 +  f2 16  3/2 -    52382034.60 C  3.54012D+08  7.73697D-07  4.86255D-09
                                           B  3.57683D+08  7.81720D-07  4.91297D-09
 f1 10  3/2 +  f2 17  3/2 -    52369278.39 C  5.09130D+11  1.11325D-03  6.99830D-06
                                           B  5.14037D+11  1.12398D-03  7.06575D-06
 f1 10  3/2 +  f2 18  3/2 -    52357363.76 C  1.63401D+12  3.57451D-03  2.24757D-05
                                           B  1.64916D+12  3.60765D-03  2.26842D-05
 f1 10  3/2 +  f2 19  3/2 -    52355685.77 C  3.44627D+11  7.53944D-04  4.74079D-06
                                           B  3.47910D+11  7.61126D-04  4.78595D-06
 f1 10  3/2 +  f2 20  3/2 -    52351707.22 C  1.30286D+11  2.85071D-04  1.79266D-06
                                           B  1.31453D+11  2.87626D-04  1.80872D-06
 f1 10  3/2 +  f2 21  3/2 -    52347260.27 C  1.25779D+12  2.75257D-03  1.73109D-05
                                           B  1.26886D+12  2.77679D-03  1.74632D-05
 f1 10  3/2 +  f2 22  3/2 -    52338576.53 C  4.28718D+12  9.38524D-03  5.90336D-05
                                           B  4.32332D+12  9.46435D-03  5.95312D-05
 f1 10  3/2 +  f2 23  3/2 -    52329956.05 C  1.15471D+11  2.52866D-04  1.59080D-06
                                           B  1.16438D+11  2.54983D-04  1.60412D-06
 f1 10  3/2 +  f2 24  3/2 -    52317744.82 C  5.80589D+11  1.27200D-03  8.00415D-06
                                           B  5.84967D+11  1.28160D-03  8.06450D-06
 f1 10  3/2 +  f2 25  3/2 -    52317321.62 C  1.16216D+12  2.54620D-03  1.60222D-05
                                           B  1.17064D+12  2.56478D-03  1.61391D-05
 f1 10  3/2 +  f2 26  3/2 -    52315494.72 C  5.37035D+09  1.17668D-05  7.40466D-08
                                           B  5.41161D+09  1.18572D-05  7.46155D-08
 f1 10  3/2 +  f2 27  3/2 -    52289137.87 C  2.75756D+12  6.04810D-03  3.80788D-05
                                           B  2.77565D+12  6.08779D-03  3.83287D-05
 f1 10  3/2 +  f2 28  3/2 -    52275082.86 C  9.51548D+11  2.08814D-03  1.31504D-05
                                           B  9.57283D+11  2.10072D-03  1.32297D-05
 f1 10  3/2 +  f2 29  3/2 -    52271760.49 C  4.21262D+09  9.24562D-06  5.82297D-08
                                           B  4.23782D+09  9.30093D-06  5.85780D-08
 f1 10  3/2 +  f2 30  3/2 -    52263385.64 C  1.53933D+11  3.37951D-04  2.12879D-06
                                           B  1.54847D+11  3.39958D-04  2.14143D-06
 f1 10  3/2 +  f2 31  3/2 -    52254561.46 C  1.12243D+10  2.46508D-05  1.55304D-07
                                           B  1.12804D+10  2.47739D-05  1.56079D-07
 f1 10  3/2 +  f2 32  3/2 -    52245735.86 C  1.26036D+12  2.76892D-03  1.74476D-05
                                           B  1.26651D+12  2.78244D-03  1.75328D-05
 f1 10  3/2 +  f2 33  3/2 -    52236579.01 C  2.36214D+11  5.19126D-04  3.27170D-06
                                           B  2.37289D+11  5.21489D-04  3.28659D-06
 f1 10  3/2 +  f2 34  3/2 -    52221644.90 C  3.85091D+12  8.46798D-03  5.33832D-05
                                           B  3.86609D+12  8.50135D-03  5.35936D-05
 f1 10  3/2 +  f2 35  3/2 -    52191593.30 C  4.59737D+11  1.01211D-03  6.38412D-06
                                           B  4.61043D+11  1.01498D-03  6.40225D-06
 f1 11  3/2 +  f2  1  3/2 -    52475624.81 C  2.95362D+08  6.43216D-07  4.03529D-09
                                           B  2.99389D+08  6.51985D-07  4.09031D-09
 f1 11  3/2 +  f2  2  3/2 -    52446811.35 C  2.14257D+10  4.67105D-05  2.93205D-07
                                           B  2.16990D+10  4.73064D-05  2.96945D-07
 f1 11  3/2 +  f2  3  3/2 -    52442095.25 C  2.35746D+11  5.14046D-04  3.22699D-06
                                           B  2.38712D+11  5.20513D-04  3.26759D-06
 f1 11  3/2 +  f2  4  3/2 -    52437554.59 C  1.68243D+10  3.66919D-05  2.30358D-07
                                           B  1.70310D+10  3.71427D-05  2.33188D-07
 f1 11  3/2 +  f2  5  3/2 -    52434690.26 C  5.52873D+09  1.20588D-05  7.57116D-08
                                           B  5.59661D+09  1.22069D-05  7.66411D-08
 f1 11  3/2 +  f2  6  3/2 -    52425327.36 C  1.90333D+11  4.15288D-04  2.60786D-06
                                           B  1.92554D+11  4.20134D-04  2.63829D-06
 f1 11  3/2 +  f2  7  3/2 -    52424693.77 C  1.52109D+11  3.31896D-04  2.08421D-06
                                           B  1.53897D+11  3.35796D-04  2.10870D-06
 f1 11  3/2 +  f2  8  3/2 -    52418546.16 C  1.58972D+11  3.46950D-04  2.17900D-06
                                           B  1.60816D+11  3.50976D-04  2.20429D-06
 f1 11  3/2 +  f2  9  3/2 -    52418248.50 C  3.04287D+11  6.64104D-04  4.17090D-06
                                           B  3.07807D+11  6.71786D-04  4.21914D-06
 f1 11  3/2 +  f2 10  3/2 -    52413644.86 C  9.90487D+10  2.16211D-04  1.35803D-06
                                           B  1.00199D+11  2.18721D-04  1.37380D-06
 f1 11  3/2 +  f2 11  3/2 -    52407821.64 C  1.72767D+10  3.77212D-05  2.36955D-07
                                           B  1.74775D+10  3.81598D-05  2.39710D-07
 f1 11  3/2 +  f2 12  3/2 -    52407403.20 C  2.17535D+11  4.74965D-04  2.98363D-06
                                           B  2.19981D+11  4.80306D-04  3.01718D-06
 f1 11  3/2 +  f2 13  3/2 -    52398022.62 C  2.67522D+12  5.84316D-03  3.67120D-05
                                           B  2.70439D+12  5.90687D-03  3.71123D-05
 f1 11  3/2 +  f2 14  3/2 -    52395127.36 C  1.82161D+11  3.97917D-04  2.50021D-06
                                           B  1.84118D+11  4.02190D-04  2.52706D-06
 f1 11  3/2 +  f2 15  3/2 -    52387596.72 C  7.06331D+09  1.54337D-05  9.69875D-08
                                           B  7.13352D+09  1.55871D-05  9.79517D-08
 f1 11  3/2 +  f2 16  3/2 -    52382774.22 C  2.31789D+09  5.06562D-06  3.18361D-08
                                           B  2.34218D+09  5.11871D-06  3.21698D-08
 f1 11  3/2 +  f2 17  3/2 -    52370018.01 C  3.64197D+11  7.96322D-04  5.00589D-06
                                           B  3.67625D+11  8.03818D-04  5.05302D-06
 f1 11  3/2 +  f2 18  3/2 -    52358103.38 C  3.97256D+12  8.69001D-03  5.46401D-05
                                           B  4.00978D+12  8.77144D-03  5.51522D-05
 f1 11  3/2 +  f2 19  3/2 -    52356425.39 C  1.65711D+12  3.62518D-03  2.27948D-05
                                           B  1.67215D+12  3.65807D-03  2.30016D-05
 f1 11  3/2 +  f2 20  3/2 -    52352446.84 C  4.85051D+10  1.06128D-04  6.67375D-07
                                           B  4.89342D+10  1.07067D-04  6.73279D-07
 f1 11  3/2 +  f2 21  3/2 -    52347999.89 C  1.03586D+11  2.26683D-04  1.42559D-06
                                           B  1.04475D+11  2.28627D-04  1.43782D-06
 f1 11  3/2 +  f2 22  3/2 -    52339316.15 C  9.25766D+11  2.02658D-03  1.27471D-05
                                           B  9.33879D+11  2.04434D-03  1.28588D-05
 f1 11  3/2 +  f2 23  3/2 -    52330695.67 C  1.69939D+12  3.72132D-03  2.34108D-05
                                           B  1.71349D+12  3.75221D-03  2.36051D-05
 f1 11  3/2 +  f2 24  3/2 -    52318484.44 C  2.57681D+11  5.64533D-04  3.55230D-06
                                           B  2.59724D+11  5.69009D-04  3.58047D-06
 f1 11  3/2 +  f2 25  3/2 -    52318061.24 C  4.50222D+12  9.86374D-03  6.20677D-05
                                           B  4.53694D+12  9.93981D-03  6.25463D-05
 f1 11  3/2 +  f2 26  3/2 -    52316234.34 C  3.38101D+08  7.40784D-07  4.66156D-09
                                           B  3.40529D+08  7.46103D-07  4.69503D-09
 f1 11  3/2 +  f2 27  3/2 -    52289877.49 C  1.39532D+12  3.06025D-03  1.92670D-05
                                           B  1.40471D+12  3.08085D-03  1.93967D-05
 f1 11  3/2 +  f2 28  3/2 -    52275822.48 C  2.53898D+11  5.57155D-04  3.50874D-06
                                           B  2.55302D+11  5.60235D-04  3.52813D-06
 f1 11  3/2 +  f2 29  3/2 -    52272500.11 C  1.33411D+08  2.92794D-07  1.84402D-09
                                           B  1.32736D+08  2.91314D-07  1.83469D-09
 f1 11  3/2 +  f2 30  3/2 -    52264125.26 C  2.92638D+11  6.42453D-04  4.04681D-06
                                           B  2.94263D+11  6.46020D-04  4.06928D-06
 f1 11  3/2 +  f2 31  3/2 -    52255301.08 C  2.98930D+10  6.56488D-05  4.13592D-07
                                           B  3.00474D+10  6.59878D-05  4.15728D-07
 f1 11  3/2 +  f2 32  3/2 -    52246475.48 C  4.36272D+11  9.58432D-04  6.03921D-06
                                           B  4.38478D+11  9.63278D-04  6.06974D-06
 f1 11  3/2 +  f2 33  3/2 -    52237318.63 C  6.36919D+10  1.39972D-04  8.82135D-07
                                           B  6.39415D+10  1.40520D-04  8.85591D-07
 f1 11  3/2 +  f2 34  3/2 -    52222384.52 C  1.47872D+12  3.25154D-03  2.04979D-05
                                           B  1.48493D+12  3.26521D-03  2.05840D-05
 f1 11  3/2 +  f2 35  3/2 -    52192332.92 C  1.35402D+11  2.98077D-04  1.88017D-06
                                           B  1.35709D+11  2.98753D-04  1.88444D-06
 f1 12  3/2 +  f2  1  3/2 -    52511810.28 C  1.86540D+04  4.05673D-11  2.54329D-13
                                           B  1.89320D+04  4.11718D-11  2.58118D-13
 f1 12  3/2 +  f2  2  3/2 -    52482996.83 C  1.50058D+06  3.26693D-09  2.04926D-11
                                           B  1.52142D+06  3.31230D-09  2.07772D-11
 f1 12  3/2 +  f2  3  3/2 -    52478280.72 C  4.80592D+07  1.04649D-07  6.56495D-10
                                           B  4.87199D+07  1.06088D-07  6.65520D-10
 f1 12  3/2 +  f2  4  3/2 -    52473740.06 C  2.37725D+04  5.17737D-11  3.24820D-13
                                           B  2.40803D+04  5.24441D-11  3.29026D-13
 f1 12  3/2 +  f2  5  3/2 -    52470875.74 C  1.36496D+06  2.97305D-09  1.86535D-11
                                           B  1.38342D+06  3.01324D-09  1.89056D-11
 f1 12  3/2 +  f2  6  3/2 -    52461512.84 C  1.44280D+08  3.14371D-07  1.97277D-09
                                           B  1.46156D+08  3.18459D-07  1.99843D-09
 f1 12  3/2 +  f2  7  3/2 -    52460879.25 C  8.40572D+06  1.83156D-08  1.14937D-10
                                           B  8.51346D+06  1.85504D-08  1.16411D-10
 f1 12  3/2 +  f2  8  3/2 -    52454731.64 C  2.74080D+09  5.97346D-06  3.74901D-08
                                           B  2.77622D+09  6.05065D-06  3.79746D-08
 f1 12  3/2 +  f2  9  3/2 -    52454433.98 C  2.34677D+07  5.11475D-08  3.21009D-10
                                           B  2.37857D+07  5.18404D-08  3.25358D-10
 f1 12  3/2 +  f2 10  3/2 -    52449830.34 C  4.50710D+09  9.82488D-06  6.16678D-08
                                           B  4.56449D+09  9.94997D-06  6.24530D-08
 f1 12  3/2 +  f2 11  3/2 -    52444007.11 C  8.70978D+09  1.89904D-05  1.19210D-07
                                           B  8.81990D+09  1.92305D-05  1.20717D-07
 f1 12  3/2 +  f2 12  3/2 -    52443588.68 C  2.15456D+10  4.69778D-05  2.94901D-07
                                           B  2.18137D+10  4.75623D-05  2.98570D-07
 f1 12  3/2 +  f2 13  3/2 -    52434208.10 C  4.68736D+09  1.02239D-05  6.41915D-08
                                           B  4.74440D+09  1.03483D-05  6.49727D-08
 f1 12  3/2 +  f2 14  3/2 -    52431312.83 C  5.52155D+10  1.20447D-04  7.56280D-07
                                           B  5.58681D+10  1.21871D-04  7.65218D-07
 f1 12  3/2 +  f2 15  3/2 -    52423782.19 C  1.06747D+11  2.32925D-04  1.46273D-06
                                           B  1.08007D+11  2.35674D-04  1.47999D-06
 f1 12  3/2 +  f2 16  3/2 -    52418959.69 C  1.09313D+09  2.38568D-06  1.49830D-08
                                           B  1.10586D+09  2.41348D-06  1.51576D-08
 f1 12  3/2 +  f2 17  3/2 -    52406203.49 C  1.56801D+12  3.42374D-03  2.15077D-05
                                           B  1.58538D+12  3.46167D-03  2.17459D-05
 f1 12  3/2 +  f2 18  3/2 -    52394288.85 C  1.16914D+09  2.55398D-06  1.60475D-08
                                           B  1.18115D+09  2.58020D-06  1.62123D-08
 f1 12  3/2 +  f2 19  3/2 -    52392610.87 C  5.59714D+09  1.22277D-05  7.68333D-08
                                           B  5.65512D+09  1.23543D-05  7.76292D-08
 f1 12  3/2 +  f2 20  3/2 -    52388632.32 C  1.09350D+12  2.38926D-03  1.50142D-05
                                           B  1.10487D+12  2.41410D-03  1.51703D-05
 f1 12  3/2 +  f2 21  3/2 -    52384185.36 C  8.94740D+12  1.95530D-02  1.22882D-04
                                           B  9.03880D+12  1.97528D-02  1.24138D-04
 f1 12  3/2 +  f2 22  3/2 -    52375501.63 C  1.88763D+09  4.12647D-06  2.59374D-08
                                           B  1.91818D+09  4.19326D-06  2.63572D-08
 f1 12  3/2 +  f2 23  3/2 -    52366881.15 C  1.24011D+10  2.71184D-05  1.70484D-07
                                           B  1.25161D+10  2.73700D-05  1.72066D-07
 f1 12  3/2 +  f2 24  3/2 -    52354669.91 C  7.51334D+09  1.64377D-05  1.03362D-07
                                           B  7.58107D+09  1.65858D-05  1.04294D-07
 f1 12  3/2 +  f2 25  3/2 -    52354246.72 C  2.40930D+09  5.27114D-06  3.31458D-08
                                           B  2.42989D+09  5.31618D-06  3.34290D-08
 f1 12  3/2 +  f2 26  3/2 -    52352419.81 C  1.42427D+10  3.11628D-05  1.95964D-07
                                           B  1.43712D+10  3.14440D-05  1.97732D-07
 f1 12  3/2 +  f2 27  3/2 -    52326062.97 C  1.06406D+10  2.33049D-05  1.46624D-07
                                           B  1.07288D+10  2.34982D-05  1.47840D-07
 f1 12  3/2 +  f2 28  3/2 -    52312007.95 C  3.70952D+12  8.12891D-03  5.11572D-05
                                           B  3.73695D+12  8.18902D-03  5.15355D-05
 f1 12  3/2 +  f2 29  3/2 -    52308685.59 C  3.26658D+10  7.15919D-05  4.50574D-07
                                           B  3.28491D+10  7.19936D-05  4.53102D-07
 f1 12  3/2 +  f2 30  3/2 -    52300310.73 C  6.55402D+09  1.43687D-05  9.04458D-08
                                           B  6.60194D+09  1.44737D-05  9.11071D-08
 f1 12  3/2 +  f2 31  3/2 -    52291486.56 C  4.27226D+10  9.36943D-05  5.89872D-07
                                           B  4.30057D+10  9.43152D-05  5.93781D-07
 f1 12  3/2 +  f2 32  3/2 -    52282660.96 C  1.11986D+12  2.45678D-03  1.54698D-05
                                           B  1.12669D+12  2.47176D-03  1.55641D-05
 f1 12  3/2 +  f2 33  3/2 -    52273504.11 C  4.42299D+12  9.70667D-03  6.11314D-05
                                           B  4.44961D+12  9.76509D-03  6.14993D-05
 f1 12  3/2 +  f2 34  3/2 -    52258570.00 C  4.77092D+10  1.04762D-04  6.59969D-07
                                           B  4.79262D+10  1.05239D-04  6.62970D-07
 f1 12  3/2 +  f2 35  3/2 -    52228518.39 C  5.39513D+11  1.18605D-03  7.47605D-06
                                           B  5.41810D+11  1.19110D-03  7.50788D-06
 f1  1  3/2 +  f2  1  5/2 -    52403591.20 C  1.52381D+13  3.32757D-02  2.09046D-04
                                           B  1.54044D+13  3.36387D-02  2.11326D-04
 f1  1  3/2 +  f2  2  5/2 -    52374988.80 C  1.24000D+13  2.71076D-02  1.70389D-04
                                           B  1.25222D+13  2.73748D-02  1.72069D-04
 f1  1  3/2 +  f2  3  5/2 -    52369699.71 C  6.72709D+11  1.47091D-03  9.24657D-06
                                           B  6.79248D+11  1.48520D-03  9.33645D-06
 f1  1  3/2 +  f2  4  5/2 -    52362904.22 C  2.64971D+12  5.79519D-03  3.64351D-05
                                           B  2.67433D+12  5.84904D-03  3.67736D-05
 f1  1  3/2 +  f2  5  5/2 -    52362164.06 C  1.66950D+10  3.65148D-05  2.29576D-07
                                           B  1.68415D+10  3.68352D-05  2.31591D-07
 f1  1  3/2 +  f2  6  5/2 -    52353061.76 C  5.06515D+09  1.10822D-05  6.96883D-08
                                           B  5.10953D+09  1.11793D-05  7.02989D-08
 f1  1  3/2 +  f2  7  5/2 -    52352220.30 C  9.78922D+10  2.14188D-04  1.34690D-06
                                           B  9.87466D+10  2.16058D-04  1.35866D-06
 f1  1  3/2 +  f2  8  5/2 -    52350251.36 C  1.33230D+09  2.91530D-06  1.83333D-08
                                           B  1.34387D+09  2.94062D-06  1.84925D-08
 f1  1  3/2 +  f2  9  5/2 -    52345229.36 C  3.71505D+11  8.13070D-04  5.11359D-06
                                           B  3.74656D+11  8.19967D-04  5.15697D-06
 f1  1  3/2 +  f2 10  5/2 -    52343186.88 C  6.65039D+09  1.45561D-05  9.15503D-08
                                           B  6.70419D+09  1.46738D-05  9.22909D-08
 f1  1  3/2 +  f2 11  5/2 -    52340722.87 C  2.39988D+08  5.25325D-07  3.30418D-09
                                           B  2.42021D+08  5.29775D-07  3.33217D-09
 f1  1  3/2 +  f2 12  5/2 -    52339152.48 C  1.94263D+09  4.25259D-06  2.67487D-08
                                           B  1.95859D+09  4.28753D-06  2.69685D-08
 f1  1  3/2 +  f2 13  5/2 -    52332565.02 C  4.90305D+09  1.07360D-05  6.75374D-08
                                           B  4.94181D+09  1.08208D-05  6.80712D-08
 f1  1  3/2 +  f2 14  5/2 -    52325446.88 C  9.31812D+08  2.04089D-06  1.28405D-08
                                           B  9.39318D+08  2.05733D-06  1.29440D-08
 f1  1  3/2 +  f2 15  5/2 -    52319396.84 C  4.40611D+08  9.65268D-07  6.07381D-09
                                           B  4.43946D+08  9.72574D-07  6.11978D-09
 f1  1  3/2 +  f2 16  5/2 -    52314861.42 C  1.37998D+05  3.02372D-10  1.90280D-12
                                           B  1.40934D+05  3.08804D-10  1.94327D-12
 f1  1  3/2 +  f2 17  5/2 -    52312824.24 C  6.13477D+09  1.34431D-05  8.45994D-08
                                           B  6.17964D+09  1.35414D-05  8.52181D-08
 f1  1  3/2 +  f2 18  5/2 -    52308401.91 C  1.28327D+09  2.81251D-06  1.77010D-08
                                           B  1.29249D+09  2.83270D-06  1.78281D-08
 f1  1  3/2 +  f2 19  5/2 -    52298873.98 C  8.45495D+07  1.85372D-07  1.16688D-09
                                           B  8.51242D+07  1.86632D-07  1.17482D-09
 f1  1  3/2 +  f2 20  5/2 -    52297659.34 C  1.24758D+09  2.73540D-06  1.72193D-08
                                           B  1.25595D+09  2.75376D-06  1.73349D-08
 f1  1  3/2 +  f2 21  5/2 -    52286861.50 C  5.29415D+08  1.16126D-06  7.31159D-09
                                           B  5.32609D+08  1.16826D-06  7.35570D-09
 f1  1  3/2 +  f2 22  5/2 -    52285771.18 C  6.05356D+08  1.32789D-06  8.36091D-09
                                           B  6.09164D+08  1.33624D-06  8.41350D-09
 f1  1  3/2 +  f2 23  5/2 -    52284986.60 C  5.12089D+08  1.12333D-06  7.07307D-09
                                           B  5.15168D+08  1.13009D-06  7.11560D-09
 f1  1  3/2 +  f2 24  5/2 -    52279657.40 C  2.04629D+10  4.48971D-05  2.82723D-07
                                           B  2.05859D+10  4.51670D-05  2.84423D-07
 f1  1  3/2 +  f2 25  5/2 -    52277273.42 C  1.39571D+09  3.06258D-06  1.92864D-08
                                           B  1.40402D+09  3.08081D-06  1.94011D-08
 f1  1  3/2 +  f2 26  5/2 -    52275767.54 C  1.61213D+09  3.53766D-06  2.22788D-08
                                           B  1.62163D+09  3.55851D-06  2.24101D-08
 f1  1  3/2 +  f2 27  5/2 -    52257280.32 C  2.02620D+09  4.44945D-06  2.80308D-08
                                           B  2.03632D+09  4.47167D-06  2.81708D-08
 f1  1  3/2 +  f2 28  5/2 -    52249834.42 C  3.09992D+09  6.80925D-06  4.29032D-08
                                           B  3.11502D+09  6.84240D-06  4.31121D-08
 f1  1  3/2 +  f2 29  5/2 -    52242676.60 C  4.40492D+11  9.67844D-04  6.09895D-06
                                           B  4.42509D+11  9.72275D-04  6.12688D-06
 f1  1  3/2 +  f2 30  5/2 -    52242165.36 C  3.47626D+11  7.63813D-04  4.81329D-06
                                           B  3.49212D+11  7.67298D-04  4.83525D-06
 f1  1  3/2 +  f2 31  5/2 -    52230482.47 C  5.21517D+08  1.14640D-06  7.22586D-09
                                           B  5.23667D+08  1.15113D-06  7.25565D-09
 f1  1  3/2 +  f2 32  5/2 -    52202842.04 C  1.02988D+08  2.26630D-07  1.42922D-09
                                           B  1.03316D+08  2.27351D-07  1.43377D-09
 f1  1  3/2 +  f2 33  5/2 -    52200188.64 C  2.64594D+00  5.82309D-15  3.67246D-17
                                           B  9.82158D-01  2.16150D-15  1.36320D-17
 f1  1  3/2 +  f2 34  5/2 -    52192183.41 C  4.06183D+09  8.94187D-06  5.64025D-08
                                           B  4.07077D+09  8.96156D-06  5.65267D-08
 f1  1  3/2 +  f2 35  5/2 -    52189887.16 C  1.25891D+09  2.77166D-06  1.74835D-08
                                           B  1.26189D+09  2.77823D-06  1.75250D-08
 f1  1  3/2 +  f2 36  5/2 -    52181994.57 C  3.34292D+11  7.36212D-04  4.64470D-06
                                           B  3.34964D+11  7.37692D-04  4.65404D-06
 f1  1  3/2 +  f2 37  5/2 -    52165403.50 C  1.09721D+09  2.41792D-06  1.52593D-08
                                           B  1.09869D+09  2.42118D-06  1.52799D-08
 f1  1  3/2 +  f2 38  5/2 -    52147073.40 C  8.54911D+05  1.88529D-09  1.19021D-11
                                           B  8.56805D+05  1.88947D-09  1.19285D-11
 f1  1  3/2 +  f2 39  5/2 -    52120108.30 C  2.08144D+05  4.59486D-10  2.90230D-12
                                           B  2.08123D+05  4.59439D-10  2.90200D-12
 f1  2  3/2 +  f2  1  5/2 -    52404227.26 C  1.20992D+12  2.64205D-03  1.65978D-05
                                           B  1.22317D+12  2.67100D-03  1.67796D-05
 f1  2  3/2 +  f2  2  5/2 -    52375624.87 C  6.76878D+10  1.47969D-04  9.30070D-07
                                           B  6.85143D+10  1.49775D-04  9.41427D-07
 f1  2  3/2 +  f2  3  5/2 -    52370335.78 C  1.22033D+12  2.66824D-03  1.67732D-05
                                           B  1.23243D+12  2.69470D-03  1.69395D-05
 f1  2  3/2 +  f2  4  5/2 -    52363540.29 C  2.31532D+11  5.06373D-04  3.18359D-06
                                           B  2.33590D+11  5.10874D-04  3.21189D-06
 f1  2  3/2 +  f2  5  5/2 -    52362800.13 C  2.82475D+12  6.17806D-03  3.88423D-05
                                           B  2.85148D+12  6.23652D-03  3.92098D-05
 f1  2  3/2 +  f2  6  5/2 -    52353697.82 C  1.82762D+11  3.99861D-04  2.51441D-06
                                           B  1.84422D+11  4.03494D-04  2.53726D-06
 f1  2  3/2 +  f2  7  5/2 -    52352856.37 C  2.78587D+11  6.09534D-04  3.83295D-06
                                           B  2.81183D+11  6.15214D-04  3.86867D-06
 f1  2  3/2 +  f2  8  5/2 -    52350887.42 C  2.66952D+09  5.84122D-06  3.67329D-08
                                           B  2.69221D+09  5.89085D-06  3.70450D-08
 f1  2  3/2 +  f2  9  5/2 -    52345865.42 C  9.13609D+12  1.99946D-02  1.25750D-04
                                           B  9.21638D+12  2.01703D-02  1.26855D-04
 f1  2  3/2 +  f2 10  5/2 -    52343822.94 C  4.51451D+10  9.88092D-05  6.21452D-07
                                           B  4.55605D+10  9.97184D-05  6.27170D-07
 f1  2  3/2 +  f2 11  5/2 -    52341358.93 C  6.67100D+09  1.46022D-05  9.18436D-08
                                           B  6.72770D+09  1.47263D-05  9.26243D-08
 f1  2  3/2 +  f2 12  5/2 -    52339788.55 C  3.66573D+10  8.02442D-05  5.04728D-07
                                           B  3.69722D+10  8.09336D-05  5.09064D-07
 f1  2  3/2 +  f2 13  5/2 -    52333201.09 C  9.93811D+10  2.17604D-04  1.36888D-06
                                           B  1.00214D+11  2.19428D-04  1.38035D-06
 f1  2  3/2 +  f2 14  5/2 -    52326082.95 C  1.64679D+09  3.60678D-06  2.26922D-08
                                           B  1.65920D+09  3.63396D-06  2.28632D-08
 f1  2  3/2 +  f2 15  5/2 -    52320032.91 C  8.20662D+09  1.79782D-05  1.13124D-07
                                           B  8.27019D+09  1.81175D-05  1.14000D-07
 f1  2  3/2 +  f2 16  5/2 -    52315497.49 C  9.94805D+04  2.17969D-10  1.37164D-12
                                           B  1.05625D+05  2.31433D-10  1.45637D-12
 f1  2  3/2 +  f2 17  5/2 -    52313460.30 C  7.09240D+10  1.55412D-04  9.78016D-07
                                           B  7.14564D+10  1.56578D-04  9.85358D-07
 f1  2  3/2 +  f2 18  5/2 -    52309037.97 C  1.29394D+10  2.83582D-05  1.78475D-07
                                           B  1.30338D+10  2.85652D-05  1.79778D-07
 f1  2  3/2 +  f2 19  5/2 -    52299510.05 C  7.04880D+08  1.54539D-06  9.72783D-09
                                           B  7.09783D+08  1.55614D-06  9.79549D-09
 f1  2  3/2 +  f2 20  5/2 -    52298295.41 C  1.49198D+10  3.27119D-05  2.05918D-07
                                           B  1.50233D+10  3.29389D-05  2.07347D-07
 f1  2  3/2 +  f2 21  5/2 -    52287497.56 C  1.52880D+10  3.35330D-05  2.11130D-07
                                           B  1.53895D+10  3.37556D-05  2.12532D-07
 f1  2  3/2 +  f2 22  5/2 -    52286407.24 C  4.71900D+09  1.03512D-05  6.51743D-08
                                           B  4.74947D+09  1.04180D-05  6.55952D-08
 f1  2  3/2 +  f2 23  5/2 -    52285622.67 C  7.66989D+09  1.68245D-05  1.05934D-07
                                           B  7.72070D+09  1.69360D-05  1.06636D-07
 f1  2  3/2 +  f2 24  5/2 -    52280293.47 C  2.73492D+11  6.00048D-04  3.77853D-06
                                           B  2.75200D+11  6.03797D-04  3.80214D-06
 f1  2  3/2 +  f2 25  5/2 -    52277909.49 C  1.83091D+10  4.01743D-05  2.52991D-07
                                           B  1.84212D+10  4.04203D-05  2.54541D-07
 f1  2  3/2 +  f2 26  5/2 -    52276403.60 C  2.25486D+10  4.94797D-05  3.11599D-07
                                           B  2.26855D+10  4.97800D-05  3.13490D-07
 f1  2  3/2 +  f2 27  5/2 -    52257916.38 C  7.83194D+10  1.71982D-04  1.08344D-06
                                           B  7.87441D+10  1.72915D-04  1.08932D-06
 f1  2  3/2 +  f2 28  5/2 -    52250470.49 C  3.90036D+10  8.56726D-05  5.39793D-07
                                           B  3.92024D+10  8.61093D-05  5.42545D-07
 f1  2  3/2 +  f2 29  5/2 -    52243312.67 C  6.16236D+12  1.35395D-02  8.53195D-05
                                           B  6.19211D+12  1.36049D-02  8.57313D-05
 f1  2  3/2 +  f2 30  5/2 -    52242801.43 C  4.78024D+12  1.05030D-02  6.61856D-05
                                           B  4.80321D+12  1.05535D-02  6.65036D-05
 f1  2  3/2 +  f2 31  5/2 -    52231118.53 C  6.84770D+09  1.50523D-05  9.48747D-08
                                           B  6.87747D+09  1.51178D-05  9.52871D-08
 f1  2  3/2 +  f2 32  5/2 -    52203478.10 C  3.32616D+09  7.31918D-06  4.61571D-08
                                           B  3.33676D+09  7.34250D-06  4.63042D-08
 f1  2  3/2 +  f2 33  5/2 -    52200824.70 C  7.91852D+07  1.74264D-07  1.09902D-09
                                           B  7.94595D+07  1.74867D-07  1.10283D-09
 f1  2  3/2 +  f2 34  5/2 -    52192819.47 C  3.38885D+10  7.46017D-05  4.70558D-07
                                           B  3.40036D+10  7.48551D-05  4.72157D-07
 f1  2  3/2 +  f2 35  5/2 -    52190523.23 C  1.78218D+10  3.92362D-05  2.47498D-07
                                           B  1.78745D+10  3.93521D-05  2.48228D-07
 f1  2  3/2 +  f2 36  5/2 -    52182630.63 C  5.85383D+12  1.28916D-02  8.13309D-05
                                           B  5.86940D+12  1.29259D-02  8.15472D-05
 f1  2  3/2 +  f2 37  5/2 -    52166039.57 C  2.10925D+10  4.64805D-05  2.93331D-07
                                           B  2.11351D+10  4.65742D-05  2.93923D-07
 f1  2  3/2 +  f2 38  5/2 -    52147709.47 C  1.75054D+06  3.86029D-09  2.43703D-11
                                           B  1.74638D+06  3.85111D-09  2.43123D-11
 f1  2  3/2 +  f2 39  5/2 -    52120744.37 C  3.06387D+07  6.76342D-08  4.27200D-10
                                           B  3.06323D+07  6.76202D-08  4.27112D-10
 f1  3  3/2 +  f2  1  5/2 -    52432686.36 C  2.42458D+09  5.28871D-06  3.32065D-08
                                           B  2.45374D+09  5.35232D-06  3.36059D-08
 f1  3  3/2 +  f2  2  5/2 -    52404083.96 C  3.89196D+10  8.49876D-05  5.33907D-07
                                           B  3.93450D+10  8.59165D-05  5.39743D-07
 f1  3  3/2 +  f2  3  5/2 -    52398794.88 C  4.65804D+11  1.01737D-03  6.39194D-06
                                           B  4.70800D+11  1.02828D-03  6.46050D-06
 f1  3  3/2 +  f2  4  5/2 -    52391999.39 C  3.19085D+09  6.97099D-06  4.38031D-08
                                           B  3.22420D+09  7.04384D-06  4.42609D-08
 f1  3  3/2 +  f2  5  5/2 -    52391259.23 C  2.32218D+10  5.07337D-05  3.18796D-07
                                           B  2.34641D+10  5.12631D-05  3.22123D-07
 f1  3  3/2 +  f2  6  5/2 -    52382156.92 C  1.52380D+09  3.33026D-06  2.09301D-08
                                           B  1.53943D+09  3.36442D-06  2.11447D-08
 f1  3  3/2 +  f2  7  5/2 -    52381315.47 C  1.27497D+12  2.78653D-03  1.75131D-05
                                           B  1.28777D+12  2.81452D-03  1.76890D-05
 f1  3  3/2 +  f2  8  5/2 -    52379346.52 C  1.44441D+13  3.15710D-02  1.98429D-04
                                           B  1.45881D+13  3.18857D-02  2.00407D-04
 f1  3  3/2 +  f2  9  5/2 -    52374324.52 C  3.90578D+11  8.53864D-04  5.36718D-06
                                           B  3.94398D+11  8.62215D-04  5.41967D-06
 f1  3  3/2 +  f2 10  5/2 -    52372282.04 C  9.34584D+12  2.04330D-02  1.28442D-04
                                           B  9.43654D+12  2.06313D-02  1.29689D-04
 f1  3  3/2 +  f2 11  5/2 -    52369818.03 C  7.76249D+10  1.69729D-04  1.06697D-06
                                           B  7.83729D+10  1.71365D-04  1.07725D-06
 f1  3  3/2 +  f2 12  5/2 -    52368247.64 C  3.87997D+10  8.48418D-05  5.33356D-07
                                           B  3.91695D+10  8.56505D-05  5.38440D-07
 f1  3  3/2 +  f2 13  5/2 -    52361660.18 C  6.55503D+11  1.43372D-03  9.01421D-06
                                           B  6.61568D+11  1.44699D-03  9.09762D-06
 f1  3  3/2 +  f2 14  5/2 -    52354542.05 C  7.85230D+11  1.71793D-03  1.08026D-05
                                           B  7.92320D+11  1.73344D-03  1.09001D-05
 f1  3  3/2 +  f2 15  5/2 -    52348492.01 C  5.10858D+09  1.11792D-05  7.03042D-08
                                           B  5.15344D+09  1.12773D-05  7.09215D-08
 f1  3  3/2 +  f2 16  5/2 -    52343956.59 C  6.61042D+11  1.44682D-03  9.09960D-06
                                           B  6.66713D+11  1.45923D-03  9.17767D-06
 f1  3  3/2 +  f2 17  5/2 -    52341919.40 C  2.19954D+10  4.81449D-05  3.02814D-07
                                           B  2.21828D+10  4.85552D-05  3.05395D-07
 f1  3  3/2 +  f2 18  5/2 -    52337497.07 C  4.15249D+09  9.09077D-06  5.71825D-08
                                           B  4.18731D+09  9.16699D-06  5.76620D-08
 f1  3  3/2 +  f2 19  5/2 -    52327969.14 C  6.35661D+10  1.39212D-04  8.75825D-07
                                           B  6.40724D+10  1.40320D-04  8.82800D-07
 f1  3  3/2 +  f2 20  5/2 -    52326754.51 C  7.00280D+08  1.53370D-06  9.64925D-09
                                           B  7.05694D+08  1.54556D-06  9.72385D-09
 f1  3  3/2 +  f2 21  5/2 -    52315956.66 C  3.10982D+10  6.81372D-05  4.28771D-07
                                           B  3.13326D+10  6.86507D-05  4.32003D-07
 f1  3  3/2 +  f2 22  5/2 -    52314866.34 C  1.35105D+09  2.96032D-06  1.86290D-08
                                           B  1.36128D+09  2.98274D-06  1.87701D-08
 f1  3  3/2 +  f2 23  5/2 -    52314081.77 C  6.78424D+10  1.48656D-04  9.35489D-07
                                           B  6.83472D+10  1.49762D-04  9.42450D-07
 f1  3  3/2 +  f2 24  5/2 -    52308752.57 C  1.38950D+10  3.04528D-05  1.91659D-07
                                           B  1.39950D+10  3.06721D-05  1.93039D-07
 f1  3  3/2 +  f2 25  5/2 -    52306368.59 C  1.77886D+11  3.89898D-04  2.45398D-06
                                           B  1.79156D+11  3.92681D-04  2.47150D-06
 f1  3  3/2 +  f2 26  5/2 -    52304862.70 C  1.32848D+11  2.91199D-04  1.83283D-06
                                           B  1.33788D+11  2.93260D-04  1.84580D-06
 f1  3  3/2 +  f2 27  5/2 -    52286375.48 C  3.72070D+11  8.16142D-04  5.13870D-06
                                           B  3.74448D+11  8.21356D-04  5.17153D-06
 f1  3  3/2 +  f2 28  5/2 -    52278929.58 C  2.24509D+10  4.92604D-05  3.10204D-07
                                           B  2.25874D+10  4.95598D-05  3.12089D-07
 f1  3  3/2 +  f2 29  5/2 -    52271771.77 C  1.11856D+11  2.45495D-04  1.54615D-06
                                           B  1.12504D+11  2.46918D-04  1.55511D-06
 f1  3  3/2 +  f2 30  5/2 -    52271260.53 C  1.16843D+11  2.56446D-04  1.61513D-06
                                           B  1.17518D+11  2.57926D-04  1.62445D-06
 f1  3  3/2 +  f2 31  5/2 -    52259577.63 C  2.57583D+09  5.65591D-06  3.56297D-08
                                           B  2.58948D+09  5.68588D-06  3.58185D-08
 f1  3  3/2 +  f2 32  5/2 -    52231937.20 C  2.85354D+11  6.27234D-04  3.95339D-06
                                           B  2.86573D+11  6.29914D-04  3.97028D-06
 f1  3  3/2 +  f2 33  5/2 -    52229283.80 C  2.62706D+09  5.77509D-06  3.64016D-08
                                           B  2.63819D+09  5.79957D-06  3.65559D-08
 f1  3  3/2 +  f2 34  5/2 -    52221278.57 C  3.82648D+11  8.41437D-04  5.30457D-06
                                           B  3.84130D+11  8.44697D-04  5.32512D-06
 f1  3  3/2 +  f2 35  5/2 -    52218982.33 C  1.55456D+10  3.41876D-05  2.15534D-07
                                           B  1.56040D+10  3.43161D-05  2.16344D-07
 f1  3  3/2 +  f2 36  5/2 -    52211089.73 C  2.22084D+12  4.88550D-03  3.08050D-05
                                           B  2.22859D+12  4.90255D-03  3.09125D-05
 f1  3  3/2 +  f2 37  5/2 -    52194498.66 C  3.09257D+11  6.80749D-04  4.29376D-06
                                           B  3.10128D+11  6.82668D-04  4.30587D-06
 f1  3  3/2 +  f2 38  5/2 -    52176168.56 C  8.37477D+07  1.84479D-07  1.16399D-09
                                           B  8.38708D+07  1.84750D-07  1.16570D-09
 f1  3  3/2 +  f2 39  5/2 -    52149203.47 C  2.76729D+10  6.10207D-05  3.85216D-07
                                           B  2.77026D+10  6.10862D-05  3.85630D-07
 f1  4  3/2 +  f2  1  5/2 -    52434078.25 C  3.06247D+08  6.67979D-07  4.19396D-09
                                           B  3.09923D+08  6.75996D-07  4.24430D-09
 f1  4  3/2 +  f2  2  5/2 -    52405475.85 C  2.82835D+09  6.17585D-06  3.87968D-08
                                           B  2.85872D+09  6.24217D-06  3.92134D-08
 f1  4  3/2 +  f2  3  5/2 -    52400186.77 C  2.13400D+11  4.66066D-04  2.92813D-06
                                           B  2.15666D+11  4.71014D-04  2.95921D-06
 f1  4  3/2 +  f2  4  5/2 -    52393391.28 C  6.97897D+09  1.52460D-05  9.57977D-08
                                           B  7.05152D+09  1.54045D-05  9.67936D-08
 f1  4  3/2 +  f2  5  5/2 -    52392651.11 C  2.01145D+12  4.39427D-03  2.76116D-05
                                           B  2.03252D+12  4.44029D-03  2.79008D-05
 f1  4  3/2 +  f2  6  5/2 -    52383548.81 C  1.26246D+13  2.75896D-02  1.73391D-04
                                           B  1.27544D+13  2.78732D-02  1.75173D-04
 f1  4  3/2 +  f2  7  5/2 -    52382707.35 C  5.41664D+08  1.18378D-06  7.43977D-09
                                           B  5.47179D+08  1.19584D-06  7.51552D-09
 f1  4  3/2 +  f2  8  5/2 -    52380738.41 C  4.00636D+10  8.75639D-05  5.50337D-07
                                           B  4.04625D+10  8.84356D-05  5.55816D-07
 f1  4  3/2 +  f2  9  5/2 -    52375716.41 C  1.17448D+12  2.56746D-03  1.61380D-05
                                           B  1.18594D+12  2.59250D-03  1.62954D-05
 f1  4  3/2 +  f2 10  5/2 -    52373673.93 C  2.73522D+11  5.97977D-04  3.75878D-06
                                           B  2.76201D+11  6.03833D-04  3.79559D-06
 f1  4  3/2 +  f2 11  5/2 -    52371209.92 C  8.97000D+12  1.96121D-02  1.23284D-04
                                           B  9.05818D+12  1.98049D-02  1.24496D-04
 f1  4  3/2 +  f2 12  5/2 -    52369639.53 C  9.11024D+11  1.99199D-03  1.25223D-05
                                           B  9.20208D+11  2.01208D-03  1.26485D-05
 f1  4  3/2 +  f2 13  5/2 -    52363052.07 C  9.08110D+08  1.98612D-06  1.24870D-08
                                           B  9.16016D+08  2.00341D-06  1.25957D-08
 f1  4  3/2 +  f2 14  5/2 -    52355933.94 C  5.25725D+10  1.15012D-04  7.23193D-07
                                           B  5.30315D+10  1.16016D-04  7.29506D-07
 f1  4  3/2 +  f2 15  5/2 -    52349883.90 C  4.47160D+10  9.78473D-05  6.15331D-07
                                           B  4.51486D+10  9.87941D-05  6.21285D-07
 f1  4  3/2 +  f2 16  5/2 -    52345348.48 C  6.37315D+10  1.39481D-04  8.77229D-07
                                           B  6.42838D+10  1.40690D-04  8.84831D-07
 f1  4  3/2 +  f2 17  5/2 -    52343311.29 C  4.62962D+11  1.01331D-03  6.37316D-06
                                           B  4.66807D+11  1.02172D-03  6.42609D-06
 f1  4  3/2 +  f2 18  5/2 -    52338888.96 C  2.13001D+11  4.66283D-04  2.93292D-06
                                           B  2.14833D+11  4.70294D-04  2.95815D-06
 f1  4  3/2 +  f2 19  5/2 -    52329361.03 C  8.79814D+10  1.92672D-04  1.21213D-06
                                           B  8.86992D+10  1.94244D-04  1.22202D-06
 f1  4  3/2 +  f2 20  5/2 -    52328146.40 C  2.19194D+12  4.80039D-03  3.02007D-05
                                           B  2.20991D+12  4.83974D-03  3.04482D-05
 f1  4  3/2 +  f2 21  5/2 -    52317348.55 C  5.35249D+09  1.17269D-05  7.37925D-08
                                           B  5.38768D+09  1.18040D-05  7.42777D-08
 f1  4  3/2 +  f2 22  5/2 -    52316258.23 C  3.09992D+12  6.79195D-03  4.27399D-05
                                           B  3.12384D+12  6.84436D-03  4.30697D-05
 f1  4  3/2 +  f2 23  5/2 -    52315473.66 C  3.30091D+09  7.23255D-06  4.55131D-08
                                           B  3.32597D+09  7.28744D-06  4.58586D-08
 f1  4  3/2 +  f2 24  5/2 -    52310144.45 C  1.52985D+10  3.35270D-05  2.11001D-07
                                           B  1.54031D+10  3.37563D-05  2.12444D-07
 f1  4  3/2 +  f2 25  5/2 -    52307760.48 C  7.84090D+09  1.71851D-05  1.08159D-07
                                           B  7.89754D+09  1.73092D-05  1.08940D-07
 f1  4  3/2 +  f2 26  5/2 -    52306254.59 C  3.02291D+09  6.62575D-06  4.17020D-08
                                           B  3.04658D+09  6.67765D-06  4.20286D-08
 f1  4  3/2 +  f2 27  5/2 -    52287767.37 C  9.34489D+09  2.04971D-05  1.29053D-07
                                           B  9.40242D+09  2.06233D-05  1.29847D-07
 f1  4  3/2 +  f2 28  5/2 -    52280321.47 C  1.07510D+10  2.35879D-05  1.48534D-07
                                           B  1.08317D+10  2.37650D-05  1.49650D-07
 f1  4  3/2 +  f2 29  5/2 -    52273163.66 C  1.45571D+11  3.19474D-04  2.01202D-06
                                           B  1.46427D+11  3.21353D-04  2.02385D-06
 f1  4  3/2 +  f2 30  5/2 -    52272652.41 C  1.49824D+11  3.28814D-04  2.07086D-06
                                           B  1.50670D+11  3.30671D-04  2.08256D-06
 f1  4  3/2 +  f2 31  5/2 -    52260969.52 C  1.37438D+08  3.01765D-07  1.90093D-09
                                           B  1.37088D+08  3.00998D-07  1.89610D-09
 f1  4  3/2 +  f2 32  5/2 -    52233329.09 C  3.85871D+09  8.48135D-06  5.34555D-08
                                           B  3.87952D+09  8.52707D-06  5.37437D-08
 f1  4  3/2 +  f2 33  5/2 -    52230675.69 C  6.32119D+09  1.38952D-05  8.75821D-08
                                           B  6.36489D+09  1.39913D-05  8.81875D-08
 f1  4  3/2 +  f2 34  5/2 -    52222670.46 C  4.33777D+06  9.53820D-09  6.01288D-11
                                           B  4.28510D+06  9.42237D-09  5.93987D-11
 f1  4  3/2 +  f2 35  5/2 -    52220374.22 C  1.25552D+09  2.76097D-06  1.74059D-08
                                           B  1.26515D+09  2.78216D-06  1.75395D-08
 f1  4  3/2 +  f2 36  5/2 -    52212481.62 C  2.75078D+10  6.05097D-05  3.81528D-07
                                           B  2.75953D+10  6.07022D-05  3.82741D-07
 f1  4  3/2 +  f2 37  5/2 -    52195890.55 C  5.77060D+09  1.27018D-05  8.01135D-08
                                           B  5.79418D+09  1.27537D-05  8.04408D-08
 f1  4  3/2 +  f2 38  5/2 -    52177560.45 C  2.17937D+10  4.80044D-05  3.02882D-07
                                           B  2.19060D+10  4.82518D-05  3.04443D-07
 f1  4  3/2 +  f2 39  5/2 -    52150595.36 C  3.23643D+08  7.13617D-07  4.50487D-09
                                           B  3.23657D+08  7.13648D-07  4.50506D-09
 f1  5  3/2 +  f2  1  5/2 -    52434431.65 C  4.79422D+08  1.04569D-06  6.56541D-09
                                           B  4.85134D+08  1.05815D-06  6.64363D-09
 f1  5  3/2 +  f2  2  5/2 -    52405829.25 C  2.68878D+09  5.87102D-06  3.68816D-08
                                           B  2.71949D+09  5.93807D-06  3.73028D-08
 f1  5  3/2 +  f2  3  5/2 -    52400540.16 C  4.48750D+10  9.80055D-05  6.15730D-07
                                           B  4.53783D+10  9.91048D-05  6.22637D-07
 f1  5  3/2 +  f2  4  5/2 -    52393744.67 C  7.68729D+08  1.67932D-06  1.05518D-08
                                           B  7.76600D+08  1.69651D-06  1.06599D-08
 f1  5  3/2 +  f2  5  5/2 -    52393004.51 C  1.38363D+10  3.02267D-05  1.89930D-07
                                           B  1.39833D+10  3.05478D-05  1.91947D-07
 f1  5  3/2 +  f2  6  5/2 -    52383902.20 C  2.29524D+10  5.01593D-05  3.15231D-07
                                           B  2.31889D+10  5.06760D-05  3.18479D-07
 f1  5  3/2 +  f2  7  5/2 -    52383060.75 C  3.29719D+11  7.20577D-04  4.52861D-06
                                           B  3.33022D+11  7.27795D-04  4.57398D-06
 f1  5  3/2 +  f2  8  5/2 -    52381091.81 C  2.74020D+12  5.98895D-03  3.76402D-05
                                           B  2.76741D+12  6.04843D-03  3.80140D-05
 f1  5  3/2 +  f2  9  5/2 -    52376069.80 C  1.46718D+10  3.20726D-05  2.01594D-07
                                           B  1.48082D+10  3.23708D-05  2.03468D-07
 f1  5  3/2 +  f2 10  5/2 -    52374027.33 C  3.79711D+10  8.30117D-05  5.21794D-07
                                           B  3.82451D+10  8.36107D-05  5.25559D-07
 f1  5  3/2 +  f2 11  5/2 -    52371563.32 C  3.36655D+10  7.36058D-05  4.62692D-07
                                           B  3.40045D+10  7.43469D-05  4.67351D-07
 f1  5  3/2 +  f2 12  5/2 -    52369992.93 C  3.89196D+10  8.50984D-05  5.34952D-07
                                           B  3.93069D+10  8.59452D-05  5.40275D-07
 f1  5  3/2 +  f2 13  5/2 -    52363405.47 C  1.10914D+13  2.42576D-02  1.52509D-04
                                           B  1.11972D+13  2.44890D-02  1.53964D-04
 f1  5  3/2 +  f2 14  5/2 -    52356287.33 C  8.72446D+11  1.90862D-03  1.20012D-05
                                           B  8.80652D+11  1.92657D-03  1.21141D-05
 f1  5  3/2 +  f2 15  5/2 -    52350237.29 C  2.07390D+10  4.53804D-05  2.85381D-07
                                           B  2.09248D+10  4.57869D-05  2.87937D-07
 f1  5  3/2 +  f2 16  5/2 -    52345701.87 C  7.32518D+12  1.60315D-02  1.00825D-04
                                           B  7.38993D+12  1.61732D-02  1.01716D-04
 f1  5  3/2 +  f2 17  5/2 -    52343664.69 C  2.53836D+11  5.55575D-04  3.49425D-06
                                           B  2.56052D+11  5.60426D-04  3.52476D-06
 f1  5  3/2 +  f2 18  5/2 -    52339242.36 C  1.48382D+09  3.24820D-06  2.04311D-08
                                           B  1.49690D+09  3.27684D-06  2.06112D-08
 f1  5  3/2 +  f2 19  5/2 -    52329714.43 C  4.30660D+11  9.43096D-04  5.93312D-06
                                           B  4.34206D+11  9.50861D-04  5.98197D-06
 f1  5  3/2 +  f2 20  5/2 -    52328499.79 C  4.01448D+10  8.79166D-05  5.53106D-07
                                           B  4.04738D+10  8.86371D-05  5.57639D-07
 f1  5  3/2 +  f2 21  5/2 -    52317701.94 C  2.84569D+09  6.23459D-06  3.92315D-08
                                           B  2.86537D+09  6.27772D-06  3.95029D-08
 f1  5  3/2 +  f2 22  5/2 -    52316611.62 C  2.78130D+06  6.09377D-09  3.83462D-11
                                           B  2.79525D+06  6.12433D-09  3.85385D-11
 f1  5  3/2 +  f2 23  5/2 -    52315827.05 C  9.68455D+10  2.12193D-04  1.33528D-06
                                           B  9.75573D+10  2.13753D-04  1.34510D-06
 f1  5  3/2 +  f2 24  5/2 -    52310497.85 C  3.55980D+11  7.80128D-04  4.90967D-06
                                           B  3.58644D+11  7.85966D-04  4.94642D-06
 f1  5  3/2 +  f2 25  5/2 -    52308113.87 C  9.93078D+11  2.17652D-03  1.36984D-05
                                           B  1.00040D+12  2.19257D-03  1.37994D-05
 f1  5  3/2 +  f2 26  5/2 -    52306607.99 C  9.56994D+11  2.09756D-03  1.32018D-05
                                           B  9.63994D+11  2.11290D-03  1.32984D-05
 f1  5  3/2 +  f2 27  5/2 -    52288120.77 C  1.37838D+09  3.02329D-06  1.90350D-08
                                           B  1.39009D+09  3.04898D-06  1.91967D-08
 f1  5  3/2 +  f2 28  5/2 -    52280674.87 C  2.46702D+11  5.41263D-04  3.40834D-06
                                           B  2.48263D+11  5.44686D-04  3.42990D-06
 f1  5  3/2 +  f2 29  5/2 -    52273517.05 C  1.04917D+12  2.30250D-03  1.45008D-05
                                           B  1.05552D+12  2.31645D-03  1.45887D-05
 f1  5  3/2 +  f2 30  5/2 -    52273005.81 C  1.20446D+12  2.64335D-03  1.66476D-05
                                           B  1.21175D+12  2.65934D-03  1.67484D-05
 f1  5  3/2 +  f2 31  5/2 -    52261322.92 C  4.35448D+10  9.56078D-05  6.02266D-07
                                           B  4.37895D+10  9.61450D-05  6.05650D-07
 f1  5  3/2 +  f2 32  5/2 -    52233682.48 C  7.92155D+11  1.74111D-03  1.09737D-05
                                           B  7.95747D+11  1.74901D-03  1.10234D-05
 f1  5  3/2 +  f2 33  5/2 -    52231029.09 C  2.23537D+08  4.91372D-07  3.09711D-09
                                           B  2.24386D+08  4.93238D-07  3.10888D-09
 f1  5  3/2 +  f2 34  5/2 -    52223023.86 C  1.17501D+11  2.58365D-04  1.62873D-06
                                           B  1.17965D+11  2.59386D-04  1.63516D-06
 f1  5  3/2 +  f2 35  5/2 -    52220727.61 C  6.95095D+10  1.52854D-04  9.63627D-07
                                           B  6.97877D+10  1.53466D-04  9.67484D-07
 f1  5  3/2 +  f2 36  5/2 -    52212835.02 C  2.31664D+11  5.09591D-04  3.21307D-06
                                           B  2.32621D+11  5.11697D-04  3.22634D-06
 f1  5  3/2 +  f2 37  5/2 -    52196243.95 C  3.16558D+12  6.96775D-03  4.39470D-05
                                           B  3.17538D+12  6.98932D-03  4.40830D-05
 f1  5  3/2 +  f2 38  5/2 -    52177913.85 C  5.67986D+08  1.25107D-06  7.89353D-09
                                           B  5.68994D+08  1.25329D-06  7.90753D-09
 f1  5  3/2 +  f2 39  5/2 -    52150948.75 C  1.95194D+11  4.30388D-04  2.71690D-06
                                           B  1.95461D+11  4.30976D-04  2.72061D-06
 f1  6  3/2 +  f2  1  5/2 -    52446896.02 C  8.55396D+06  1.86486D-08  1.17058D-10
                                           B  8.66042D+06  1.88807D-08  1.18515D-10
 f1  6  3/2 +  f2  2  5/2 -    52418293.62 C  2.25296D+11  4.91706D-04  3.08815D-06
                                           B  2.27878D+11  4.97340D-04  3.12353D-06
 f1  6  3/2 +  f2  3  5/2 -    52413004.53 C  2.36405D+12  5.16056D-03  3.24140D-05
                                           B  2.39053D+12  5.21835D-03  3.27771D-05
 f1  6  3/2 +  f2  4  5/2 -    52406209.04 C  9.03240D+10  1.97222D-04  1.23893D-06
                                           B  9.13088D+10  1.99372D-04  1.25244D-06
 f1  6  3/2 +  f2  5  5/2 -    52405468.88 C  7.21780D+12  1.57605D-02  9.90075D-05
                                           B  7.29774D+12  1.59350D-02  1.00104D-04
 f1  6  3/2 +  f2  6  5/2 -    52396366.58 C  1.53894D+09  3.36152D-06  2.11208D-08
                                           B  1.55546D+09  3.39762D-06  2.13476D-08
 f1  6  3/2 +  f2  7  5/2 -    52395525.12 C  1.59094D+11  3.47523D-04  2.18356D-06
                                           B  1.60750D+11  3.51139D-04  2.20628D-06
 f1  6  3/2 +  f2  8  5/2 -    52393556.18 C  1.03952D+09  2.27088D-06  1.42689D-08
                                           B  1.05084D+09  2.29561D-06  1.44244D-08
 f1  6  3/2 +  f2  9  5/2 -    52388534.18 C  2.40632D+12  5.25774D-03  3.30399D-05
                                           B  2.43138D+12  5.31249D-03  3.33839D-05
 f1  6  3/2 +  f2 10  5/2 -    52386491.70 C  1.58413D+11  3.46154D-04  2.17533D-06
                                           B  1.59997D+11  3.49615D-04  2.19708D-06
 f1  6  3/2 +  f2 11  5/2 -    52384027.69 C  2.84825D+11  6.22442D-04  3.91179D-06
                                           B  2.87749D+11  6.28831D-04  3.95194D-06
 f1  6  3/2 +  f2 12  5/2 -    52382457.30 C  9.83190D+08  2.14874D-06  1.35043D-08
                                           B  9.93264D+08  2.17075D-06  1.36427D-08
 f1  6  3/2 +  f2 13  5/2 -    52375869.84 C  2.55970D+11  5.59556D-04  3.51713D-06
                                           B  2.58525D+11  5.65143D-04  3.55224D-06
 f1  6  3/2 +  f2 14  5/2 -    52368751.70 C  1.81372D+10  3.96592D-05  2.49314D-07
                                           B  1.82974D+10  4.00096D-05  2.51517D-07
 f1  6  3/2 +  f2 15  5/2 -    52362701.66 C  3.51322D+10  7.68386D-05  4.83095D-07
                                           B  3.54706D+10  7.75785D-05  4.87748D-07
 f1  6  3/2 +  f2 16  5/2 -    52358166.24 C  2.07731D+11  4.54413D-04  2.85721D-06
                                           B  2.09555D+11  4.58403D-04  2.88230D-06
 f1  6  3/2 +  f2 17  5/2 -    52356129.06 C  9.92684D+12  2.17167D-02  1.36553D-04
                                           B  1.00179D+13  2.19160D-02  1.37806D-04
 f1  6  3/2 +  f2 18  5/2 -    52351706.73 C  4.99990D+12  1.09400D-02  6.87959D-05
                                           B  5.04543D+12  1.10396D-02  6.94224D-05
 f1  6  3/2 +  f2 19  5/2 -    52342178.80 C  2.95788D+11  6.47432D-04  4.07210D-06
                                           B  2.98354D+11  6.53049D-04  4.10742D-06
 f1  6  3/2 +  f2 20  5/2 -    52340964.16 C  6.68810D+10  1.46399D-04  9.20812D-07
                                           B  6.74590D+10  1.47664D-04  9.28770D-07
 f1  6  3/2 +  f2 21  5/2 -    52330166.32 C  2.01017D+12  4.40196D-03  2.76930D-05
                                           B  2.02616D+12  4.43698D-03  2.79133D-05
 f1  6  3/2 +  f2 22  5/2 -    52329076.00 C  4.50625D+10  9.86841D-05  6.20840D-07
                                           B  4.54216D+10  9.94704D-05  6.25787D-07
 f1  6  3/2 +  f2 23  5/2 -    52328291.42 C  1.07589D+11  2.35620D-04  1.48235D-06
                                           B  1.08420D+11  2.37440D-04  1.49380D-06
 f1  6  3/2 +  f2 24  5/2 -    52322962.22 C  4.79553D+11  1.05044D-03  6.60926D-06
                                           B  4.83358D+11  1.05877D-03  6.66171D-06
 f1  6  3/2 +  f2 25  5/2 -    52320578.24 C  2.93543D+09  6.43050D-06  4.04620D-08
                                           B  2.95834D+09  6.48068D-06  4.07778D-08
 f1  6  3/2 +  f2 26  5/2 -    52319072.36 C  1.81939D+10  3.98587D-05  2.50806D-07
                                           B  1.83512D+10  4.02032D-05  2.52974D-07
 f1  6  3/2 +  f2 27  5/2 -    52300585.14 C  8.52940D+11  1.86992D-03  1.17704D-05
                                           B  8.58797D+11  1.88276D-03  1.18512D-05
 f1  6  3/2 +  f2 28  5/2 -    52293139.24 C  2.00076D+10  4.38756D-05  2.76219D-07
                                           B  2.01587D+10  4.42069D-05  2.78305D-07
 f1  6  3/2 +  f2 29  5/2 -    52285981.42 C  1.02127D+11  2.24021D-04  1.41052D-06
                                           B  1.02786D+11  2.25466D-04  1.41962D-06
 f1  6  3/2 +  f2 30  5/2 -    52285470.18 C  1.04818D+10  2.29927D-05  1.44772D-07
                                           B  1.05515D+10  2.31456D-05  1.45735D-07
 f1  6  3/2 +  f2 31  5/2 -    52273787.29 C  1.91843D+10  4.21014D-05  2.65148D-07
                                           B  1.93116D+10  4.23808D-05  2.66907D-07
 f1  6  3/2 +  f2 32  5/2 -    52246146.86 C  2.72348D+10  5.98321D-05  3.77012D-07
                                           B  2.73957D+10  6.01855D-05  3.79239D-07
 f1  6  3/2 +  f2 33  5/2 -    52243493.46 C  6.57077D+09  1.44368D-05  9.09731D-08
                                           B  6.60869D+09  1.45201D-05  9.14981D-08
 f1  6  3/2 +  f2 34  5/2 -    52235488.23 C  1.53742D+11  3.37893D-04  2.12956D-06
                                           B  1.54384D+11  3.39305D-04  2.13845D-06
 f1  6  3/2 +  f2 35  5/2 -    52233191.98 C  3.62788D+10  7.97402D-05  5.02582D-07
                                           B  3.64813D+10  8.01854D-05  5.05387D-07
 f1  6  3/2 +  f2 36  5/2 -    52225299.39 C  1.10414D+11  2.42761D-04  1.53029D-06
                                           B  1.10854D+11  2.43729D-04  1.53639D-06
 f1  6  3/2 +  f2 37  5/2 -    52208708.32 C  1.18844D+08  2.61463D-07  1.64871D-09
                                           B  1.18003D+08  2.59612D-07  1.63703D-09
 f1  6  3/2 +  f2 38  5/2 -    52190378.22 C  2.71501D+10  5.97734D-05  3.77045D-07
                                           B  2.72404D+10  5.99724D-05  3.78300D-07
 f1  6  3/2 +  f2 39  5/2 -    52163413.13 C  4.55271D+09  1.00336D-05  6.33236D-08
                                           B  4.57612D+09  1.00852D-05  6.36491D-08
 f1  7  3/2 +  f2  1  5/2 -    52447116.11 C  4.00122D+06  8.72302D-09  5.47546D-11
                                           B  4.05229D+06  8.83436D-09  5.54535D-11
 f1  7  3/2 +  f2  2  5/2 -    52418513.71 C  5.16592D+08  1.12745D-06  7.08087D-09
                                           B  5.22693D+08  1.14076D-06  7.16450D-09
 f1  7  3/2 +  f2  3  5/2 -    52413224.62 C  1.04050D+09  2.27131D-06  1.42663D-08
                                           B  1.05539D+09  2.30383D-06  1.44706D-08
 f1  7  3/2 +  f2  4  5/2 -    52406429.13 C  3.96233D+06  8.65166D-09  5.43488D-11
                                           B  3.94982D+06  8.62433D-09  5.41772D-11
 f1  7  3/2 +  f2  5  5/2 -    52405688.97 C  8.98402D+10  1.96170D-04  1.23234D-06
                                           B  9.07578D+10  1.98173D-04  1.24492D-06
 f1  7  3/2 +  f2  6  5/2 -    52396586.66 C  4.04007D+09  8.82471D-06  5.54463D-08
                                           B  4.08268D+09  8.91779D-06  5.60312D-08
 f1  7  3/2 +  f2  7  5/2 -    52395745.21 C  1.62222D+09  3.54353D-06  2.22646D-08
                                           B  1.63670D+09  3.57516D-06  2.24634D-08
 f1  7  3/2 +  f2  8  5/2 -    52393776.27 C  5.11521D+07  1.11743D-07  7.02131D-10
                                           B  5.17676D+07  1.13088D-07  7.10578D-10
 f1  7  3/2 +  f2  9  5/2 -    52388754.26 C  3.05761D+10  6.68073D-05  4.19818D-07
                                           B  3.08705D+10  6.74505D-05  4.23860D-07
 f1  7  3/2 +  f2 10  5/2 -    52386711.79 C  1.00427D+09  2.19444D-06  1.37904D-08
                                           B  1.01178D+09  2.21085D-06  1.38936D-08
 f1  7  3/2 +  f2 11  5/2 -    52384247.78 C  3.08914D+10  6.75078D-05  4.24257D-07
                                           B  3.11961D+10  6.81737D-05  4.28442D-07
 f1  7  3/2 +  f2 12  5/2 -    52382677.39 C  5.80473D+10  1.26860D-04  7.97282D-07
                                           B  5.86349D+10  1.28144D-04  8.05354D-07
 f1  7  3/2 +  f2 13  5/2 -    52376089.93 C  9.63445D+10  2.10610D-04  1.32380D-06
                                           B  9.73139D+10  2.12729D-04  1.33712D-06
 f1  7  3/2 +  f2 14  5/2 -    52368971.79 C  3.77864D+10  8.26238D-05  5.19405D-07
                                           B  3.81651D+10  8.34520D-05  5.24612D-07
 f1  7  3/2 +  f2 15  5/2 -    52362921.75 C  9.95702D+11  2.17771D-03  1.36915D-05
                                           B  1.00505D+12  2.19815D-03  1.38200D-05
 f1  7  3/2 +  f2 16  5/2 -    52358386.33 C  1.45206D+12  3.17635D-03  1.99719D-05
                                           B  1.46554D+12  3.20585D-03  2.01573D-05
 f1  7  3/2 +  f2 17  5/2 -    52356349.15 C  4.21750D+12  9.22643D-03  5.80149D-05
                                           B  4.25520D+12  9.30892D-03  5.85336D-05
 f1  7  3/2 +  f2 18  5/2 -    52351926.82 C  8.04985D+12  1.76133D-02  1.10760D-04
                                           B  8.12274D+12  1.77728D-02  1.11763D-04
 f1  7  3/2 +  f2 19  5/2 -    52342398.89 C  3.61042D+11  7.90257D-04  4.97039D-06
                                           B  3.64167D+11  7.97097D-04  5.01341D-06
 f1  7  3/2 +  f2 20  5/2 -    52341184.25 C  4.12250D+10  9.02383D-05  5.67575D-07
                                           B  4.15821D+10  9.10200D-05  5.72491D-07
 f1  7  3/2 +  f2 21  5/2 -    52330386.40 C  4.57676D+10  1.00223D-04  6.30506D-07
                                           B  4.61694D+10  1.01103D-04  6.36041D-07
 f1  7  3/2 +  f2 22  5/2 -    52329296.08 C  3.07982D+10  6.74456D-05  4.24311D-07
                                           B  3.10477D+10  6.79920D-05  4.27748D-07
 f1  7  3/2 +  f2 23  5/2 -    52328511.51 C  5.48851D+09  1.20198D-05  7.56193D-08
                                           B  5.53849D+09  1.21292D-05  7.63079D-08
 f1  7  3/2 +  f2 24  5/2 -    52323182.31 C  4.49041D+10  9.83594D-05  6.18867D-07
                                           B  4.52732D+10  9.91677D-05  6.23953D-07
 f1  7  3/2 +  f2 25  5/2 -    52320798.33 C  2.09119D+11  4.58101D-04  2.88246D-06
                                           B  2.10733D+11  4.61638D-04  2.90471D-06
 f1  7  3/2 +  f2 26  5/2 -    52319292.45 C  1.21632D+12  2.66466D-03  1.67670D-05
                                           B  1.22576D+12  2.68534D-03  1.68971D-05
 f1  7  3/2 +  f2 27  5/2 -    52300805.23 C  2.95738D+07  6.48348D-08  4.08108D-10
                                           B  2.94877D+07  6.46460D-08  4.06920D-10
 f1  7  3/2 +  f2 28  5/2 -    52293359.33 C  2.04262D+12  4.47932D-03  2.81995D-05
                                           B  2.05637D+12  4.50947D-03  2.83893D-05
 f1  7  3/2 +  f2 29  5/2 -    52286201.51 C  2.42849D+09  5.32697D-06  3.35404D-08
                                           B  2.44514D+09  5.36348D-06  3.37703D-08
 f1  7  3/2 +  f2 30  5/2 -    52285690.27 C  5.21788D+10  1.14458D-04  7.20674D-07
                                           B  5.25040D+10  1.15171D-04  7.25166D-07
 f1  7  3/2 +  f2 31  5/2 -    52274007.38 C  1.56991D+12  3.44525D-03  2.16975D-05
                                           B  1.57930D+12  3.46585D-03  2.18273D-05
 f1  7  3/2 +  f2 32  5/2 -    52246366.94 C  3.40910D+11  7.48938D-04  4.71916D-06
                                           B  3.42653D+11  7.52767D-04  4.74329D-06
 f1  7  3/2 +  f2 33  5/2 -    52243713.55 C  1.51916D+12  3.33774D-03  2.10326D-05
                                           B  1.52645D+12  3.35376D-03  2.11336D-05
 f1  7  3/2 +  f2 34  5/2 -    52235708.32 C  5.20154D+09  1.14318D-05  7.20481D-08
                                           B  5.21840D+09  1.14689D-05  7.22817D-08
 f1  7  3/2 +  f2 35  5/2 -    52233412.07 C  7.92619D+12  1.74215D-02  1.09803D-04
                                           B  7.96120D+12  1.74985D-02  1.10288D-04
 f1  7  3/2 +  f2 36  5/2 -    52225519.48 C  1.81491D+10  3.99031D-05  2.51536D-07
                                           B  1.82241D+10  4.00680D-05  2.52575D-07
 f1  7  3/2 +  f2 37  5/2 -    52208928.41 C  7.04164D+10  1.54918D-04  9.76862D-07
                                           B  7.06830D+10  1.55505D-04  9.80559D-07
 f1  7  3/2 +  f2 38  5/2 -    52190598.31 C  1.58281D+12  3.48467D-03  2.19809D-05
                                           B  1.58719D+12  3.49432D-03  2.20418D-05
 f1  7  3/2 +  f2 39  5/2 -    52163633.21 C  5.27460D+11  1.16244D-03  7.33634D-06
                                           B  5.28487D+11  1.16471D-03  7.35062D-06
 f1  8  3/2 +  f2  1  5/2 -    52456013.48 C  1.28924D+06  2.80970D-09  1.76336D-11
                                           B  1.30569D+06  2.84557D-09  1.78587D-11
 f1  8  3/2 +  f2  2  5/2 -    52427411.09 C  2.49178D+08  5.43639D-07  3.41372D-09
                                           B  2.52114D+08  5.50044D-07  3.45394D-09
 f1  8  3/2 +  f2  3  5/2 -    52422122.00 C  9.14962D+08  1.99660D-06  1.25387D-08
                                           B  9.25205D+08  2.01896D-06  1.26791D-08
 f1  8  3/2 +  f2  4  5/2 -    52415326.51 C  1.61147D+08  3.51742D-07  2.20923D-09
                                           B  1.62914D+08  3.55598D-07  2.23345D-09
 f1  8  3/2 +  f2  5  5/2 -    52414586.35 C  1.64303D+10  3.58640D-05  2.25259D-07
                                           B  1.66191D+10  3.62761D-05  2.27847D-07
 f1  8  3/2 +  f2  6  5/2 -    52405484.04 C  4.04224D+09  8.82645D-06  5.54479D-08
                                           B  4.08733D+09  8.92492D-06  5.60665D-08
 f1  8  3/2 +  f2  7  5/2 -    52404642.59 C  3.31199D+09  7.23215D-06  4.54332D-08
                                           B  3.34742D+09  7.30951D-06  4.59192D-08
 f1  8  3/2 +  f2  8  5/2 -    52402673.64 C  5.70301D+08  1.24542D-06  7.82415D-09
                                           B  5.76423D+08  1.25879D-06  7.90813D-09
 f1  8  3/2 +  f2  9  5/2 -    52397651.64 C  3.68111D+08  8.04030D-07  5.05168D-09
                                           B  3.71985D+08  8.12494D-07  5.10486D-09
 f1  8  3/2 +  f2 10  5/2 -    52395609.16 C  9.64348D+09  2.10650D-05  1.32356D-07
                                           B  9.74505D+09  2.12869D-05  1.33750D-07
 f1  8  3/2 +  f2 11  5/2 -    52393145.15 C  9.82592D+10  2.14655D-04  1.34879D-06
                                           B  9.93080D+10  2.16947D-04  1.36318D-06
 f1  8  3/2 +  f2 12  5/2 -    52391574.76 C  6.16664D+11  1.34724D-03  8.46560D-06
                                           B  6.23212D+11  1.36154D-03  8.55548D-06
 f1  8  3/2 +  f2 13  5/2 -    52384987.31 C  2.66892D+09  5.83229D-06  3.66528D-08
                                           B  2.69524D+09  5.88982D-06  3.70144D-08
 f1  8  3/2 +  f2 14  5/2 -    52377869.17 C  3.19838D+09  6.99121D-06  4.39420D-08
                                           B  3.23158D+09  7.06378D-06  4.43981D-08
 f1  8  3/2 +  f2 15  5/2 -    52371819.13 C  1.89365D+13  4.14022D-02  2.60256D-04
                                           B  1.91226D+13  4.18090D-02  2.62813D-04
 f1  8  3/2 +  f2 16  5/2 -    52367283.71 C  2.04577D+09  4.47357D-06  2.81235D-08
                                           B  2.07501D+09  4.53752D-06  2.85255D-08
 f1  8  3/2 +  f2 17  5/2 -    52365246.52 C  1.96139D+12  4.28938D-03  2.69667D-05
                                           B  1.98022D+12  4.33058D-03  2.72257D-05
 f1  8  3/2 +  f2 18  5/2 -    52360824.19 C  5.12109D+12  1.12013D-02  7.04266D-05
                                           B  5.16914D+12  1.13064D-02  7.10873D-05
 f1  8  3/2 +  f2 19  5/2 -    52351296.27 C  4.37517D+10  9.57321D-05  6.02013D-07
                                           B  4.40237D+10  9.63272D-05  6.05755D-07
 f1  8  3/2 +  f2 20  5/2 -    52350081.63 C  4.81625D+10  1.05388D-04  6.62751D-07
                                           B  4.86197D+10  1.06389D-04  6.69042D-07
 f1  8  3/2 +  f2 21  5/2 -    52339283.78 C  1.03966D+10  2.27590D-05  1.43153D-07
                                           B  1.04747D+10  2.29299D-05  1.44228D-07
 f1  8  3/2 +  f2 22  5/2 -    52338193.46 C  2.53431D+07  5.54804D-08  3.48977D-10
                                           B  2.55910D+07  5.60231D-08  3.52390D-10
 f1  8  3/2 +  f2 23  5/2 -    52337408.89 C  4.63723D+09  1.01520D-05  6.38579D-08
                                           B  4.67207D+09  1.02283D-05  6.43378D-08
 f1  8  3/2 +  f2 24  5/2 -    52332079.69 C  5.03172D+09  1.10179D-05  6.93115D-08
                                           B  5.07863D+09  1.11206D-05  6.99578D-08
 f1  8  3/2 +  f2 25  5/2 -    52329695.71 C  5.32868D+10  1.16692D-04  7.34122D-07
                                           B  5.36967D+10  1.17590D-04  7.39769D-07
 f1  8  3/2 +  f2 26  5/2 -    52328189.82 C  2.95466D+10  6.47074D-05  4.07093D-07
                                           B  2.97496D+10  6.51519D-05  4.09890D-07
 f1  8  3/2 +  f2 27  5/2 -    52309702.60 C  3.73458D+10  8.18456D-05  5.15096D-07
                                           B  3.76166D+10  8.24391D-05  5.18832D-07
 f1  8  3/2 +  f2 28  5/2 -    52302256.71 C  2.33923D+12  5.12801D-03  3.22778D-05
                                           B  2.35598D+12  5.16474D-03  3.25090D-05
 f1  8  3/2 +  f2 29  5/2 -    52295098.89 C  3.04923D+09  6.68630D-06  4.20921D-08
                                           B  3.05964D+09  6.70912D-06  4.22358D-08
 f1  8  3/2 +  f2 30  5/2 -    52294587.65 C  1.60260D+09  3.51423D-06  2.21233D-08
                                           B  1.60514D+09  3.51978D-06  2.21582D-08
 f1  8  3/2 +  f2 31  5/2 -    52282904.75 C  3.79381D+11  8.32290D-04  5.24071D-06
                                           B  3.81848D+11  8.37700D-04  5.27478D-06
 f1  8  3/2 +  f2 32  5/2 -    52255264.32 C  1.05741D+09  2.32220D-06  1.46300D-08
                                           B  1.06178D+09  2.33180D-06  1.46905D-08
 f1  8  3/2 +  f2 33  5/2 -    52252610.92 C  2.82559D+11  6.20599D-04  3.91002D-06
                                           B  2.84054D+11  6.23883D-04  3.93071D-06
 f1  8  3/2 +  f2 34  5/2 -    52244605.69 C  2.34119D+09  5.14364D-06  3.24119D-08
                                           B  2.35134D+09  5.16596D-06  3.25526D-08
 f1  8  3/2 +  f2 35  5/2 -    52242309.45 C  5.27482D+10  1.15899D-04  7.30355D-07
                                           B  5.30074D+10  1.16469D-04  7.33944D-07
 f1  8  3/2 +  f2 36  5/2 -    52234416.85 C  2.51865D+08  5.53570D-07  3.48892D-09
                                           B  2.53009D+08  5.56085D-07  3.50477D-09
 f1  8  3/2 +  f2 37  5/2 -    52217825.79 C  2.25030D+08  4.94903D-07  3.12016D-09
                                           B  2.26968D+08  4.99165D-07  3.14703D-09
 f1  8  3/2 +  f2 38  5/2 -    52199495.69 C  2.70247D+12  5.94766D-03  3.75107D-05
                                           B  2.71125D+12  5.96699D-03  3.76326D-05
 f1  8  3/2 +  f2 39  5/2 -    52172530.59 C  7.82022D+10  1.72287D-04  1.08714D-06
                                           B  7.83143D+10  1.72534D-04  1.08870D-06
 f1  9  3/2 +  f2  1  5/2 -    52474878.47 C  1.91654D+07  4.17381D-08  2.61853D-10
                                           B  1.94244D+07  4.23022D-08  2.65391D-10
 f1  9  3/2 +  f2  2  5/2 -    52446276.07 C  3.19589D+08  6.96755D-07  4.37362D-09
                                           B  3.23627D+08  7.05559D-07  4.42888D-09
 f1  9  3/2 +  f2  3  5/2 -    52440986.99 C  9.03810D+09  1.97085D-05  1.23725D-07
                                           B  9.14826D+09  1.99487D-05  1.25233D-07
 f1  9  3/2 +  f2  4  5/2 -    52434191.49 C  1.87115D+08  4.08128D-07  2.56246D-09
                                           B  1.89351D+08  4.13006D-07  2.59309D-09
 f1  9  3/2 +  f2  5  5/2 -    52433451.33 C  5.21400D+09  1.13729D-05  7.14067D-08
                                           B  5.27634D+09  1.15089D-05  7.22604D-08
 f1  9  3/2 +  f2  6  5/2 -    52424349.03 C  3.60214D+12  7.85982D-03  4.93578D-05
                                           B  3.64494D+12  7.95321D-03  4.99442D-05
 f1  9  3/2 +  f2  7  5/2 -    52423507.57 C  7.28974D+08  1.59066D-06  9.98912D-09
                                           B  7.37401D+08  1.60905D-06  1.01046D-08
 f1  9  3/2 +  f2  8  5/2 -    52421538.63 C  9.85251D+07  2.15003D-07  1.35024D-09
                                           B  9.96557D+07  2.17471D-07  1.36573D-09
 f1  9  3/2 +  f2  9  5/2 -    52416516.63 C  8.13901D+11  1.77645D-03  1.11573D-05
                                           B  8.23231D+11  1.79681D-03  1.12852D-05
 f1  9  3/2 +  f2 10  5/2 -    52414474.15 C  7.01683D+10  1.53164D-04  9.62012D-07
                                           B  7.09712D+10  1.54916D-04  9.73020D-07
 f1  9  3/2 +  f2 11  5/2 -    52412010.14 C  1.71068D+12  3.73444D-03  2.34569D-05
                                           B  1.73017D+12  3.77697D-03  2.37241D-05
 f1  9  3/2 +  f2 12  5/2 -    52410439.75 C  9.48691D+10  2.07113D-04  1.30096D-06
                                           B  9.59126D+10  2.09391D-04  1.31527D-06
 f1  9  3/2 +  f2 13  5/2 -    52403852.29 C  7.19936D+09  1.57212D-05  9.87637D-08
                                           B  7.27702D+09  1.58908D-05  9.98291D-08
 f1  9  3/2 +  f2 14  5/2 -    52396734.16 C  9.67192D+10  2.11262D-04  1.32737D-06
                                           B  9.77332D+10  2.13477D-04  1.34129D-06
 f1  9  3/2 +  f2 15  5/2 -    52390684.12 C  6.24303D+10  1.36397D-04  8.57091D-07
                                           B  6.30803D+10  1.37817D-04  8.66014D-07
 f1  9  3/2 +  f2 16  5/2 -    52386148.69 C  6.43833D+06  1.40688D-08  8.84132D-11
                                           B  6.34623D+06  1.38676D-08  8.71484D-11
 f1  9  3/2 +  f2 17  5/2 -    52384111.51 C  3.90963D+10  8.54385D-05  5.36945D-07
                                           B  3.94908D+10  8.63008D-05  5.42364D-07
 f1  9  3/2 +  f2 18  5/2 -    52379689.18 C  1.61229D+11  3.52400D-04  2.21487D-06
                                           B  1.62846D+11  3.55935D-04  2.23709D-06
 f1  9  3/2 +  f2 19  5/2 -    52370161.25 C  9.42716D+11  2.06125D-03  1.29575D-05
                                           B  9.51893D+11  2.08132D-03  1.30837D-05
 f1  9  3/2 +  f2 20  5/2 -    52368946.62 C  1.70051D+13  3.71835D-02  2.33750D-04
                                           B  1.71708D+13  3.75457D-02  2.36027D-04
 f1  9  3/2 +  f2 21  5/2 -    52358148.77 C  1.03004D+11  2.25322D-04  1.41676D-06
                                           B  1.03942D+11  2.27373D-04  1.42965D-06
 f1  9  3/2 +  f2 22  5/2 -    52357058.45 C  5.60665D+12  1.22651D-02  7.71207D-05
                                           B  5.65849D+12  1.23785D-02  7.78338D-05
 f1  9  3/2 +  f2 23  5/2 -    52356273.88 C  1.12853D+10  2.46885D-05  1.55239D-07
                                           B  1.13863D+10  2.49093D-05  1.56628D-07
 f1  9  3/2 +  f2 24  5/2 -    52350944.67 C  1.52867D+12  3.34489D-03  2.10346D-05
                                           B  1.54196D+12  3.37397D-03  2.12174D-05
 f1  9  3/2 +  f2 25  5/2 -    52348560.69 C  4.49417D+11  9.83463D-04  6.18485D-06
                                           B  4.53542D+11  9.92489D-04  6.24161D-06
 f1  9  3/2 +  f2 26  5/2 -    52347054.81 C  3.86678D+09  8.46218D-06  5.32189D-08
                                           B  3.91497D+09  8.56765D-06  5.38822D-08
 f1  9  3/2 +  f2 27  5/2 -    52328567.59 C  9.50653D+10  2.08191D-04  1.30978D-06
                                           B  9.57946D+10  2.09788D-04  1.31983D-06
 f1  9  3/2 +  f2 28  5/2 -    52321121.69 C  1.78544D+09  3.91119D-06  2.46098D-08
                                           B  1.79900D+09  3.94090D-06  2.47967D-08
 f1  9  3/2 +  f2 29  5/2 -    52313963.88 C  2.15271D+11  4.71703D-04  2.96843D-06
                                           B  2.16855D+11  4.75173D-04  2.99027D-06
 f1  9  3/2 +  f2 30  5/2 -    52313452.63 C  1.74010D+11  3.81298D-04  2.39953D-06
                                           B  1.75282D+11  3.84086D-04  2.41708D-06
 f1  9  3/2 +  f2 31  5/2 -    52301769.74 C  5.84117D+09  1.28052D-05  8.06017D-08
                                           B  5.89176D+09  1.29161D-05  8.12997D-08
 f1  9  3/2 +  f2 32  5/2 -    52274129.31 C  1.55340D+10  3.40901D-05  2.14692D-07
                                           B  1.56333D+10  3.43080D-05  2.16065D-07
 f1  9  3/2 +  f2 33  5/2 -    52271475.91 C  2.95386D+10  6.48303D-05  4.08309D-07
                                           B  2.97968D+10  6.53971D-05  4.11879D-07
 f1  9  3/2 +  f2 34  5/2 -    52263470.68 C  4.13798D+08  9.08469D-07  5.72252D-09
                                           B  4.16465D+08  9.14324D-07  5.75940D-09
 f1  9  3/2 +  f2 35  5/2 -    52261174.44 C  1.84021D+08  4.04043D-07  2.54521D-09
                                           B  1.88190D+08  4.13197D-07  2.60287D-09
 f1  9  3/2 +  f2 36  5/2 -    52253281.84 C  1.35258D+07  2.97066D-08  1.87161D-10
                                           B  1.35096D+07  2.96712D-08  1.86938D-10
 f1  9  3/2 +  f2 37  5/2 -    52236690.77 C  2.05856D+08  4.52409D-07  2.85122D-09
                                           B  2.05752D+08  4.52178D-07  2.84977D-09
 f1  9  3/2 +  f2 38  5/2 -    52218360.67 C  7.49124D+08  1.64750D-06  1.03867D-08
                                           B  7.53883D+08  1.65797D-06  1.04527D-08
 f1  9  3/2 +  f2 39  5/2 -    52191395.58 C  6.00621D+09  1.32227D-05  8.34059D-08
                                           B  6.03135D+09  1.32781D-05  8.37551D-08
 f1 10  3/2 +  f2  1  5/2 -    52475421.31 C  3.26950D+08  7.12011D-07  4.46690D-09
                                           B  3.31379D+08  7.21657D-07  4.52742D-09
 f1 10  3/2 +  f2  2  5/2 -    52446818.91 C  3.17285D+09  6.91719D-06  4.34196D-08
                                           B  3.21387D+09  7.00661D-06  4.39809D-08
 f1 10  3/2 +  f2  3  5/2 -    52441529.82 C  1.05390D+11  2.29808D-04  1.44267D-06
                                           B  1.06729D+11  2.32728D-04  1.46100D-06
 f1 10  3/2 +  f2  4  5/2 -    52434734.33 C  2.18277D+09  4.76088D-06  2.98912D-08
                                           B  2.20711D+09  4.81398D-06  3.02246D-08
 f1 10  3/2 +  f2  5  5/2 -    52433994.17 C  3.11737D+09  6.79954D-06  4.26916D-08
                                           B  3.15612D+09  6.88407D-06  4.32223D-08
 f1 10  3/2 +  f2  6  5/2 -    52424891.87 C  2.12085D+09  4.62756D-06  2.90596D-08
                                           B  2.14595D+09  4.68234D-06  2.94036D-08
 f1 10  3/2 +  f2  7  5/2 -    52424050.41 C  6.44225D+11  1.40571D-03  8.82753D-06
                                           B  6.51626D+11  1.42185D-03  8.92894D-06
 f1 10  3/2 +  f2  8  5/2 -    52422081.47 C  1.02878D+10  2.24498D-05  1.40985D-07
                                           B  1.04122D+10  2.27213D-05  1.42690D-07
 f1 10  3/2 +  f2  9  5/2 -    52417059.47 C  1.10176D+10  2.40470D-05  1.51030D-07
                                           B  1.11467D+10  2.43287D-05  1.52799D-07
 f1 10  3/2 +  f2 10  5/2 -    52415016.99 C  2.59150D+11  5.65662D-04  3.55285D-06
                                           B  2.62142D+11  5.72193D-04  3.59387D-06
 f1 10  3/2 +  f2 11  5/2 -    52412552.98 C  5.70366D+04  1.24509D-10  7.82062D-13
                                           B  5.80705D+04  1.26766D-10  7.96239D-13
 f1 10  3/2 +  f2 12  5/2 -    52410982.59 C  9.10879D+08  1.98854D-06  1.24907D-08
                                           B  9.21398D+08  2.01150D-06  1.26350D-08
 f1 10  3/2 +  f2 13  5/2 -    52404395.13 C  4.28961D+11  9.36700D-04  5.88448D-06
                                           B  4.33730D+11  9.47113D-04  5.94990D-06
 f1 10  3/2 +  f2 14  5/2 -    52397277.00 C  1.33797D+12  2.92245D-03  1.83617D-05
                                           B  1.35265D+12  2.95450D-03  1.85631D-05
 f1 10  3/2 +  f2 15  5/2 -    52391226.95 C  1.21402D+10  2.65231D-05  1.66664D-07
                                           B  1.22684D+10  2.68033D-05  1.68424D-07
 f1 10  3/2 +  f2 16  5/2 -    52386691.53 C  1.30806D+11  2.85828D-04  1.79622D-06
                                           B  1.32161D+11  2.88789D-04  1.81483D-06
 f1 10  3/2 +  f2 17  5/2 -    52384654.35 C  2.23880D+08  4.89244D-07  3.07466D-09
                                           B  2.26131D+08  4.94162D-07  3.10557D-09
 f1 10  3/2 +  f2 18  5/2 -    52380232.02 C  8.06879D+10  1.76356D-04  1.10841D-06
                                           B  8.15070D+10  1.78147D-04  1.11966D-06
 f1 10  3/2 +  f2 19  5/2 -    52370704.09 C  4.36480D+12  9.54345D-03  5.99919D-05
                                           B  4.40737D+12  9.63653D-03  6.05770D-05
 f1 10  3/2 +  f2 20  5/2 -    52369489.45 C  2.27604D+11  4.97669D-04  3.12851D-06
                                           B  2.29815D+11  5.02505D-04  3.15891D-06
 f1 10  3/2 +  f2 21  5/2 -    52358691.61 C  2.17030D+12  4.74744D-03  2.98502D-05
                                           B  2.19092D+12  4.79255D-03  3.01338D-05
 f1 10  3/2 +  f2 22  5/2 -    52357601.29 C  5.37704D+09  1.17625D-05  7.39600D-08
                                           B  5.42932D+09  1.18769D-05  7.46791D-08
 f1 10  3/2 +  f2 23  5/2 -    52356816.72 C  1.35151D+12  2.95658D-03  1.85906D-05
                                           B  1.36339D+12  2.98258D-03  1.87540D-05
 f1 10  3/2 +  f2 24  5/2 -    52351487.51 C  1.35121D+11  2.95653D-04  1.85921D-06
                                           B  1.36337D+11  2.98315D-04  1.87595D-06
 f1 10  3/2 +  f2 25  5/2 -    52349103.53 C  1.10574D+12  2.41964D-03  1.52166D-05
                                           B  1.11569D+12  2.44143D-03  1.53536D-05
 f1 10  3/2 +  f2 26  5/2 -    52347597.65 C  1.49550D+12  3.27273D-03  2.05821D-05
                                           B  1.50882D+12  3.30189D-03  2.07654D-05
 f1 10  3/2 +  f2 27  5/2 -    52329110.43 C  3.15653D+11  6.91259D-04  4.34884D-06
                                           B  3.18317D+11  6.97094D-04  4.38555D-06
 f1 10  3/2 +  f2 28  5/2 -    52321664.53 C  3.33894D+10  7.31415D-05  4.60212D-07
                                           B  3.36557D+10  7.37247D-05  4.63881D-07
 f1 10  3/2 +  f2 29  5/2 -    52314506.72 C  6.48929D+11  1.42191D-03  8.94796D-06
                                           B  6.53881D+11  1.43276D-03  9.01625D-06
 f1 10  3/2 +  f2 30  5/2 -    52313995.47 C  6.20896D+11  1.36051D-03  8.56167D-06
                                           B  6.25632D+11  1.37089D-03  8.62698D-06
 f1 10  3/2 +  f2 31  5/2 -    52302312.58 C  1.17782D+10  2.58200D-05  1.62522D-07
                                           B  1.18628D+10  2.60054D-05  1.63689D-07
 f1 10  3/2 +  f2 32  5/2 -    52274672.15 C  9.77309D+12  2.14470D-02  1.35068D-04
                                           B  9.83261D+12  2.15776D-02  1.35890D-04
 f1 10  3/2 +  f2 33  5/2 -    52272018.75 C  9.13367D+09  2.00459D-05  1.26250D-07
                                           B  9.18880D+09  2.01668D-05  1.27012D-07
 f1 10  3/2 +  f2 34  5/2 -    52264013.52 C  2.58169D+09  5.66783D-06  3.57018D-08
                                           B  2.61141D+09  5.73308D-06  3.61128D-08
 f1 10  3/2 +  f2 35  5/2 -    52261717.27 C  8.64842D+09  1.89884D-05  1.19613D-07
                                           B  8.69921D+09  1.90999D-05  1.20316D-07
 f1 10  3/2 +  f2 36  5/2 -    52253824.68 C  8.04402D+10  1.76667D-04  1.11304D-06
                                           B  8.08531D+10  1.77574D-04  1.11876D-06
 f1 10  3/2 +  f2 37  5/2 -    52237233.61 C  2.47353D+12  5.43595D-03  3.42587D-05
                                           B  2.48508D+12  5.46133D-03  3.44186D-05
 f1 10  3/2 +  f2 38  5/2 -    52218903.51 C  1.13353D+10  2.49284D-05  1.57160D-07
                                           B  1.13805D+10  2.50278D-05  1.57787D-07
 f1 10  3/2 +  f2 39  5/2 -    52191938.42 C  4.94261D+12  1.08810D-02  6.86340D-05
                                           B  4.95709D+12  1.09128D-02  6.88350D-05
 f1 11  3/2 +  f2  1  5/2 -    52476160.93 C  8.04494D+08  1.75193D-06  1.09908D-08
                                           B  8.15532D+08  1.77597D-06  1.11416D-08
 f1 11  3/2 +  f2  2  5/2 -    52447558.53 C  1.21658D+10  2.65221D-05  1.66479D-07
                                           B  1.23190D+10  2.68560D-05  1.68574D-07
 f1 11  3/2 +  f2  3  5/2 -    52442269.44 C  4.20805D+11  9.17562D-04  5.76010D-06
                                           B  4.26016D+11  9.28926D-04  5.83143D-06
 f1 11  3/2 +  f2  4  5/2 -    52435473.95 C  2.66941D+09  5.82213D-06  3.65538D-08
                                           B  2.70205D+09  5.89332D-06  3.70007D-08
 f1 11  3/2 +  f2  5  5/2 -    52434733.79 C  1.47312D+10  3.21304D-05  2.01731D-07
                                           B  1.49093D+10  3.25191D-05  2.04171D-07
 f1 11  3/2 +  f2  6  5/2 -    52425631.49 C  9.03769D+08  1.97191D-06  1.23828D-08
                                           B  9.14558D+08  1.99545D-06  1.25307D-08
 f1 11  3/2 +  f2  7  5/2 -    52424790.03 C  1.63060D+12  3.55788D-03  2.23424D-05
                                           B  1.64974D+12  3.59965D-03  2.26047D-05
 f1 11  3/2 +  f2  8  5/2 -    52422821.09 C  5.79095D+10  1.26365D-04  7.93564D-07
                                           B  5.85830D+10  1.27835D-04  8.02793D-07
 f1 11  3/2 +  f2  9  5/2 -    52417799.09 C  7.61156D+10  1.66125D-04  1.04335D-06
                                           B  7.69869D+10  1.68026D-04  1.05530D-06
 f1 11  3/2 +  f2 10  5/2 -    52415756.61 C  9.57556D+11  2.09006D-03  1.31272D-05
                                           B  9.68440D+11  2.11381D-03  1.32764D-05
 f1 11  3/2 +  f2 11  5/2 -    52413292.60 C  3.91821D+09  8.55308D-06  5.37225D-08
                                           B  3.96261D+09  8.65001D-06  5.43314D-08
 f1 11  3/2 +  f2 12  5/2 -    52411722.21 C  2.11273D+09  4.61217D-06  2.89702D-08
                                           B  2.13644D+09  4.66392D-06  2.92953D-08
 f1 11  3/2 +  f2 13  5/2 -    52405134.75 C  9.10525D+11  1.98821D-03  1.24900D-05
                                           B  9.20498D+11  2.00999D-03  1.26268D-05
 f1 11  3/2 +  f2 14  5/2 -    52398016.62 C  6.67490D+12  1.45792D-02  9.15996D-05
                                           B  6.74617D+12  1.47348D-02  9.25776D-05
 f1 11  3/2 +  f2 15  5/2 -    52391966.57 C  3.03689D+10  6.63464D-05  4.16896D-07
                                           B  3.06868D+10  6.70409D-05  4.21261D-07
 f1 11  3/2 +  f2 16  5/2 -    52387431.15 C  5.59127D+10  1.22173D-04  7.67755D-07
                                           B  5.64864D+10  1.23426D-04  7.75633D-07
 f1 11  3/2 +  f2 17  5/2 -    52385393.97 C  2.07673D+07  4.53813D-08  2.85195D-10
                                           B  2.09806D+07  4.58474D-08  2.88125D-10
 f1 11  3/2 +  f2 18  5/2 -    52380971.64 C  1.00969D+09  2.20677D-06  1.38694D-08
                                           B  1.01997D+09  2.22924D-06  1.40107D-08
 f1 11  3/2 +  f2 19  5/2 -    52371443.71 C  1.12247D+12  2.45417D-03  1.54271D-05
                                           B  1.13335D+12  2.47794D-03  1.55766D-05
 f1 11  3/2 +  f2 20  5/2 -    52370229.07 C  7.07343D+10  1.54660D-04  9.72232D-07
                                           B  7.14190D+10  1.56157D-04  9.81643D-07
 f1 11  3/2 +  f2 21  5/2 -    52359431.23 C  6.13808D+12  1.34264D-02  8.44192D-05
                                           B  6.19444D+12  1.35497D-02  8.51943D-05
 f1 11  3/2 +  f2 22  5/2 -    52358340.91 C  2.64371D+10  5.78310D-05  3.63622D-07
                                           B  2.66793D+10  5.83608D-05  3.66953D-07
 f1 11  3/2 +  f2 23  5/2 -    52357556.34 C  5.78884D+12  1.26634D-02  7.96246D-05
                                           B  5.84178D+12  1.27792D-02  8.03526D-05
 f1 11  3/2 +  f2 24  5/2 -    52352227.13 C  8.69107D+09  1.90161D-05  1.19581D-07
                                           B  8.76933D+09  1.91873D-05  1.20657D-07
 f1 11  3/2 +  f2 25  5/2 -    52349843.15 C  1.55047D+11  3.39274D-04  2.13359D-06
                                           B  1.56426D+11  3.42292D-04  2.15257D-06
 f1 11  3/2 +  f2 26  5/2 -    52348337.27 C  2.76892D+11  6.05930D-04  3.81061D-06
                                           B  2.79330D+11  6.11265D-04  3.84417D-06
 f1 11  3/2 +  f2 27  5/2 -    52329850.05 C  1.84998D+12  4.05122D-03  2.54866D-05
                                           B  1.86486D+12  4.08381D-03  2.56916D-05
 f1 11  3/2 +  f2 28  5/2 -    52322404.15 C  3.05681D+09  6.69592D-06  4.21306D-08
                                           B  3.08036D+09  6.74752D-06  4.24553D-08
 f1 11  3/2 +  f2 29  5/2 -    52315246.34 C  1.39684D+11  3.06061D-04  1.92599D-06
                                           B  1.40736D+11  3.08366D-04  1.94050D-06
 f1 11  3/2 +  f2 30  5/2 -    52314735.09 C  7.53389D+10  1.65078D-04  1.03882D-06
                                           B  7.59064D+10  1.66321D-04  1.04665D-06
 f1 11  3/2 +  f2 31  5/2 -    52303052.20 C  7.03600D+09  1.54237D-05  9.70819D-08
                                           B  7.08581D+09  1.55329D-05  9.77691D-08
 f1 11  3/2 +  f2 32  5/2 -    52275411.77 C  2.11777D+12  4.64730D-03  2.92670D-05
                                           B  2.13046D+12  4.67515D-03  2.94425D-05
 f1 11  3/2 +  f2 33  5/2 -    52272758.37 C  2.64768D+09  5.81074D-06  3.65959D-08
                                           B  2.66368D+09  5.84587D-06  3.68171D-08
 f1 11  3/2 +  f2 34  5/2 -    52264753.14 C  1.61759D+12  3.55115D-03  2.23684D-05
                                           B  1.62661D+12  3.57094D-03  2.24931D-05
 f1 11  3/2 +  f2 35  5/2 -    52262456.89 C  2.40879D+10  5.28855D-05  3.33137D-07
                                           B  2.42206D+10  5.31768D-05  3.34972D-07
 f1 11  3/2 +  f2 36  5/2 -    52254564.30 C  9.62677D+09  2.11422D-05  1.33199D-07
                                           B  9.67638D+09  2.12511D-05  1.33885D-07
 f1 11  3/2 +  f2 37  5/2 -    52237973.23 C  7.89568D+11  1.73514D-03  1.09351D-05
                                           B  7.93161D+11  1.74304D-03  1.09849D-05
 f1 11  3/2 +  f2 38  5/2 -    52219643.13 C  1.64980D+09  3.62812D-06  2.28730D-08
                                           B  1.65621D+09  3.64222D-06  2.29619D-08
 f1 11  3/2 +  f2 39  5/2 -    52192678.04 C  1.52210D+12  3.35076D-03  2.11353D-05
                                           B  1.52638D+12  3.36016D-03  2.11946D-05
 f1 12  3/2 +  f2  1  5/2 -    52512346.40 C  4.03689D+03  8.77893D-12  5.50371D-14
                                           B  4.09840D+03  8.91271D-12  5.58758D-14
 f1 12  3/2 +  f2  2  5/2 -    52483744.01 C  1.26560D+07  2.75527D-08  1.72828D-10
                                           B  1.28351D+07  2.79427D-08  1.75274D-10
 f1 12  3/2 +  f2  3  5/2 -    52478454.92 C  1.39397D+07  3.03536D-08  1.90417D-10
                                           B  1.41359D+07  3.07807D-08  1.93096D-10
 f1 12  3/2 +  f2  4  5/2 -    52471659.43 C  3.91294D+04  8.52258D-11  5.34714D-13
                                           B  3.96720D+04  8.64077D-11  5.42130D-13
 f1 12  3/2 +  f2  5  5/2 -    52470919.27 C  2.04090D+09  4.44532D-06  2.78907D-08
                                           B  2.06878D+09  4.50604D-06  2.82717D-08
 f1 12  3/2 +  f2  6  5/2 -    52461816.96 C  1.28077D+10  2.79062D-05  1.75119D-07
                                           B  1.29781D+10  2.82776D-05  1.77450D-07
 f1 12  3/2 +  f2  7  5/2 -    52460975.51 C  2.91747D+05  6.35698D-10  3.98924D-12
                                           B  2.95089D+05  6.42981D-10  4.03494D-12
 f1 12  3/2 +  f2  8  5/2 -    52459006.57 C  1.87179D+07  4.07881D-08  2.55970D-10
                                           B  1.89587D+07  4.13129D-08  2.59263D-10
 f1 12  3/2 +  f2  9  5/2 -    52453984.56 C  2.64682D+09  5.76879D-06  3.62061D-08
                                           B  2.68099D+09  5.84327D-06  3.66735D-08
 f1 12  3/2 +  f2 10  5/2 -    52451942.09 C  3.70372D+09  8.07297D-06  5.06696D-08
                                           B  3.75125D+09  8.17655D-06  5.13197D-08
 f1 12  3/2 +  f2 11  5/2 -    52449478.08 C  4.53282D+09  9.88106D-06  6.20209D-08
                                           B  4.59098D+09  1.00079D-05  6.28168D-08
 f1 12  3/2 +  f2 12  5/2 -    52447907.69 C  9.27323D+11  2.02159D-03  1.26894D-05
                                           B  9.39164D+11  2.04740D-03  1.28514D-05
 f1 12  3/2 +  f2 13  5/2 -    52441320.23 C  1.90581D+09  4.15576D-06  2.60887D-08
                                           B  1.93093D+09  4.21053D-06  2.64325D-08
 f1 12  3/2 +  f2 14  5/2 -    52434202.09 C  1.73077D+10  3.77510D-05  2.37023D-07
                                           B  1.75179D+10  3.82094D-05  2.39901D-07
 f1 12  3/2 +  f2 15  5/2 -    52428152.05 C  6.53710D+11  1.42618D-03  8.95539D-06
                                           B  6.61555D+11  1.44329D-03  9.06286D-06
 f1 12  3/2 +  f2 16  5/2 -    52423616.63 C  1.02162D+11  2.22922D-04  1.39992D-06
                                           B  1.03351D+11  2.25517D-04  1.41621D-06
 f1 12  3/2 +  f2 17  5/2 -    52421579.45 C  1.06101D+11  2.31535D-04  1.45406D-06
                                           B  1.07352D+11  2.34266D-04  1.47121D-06
 f1 12  3/2 +  f2 18  5/2 -    52417157.12 C  3.92763D+11  8.57237D-04  5.38397D-06
                                           B  3.97320D+11  8.67185D-04  5.44645D-06
 f1 12  3/2 +  f2 19  5/2 -    52407629.19 C  1.83982D+11  4.01702D-04  2.52339D-06
                                           B  1.85962D+11  4.06026D-04  2.55055D-06
 f1 12  3/2 +  f2 20  5/2 -    52406414.55 C  6.14990D+09  1.34282D-05  8.43545D-08
                                           B  6.21584D+09  1.35722D-05  8.52590D-08
 f1 12  3/2 +  f2 21  5/2 -    52395616.70 C  1.25375D+08  2.73866D-07  1.72076D-09
                                           B  1.26785D+08  2.76947D-07  1.74011D-09
 f1 12  3/2 +  f2 22  5/2 -    52394526.38 C  5.99489D+09  1.30956D-05  8.22842D-08
                                           B  6.05830D+09  1.32342D-05  8.31545D-08
 f1 12  3/2 +  f2 23  5/2 -    52393741.81 C  7.42283D+08  1.62154D-06  1.01888D-08
                                           B  7.49709D+08  1.63776D-06  1.02908D-08
 f1 12  3/2 +  f2 24  5/2 -    52388412.61 C  9.85620D+10  2.15356D-04  1.35331D-06
                                           B  9.95563D+10  2.17528D-04  1.36696D-06
 f1 12  3/2 +  f2 25  5/2 -    52386028.63 C  1.03705D+12  2.26615D-03  1.42412D-05
                                           B  1.04752D+12  2.28901D-03  1.43849D-05
 f1 12  3/2 +  f2 26  5/2 -    52384522.75 C  8.04535D+11  1.75815D-03  1.10492D-05
                                           B  8.12494D+11  1.77555D-03  1.11585D-05
 f1 12  3/2 +  f2 27  5/2 -    52366035.52 C  3.87568D+10  8.47551D-05  5.32834D-07
                                           B  3.91283D+10  8.55676D-05  5.37942D-07
 f1 12  3/2 +  f2 28  5/2 -    52358589.63 C  6.28780D+12  1.37544D-02  8.64826D-05
                                           B  6.34666D+12  1.38831D-02  8.72920D-05
 f1 12  3/2 +  f2 29  5/2 -    52351431.81 C  2.83998D+11  6.21406D-04  3.90771D-06
                                           B  2.86575D+11  6.27045D-04  3.94317D-06
 f1 12  3/2 +  f2 30  5/2 -    52350920.57 C  1.22762D+12  2.68617D-03  1.68922D-05
                                           B  1.23872D+12  2.71046D-03  1.70449D-05
 f1 12  3/2 +  f2 31  5/2 -    52339237.68 C  1.63270D+13  3.57412D-02  2.24811D-04
                                           B  1.64676D+13  3.60490D-02  2.26747D-04
 f1 12  3/2 +  f2 32  5/2 -    52311597.24 C  2.25180D+11  4.93460D-04  3.10548D-06
                                           B  2.26734D+11  4.96864D-04  3.12691D-06
 f1 12  3/2 +  f2 33  5/2 -    52308943.84 C  2.92776D+10  6.41654D-05  4.03832D-07
                                           B  2.94973D+10  6.46469D-05  4.06862D-07
 f1 12  3/2 +  f2 34  5/2 -    52300938.62 C  4.56292D+10  1.00033D-04  6.29663D-07
                                           B  4.59425D+10  1.00720D-04  6.33986D-07
 f1 12  3/2 +  f2 35  5/2 -    52298642.37 C  3.71851D+12  8.15278D-03  5.13205D-05
                                           B  3.74471D+12  8.21024D-03  5.16822D-05
 f1 12  3/2 +  f2 36  5/2 -    52290749.78 C  1.27554D+08  2.79745D-07  1.76122D-09
                                           B  1.28879D+08  2.82650D-07  1.77951D-09
 f1 12  3/2 +  f2 37  5/2 -    52274158.71 C  2.60205D+11  5.71031D-04  3.59624D-06
                                           B  2.61559D+11  5.74003D-04  3.61495D-06
 f1 12  3/2 +  f2 38  5/2 -    52255828.61 C  1.96444D+10  4.31407D-05  2.71787D-07
                                           B  1.97500D+10  4.33726D-05  2.73247D-07
 f1 12  3/2 +  f2 39  5/2 -    52228863.51 C  2.44446D+10  5.37378D-05  3.38723D-07
                                           B  2.45307D+10  5.39270D-05  3.39916D-07
 f1  1  5/2 +  f2  1  3/2 -    52403280.88 C  6.87567D+12  2.25220D-02  1.41490D-04
                                           B  6.95188D+12  2.27716D-02  1.43058D-04
 f1  1  5/2 +  f2  2  3/2 -    52374467.43 C  1.38758D+12  4.55017D-03  2.86011D-05
                                           B  1.40162D+12  4.59621D-03  2.88905D-05
 f1  1  5/2 +  f2  3  3/2 -    52369751.32 C  8.00428D+11  2.62525D-03  1.65031D-05
                                           B  8.08269D+11  2.65096D-03  1.66647D-05
 f1  1  5/2 +  f2  4  3/2 -    52365210.66 C  3.88975D+12  1.27598D-02  8.02192D-05
                                           B  3.92686D+12  1.28816D-02  8.09844D-05
 f1  1  5/2 +  f2  5  3/2 -    52362346.34 C  8.90558D+09  2.92168D-05  1.83692D-07
                                           B  8.99703D+09  2.95168D-05  1.85578D-07
 f1  1  5/2 +  f2  6  3/2 -    52352983.44 C  4.64420D+11  1.52418D-03  9.58453D-06
                                           B  4.68770D+11  1.53846D-03  9.67432D-06
 f1  1  5/2 +  f2  7  3/2 -    52352349.85 C  2.67916D+11  8.79297D-04  5.52936D-06
                                           B  2.70404D+11  8.87461D-04  5.58070D-06
 f1  1  5/2 +  f2  8  3/2 -    52346202.24 C  9.94351D+09  3.26421D-05  2.05291D-07
                                           B  1.00407D+10  3.29613D-05  2.07298D-07
 f1  1  5/2 +  f2  9  3/2 -    52345904.58 C  2.85962D+10  9.38753D-05  5.90397D-07
                                           B  2.88431D+10  9.46858D-05  5.95494D-07
 f1  1  5/2 +  f2 10  3/2 -    52341300.94 C  8.02940D+09  2.63635D-05  1.65819D-07
                                           B  8.09476D+09  2.65781D-05  1.67169D-07
 f1  1  5/2 +  f2 11  3/2 -    52335477.71 C  4.98520D+08  1.63719D-06  1.02986D-08
                                           B  5.02623D+08  1.65067D-06  1.03834D-08
 f1  1  5/2 +  f2 12  3/2 -    52335059.28 C  6.93538D+09  2.27769D-05  1.43277D-07
                                           B  6.99423D+09  2.29701D-05  1.44493D-07
 f1  1  5/2 +  f2 13  3/2 -    52325678.70 C  1.42629D+09  4.68584D-06  2.94814D-08
                                           B  1.43758D+09  4.72292D-06  2.97147D-08
 f1  1  5/2 +  f2 14  3/2 -    52322783.43 C  6.78944D+07  2.23080D-07  1.40361D-09
                                           B  6.84641D+07  2.24952D-07  1.41539D-09
 f1  1  5/2 +  f2 15  3/2 -    52315252.79 C  1.03288D+07  3.39472D-08  2.13625D-10
                                           B  1.03646D+07  3.40649D-08  2.14365D-10
 f1  1  5/2 +  f2 16  3/2 -    52310430.29 C  2.72754D+08  8.96610D-07  5.64275D-09
                                           B  2.74645D+08  9.02825D-07  5.68186D-09
 f1  1  5/2 +  f2 17  3/2 -    52297674.09 C  2.94157D+08  9.67440D-07  6.09000D-09
                                           B  2.96211D+08  9.74196D-07  6.13253D-09
 f1  1  5/2 +  f2 18  3/2 -    52285759.45 C  3.94693D+09  1.29868D-05  8.17699D-08
                                           B  3.97303D+09  1.30727D-05  8.23106D-08
 f1  1  5/2 +  f2 19  3/2 -    52284081.47 C  1.52380D+10  5.01414D-05  3.15720D-07
                                           B  1.53415D+10  5.04822D-05  3.17866D-07
 f1  1  5/2 +  f2 20  3/2 -    52280102.92 C  2.25379D+08  7.41737D-07  4.67077D-09
                                           B  2.26518D+08  7.45486D-07  4.69438D-09
 f1  1  5/2 +  f2 21  3/2 -    52275655.96 C  2.64907D+07  8.71975D-08  5.49136D-10
                                           B  2.67482D+07  8.80450D-08  5.54474D-10
 f1  1  5/2 +  f2 22  3/2 -    52266972.23 C  2.53467D+08  8.34596D-07  5.25684D-09
                                           B  2.54984D+08  8.39590D-07  5.28829D-09
 f1  1  5/2 +  f2 23  3/2 -    52258351.75 C  4.08768D+07  1.34640D-07  8.48192D-10
                                           B  4.11186D+07  1.35437D-07  8.53210D-10
 f1  1  5/2 +  f2 24  3/2 -    52246140.51 C  1.91502D+07  6.31065D-08  3.97645D-10
                                           B  1.91457D+07  6.30916D-08  3.97551D-10
 f1  1  5/2 +  f2 25  3/2 -    52245717.32 C  1.04047D+08  3.42877D-07  2.16054D-09
                                           B  1.04589D+08  3.44663D-07  2.17180D-09
 f1  1  5/2 +  f2 26  3/2 -    52243890.41 C  6.81712D+09  2.24667D-05  1.41572D-07
                                           B  6.84034D+09  2.25432D-05  1.42055D-07
 f1  1  5/2 +  f2 27  3/2 -    52217533.57 C  8.72758D+08  2.87919D-06  1.81522D-08
                                           B  8.76286D+08  2.89083D-06  1.82256D-08
 f1  1  5/2 +  f2 28  3/2 -    52203478.55 C  6.11720D+09  2.01912D-05  1.27332D-07
                                           B  6.13943D+09  2.02646D-05  1.27795D-07
 f1  1  5/2 +  f2 29  3/2 -    52200156.19 C  2.06751D+09  6.82517D-06  4.30445D-08
                                           B  2.07483D+09  6.84933D-06  4.31969D-08
 f1  1  5/2 +  f2 30  3/2 -    52191781.33 C  7.26315D+11  2.39845D-03  1.51288D-05
                                           B  7.28709D+11  2.40635D-03  1.51786D-05
 f1  1  5/2 +  f2 31  3/2 -    52182957.16 C  1.45787D+11  4.81582D-04  3.03821D-06
                                           B  1.46104D+11  4.82630D-04  3.04482D-06
 f1  1  5/2 +  f2 32  3/2 -    52174131.56 C  7.63641D+08  2.52341D-06  1.59224D-08
                                           B  7.65911D+08  2.53091D-06  1.59697D-08
 f1  1  5/2 +  f2 33  3/2 -    52164974.71 C  5.67714D+08  1.87664D-06  1.18434D-08
                                           B  5.68704D+08  1.87991D-06  1.18641D-08
 f1  1  5/2 +  f2 34  3/2 -    52150040.60 C  1.29643D+07  4.28793D-08  2.70688D-10
                                           B  1.30076D+07  4.30225D-08  2.71592D-10
 f1  1  5/2 +  f2 35  3/2 -    52119988.99 C  1.99812D+05  6.61640D-10  4.17920D-12
                                           B  2.00718D+05  6.64641D-10  4.19815D-12
 f1  2  5/2 +  f2  1  3/2 -    52404119.42 C  7.46021D+11  2.44359D-03  1.53511D-05
                                           B  7.54097D+11  2.47005D-03  1.55173D-05
 f1  2  5/2 +  f2  2  3/2 -    52375305.97 C  5.94709D+11  1.95012D-03  1.22577D-05
                                           B  6.00492D+11  1.96908D-03  1.23769D-05
 f1  2  5/2 +  f2  3  3/2 -    52370589.86 C  6.21183D+11  2.03729D-03  1.28068D-05
                                           B  6.27191D+11  2.05700D-03  1.29307D-05
 f1  2  5/2 +  f2  4  3/2 -    52366049.20 C  7.97633D+11  2.61645D-03  1.64490D-05
                                           B  8.05140D+11  2.64108D-03  1.66038D-05
 f1  2  5/2 +  f2  5  3/2 -    52363184.88 C  3.30589D+10  1.08454D-04  6.81860D-07
                                           B  3.33650D+10  1.09458D-04  6.88173D-07
 f1  2  5/2 +  f2  6  3/2 -    52353821.97 C  1.56383D+12  5.13217D-03  3.22722D-05
                                           B  1.57794D+12  5.17848D-03  3.25634D-05
 f1  2  5/2 +  f2  7  3/2 -    52353188.38 C  6.79045D+11  2.22854D-03  1.40137D-05
                                           B  6.85156D+11  2.24860D-03  1.41398D-05
 f1  2  5/2 +  f2  8  3/2 -    52347040.77 C  2.80084D+07  9.19418D-08  5.78225D-10
                                           B  2.81510D+07  9.24098D-08  5.81168D-10
 f1  2  5/2 +  f2  9  3/2 -    52346743.12 C  2.82242D+11  9.26514D-04  5.82691D-06
                                           B  2.84701D+11  9.34583D-04  5.87765D-06
 f1  2  5/2 +  f2 10  3/2 -    52342139.47 C  1.88991D+11  6.20507D-04  3.90275D-06
                                           B  1.90601D+11  6.25793D-04  3.93600D-06
 f1  2  5/2 +  f2 11  3/2 -    52336316.25 C  8.93602D+09  2.93459D-05  1.84595D-07
                                           B  9.01023D+09  2.95896D-05  1.86128D-07
 f1  2  5/2 +  f2 12  3/2 -    52335897.81 C  5.40554D+10  1.77521D-04  1.11667D-06
                                           B  5.45045D+10  1.78995D-04  1.12595D-06
 f1  2  5/2 +  f2 13  3/2 -    52326517.23 C  8.89510D+09  2.92224D-05  1.83853D-07
                                           B  8.96566D+09  2.94542D-05  1.85311D-07
 f1  2  5/2 +  f2 14  3/2 -    52323621.97 C  5.94829D+08  1.95436D-06  1.22965D-08
                                           B  5.99498D+08  1.96971D-06  1.23931D-08
 f1  2  5/2 +  f2 15  3/2 -    52316091.33 C  9.58422D+08  3.14989D-06  1.98215D-08
                                           B  9.65567D+08  3.17337D-06  1.99692D-08
 f1  2  5/2 +  f2 16  3/2 -    52311268.83 C  1.44718D+09  4.75709D-06  2.99379D-08
                                           B  1.45777D+09  4.79189D-06  3.01569D-08
 f1  2  5/2 +  f2 17  3/2 -    52298512.63 C  2.30608D+09  7.58411D-06  4.77409D-08
                                           B  2.32190D+09  7.63615D-06  4.80685D-08
 f1  2  5/2 +  f2 18  3/2 -    52286597.99 C  3.61990D+10  1.19104D-04  7.49912D-07
                                           B  3.64309D+10  1.19867D-04  7.54716D-07
 f1  2  5/2 +  f2 19  3/2 -    52284920.01 C  9.25113D+10  3.04404D-04  1.91668D-06
                                           B  9.31000D+10  3.06341D-04  1.92888D-06
 f1  2  5/2 +  f2 20  3/2 -    52280941.45 C  5.02135D+09  1.65250D-05  1.04058D-07
                                           B  5.05214D+09  1.66264D-05  1.04696D-07
 f1  2  5/2 +  f2 21  3/2 -    52276494.50 C  7.60658D+07  2.50372D-07  1.57672D-09
                                           B  7.64921D+07  2.51775D-07  1.58556D-09
 f1  2  5/2 +  f2 22  3/2 -    52267810.76 C  1.96515D+09  6.47046D-06  4.07546D-08
                                           B  1.97633D+09  6.50728D-06  4.09865D-08
 f1  2  5/2 +  f2 23  3/2 -    52259190.28 C  3.26179D+08  1.07434D-06  6.76789D-09
                                           B  3.27932D+08  1.08011D-06  6.80425D-09
 f1  2  5/2 +  f2 24  3/2 -    52246979.05 C  6.13047D+08  2.02013D-06  1.27290D-08
                                           B  6.15931D+08  2.02964D-06  1.27889D-08
 f1  2  5/2 +  f2 25  3/2 -    52246555.85 C  6.93882D+09  2.28654D-05  1.44078D-07
                                           B  6.97252D+09  2.29765D-05  1.44778D-07
 f1  2  5/2 +  f2 26  3/2 -    52244728.95 C  1.51798D+11  5.00252D-04  3.15226D-06
                                           B  1.52515D+11  5.02617D-04  3.16716D-06
 f1  2  5/2 +  f2 27  3/2 -    52218372.11 C  7.73449D+09  2.55149D-05  1.60859D-07
                                           B  7.76375D+09  2.56114D-05  1.61468D-07
 f1  2  5/2 +  f2 28  3/2 -    52204317.09 C  5.65914D+10  1.86787D-04  1.17792D-06
                                           B  5.67752D+10  1.87394D-04  1.18175D-06
 f1  2  5/2 +  f2 29  3/2 -    52200994.73 C  1.90990D+10  6.30466D-05  3.97611D-07
                                           B  1.91586D+10  6.32434D-05  3.98852D-07
 f1  2  5/2 +  f2 30  3/2 -    52192619.87 C  6.60726D+12  2.18179D-02  1.37619D-04
                                           B  6.62579D+12  2.18790D-02  1.38005D-04
 f1  2  5/2 +  f2 31  3/2 -    52183795.70 C  1.88499D+12  6.22655D-03  3.92814D-05
                                           B  1.88956D+12  6.24162D-03  3.93765D-05
 f1  2  5/2 +  f2 32  3/2 -    52174970.09 C  5.55785D+09  1.83650D-05  1.15879D-07
                                           B  5.56980D+09  1.84045D-05  1.16128D-07
 f1  2  5/2 +  f2 33  3/2 -    52165813.24 C  7.10419D+09  2.34829D-05  1.48198D-07
                                           B  7.11657D+09  2.35238D-05  1.48456D-07
 f1  2  5/2 +  f2 34  3/2 -    52150879.14 C  1.59367D+07  5.27088D-08  3.32734D-10
                                           B  1.59614D+07  5.27907D-08  3.33251D-10
 f1  2  5/2 +  f2 35  3/2 -    52120827.53 C  4.17943D+06  1.38390D-08  8.74113D-11
                                           B  4.18026D+06  1.38417D-08  8.74286D-11
 f1  3  5/2 +  f2  1  3/2 -    52433463.03 C  3.60287D+08  1.17880D-06  7.40129D-09
                                           B  3.64653D+08  1.19309D-06  7.49099D-09
 f1  3  5/2 +  f2  2  3/2 -    52404649.58 C  3.91486D+11  1.28229D-03  8.05548D-06
                                           B  3.95808D+11  1.29644D-03  8.14441D-06
 f1  3  5/2 +  f2  3  3/2 -    52399933.47 C  2.87856D+12  9.43026D-03  5.92473D-05
                                           B  2.90977D+12  9.53250D-03  5.98896D-05
 f1  3  5/2 +  f2  4  3/2 -    52395392.81 C  1.50323D+10  4.92547D-05  3.09478D-07
                                           B  1.51926D+10  4.97799D-05  3.12779D-07
 f1  3  5/2 +  f2  5  3/2 -    52392528.49 C  3.97277D+11  1.30186D-03  8.18032D-06
                                           B  4.01606D+11  1.31604D-03  8.26944D-06
 f1  3  5/2 +  f2  6  3/2 -    52383165.58 C  2.69235D+10  8.82586D-05  5.54678D-07
                                           B  2.71980D+10  8.91585D-05  5.60333D-07
 f1  3  5/2 +  f2  7  3/2 -    52382531.99 C  1.36472D+10  4.47383D-05  2.81170D-07
                                           B  1.37862D+10  4.51939D-05  2.84033D-07
 f1  3  5/2 +  f2  8  3/2 -    52376384.38 C  5.25592D+11  1.72340D-03  1.08325D-05
                                           B  5.30947D+11  1.74096D-03  1.09428D-05
 f1  3  5/2 +  f2  9  3/2 -    52376086.72 C  3.04900D+10  9.99772D-05  6.28411D-07
                                           B  3.08121D+10  1.01033D-04  6.35048D-07
 f1  3  5/2 +  f2 10  3/2 -    52371483.08 C  1.75337D+11  5.75034D-04  3.61472D-06
                                           B  1.77097D+11  5.80807D-04  3.65100D-06
 f1  3  5/2 +  f2 11  3/2 -    52365659.86 C  2.03441D+11  6.67351D-04  4.19550D-06
                                           B  2.05439D+11  6.73906D-04  4.23670D-06
 f1  3  5/2 +  f2 12  3/2 -    52365241.42 C  1.46459D+11  4.80439D-04  3.02044D-06
                                           B  1.47892D+11  4.85140D-04  3.04999D-06
 f1  3  5/2 +  f2 13  3/2 -    52355860.84 C  2.60593D+12  8.55147D-03  5.37714D-05
                                           B  2.62986D+12  8.63002D-03  5.42653D-05
 f1  3  5/2 +  f2 14  3/2 -    52352965.58 C  4.81594D+09  1.58055D-05  9.93898D-08
                                           B  4.86279D+09  1.59592D-05  1.00357D-07
 f1  3  5/2 +  f2 15  3/2 -    52345434.94 C  4.75744D+11  1.56180D-03  9.82248D-06
                                           B  4.80037D+11  1.57589D-03  9.91112D-06
 f1  3  5/2 +  f2 16  3/2 -    52340612.44 C  4.30294D+11  1.41285D-03  8.88655D-06
                                           B  4.34113D+11  1.42539D-03  8.96543D-06
 f1  3  5/2 +  f2 17  3/2 -    52327856.23 C  2.21775D+11  7.28545D-04  4.58352D-06
                                           B  2.23601D+11  7.34544D-04  4.62126D-06
 f1  3  5/2 +  f2 18  3/2 -    52315941.60 C  1.26083D+12  4.14380D-03  2.60760D-05
                                           B  1.27044D+12  4.17537D-03  2.62746D-05
 f1  3  5/2 +  f2 19  3/2 -    52314263.61 C  3.03450D+09  9.97370D-06  6.27642D-08
                                           B  3.05755D+09  1.00494D-05  6.32408D-08
 f1  3  5/2 +  f2 20  3/2 -    52310285.06 C  5.11826D+10  1.68251D-04  1.05888D-06
                                           B  5.15781D+10  1.69551D-04  1.06706D-06
 f1  3  5/2 +  f2 21  3/2 -    52305838.11 C  6.91980D+09  2.27511D-05  1.43195D-07
                                           B  6.97136D+09  2.29206D-05  1.44262D-07
 f1  3  5/2 +  f2 22  3/2 -    52297154.37 C  4.91637D+09  1.61695D-05  1.01788D-07
                                           B  4.94984D+09  1.62796D-05  1.02481D-07
 f1  3  5/2 +  f2 23  3/2 -    52288533.89 C  4.31022D+11  1.41806D-03  8.92821D-06
                                           B  4.33844D+11  1.42735D-03  8.98667D-06
 f1  3  5/2 +  f2 24  3/2 -    52276322.66 C  9.76706D+11  3.21486D-03  2.02457D-05
                                           B  9.82877D+11  3.23518D-03  2.03736D-05
 f1  3  5/2 +  f2 25  3/2 -    52275899.46 C  6.29056D+10  2.07060D-04  1.30398D-06
                                           B  6.33034D+10  2.08369D-04  1.31222D-06
 f1  3  5/2 +  f2 26  3/2 -    52274072.56 C  1.32853D+11  4.37328D-04  2.75420D-06
                                           B  1.33680D+11  4.40049D-04  2.77135D-06
 f1  3  5/2 +  f2 27  3/2 -    52247715.72 C  2.18378D+10  7.19586D-05  4.53410D-07
                                           B  2.19533D+10  7.23393D-05  4.55808D-07
 f1  3  5/2 +  f2 28  3/2 -    52233660.70 C  7.10609D+11  2.34282D-03  1.47660D-05
                                           B  7.13966D+11  2.35389D-03  1.48358D-05
 f1  3  5/2 +  f2 29  3/2 -    52230338.33 C  1.51264D+11  4.98770D-04  3.14378D-06
                                           B  1.51959D+11  5.01060D-04  3.15822D-06
 f1  3  5/2 +  f2 30  3/2 -    52221963.48 C  5.70475D+10  1.88165D-04  1.18621D-06
                                           B  5.72811D+10  1.88936D-04  1.19107D-06
 f1  3  5/2 +  f2 31  3/2 -    52213139.30 C  1.11803D+12  3.68895D-03  2.32594D-05
                                           B  1.12214D+12  3.70252D-03  2.33449D-05
 f1  3  5/2 +  f2 32  3/2 -    52204313.70 C  7.41535D+10  2.44753D-04  1.54347D-06
                                           B  7.44236D+10  2.45644D-04  1.54909D-06
 f1  3  5/2 +  f2 33  3/2 -    52195156.85 C  1.01600D+12  3.35461D-03  2.11586D-05
                                           B  1.01929D+12  3.36546D-03  2.12271D-05
 f1  3  5/2 +  f2 34  3/2 -    52180222.74 C  5.15001D+08  1.70139D-06  1.07343D-08
                                           B  5.16790D+08  1.70731D-06  1.07716D-08
 f1  3  5/2 +  f2 35  3/2 -    52150171.14 C  8.75533D+09  2.89581D-05  1.82806D-07
                                           B  8.76864D+09  2.90021D-05  1.83084D-07
 f1  4  5/2 +  f2  1  3/2 -    52433522.38 C  2.35768D+09  7.71394D-06  4.84332D-08
                                           B  2.38663D+09  7.80864D-06  4.90278D-08
 f1  4  5/2 +  f2  2  3/2 -    52404708.93 C  1.13721D+09  3.72487D-06  2.34000D-08
                                           B  1.15006D+09  3.76694D-06  2.36643D-08
 f1  4  5/2 +  f2  3  3/2 -    52399992.82 C  1.07686D+10  3.52781D-05  2.21641D-07
                                           B  1.08880D+10  3.56693D-05  2.24099D-07
 f1  4  5/2 +  f2  4  3/2 -    52395452.16 C  4.56608D+08  1.49612D-06  9.40043D-09
                                           B  4.61581D+08  1.51241D-06  9.50280D-09
 f1  4  5/2 +  f2  5  3/2 -    52392587.84 C  1.18513D+09  3.88361D-06  2.44029D-08
                                           B  1.19848D+09  3.92734D-06  2.46777D-08
 f1  4  5/2 +  f2  6  3/2 -    52383224.93 C  7.37310D+10  2.41699D-04  1.51900D-06
                                           B  7.44814D+10  2.44159D-04  1.53446D-06
 f1  4  5/2 +  f2  7  3/2 -    52382591.34 C  1.79627D+11  5.88854D-04  3.70081D-06
                                           B  1.81445D+11  5.94812D-04  3.73825D-06
 f1  4  5/2 +  f2  8  3/2 -    52376443.73 C  1.82185D+12  5.97380D-03  3.75483D-05
                                           B  1.84009D+12  6.03358D-03  3.79241D-05
 f1  4  5/2 +  f2  9  3/2 -    52376146.08 C  6.24945D+12  2.04920D-02  1.28803D-04
                                           B  6.31211D+12  2.06974D-02  1.30094D-04
 f1  4  5/2 +  f2 10  3/2 -    52371542.43 C  4.04758D+12  1.32744D-02  8.34437D-05
                                           B  4.08766D+12  1.34058D-02  8.42700D-05
 f1  4  5/2 +  f2 11  3/2 -    52365719.21 C  1.08363D+12  3.55463D-03  2.23472D-05
                                           B  1.09429D+12  3.58960D-03  2.25670D-05
 f1  4  5/2 +  f2 12  3/2 -    52365300.77 C  2.73002D+10  8.95544D-05  5.63014D-07
                                           B  2.75757D+10  9.04584D-05  5.68697D-07
 f1  4  5/2 +  f2 13  3/2 -    52355920.19 C  1.88966D+11  6.20098D-04  3.89915D-06
                                           B  1.90740D+11  6.25919D-04  3.93575D-06
 f1  4  5/2 +  f2 14  3/2 -    52353024.93 C  1.17392D+10  3.85268D-05  2.42269D-07
                                           B  1.18570D+10  3.89136D-05  2.44700D-07
 f1  4  5/2 +  f2 15  3/2 -    52345494.29 C  7.87862D+08  2.58643D-06  1.62666D-08
                                           B  7.92945D+08  2.60312D-06  1.63715D-08
 f1  4  5/2 +  f2 16  3/2 -    52340671.79 C  9.63116D+07  3.16234D-07  1.98905D-09
                                           B  9.74724D+07  3.20046D-07  2.01302D-09
 f1  4  5/2 +  f2 17  3/2 -    52327915.59 C  1.07946D+10  3.54609D-05  2.23096D-07
                                           B  1.08870D+10  3.57644D-05  2.25006D-07
 f1  4  5/2 +  f2 18  3/2 -    52316000.95 C  1.17582D+10  3.86438D-05  2.43176D-07
                                           B  1.18508D+10  3.89484D-05  2.45093D-07
 f1  4  5/2 +  f2 19  3/2 -    52314322.97 C  1.36262D+11  4.47861D-04  2.81837D-06
                                           B  1.37313D+11  4.51313D-04  2.84010D-06
 f1  4  5/2 +  f2 20  3/2 -    52310344.41 C  3.81601D+08  1.25442D-06  7.89462D-09
                                           B  3.84895D+08  1.26525D-06  7.96277D-09
 f1  4  5/2 +  f2 21  3/2 -    52305897.46 C  1.09161D+07  3.58902D-08  2.25892D-10
                                           B  1.08092D+07  3.55388D-08  2.23680D-10
 f1  4  5/2 +  f2 22  3/2 -    52297213.72 C  6.94516D+09  2.28420D-05  1.43791D-07
                                           B  6.99489D+09  2.30056D-05  1.44820D-07
 f1  4  5/2 +  f2 23  3/2 -    52288593.24 C  1.92519D+10  6.33388D-05  3.98784D-07
                                           B  1.93846D+10  6.37752D-05  4.01533D-07
 f1  4  5/2 +  f2 24  3/2 -    52276382.01 C  1.55012D+09  5.10227D-06  3.21317D-08
                                           B  1.56155D+09  5.13990D-06  3.23687D-08
 f1  4  5/2 +  f2 25  3/2 -    52275958.81 C  4.13046D+11  1.35958D-03  8.56204D-06
                                           B  4.15607D+11  1.36801D-03  8.61512D-06
 f1  4  5/2 +  f2 26  3/2 -    52274131.91 C  4.89497D+09  1.61133D-05  1.01479D-07
                                           B  4.92423D+09  1.62097D-05  1.02085D-07
 f1  4  5/2 +  f2 27  3/2 -    52247775.07 C  6.45323D+07  2.12643D-07  1.33986D-09
                                           B  6.52150D+07  2.14892D-07  1.35403D-09
 f1  4  5/2 +  f2 28  3/2 -    52233720.05 C  1.84246D+10  6.07442D-05  3.82851D-07
                                           B  1.85033D+10  6.10037D-05  3.84486D-07
 f1  4  5/2 +  f2 29  3/2 -    52230397.68 C  6.24940D+09  2.06063D-05  1.29883D-07
                                           B  6.27811D+09  2.07010D-05  1.30480D-07
 f1  4  5/2 +  f2 30  3/2 -    52222022.83 C  1.52674D+11  5.03579D-04  3.17460D-06
                                           B  1.53304D+11  5.05656D-04  3.18770D-06
 f1  4  5/2 +  f2 31  3/2 -    52213198.65 C  1.33884D+11  4.41750D-04  2.78530D-06
                                           B  1.34411D+11  4.43489D-04  2.79626D-06
 f1  4  5/2 +  f2 32  3/2 -    52204373.05 C  7.13341D+09  2.35446D-05  1.48478D-07
                                           B  7.17899D+09  2.36951D-05  1.49426D-07
 f1  4  5/2 +  f2 33  3/2 -    52195216.20 C  3.63871D+10  1.20142D-04  7.57775D-07
                                           B  3.65005D+10  1.20516D-04  7.60136D-07
 f1  4  5/2 +  f2 34  3/2 -    52180282.09 C  2.58744D+09  8.54803D-06  5.39306D-08
                                           B  2.60594D+09  8.60916D-06  5.43163D-08
 f1  4  5/2 +  f2 35  3/2 -    52150230.49 C  5.98745D+08  1.98033D-06  1.25014D-08
                                           B  5.99591D+08  1.98313D-06  1.25190D-08
 f1  5  5/2 +  f2  1  3/2 -    52433787.76 C  4.64433D+07  1.51953D-07  9.54056D-10
                                           B  4.69991D+07  1.53772D-07  9.65473D-10
 f1  5  5/2 +  f2  2  3/2 -    52404974.31 C  9.94641D+10  3.25784D-04  2.04660D-06
                                           B  1.00547D+11  3.29333D-04  2.06889D-06
 f1  5  5/2 +  f2  3  3/2 -    52400258.20 C  9.68915D+11  3.17415D-03  1.99421D-05
                                           B  9.79311D+11  3.20821D-03  2.01560D-05
 f1  5  5/2 +  f2  4  3/2 -    52395717.54 C  5.43372D+09  1.78039D-05  1.11865D-07
                                           B  5.49111D+09  1.79919D-05  1.13047D-07
 f1  5  5/2 +  f2  5  3/2 -    52392853.22 C  3.80189D+09  1.24584D-05  7.82830D-08
                                           B  3.83605D+09  1.25704D-05  7.89864D-08
 f1  5  5/2 +  f2  6  3/2 -    52383490.32 C  6.39203D+09  2.09536D-05  1.31686D-07
                                           B  6.45635D+09  2.11645D-05  1.33011D-07
 f1  5  5/2 +  f2  7  3/2 -    52382856.73 C  1.41918D+10  4.65230D-05  2.92384D-07
                                           B  1.43348D+10  4.69919D-05  2.95331D-07
 f1  5  5/2 +  f2  8  3/2 -    52376709.12 C  7.43024D+11  2.43632D-03  1.53134D-05
                                           B  7.50270D+11  2.46009D-03  1.54628D-05
 f1  5  5/2 +  f2  9  3/2 -    52376411.46 C  4.03169D+11  1.32198D-03  8.30931D-06
                                           B  4.07132D+11  1.33497D-03  8.39098D-06
 f1  5  5/2 +  f2 10  3/2 -    52371807.82 C  3.00173D+11  9.84432D-04  6.18819D-06
                                           B  3.03125D+11  9.94114D-04  6.24905D-06
 f1  5  5/2 +  f2 11  3/2 -    52365984.59 C  7.92289D+11  2.59893D-03  1.63388D-05
                                           B  7.99812D+11  2.62361D-03  1.64940D-05
 f1  5  5/2 +  f2 12  3/2 -    52365566.16 C  4.65889D+11  1.52827D-03  9.60793D-06
                                           B  4.70325D+11  1.54282D-03  9.69940D-06
 f1  5  5/2 +  f2 13  3/2 -    52356185.58 C  3.98053D+11  1.30621D-03  8.21338D-06
                                           B  4.01627D+11  1.31794D-03  8.28711D-06
 f1  5  5/2 +  f2 14  3/2 -    52353290.31 C  1.29022D+11  4.23432D-04  2.66265D-06
                                           B  1.30188D+11  4.27259D-04  2.68672D-06
 f1  5  5/2 +  f2 15  3/2 -    52345759.67 C  9.01554D+11  2.95963D-03  1.86137D-05
                                           B  9.09463D+11  2.98560D-03  1.87770D-05
 f1  5  5/2 +  f2 16  3/2 -    52340937.17 C  2.95441D+11  9.70057D-04  6.10142D-06
                                           B  2.97898D+11  9.78125D-04  6.15217D-06
 f1  5  5/2 +  f2 17  3/2 -    52328180.97 C  1.35712D+11  4.45817D-04  2.80477D-06
                                           B  1.36811D+11  4.49428D-04  2.82748D-06
 f1  5  5/2 +  f2 18  3/2 -    52316266.33 C  4.90795D+11  1.61300D-03  1.01502D-05
                                           B  4.94467D+11  1.62507D-03  1.02261D-05
 f1  5  5/2 +  f2 19  3/2 -    52314588.35 C  4.13796D+08  1.36003D-06  8.55860D-09
                                           B  4.16708D+08  1.36960D-06  8.61882D-09
 f1  5  5/2 +  f2 20  3/2 -    52310609.80 C  2.32603D+10  7.64619D-05  4.81206D-07
                                           B  2.34250D+10  7.70033D-05  4.84613D-07
 f1  5  5/2 +  f2 21  3/2 -    52306162.84 C  1.48975D+11  4.89797D-04  3.08275D-06
                                           B  1.50044D+11  4.93314D-04  3.10489D-06
 f1  5  5/2 +  f2 22  3/2 -    52297479.11 C  2.52927D+10  8.31847D-05  5.23647D-07
                                           B  2.54647D+10  8.37502D-05  5.27207D-07
 f1  5  5/2 +  f2 23  3/2 -    52288858.63 C  3.42964D+11  1.12834D-03  7.10404D-06
                                           B  3.45176D+11  1.13562D-03  7.14987D-06
 f1  5  5/2 +  f2 24  3/2 -    52276647.39 C  1.34858D+12  4.43886D-03  2.79537D-05
                                           B  1.35682D+12  4.46596D-03  2.81244D-05
 f1  5  5/2 +  f2 25  3/2 -    52276224.20 C  7.84385D+10  2.58184D-04  1.62593D-06
                                           B  7.89147D+10  2.59752D-04  1.63580D-06
 f1  5  5/2 +  f2 26  3/2 -    52274397.29 C  8.34516D+11  2.74705D-03  1.73002D-05
                                           B  8.39420D+11  2.76319D-03  1.74019D-05
 f1  5  5/2 +  f2 27  3/2 -    52248040.45 C  9.71519D+10  3.20126D-04  2.01709D-06
                                           B  9.76341D+10  3.21714D-04  2.02710D-06
 f1  5  5/2 +  f2 28  3/2 -    52233985.43 C  2.06911D+12  6.82159D-03  4.29940D-05
                                           B  2.07830D+12  6.85190D-03  4.31851D-05
 f1  5  5/2 +  f2 29  3/2 -    52230663.07 C  4.39348D+11  1.44866D-03  9.13096D-06
                                           B  4.41242D+11  1.45491D-03  9.17033D-06
 f1  5  5/2 +  f2 30  3/2 -    52222288.21 C  4.34985D+08  1.43473D-06  9.04463D-09
                                           B  4.36935D+08  1.44116D-06  9.08518D-09
 f1  5  5/2 +  f2 31  3/2 -    52213464.04 C  2.90506D+11  9.58517D-04  6.04356D-06
                                           B  2.91516D+11  9.61848D-04  6.06457D-06
 f1  5  5/2 +  f2 32  3/2 -    52204638.44 C  1.88073D+11  6.20750D-04  3.91456D-06
                                           B  1.88706D+11  6.22840D-04  3.92774D-06
 f1  5  5/2 +  f2 33  3/2 -    52195481.59 C  2.41850D+12  7.98526D-03  5.03653D-05
                                           B  2.42567D+12  8.00894D-03  5.05147D-05
 f1  5  5/2 +  f2 34  3/2 -    52180547.48 C  5.36513D+09  1.77244D-05  1.11825D-07
                                           B  5.37934D+09  1.77714D-05  1.12121D-07
 f1  5  5/2 +  f2 35  3/2 -    52150495.87 C  2.67224D+10  8.83827D-05  5.57936D-07
                                           B  2.67551D+10  8.84910D-05  5.58620D-07
 f1  6  5/2 +  f2  1  3/2 -    52436491.77 C  1.25865D+07  4.11763D-08  2.58517D-10
                                           B  1.27391D+07  4.16755D-08  2.61651D-10
 f1  6  5/2 +  f2  2  3/2 -    52407678.32 C  7.33671D+10  2.40281D-04  1.50939D-06
                                           B  7.41786D+10  2.42939D-04  1.52608D-06
 f1  6  5/2 +  f2  3  3/2 -    52402962.22 C  3.31462D+09  1.08575D-05  6.82104D-08
                                           B  3.35060D+09  1.09754D-05  6.89509D-08
 f1  6  5/2 +  f2  4  3/2 -    52398421.56 C  1.51521D+08  4.96415D-07  3.11891D-09
                                           B  1.53140D+08  5.01721D-07  3.15224D-09
 f1  6  5/2 +  f2  5  3/2 -    52395557.23 C  6.00819D+12  1.96863D-02  1.23693D-04
                                           B  6.07184D+12  1.98948D-02  1.25003D-04
 f1  6  5/2 +  f2  6  3/2 -    52386194.33 C  1.28222D+09  4.20279D-06  2.64117D-08
                                           B  1.29534D+09  4.24580D-06  2.66820D-08
 f1  6  5/2 +  f2  7  3/2 -    52385560.74 C  2.14739D+08  7.03878D-07  4.42345D-09
                                           B  2.16931D+08  7.11061D-07  4.46860D-09
 f1  6  5/2 +  f2  8  3/2 -    52379413.13 C  9.49159D+11  3.11191D-03  1.95588D-05
                                           B  9.58628D+11  3.14295D-03  1.97539D-05
 f1  6  5/2 +  f2  9  3/2 -    52379115.47 C  3.54491D+11  1.16225D-03  7.30492D-06
                                           B  3.58023D+11  1.17383D-03  7.37770D-06
 f1  6  5/2 +  f2 10  3/2 -    52374511.83 C  3.77980D+10  1.23947D-04  7.79100D-07
                                           B  3.81683D+10  1.25162D-04  7.86733D-07
 f1  6  5/2 +  f2 11  3/2 -    52368688.61 C  7.95970D+10  2.61073D-04  1.64122D-06
                                           B  8.03586D+10  2.63571D-04  1.65692D-06
 f1  6  5/2 +  f2 12  3/2 -    52368270.17 C  3.23166D+10  1.05998D-04  6.66355D-07
                                           B  3.26253D+10  1.07011D-04  6.72719D-07
 f1  6  5/2 +  f2 13  3/2 -    52358889.59 C  3.68492D+10  1.20908D-04  7.60223D-07
                                           B  3.71869D+10  1.22016D-04  7.67190D-07
 f1  6  5/2 +  f2 14  3/2 -    52355994.32 C  1.01180D+09  3.32024D-06  2.08775D-08
                                           B  1.02099D+09  3.35042D-06  2.10673D-08
 f1  6  5/2 +  f2 15  3/2 -    52348463.68 C  1.93886D+10  6.36427D-05  4.00239D-07
                                           B  1.95583D+10  6.41995D-05  4.03741D-07
 f1  6  5/2 +  f2 16  3/2 -    52343641.18 C  9.31195D+11  3.05718D-03  1.92280D-05
                                           B  9.39192D+11  3.08344D-03  1.93931D-05
 f1  6  5/2 +  f2 17  3/2 -    52330884.98 C  4.20183D+07  1.38017D-07  8.68258D-10
                                           B  4.23402D+07  1.39074D-07  8.74910D-10
 f1  6  5/2 +  f2 18  3/2 -    52318970.35 C  2.45376D+10  8.06348D-05  5.07387D-07
                                           B  2.47248D+10  8.12499D-05  5.11257D-07
 f1  6  5/2 +  f2 19  3/2 -    52317292.36 C  1.10492D+09  3.63120D-06  2.28497D-08
                                           B  1.11331D+09  3.65877D-06  2.30232D-08
 f1  6  5/2 +  f2 20  3/2 -    52313313.81 C  1.64327D+12  5.40124D-03  3.39905D-05
                                           B  1.65547D+12  5.44133D-03  3.42427D-05
 f1  6  5/2 +  f2 21  3/2 -    52308866.85 C  2.17277D+11  7.14287D-04  4.49545D-06
                                           B  2.18852D+11  7.19465D-04  4.52804D-06
 f1  6  5/2 +  f2 22  3/2 -    52300183.12 C  2.66960D+09  8.77906D-06  5.52612D-08
                                           B  2.68804D+09  8.83973D-06  5.56431D-08
 f1  6  5/2 +  f2 23  3/2 -    52291562.64 C  1.03790D+09  3.41429D-06  2.14953D-08
                                           B  1.04469D+09  3.43665D-06  2.16361D-08
 f1  6  5/2 +  f2 24  3/2 -    52279351.41 C  3.45959D+11  1.13861D-03  7.16999D-06
                                           B  3.48076D+11  1.14557D-03  7.21387D-06
 f1  6  5/2 +  f2 25  3/2 -    52278928.21 C  3.52424D+10  1.15990D-04  7.30415D-07
                                           B  3.54574D+10  1.16698D-04  7.34872D-07
 f1  6  5/2 +  f2 26  3/2 -    52277101.30 C  3.44391D+12  1.13354D-02  7.13842D-05
                                           B  3.46466D+12  1.14037D-02  7.18143D-05
 f1  6  5/2 +  f2 27  3/2 -    52250744.46 C  3.97811D+09  1.31069D-05  8.25818D-08
                                           B  3.99803D+09  1.31726D-05  8.29952D-08
 f1  6  5/2 +  f2 28  3/2 -    52236689.44 C  9.38683D+10  3.09440D-04  1.95019D-06
                                           B  9.42892D+10  3.10828D-04  1.95893D-06
 f1  6  5/2 +  f2 29  3/2 -    52233367.08 C  1.95325D+10  6.43978D-05  4.05881D-07
                                           B  1.96176D+10  6.46784D-05  4.07650D-07
 f1  6  5/2 +  f2 30  3/2 -    52224992.22 C  5.00687D+07  1.65127D-07  1.04092D-09
                                           B  5.02619D+07  1.65764D-07  1.04493D-09
 f1  6  5/2 +  f2 31  3/2 -    52216168.05 C  4.15285D+10  1.37008D-04  8.63806D-07
                                           B  4.16809D+10  1.37511D-04  8.66975D-07
 f1  6  5/2 +  f2 32  3/2 -    52207342.45 C  5.93681D+09  1.95929D-05  1.23550D-07
                                           B  5.95680D+09  1.96589D-05  1.23966D-07
 f1  6  5/2 +  f2 33  3/2 -    52198185.60 C  7.56331D+10  2.49695D-04  1.57482D-06
                                           B  7.58604D+10  2.50446D-04  1.57955D-06
 f1  6  5/2 +  f2 34  3/2 -    52183251.49 C  2.68246D+08  8.86095D-07  5.59017D-09
                                           B  2.68911D+08  8.88290D-07  5.60401D-09
 f1  6  5/2 +  f2 35  3/2 -    52153199.89 C  1.52720D+09  5.05059D-06  3.18814D-08
                                           B  1.52915D+09  5.05705D-06  3.19221D-08
 f1  7  5/2 +  f2  1  3/2 -    52446195.02 C  4.74128D+09  1.55052D-05  9.73282D-08
                                           B  4.80140D+09  1.57018D-05  9.85622D-08
 f1  7  5/2 +  f2  2  3/2 -    52417381.57 C  1.12321D+11  3.67723D-04  2.30952D-06
                                           B  1.13635D+11  3.72023D-04  2.33652D-06
 f1  7  5/2 +  f2  3  3/2 -    52412665.46 C  1.02532D+12  3.35735D-03  2.10880D-05
                                           B  1.03713D+12  3.39602D-03  2.13309D-05
 f1  7  5/2 +  f2  4  3/2 -    52408124.80 C  1.75128D+10  5.73546D-05  3.60284D-07
                                           B  1.77075D+10  5.79921D-05  3.64289D-07
 f1  7  5/2 +  f2  5  3/2 -    52405260.48 C  1.58943D+10  5.20594D-05  3.27039D-07
                                           B  1.60789D+10  5.26643D-05  3.30839D-07
 f1  7  5/2 +  f2  6  3/2 -    52395897.58 C  3.61269D+12  1.18371D-02  7.43743D-05
                                           B  3.65145D+12  1.19641D-02  7.51724D-05
 f1  7  5/2 +  f2  7  3/2 -    52395263.99 C  1.01613D+12  3.32947D-03  2.09198D-05
                                           B  1.02702D+12  3.36513D-03  2.11439D-05
 f1  7  5/2 +  f2  8  3/2 -    52389116.38 C  1.84858D+08  6.05851D-07  3.80715D-09
                                           B  1.86338D+08  6.10701D-07  3.83763D-09
 f1  7  5/2 +  f2  9  3/2 -    52388818.72 C  3.22504D+10  1.05698D-04  6.64208D-07
                                           B  3.25958D+10  1.06830D-04  6.71322D-07
 f1  7  5/2 +  f2 10  3/2 -    52384215.07 C  3.04233D+11  9.97274D-04  6.26743D-06
                                           B  3.07397D+11  1.00764D-03  6.33261D-06
 f1  7  5/2 +  f2 11  3/2 -    52378391.85 C  1.10817D+10  3.63337D-05  2.28367D-07
                                           B  1.11962D+10  3.67092D-05  2.30727D-07
 f1  7  5/2 +  f2 12  3/2 -    52377973.42 C  1.20208D+11  3.94134D-04  2.47726D-06
                                           B  1.21442D+11  3.98182D-04  2.50270D-06
 f1  7  5/2 +  f2 13  3/2 -    52368592.83 C  1.49614D+11  4.90726D-04  3.08492D-06
                                           B  1.51082D+11  4.95541D-04  3.11519D-06
 f1  7  5/2 +  f2 14  3/2 -    52365697.57 C  3.85090D+10  1.26321D-04  7.94156D-07
                                           B  3.89107D+10  1.27639D-04  8.02441D-07
 f1  7  5/2 +  f2 15  3/2 -    52358166.93 C  9.79721D+08  3.21471D-06  2.02131D-08
                                           B  9.84149D+08  3.22925D-06  2.03045D-08
 f1  7  5/2 +  f2 16  3/2 -    52353344.43 C  2.08957D+11  6.85767D-04  4.31229D-06
                                           B  2.10915D+11  6.92195D-04  4.35271D-06
 f1  7  5/2 +  f2 17  3/2 -    52340588.23 C  1.21721D+09  3.99666D-06  2.51382D-08
                                           B  1.22892D+09  4.03512D-06  2.53801D-08
 f1  7  5/2 +  f2 18  3/2 -    52328673.59 C  1.81576D+12  5.96470D-03  3.75254D-05
                                           B  1.83082D+12  6.01415D-03  3.78364D-05
 f1  7  5/2 +  f2 19  3/2 -    52326995.61 C  2.99809D+12  9.84922D-03  6.19657D-05
                                           B  3.02236D+12  9.92897D-03  6.24675D-05
 f1  7  5/2 +  f2 20  3/2 -    52323017.06 C  7.57615D+09  2.48927D-05  1.56623D-07
                                           B  7.63845D+09  2.50974D-05  1.57911D-07
 f1  7  5/2 +  f2 21  3/2 -    52318570.10 C  1.02752D+10  3.37666D-05  2.12474D-07
                                           B  1.03482D+10  3.40064D-05  2.13983D-07
 f1  7  5/2 +  f2 22  3/2 -    52309886.37 C  1.69738D+07  5.57983D-08  3.51166D-10
                                           B  1.74110D+07  5.72354D-08  3.60211D-10
 f1  7  5/2 +  f2 23  3/2 -    52301265.89 C  8.44658D+11  2.77757D-03  1.74835D-05
                                           B  8.50760D+11  2.79764D-03  1.76098D-05
 f1  7  5/2 +  f2 24  3/2 -    52289054.65 C  1.24172D+10  4.08518D-05  2.57203D-07
                                           B  1.24987D+10  4.11201D-05  2.58892D-07
 f1  7  5/2 +  f2 25  3/2 -    52288631.46 C  5.03613D+08  1.65688D-06  1.04318D-08
                                           B  5.06278D+08  1.66565D-06  1.04870D-08
 f1  7  5/2 +  f2 26  3/2 -    52286804.55 C  6.25578D+09  2.05829D-05  1.29596D-07
                                           B  6.29808D+09  2.07221D-05  1.30472D-07
 f1  7  5/2 +  f2 27  3/2 -    52260447.71 C  3.64531D+11  1.20060D-03  7.56310D-06
                                           B  3.66707D+11  1.20776D-03  7.60824D-06
 f1  7  5/2 +  f2 28  3/2 -    52246392.69 C  4.01381D+09  1.32268D-05  8.33436D-08
                                           B  4.02678D+09  1.32695D-05  8.36130D-08
 f1  7  5/2 +  f2 29  3/2 -    52243070.33 C  3.26594D+06  1.07637D-08  6.78277D-11
                                           B  3.42968D+06  1.13033D-08  7.12283D-11
 f1  7  5/2 +  f2 30  3/2 -    52234695.47 C  1.50691D+12  4.96796D-03  3.13109D-05
                                           B  1.51375D+12  4.99051D-03  3.14529D-05
 f1  7  5/2 +  f2 31  3/2 -    52225871.30 C  2.70126D+11  8.90848D-04  5.61557D-06
                                           B  2.71284D+11  8.94669D-04  5.63965D-06
 f1  7  5/2 +  f2 32  3/2 -    52217045.70 C  7.83636D+10  2.58523D-04  1.62990D-06
                                           B  7.87054D+10  2.59650D-04  1.63701D-06
 f1  7  5/2 +  f2 33  3/2 -    52207888.85 C  1.18457D+08  3.90928D-07  2.46511D-09
                                           B  1.18029D+08  3.89516D-07  2.45620D-09
 f1  7  5/2 +  f2 34  3/2 -    52192954.74 C  4.36678D+10  1.44194D-04  9.09517D-07
                                           B  4.38191D+10  1.44693D-04  9.12666D-07
 f1  7  5/2 +  f2 35  3/2 -    52162903.13 C  3.56511D+09  1.17858D-05  7.43828D-08
                                           B  3.56620D+09  1.17894D-05  7.44055D-08
 f1  8  5/2 +  f2  1  3/2 -    52446477.58 C  2.00273D+08  6.54935D-07  4.11110D-09
                                           B  2.02752D+08  6.63041D-07  4.16198D-09
 f1  8  5/2 +  f2  2  3/2 -    52417664.13 C  4.34227D+09  1.42158D-05  8.92830D-08
                                           B  4.39003D+09  1.43721D-05  9.02650D-08
 f1  8  5/2 +  f2  3  3/2 -    52412948.02 C  4.57563D+10  1.49825D-04  9.41066D-07
                                           B  4.62524D+10  1.51449D-04  9.51269D-07
 f1  8  5/2 +  f2  4  3/2 -    52408407.36 C  5.79300D+08  1.89719D-06  1.19175D-08
                                           B  5.85694D+08  1.91813D-06  1.20490D-08
 f1  8  5/2 +  f2  5  3/2 -    52405543.04 C  3.63703D+09  1.19125D-05  7.48342D-08
                                           B  3.67528D+09  1.20378D-05  7.56212D-08
 f1  8  5/2 +  f2  6  3/2 -    52396180.13 C  1.12161D+11  3.67495D-04  2.30902D-06
                                           B  1.13325D+11  3.71310D-04  2.33299D-06
 f1  8  5/2 +  f2  7  3/2 -    52395546.54 C  4.87984D+10  1.59892D-04  1.00463D-06
                                           B  4.93056D+10  1.61554D-04  1.01507D-06
 f1  8  5/2 +  f2  8  3/2 -    52389398.93 C  2.59342D+08  8.49953D-07  5.34106D-09
                                           B  2.62202D+08  8.59328D-07  5.39997D-09
 f1  8  5/2 +  f2  9  3/2 -    52389101.27 C  3.01732D+10  9.88891D-05  6.21417D-07
                                           B  3.04814D+10  9.98992D-05  6.27764D-07
 f1  8  5/2 +  f2 10  3/2 -    52384497.63 C  1.32015D+10  4.32739D-05  2.71956D-07
                                           B  1.33305D+10  4.36968D-05  2.74614D-07
 f1  8  5/2 +  f2 11  3/2 -    52378674.41 C  2.01088D+11  6.59305D-04  4.14388D-06
                                           B  2.03081D+11  6.65840D-04  4.18496D-06
 f1  8  5/2 +  f2 12  3/2 -    52378255.97 C  8.66269D+10  2.84027D-04  1.78519D-06
                                           B  8.74995D+10  2.86888D-04  1.80317D-06
 f1  8  5/2 +  f2 13  3/2 -    52368875.39 C  2.68370D+09  8.80231D-06  5.53349D-08
                                           B  2.71114D+09  8.89229D-06  5.59006D-08
 f1  8  5/2 +  f2 14  3/2 -    52365980.13 C  4.19571D+12  1.37631D-02  8.65252D-05
                                           B  4.23552D+12  1.38937D-02  8.73461D-05
 f1  8  5/2 +  f2 15  3/2 -    52358449.49 C  1.05297D+11  3.45502D-04  2.17240D-06
                                           B  1.06245D+11  3.48614D-04  2.19197D-06
 f1  8  5/2 +  f2 16  3/2 -    52353626.99 C  2.10101D+09  6.89514D-06  4.33583D-08
                                           B  2.11691D+09  6.94733D-06  4.36865D-08
 f1  8  5/2 +  f2 17  3/2 -    52340870.78 C  9.88225D+10  3.24476D-04  2.04088D-06
                                           B  9.96565D+10  3.27215D-04  2.05811D-06
 f1  8  5/2 +  f2 18  3/2 -    52328956.15 C  1.34912D+10  4.43176D-05  2.78811D-07
                                           B  1.35846D+10  4.46243D-05  2.80740D-07
 f1  8  5/2 +  f2 19  3/2 -    52327278.16 C  6.81165D+10  2.23772D-04  1.40784D-06
                                           B  6.86356D+10  2.25477D-04  1.41857D-06
 f1  8  5/2 +  f2 20  3/2 -    52323299.61 C  1.36049D+10  4.47008D-05  2.81252D-07
                                           B  1.37096D+10  4.50448D-05  2.83417D-07
 f1  8  5/2 +  f2 21  3/2 -    52318852.66 C  2.04945D+09  6.73489D-06  4.23787D-08
                                           B  2.06426D+09  6.78354D-06  4.26849D-08
 f1  8  5/2 +  f2 22  3/2 -    52310168.92 C  1.08001D+12  3.55029D-03  2.23436D-05
                                           B  1.08792D+12  3.57629D-03  2.25073D-05
 f1  8  5/2 +  f2 23  3/2 -    52301548.44 C  2.83102D+10  9.30942D-05  5.85981D-07
                                           B  2.84932D+10  9.36959D-05  5.89769D-07
 f1  8  5/2 +  f2 24  3/2 -    52289337.21 C  1.80702D+11  5.94491D-04  3.74290D-06
                                           B  1.81877D+11  5.98357D-04  3.76724D-06
 f1  8  5/2 +  f2 25  3/2 -    52288914.01 C  1.72961D+10  5.69034D-05  3.58265D-07
                                           B  1.74094D+10  5.72763D-05  3.60612D-07
 f1  8  5/2 +  f2 26  3/2 -    52287087.11 C  2.83726D+08  9.33511D-07  5.87761D-09
                                           B  2.85712D+08  9.40044D-07  5.91874D-09
 f1  8  5/2 +  f2 27  3/2 -    52260730.27 C  5.15987D+12  1.69940D-02  1.07053D-04
                                           B  5.18798D+12  1.70866D-02  1.07636D-04
 f1  8  5/2 +  f2 28  3/2 -    52246675.25 C  6.95846D+10  2.29301D-04  1.44485D-06
                                           B  6.99131D+10  2.30383D-04  1.45167D-06
 f1  8  5/2 +  f2 29  3/2 -    52243352.88 C  3.90727D+10  1.28772D-04  8.11456D-07
                                           B  3.92628D+10  1.29398D-04  8.15405D-07
 f1  8  5/2 +  f2 30  3/2 -    52234978.03 C  1.04219D+11  3.43585D-04  2.16545D-06
                                           B  1.04658D+11  3.45032D-04  2.17457D-06
 f1  8  5/2 +  f2 31  3/2 -    52226153.85 C  8.60002D+09  2.83617D-05  1.78780D-07
                                           B  8.63100D+09  2.84639D-05  1.79424D-07
 f1  8  5/2 +  f2 32  3/2 -    52217328.25 C  1.99339D+12  6.57615D-03  4.14603D-05
                                           B  2.00090D+12  6.60093D-03  4.16165D-05
 f1  8  5/2 +  f2 33  3/2 -    52208171.40 C  9.47655D+09  3.12739D-05  1.97206D-07
                                           B  9.50598D+09  3.13710D-05  1.97818D-07
 f1  8  5/2 +  f2 34  3/2 -    52193237.29 C  4.95056D+11  1.63469D-03  1.03109D-05
                                           B  4.96475D+11  1.63937D-03  1.03404D-05
 f1  8  5/2 +  f2 35  3/2 -    52163185.69 C  2.54858D+11  8.42518D-04  5.31729D-06
                                           B  2.55262D+11  8.43854D-04  5.32572D-06
 f1  9  5/2 +  f2  1  3/2 -    52455298.76 C  3.50015D+06  1.14424D-08  7.18131D-11
                                           B  3.54562D+06  1.15910D-08  7.27460D-11
 f1  9  5/2 +  f2  2  3/2 -    52426485.30 C  2.53949D+08  8.31101D-07  5.21889D-09
                                           B  2.57017D+08  8.41142D-07  5.28195D-09
 f1  9  5/2 +  f2  3  3/2 -    52421769.20 C  2.55701D+09  8.36985D-06  5.25632D-08
                                           B  2.58748D+09  8.46960D-06  5.31896D-08
 f1  9  5/2 +  f2  4  3/2 -    52417228.54 C  2.61869D+06  8.57324D-09  5.38451D-11
                                           B  2.64712D+06  8.66633D-09  5.44298D-11
 f1  9  5/2 +  f2  5  3/2 -    52414364.21 C  5.72526D+07  1.87458D-07  1.17741D-09
                                           B  5.78901D+07  1.89545D-07  1.19052D-09
 f1  9  5/2 +  f2  6  3/2 -    52405001.31 C  2.08843D+08  6.84042D-07  4.29720D-09
                                           B  2.11101D+08  6.91438D-07  4.34367D-09
 f1  9  5/2 +  f2  7  3/2 -    52404367.72 C  2.57658D+09  8.43953D-06  5.30184D-08
                                           B  2.60507D+09  8.53282D-06  5.36045D-08
 f1  9  5/2 +  f2  8  3/2 -    52398220.11 C  6.47725D+10  2.12211D-04  1.33329D-06
                                           B  6.54766D+10  2.14517D-04  1.34779D-06
 f1  9  5/2 +  f2  9  3/2 -    52397922.45 C  1.68814D+11  5.53083D-04  3.47498D-06
                                           B  1.70646D+11  5.59084D-04  3.51268D-06
 f1  9  5/2 +  f2 10  3/2 -    52393318.81 C  2.35714D+09  7.72401D-06  4.85336D-08
                                           B  2.38264D+09  7.80757D-06  4.90587D-08
 f1  9  5/2 +  f2 11  3/2 -    52387495.59 C  9.74093D+11  3.19267D-03  2.00633D-05
                                           B  9.84278D+11  3.22605D-03  2.02731D-05
 f1  9  5/2 +  f2 12  3/2 -    52387077.15 C  2.36972D+12  7.76708D-03  4.88100D-05
                                           B  2.39442D+12  7.84803D-03  4.93187D-05
 f1  9  5/2 +  f2 13  3/2 -    52377696.57 C  8.47668D+09  2.77934D-05  1.74691D-07
                                           B  8.56268D+09  2.80754D-05  1.76464D-07
 f1  9  5/2 +  f2 14  3/2 -    52374801.31 C  3.11979D+12  1.02303D-02  6.43048D-05
                                           B  3.15081D+12  1.03321D-02  6.49442D-05
 f1  9  5/2 +  f2 15  3/2 -    52367270.67 C  5.84506D+11  1.91725D-03  1.20530D-05
                                           B  5.90240D+11  1.93605D-03  1.21712D-05
 f1  9  5/2 +  f2 16  3/2 -    52362448.17 C  3.93577D+10  1.29122D-04  8.11810D-07
                                           B  3.97383D+10  1.30370D-04  8.19660D-07
 f1  9  5/2 +  f2 17  3/2 -    52349691.96 C  1.45663D+12  4.78114D-03  3.00672D-05
                                           B  1.47016D+12  4.82555D-03  3.03465D-05
 f1  9  5/2 +  f2 18  3/2 -    52337777.33 C  7.06613D+10  2.32038D-04  1.45955D-06
                                           B  7.12786D+10  2.34066D-04  1.47231D-06
 f1  9  5/2 +  f2 19  3/2 -    52336099.34 C  4.61892D+10  1.51686D-04  9.54160D-07
                                           B  4.65778D+10  1.52963D-04  9.62187D-07
 f1  9  5/2 +  f2 20  3/2 -    52332120.79 C  1.33191D+10  4.37469D-05  2.75204D-07
                                           B  1.34350D+10  4.41277D-05  2.77599D-07
 f1  9  5/2 +  f2 21  3/2 -    52327673.84 C  1.96571D+11  6.45753D-04  4.06266D-06
                                           B  1.98236D+11  6.51222D-04  4.09707D-06
 f1  9  5/2 +  f2 22  3/2 -    52318990.10 C  8.17003D+09  2.68481D-05  1.68939D-07
                                           B  8.23166D+09  2.70506D-05  1.70213D-07
 f1  9  5/2 +  f2 23  3/2 -    52310369.62 C  1.26675D+09  4.16415D-06  2.62068D-08
                                           B  1.27536D+09  4.19244D-06  2.63849D-08
 f1  9  5/2 +  f2 24  3/2 -    52298158.39 C  9.81676D+10  3.22853D-04  2.03233D-06
                                           B  9.89056D+10  3.25280D-04  2.04761D-06
 f1  9  5/2 +  f2 25  3/2 -    52297735.19 C  6.99286D+10  2.29984D-04  1.44774D-06
                                           B  7.04306D+10  2.31635D-04  1.45813D-06
 f1  9  5/2 +  f2 26  3/2 -    52295908.29 C  5.50720D+09  1.81136D-05  1.14028D-07
                                           B  5.54772D+09  1.82469D-05  1.14867D-07
 f1  9  5/2 +  f2 27  3/2 -    52269551.44 C  2.46198D+12  8.10581D-03  5.10532D-05
                                           B  2.47660D+12  8.15394D-03  5.13564D-05
 f1  9  5/2 +  f2 28  3/2 -    52255496.43 C  7.70411D+10  2.53786D-04  1.59886D-06
                                           B  7.74612D+10  2.55170D-04  1.60758D-06
 f1  9  5/2 +  f2 29  3/2 -    52252174.06 C  1.12285D+09  3.69932D-06  2.33073D-08
                                           B  1.12872D+09  3.71865D-06  2.34292D-08
 f1  9  5/2 +  f2 30  3/2 -    52243799.21 C  1.50778D+09  4.96911D-06  3.13126D-08
                                           B  1.51550D+09  4.99454D-06  3.14729D-08
 f1  9  5/2 +  f2 31  3/2 -    52234975.03 C  5.18279D+06  1.70864D-08  1.07687D-10
                                           B  5.21270D+06  1.71850D-08  1.08309D-10
 f1  9  5/2 +  f2 32  3/2 -    52226149.43 C  1.47346D+12  4.85928D-03  3.06309D-05
                                           B  1.47974D+12  4.88000D-03  3.07615D-05
 f1  9  5/2 +  f2 33  3/2 -    52216992.58 C  1.47257D+11  4.85805D-04  3.06285D-06
                                           B  1.47856D+11  4.87779D-04  3.07529D-06
 f1  9  5/2 +  f2 34  3/2 -    52202058.47 C  1.05577D+12  3.48500D-03  2.19781D-05
                                           B  1.05931D+12  3.49668D-03  2.20518D-05
 f1  9  5/2 +  f2 35  3/2 -    52172006.87 C  1.29786D+11  4.28904D-04  2.70644D-06
                                           B  1.30125D+11  4.30024D-04  2.71351D-06
 f1 10  5/2 +  f2  1  3/2 -    52463538.34 C  1.66543D+06  5.44276D-09  3.41537D-11
                                           B  1.68746D+06  5.51476D-09  3.46055D-11
 f1 10  5/2 +  f2  2  3/2 -    52434724.89 C  1.16673D+08  3.81716D-07  2.39661D-09
                                           B  1.18084D+08  3.86332D-07  2.42559D-09
 f1 10  5/2 +  f2  3  3/2 -    52430008.78 C  6.44326D+08  2.10841D-06  1.32388D-08
                                           B  6.51998D+08  2.13351D-06  1.33965D-08
 f1 10  5/2 +  f2  4  3/2 -    52425468.12 C  1.33237D+05  4.36064D-10  2.73832D-12
                                           B  1.34788D+05  4.41140D-10  2.77019D-12
 f1 10  5/2 +  f2  5  3/2 -    52422603.80 C  9.26029D+09  3.03107D-05  1.90350D-07
                                           B  9.36809D+09  3.06636D-05  1.92566D-07
 f1 10  5/2 +  f2  6  3/2 -    52413240.89 C  3.56780D+08  1.16823D-06  7.33773D-09
                                           B  3.60800D+08  1.18139D-06  7.42041D-09
 f1 10  5/2 +  f2  7  3/2 -    52412607.30 C  5.64185D+05  1.84739D-09  1.16038D-11
                                           B  5.70690D+05  1.86869D-09  1.17375D-11
 f1 10  5/2 +  f2  8  3/2 -    52406459.69 C  1.50927D+11  4.94318D-04  3.10525D-06
                                           B  1.52590D+11  4.99765D-04  3.13947D-06
 f1 10  5/2 +  f2  9  3/2 -    52406162.04 C  1.26027D+10  4.12771D-05  2.59300D-07
                                           B  1.27414D+10  4.17313D-05  2.62153D-07
 f1 10  5/2 +  f2 10  3/2 -    52401558.39 C  5.92369D+11  1.94050D-03  1.21911D-05
                                           B  5.98783D+11  1.96151D-03  1.23231D-05
 f1 10  5/2 +  f2 11  3/2 -    52395735.17 C  3.16849D+12  1.03817D-02  6.52302D-05
                                           B  3.20208D+12  1.04918D-02  6.59219D-05
 f1 10  5/2 +  f2 12  3/2 -    52395316.73 C  9.46301D+11  3.10065D-03  1.94821D-05
                                           B  9.56319D+11  3.13348D-03  1.96884D-05
 f1 10  5/2 +  f2 13  3/2 -    52385936.15 C  6.86096D+10  2.24887D-04  1.41327D-06
                                           B  6.93112D+10  2.27187D-04  1.42772D-06
 f1 10  5/2 +  f2 14  3/2 -    52383040.89 C  1.72567D+10  5.65700D-05  3.55526D-07
                                           B  1.74313D+10  5.71422D-05  3.59122D-07
 f1 10  5/2 +  f2 15  3/2 -    52375510.25 C  2.52725D+11  8.28708D-04  5.20893D-06
                                           B  2.55208D+11  8.36847D-04  5.26009D-06
 f1 10  5/2 +  f2 16  3/2 -    52370687.75 C  2.57971D+09  8.46064D-06  5.31851D-08
                                           B  2.60455D+09  8.54210D-06  5.36973D-08
 f1 10  5/2 +  f2 17  3/2 -    52357931.55 C  5.21888D+11  1.71246D-03  1.07675D-05
                                           B  5.26660D+11  1.72812D-03  1.08659D-05
 f1 10  5/2 +  f2 18  3/2 -    52346016.91 C  8.46027D+09  2.77732D-05  1.74670D-07
                                           B  8.53372D+09  2.80143D-05  1.76186D-07
 f1 10  5/2 +  f2 19  3/2 -    52344338.93 C  9.93603D+09  3.26199D-05  2.05158D-07
                                           B  1.00215D+10  3.29006D-05  2.06924D-07
 f1 10  5/2 +  f2 20  3/2 -    52340360.37 C  1.60470D+11  5.26901D-04  3.31412D-06
                                           B  1.61829D+11  5.31362D-04  3.34218D-06
 f1 10  5/2 +  f2 21  3/2 -    52335913.42 C  1.61680D+11  5.30965D-04  3.33996D-06
                                           B  1.63021D+11  5.35367D-04  3.36766D-06
 f1 10  5/2 +  f2 22  3/2 -    52327229.69 C  7.07137D+09  2.32304D-05  1.46152D-07
                                           B  7.12761D+09  2.34152D-05  1.47315D-07
 f1 10  5/2 +  f2 23  3/2 -    52318609.20 C  1.81267D+11  5.95683D-04  3.74830D-06
                                           B  1.82650D+11  6.00227D-04  3.77690D-06
 f1 10  5/2 +  f2 24  3/2 -    52306397.97 C  6.02489D+12  1.98084D-02  1.24672D-04
                                           B  6.06800D+12  1.99501D-02  1.25564D-04
 f1 10  5/2 +  f2 25  3/2 -    52305974.77 C  4.93112D+11  1.62126D-03  1.02041D-05
                                           B  4.96632D+11  1.63283D-03  1.02770D-05
 f1 10  5/2 +  f2 26  3/2 -    52304147.87 C  1.68277D+11  5.53301D-04  3.48258D-06
                                           B  1.69466D+11  5.57211D-04  3.50719D-06
 f1 10  5/2 +  f2 27  3/2 -    52277791.03 C  3.17811D+10  1.04603D-04  6.58721D-07
                                           B  3.19736D+10  1.05236D-04  6.62711D-07
 f1 10  5/2 +  f2 28  3/2 -    52263736.01 C  3.91805D+10  1.29026D-04  8.12744D-07
                                           B  3.93965D+10  1.29737D-04  8.17223D-07
 f1 10  5/2 +  f2 29  3/2 -    52260413.65 C  1.24008D+09  4.08427D-06  2.57287D-08
                                           B  1.24676D+09  4.10625D-06  2.58671D-08
 f1 10  5/2 +  f2 30  3/2 -    52252038.79 C  1.73908D+09  5.72956D-06  3.60989D-08
                                           B  1.74789D+09  5.75860D-06  3.62818D-08
 f1 10  5/2 +  f2 31  3/2 -    52243214.62 C  1.49921D+09  4.94097D-06  3.11356D-08
                                           B  1.50630D+09  4.96432D-06  3.12828D-08
 f1 10  5/2 +  f2 32  3/2 -    52234389.01 C  1.59766D+10  5.26720D-05  3.31970D-07
                                           B  1.60465D+10  5.29025D-05  3.33423D-07
 f1 10  5/2 +  f2 33  3/2 -    52225232.16 C  3.81929D+11  1.25959D-03  7.94010D-06
                                           B  3.83467D+11  1.26467D-03  7.97207D-06
 f1 10  5/2 +  f2 34  3/2 -    52210298.06 C  3.64652D+09  1.20330D-05  7.58742D-08
                                           B  3.65907D+09  1.20745D-05  7.61354D-08
 f1 10  5/2 +  f2 35  3/2 -    52180246.45 C  1.04522D+12  3.45308D-03  2.17859D-05
                                           B  1.04762D+12  3.46101D-03  2.18359D-05
 f1 11  5/2 +  f2  1  3/2 -    52474233.15 C  1.20133D+08  3.92444D-07  2.46211D-09
                                           B  1.21780D+08  3.97826D-07  2.49587D-09
 f1 11  5/2 +  f2  2  3/2 -    52445419.70 C  2.51908D+10  8.23828D-05  5.17136D-07
                                           B  2.55088D+10  8.34227D-05  5.23664D-07
 f1 11  5/2 +  f2  3  3/2 -    52440703.60 C  1.64199D+11  5.37086D-04  3.37171D-06
                                           B  1.66237D+11  5.43750D-04  3.41355D-06
 f1 11  5/2 +  f2  4  3/2 -    52436162.94 C  8.52874D+08  2.79018D-06  1.75177D-08
                                           B  8.63301D+08  2.82429D-06  1.77319D-08
 f1 11  5/2 +  f2  5  3/2 -    52433298.61 C  2.01332D+10  6.58729D-05  4.13595D-07
                                           B  2.03807D+10  6.66827D-05  4.18680D-07
 f1 11  5/2 +  f2  6  3/2 -    52423935.71 C  7.86035D+09  2.57271D-05  1.61561D-07
                                           B  7.95330D+09  2.60314D-05  1.63472D-07
 f1 11  5/2 +  f2  7  3/2 -    52423302.12 C  8.62495D+08  2.82304D-06  1.77283D-08
                                           B  8.72589D+08  2.85608D-06  1.79358D-08
 f1 11  5/2 +  f2  8  3/2 -    52417154.51 C  1.67807D+10  5.49378D-05  3.45043D-07
                                           B  1.69825D+10  5.55987D-05  3.49194D-07
 f1 11  5/2 +  f2  9  3/2 -    52416856.85 C  3.18954D+10  1.04423D-04  6.55842D-07
                                           B  3.22694D+10  1.05647D-04  6.63534D-07
 f1 11  5/2 +  f2 10  3/2 -    52412253.21 C  7.59418D+10  2.48671D-04  1.56195D-06
                                           B  7.68070D+10  2.51503D-04  1.57974D-06
 f1 11  5/2 +  f2 11  3/2 -    52406429.99 C  2.02454D+10  6.63081D-05  4.16541D-07
                                           B  2.04681D+10  6.70375D-05  4.21123D-07
 f1 11  5/2 +  f2 12  3/2 -    52406011.55 C  2.32998D+10  7.63132D-05  4.79396D-07
                                           B  2.35575D+10  7.71572D-05  4.84698D-07
 f1 11  5/2 +  f2 13  3/2 -    52396630.97 C  2.41665D+12  7.91801D-03  4.97495D-05
                                           B  2.44254D+12  8.00282D-03  5.02823D-05
 f1 11  5/2 +  f2 14  3/2 -    52393735.70 C  3.33730D+10  1.09357D-04  6.87134D-07
                                           B  3.37334D+10  1.10538D-04  6.94554D-07
 f1 11  5/2 +  f2 15  3/2 -    52386205.06 C  5.98039D+11  1.96022D-03  1.23186D-05
                                           B  6.04336D+11  1.98086D-03  1.24484D-05
 f1 11  5/2 +  f2 16  3/2 -    52381382.56 C  4.67545D+07  1.53277D-07  9.63334D-10
                                           B  4.73045D+07  1.55081D-07  9.74667D-10
 f1 11  5/2 +  f2 17  3/2 -    52368626.36 C  2.13754D+10  7.01100D-05  4.40742D-07
                                           B  2.15822D+10  7.07886D-05  4.45008D-07
 f1 11  5/2 +  f2 18  3/2 -    52356711.73 C  1.08544D+11  3.56179D-04  2.23961D-06
                                           B  1.09542D+11  3.59455D-04  2.26020D-06
 f1 11  5/2 +  f2 19  3/2 -    52355033.74 C  1.40694D+10  4.61708D-05  2.90325D-07
                                           B  1.41952D+10  4.65835D-05  2.92920D-07
 f1 11  5/2 +  f2 20  3/2 -    52351055.19 C  9.02603D+11  2.96248D-03  1.86297D-05
                                           B  9.10996D+11  2.99002D-03  1.88029D-05
 f1 11  5/2 +  f2 21  3/2 -    52346608.23 C  9.43772D+11  3.09812D-03  1.94844D-05
                                           B  9.52350D+11  3.12628D-03  1.96615D-05
 f1 11  5/2 +  f2 22  3/2 -    52337924.50 C  2.45837D+11  8.07277D-04  5.07787D-06
                                           B  2.47955D+11  8.14233D-04  5.12162D-06
 f1 11  5/2 +  f2 23  3/2 -    52329304.02 C  6.03795D+12  1.98339D-02  1.24778D-04
                                           B  6.08711D+12  1.99954D-02  1.25794D-04
 f1 11  5/2 +  f2 24  3/2 -    52317092.79 C  4.06591D+11  1.33622D-03  8.40836D-06
                                           B  4.09756D+11  1.34663D-03  8.47382D-06
 f1 11  5/2 +  f2 25  3/2 -    52316669.59 C  7.65097D+10  2.51447D-04  1.58227D-06
                                           B  7.71037D+10  2.53399D-04  1.59456D-06
 f1 11  5/2 +  f2 26  3/2 -    52314842.68 C  5.68743D+11  1.86928D-03  1.17632D-05
                                           B  5.73191D+11  1.88390D-03  1.18552D-05
 f1 11  5/2 +  f2 27  3/2 -    52288485.84 C  3.89668D+09  1.28201D-05  8.07162D-08
                                           B  3.92257D+09  1.29053D-05  8.12527D-08
 f1 11  5/2 +  f2 28  3/2 -    52274430.82 C  1.40399D+10  4.62161D-05  2.91058D-07
                                           B  1.41272D+10  4.65037D-05  2.92869D-07
 f1 11  5/2 +  f2 29  3/2 -    52271108.46 C  1.55206D+08  5.10970D-07  3.21817D-09
                                           B  1.56208D+08  5.14267D-07  3.23894D-09
 f1 11  5/2 +  f2 30  3/2 -    52262733.60 C  7.82342D+08  2.57645D-06  1.62295D-08
                                           B  7.86811D+08  2.59117D-06  1.63222D-08
 f1 11  5/2 +  f2 31  3/2 -    52253909.43 C  2.64772D+10  8.72255D-05  5.49541D-07
                                           B  2.66183D+10  8.76904D-05  5.52470D-07
 f1 11  5/2 +  f2 32  3/2 -    52245083.83 C  1.27431D+10  4.19945D-05  2.64620D-07
                                           B  1.28087D+10  4.22108D-05  2.65983D-07
 f1 11  5/2 +  f2 33  3/2 -    52235926.98 C  4.73828D+11  1.56204D-03  9.84459D-06
                                           B  4.76110D+11  1.56956D-03  9.89199D-06
 f1 11  5/2 +  f2 34  3/2 -    52220992.87 C  9.96766D+08  3.28785D-06  2.07273D-08
                                           B  1.00146D+09  3.30334D-06  2.08250D-08
 f1 11  5/2 +  f2 35  3/2 -    52190941.27 C  1.33618D+12  4.41247D-03  2.78332D-05
                                           B  1.34034D+12  4.42622D-03  2.79199D-05
 f1 12  5/2 +  f2  1  3/2 -    52474509.49 C  9.46815D+08  3.09298D-06  1.94046D-08
                                           B  9.59913D+08  3.13577D-06  1.96730D-08
 f1 12  5/2 +  f2  2  3/2 -    52445696.04 C  2.59203D+08  8.47675D-07  5.32103D-09
                                           B  2.62745D+08  8.59257D-07  5.39373D-09
 f1 12  5/2 +  f2  3  3/2 -    52440979.93 C  5.63929D+09  1.84456D-05  1.15797D-07
                                           B  5.71298D+09  1.86866D-05  1.17310D-07
 f1 12  5/2 +  f2  4  3/2 -    52436439.27 C  4.79085D+09  1.56731D-05  9.84006D-08
                                           B  4.85055D+09  1.58684D-05  9.96267D-08
 f1 12  5/2 +  f2  5  3/2 -    52433574.95 C  1.08123D+09  3.53759D-06  2.22113D-08
                                           B  1.09382D+09  3.57879D-06  2.24700D-08
 f1 12  5/2 +  f2  6  3/2 -    52424212.05 C  1.08825D+12  3.56183D-03  2.23675D-05
                                           B  1.10121D+12  3.60425D-03  2.26338D-05
 f1 12  5/2 +  f2  7  3/2 -    52423578.46 C  2.97315D+10  9.73132D-05  6.11112D-07
                                           B  3.00824D+10  9.84617D-05  6.18325D-07
 f1 12  5/2 +  f2  8  3/2 -    52417430.85 C  2.52485D+06  8.26595D-09  5.19150D-11
                                           B  2.55697D+06  8.37111D-09  5.25754D-11
 f1 12  5/2 +  f2  9  3/2 -    52417133.19 C  6.43769D+09  2.10762D-05  1.32372D-07
                                           B  6.50927D+09  2.13105D-05  1.33843D-07
 f1 12  5/2 +  f2 10  3/2 -    52412529.54 C  2.62328D+09  8.58982D-06  5.39541D-08
                                           B  2.65447D+09  8.69195D-06  5.45956D-08
 f1 12  5/2 +  f2 11  3/2 -    52406706.32 C  2.80308D+08  9.18061D-07  5.76714D-09
                                           B  2.83089D+08  9.27168D-07  5.82435D-09
 f1 12  5/2 +  f2 12  3/2 -    52406287.89 C  5.28058D+09  1.72951D-05  1.08646D-07
                                           B  5.34070D+09  1.74920D-05  1.09884D-07
 f1 12  5/2 +  f2 13  3/2 -    52396907.30 C  1.91464D+06  6.27313D-09  3.94143D-11
                                           B  2.17264D+06  7.11845D-09  4.47255D-11
 f1 12  5/2 +  f2 14  3/2 -    52394012.04 C  5.80454D+10  1.90201D-04  1.19511D-06
                                           B  5.86528D+10  1.92192D-04  1.20761D-06
 f1 12  5/2 +  f2 15  3/2 -    52386481.40 C  4.45608D+11  1.46058D-03  9.17868D-06
                                           B  4.50217D+11  1.47568D-03  9.27362D-06
 f1 12  5/2 +  f2 16  3/2 -    52381658.90 C  2.76222D+10  9.05544D-05  5.69123D-07
                                           B  2.78987D+10  9.14608D-05  5.74820D-07
 f1 12  5/2 +  f2 17  3/2 -    52368902.70 C  2.95766D+08  9.70087D-07  6.09836D-09
                                           B  2.97805D+08  9.76775D-07  6.14040D-09
 f1 12  5/2 +  f2 18  3/2 -    52356988.06 C  3.91941D+11  1.28612D-03  8.08689D-06
                                           B  3.95642D+11  1.29826D-03  8.16325D-06
 f1 12  5/2 +  f2 19  3/2 -    52355310.08 C  2.75382D+12  9.03698D-03  5.68248D-05
                                           B  2.77939D+12  9.12089D-03  5.73524D-05
 f1 12  5/2 +  f2 20  3/2 -    52351331.53 C  1.57462D+11  5.16808D-04  3.24995D-06
                                           B  1.58835D+11  5.21314D-04  3.27829D-06
 f1 12  5/2 +  f2 21  3/2 -    52346884.57 C  3.36116D+11  1.10336D-03  6.93908D-06
                                           B  3.39158D+11  1.11335D-03  7.00188D-06
 f1 12  5/2 +  f2 22  3/2 -    52338200.84 C  6.81782D+10  2.23881D-04  1.40823D-06
                                           B  6.87186D+10  2.25655D-04  1.41939D-06
 f1 12  5/2 +  f2 23  3/2 -    52329580.36 C  7.99411D+11  2.62594D-03  1.65201D-05
                                           B  8.05891D+11  2.64722D-03  1.66540D-05
 f1 12  5/2 +  f2 24  3/2 -    52317369.12 C  7.21655D+11  2.37163D-03  1.49237D-05
                                           B  7.27221D+11  2.38992D-03  1.50388D-05
 f1 12  5/2 +  f2 25  3/2 -    52316945.93 C  5.27977D+12  1.73516D-02  1.09187D-04
                                           B  5.32075D+12  1.74863D-02  1.10035D-04
 f1 12  5/2 +  f2 26  3/2 -    52315119.02 C  1.37961D+10  4.53430D-05  2.85337D-07
                                           B  1.38944D+10  4.56663D-05  2.87372D-07
 f1 12  5/2 +  f2 27  3/2 -    52288762.18 C  8.11910D+10  2.67116D-04  1.68177D-06
                                           B  8.17773D+10  2.69045D-04  1.69392D-06
 f1 12  5/2 +  f2 28  3/2 -    52274707.16 C  3.54833D+09  1.16802D-05  7.35587D-08
                                           B  3.57465D+09  1.17668D-05  7.41043D-08
 f1 12  5/2 +  f2 29  3/2 -    52271384.80 C  3.37434D+09  1.11089D-05  6.99652D-08
                                           B  3.39426D+09  1.11745D-05  7.03782D-08
 f1 12  5/2 +  f2 30  3/2 -    52263009.94 C  8.24249D+11  2.71443D-03  1.70986D-05
                                           B  8.28994D+11  2.73006D-03  1.71970D-05
 f1 12  5/2 +  f2 31  3/2 -    52254185.77 C  1.71947D+10  5.66451D-05  3.56875D-07
                                           B  1.72856D+10  5.69443D-05  3.58761D-07
 f1 12  5/2 +  f2 32  3/2 -    52245360.17 C  4.06611D+10  1.33996D-04  8.44347D-07
                                           B  4.08850D+10  1.34734D-04  8.48996D-07
 f1 12  5/2 +  f2 33  3/2 -    52236203.32 C  3.09678D+11  1.02088D-03  6.43398D-06
                                           B  3.11112D+11  1.02561D-03  6.46379D-06
 f1 12  5/2 +  f2 34  3/2 -    52221269.21 C  2.74998D+08  9.07077D-07  5.71837D-09
                                           B  2.72813D+08  8.99867D-07  5.67292D-09
 f1 12  5/2 +  f2 35  3/2 -    52191217.60 C  1.14351D+12  3.77620D-03  2.38195D-05
                                           B  1.14665D+12  3.78657D-03  2.38850D-05
 f1 13  5/2 +  f2  1  3/2 -    52474570.40 C  8.81245D+07  2.87878D-07  1.80607D-09
                                           B  8.93563D+07  2.91901D-07  1.83131D-09
 f1 13  5/2 +  f2  2  3/2 -    52445756.94 C  1.23094D+10  4.02556D-05  2.52692D-07
                                           B  1.24640D+10  4.07610D-05  2.55864D-07
 f1 13  5/2 +  f2  3  3/2 -    52441040.84 C  8.68715D+10  2.84147D-04  1.78381D-06
                                           B  8.79490D+10  2.87672D-04  1.80593D-06
 f1 13  5/2 +  f2  4  3/2 -    52436500.18 C  2.90065D+09  9.48935D-06  5.95770D-08
                                           B  2.93644D+09  9.60646D-06  6.03122D-08
 f1 13  5/2 +  f2  5  3/2 -    52433635.85 C  1.76580D+10  5.77737D-05  3.62740D-07
                                           B  1.78700D+10  5.84673D-05  3.67095D-07
 f1 13  5/2 +  f2  6  3/2 -    52424272.95 C  2.38107D+11  7.79322D-04  4.89396D-06
                                           B  2.40949D+11  7.88621D-04  4.95235D-06
 f1 13  5/2 +  f2  7  3/2 -    52423639.36 C  1.50947D+10  4.94060D-05  3.10262D-07
                                           B  1.52723D+10  4.99871D-05  3.13911D-07
 f1 13  5/2 +  f2  8  3/2 -    52417491.75 C  1.22198D+09  4.00054D-06  2.51257D-08
                                           B  1.23480D+09  4.04252D-06  2.53894D-08
 f1 13  5/2 +  f2  9  3/2 -    52417194.09 C  1.34819D+09  4.41379D-06  2.77213D-08
                                           B  1.36316D+09  4.46282D-06  2.80292D-08
 f1 13  5/2 +  f2 10  3/2 -    52412590.45 C  1.05071D+10  3.44048D-05  2.16102D-07
                                           B  1.06251D+10  3.47912D-05  2.18529D-07
 f1 13  5/2 +  f2 11  3/2 -    52406767.23 C  6.68400D+09  2.18913D-05  1.37518D-07
                                           B  6.75855D+09  2.21354D-05  1.39052D-07
 f1 13  5/2 +  f2 12  3/2 -    52406348.79 C  4.53406D+09  1.48501D-05  9.32868D-08
                                           B  4.58462D+09  1.50157D-05  9.43270D-08
 f1 13  5/2 +  f2 13  3/2 -    52396968.21 C  1.21172D+12  3.97007D-03  2.49441D-05
                                           B  1.22466D+12  4.01246D-03  2.52104D-05
 f1 13  5/2 +  f2 14  3/2 -    52394072.95 C  4.55130D+10  1.49135D-04  9.37073D-07
                                           B  4.59992D+10  1.50728D-04  9.47083D-07
 f1 13  5/2 +  f2 15  3/2 -    52386542.31 C  1.84637D+12  6.05184D-03  3.80315D-05
                                           B  1.86538D+12  6.11417D-03  3.84232D-05
 f1 13  5/2 +  f2 16  3/2 -    52381719.81 C  1.38072D+11  4.52644D-04  2.84480D-06
                                           B  1.39461D+11  4.57196D-04  2.87342D-06
 f1 13  5/2 +  f2 17  3/2 -    52368963.60 C  2.45163D+10  8.04112D-05  5.05497D-07
                                           B  2.47487D+10  8.11734D-05  5.10288D-07
 f1 13  5/2 +  f2 18  3/2 -    52357048.97 C  5.62475D+10  1.84570D-04  1.16055D-06
                                           B  5.67877D+10  1.86343D-04  1.17169D-06
 f1 13  5/2 +  f2 19  3/2 -    52355370.98 C  8.85874D+11  2.90709D-03  1.82799D-05
                                           B  8.94076D+11  2.93401D-03  1.84491D-05
 f1 13  5/2 +  f2 20  3/2 -    52351392.43 C  8.63479D+11  2.83403D-03  1.78218D-05
                                           B  8.71023D+11  2.85879D-03  1.79775D-05
 f1 13  5/2 +  f2 21  3/2 -    52346945.48 C  7.19936D+11  2.36331D-03  1.48629D-05
                                           B  7.26272D+11  2.38411D-03  1.49937D-05
 f1 13  5/2 +  f2 22  3/2 -    52338261.74 C  1.87406D+10  6.15395D-05  3.87089D-07
                                           B  1.89131D+10  6.21058D-05  3.90651D-07
 f1 13  5/2 +  f2 23  3/2 -    52329641.26 C  1.06898D+12  3.51143D-03  2.20908D-05
                                           B  1.07745D+12  3.53924D-03  2.22658D-05
 f1 13  5/2 +  f2 24  3/2 -    52317430.03 C  5.63598D+09  1.85219D-05  1.16551D-07
                                           B  5.67911D+09  1.86636D-05  1.17443D-07
 f1 13  5/2 +  f2 25  3/2 -    52317006.83 C  1.77253D+12  5.82528D-03  3.66564D-05
                                           B  1.78627D+12  5.87044D-03  3.69406D-05
 f1 13  5/2 +  f2 26  3/2 -    52315179.93 C  3.96820D+10  1.30421D-04  8.20720D-07
                                           B  3.99611D+10  1.31338D-04  8.26492D-07
 f1 13  5/2 +  f2 27  3/2 -    52288823.08 C  6.00269D+09  1.97486D-05  1.24338D-07
                                           B  6.04999D+09  1.99042D-05  1.25318D-07
 f1 13  5/2 +  f2 28  3/2 -    52274768.07 C  3.96728D+10  1.30592D-04  8.22434D-07
                                           B  3.99028D+10  1.31349D-04  8.27201D-07
 f1 13  5/2 +  f2 29  3/2 -    52271445.70 C  2.25182D+08  7.41332D-07  4.66900D-09
                                           B  2.26506D+08  7.45694D-07  4.69647D-09
 f1 13  5/2 +  f2 30  3/2 -    52263070.85 C  1.96750D+11  6.47938D-04  4.08145D-06
                                           B  1.97884D+11  6.51674D-04  4.10498D-06
 f1 13  5/2 +  f2 31  3/2 -    52254246.67 C  8.40389D+09  2.76851D-05  1.74421D-07
                                           B  8.44924D+09  2.78345D-05  1.75363D-07
 f1 13  5/2 +  f2 32  3/2 -    52245421.07 C  1.91182D+10  6.30027D-05  3.96996D-07
                                           B  1.92030D+10  6.32821D-05  3.98757D-07
 f1 13  5/2 +  f2 33  3/2 -    52236264.22 C  1.09590D+12  3.61274D-03  2.27688D-05
                                           B  1.10085D+12  3.62904D-03  2.28715D-05
 f1 13  5/2 +  f2 34  3/2 -    52221330.11 C  1.24978D+10  4.12236D-05  2.59881D-07
                                           B  1.25583D+10  4.14233D-05  2.61139D-07
 f1 13  5/2 +  f2 35  3/2 -    52191278.51 C  4.05241D+12  1.33822D-02  8.44120D-05
                                           B  4.06382D+12  1.34199D-02  8.46497D-05
 f1 14  5/2 +  f2  1  3/2 -    52511633.11 C  8.01458D+04  2.61444D-10  1.63907D-12
                                           B  8.13658D+04  2.65424D-10  1.66402D-12
 f1 14  5/2 +  f2  2  3/2 -    52482819.66 C  2.89723D+06  9.46144D-09  5.93493D-11
                                           B  2.93807D+06  9.59481D-09  6.01859D-11
 f1 14  5/2 +  f2  3  3/2 -    52478103.56 C  3.98128D+07  1.30040D-07  8.15780D-10
                                           B  4.03660D+07  1.31846D-07  8.27115D-10
 f1 14  5/2 +  f2  4  3/2 -    52473562.90 C  8.27380D+05  2.70292D-09  1.69577D-11
                                           B  8.38773D+05  2.74014D-09  1.71913D-11
 f1 14  5/2 +  f2  5  3/2 -    52470698.57 C  1.59292D+06  5.20438D-09  3.26534D-11
                                           B  1.61450D+06  5.27489D-09  3.30957D-11
 f1 14  5/2 +  f2  6  3/2 -    52461335.67 C  3.78012D+08  1.23548D-06  7.75304D-09
                                           B  3.83031D+08  1.25188D-06  7.85598D-09
 f1 14  5/2 +  f2  7  3/2 -    52460702.08 C  8.30190D+07  2.71343D-07  1.70279D-09
                                           B  8.41209D+07  2.74944D-07  1.72539D-09
 f1 14  5/2 +  f2  8  3/2 -    52454554.47 C  1.87633D+07  6.13410D-08  3.84985D-10
                                           B  1.89918D+07  6.20881D-08  3.89674D-10
 f1 14  5/2 +  f2  9  3/2 -    52454256.81 C  6.94746D+08  2.27130D-06  1.42550D-08
                                           B  7.03825D+08  2.30098D-06  1.44413D-08
 f1 14  5/2 +  f2 10  3/2 -    52449653.17 C  3.43106D+07  1.12189D-07  7.04182D-10
                                           B  3.47221D+07  1.13535D-07  7.12628D-10
 f1 14  5/2 +  f2 11  3/2 -    52443829.95 C  1.02212D+10  3.34289D-05  2.09847D-07
                                           B  1.03513D+10  3.38543D-05  2.12518D-07
 f1 14  5/2 +  f2 12  3/2 -    52443411.51 C  5.35265D+09  1.75064D-05  1.09896D-07
                                           B  5.41945D+09  1.77248D-05  1.11267D-07
 f1 14  5/2 +  f2 13  3/2 -    52434030.93 C  2.97327D+08  9.72784D-07  6.10771D-09
                                           B  3.01078D+08  9.85057D-07  6.18477D-09
 f1 14  5/2 +  f2 14  3/2 -    52431135.67 C  1.68178D+11  5.50299D-04  3.45530D-06
                                           B  1.70216D+11  5.56969D-04  3.49718D-06
 f1 14  5/2 +  f2 15  3/2 -    52423605.02 C  3.30540D+10  1.08188D-04  6.79405D-07
                                           B  3.34514D+10  1.09489D-04  6.87573D-07
 f1 14  5/2 +  f2 16  3/2 -    52418782.53 C  7.62375D+08  2.49577D-06  1.56745D-08
                                           B  7.71362D+08  2.52519D-06  1.58592D-08
 f1 14  5/2 +  f2 17  3/2 -    52406026.32 C  3.97195D+10  1.30092D-04  8.17230D-07
                                           B  4.01850D+10  1.31617D-04  8.26809D-07
 f1 14  5/2 +  f2 18  3/2 -    52394111.69 C  8.69879D+09  2.85038D-05  1.79100D-07
                                           B  8.79202D+09  2.88093D-05  1.81020D-07
 f1 14  5/2 +  f2 19  3/2 -    52392433.70 C  1.06849D+10  3.50139D-05  2.20013D-07
                                           B  1.07983D+10  3.53857D-05  2.22349D-07
 f1 14  5/2 +  f2 20  3/2 -    52388455.15 C  1.61789D+10  5.30258D-05  3.33217D-07
                                           B  1.63605D+10  5.36209D-05  3.36957D-07
 f1 14  5/2 +  f2 21  3/2 -    52384008.19 C  2.62838D+10  8.61588D-05  5.41472D-07
                                           B  2.65973D+10  8.71866D-05  5.47932D-07
 f1 14  5/2 +  f2 22  3/2 -    52375324.46 C  4.49130D+12  1.47275D-02  9.25713D-05
                                           B  4.53634D+12  1.48751D-02  9.34996D-05
 f1 14  5/2 +  f2 23  3/2 -    52366703.98 C  4.89676D+10  1.60623D-04  1.00978D-06
                                           B  4.94402D+10  1.62173D-04  1.01953D-06
 f1 14  5/2 +  f2 24  3/2 -    52354492.75 C  1.31714D+09  4.32248D-06  2.71804D-08
                                           B  1.32901D+09  4.36145D-06  2.74254D-08
 f1 14  5/2 +  f2 25  3/2 -    52354069.55 C  3.60120D+10  1.18183D-04  7.43156D-07
                                           B  3.63428D+10  1.19269D-04  7.49984D-07
 f1 14  5/2 +  f2 26  3/2 -    52352242.65 C  1.11560D+09  3.66140D-06  2.30244D-08
                                           B  1.12616D+09  3.69606D-06  2.32423D-08
 f1 14  5/2 +  f2 27  3/2 -    52325885.80 C  5.75513D+10  1.89074D-04  1.18957D-06
                                           B  5.80216D+10  1.90619D-04  1.19929D-06
 f1 14  5/2 +  f2 28  3/2 -    52311830.79 C  2.16817D+11  7.12694D-04  4.48517D-06
                                           B  2.18380D+11  7.17830D-04  4.51749D-06
 f1 14  5/2 +  f2 29  3/2 -    52308508.42 C  4.70983D+12  1.54835D-02  9.74480D-05
                                           B  4.74496D+12  1.55990D-02  9.81748D-05
 f1 14  5/2 +  f2 30  3/2 -    52300133.57 C  3.64122D+10  1.19743D-04  7.53743D-07
                                           B  3.66739D+10  1.20604D-04  7.59159D-07
 f1 14  5/2 +  f2 31  3/2 -    52291309.39 C  2.78178D+08  9.15109D-07  5.76128D-09
                                           B  2.79742D+08  9.20255D-07  5.79368D-09
 f1 14  5/2 +  f2 32  3/2 -    52282483.79 C  2.17850D+12  7.16892D-03  4.51412D-05
                                           B  2.19244D+12  7.21480D-03  4.54301D-05
 f1 14  5/2 +  f2 33  3/2 -    52273326.94 C  1.06136D+12  3.49392D-03  2.20043D-05
                                           B  1.06807D+12  3.51600D-03  2.21434D-05
 f1 14  5/2 +  f2 34  3/2 -    52258392.83 C  1.45514D+12  4.79293D-03  3.01940D-05
                                           B  1.46319D+12  4.81944D-03  3.03610D-05
 f1 14  5/2 +  f2 35  3/2 -    52228341.23 C  3.54657D+10  1.16951D-04  7.37181D-07
                                           B  3.56359D+10  1.17513D-04  7.40720D-07
 f1  1  5/2 +  f2  1  5/2 -    52403817.01 C  3.36424D+12  1.10197D-02  6.92282D-05
                                           B  3.40103D+12  1.11402D-02  6.99852D-05
 f1  1  5/2 +  f2  2  5/2 -    52375214.61 C  9.92525D+12  3.25461D-02  2.04573D-04
                                           B  1.00243D+13  3.28708D-02  2.06614D-04
 f1  1  5/2 +  f2  3  5/2 -    52369925.52 C  5.45530D+11  1.78922D-03  1.12475D-05
                                           B  5.50964D+11  1.80704D-03  1.13596D-05
 f1  1  5/2 +  f2  4  5/2 -    52363130.03 C  6.01614D+12  1.97368D-02  1.24087D-04
                                           B  6.07268D+12  1.99222D-02  1.25253D-04
 f1  1  5/2 +  f2  5  5/2 -    52362389.87 C  3.04723D+10  9.99714D-05  6.28538D-07
                                           B  3.07883D+10  1.01008D-04  6.35057D-07
 f1  1  5/2 +  f2  6  5/2 -    52353287.56 C  2.69358D+08  8.83998D-07  5.55883D-09
                                           B  2.71146D+08  8.89864D-07  5.59571D-09
 f1  1  5/2 +  f2  7  5/2 -    52352446.11 C  4.87057D+11  1.59851D-03  1.00520D-05
                                           B  4.91490D+11  1.61306D-03  1.01435D-05
 f1  1  5/2 +  f2  8  5/2 -    52350477.17 C  2.04366D+10  6.70776D-05  4.21825D-07
                                           B  2.06176D+10  6.76717D-05  4.25561D-07
 f1  1  5/2 +  f2  9  5/2 -    52345455.16 C  4.12516D+09  1.35423D-05  8.51704D-08
                                           B  4.14308D+09  1.36011D-05  8.55404D-08
 f1  1  5/2 +  f2 10  5/2 -    52343412.69 C  2.06119D+11  6.76710D-04  4.25614D-06
                                           B  2.07928D+11  6.82651D-04  4.29351D-06
 f1  1  5/2 +  f2 11  5/2 -    52340948.68 C  1.72162D+09  5.65279D-06  3.55547D-08
                                           B  1.73617D+09  5.70058D-06  3.58552D-08
 f1  1  5/2 +  f2 12  5/2 -    52339378.29 C  6.59322D+08  2.16496D-06  1.36175D-08
                                           B  6.65451D+08  2.18508D-06  1.37441D-08
 f1  1  5/2 +  f2 13  5/2 -    52332790.83 C  8.98343D+09  2.95055D-05  1.85612D-07
                                           B  9.06132D+09  2.97614D-05  1.87221D-07
 f1  1  5/2 +  f2 14  5/2 -    52325672.69 C  6.43287D+09  2.11341D-05  1.32967D-07
                                           B  6.48447D+09  2.13037D-05  1.34034D-07
 f1  1  5/2 +  f2 15  5/2 -    52319622.65 C  3.86621D+08  1.27047D-06  7.99422D-09
                                           B  3.89475D+08  1.27985D-06  8.05323D-09
 f1  1  5/2 +  f2 16  5/2 -    52315087.23 C  4.48443D+09  1.47388D-05  9.27493D-08
                                           B  4.51873D+09  1.48515D-05  9.34588D-08
 f1  1  5/2 +  f2 17  5/2 -    52313050.05 C  2.57956D+09  8.47881D-06  5.33581D-08
                                           B  2.59777D+09  8.53867D-06  5.37348D-08
 f1  1  5/2 +  f2 18  5/2 -    52308627.72 C  1.53790D+09  5.05581D-06  3.18195D-08
                                           B  1.54886D+09  5.09183D-06  3.20462D-08
 f1  1  5/2 +  f2 19  5/2 -    52299099.79 C  2.84854D+07  9.36793D-08  5.89692D-10
                                           B  2.86760D+07  9.43061D-08  5.93637D-10
 f1  1  5/2 +  f2 20  5/2 -    52297885.15 C  2.21553D+08  7.28650D-07  4.58681D-09
                                           B  2.22917D+08  7.33136D-07  4.61505D-09
 f1  1  5/2 +  f2 21  5/2 -    52287087.30 C  7.96482D+08  2.62057D-06  1.64998D-08
                                           B  8.02173D+08  2.63930D-06  1.66176D-08
 f1  1  5/2 +  f2 22  5/2 -    52285996.98 C  1.91705D+08  6.30770D-07  3.97156D-09
                                           B  1.92866D+08  6.34591D-07  3.99562D-09
 f1  1  5/2 +  f2 23  5/2 -    52285212.41 C  2.44366D+09  8.04067D-06  5.06278D-08
                                           B  2.45988D+09  8.09402D-06  5.09637D-08
 f1  1  5/2 +  f2 24  5/2 -    52279883.21 C  3.12024D+09  1.02690D-05  6.46648D-08
                                           B  3.13692D+09  1.03239D-05  6.50107D-08
 f1  1  5/2 +  f2 25  5/2 -    52277499.23 C  9.56695D+08  3.14886D-06  1.98296D-08
                                           B  9.62207D+08  3.16700D-06  1.99438D-08
 f1  1  5/2 +  f2 26  5/2 -    52275993.35 C  1.07165D+09  3.52744D-06  2.22143D-08
                                           B  1.07774D+09  3.54747D-06  2.23405D-08
 f1  1  5/2 +  f2 27  5/2 -    52257506.13 C  5.06502D+06  1.66837D-08  1.05104D-10
                                           B  5.02257D+06  1.65439D-08  1.04223D-10
 f1  1  5/2 +  f2 28  5/2 -    52250060.23 C  6.24910D+08  2.05898D-06  1.29730D-08
                                           B  6.27615D+08  2.06790D-06  1.30292D-08
 f1  1  5/2 +  f2 29  5/2 -    52242902.41 C  7.87450D+10  2.59524D-04  1.63541D-06
                                           B  7.90551D+10  2.60546D-04  1.64185D-06
 f1  1  5/2 +  f2 30  5/2 -    52242391.17 C  6.95380D+10  2.29185D-04  1.44423D-06
                                           B  6.98148D+10  2.30097D-04  1.44998D-06
 f1  1  5/2 +  f2 31  5/2 -    52230708.28 C  1.53886D+08  5.07405D-07  3.19819D-09
                                           B  1.54456D+08  5.09288D-07  3.21006D-09
 f1  1  5/2 +  f2 32  5/2 -    52203067.84 C  7.57408D+08  2.50004D-06  1.57662D-08
                                           B  7.59611D+08  2.50731D-06  1.58120D-08
 f1  1  5/2 +  f2 33  5/2 -    52200414.44 C  4.38644D+07  1.44801D-07  9.13218D-10
                                           B  4.40202D+07  1.45316D-07  9.16463D-10
 f1  1  5/2 +  f2 34  5/2 -    52192409.22 C  8.58690D+10  2.83551D-04  1.78854D-06
                                           B  8.61205D+10  2.84381D-04  1.79378D-06
 f1  1  5/2 +  f2 35  5/2 -    52190112.97 C  2.76448D+09  9.12949D-06  5.75882D-08
                                           B  2.77314D+09  9.15809D-06  5.77687D-08
 f1  1  5/2 +  f2 36  5/2 -    52182220.38 C  1.00724D+12  3.32735D-03  2.09919D-05
                                           B  1.01012D+12  3.33684D-03  2.10518D-05
 f1  1  5/2 +  f2 37  5/2 -    52165629.31 C  3.04915D+09  1.00790D-05  6.36077D-08
                                           B  3.05601D+09  1.01017D-05  6.37508D-08
 f1  1  5/2 +  f2 38  5/2 -    52147299.21 C  2.38505D+08  7.88936D-07  4.98065D-09
                                           B  2.38795D+08  7.89898D-07  4.98672D-09
 f1  1  5/2 +  f2 39  5/2 -    52120334.11 C  6.38615D+07  2.11463D-07  1.33568D-09
                                           B  6.38677D+07  2.11483D-07  1.33581D-09
 f1  2  5/2 +  f2  1  5/2 -    52404655.54 C  1.57838D+11  5.16987D-04  3.24777D-06
                                           B  1.59692D+11  5.23060D-04  3.28592D-06
 f1  2  5/2 +  f2  2  5/2 -    52376053.15 C  1.31088D+12  4.29841D-03  2.70178D-05
                                           B  1.32394D+12  4.34121D-03  2.72869D-05
 f1  2  5/2 +  f2  3  5/2 -    52370764.06 C  1.85323D+12  6.07799D-03  3.82073D-05
                                           B  1.87110D+12  6.13660D-03  3.85757D-05
 f1  2  5/2 +  f2  4  5/2 -    52363968.57 C  6.75796D+11  2.21697D-03  1.39381D-05
                                           B  6.81882D+11  2.23693D-03  1.40636D-05
 f1  2  5/2 +  f2  5  5/2 -    52363228.41 C  5.83018D+11  1.91266D-03  1.20251D-05
                                           B  5.88492D+11  1.93062D-03  1.21380D-05
 f1  2  5/2 +  f2  6  5/2 -    52354126.10 C  4.39985D+10  1.44393D-04  9.07966D-07
                                           B  4.43962D+10  1.45698D-04  9.16174D-07
 f1  2  5/2 +  f2  7  5/2 -    52353284.65 C  1.17830D+12  3.86701D-03  2.43169D-05
                                           B  1.18911D+12  3.90249D-03  2.45399D-05
 f1  2  5/2 +  f2  8  5/2 -    52351315.70 C  4.33275D+10  1.42206D-04  8.94264D-07
                                           B  4.37310D+10  1.43530D-04  9.02591D-07
 f1  2  5/2 +  f2  9  5/2 -    52346293.70 C  1.38922D+12  4.56044D-03  2.86811D-05
                                           B  1.40133D+12  4.60021D-03  2.89312D-05
 f1  2  5/2 +  f2 10  5/2 -    52344251.22 C  1.30735D+12  4.29204D-03  2.69942D-05
                                           B  1.31872D+12  4.32935D-03  2.72288D-05
 f1  2  5/2 +  f2 11  5/2 -    52341787.21 C  1.77033D+10  5.81255D-05  3.65590D-07
                                           B  1.78552D+10  5.86241D-05  3.68726D-07
 f1  2  5/2 +  f2 12  5/2 -    52340216.83 C  1.32373D+08  4.34649D-07  2.73387D-09
                                           B  1.33544D+08  4.38492D-07  2.75805D-09
 f1  2  5/2 +  f2 13  5/2 -    52333629.37 C  3.77351D+10  1.23935D-04  7.79628D-07
                                           B  3.80476D+10  1.24961D-04  7.86084D-07
 f1  2  5/2 +  f2 14  5/2 -    52326511.23 C  5.42680D+10  1.78283D-04  1.12166D-06
                                           B  5.47014D+10  1.79706D-04  1.13062D-06
 f1  2  5/2 +  f2 15  5/2 -    52320461.19 C  6.88516D+09  2.26245D-05  1.42359D-07
                                           B  6.93856D+09  2.28000D-05  1.43463D-07
 f1  2  5/2 +  f2 16  5/2 -    52315925.77 C  3.60787D+10  1.18575D-04  7.46163D-07
                                           B  3.63534D+10  1.19478D-04  7.51845D-07
 f1  2  5/2 +  f2 17  5/2 -    52313888.58 C  1.74586D+10  5.73832D-05  3.61113D-07
                                           B  1.75889D+10  5.78114D-05  3.63808D-07
 f1  2  5/2 +  f2 18  5/2 -    52309466.25 C  9.76347D+09  3.20961D-05  2.01998D-07
                                           B  9.83488D+09  3.23309D-05  2.03476D-07
 f1  2  5/2 +  f2 19  5/2 -    52299938.33 C  5.59925D+08  1.84135D-06  1.15907D-08
                                           B  5.63722D+08  1.85384D-06  1.16693D-08
 f1  2  5/2 +  f2 20  5/2 -    52298723.69 C  2.66054D+09  8.74978D-06  5.50784D-08
                                           B  2.67891D+09  8.81017D-06  5.54586D-08
 f1  2  5/2 +  f2 21  5/2 -    52287925.84 C  2.30728D+10  7.59113D-05  4.77948D-07
                                           B  2.32218D+10  7.64014D-05  4.81034D-07
 f1  2  5/2 +  f2 22  5/2 -    52286835.52 C  2.00132D+09  6.58478D-06  4.14595D-08
                                           B  2.01415D+09  6.62699D-06  4.17253D-08
 f1  2  5/2 +  f2 23  5/2 -    52286050.95 C  1.86951D+10  6.15126D-05  3.87306D-07
                                           B  1.88180D+10  6.19171D-05  3.89853D-07
 f1  2  5/2 +  f2 24  5/2 -    52280721.75 C  6.39182D+10  2.10354D-04  1.32460D-06
                                           B  6.43142D+10  2.11657D-04  1.33281D-06
 f1  2  5/2 +  f2 25  5/2 -    52278337.77 C  1.29873D+10  4.27448D-05  2.69176D-07
                                           B  1.30671D+10  4.30074D-05  2.70830D-07
 f1  2  5/2 +  f2 26  5/2 -    52276831.88 C  1.52835D+10  5.03053D-05  3.16796D-07
                                           B  1.53765D+10  5.06112D-05  3.18723D-07
 f1  2  5/2 +  f2 27  5/2 -    52258344.66 C  2.89379D+08  9.53156D-07  6.00460D-09
                                           B  2.90866D+08  9.58054D-07  6.03545D-09
 f1  2  5/2 +  f2 28  5/2 -    52250898.77 C  1.07750D+10  3.55007D-05  2.23676D-07
                                           B  1.08293D+10  3.56797D-05  2.24804D-07
 f1  2  5/2 +  f2 29  5/2 -    52243740.95 C  1.38801D+12  4.57439D-03  2.88254D-05
                                           B  1.39464D+12  4.59623D-03  2.89630D-05
 f1  2  5/2 +  f2 30  5/2 -    52243229.71 C  1.19030D+12  3.92289D-03  2.47202D-05
                                           B  1.19596D+12  3.94155D-03  2.48377D-05
 f1  2  5/2 +  f2 31  5/2 -    52231546.82 C  2.43278D+09  8.02131D-06  5.05578D-08
                                           B  2.44323D+09  8.05579D-06  5.07751D-08
 f1  2  5/2 +  f2 32  5/2 -    52203906.38 C  1.07041D+10  3.53307D-05  2.22805D-07
                                           B  1.07427D+10  3.54583D-05  2.23610D-07
 f1  2  5/2 +  f2 33  5/2 -    52201252.98 C  4.57452D+08  1.51005D-06  9.52329D-09
                                           B  4.58816D+08  1.51456D-06  9.55168D-09
 f1  2  5/2 +  f2 34  5/2 -    52193247.76 C  9.18661D+11  3.03344D-03  1.91336D-05
                                           B  9.21467D+11  3.04271D-03  1.91921D-05
 f1  2  5/2 +  f2 35  5/2 -    52190951.51 C  2.56553D+10  8.47218D-05  5.34411D-07
                                           B  2.57287D+10  8.49644D-05  5.35942D-07
 f1  2  5/2 +  f2 36  5/2 -    52183058.91 C  9.33170D+12  3.08255D-02  1.94472D-04
                                           B  9.35497D+12  3.09024D-02  1.94957D-04
 f1  2  5/2 +  f2 37  5/2 -    52166467.85 C  2.96214D+10  9.79110D-05  6.17896D-07
                                           B  2.96763D+10  9.80927D-05  6.19043D-07
 f1  2  5/2 +  f2 38  5/2 -    52148137.75 C  2.28730D+09  7.56578D-06  4.77629D-08
                                           B  2.28988D+09  7.57434D-06  4.78169D-08
 f1  2  5/2 +  f2 39  5/2 -    52121172.65 C  4.16206D+08  1.37813D-06  8.70464D-09
                                           B  4.16270D+08  1.37834D-06  8.70598D-09
 f1  3  5/2 +  f2  1  5/2 -    52433999.15 C  8.08079D+08  2.64385D-06  1.65997D-08
                                           B  8.17861D+08  2.67585D-06  1.68006D-08
 f1  3  5/2 +  f2  2  5/2 -    52405396.75 C  2.92490D+10  9.58004D-05  6.01820D-07
                                           B  2.95690D+10  9.68487D-05  6.08406D-07
 f1  3  5/2 +  f2  3  5/2 -    52400107.67 C  1.37312D+12  4.49836D-03  2.82617D-05
                                           B  1.38791D+12  4.54679D-03  2.85660D-05
 f1  3  5/2 +  f2  4  5/2 -    52393312.18 C  3.88207D+10  1.27210D-04  7.99319D-07
                                           B  3.92288D+10  1.28547D-04  8.07722D-07
 f1  3  5/2 +  f2  5  5/2 -    52392572.02 C  3.06138D+12  1.00320D-02  6.30365D-05
                                           B  3.09358D+12  1.01375D-02  6.36996D-05
 f1  3  5/2 +  f2  6  5/2 -    52383469.71 C  3.26037D+11  1.06878D-03  6.71690D-06
                                           B  3.29568D+11  1.08035D-03  6.78964D-06
 f1  3  5/2 +  f2  7  5/2 -    52382628.26 C  1.96431D+10  6.43939D-05  4.04700D-07
                                           B  1.98411D+10  6.50429D-05  4.08778D-07
 f1  3  5/2 +  f2  8  5/2 -    52380659.31 C  2.15109D+08  7.05222D-07  4.43232D-09
                                           B  2.17403D+08  7.12743D-07  4.47958D-09
 f1  3  5/2 +  f2  9  5/2 -    52375637.31 C  3.46753D+12  1.13703D-02  7.14689D-05
                                           B  3.50183D+12  1.14827D-02  7.21759D-05
 f1  3  5/2 +  f2 10  5/2 -    52373594.83 C  5.40360D+11  1.77202D-03  1.11386D-05
                                           B  5.45661D+11  1.78940D-03  1.12479D-05
 f1  3  5/2 +  f2 11  5/2 -    52371130.82 C  7.53334D+11  2.47066D-03  1.55309D-05
                                           B  7.60952D+11  2.49564D-03  1.56879D-05
 f1  3  5/2 +  f2 12  5/2 -    52369560.43 C  1.87056D+12  6.13511D-03  3.85673D-05
                                           B  1.88894D+12  6.19539D-03  3.89462D-05
 f1  3  5/2 +  f2 13  5/2 -    52362972.97 C  6.57386D+08  2.15666D-06  1.35591D-08
                                           B  6.64181D+08  2.17895D-06  1.36993D-08
 f1  3  5/2 +  f2 14  5/2 -    52355854.84 C  7.00127D+11  2.29750D-03  1.44466D-05
                                           B  7.06478D+11  2.31834D-03  1.45776D-05
 f1  3  5/2 +  f2 15  5/2 -    52349804.80 C  4.02594D+11  1.32144D-03  8.31012D-06
                                           B  4.06213D+11  1.33332D-03  8.38482D-06
 f1  3  5/2 +  f2 16  5/2 -    52345269.38 C  1.60773D+11  5.27797D-04  3.31944D-06
                                           B  1.62194D+11  5.32461D-04  3.34877D-06
 f1  3  5/2 +  f2 17  5/2 -    52343232.19 C  3.53586D+12  1.16087D-02  7.30126D-05
                                           B  3.56651D+12  1.17093D-02  7.36456D-05
 f1  3  5/2 +  f2 18  5/2 -    52338809.86 C  1.69001D+11  5.54945D-04  3.49061D-06
                                           B  1.70415D+11  5.59589D-04  3.51982D-06
 f1  3  5/2 +  f2 19  5/2 -    52329281.93 C  2.07373D+08  6.81194D-07  4.28550D-09
                                           B  2.09665D+08  6.88724D-07  4.33288D-09
 f1  3  5/2 +  f2 20  5/2 -    52328067.30 C  4.01425D+11  1.31869D-03  8.29631D-06
                                           B  4.04781D+11  1.32972D-03  8.36567D-06
 f1  3  5/2 +  f2 21  5/2 -    52317269.45 C  4.62499D+11  1.51995D-03  9.56445D-06
                                           B  4.66009D+11  1.53149D-03  9.63704D-06
 f1  3  5/2 +  f2 22  5/2 -    52316179.13 C  2.02856D+11  6.66693D-04  4.19532D-06
                                           B  2.04496D+11  6.72080D-04  4.22923D-06
 f1  3  5/2 +  f2 23  5/2 -    52315394.56 C  1.08309D+09  3.55970D-06  2.24006D-08
                                           B  1.09154D+09  3.58748D-06  2.25754D-08
 f1  3  5/2 +  f2 24  5/2 -    52310065.36 C  3.13432D+11  1.03034D-03  6.48443D-06
                                           B  3.15758D+11  1.03799D-03  6.53256D-06
 f1  3  5/2 +  f2 25  5/2 -    52307681.38 C  4.61585D+09  1.51751D-05  9.55081D-08
                                           B  4.64804D+09  1.52809D-05  9.61741D-08
 f1  3  5/2 +  f2 26  5/2 -    52306175.49 C  2.29291D+10  7.53858D-05  4.74474D-07
                                           B  2.30944D+10  7.59295D-05  4.77896D-07
 f1  3  5/2 +  f2 27  5/2 -    52287688.27 C  1.22137D+11  4.01845D-04  2.53008D-06
                                           B  1.22922D+11  4.04427D-04  2.54634D-06
 f1  3  5/2 +  f2 28  5/2 -    52280242.37 C  1.71841D+11  5.65537D-04  3.56122D-06
                                           B  1.72942D+11  5.69159D-04  3.58403D-06
 f1  3  5/2 +  f2 29  5/2 -    52273084.56 C  2.60406D+11  8.57244D-04  5.39886D-06
                                           B  2.61964D+11  8.62371D-04  5.43115D-06
 f1  3  5/2 +  f2 30  5/2 -    52272573.32 C  6.02633D+11  1.98387D-03  1.24944D-05
                                           B  6.06208D+11  1.99564D-03  1.25685D-05
 f1  3  5/2 +  f2 31  5/2 -    52260890.42 C  1.18241D+11  3.89424D-04  2.45313D-06
                                           B  1.18901D+11  3.91600D-04  2.46684D-06
 f1  3  5/2 +  f2 32  5/2 -    52233249.99 C  2.07266D+10  6.83350D-05  4.30697D-07
                                           B  2.08134D+10  6.86212D-05  4.32501D-07
 f1  3  5/2 +  f2 33  5/2 -    52230596.59 C  4.44281D+11  1.46493D-03  9.23353D-06
                                           B  4.46250D+11  1.47142D-03  9.27445D-06
 f1  3  5/2 +  f2 34  5/2 -    52222591.36 C  3.79861D+10  1.25290D-04  7.89831D-07
                                           B  3.81363D+10  1.25786D-04  7.92955D-07
 f1  3  5/2 +  f2 35  5/2 -    52220295.12 C  2.01044D+11  6.63164D-04  4.18078D-06
                                           B  2.01864D+11  6.65868D-04  4.19783D-06
 f1  3  5/2 +  f2 36  5/2 -    52212402.52 C  2.74668D+11  9.06294D-04  5.71441D-06
                                           B  2.75625D+11  9.09454D-04  5.73433D-06
 f1  3  5/2 +  f2 37  5/2 -    52195811.45 C  5.69731D+10  1.88108D-04  1.18645D-06
                                           B  5.71316D+10  1.88631D-04  1.18974D-06
 f1  3  5/2 +  f2 38  5/2 -    52177481.35 C  1.69194D+12  5.59020D-03  3.52712D-05
                                           B  1.69598D+12  5.60355D-03  3.53554D-05
 f1  3  5/2 +  f2 39  5/2 -    52150516.26 C  6.07002D+09  2.00762D-05  1.26736D-07
                                           B  6.07806D+09  2.01028D-05  1.26904D-07
 f1  4  5/2 +  f2  1  5/2 -    52434058.50 C  2.00868D+09  6.57192D-06  4.12624D-08
                                           B  2.03309D+09  6.65178D-06  4.17638D-08
 f1  4  5/2 +  f2  2  5/2 -    52405456.11 C  1.00628D+10  3.29590D-05  2.07049D-07
                                           B  1.01754D+10  3.33278D-05  2.09366D-07
 f1  4  5/2 +  f2  3  5/2 -    52400167.02 C  1.70904D+11  5.59881D-04  3.51754D-06
                                           B  1.72780D+11  5.66028D-04  3.55615D-06
 f1  4  5/2 +  f2  4  5/2 -    52393371.53 C  5.53823D+09  1.81479D-05  1.14032D-07
                                           B  5.59674D+09  1.83397D-05  1.15237D-07
 f1  4  5/2 +  f2  5  5/2 -    52392631.37 C  4.64388D+09  1.52177D-05  9.56214D-08
                                           B  4.69278D+09  1.53780D-05  9.66283D-08
 f1  4  5/2 +  f2  6  5/2 -    52383529.06 C  4.69671D+09  1.53962D-05  9.67596D-08
                                           B  4.74235D+09  1.55458D-05  9.76999D-08
 f1  4  5/2 +  f2  7  5/2 -    52382687.61 C  7.86130D+11  2.57708D-03  1.61963D-05
                                           B  7.94106D+11  2.60323D-03  1.63606D-05
 f1  4  5/2 +  f2  8  5/2 -    52380718.66 C  7.22976D+12  2.37023D-02  1.48968D-04
                                           B  7.30259D+12  2.39410D-02  1.50469D-04
 f1  4  5/2 +  f2  9  5/2 -    52375696.66 C  3.39406D+11  1.11293D-03  6.99544D-06
                                           B  3.42769D+11  1.12396D-03  7.06475D-06
 f1  4  5/2 +  f2 10  5/2 -    52373654.18 C  9.54893D+12  3.13140D-02  1.96834D-04
                                           B  9.64322D+12  3.16232D-02  1.98778D-04
 f1  4  5/2 +  f2 11  5/2 -    52371190.17 C  6.09107D+10  1.99764D-04  1.25574D-06
                                           B  6.15007D+10  2.01699D-04  1.26791D-06
 f1  4  5/2 +  f2 12  5/2 -    52369619.79 C  3.35978D+11  1.10195D-03  6.92718D-06
                                           B  3.39257D+11  1.11270D-03  6.99480D-06
 f1  4  5/2 +  f2 13  5/2 -    52363032.33 C  6.13136D+11  2.01148D-03  1.26464D-05
                                           B  6.19217D+11  2.03143D-03  1.27718D-05
 f1  4  5/2 +  f2 14  5/2 -    52355914.19 C  8.48722D+11  2.78511D-03  1.75127D-05
                                           B  8.56610D+11  2.81100D-03  1.76754D-05
 f1  4  5/2 +  f2 15  5/2 -    52349864.15 C  1.47541D+10  4.84273D-05  3.04544D-07
                                           B  1.48885D+10  4.88684D-05  3.07318D-07
 f1  4  5/2 +  f2 16  5/2 -    52345328.73 C  1.51407D+11  4.97048D-04  3.12605D-06
                                           B  1.52854D+11  5.01801D-04  3.15594D-06
 f1  4  5/2 +  f2 17  5/2 -    52343291.54 C  2.36301D+10  7.75807D-05  4.87942D-07
                                           B  2.38426D+10  7.82781D-05  4.92329D-07
 f1  4  5/2 +  f2 18  5/2 -    52338869.21 C  3.05460D+09  1.00303D-05  6.30907D-08
                                           B  3.08060D+09  1.01157D-05  6.36277D-08
 f1  4  5/2 +  f2 19  5/2 -    52329341.29 C  9.92792D+09  3.26119D-05  2.05167D-07
                                           B  1.00165D+10  3.29028D-05  2.06997D-07
 f1  4  5/2 +  f2 20  5/2 -    52328126.65 C  6.66624D+08  2.18988D-06  1.37772D-08
                                           B  6.72020D+08  2.20760D-06  1.38887D-08
 f1  4  5/2 +  f2 21  5/2 -    52317328.80 C  4.71856D+10  1.55070D-04  9.75793D-07
                                           B  4.75458D+10  1.56254D-04  9.83241D-07
 f1  4  5/2 +  f2 22  5/2 -    52316238.48 C  1.06875D+09  3.51246D-06  2.21030D-08
                                           B  1.07781D+09  3.54224D-06  2.22904D-08
 f1  4  5/2 +  f2 23  5/2 -    52315453.91 C  3.33736D+11  1.09686D-03  6.90235D-06
                                           B  3.36263D+11  1.10517D-03  6.95462D-06
 f1  4  5/2 +  f2 24  5/2 -    52310124.71 C  1.23069D+09  4.04562D-06  2.54610D-08
                                           B  1.24232D+09  4.08387D-06  2.57017D-08
 f1  4  5/2 +  f2 25  5/2 -    52307740.73 C  6.73121D+08  2.21294D-06  1.39277D-08
                                           B  6.80994D+08  2.23883D-06  1.40906D-08
 f1  4  5/2 +  f2 26  5/2 -    52306234.84 C  5.27100D+08  1.73299D-06  1.09073D-08
                                           B  5.33548D+08  1.75419D-06  1.10407D-08
 f1  4  5/2 +  f2 27  5/2 -    52287747.62 C  1.21641D+11  4.00213D-04  2.51980D-06
                                           B  1.22442D+11  4.02846D-04  2.53638D-06
 f1  4  5/2 +  f2 28  5/2 -    52280301.73 C  1.97658D+10  6.50502D-05  4.09624D-07
                                           B  1.98975D+10  6.54834D-05  4.12353D-07
 f1  4  5/2 +  f2 29  5/2 -    52273143.91 C  5.94054D+09  1.95559D-05  1.23161D-07
                                           B  5.98468D+09  1.97012D-05  1.24076D-07
 f1  4  5/2 +  f2 30  5/2 -    52272632.67 C  2.98906D+09  9.83998D-06  6.19720D-08
                                           B  3.01436D+09  9.92330D-06  6.24967D-08
 f1  4  5/2 +  f2 31  5/2 -    52260949.77 C  1.80939D+09  5.95917D-06  3.75391D-08
                                           B  1.81821D+09  5.98824D-06  3.77222D-08
 f1  4  5/2 +  f2 32  5/2 -    52233309.34 C  2.13455D+10  7.03754D-05  4.43556D-07
                                           B  2.14584D+10  7.07475D-05  4.45902D-07
 f1  4  5/2 +  f2 33  5/2 -    52230655.94 C  1.87803D+10  6.19242D-05  3.90311D-07
                                           B  1.88625D+10  6.21951D-05  3.92018D-07
 f1  4  5/2 +  f2 34  5/2 -    52222650.71 C  8.04144D+10  2.65231D-04  1.67202D-06
                                           B  8.07279D+10  2.66265D-04  1.67854D-06
 f1  4  5/2 +  f2 35  5/2 -    52220354.47 C  1.89964D+10  6.26616D-05  3.95037D-07
                                           B  1.90669D+10  6.28940D-05  3.96502D-07
 f1  4  5/2 +  f2 36  5/2 -    52212461.87 C  9.35482D+11  3.08671D-03  1.94625D-05
                                           B  9.39008D+11  3.09835D-03  1.95358D-05
 f1  4  5/2 +  f2 37  5/2 -    52195870.81 C  2.88228D+10  9.51640D-05  6.00222D-07
                                           B  2.89517D+10  9.55895D-05  6.02906D-07
 f1  4  5/2 +  f2 38  5/2 -    52177540.71 C  8.26878D+10  2.73202D-04  1.72375D-06
                                           B  8.28820D+10  2.73843D-04  1.72780D-06
 f1  4  5/2 +  f2 39  5/2 -    52150575.61 C  2.33869D+08  7.73506D-07  4.88293D-09
                                           B  2.35094D+08  7.77559D-07  4.90851D-09
 f1  5  5/2 +  f2  1  5/2 -    52434323.89 C  4.60211D+08  1.50569D-06  9.45354D-09
                                           B  4.65769D+08  1.52387D-06  9.56772D-09
 f1  5  5/2 +  f2  2  5/2 -    52405721.49 C  1.15948D+10  3.79764D-05  2.38567D-07
                                           B  1.17181D+10  3.83804D-05  2.41105D-07
 f1  5  5/2 +  f2  3  5/2 -    52400432.40 C  6.34681D+11  2.07919D-03  1.30628D-05
                                           B  6.41404D+11  2.10122D-03  1.32012D-05
 f1  5  5/2 +  f2  4  5/2 -    52393636.91 C  1.31783D+10  4.31827D-05  2.71336D-07
                                           B  1.33143D+10  4.36285D-05  2.74137D-07
 f1  5  5/2 +  f2  5  5/2 -    52392896.75 C  9.84666D+11  3.22666D-03  2.02748D-05
                                           B  9.95145D+11  3.26100D-03  2.04906D-05
 f1  5  5/2 +  f2  6  5/2 -    52383794.44 C  1.30784D+12  4.28715D-03  2.69431D-05
                                           B  1.32103D+12  4.33041D-03  2.72150D-05
 f1  5  5/2 +  f2  7  5/2 -    52382952.99 C  5.56615D+06  1.82467D-08  1.14675D-10
                                           B  5.66508D+06  1.85710D-08  1.16713D-10
 f1  5  5/2 +  f2  8  5/2 -    52380984.05 C  1.05712D+11  3.46565D-04  2.17815D-06
                                           B  1.06771D+11  3.50037D-04  2.19996D-06
 f1  5  5/2 +  f2  9  5/2 -    52375962.04 C  1.07499D+12  3.52492D-03  2.21561D-05
                                           B  1.08574D+12  3.56017D-03  2.23777D-05
 f1  5  5/2 +  f2 10  5/2 -    52373919.57 C  1.38895D+07  4.55477D-08  2.86304D-10
                                           B  1.41371D+07  4.63595D-08  2.91407D-10
 f1  5  5/2 +  f2 11  5/2 -    52371455.56 C  1.71504D+11  5.62464D-04  3.53570D-06
                                           B  1.73125D+11  5.67778D-04  3.56911D-06
 f1  5  5/2 +  f2 12  5/2 -    52369885.17 C  4.14532D+12  1.35958D-02  8.54670D-05
                                           B  4.18539D+12  1.37272D-02  8.62930D-05
 f1  5  5/2 +  f2 13  5/2 -    52363297.71 C  4.71592D+11  1.54711D-03  9.72681D-06
                                           B  4.76101D+11  1.56190D-03  9.81981D-06
 f1  5  5/2 +  f2 14  5/2 -    52356179.57 C  5.56256D+08  1.82536D-06  1.14777D-08
                                           B  5.55739D+08  1.82366D-06  1.14670D-08
 f1  5  5/2 +  f2 15  5/2 -    52350129.53 C  7.03409D+11  2.30877D-03  1.45191D-05
                                           B  7.09729D+11  2.32952D-03  1.46495D-05
 f1  5  5/2 +  f2 16  5/2 -    52345594.11 C  9.44184D+10  3.09960D-04  1.94940D-06
                                           B  9.52586D+10  3.12718D-04  1.96675D-06
 f1  5  5/2 +  f2 17  5/2 -    52343556.93 C  4.57947D+10  1.50348D-04  9.45606D-07
                                           B  4.62072D+10  1.51702D-04  9.54124D-07
 f1  5  5/2 +  f2 18  5/2 -    52339134.60 C  2.34684D+12  7.70618D-03  4.84717D-05
                                           B  2.36684D+12  7.77185D-03  4.88848D-05
 f1  5  5/2 +  f2 19  5/2 -    52329606.67 C  7.11341D+10  2.33664D-04  1.47001D-06
                                           B  7.17269D+10  2.35611D-04  1.48226D-06
 f1  5  5/2 +  f2 20  5/2 -    52328392.03 C  2.30273D+11  7.56446D-04  4.75900D-06
                                           B  2.32105D+11  7.62464D-04  4.79686D-06
 f1  5  5/2 +  f2 21  5/2 -    52317594.18 C  1.53346D+11  5.03947D-04  3.17112D-06
                                           B  1.54453D+11  5.07586D-04  3.19402D-06
 f1  5  5/2 +  f2 22  5/2 -    52316503.86 C  1.70030D+11  5.58800D-04  3.51636D-06
                                           B  1.71303D+11  5.62983D-04  3.54268D-06
 f1  5  5/2 +  f2 23  5/2 -    52315719.29 C  4.48259D+09  1.47324D-05  9.27079D-08
                                           B  4.51610D+09  1.48425D-05  9.34010D-08
 f1  5  5/2 +  f2 24  5/2 -    52310390.09 C  5.57166D+10  1.83155D-04  1.15267D-06
                                           B  5.61334D+10  1.84525D-04  1.16129D-06
 f1  5  5/2 +  f2 25  5/2 -    52308006.11 C  2.80817D+07  9.23199D-08  5.81036D-10
                                           B  2.82743D+07  9.29532D-08  5.85021D-10
 f1  5  5/2 +  f2 26  5/2 -    52306500.23 C  1.86949D+09  6.14641D-06  3.86849D-08
                                           B  1.88330D+09  6.19179D-06  3.89705D-08
 f1  5  5/2 +  f2 27  5/2 -    52288013.01 C  2.98910D+10  9.83435D-05  6.19183D-07
                                           B  3.00683D+10  9.89266D-05  6.22854D-07
 f1  5  5/2 +  f2 28  5/2 -    52280567.11 C  7.03479D+11  2.31515D-03  1.45786D-05
                                           B  7.07802D+11  2.32938D-03  1.46682D-05
 f1  5  5/2 +  f2 29  5/2 -    52273409.29 C  2.49231D+11  8.20446D-04  5.16707D-06
                                           B  2.50806D+11  8.25628D-04  5.19971D-06
 f1  5  5/2 +  f2 30  5/2 -    52272898.05 C  3.42520D+10  1.12756D-04  7.10134D-07
                                           B  3.44625D+10  1.13450D-04  7.14499D-07
 f1  5  5/2 +  f2 31  5/2 -    52261215.16 C  3.19320D+11  1.05166D-03  6.62480D-06
                                           B  3.21071D+11  1.05743D-03  6.66111D-06
 f1  5  5/2 +  f2 32  5/2 -    52233574.72 C  1.55462D+11  5.12548D-04  3.23043D-06
                                           B  1.56200D+11  5.14981D-04  3.24576D-06
 f1  5  5/2 +  f2 33  5/2 -    52230921.32 C  1.39282D+12  4.59248D-03  2.89465D-05
                                           B  1.39886D+12  4.61240D-03  2.90720D-05
 f1  5  5/2 +  f2 34  5/2 -    52222916.10 C  1.25028D+10  4.12376D-05  2.59961D-07
                                           B  1.25585D+10  4.14215D-05  2.61120D-07
 f1  5  5/2 +  f2 35  5/2 -    52220619.85 C  4.60388D+11  1.51862D-03  9.57376D-06
                                           B  4.62165D+11  1.52448D-03  9.61071D-06
 f1  5  5/2 +  f2 36  5/2 -    52212727.26 C  2.11698D+11  6.98511D-04  4.40426D-06
                                           B  2.12395D+11  7.00810D-04  4.41875D-06
 f1  5  5/2 +  f2 37  5/2 -    52196136.19 C  1.66217D+11  5.48792D-04  3.46135D-06
                                           B  1.66774D+11  5.50630D-04  3.47294D-06
 f1  5  5/2 +  f2 38  5/2 -    52177806.09 C  5.24703D+12  1.73361D-02  1.09381D-04
                                           B  5.25922D+12  1.73763D-02  1.09635D-04
 f1  5  5/2 +  f2 39  5/2 -    52150840.99 C  1.30258D+10  4.30817D-05  2.71961D-07
                                           B  1.30446D+10  4.31437D-05  2.72353D-07
 f1  6  5/2 +  f2  1  5/2 -    52437027.90 C  8.24567D+06  2.69748D-08  1.69354D-10
                                           B  8.34382D+06  2.72959D-08  1.71370D-10
 f1  6  5/2 +  f2  2  5/2 -    52408425.50 C  2.26337D+10  7.41247D-05  4.65626D-07
                                           B  2.28818D+10  7.49372D-05  4.70730D-07
 f1  6  5/2 +  f2  3  5/2 -    52403136.41 C  8.01584D+09  2.62569D-05  1.64954D-07
                                           B  8.10148D+09  2.65374D-05  1.66716D-07
 f1  6  5/2 +  f2  4  5/2 -    52396340.92 C  1.51403D+08  4.96067D-07  3.11684D-09
                                           B  1.52979D+08  5.01234D-07  3.14931D-09
 f1  6  5/2 +  f2  5  5/2 -    52395600.76 C  7.48819D+11  2.45356D-03  1.54162D-05
                                           B  7.56642D+11  2.47919D-03  1.55772D-05
 f1  6  5/2 +  f2  6  5/2 -    52386498.46 C  2.72128D+12  8.91956D-03  5.60531D-05
                                           B  2.74934D+12  9.01154D-03  5.66311D-05
 f1  6  5/2 +  f2  7  5/2 -    52385657.00 C  1.47564D+09  4.83688D-06  3.03968D-08
                                           B  1.49066D+09  4.88610D-06  3.07061D-08
 f1  6  5/2 +  f2  8  5/2 -    52383688.06 C  2.05811D+07  6.74662D-08  4.24000D-10
                                           B  2.07831D+07  6.81282D-08  4.28160D-10
 f1  6  5/2 +  f2  9  5/2 -    52378666.05 C  1.69465D+11  5.55624D-04  3.49223D-06
                                           B  1.71116D+11  5.61035D-04  3.52624D-06
 f1  6  5/2 +  f2 10  5/2 -    52376623.58 C  2.80972D+10  9.21291D-05  5.79075D-07
                                           B  2.83801D+10  9.30567D-05  5.84906D-07
 f1  6  5/2 +  f2 11  5/2 -    52374159.57 C  1.15890D+13  3.80034D-02  2.38880D-04
                                           B  1.17032D+13  3.83779D-02  2.41235D-04
 f1  6  5/2 +  f2 12  5/2 -    52372589.18 C  2.45313D+08  8.04491D-07  5.05700D-09
                                           B  2.49745D+08  8.19026D-07  5.14836D-09
 f1  6  5/2 +  f2 13  5/2 -    52366001.72 C  3.28229D+10  1.07668D-04  6.76883D-07
                                           B  3.31405D+10  1.08710D-04  6.83431D-07
 f1  6  5/2 +  f2 14  5/2 -    52358883.58 C  7.64509D+08  2.50848D-06  1.57723D-08
                                           B  7.69943D+08  2.52631D-06  1.58844D-08
 f1  6  5/2 +  f2 15  5/2 -    52352833.54 C  1.69797D+09  5.57260D-06  3.50424D-08
                                           B  1.71997D+09  5.64480D-06  3.54964D-08
 f1  6  5/2 +  f2 16  5/2 -    52348298.12 C  1.47113D+09  4.82896D-06  3.03687D-08
                                           B  1.48673D+09  4.88019D-06  3.06909D-08
 f1  6  5/2 +  f2 17  5/2 -    52346260.94 C  2.28322D+07  7.49523D-08  4.71384D-10
                                           B  2.32806D+07  7.64245D-08  4.80643D-10
 f1  6  5/2 +  f2 18  5/2 -    52341838.61 C  1.36808D+09  4.49182D-06  2.82520D-08
                                           B  1.38248D+09  4.53910D-06  2.85493D-08
 f1  6  5/2 +  f2 19  5/2 -    52332310.68 C  1.33397D+11  4.38143D-04  2.75627D-06
                                           B  1.34481D+11  4.41703D-04  2.77866D-06
 f1  6  5/2 +  f2 20  5/2 -    52331096.04 C  4.45521D+12  1.46338D-02  9.20604D-05
                                           B  4.49182D+12  1.47541D-02  9.28169D-05
 f1  6  5/2 +  f2 21  5/2 -    52320298.20 C  1.52315D+09  5.00507D-06  3.14931D-08
                                           B  1.53385D+09  5.04026D-06  3.17145D-08
 f1  6  5/2 +  f2 22  5/2 -    52319207.88 C  4.63910D+11  1.52448D-03  9.59257D-06
                                           B  4.67479D+11  1.53621D-03  9.66637D-06
 f1  6  5/2 +  f2 23  5/2 -    52318423.30 C  1.80992D+08  5.94782D-07  3.74265D-09
                                           B  1.82382D+08  5.99351D-07  3.77140D-09
 f1  6  5/2 +  f2 24  5/2 -    52313094.10 C  3.16045D+11  1.03881D-03  6.53736D-06
                                           B  3.18344D+11  1.04637D-03  6.58492D-06
 f1  6  5/2 +  f2 25  5/2 -    52310710.12 C  2.32950D+10  7.65757D-05  4.81921D-07
                                           B  2.34709D+10  7.71540D-05  4.85560D-07
 f1  6  5/2 +  f2 26  5/2 -    52309204.24 C  8.10350D+09  2.66395D-05  1.67657D-07
                                           B  8.15745D+09  2.68168D-05  1.68774D-07
 f1  6  5/2 +  f2 27  5/2 -    52290717.02 C  4.34441D+08  1.42919D-06  8.99791D-09
                                           B  4.37720D+08  1.43998D-06  9.06582D-09
 f1  6  5/2 +  f2 28  5/2 -    52283271.12 C  7.46253D+10  2.45567D-04  1.54626D-06
                                           B  7.51328D+10  2.47237D-04  1.55677D-06
 f1  6  5/2 +  f2 29  5/2 -    52276113.30 C  5.14883D+11  1.69477D-03  1.06729D-05
                                           B  5.17925D+11  1.70478D-03  1.07360D-05
 f1  6  5/2 +  f2 30  5/2 -    52275602.06 C  2.45120D+11  8.06843D-04  5.08119D-06
                                           B  2.46521D+11  8.11455D-04  5.11024D-06
 f1  6  5/2 +  f2 31  5/2 -    52263919.17 C  1.11083D+10  3.65808D-05  2.30423D-07
                                           B  1.11798D+10  3.68162D-05  2.31906D-07
 f1  6  5/2 +  f2 32  5/2 -    52236278.74 C  9.71358D+09  3.20217D-05  2.01812D-07
                                           B  9.76136D+09  3.21792D-05  2.02805D-07
 f1  6  5/2 +  f2 33  5/2 -    52233625.34 C  4.68802D+10  1.54560D-04  9.74145D-07
                                           B  4.70987D+10  1.55281D-04  9.78684D-07
 f1  6  5/2 +  f2 34  5/2 -    52225620.11 C  1.46062D+08  4.81701D-07  3.03647D-09
                                           B  1.47003D+08  4.84805D-07  3.05604D-09
 f1  6  5/2 +  f2 35  5/2 -    52223323.86 C  2.95097D+10  9.73295D-05  6.13558D-07
                                           B  2.96594D+10  9.78233D-05  6.16671D-07
 f1  6  5/2 +  f2 36  5/2 -    52215431.27 C  1.67024D+10  5.51050D-05  3.47430D-07
                                           B  1.67599D+10  5.52947D-05  3.48626D-07
 f1  6  5/2 +  f2 37  5/2 -    52198840.20 C  6.81983D+09  2.25144D-05  1.41996D-07
                                           B  6.84536D+09  2.25987D-05  1.42527D-07
 f1  6  5/2 +  f2 38  5/2 -    52180510.10 C  1.25975D+11  4.16177D-04  2.62570D-06
                                           B  1.26163D+11  4.16798D-04  2.62962D-06
 f1  6  5/2 +  f2 39  5/2 -    52153545.00 C  2.11466D+08  6.99328D-07  4.41441D-09
                                           B  2.11690D+08  7.00072D-07  4.41911D-09
 f1  7  5/2 +  f2  1  5/2 -    52446731.14 C  6.56613D+07  2.14725D-07  1.34784D-09
                                           B  6.64739D+07  2.17382D-07  1.36452D-09
 f1  7  5/2 +  f2  2  5/2 -    52418128.75 C  1.64737D+11  5.39308D-04  3.38712D-06
                                           B  1.66633D+11  5.45517D-04  3.42612D-06
 f1  7  5/2 +  f2  3  5/2 -    52412839.66 C  4.67152D+12  1.52965D-02  9.60793D-05
                                           B  4.72448D+12  1.54699D-02  9.71685D-05
 f1  7  5/2 +  f2  4  5/2 -    52406044.17 C  2.84680D+11  9.32402D-04  5.85730D-06
                                           B  2.87826D+11  9.42705D-04  5.92202D-06
 f1  7  5/2 +  f2  5  5/2 -    52405304.01 C  6.42540D+11  2.10455D-03  1.32208D-05
                                           B  6.49802D+11  2.12833D-03  1.33703D-05
 f1  7  5/2 +  f2  6  5/2 -    52396201.70 C  3.19811D+09  1.04786D-05  6.58382D-08
                                           B  3.23238D+09  1.05909D-05  6.65437D-08
 f1  7  5/2 +  f2  7  5/2 -    52395360.25 C  1.26712D+12  4.15185D-03  2.60870D-05
                                           B  1.28053D+12  4.19579D-03  2.63631D-05
 f1  7  5/2 +  f2  8  5/2 -    52393391.30 C  8.96714D+09  2.93839D-05  1.84633D-07
                                           B  9.05903D+09  2.96851D-05  1.86525D-07
 f1  7  5/2 +  f2  9  5/2 -    52388369.30 C  1.24035D+11  4.06520D-04  2.55460D-06
                                           B  1.25364D+11  4.10878D-04  2.58199D-06
 f1  7  5/2 +  f2 10  5/2 -    52386326.83 C  1.38686D+12  4.54574D-03  2.85669D-05
                                           B  1.40120D+12  4.59274D-03  2.88622D-05
 f1  7  5/2 +  f2 11  5/2 -    52383862.82 C  9.28081D+10  3.04228D-04  1.91196D-06
                                           B  9.37689D+10  3.07378D-04  1.93175D-06
 f1  7  5/2 +  f2 12  5/2 -    52382292.43 C  1.88324D+09  6.17369D-06  3.88004D-08
[truncated: 511,477 more chars]
