# Supplementary material for: Ab Initio Manganese Kα and Kβ Energy Eigenvalues, Shake-Off Probabilities, Auger Rates, with Convergence Tests
Source: Molecules. 2024 Sep 4;29(17):4199. doi: 10.3390/molecules29174199 (PMC11487437; doi:10.3390/molecules29174199)
Supplement: Supplementary file 1 [file molecules-29-04199-s001.zip › Mn_Kb_D-5f.ct]

 Transition between files:
 f1 = iMn_Kb_D-4s
 f2 = fMn_Kb_D-4s


 Electric 2**( 1)-pole transitions
 =================================

 Upper       Lower 
 Lev  J P   Lev  J P       E (Kays)         A (s-1)          gf            S
 f1  1    0 +  f2  1    1 -    52389659.87 C  1.41564D+11  7.73248D-05  4.85902D-07
                                           B  1.43055D+11  7.81393D-05  4.91020D-07
 f1  1    0 +  f2  2    1 -    52374504.51 C  3.54394D+10  1.93689D-05  1.21747D-07
                                           B  3.56910D+10  1.95064D-05  1.22612D-07
 f1  1    0 +  f2  3    1 -    52371228.45 C  4.44238D+11  2.42822D-04  1.52641D-06
                                           B  4.48770D+11  2.45299D-04  1.54198D-06
 f1  1    0 +  f2  4    1 -    52359107.03 C  4.67589D+12  2.55704D-03  1.60776D-05
                                           B  4.72207D+12  2.58229D-03  1.62364D-05
 f1  1    0 +  f2  5    1 -    52348149.90 C  6.15581D+12  3.36775D-03  2.11794D-05
                                           B  6.21350D+12  3.39931D-03  2.13779D-05
 f1  1    0 +  f2  6    1 -    52346558.26 C  2.37241D+12  1.29799D-03  8.16318D-06
                                           B  2.39480D+12  1.31024D-03  8.24020D-06
 f1  1    0 +  f2  7    1 -    52344527.26 C  9.34793D+11  5.11482D-04  3.21688D-06
                                           B  9.43759D+11  5.16388D-04  3.24773D-06
 f1  1    0 +  f2  8    1 -    52339387.97 C  8.96508D+12  4.90631D-03  3.08604D-05
                                           B  9.04602D+12  4.95060D-03  3.11390D-05
 f1  1    0 +  f2  9    1 -    52337908.55 C  2.56763D+08  1.40526D-07  8.83928D-10
                                           B  2.62429D+08  1.43627D-07  9.03432D-10
 f1  1    0 +  f2 10    1 -    52335315.36 C  4.25900D+11  2.33118D-04  1.46641D-06
                                           B  4.29718D+11  2.35208D-04  1.47956D-06
 f1  1    0 +  f2 11    1 -    52320837.63 C  2.45198D+12  1.34284D-03  8.44939D-06
                                           B  2.47234D+12  1.35399D-03  8.51957D-06
 f1  1    0 +  f2 12    1 -    52316020.15 C  3.67339D+10  2.01213D-05  1.26618D-07
                                           B  3.70350D+10  2.02862D-05  1.27656D-07
 f1  1    0 +  f2 13    1 -    52306295.46 C  7.98699D+10  4.37656D-05  2.75457D-07
                                           B  8.04898D+10  4.41053D-05  2.77595D-07
 f1  1    0 +  f2 14    1 -    52304793.03 C  1.70776D+10  9.35839D-06  5.89027D-08
                                           B  1.71658D+10  9.40672D-06  5.92069D-08
 f1  1    0 +  f2 15    1 -    52297609.68 C  1.22170D+10  6.69667D-06  4.21553D-08
                                           B  1.23091D+10  6.74715D-06  4.24731D-08
 f1  1    0 +  f2 16    1 -    52290574.52 C  2.24459D+09  1.23069D-06  7.74819D-09
                                           B  2.26188D+09  1.24017D-06  7.80786D-09
 f1  1    0 +  f2 17    1 -    52266420.87 C  5.02403D+11  2.75717D-04  1.73667D-06
                                           B  5.05548D+11  2.77444D-04  1.74754D-06
 f1  1    0 +  f2 18    1 -    52265694.79 C  4.67610D+10  2.56631D-05  1.61647D-07
                                           B  4.70523D+10  2.58229D-05  1.62654D-07
 f1  1    0 +  f2 19    1 -    52260996.87 C  1.55608D+10  8.54150D-06  5.38062D-08
                                           B  1.56570D+10  8.59430D-06  5.41388D-08
 f1  1    0 +  f2 20    1 -    52252459.72 C  6.93622D+11  3.80862D-04  2.39958D-06
                                           B  6.97720D+11  3.83112D-04  2.41376D-06
 f1  1    0 +  f2 21    1 -    52251025.63 C  3.97230D+12  2.18128D-03  1.37433D-05
                                           B  3.99496D+12  2.19372D-03  1.38217D-05
 f1  1    0 +  f2 22    1 -    52247431.09 C  3.17590D+12  1.74419D-03  1.09902D-05
                                           B  3.19359D+12  1.75391D-03  1.10514D-05
 f1  1    0 +  f2 23    1 -    52239069.82 C  2.08582D+12  1.14589D-03  7.22143D-06
                                           B  2.09685D+12  1.15195D-03  7.25964D-06
 f1  1    0 +  f2 24    1 -    52233476.16 C  2.38463D+09  1.31033D-06  8.25860D-09
                                           B  2.38532D+09  1.31071D-06  8.26102D-09
 f1  1    0 +  f2 25    1 -    52229092.77 C  1.49519D+12  8.21732D-04  5.17956D-06
                                           B  1.50236D+12  8.25669D-04  5.20438D-06
 f1  1    0 +  f2 26    1 -    52208575.99 C  1.01069D+13  5.55892D-03  3.50529D-05
                                           B  1.01474D+13  5.58122D-03  3.51935D-05
 f1  1    0 +  f2 27    1 -    52197644.98 C  3.09726D+11  1.70425D-04  1.07488D-06
                                           B  3.10837D+11  1.71037D-04  1.07873D-06
 f1  1    0 +  f2 28    1 -    52189557.95 C  5.06723D+12  2.78908D-03  1.75935D-05
                                           B  5.08461D+12  2.79864D-03  1.76539D-05
 f1  1    0 +  f2 29    1 -    52176354.47 C  2.55592D+12  1.40753D-03  8.88095D-06
                                           B  2.56338D+12  1.41164D-03  8.90688D-06
 f1  1    0 +  f2 30    1 -    52173500.36 C  6.10825D+12  3.36414D-03  2.12276D-05
                                           B  6.12454D+12  3.37311D-03  2.12842D-05
 f1  1    0 +  f2 31    1 -    52167622.79 C  2.58405D+11  1.42350D-04  8.98320D-07
                                           B  2.59031D+11  1.42695D-04  9.00497D-07
 f1  1    0 +  f2 32    1 -    52111624.90 C  2.64359D+09  1.45943D-06  9.21986D-09
                                           B  2.64438D+09  1.45987D-06  9.22261D-09
 f1  2    0 +  f2  1    1 -    52392765.20 C  7.41736D+12  4.05102D-03  2.54548D-05
                                           B  7.49914D+12  4.09569D-03  2.57354D-05
 f1  2    0 +  f2  2    1 -    52377609.84 C  7.77669D+12  4.24973D-03  2.67110D-05
                                           B  7.85844D+12  4.29440D-03  2.69919D-05
 f1  2    0 +  f2  3    1 -    52374333.77 C  2.00030D+13  1.09324D-02  6.87184D-05
                                           B  2.02132D+13  1.10473D-02  6.94405D-05
 f1  2    0 +  f2  4    1 -    52362212.35 C  4.28309D+04  2.34196D-11  1.47244D-13
                                           B  6.08402D+04  3.32669D-11  2.09156D-13
 f1  2    0 +  f2  5    1 -    52351255.23 C  8.59848D+10  4.70354D-05  2.95783D-07
                                           B  8.67251D+10  4.74404D-05  2.98330D-07
 f1  2    0 +  f2  6    1 -    52349663.58 C  7.13445D+11  3.90293D-04  2.45444D-06
                                           B  7.20058D+11  3.93910D-04  2.47719D-06
 f1  2    0 +  f2  7    1 -    52347632.59 C  3.71543D+12  2.03270D-03  1.27835D-05
                                           B  3.74987D+12  2.05154D-03  1.29020D-05
 f1  2    0 +  f2  8    1 -    52342493.30 C  1.96205D+10  1.07364D-05  6.75276D-08
                                           B  1.98183D+10  1.08447D-05  6.82083D-08
 f1  2    0 +  f2  9    1 -    52341013.88 C  7.81140D+12  4.27467D-03  2.68866D-05
                                           B  7.88240D+12  4.31352D-03  2.71310D-05
 f1  2    0 +  f2 10    1 -    52338420.68 C  5.73748D+12  3.14006D-03  1.97512D-05
                                           B  5.78969D+12  3.16863D-03  1.99309D-05
 f1  2    0 +  f2 11    1 -    52323942.96 C  3.78292D+10  2.07149D-05  1.30334D-07
                                           B  3.81812D+10  2.09077D-05  1.31547D-07
 f1  2    0 +  f2 12    1 -    52319125.47 C  5.11861D+12  2.80342D-03  1.76402D-05
                                           B  5.16151D+12  2.82692D-03  1.77881D-05
 f1  2    0 +  f2 13    1 -    52309400.78 C  2.85831D+07  1.56606D-08  9.85608D-11
                                           B  2.88742D+07  1.58200D-08  9.95643D-11
 f1  2    0 +  f2 14    1 -    52307898.35 C  2.01925D+12  1.10640D-03  6.96339D-06
                                           B  2.03507D+12  1.11507D-03  7.01798D-06
 f1  2    0 +  f2 15    1 -    52300715.00 C  7.01272D+08  3.84352D-07  2.41934D-09
                                           B  7.05950D+08  3.86916D-07  2.43548D-09
 f1  2    0 +  f2 16    1 -    52293679.84 C  2.84058D+10  1.55728D-05  9.80375D-08
                                           B  2.86500D+10  1.57067D-05  9.88805D-08
 f1  2    0 +  f2 17    1 -    52269526.19 C  5.38724D+09  2.95616D-06  1.86189D-08
                                           B  5.41650D+09  2.97221D-06  1.87200D-08
 f1  2    0 +  f2 18    1 -    52268800.11 C  1.04630D+10  5.74157D-06  3.61629D-08
                                           B  1.05430D+10  5.78547D-06  3.64395D-08
 f1  2    0 +  f2 19    1 -    52264102.20 C  3.17775D+09  1.74410D-06  1.09861D-08
                                           B  3.19768D+09  1.75503D-06  1.10550D-08
 f1  2    0 +  f2 20    1 -    52255565.04 C  3.32096D+09  1.82329D-06  1.14868D-08
                                           B  3.33230D+09  1.82952D-06  1.15260D-08
 f1  2    0 +  f2 21    1 -    52254130.95 C  1.27936D+11  7.02439D-05  4.42551D-07
                                           B  1.28752D+11  7.06919D-05  4.45374D-07
 f1  2    0 +  f2 22    1 -    52250536.41 C  1.22630D+11  6.73401D-05  4.24286D-07
                                           B  1.23409D+11  6.77676D-05  4.26980D-07
 f1  2    0 +  f2 23    1 -    52242175.14 C  3.10229D+10  1.70411D-05  1.07387D-07
                                           B  3.11797D+10  1.71272D-05  1.07930D-07
 f1  2    0 +  f2 24    1 -    52236581.48 C  2.16154D+12  1.18760D-03  7.48467D-06
                                           B  2.17232D+12  1.19353D-03  7.52200D-06
 f1  2    0 +  f2 25    1 -    52232198.09 C  3.01955D+10  1.65930D-05  1.04583D-07
                                           B  3.03618D+10  1.66843D-05  1.05159D-07
 f1  2    0 +  f2 26    1 -    52211681.32 C  7.69596D+10  4.23239D-05  2.66866D-07
                                           B  7.71714D+10  4.24403D-05  2.67600D-07
 f1  2    0 +  f2 27    1 -    52200750.30 C  2.67305D+09  1.47066D-06  9.27491D-09
                                           B  2.67856D+09  1.47369D-06  9.29403D-09
 f1  2    0 +  f2 28    1 -    52192663.27 C  9.21649D+10  5.07229D-05  3.19941D-07
                                           B  9.24938D+10  5.09040D-05  3.21083D-07
 f1  2    0 +  f2 29    1 -    52179459.79 C  1.50703D+10  8.29813D-06  5.23548D-08
                                           B  1.50770D+10  8.30181D-06  5.23780D-08
 f1  2    0 +  f2 30    1 -    52176605.69 C  8.34268D+10  4.59422D-05  2.89875D-07
                                           B  8.36671D+10  4.60745D-05  2.90711D-07
 f1  2    0 +  f2 31    1 -    52170728.12 C  4.98838D+09  2.74767D-06  1.73385D-08
                                           B  5.00445D+09  2.75651D-06  1.73944D-08
 f1  2    0 +  f2 32    1 -    52114730.22 C  7.42714D+06  4.09976D-09  2.58984D-11
                                           B  7.42938D+06  4.10099D-09  2.59062D-11
 f1  3    0 +  f2  1    1 -    52426083.68 C  1.65873D+06  9.04770D-10  5.68155D-12
                                           B  1.68641D+06  9.19871D-10  5.77637D-12
 f1  3    0 +  f2  2    1 -    52410928.32 C  1.13024D+08  6.16859D-08  3.87471D-10
                                           B  1.14200D+08  6.23274D-08  3.91501D-10
 f1  3    0 +  f2  3    1 -    52407652.26 C  2.83083D+07  1.54519D-08  9.70650D-11
                                           B  2.86534D+07  1.56403D-08  9.82482D-11
 f1  3    0 +  f2  4    1 -    52395530.84 C  2.02090D+10  1.10361D-05  6.93419D-08
                                           B  2.04084D+10  1.11450D-05  7.00261D-08
 f1  3    0 +  f2  5    1 -    52384573.71 C  1.19510D+10  6.52912D-06  4.10324D-08
                                           B  1.20805D+10  6.59989D-06  4.14771D-08
 f1  3    0 +  f2  6    1 -    52382982.07 C  1.40123D+11  7.65576D-05  4.81142D-07
                                           B  1.41437D+11  7.72750D-05  4.85651D-07
 f1  3    0 +  f2  7    1 -    52380951.07 C  6.53703D+09  3.57183D-06  2.24488D-08
                                           B  6.59846D+09  3.60540D-06  2.26598D-08
 f1  3    0 +  f2  8    1 -    52375811.79 C  5.22033D+10  2.85295D-05  1.79324D-07
                                           B  5.27341D+10  2.88196D-05  1.81148D-07
 f1  3    0 +  f2  9    1 -    52374332.36 C  2.91609D+09  1.59376D-06  1.00179D-08
                                           B  2.94290D+09  1.60841D-06  1.01100D-08
 f1  3    0 +  f2 10    1 -    52371739.17 C  2.36979D+08  1.29531D-07  8.14239D-10
                                           B  2.39217D+08  1.30754D-07  8.21931D-10
 f1  3    0 +  f2 11    1 -    52357261.44 C  1.54592D+11  8.45453D-05  5.31604D-07
                                           B  1.56088D+11  8.53638D-05  5.36750D-07
 f1  3    0 +  f2 12    1 -    52352443.96 C  3.53118D+08  1.93154D-07  1.21463D-09
                                           B  3.56459D+08  1.94982D-07  1.22612D-09
 f1  3    0 +  f2 13    1 -    52342719.27 C  3.48391D+13  1.90639D-02  1.19903D-04
                                           B  3.51599D+13  1.92394D-02  1.21007D-04
 f1  3    0 +  f2 14    1 -    52341216.84 C  5.71821D+09  3.12918D-06  1.96817D-08
                                           B  5.77143D+09  3.15830D-06  1.98649D-08
 f1  3    0 +  f2 15    1 -    52334033.49 C  1.30334D+10  7.13426D-06  4.48787D-08
                                           B  1.31928D+10  7.22150D-06  4.54275D-08
 f1  3    0 +  f2 16    1 -    52326998.33 C  2.21058D+10  1.21035D-05  7.61485D-08
                                           B  2.23017D+10  1.22108D-05  7.68236D-08
 f1  3    0 +  f2 17    1 -    52302844.68 C  4.10659D+11  2.25055D-04  1.41657D-06
                                           B  4.13814D+11  2.26784D-04  1.42746D-06
 f1  3    0 +  f2 18    1 -    52302118.60 C  1.87446D+12  1.02730D-03  6.46624D-06
                                           B  1.88850D+12  1.03499D-03  6.51465D-06
 f1  3    0 +  f2 19    1 -    52297420.68 C  4.79244D+11  2.62696D-04  1.65367D-06
                                           B  4.83192D+11  2.64861D-04  1.66730D-06
 f1  3    0 +  f2 20    1 -    52288883.53 C  9.53491D+09  5.22824D-06  3.29171D-08
                                           B  9.62256D+09  5.27630D-06  3.32197D-08
 f1  3    0 +  f2 21    1 -    52287449.44 C  1.11462D+11  6.11211D-05  3.84830D-07
                                           B  1.12200D+11  6.15258D-05  3.87379D-07
 f1  3    0 +  f2 22    1 -    52283854.90 C  7.75756D+10  4.25449D-05  2.67889D-07
                                           B  7.81211D+10  4.28441D-05  2.69773D-07
 f1  3    0 +  f2 23    1 -    52275493.63 C  2.26719D+09  1.24380D-06  7.83298D-09
                                           B  2.28317D+09  1.25257D-06  7.88820D-09
 f1  3    0 +  f2 24    1 -    52269899.97 C  1.15797D+07  6.35404D-09  4.00197D-11
                                           B  1.16910D+07  6.41516D-09  4.04047D-11
 f1  3    0 +  f2 25    1 -    52265516.58 C  2.48805D+07  1.36548D-08  8.60096D-11
                                           B  2.51940D+07  1.38269D-08  8.70935D-11
 f1  3    0 +  f2 26    1 -    52244999.80 C  8.02830D+11  4.40953D-04  2.77858D-06
                                           B  8.07203D+11  4.43354D-04  2.79371D-06
 f1  3    0 +  f2 27    1 -    52234068.79 C  1.67088D+13  9.18113D-03  5.78652D-05
                                           B  1.67930D+13  9.22737D-03  5.81567D-05
 f1  3    0 +  f2 28    1 -    52225981.76 C  1.15731D+10  6.36113D-06  4.00981D-08
                                           B  1.16260D+10  6.39020D-06  4.02813D-08
 f1  3    0 +  f2 29    1 -    52212778.28 C  4.98620D+09  2.74204D-06  1.72891D-08
                                           B  4.98781D+09  2.74292D-06  1.72947D-08
 f1  3    0 +  f2 30    1 -    52209924.17 C  9.19122D+10  5.05504D-05  3.18748D-07
                                           B  9.23069D+10  5.07675D-05  3.20117D-07
 f1  3    0 +  f2 31    1 -    52204046.60 C  2.49336D+12  1.37162D-03  8.64981D-06
                                           B  2.50307D+12  1.37697D-03  8.68349D-06
 f1  3    0 +  f2 32    1 -    52148048.71 C  4.83097D+12  2.66328D-03  1.68133D-05
                                           B  4.83935D+12  2.66789D-03  1.68425D-05
 f1  4    0 +  f2  1    1 -    52464484.02 C  3.53969D+07  1.92793D-08  1.20977D-10
                                           B  3.58835D+07  1.95444D-08  1.22640D-10
 f1  4    0 +  f2  2    1 -    52449328.66 C  1.19229D+05  6.49768D-11  4.07844D-13
                                           B  1.18954D+05  6.48273D-11  4.06905D-13
 f1  4    0 +  f2  3    1 -    52446052.59 C  2.19781D+09  1.19790D-06  7.51942D-09
                                           B  2.22690D+09  1.21376D-06  7.61896D-09
 f1  4    0 +  f2  4    1 -    52433931.17 C  7.85372D+11  4.28261D-04  2.68888D-06
                                           B  7.95305D+11  4.33677D-04  2.72289D-06
 f1  4    0 +  f2  5    1 -    52422974.05 C  1.59797D+11  8.71733D-05  5.47441D-07
                                           B  1.61780D+11  8.82553D-05  5.54236D-07
 f1  4    0 +  f2  6    1 -    52421382.40 C  4.12119D+09  2.24835D-06  1.41199D-08
                                           B  4.17178D+09  2.27595D-06  1.42932D-08
 f1  4    0 +  f2  7    1 -    52419351.41 C  2.50634D+05  1.36746D-10  8.58812D-13
                                           B  2.47081D+05  1.34808D-10  8.46639D-13
 f1  4    0 +  f2  8    1 -    52414212.12 C  1.07322D+12  5.85665D-04  3.67854D-06
                                           B  1.08612D+12  5.92705D-04  3.72276D-06
 f1  4    0 +  f2  9    1 -    52412732.70 C  1.23330D+09  6.73061D-07  4.22759D-09
                                           B  1.24856D+09  6.81389D-07  4.27990D-09
 f1  4    0 +  f2 10    1 -    52410139.50 C  1.03272D+09  5.63651D-07  3.54055D-09
                                           B  1.04516D+09  5.70439D-07  3.58319D-09
 f1  4    0 +  f2 11    1 -    52395661.78 C  4.00224D+12  2.18560D-03  1.37325D-05
                                           B  4.04754D+12  2.21033D-03  1.38880D-05
 f1  4    0 +  f2 12    1 -    52390844.29 C  8.86916D+08  4.84428D-07  3.04403D-09
                                           B  8.96801D+08  4.89827D-07  3.07796D-09
 f1  4    0 +  f2 13    1 -    52381119.60 C  1.34039D+07  7.32387D-09  4.60300D-11
                                           B  1.40603D+07  7.68252D-09  4.82842D-11
 f1  4    0 +  f2 14    1 -    52379617.18 C  3.65046D+05  1.99471D-10  1.25370D-12
                                           B  3.62175D+05  1.97903D-10  1.24384D-12
 f1  4    0 +  f2 15    1 -    52372433.83 C  9.47827D+12  5.18061D-03  3.25652D-05
                                           B  9.57573D+12  5.23388D-03  3.29001D-05
 f1  4    0 +  f2 16    1 -    52365398.67 C  1.65091D+12  9.02593D-04  5.67444D-06
                                           B  1.66776D+12  9.11806D-04  5.73236D-06
 f1  4    0 +  f2 17    1 -    52341245.02 C  1.58951D+13  8.69825D-03  5.47096D-05
                                           B  1.60417D+13  8.77850D-03  5.52143D-05
 f1  4    0 +  f2 18    1 -    52340518.94 C  5.66244D+12  3.09874D-03  1.94905D-05
                                           B  5.71442D+12  3.12719D-03  1.96694D-05
 f1  4    0 +  f2 19    1 -    52335821.02 C  2.54301D+12  1.39190D-03  8.75558D-06
                                           B  2.56528D+12  1.40409D-03  8.83223D-06
 f1  4    0 +  f2 20    1 -    52327283.86 C  2.27839D+12  1.24747D-03  7.84831D-06
                                           B  2.29791D+12  1.25816D-03  7.91557D-06
 f1  4    0 +  f2 21    1 -    52325849.77 C  2.32427D+12  1.27266D-03  8.00701D-06
                                           B  2.34400D+12  1.28346D-03  8.07498D-06
 f1  4    0 +  f2 22    1 -    52322255.23 C  5.57034D+12  3.05047D-03  1.91936D-05
                                           B  5.61648D+12  3.07574D-03  1.93526D-05
 f1  4    0 +  f2 23    1 -    52313893.96 C  2.00905D+12  1.10056D-03  6.92584D-06
                                           B  2.02490D+12  1.10924D-03  6.98049D-06
 f1  4    0 +  f2 24    1 -    52308300.31 C  1.43055D+11  7.83825D-05  4.93315D-07
                                           B  1.44155D+11  7.89852D-05  4.97108D-07
 f1  4    0 +  f2 25    1 -    52303916.92 C  1.48091D+12  8.11556D-04  5.10810D-06
                                           B  1.49248D+12  8.17895D-04  5.14801D-06
 f1  4    0 +  f2 26    1 -    52283400.14 C  2.20476D+12  1.20918D-03  7.61382D-06
                                           B  2.22018D+12  1.21764D-03  7.66709D-06
 f1  4    0 +  f2 27    1 -    52272469.12 C  2.57896D+11  1.41500D-04  8.91165D-07
                                           B  2.59671D+11  1.42474D-04  8.97299D-07
 f1  4    0 +  f2 28    1 -    52264382.10 C  1.58654D+12  8.70756D-04  5.48487D-06
                                           B  1.59608D+12  8.75995D-04  5.51787D-06
 f1  4    0 +  f2 29    1 -    52251178.61 C  2.14735D+11  1.17915D-04  7.42931D-07
                                           B  2.15940D+11  1.18576D-04  7.47099D-07
 f1  4    0 +  f2 30    1 -    52248324.51 C  3.62154D+12  1.98887D-03  1.25317D-05
                                           B  3.64188D+12  2.00004D-03  1.26021D-05
 f1  4    0 +  f2 31    1 -    52242446.94 C  2.83009D+11  1.55457D-04  9.79631D-07
                                           B  2.84799D+11  1.56440D-04  9.85828D-07
 f1  4    0 +  f2 32    1 -    52186449.04 C  9.87891D+08  5.43815D-07  3.43059D-09
                                           B  1.00262D+09  5.51925D-07  3.48175D-09
 f1  1    1 +  f2  1    0 -    52373386.92 C  4.52757D+12  7.42374D-03  4.66646D-05
                                           B  4.57518D+12  7.50181D-03  4.71554D-05
 f1  1    1 +  f2  2    0 -    52359238.62 C  5.66272D+10  9.29004D-05  5.84117D-07
                                           B  5.72178D+10  9.38694D-05  5.90209D-07
 f1  1    1 +  f2  3    0 -    52345312.01 C  1.48901D+11  2.44411D-04  1.53716D-06
                                           B  1.50337D+11  2.46768D-04  1.55198D-06
 f1  1    1 +  f2  4    0 -    52337509.55 C  7.42538D+11  1.21919D-03  7.66892D-06
                                           B  7.49314D+11  1.23032D-03  7.73890D-06
 f1  1    1 +  f2  5    0 -    52304859.14 C  1.51144D+12  2.48477D-03  1.56394D-05
                                           B  1.52336D+12  2.50437D-03  1.57627D-05
 f1  1    1 +  f2  6    0 -    52298320.45 C  8.96221D+08  1.47373D-06  9.27698D-09
                                           B  9.03058D+08  1.48498D-06  9.34775D-09
 f1  1    1 +  f2  7    0 -    52292651.77 C  3.46467D+08  5.69849D-07  3.58752D-09
                                           B  3.49088D+08  5.74159D-07  3.61466D-09
 f1  1    1 +  f2  8    0 -    52259967.04 C  8.58511D+09  1.41380D-05  8.90621D-08
                                           B  8.64207D+09  1.42318D-05  8.96530D-08
 f1  1    1 +  f2  9    0 -    52252066.81 C  6.59570D+10  1.08651D-04  6.84550D-07
                                           B  6.63769D+10  1.09342D-04  6.88908D-07
 f1  1    1 +  f2 10    0 -    52247288.65 C  2.08741D+10  3.43922D-05  2.16706D-07
                                           B  2.10028D+10  3.46042D-05  2.18042D-07
 f1  1    1 +  f2 11    0 -    52175688.04 C  7.63914D+09  1.26208D-05  7.96333D-08
                                           B  7.66784D+09  1.26682D-05  7.99325D-08
 f1  2    1 +  f2  1    0 -    52373649.63 C  1.01886D+11  1.67059D-04  1.05010D-06
                                           B  1.02891D+11  1.68706D-04  1.06046D-06
 f1  2    1 +  f2  2    0 -    52359501.32 C  2.11791D+12  3.47453D-03  2.18462D-05
                                           B  2.13868D+12  3.50860D-03  2.20604D-05
 f1  2    1 +  f2  3    0 -    52345574.72 C  9.53849D+11  1.56567D-03  9.84679D-06
                                           B  9.62706D+11  1.58020D-03  9.93821D-06
 f1  2    1 +  f2  4    0 -    52337772.25 C  1.21471D+11  1.99444D-04  1.25453D-06
                                           B  1.22537D+11  2.01194D-04  1.26554D-06
 f1  2    1 +  f2  5    0 -    52305121.85 C  6.73351D+10  1.10696D-04  6.96728D-07
                                           B  6.78285D+10  1.11507D-04  7.01833D-07
 f1  2    1 +  f2  6    0 -    52298583.15 C  1.41522D+08  2.32714D-07  1.46490D-09
                                           B  1.42546D+08  2.34398D-07  1.47550D-09
 f1  2    1 +  f2  7    0 -    52292914.47 C  8.82280D+08  1.45111D-06  9.13550D-09
                                           B  8.88699D+08  1.46167D-06  9.20197D-09
 f1  2    1 +  f2  8    0 -    52260229.74 C  2.49296D+11  4.10536D-04  2.58616D-06
                                           B  2.50786D+11  4.12991D-04  2.60162D-06
 f1  2    1 +  f2  9    0 -    52252329.52 C  2.17299D+12  3.57953D-03  2.25525D-05
                                           B  2.18532D+12  3.59984D-03  2.26805D-05
 f1  2    1 +  f2 10    0 -    52247551.35 C  6.29636D+11  1.03738D-03  6.53651D-06
                                           B  6.33092D+11  1.04307D-03  6.57240D-06
 f1  2    1 +  f2 11    0 -    52175950.75 C  5.78521D+11  9.55779D-04  6.03063D-06
                                           B  5.80103D+11  9.58392D-04  6.04712D-06
 f1  3    1 +  f2  1    0 -    52376754.66 C  1.71425D+12  2.81045D-03  1.76650D-05
                                           B  1.73240D+12  2.84021D-03  1.78520D-05
 f1  3    1 +  f2  2    0 -    52362606.36 C  1.06366D+09  1.74477D-06  1.09696D-08
                                           B  1.07650D+09  1.76584D-06  1.11021D-08
 f1  3    1 +  f2  3    0 -    52348679.76 C  2.32460D+09  3.81518D-06  2.39930D-08
                                           B  2.35265D+09  3.86122D-06  2.42825D-08
 f1  3    1 +  f2  4    0 -    52340877.29 C  4.15610D+12  6.82311D-03  4.29158D-05
                                           B  4.19444D+12  6.88607D-03  4.33117D-05
 f1  3    1 +  f2  5    0 -    52308226.89 C  5.63149D+11  9.25682D-04  5.82596D-06
                                           B  5.67625D+11  9.33041D-04  5.87227D-06
 f1  3    1 +  f2  6    0 -    52301688.19 C  3.43401D+08  5.64611D-07  3.55393D-09
                                           B  3.46052D+08  5.68970D-07  3.58137D-09
 f1  3    1 +  f2  7    0 -    52296019.51 C  1.74561D+08  2.87071D-07  1.80716D-09
                                           B  1.75876D+08  2.89233D-07  1.82077D-09
 f1  3    1 +  f2  8    0 -    52263334.78 C  9.31975D+10  1.53458D-04  9.66646D-07
                                           B  9.38069D+10  1.54461D-04  9.72967D-07
 f1  3    1 +  f2  9    0 -    52255434.55 C  1.21780D+11  2.00581D-04  1.26367D-06
                                           B  1.22528D+11  2.01814D-04  1.27144D-06
 f1  3    1 +  f2 10    0 -    52250656.39 C  1.00272D+11  1.65187D-04  1.04078D-06
                                           B  1.00876D+11  1.66182D-04  1.04705D-06
 f1  3    1 +  f2 11    0 -    52179055.79 C  3.21776D+11  5.31545D-04  3.35366D-06
                                           B  3.22903D+11  5.33407D-04  3.36541D-06
 f1  4    1 +  f2  1    0 -    52377049.07 C  1.98947D+11  3.26162D-04  2.05007D-06
                                           B  2.00977D+11  3.29490D-04  2.07099D-06
 f1  4    1 +  f2  2    0 -    52362900.76 C  4.16129D+11  6.82589D-04  4.29152D-06
                                           B  4.20273D+11  6.89388D-04  4.33426D-06
 f1  4    1 +  f2  3    0 -    52348974.16 C  1.29188D+12  2.12024D-03  1.33337D-05
                                           B  1.30405D+12  2.14022D-03  1.34594D-05
 f1  4    1 +  f2  4    0 -    52341171.70 C  1.82906D+11  3.00276D-04  1.88866D-06
                                           B  1.84480D+11  3.02860D-04  1.90491D-06
 f1  4    1 +  f2  5    0 -    52308521.29 C  1.07538D+11  1.76765D-04  1.11250D-06
                                           B  1.08356D+11  1.78109D-04  1.12096D-06
 f1  4    1 +  f2  6    0 -    52301982.60 C  4.45839D+07  7.33029D-08  4.61401D-10
                                           B  4.49068D+07  7.38337D-08  4.64742D-10
 f1  4    1 +  f2  7    0 -    52296313.92 C  9.22640D+05  1.51729D-09  9.55155D-12
                                           B  9.27818D+05  1.52581D-09  9.60515D-12
 f1  4    1 +  f2  8    0 -    52263629.18 C  4.54402D+11  7.48204D-04  4.71298D-06
                                           B  4.57213D+11  7.52832D-04  4.74214D-06
 f1  4    1 +  f2  9    0 -    52255728.96 C  2.46507D+11  4.06013D-04  2.55789D-06
                                           B  2.47964D+11  4.08414D-04  2.57301D-06
 f1  4    1 +  f2 10    0 -    52250950.80 C  3.69549D+11  6.08784D-04  3.83570D-06
                                           B  3.71659D+11  6.12259D-04  3.85759D-06
 f1  4    1 +  f2 11    0 -    52179350.19 C  3.73429D+12  6.16864D-03  3.89194D-05
                                           B  3.74524D+12  6.18673D-03  3.90335D-05
 f1  5    1 +  f2  1    0 -    52390351.88 C  7.25610D+10  1.18899D-04  7.47143D-07
                                           B  7.33563D+10  1.20203D-04  7.55332D-07
 f1  5    1 +  f2  2    0 -    52376203.57 C  3.42699D+12  5.61854D-03  3.53155D-05
                                           B  3.46268D+12  5.67706D-03  3.56833D-05
 f1  5    1 +  f2  3    0 -    52362276.97 C  2.14936D+11  3.52575D-04  2.21671D-06
                                           B  2.17058D+11  3.56056D-04  2.23860D-06
 f1  5    1 +  f2  4    0 -    52354474.50 C  4.67354D+09  7.66863D-06  4.82213D-08
                                           B  4.71834D+09  7.74214D-06  4.86836D-08
 f1  5    1 +  f2  5    0 -    52321824.10 C  4.20247D+11  6.90427D-04  4.34420D-06
                                           B  4.23740D+11  6.96167D-04  4.38032D-06
 f1  5    1 +  f2  6    0 -    52315285.40 C  7.35734D+11  1.20905D-03  7.60834D-06
                                           B  7.41666D+11  1.21879D-03  7.66968D-06
 f1  5    1 +  f2  7    0 -    52309616.72 C  2.57417D+11  4.23109D-04  2.66285D-06
                                           B  2.59436D+11  4.26428D-04  2.68373D-06
 f1  5    1 +  f2  8    0 -    52276931.99 C  3.56751D+10  5.87117D-05  3.69734D-07
                                           B  3.59099D+10  5.90980D-05  3.72167D-07
 f1  5    1 +  f2  9    0 -    52269031.77 C  1.52299D+12  2.50718D-03  1.57913D-05
                                           B  1.53255D+12  2.52292D-03  1.58904D-05
 f1  5    1 +  f2 10    0 -    52264253.60 C  2.61094D+11  4.29900D-04  2.70793D-06
                                           B  2.62686D+11  4.32519D-04  2.72444D-06
 f1  5    1 +  f2 11    0 -    52192653.00 C  3.66275D+10  6.04738D-05  3.81446D-07
                                           B  3.67497D+10  6.06755D-05  3.82719D-07
 f1  6    1 +  f2  1    0 -    52392624.95 C  4.31154D+11  7.06433D-04  4.43891D-06
                                           B  4.35918D+11  7.14238D-04  4.48796D-06
 f1  6    1 +  f2  2    0 -    52378476.65 C  1.84794D+11  3.02944D-04  1.90408D-06
                                           B  1.86735D+11  3.06125D-04  1.92408D-06
 f1  6    1 +  f2  3    0 -    52364550.04 C  2.34607D+10  3.84809D-05  2.41927D-07
                                           B  2.36945D+10  3.88645D-05  2.44338D-07
 f1  6    1 +  f2  4    0 -    52356747.58 C  1.73150D+12  2.84089D-03  1.78632D-05
                                           B  1.74823D+12  2.86834D-03  1.80358D-05
 f1  6    1 +  f2  5    0 -    52324097.17 C  4.33668D+12  7.12415D-03  4.48236D-05
                                           B  4.37312D+12  7.18400D-03  4.52002D-05
 f1  6    1 +  f2  6    0 -    52317558.48 C  8.03153D+10  1.31972D-04  8.30445D-07
                                           B  8.09699D+10  1.33048D-04  8.37213D-07
 f1  6    1 +  f2  7    0 -    52311889.80 C  2.37345D+10  3.90084D-05  2.45490D-07
                                           B  2.39228D+10  3.93178D-05  2.47437D-07
 f1  6    1 +  f2  8    0 -    52279205.06 C  8.13428D+09  1.33857D-05  8.42921D-08
                                           B  8.18854D+09  1.34750D-05  8.48544D-08
 f1  6    1 +  f2  9    0 -    52271304.84 C  1.35721D+11  2.23408D-04  1.40705D-06
                                           B  1.36585D+11  2.24830D-04  1.41601D-06
 f1  6    1 +  f2 10    0 -    52266526.68 C  2.55400D+10  4.20486D-05  2.64852D-07
                                           B  2.56978D+10  4.23085D-05  2.66489D-07
 f1  6    1 +  f2 11    0 -    52194926.07 C  8.35685D+09  1.37964D-05  8.70186D-08
                                           B  8.38547D+09  1.38436D-05  8.73167D-08
 f1  7    1 +  f2  1    0 -    52409903.26 C  2.80010D+09  4.58485D-06  2.87997D-08
                                           B  2.83356D+09  4.63965D-06  2.91439D-08
 f1  7    1 +  f2  2    0 -    52395754.96 C  2.45115D+11  4.01566D-04  2.52311D-06
                                           B  2.47911D+11  4.06146D-04  2.55189D-06
 f1  7    1 +  f2  3    0 -    52381828.36 C  2.31394D+12  3.79289D-03  2.38377D-05
                                           B  2.33910D+12  3.83413D-03  2.40970D-05
 f1  7    1 +  f2  4    0 -    52374025.89 C  7.43890D+10  1.21971D-04  7.66683D-07
                                           B  7.51756D+10  1.23261D-04  7.74789D-07
 f1  7    1 +  f2  5    0 -    52341375.48 C  5.27872D+08  8.66597D-07  5.45064D-09
                                           B  5.32799D+08  8.74686D-07  5.50152D-09
 f1  7    1 +  f2  6    0 -    52334836.79 C  7.92310D+11  1.30105D-03  8.18422D-06
                                           B  7.99501D+11  1.31285D-03  8.25850D-06
 f1  7    1 +  f2  7    0 -    52329168.11 C  3.87298D+11  6.36117D-04  4.00192D-06
                                           B  3.90730D+11  6.41753D-04  4.03738D-06
 f1  7    1 +  f2  8    0 -    52296483.38 C  2.30632D+12  3.79275D-03  2.38758D-05
                                           B  2.32387D+12  3.82161D-03  2.40574D-05
 f1  7    1 +  f2  9    0 -    52288583.15 C  5.04723D+11  8.30267D-04  5.22741D-06
                                           B  5.08411D+11  8.36335D-04  5.26561D-06
 f1  7    1 +  f2 10    0 -    52283804.99 C  4.35897D+09  7.17181D-06  4.51583D-08
                                           B  4.39006D+09  7.22296D-06  4.54803D-08
 f1  7    1 +  f2 11    0 -    52212204.38 C  4.66585D+11  7.69778D-04  4.85366D-06
                                           B  4.68633D+11  7.73157D-04  4.87496D-06
 f1  8    1 +  f2  1    0 -    52418181.13 C  1.57577D+10  2.57933D-05  1.61995D-07
                                           B  1.59473D+10  2.61037D-05  1.63944D-07
 f1  8    1 +  f2  2    0 -    52404032.83 C  3.17551D+11  5.20071D-04  3.26718D-06
                                           B  3.21199D+11  5.26047D-04  3.30472D-06
 f1  8    1 +  f2  3    0 -    52390106.22 C  1.99553D+12  3.26993D-03  2.05478D-05
                                           B  2.01738D+12  3.30574D-03  2.07728D-05
 f1  8    1 +  f2  4    0 -    52382303.76 C  1.94663D+10  3.19076D-05  2.00533D-07
                                           B  1.96736D+10  3.22474D-05  2.02668D-07
 f1  8    1 +  f2  5    0 -    52349653.35 C  2.83932D+08  4.65979D-07  2.93041D-09
                                           B  2.86600D+08  4.70357D-07  2.95794D-09
 f1  8    1 +  f2  6    0 -    52343114.66 C  8.11991D+11  1.33294D-03  8.38353D-06
                                           B  8.19409D+11  1.34512D-03  8.46012D-06
 f1  8    1 +  f2  7    0 -    52337445.98 C  4.24562D+11  6.97101D-04  4.38489D-06
                                           B  4.28349D+11  7.03317D-04  4.42399D-06
 f1  8    1 +  f2  8    0 -    52304761.24 C  1.61304D+12  2.65180D-03  1.66907D-05
                                           B  1.62539D+12  2.67210D-03  1.68185D-05
 f1  8    1 +  f2  9    0 -    52296861.02 C  3.48106D+11  5.72453D-04  3.60363D-06
                                           B  3.50665D+11  5.76661D-04  3.63011D-06
 f1  8    1 +  f2 10    0 -    52292082.86 C  2.37123D+10  3.90014D-05  2.45539D-07
                                           B  2.38822D+10  3.92808D-05  2.47298D-07
 f1  8    1 +  f2 11    0 -    52220482.25 C  1.41752D+12  2.33791D-03  1.47388D-05
                                           B  1.42377D+12  2.34821D-03  1.48037D-05
 f1  9    1 +  f2  1    0 -    52448539.40 C  5.84906D+08  9.56308D-07  6.00261D-09
                                           B  5.92737D+08  9.69113D-07  6.08298D-09
 f1  9    1 +  f2  2    0 -    52434391.10 C  1.98131D+11  3.24115D-04  2.03497D-06
                                           B  2.00676D+11  3.28278D-04  2.06111D-06
 f1  9    1 +  f2  3    0 -    52420464.49 C  7.27726D+07  1.19109D-07  7.48032D-10
                                           B  7.36803D+07  1.20595D-07  7.57361D-10
 f1  9    1 +  f2  4    0 -    52412662.03 C  3.13680D+09  5.13562D-06  3.22576D-08
                                           B  3.17447D+09  5.19730D-06  3.26450D-08
 f1  9    1 +  f2  5    0 -    52380011.62 C  5.21243D+08  8.54453D-07  5.37030D-09
                                           B  5.26830D+08  8.63611D-07  5.42785D-09
 f1  9    1 +  f2  6    0 -    52373472.93 C  6.87165D+11  1.12672D-03  7.08242D-06
                                           B  6.94312D+11  1.13844D-03  7.15608D-06
 f1  9    1 +  f2  7    0 -    52367804.25 C  1.67568D+12  2.74815D-03  1.72763D-05
                                           B  1.69314D+12  2.77679D-03  1.74564D-05
 f1  9    1 +  f2  8    0 -    52335119.51 C  1.34105D+12  2.20210D-03  1.38522D-05
                                           B  1.35319D+12  2.22203D-03  1.39776D-05
 f1  9    1 +  f2  9    0 -    52327219.29 C  1.29788D+10  2.13187D-05  1.34124D-07
                                           B  1.30920D+10  2.15046D-05  1.35294D-07
 f1  9    1 +  f2 10    0 -    52322441.13 C  3.17215D+12  5.21143D-03  3.27902D-05
                                           B  3.19931D+12  5.25604D-03  3.30709D-05
 f1  9    1 +  f2 11    0 -    52250840.52 C  7.24740D+07  1.19392D-07  7.52241D-10
                                           B  7.29127D+07  1.20115D-07  7.56794D-10
 f1 10    1 +  f2  1    0 -    52448712.34 C  1.19758D+08  1.95800D-07  1.22900D-09
                                           B  1.21326D+08  1.98364D-07  1.24510D-09
 f1 10    1 +  f2  2    0 -    52434564.03 C  3.04791D+10  4.98593D-05  3.13043D-07
                                           B  3.08611D+10  5.04842D-05  3.16966D-07
 f1 10    1 +  f2  3    0 -    52420637.43 C  4.98481D+08  8.15874D-07  5.12385D-09
                                           B  5.04549D+08  8.25805D-07  5.18622D-09
 f1 10    1 +  f2  4    0 -    52412834.97 C  4.06515D+08  6.65549D-07  4.18040D-09
                                           B  4.11262D+08  6.73322D-07  4.22922D-09
 f1 10    1 +  f2  5    0 -    52380184.56 C  3.17336D+08  5.20193D-07  3.26944D-09
                                           B  3.20670D+08  5.25658D-07  3.30379D-09
 f1 10    1 +  f2  6    0 -    52373645.87 C  2.76500D+12  4.53366D-03  2.84978D-05
                                           B  2.79348D+12  4.58036D-03  2.87914D-05
 f1 10    1 +  f2  7    0 -    52367977.19 C  3.93710D+12  6.45689D-03  4.05913D-05
                                           B  3.97710D+12  6.52250D-03  4.10038D-05
 f1 10    1 +  f2  8    0 -    52335292.45 C  3.93373D+10  6.45943D-05  4.06327D-07
                                           B  3.96694D+10  6.51397D-05  4.09757D-07
 f1 10    1 +  f2  9    0 -    52327392.23 C  4.47945D+09  7.35775D-06  4.62905D-08
                                           B  4.51721D+09  7.41977D-06  4.66807D-08
 f1 10    1 +  f2 10    0 -    52322614.07 C  2.24001D+11  3.68002D-04  2.31545D-06
                                           B  2.25814D+11  3.70981D-04  2.33420D-06
 f1 10    1 +  f2 11    0 -    52251013.46 C  6.80478D+08  1.12100D-06  7.06293D-09
                                           B  6.84308D+08  1.12730D-06  7.10268D-09
 f1 11    1 +  f2  1    0 -    52457837.01 C  3.55728D+08  5.81402D-07  3.64873D-09
                                           B  3.60556D+08  5.89293D-07  3.69825D-09
 f1 11    1 +  f2  2    0 -    52443688.70 C  1.40423D+10  2.29632D-05  1.44150D-07
                                           B  1.42252D+10  2.32622D-05  1.46027D-07
 f1 11    1 +  f2  3    0 -    52429762.10 C  9.68872D+10  1.58522D-04  9.95376D-07
                                           B  9.80968D+10  1.60501D-04  1.00780D-06
 f1 11    1 +  f2  4    0 -    52421959.63 C  2.33136D+09  3.81560D-06  2.39621D-08
                                           B  2.35976D+09  3.86208D-06  2.42540D-08
 f1 11    1 +  f2  5    0 -    52389309.23 C  1.15267D+09  1.88886D-06  1.18695D-08
                                           B  1.16526D+09  1.90949D-06  1.19991D-08
 f1 11    1 +  f2  6    0 -    52382770.53 C  1.13251D+12  1.85629D-03  1.16663D-05
                                           B  1.14459D+12  1.87609D-03  1.17907D-05
 f1 11    1 +  f2  7    0 -    52377101.85 C  3.42161D+11  5.60953D-04  3.52582D-06
                                           B  3.45736D+11  5.66814D-04  3.56266D-06
 f1 11    1 +  f2  8    0 -    52344417.12 C  8.95594D+11  1.47011D-03  9.24602D-06
                                           B  9.03821D+11  1.48361D-03  9.33096D-06
 f1 11    1 +  f2  9    0 -    52336516.90 C  1.86589D+12  3.06376D-03  1.92719D-05
                                           B  1.88246D+12  3.09097D-03  1.94431D-05
 f1 11    1 +  f2 10    0 -    52331738.73 C  2.20018D+12  3.61333D-03  2.27310D-05
                                           B  2.21932D+12  3.64476D-03  2.29287D-05
 f1 11    1 +  f2 11    0 -    52260138.13 C  4.38953D+11  7.22863D-04  4.55366D-06
                                           B  4.41558D+11  7.27153D-04  4.58069D-06
 f1  1    1 +  f2  1    1 -    52389373.97 C  1.17724D+12  1.92912D-03  1.21225D-05
                                           B  1.19019D+12  1.95034D-03  1.22558D-05
 f1  1    1 +  f2  2    1 -    52374218.61 C  1.17813D+13  1.93169D-02  1.21421D-04
                                           B  1.19049D+13  1.95195D-02  1.22695D-04
 f1  1    1 +  f2  3    1 -    52370942.55 C  8.54962D+10  1.40199D-04  8.81314D-07
                                           B  8.63744D+10  1.41639D-04  8.90366D-07
 f1  1    1 +  f2  4    1 -    52358821.12 C  3.92950D+09  6.44669D-06  4.05343D-08
                                           B  3.98137D+09  6.53179D-06  4.10693D-08
 f1  1    1 +  f2  5    1 -    52347864.00 C  3.26085D+10  5.35194D-05  3.36580D-07
                                           B  3.28957D+10  5.39908D-05  3.39544D-07
 f1  1    1 +  f2  6    1 -    52346272.36 C  4.68793D+10  7.69464D-05  4.83925D-07
                                           B  4.73599D+10  7.77353D-05  4.88886D-07
 f1  1    1 +  f2  7    1 -    52344241.36 C  2.27480D+12  3.73409D-03  2.34851D-05
                                           B  2.29602D+12  3.76892D-03  2.37041D-05
 f1  1    1 +  f2  8    1 -    52339102.07 C  1.05196D+11  1.72713D-04  1.08636D-06
                                           B  1.06107D+11  1.74209D-04  1.09577D-06
 f1  1    1 +  f2  9    1 -    52337622.65 C  1.38714D+12  2.27757D-03  1.43263D-05
                                           B  1.39975D+12  2.29827D-03  1.44565D-05
 f1  1    1 +  f2 10    1 -    52335029.45 C  8.62811D+10  1.41680D-04  8.91236D-07
                                           B  8.70663D+10  1.42970D-04  8.99347D-07
 f1  1    1 +  f2 11    1 -    52320551.73 C  3.78523D+10  6.21908D-05  3.91318D-07
                                           B  3.81570D+10  6.26915D-05  3.94468D-07
 f1  1    1 +  f2 12    1 -    52315734.24 C  1.57032D+09  2.58049D-06  1.62385D-08
                                           B  1.58359D+09  2.60230D-06  1.63757D-08
 f1  1    1 +  f2 13    1 -    52306009.55 C  1.19119D+09  1.95820D-06  1.23249D-08
                                           B  1.20006D+09  1.97278D-06  1.24166D-08
 f1  1    1 +  f2 14    1 -    52304507.13 C  2.84942D+12  4.68443D-03  2.94845D-05
                                           B  2.87171D+12  4.72107D-03  2.97151D-05
 f1  1    1 +  f2 15    1 -    52297323.78 C  4.43721D+09  7.29675D-06  4.59331D-08
                                           B  4.47095D+09  7.35225D-06  4.62825D-08
 f1  1    1 +  f2 16    1 -    52290288.62 C  4.04434D+09  6.65249D-06  4.18831D-08
                                           B  4.07442D+09  6.70198D-06  4.21947D-08
 f1  1    1 +  f2 17    1 -    52266134.97 C  1.06947D+08  1.76079D-07  1.10908D-09
                                           B  1.08130D+08  1.78026D-07  1.12134D-09
 f1  1    1 +  f2 18    1 -    52265408.89 C  2.87398D+07  4.73188D-08  2.98054D-10
                                           B  2.90177D+07  4.77763D-08  3.00936D-10
 f1  1    1 +  f2 19    1 -    52260710.97 C  8.98863D+08  1.48020D-06  9.32442D-09
                                           B  9.05030D+08  1.49036D-06  9.38840D-09
 f1  1    1 +  f2 20    1 -    52252173.81 C  6.00953D+10  9.89945D-05  6.23709D-07
                                           B  6.04763D+10  9.96220D-05  6.27663D-07
 f1  1    1 +  f2 21    1 -    52250739.72 C  1.80019D+10  2.96560D-05  1.86851D-07
                                           B  1.81288D+10  2.98651D-05  1.88169D-07
 f1  1    1 +  f2 22    1 -    52247145.18 C  1.54865D+10  2.55157D-05  1.60776D-07
                                           B  1.55930D+10  2.56912D-05  1.61882D-07
 f1  1    1 +  f2 23    1 -    52238783.91 C  1.13814D+08  1.87582D-07  1.18215D-09
                                           B  1.12702D+08  1.85748D-07  1.17060D-09
 f1  1    1 +  f2 24    1 -    52233190.26 C  1.01350D+12  1.67075D-03  1.05303D-05
                                           B  1.01859D+12  1.67913D-03  1.05831D-05
 f1  1    1 +  f2 25    1 -    52228806.87 C  3.43694D+09  5.66670D-06  3.57187D-08
                                           B  3.44979D+09  5.68789D-06  3.58523D-08
 f1  1    1 +  f2 26    1 -    52208290.09 C  5.92797D+09  9.78151D-06  6.16797D-08
                                           B  5.93777D+09  9.79769D-06  6.17817D-08
 f1  1    1 +  f2 27    1 -    52197359.07 C  2.21603D+08  3.65811D-07  2.30719D-09
                                           B  2.21912D+08  3.66321D-07  2.31041D-09
 f1  1    1 +  f2 28    1 -    52189272.05 C  1.17409D+11  1.93873D-04  1.22296D-06
                                           B  1.17891D+11  1.94669D-04  1.22798D-06
 f1  1    1 +  f2 29    1 -    52176068.56 C  5.88012D+10  9.71454D-05  6.12952D-07
                                           B  5.90186D+10  9.75046D-05  6.15218D-07
 f1  1    1 +  f2 30    1 -    52173214.46 C  4.27445D+09  7.06259D-06  4.45648D-08
                                           B  4.27593D+09  7.06504D-06  4.45802D-08
 f1  1    1 +  f2 31    1 -    52167336.89 C  6.45675D+08  1.06708D-06  6.73399D-09
                                           B  6.46611D+08  1.06862D-06  6.74375D-09
 f1  1    1 +  f2 32    1 -    52111338.99 C  1.86295D+06  3.08543D-09  1.94921D-11
                                           B  1.85841D+06  3.07791D-09  1.94446D-11
 f1  2    1 +  f2  1    1 -    52389636.68 C  1.70569D+11  2.79505D-04  1.75638D-06
                                           B  1.72375D+11  2.82464D-04  1.77498D-06
 f1  2    1 +  f2  2    1 -    52374481.32 C  1.67446D+11  2.74545D-04  1.72572D-06
                                           B  1.69191D+11  2.77406D-04  1.74370D-06
 f1  2    1 +  f2  3    1 -    52371205.25 C  8.13429D+10  1.33387D-04  8.38488D-07
                                           B  8.21758D+10  1.34753D-04  8.47073D-07
 f1  2    1 +  f2  4    1 -    52359083.83 C  1.33988D+12  2.19817D-03  1.38212D-05
                                           B  1.35299D+12  2.21968D-03  1.39564D-05
 f1  2    1 +  f2  5    1 -    52348126.71 C  1.21926D+12  2.00111D-03  1.25848D-05
                                           B  1.23064D+12  2.01980D-03  1.27023D-05
 f1  2    1 +  f2  6    1 -    52346535.06 C  1.63944D+12  2.69091D-03  1.69234D-05
                                           B  1.65465D+12  2.71587D-03  1.70804D-05
 f1  2    1 +  f2  7    1 -    52344504.07 C  1.49704D+10  2.45736D-05  1.54552D-07
                                           B  1.51503D+10  2.48690D-05  1.56409D-07
 f1  2    1 +  f2  8    1 -    52339364.78 C  1.72176D+12  2.82679D-03  1.77804D-05
                                           B  1.73728D+12  2.85228D-03  1.79407D-05
 f1  2    1 +  f2  9    1 -    52337885.36 C  2.08852D+11  3.42915D-04  2.15698D-06
                                           B  2.10736D+11  3.46007D-04  2.17643D-06
 f1  2    1 +  f2 10    1 -    52335292.16 C  2.08003D+11  3.41554D-04  2.14852D-06
                                           B  2.09848D+11  3.44583D-04  2.16758D-06
 f1  2    1 +  f2 11    1 -    52320814.44 C  5.88195D+11  9.66387D-04  6.08068D-06
                                           B  5.93063D+11  9.74386D-04  6.13101D-06
 f1  2    1 +  f2 12    1 -    52315996.95 C  1.12147D+10  1.84288D-05  1.15968D-07
                                           B  1.13057D+10  1.85784D-05  1.16909D-07
 f1  2    1 +  f2 13    1 -    52306272.26 C  6.06885D+09  9.97650D-06  6.27914D-08
                                           B  6.11514D+09  1.00526D-05  6.32703D-08
 f1  2    1 +  f2 14    1 -    52304769.83 C  6.64108D+10  1.09178D-04  6.87178D-07
                                           B  6.69339D+10  1.10038D-04  6.92591D-07
 f1  2    1 +  f2 15    1 -    52297586.48 C  1.03527D+10  1.70243D-05  1.07167D-07
                                           B  1.04294D+10  1.71505D-05  1.07962D-07
 f1  2    1 +  f2 16    1 -    52290551.32 C  1.43803D+10  2.36538D-05  1.48920D-07
                                           B  1.44827D+10  2.38222D-05  1.49980D-07
 f1  2    1 +  f2 17    1 -    52266397.67 C  2.10765D+10  3.47003D-05  2.18568D-07
                                           B  2.12067D+10  3.49146D-05  2.19917D-07
 f1  2    1 +  f2 18    1 -    52265671.59 C  1.60363D+09  2.64028D-06  1.66307D-08
                                           B  1.61383D+09  2.65707D-06  1.67364D-08
 f1  2    1 +  f2 19    1 -    52260973.68 C  1.33265D+10  2.19452D-05  1.38241D-07
                                           B  1.34045D+10  2.20737D-05  1.39051D-07
 f1  2    1 +  f2 20    1 -    52252436.52 C  1.48354D+12  2.44379D-03  1.53969D-05
                                           B  1.49196D+12  2.45767D-03  1.54844D-05
 f1  2    1 +  f2 21    1 -    52251002.43 C  8.29941D+10  1.36722D-04  8.61426D-07
                                           B  8.34666D+10  1.37500D-04  8.66330D-07
 f1  2    1 +  f2 22    1 -    52247407.89 C  1.25947D+11  2.07509D-04  1.30752D-06
                                           B  1.26648D+11  2.08664D-04  1.31480D-06
 f1  2    1 +  f2 23    1 -    52239046.62 C  2.05001D+12  3.37866D-03  2.12924D-05
                                           B  2.06073D+12  3.39633D-03  2.14037D-05
 f1  2    1 +  f2 24    1 -    52233452.96 C  1.55083D+09  2.55651D-06  1.61129D-08
                                           B  1.54983D+09  2.55486D-06  1.61025D-08
 f1  2    1 +  f2 25    1 -    52229069.57 C  3.01980D+11  4.97888D-04  3.13831D-06
                                           B  3.03411D+11  5.00248D-04  3.15318D-06
 f1  2    1 +  f2 26    1 -    52208552.80 C  1.93671D+12  3.19565D-03  2.01509D-05
                                           B  1.94437D+12  3.20831D-03  2.02306D-05
 f1  2    1 +  f2 27    1 -    52197621.78 C  6.77185D+10  1.11785D-04  7.05034D-07
                                           B  6.79594D+10  1.12183D-04  7.07542D-07
 f1  2    1 +  f2 28    1 -    52189534.75 C  4.61282D+12  7.61690D-03  4.80475D-05
                                           B  4.62835D+12  7.64255D-03  4.82093D-05
 f1  2    1 +  f2 29    1 -    52176331.27 C  1.93985D+12  3.20480D-03  2.02210D-05
                                           B  1.94530D+12  3.21380D-03  2.02778D-05
 f1  2    1 +  f2 30    1 -    52173477.17 C  8.31820D+11  1.37439D-03  8.67231D-06
                                           B  8.33974D+11  1.37795D-03  8.69476D-06
 f1  2    1 +  f2 31    1 -    52167599.60 C  6.65433D+10  1.09972D-04  6.93995D-07
                                           B  6.67008D+10  1.10232D-04  6.95638D-07
 f1  2    1 +  f2 32    1 -    52111601.70 C  2.47618D+08  4.10102D-07  2.59080D-09
                                           B  2.47671D+08  4.10191D-07  2.59135D-09
 f1  3    1 +  f2  1    1 -    52392741.71 C  4.34592D+12  7.12063D-03  4.47428D-05
                                           B  4.39402D+12  7.19944D-03  4.52380D-05
 f1  3    1 +  f2  2    1 -    52377586.35 C  3.62883D+11  5.94914D-04  3.73925D-06
                                           B  3.66662D+11  6.01111D-04  3.77820D-06
 f1  3    1 +  f2  3    1 -    52374310.29 C  6.87605D+12  1.12741D-02  7.08661D-05
                                           B  6.94876D+12  1.13933D-02  7.16155D-05
 f1  3    1 +  f2  4    1 -    52362188.87 C  4.96946D+09  8.15178D-06  5.12519D-08
                                           B  5.02062D+09  8.23571D-06  5.17796D-08
 f1  3    1 +  f2  5    1 -    52351231.74 C  3.36238D+11  5.51787D-04  3.46993D-06
                                           B  3.39525D+11  5.57182D-04  3.50385D-06
 f1  3    1 +  f2  6    1 -    52349640.10 C  5.07547D+11  8.32967D-04  5.23829D-06
                                           B  5.12334D+11  8.40824D-04  5.28770D-06
 f1  3    1 +  f2  7    1 -    52347609.10 C  2.72038D+12  4.46494D-03  2.80798D-05
                                           B  2.74574D+12  4.50655D-03  2.83415D-05
 f1  3    1 +  f2  8    1 -    52342469.82 C  5.15423D+10  8.46125D-05  5.32177D-07
                                           B  5.20272D+10  8.54085D-05  5.37183D-07
 f1  3    1 +  f2  9    1 -    52340990.39 C  9.53228D+11  1.56492D-03  9.84296D-06
                                           B  9.61921D+11  1.57919D-03  9.93272D-06
 f1  3    1 +  f2 10    1 -    52338397.20 C  4.72942D+11  7.76508D-04  4.88428D-06
                                           B  4.77341D+11  7.83731D-04  4.92972D-06
 f1  3    1 +  f2 11    1 -    52323919.47 C  1.73924D+11  2.85718D-04  1.79768D-06
                                           B  1.75440D+11  2.88209D-04  1.81335D-06
 f1  3    1 +  f2 12    1 -    52319101.99 C  1.49432D+12  2.45529D-03  1.54496D-05
                                           B  1.50698D+12  2.47608D-03  1.55804D-05
 f1  3    1 +  f2 13    1 -    52309377.30 C  6.50359D+07  1.06899D-07  6.72773D-10
                                           B  6.55544D+07  1.07751D-07  6.78138D-10
 f1  3    1 +  f2 14    1 -    52307874.87 C  7.43326D+10  1.22187D-04  7.69012D-07
                                           B  7.49060D+10  1.23129D-04  7.74943D-07
 f1  3    1 +  f2 15    1 -    52300691.52 C  2.06815D+09  3.40052D-06  2.14049D-08
                                           B  2.08429D+09  3.42707D-06  2.15720D-08
 f1  3    1 +  f2 16    1 -    52293656.36 C  2.15992D+11  3.55237D-04  2.23638D-06
                                           B  2.17632D+11  3.57934D-04  2.25336D-06
 f1  3    1 +  f2 17    1 -    52269502.71 C  1.45077D+10  2.38826D-05  1.50421D-07
                                           B  1.46051D+10  2.40429D-05  1.51431D-07
 f1  3    1 +  f2 18    1 -    52268776.63 C  5.34854D+10  8.80500D-05  5.54578D-07
                                           B  5.38397D+10  8.86333D-05  5.58252D-07
 f1  3    1 +  f2 19    1 -    52264078.71 C  1.24590D+09  2.05143D-06  1.29219D-08
                                           B  1.25457D+09  2.06569D-06  1.30118D-08
 f1  3    1 +  f2 20    1 -    52255541.56 C  1.33855D+11  2.20469D-04  1.38896D-06
                                           B  1.34675D+11  2.21819D-04  1.39747D-06
 f1  3    1 +  f2 21    1 -    52254107.47 C  1.13593D+11  1.87107D-04  1.17882D-06
                                           B  1.14289D+11  1.88253D-04  1.18604D-06
 f1  3    1 +  f2 22    1 -    52250512.93 C  1.46426D+11  2.41222D-04  1.51985D-06
                                           B  1.47295D+11  2.42654D-04  1.52888D-06
 f1  3    1 +  f2 23    1 -    52242151.66 C  2.93550D+10  4.83748D-05  3.04841D-07
                                           B  2.95100D+10  4.86302D-05  3.06451D-07
 f1  3    1 +  f2 24    1 -    52236558.00 C  1.31519D+12  2.16779D-03  1.36621D-05
                                           B  1.32183D+12  2.17874D-03  1.37311D-05
 f1  3    1 +  f2 25    1 -    52232174.61 C  4.73800D+10  7.81085D-05  4.92307D-07
                                           B  4.76289D+10  7.85187D-05  4.94892D-07
 f1  3    1 +  f2 26    1 -    52211657.83 C  3.28295D+11  5.41637D-04  3.41520D-06
                                           B  3.29780D+11  5.44086D-04  3.43065D-06
 f1  3    1 +  f2 27    1 -    52200726.82 C  1.64817D+10  2.72037D-05  1.71564D-07
                                           B  1.65490D+10  2.73147D-05  1.72264D-07
 f1  3    1 +  f2 28    1 -    52192639.79 C  1.09733D+10  1.81174D-05  1.14278D-07
                                           B  1.10077D+10  1.81743D-05  1.14637D-07
 f1  3    1 +  f2 29    1 -    52179436.31 C  3.35073D+11  5.53503D-04  3.49218D-06
                                           B  3.36078D+11  5.55162D-04  3.50264D-06
 f1  3    1 +  f2 30    1 -    52176582.20 C  9.59168D+09  1.58461D-05  9.99822D-08
                                           B  9.62338D+09  1.58985D-05  1.00313D-07
 f1  3    1 +  f2 31    1 -    52170704.63 C  7.78603D+09  1.28660D-05  8.11878D-08
                                           B  7.80798D+09  1.29022D-05  8.14166D-08
 f1  3    1 +  f2 32    1 -    52114706.74 C  6.54066D+05  1.08313D-09  6.84219D-12
                                           B  6.55698D+05  1.08583D-09  6.85927D-12
 f1  4    1 +  f2  1    1 -    52393036.12 C  4.32522D+11  7.08663D-04  4.45289D-06
                                           B  4.37254D+11  7.16416D-04  4.50161D-06
 f1  4    1 +  f2  2    1 -    52377880.76 C  7.70894D+09  1.26380D-05  7.94338D-08
                                           B  7.80411D+09  1.27940D-05  8.04145D-08
 f1  4    1 +  f2  3    1 -    52374604.69 C  8.12018D+11  1.33138D-03  8.36870D-06
                                           B  8.20297D+11  1.34496D-03  8.45402D-06
 f1  4    1 +  f2  4    1 -    52362483.27 C  4.39144D+11  7.20354D-04  4.52899D-06
                                           B  4.43534D+11  7.27554D-04  4.57426D-06
 f1  4    1 +  f2  5    1 -    52351526.15 C  2.90791D+12  4.77201D-03  3.00087D-05
                                           B  2.93554D+12  4.81735D-03  3.02939D-05
 f1  4    1 +  f2  6    1 -    52349934.50 C  2.23015D+11  3.66000D-04  2.30166D-06
                                           B  2.25168D+11  3.69533D-04  2.32388D-06
 f1  4    1 +  f2  7    1 -    52347903.51 C  4.03898D+11  6.62906D-04  4.16896D-06
                                           B  4.07605D+11  6.68991D-04  4.20723D-06
 f1  4    1 +  f2  8    1 -    52342764.22 C  6.15990D+11  1.01121D-03  6.36002D-06
                                           B  6.21695D+11  1.02057D-03  6.41893D-06
 f1  4    1 +  f2  9    1 -    52341284.80 C  1.45009D+11  2.38060D-04  1.49733D-06
                                           B  1.46432D+11  2.40395D-04  1.51202D-06
 f1  4    1 +  f2 10    1 -    52338691.60 C  1.65709D+10  2.72070D-05  1.71133D-07
                                           B  1.67387D+10  2.74825D-05  1.72865D-07
 f1  4    1 +  f2 11    1 -    52324213.88 C  6.55690D+11  1.07714D-03  6.77712D-06
                                           B  6.61247D+11  1.08627D-03  6.83455D-06
 f1  4    1 +  f2 12    1 -    52319396.39 C  1.96494D+11  3.22851D-04  2.03149D-06
                                           B  1.98074D+11  3.25447D-04  2.04783D-06
 f1  4    1 +  f2 13    1 -    52309671.70 C  9.80234D+09  1.61118D-05  1.01400D-07
                                           B  9.88127D+09  1.62416D-05  1.02217D-07
 f1  4    1 +  f2 14    1 -    52308169.28 C  9.34766D+09  1.53654D-05  9.67050D-08
                                           B  9.43151D+09  1.55032D-05  9.75725D-08
 f1  4    1 +  f2 15    1 -    52300985.93 C  2.04343D+10  3.35984D-05  2.11488D-07
                                           B  2.05893D+10  3.38532D-05  2.13091D-07
 f1  4    1 +  f2 16    1 -    52293950.76 C  1.36717D+12  2.24854D-03  1.41555D-05
                                           B  1.37717D+12  2.26497D-03  1.42589D-05
 f1  4    1 +  f2 17    1 -    52269797.12 C  1.75472D+11  2.88858D-04  1.81932D-06
                                           B  1.76585D+11  2.90691D-04  1.83087D-06
 f1  4    1 +  f2 18    1 -    52269071.03 C  5.87797D+11  9.67647D-04  6.09463D-06
                                           B  5.91556D+11  9.73834D-04  6.13361D-06
 f1  4    1 +  f2 19    1 -    52264373.12 C  9.89270D+09  1.62885D-05  1.02601D-07
                                           B  9.96024D+09  1.63998D-05  1.03302D-07
 f1  4    1 +  f2 20    1 -    52255835.96 C  3.71961D+11  6.12643D-04  3.85965D-06
                                           B  3.74099D+11  6.16163D-04  3.88183D-06
 f1  4    1 +  f2 21    1 -    52254401.87 C  1.49510D+12  2.46265D-03  1.55151D-05
                                           B  1.50382D+12  2.47702D-03  1.56056D-05
 f1  4    1 +  f2 22    1 -    52250807.33 C  2.04091D+12  3.36215D-03  2.11836D-05
                                           B  2.05258D+12  3.38137D-03  2.13047D-05
 f1  4    1 +  f2 23    1 -    52242446.06 C  9.86510D+09  1.62567D-05  1.02444D-07
                                           B  9.92079D+09  1.63485D-05  1.03022D-07
 f1  4    1 +  f2 24    1 -    52236852.40 C  1.11516D+11  1.83808D-04  1.15841D-06
                                           B  1.12060D+11  1.84704D-04  1.16406D-06
 f1  4    1 +  f2 25    1 -    52232469.02 C  1.96453D+11  3.23860D-04  2.04123D-06
                                           B  1.97424D+11  3.25461D-04  2.05132D-06
 f1  4    1 +  f2 26    1 -    52211952.24 C  5.13126D+12  8.46570D-03  5.33788D-05
                                           B  5.15251D+12  8.50077D-03  5.35999D-05
 f1  4    1 +  f2 27    1 -    52201021.22 C  2.42997D+11  4.01072D-04  2.52941D-06
                                           B  2.43906D+11  4.02572D-04  2.53887D-06
 f1  4    1 +  f2 28    1 -    52192934.20 C  2.32220D+11  3.83402D-04  2.41835D-06
                                           B  2.33032D+11  3.84743D-04  2.42680D-06
 f1  4    1 +  f2 29    1 -    52179730.71 C  2.12560D+12  3.51122D-03  2.21529D-05
                                           B  2.13211D+12  3.52196D-03  2.22207D-05
 f1  4    1 +  f2 30    1 -    52176876.61 C  6.71513D+08  1.10937D-06  6.99963D-09
                                           B  6.74064D+08  1.11359D-06  7.02622D-09
 f1  4    1 +  f2 31    1 -    52170999.04 C  3.94532D+10  6.51933D-05  4.11386D-07
                                           B  3.95586D+10  6.53674D-05  4.12484D-07
 f1  4    1 +  f2 32    1 -    52115001.14 C  1.74261D+07  2.88572D-08  1.82292D-10
                                           B  1.74432D+07  2.88855D-08  1.82471D-10
 f1  5    1 +  f2  1    1 -    52406338.92 C  7.77778D+07  1.27370D-07  8.00126D-10
                                           B  7.86595D+07  1.28814D-07  8.09197D-10
 f1  5    1 +  f2  2    1 -    52391183.57 C  4.49874D+10  7.37145D-05  4.63202D-07
                                           B  4.54793D+10  7.45207D-05  4.68268D-07
 f1  5    1 +  f2  3    1 -    52387907.50 C  1.64986D+11  2.70374D-04  1.69906D-06
                                           B  1.66790D+11  2.73329D-04  1.71763D-06
 f1  5    1 +  f2  4    1 -    52375786.08 C  3.56307D+12  5.84174D-03  3.67187D-05
                                           B  3.59994D+12  5.90219D-03  3.70986D-05
 f1  5    1 +  f2  5    1 -    52364828.95 C  1.33616D+12  2.19159D-03  1.37783D-05
                                           B  1.34959D+12  2.21362D-03  1.39168D-05
 f1  5    1 +  f2  6    1 -    52363237.31 C  3.18240D+11  5.22013D-04  3.28194D-06
                                           B  3.21394D+11  5.27185D-04  3.31446D-06
 f1  5    1 +  f2  7    1 -    52361206.31 C  1.05963D+11  1.73826D-04  1.09290D-06
                                           B  1.07007D+11  1.75539D-04  1.10367D-06
 f1  5    1 +  f2  8    1 -    52356067.03 C  7.74412D+12  1.27062D-02  7.98961D-05
                                           B  7.81943D+12  1.28298D-02  8.06731D-05
 f1  5    1 +  f2  9    1 -    52354587.60 C  1.26830D+08  2.08110D-07  1.30862D-09
                                           B  1.27933D+08  2.09919D-07  1.32000D-09
 f1  5    1 +  f2 10    1 -    52351994.41 C  5.60137D+11  9.19193D-04  5.78028D-06
                                           B  5.65496D+11  9.27988D-04  5.83559D-06
 f1  5    1 +  f2 11    1 -    52337516.69 C  1.82283D+10  2.99294D-05  1.88261D-07
                                           B  1.83870D+10  3.01901D-05  1.89901D-07
 f1  5    1 +  f2 12    1 -    52332699.20 C  1.43292D+11  2.35318D-04  1.48033D-06
                                           B  1.44555D+11  2.37392D-04  1.49337D-06
 f1  5    1 +  f2 13    1 -    52322974.51 C  2.23087D+09  3.66495D-06  2.30596D-08
                                           B  2.25723D+09  3.70826D-06  2.33321D-08
 f1  5    1 +  f2 14    1 -    52321472.08 C  3.89456D+11  6.39849D-04  4.02599D-06
                                           B  3.92670D+11  6.45129D-04  4.05922D-06
 f1  5    1 +  f2 15    1 -    52314288.73 C  4.97705D+11  8.17919D-04  5.14713D-06
                                           B  5.01638D+11  8.24383D-04  5.18781D-06
 f1  5    1 +  f2 16    1 -    52307253.57 C  8.49400D+11  1.39626D-03  8.78782D-06
                                           B  8.56031D+11  1.40716D-03  8.85643D-06
 f1  5    1 +  f2 17    1 -    52283099.92 C  7.13934D+10  1.17467D-04  7.39654D-07
                                           B  7.18869D+10  1.18279D-04  7.44767D-07
 f1  5    1 +  f2 18    1 -    52282373.84 C  3.12766D+08  5.14621D-07  3.24047D-09
                                           B  3.14058D+08  5.16748D-07  3.25386D-09
 f1  5    1 +  f2 19    1 -    52277675.93 C  5.21566D+10  8.58334D-05  5.40525D-07
                                           B  5.24938D+10  8.63882D-05  5.44018D-07
 f1  5    1 +  f2 20    1 -    52269138.77 C  1.57358D+12  2.59047D-03  1.63158D-05
                                           B  1.58346D+12  2.60673D-03  1.64182D-05
 f1  5    1 +  f2 21    1 -    52267704.68 C  2.15607D+11  3.54957D-04  2.23572D-06
                                           B  2.16897D+11  3.57080D-04  2.24909D-06
 f1  5    1 +  f2 22    1 -    52264110.14 C  8.03382D+10  1.32280D-04  8.33232D-07
                                           B  8.08054D+10  1.33049D-04  8.38078D-07
 f1  5    1 +  f2 23    1 -    52255748.87 C  4.67316D+09  7.69700D-06  4.84912D-08
                                           B  4.70002D+09  7.74124D-06  4.87699D-08
 f1  5    1 +  f2 24    1 -    52250155.21 C  6.85835D+08  1.12986D-06  7.11888D-09
                                           B  6.89501D+08  1.13590D-06  7.15693D-09
 f1  5    1 +  f2 25    1 -    52245771.82 C  3.76923D+08  6.21054D-07  3.91339D-09
                                           B  3.78406D+08  6.23497D-07  3.92879D-09
 f1  5    1 +  f2 26    1 -    52225255.05 C  2.57982D+12  4.25410D-03  2.68165D-05
                                           B  2.59183D+12  4.27389D-03  2.69413D-05
 f1  5    1 +  f2 27    1 -    52214324.03 C  1.25638D+11  2.07262D-04  1.30679D-06
                                           B  1.26265D+11  2.08297D-04  1.31331D-06
 f1  5    1 +  f2 28    1 -    52206237.00 C  7.33415D+09  1.21027D-05  7.63198D-08
                                           B  7.36252D+09  1.21496D-05  7.66150D-08
 f1  5    1 +  f2 29    1 -    52193033.52 C  4.35437D+10  7.18918D-05  4.53464D-07
                                           B  4.36907D+10  7.21345D-05  4.54994D-07
 f1  5    1 +  f2 30    1 -    52190179.42 C  4.86296D+11  8.02975D-04  5.06511D-06
                                           B  4.87970D+11  8.05739D-04  5.08254D-06
 f1  5    1 +  f2 31    1 -    52184301.85 C  3.87798D+10  6.40478D-05  4.04055D-07
                                           B  3.89153D+10  6.42716D-05  4.05466D-07
 f1  5    1 +  f2 32    1 -    52128303.95 C  2.85207D+07  4.72055D-08  2.98122D-10
                                           B  2.85549D+07  4.72620D-08  2.98479D-10
 f1  6    1 +  f2  1    1 -    52408612.00 C  3.20170D+08  5.24269D-07  3.29327D-09
                                           B  3.23906D+08  5.30387D-07  3.33170D-09
 f1  6    1 +  f2  2    1 -    52393456.64 C  1.94323D+11  3.18383D-04  2.00054D-06
                                           B  1.96461D+11  3.21885D-04  2.02255D-06
 f1  6    1 +  f2  3    1 -    52390180.57 C  3.18186D+12  5.21387D-03  3.27632D-05
                                           B  3.21693D+12  5.27134D-03  3.31243D-05
 f1  6    1 +  f2  4    1 -    52378059.15 C  1.67056D+11  2.73869D-04  1.72135D-06
                                           B  1.68802D+11  2.76731D-04  1.73934D-06
 f1  6    1 +  f2  5    1 -    52367102.03 C  1.09906D+11  1.80253D-04  1.13318D-06
                                           B  1.10979D+11  1.82012D-04  1.14424D-06
 f1  6    1 +  f2  6    1 -    52365510.38 C  4.12346D+09  6.76317D-06  4.25188D-08
                                           B  4.16475D+09  6.83090D-06  4.29445D-08
 f1  6    1 +  f2  7    1 -    52363479.39 C  4.02186D+09  6.59704D-06  4.14759D-08
                                           B  4.06166D+09  6.66232D-06  4.18863D-08
 f1  6    1 +  f2  8    1 -    52358340.10 C  6.68573D+11  1.09687D-03  6.89677D-06
                                           B  6.75100D+11  1.10758D-03  6.96411D-06
 f1  6    1 +  f2  9    1 -    52356860.68 C  4.15622D+12  6.81915D-03  4.28778D-05
                                           B  4.19640D+12  6.88508D-03  4.32923D-05
 f1  6    1 +  f2 10    1 -    52354267.48 C  5.69641D+12  9.34708D-03  5.87759D-05
                                           B  5.75153D+12  9.43753D-03  5.93447D-05
 f1  6    1 +  f2 11    1 -    52339789.76 C  1.09260D+11  1.79381D-04  1.12829D-06
                                           B  1.10285D+11  1.81063D-04  1.13887D-06
 f1  6    1 +  f2 12    1 -    52334972.27 C  2.51967D+12  4.13750D-03  2.60268D-05
                                           B  2.54210D+12  4.17433D-03  2.62585D-05
 f1  6    1 +  f2 13    1 -    52325247.58 C  2.93296D+09  4.81796D-06  3.03129D-08
                                           B  2.96030D+09  4.86287D-06  3.05954D-08
 f1  6    1 +  f2 14    1 -    52323745.16 C  3.71163D+12  6.09743D-03  3.83640D-05
                                           B  3.74256D+12  6.14823D-03  3.86836D-05
 f1  6    1 +  f2 15    1 -    52316561.81 C  5.32207D+10  8.74544D-05  5.50323D-07
                                           B  5.36434D+10  8.81489D-05  5.54694D-07
 f1  6    1 +  f2 16    1 -    52309526.65 C  1.15247D+11  1.89430D-04  1.19218D-06
                                           B  1.16185D+11  1.90972D-04  1.20189D-06
 f1  6    1 +  f2 17    1 -    52285373.00 C  7.39492D+09  1.21661D-05  7.66033D-08
                                           B  7.45097D+09  1.22583D-05  7.71839D-08
 f1  6    1 +  f2 18    1 -    52284646.92 C  4.68838D+08  7.71354D-07  4.85686D-09
                                           B  4.71878D+08  7.76356D-07  4.88835D-09
 f1  6    1 +  f2 19    1 -    52279949.00 C  5.70061D+09  9.38059D-06  5.90705D-08
                                           B  5.73960D+09  9.44474D-06  5.94745D-08
 f1  6    1 +  f2 20    1 -    52271411.84 C  9.52274D+10  1.56752D-04  9.87242D-07
                                           B  9.58353D+10  1.57753D-04  9.93545D-07
 f1  6    1 +  f2 21    1 -    52269977.75 C  3.13674D+10  5.16360D-05  3.25219D-07
                                           B  3.15592D+10  5.19517D-05  3.27207D-07
 f1  6    1 +  f2 22    1 -    52266383.21 C  1.52991D+10  2.51883D-05  1.58654D-07
                                           B  1.53906D+10  2.53390D-05  1.59603D-07
 f1  6    1 +  f2 23    1 -    52258021.94 C  1.88395D+08  3.10272D-07  1.95463D-09
                                           B  1.89515D+08  3.12116D-07  1.96625D-09
 f1  6    1 +  f2 24    1 -    52252428.29 C  2.39447D+08  3.94435D-07  2.48510D-09
                                           B  2.40797D+08  3.96658D-07  2.49911D-09
 f1  6    1 +  f2 25    1 -    52248044.90 C  1.70987D+09  2.81710D-06  1.77504D-08
                                           B  1.72309D+09  2.83888D-06  1.78876D-08
 f1  6    1 +  f2 26    1 -    52227528.12 C  1.48426D+11  2.44732D-04  1.54265D-06
                                           B  1.49151D+11  2.45926D-04  1.55018D-06
 f1  6    1 +  f2 27    1 -    52216597.10 C  7.40310D+09  1.22117D-05  7.69915D-08
                                           B  7.44229D+09  1.22763D-05  7.73990D-08
 f1  6    1 +  f2 28    1 -    52208510.08 C  6.54677D+08  1.08025D-06  6.81173D-09
                                           B  6.57203D+08  1.08442D-06  6.83802D-09
 f1  6    1 +  f2 29    1 -    52195306.59 C  6.18005D+09  1.02025D-05  6.43505D-08
                                           B  6.19718D+09  1.02308D-05  6.45289D-08
 f1  6    1 +  f2 30    1 -    52192452.49 C  1.27204D+10  2.10022D-05  1.32475D-07
                                           B  1.27321D+10  2.10215D-05  1.32597D-07
 f1  6    1 +  f2 31    1 -    52186574.92 C  1.30962D+09  2.16275D-06  1.36434D-08
                                           B  1.31162D+09  2.16605D-06  1.36642D-08
 f1  6    1 +  f2 32    1 -    52130577.02 C  4.09010D+06  6.76905D-09  4.27475D-11
                                           B  4.09122D+06  6.77090D-09  4.27592D-11
 f1  7    1 +  f2  1    1 -    52425890.31 C  1.14453D+09  1.87290D-06  1.17610D-08
                                           B  1.15880D+09  1.89626D-06  1.19077D-08
 f1  7    1 +  f2  2    1 -    52410734.95 C  6.48213D+09  1.06134D-05  6.66671D-08
                                           B  6.55926D+09  1.07397D-05  6.74603D-08
 f1  7    1 +  f2  3    1 -    52407458.89 C  7.46453D+07  1.22235D-07  7.67853D-10
                                           B  7.55246D+07  1.23675D-07  7.76897D-10
 f1  7    1 +  f2  4    1 -    52395337.47 C  1.00983D+12  1.65440D-03  1.03950D-05
                                           B  1.02124D+12  1.67310D-03  1.05125D-05
 f1  7    1 +  f2  5    1 -    52384380.34 C  1.11138D+08  1.82154D-07  1.14476D-09
                                           B  1.12427D+08  1.84266D-07  1.15803D-09
 f1  7    1 +  f2  6    1 -    52382788.70 C  6.89217D+12  1.12969D-02  7.09978D-05
                                           B  6.96675D+12  1.14191D-02  7.17661D-05
 f1  7    1 +  f2  7    1 -    52380757.70 C  2.77051D+11  4.54146D-04  2.85430D-06
                                           B  2.80027D+11  4.59024D-04  2.88496D-06
 f1  7    1 +  f2  8    1 -    52375618.41 C  1.30002D+11  2.13143D-04  1.33973D-06
                                           B  1.31368D+11  2.15383D-04  1.35381D-06
 f1  7    1 +  f2  9    1 -    52374138.99 C  1.11255D+11  1.82417D-04  1.14663D-06
                                           B  1.12422D+11  1.84330D-04  1.15865D-06
 f1  7    1 +  f2 10    1 -    52371545.79 C  4.35508D+09  7.14142D-06  4.48915D-08
                                           B  4.40028D+09  7.21554D-06  4.53575D-08
 f1  7    1 +  f2 11    1 -    52357068.07 C  2.75197D+10  4.51514D-05  2.83904D-07
                                           B  2.77861D+10  4.55885D-05  2.86653D-07
 f1  7    1 +  f2 12    1 -    52352250.58 C  7.59587D+07  1.24648D-07  7.83837D-10
                                           B  7.66793D+07  1.25831D-07  7.91273D-10
 f1  7    1 +  f2 13    1 -    52342525.89 C  1.54010D+09  2.52824D-06  1.59015D-08
                                           B  1.57060D+09  2.57832D-06  1.62165D-08
 f1  7    1 +  f2 14    1 -    52341023.47 C  3.19214D+09  5.24054D-06  3.29617D-08
                                           B  3.22189D+09  5.28939D-06  3.32689D-08
 f1  7    1 +  f2 15    1 -    52333840.12 C  3.27645D+12  5.38043D-03  3.38462D-05
                                           B  3.30579D+12  5.42861D-03  3.41493D-05
 f1  7    1 +  f2 16    1 -    52326804.96 C  3.39108D+10  5.57018D-05  3.50445D-07
                                           B  3.42071D+10  5.61884D-05  3.53507D-07
 f1  7    1 +  f2 17    1 -    52302651.31 C  1.38438D+09  2.27609D-06  1.43265D-08
                                           B  1.39688D+09  2.29663D-06  1.44558D-08
 f1  7    1 +  f2 18    1 -    52301925.23 C  9.48835D+11  1.56003D-03  9.81956D-06
                                           B  9.56068D+11  1.57193D-03  9.89442D-06
 f1  7    1 +  f2 19    1 -    52297227.31 C  5.82028D+12  9.57119D-03  6.02508D-05
                                           B  5.86433D+12  9.64362D-03  6.07068D-05
 f1  7    1 +  f2 20    1 -    52288690.16 C  8.02588D+11  1.32025D-03  8.31236D-06
                                           B  8.08389D+11  1.32979D-03  8.37243D-06
 f1  7    1 +  f2 21    1 -    52287256.06 C  4.57963D+11  7.53386D-04  4.74348D-06
                                           B  4.61226D+11  7.58755D-04  4.77729D-06
 f1  7    1 +  f2 22    1 -    52283661.52 C  1.25025D+10  2.05705D-05  1.29525D-07
                                           B  1.25928D+10  2.07190D-05  1.30460D-07
 f1  7    1 +  f2 23    1 -    52275300.25 C  8.10797D+09  1.33444D-05  8.40383D-08
                                           B  8.16266D+09  1.34344D-05  8.46051D-08
 f1  7    1 +  f2 24    1 -    52269706.60 C  2.04317D+09  3.36344D-06  2.11840D-08
                                           B  2.05646D+09  3.38532D-06  2.13218D-08
 f1  7    1 +  f2 25    1 -    52265323.21 C  1.89291D+10  3.11660D-05  1.96310D-07
                                           B  1.90488D+10  3.13632D-05  1.97552D-07
 f1  7    1 +  f2 26    1 -    52244806.43 C  1.45061D+06  2.39026D-09  1.50618D-11
                                           B  1.37450D+06  2.26485D-09  1.42716D-11
 f1  7    1 +  f2 27    1 -    52233875.41 C  1.91485D+10  3.15653D-05  1.98945D-07
                                           B  1.92919D+10  3.18016D-05  2.00435D-07
 f1  7    1 +  f2 28    1 -    52225788.39 C  4.26621D+09  7.03479D-06  4.43447D-08
                                           B  4.28616D+09  7.06769D-06  4.45521D-08
 f1  7    1 +  f2 29    1 -    52212584.91 C  1.24081D+12  2.04708D-03  1.29073D-05
                                           B  1.24615D+12  2.05588D-03  1.29628D-05
 f1  7    1 +  f2 30    1 -    52209730.80 C  5.66209D+10  9.34228D-05  5.89084D-07
                                           B  5.68643D+10  9.38244D-05  5.91616D-07
 f1  7    1 +  f2 31    1 -    52203853.23 C  1.37934D+10  2.27638D-05  1.43555D-07
                                           B  1.38636D+10  2.28796D-05  1.44285D-07
 f1  7    1 +  f2 32    1 -    52147855.34 C  3.83521D+09  6.34301D-06  4.00437D-08
                                           B  3.85428D+09  6.37454D-06  4.02428D-08
 f1  8    1 +  f2  1    1 -    52434168.18 C  1.60056D+08  2.61832D-07  1.64393D-09
                                           B  1.62073D+08  2.65132D-07  1.66465D-09
 f1  8    1 +  f2  2    1 -    52419012.82 C  8.33638D+09  1.36452D-05  8.56970D-08
                                           B  8.43642D+09  1.38089D-05  8.67254D-08
 f1  8    1 +  f2  3    1 -    52415736.75 C  2.29658D+08  3.75956D-07  2.36130D-09
                                           B  2.32450D+08  3.80527D-07  2.39001D-09
 f1  8    1 +  f2  4    1 -    52403615.33 C  1.83777D+11  3.00987D-04  1.89087D-06
                                           B  1.85872D+11  3.04418D-04  1.91243D-06
 f1  8    1 +  f2  5    1 -    52392658.21 C  1.54141D+11  2.52555D-04  1.58694D-06
                                           B  1.55847D+11  2.55351D-04  1.60451D-06
 f1  8    1 +  f2  6    1 -    52391066.56 C  1.76572D+12  2.89326D-03  1.81805D-05
                                           B  1.78502D+12  2.92488D-03  1.83792D-05
 f1  8    1 +  f2  7    1 -    52389035.57 C  8.13718D+10  1.33344D-04  8.37929D-07
                                           B  8.22533D+10  1.34788D-04  8.47007D-07
 f1  8    1 +  f2  8    1 -    52383896.28 C  1.30052D+11  2.13158D-04  1.33961D-06
                                           B  1.31457D+11  2.15460D-04  1.35408D-06
 f1  8    1 +  f2  9    1 -    52382416.86 C  5.58198D+09  9.14947D-06  5.75024D-08
                                           B  5.64113D+09  9.24643D-06  5.81118D-08
 f1  8    1 +  f2 10    1 -    52379823.66 C  1.37293D+10  2.25061D-05  1.41453D-07
                                           B  1.38754D+10  2.27455D-05  1.42957D-07
 f1  8    1 +  f2 11    1 -    52365345.94 C  7.04135D+12  1.15491D-02  7.26070D-05
                                           B  7.11227D+12  1.16654D-02  7.33383D-05
 f1  8    1 +  f2 12    1 -    52360528.45 C  2.33208D+10  3.82573D-05  2.40539D-07
                                           B  2.35512D+10  3.86353D-05  2.42916D-07
 f1  8    1 +  f2 13    1 -    52350803.76 C  1.53941D+10  2.52631D-05  1.58869D-07
                                           B  1.55502D+10  2.55193D-05  1.60480D-07
 f1  8    1 +  f2 14    1 -    52349301.34 C  4.68511D+10  7.68913D-05  4.83551D-07
                                           B  4.72943D+10  7.76186D-05  4.88124D-07
 f1  8    1 +  f2 15    1 -    52342117.99 C  1.04945D+12  1.72282D-03  1.08359D-05
                                           B  1.05893D+12  1.73837D-03  1.09337D-05
 f1  8    1 +  f2 16    1 -    52335082.83 C  2.09291D+12  3.43671D-03  2.16185D-05
                                           B  2.11155D+12  3.46733D-03  2.18111D-05
 f1  8    1 +  f2 17    1 -    52310929.18 C  7.79416D+10  1.28104D-04  8.06207D-07
                                           B  7.85873D+10  1.29165D-04  8.12886D-07
 f1  8    1 +  f2 18    1 -    52310203.10 C  3.53619D+10  5.81222D-05  3.65790D-07
                                           B  3.56700D+10  5.86286D-05  3.68976D-07
 f1  8    1 +  f2 19    1 -    52305505.18 C  2.05800D+12  3.38322D-03  2.12940D-05
                                           B  2.07362D+12  3.40890D-03  2.14557D-05
 f1  8    1 +  f2 20    1 -    52296968.02 C  3.71973D+12  6.11698D-03  3.85067D-05
                                           B  3.74744D+12  6.16255D-03  3.87936D-05
 f1  8    1 +  f2 21    1 -    52295533.93 C  3.37688D+11  5.55348D-04  3.49604D-06
                                           B  3.40264D+11  5.59585D-04  3.52271D-06
 f1  8    1 +  f2 22    1 -    52291939.39 C  5.61344D+11  9.23290D-04  5.81272D-06
                                           B  5.65439D+11  9.30027D-04  5.85513D-06
 f1  8    1 +  f2 23    1 -    52283578.12 C  1.85035D+10  3.04440D-05  1.91696D-07
                                           B  1.86302D+10  3.06524D-05  1.93008D-07
 f1  8    1 +  f2 24    1 -    52277984.47 C  7.86035D+06  1.29355D-08  8.14592D-11
                                           B  7.89124D+06  1.29863D-08  8.17793D-11
 f1  8    1 +  f2 25    1 -    52273601.08 C  3.64136D+08  5.99346D-07  3.77460D-09
                                           B  3.66633D+08  6.03456D-07  3.80048D-09
 f1  8    1 +  f2 26    1 -    52253084.30 C  1.02277D+11  1.68474D-04  1.06145D-06
                                           B  1.02860D+11  1.69435D-04  1.06750D-06
 f1  8    1 +  f2 27    1 -    52242153.28 C  1.78544D+09  2.94227D-06  1.85411D-08
                                           B  1.79711D+09  2.96149D-06  1.86623D-08
 f1  8    1 +  f2 28    1 -    52234066.26 C  3.04954D+09  5.02696D-06  3.16831D-08
                                           B  3.06451D+09  5.05164D-06  3.18386D-08
 f1  8    1 +  f2 29    1 -    52220862.77 C  1.22110D+12  2.01392D-03  1.26962D-05
                                           B  1.22640D+12  2.02266D-03  1.27513D-05
 f1  8    1 +  f2 30    1 -    52218008.67 C  2.25930D+11  3.72659D-04  2.34946D-06
                                           B  2.26948D+11  3.74338D-04  2.36004D-06
 f1  8    1 +  f2 31    1 -    52212131.10 C  4.44749D+10  7.33755D-05  4.62653D-07
                                           B  4.46588D+10  7.36790D-05  4.64566D-07
 f1  8    1 +  f2 32    1 -    52156133.20 C  1.11730D+09  1.84730D-06  1.16602D-08
                                           B  1.12456D+09  1.85931D-06  1.17361D-08
 f1  9    1 +  f2  1    1 -    52464526.45 C  4.06776D+07  6.64664D-08  4.17073D-10
                                           B  4.12414D+07  6.73877D-08  4.22854D-10
 f1  9    1 +  f2  2    1 -    52449371.09 C  1.16928D+09  1.91169D-06  1.19992D-08
                                           B  1.18493D+09  1.93728D-06  1.21598D-08
 f1  9    1 +  f2  3    1 -    52446095.02 C  2.22558D+08  3.63911D-07  2.28432D-09
                                           B  2.25545D+08  3.68796D-07  2.31499D-09
 f1  9    1 +  f2  4    1 -    52433973.60 C  1.70245D+11  2.78502D-04  1.74860D-06
                                           B  1.72404D+11  2.82033D-04  1.77077D-06
 f1  9    1 +  f2  5    1 -    52423016.48 C  8.17999D+10  1.33871D-04  8.40701D-07
                                           B  8.28183D+10  1.35538D-04  8.51167D-07
 f1  9    1 +  f2  6    1 -    52421424.83 C  1.26141D+09  2.06452D-06  1.29654D-08
                                           B  1.27697D+09  2.08999D-06  1.31253D-08
 f1  9    1 +  f2  7    1 -    52419393.84 C  6.05634D+09  9.91300D-06  6.22571D-08
                                           B  6.13043D+09  1.00343D-05  6.30188D-08
 f1  9    1 +  f2  8    1 -    52414254.55 C  1.34986D+11  2.20989D-04  1.38802D-06
                                           B  1.36633D+11  2.23684D-04  1.40495D-06
 f1  9    1 +  f2  9    1 -    52412775.13 C  1.05993D+10  1.73532D-05  1.08998D-07
                                           B  1.07264D+10  1.75614D-05  1.10306D-07
 f1  9    1 +  f2 10    1 -    52410181.93 C  2.20384D+09  3.60851D-06  2.26667D-08
                                           B  2.23011D+09  3.65152D-06  2.29368D-08
 f1  9    1 +  f2 11    1 -    52395704.21 C  8.49485D+11  1.39169D-03  8.74427D-06
                                           B  8.59204D+11  1.40761D-03  8.84430D-06
 f1  9    1 +  f2 12    1 -    52390886.72 C  3.79515D+08  6.21865D-07  3.90765D-09
                                           B  3.83768D+08  6.28835D-07  3.95145D-09
 f1  9    1 +  f2 13    1 -    52381162.03 C  1.46155D+11  2.39576D-04  1.50572D-06
                                           B  1.47743D+11  2.42178D-04  1.52207D-06
 f1  9    1 +  f2 14    1 -    52379659.61 C  3.87635D+09  6.35442D-06  3.99383D-08
                                           B  3.91787D+09  6.42249D-06  4.03661D-08
 f1  9    1 +  f2 15    1 -    52372476.26 C  1.40552D+12  2.30468D-03  1.44872D-05
                                           B  1.41997D+12  2.32837D-03  1.46361D-05
 f1  9    1 +  f2 16    1 -    52365441.10 C  8.10233D+11  1.32892D-03  8.35469D-06
                                           B  8.18538D+11  1.34254D-03  8.44032D-06
 f1  9    1 +  f2 17    1 -    52341287.45 C  3.31487D+12  5.44197D-03  3.42285D-05
                                           B  3.34590D+12  5.49292D-03  3.45489D-05
 f1  9    1 +  f2 18    1 -    52340561.37 C  2.06034D+11  3.38252D-04  2.12754D-06
                                           B  2.08011D+11  3.41499D-04  2.14796D-06
 f1  9    1 +  f2 19    1 -    52335863.45 C  2.36111D+12  3.87700D-03  2.43878D-05
                                           B  2.38227D+12  3.91175D-03  2.46063D-05
 f1  9    1 +  f2 20    1 -    52327326.29 C  6.62357D+10  1.08796D-04  6.84481D-07
                                           B  6.67893D+10  1.09706D-04  6.90202D-07
 f1  9    1 +  f2 21    1 -    52325892.20 C  2.27141D+11  3.73113D-04  2.34747D-06
                                           B  2.29060D+11  3.76266D-04  2.36730D-06
 f1  9    1 +  f2 22    1 -    52322297.66 C  3.00994D+12  4.94496D-03  3.11137D-05
                                           B  3.03525D+12  4.98655D-03  3.13754D-05
 f1  9    1 +  f2 23    1 -    52313936.39 C  2.54467D+12  4.18192D-03  2.63169D-05
                                           B  2.56514D+12  4.21556D-03  2.65285D-05
 f1  9    1 +  f2 24    1 -    52308342.74 C  1.54012D+11  2.53158D-04  1.59329D-06
                                           B  1.55216D+11  2.55138D-04  1.60576D-06
 f1  9    1 +  f2 25    1 -    52303959.35 C  3.01380D+11  4.95479D-04  3.11864D-06
                                           B  3.03778D+11  4.99420D-04  3.14345D-06
 f1  9    1 +  f2 26    1 -    52283442.57 C  4.44293D+11  7.31004D-04  4.60290D-06
                                           B  4.47468D+11  7.36229D-04  4.63579D-06
 f1  9    1 +  f2 27    1 -    52272511.55 C  3.27719D+11  5.39428D-04  3.39732D-06
                                           B  3.29921D+11  5.43053D-04  3.42014D-06
 f1  9    1 +  f2 28    1 -    52264424.53 C  1.41671D+12  2.33264D-03  1.46933D-05
                                           B  1.42540D+12  2.34694D-03  1.47833D-05
 f1  9    1 +  f2 29    1 -    52251221.04 C  1.00097D+09  1.64894D-06  1.03893D-08
                                           B  1.00598D+09  1.65721D-06  1.04413D-08
 f1  9    1 +  f2 30    1 -    52248366.94 C  4.53267D+11  7.46771D-04  4.70533D-06
                                           B  4.55908D+11  7.51122D-04  4.73275D-06
 f1  9    1 +  f2 31    1 -    52242489.37 C  2.02921D+12  3.34394D-03  2.10722D-05
                                           B  2.04046D+12  3.36248D-03  2.11891D-05
 f1  9    1 +  f2 32    1 -    52186491.47 C  6.85071D+11  1.13135D-03  7.13700D-06
                                           B  6.87404D+11  1.13521D-03  7.16131D-06
 f1 10    1 +  f2  1    1 -    52464699.39 C  8.04054D+06  1.31380D-08  8.24401D-11
                                           B  8.14965D+06  1.33163D-08  8.35588D-11
 f1 10    1 +  f2  2    1 -    52449544.03 C  6.80235D+07  1.11213D-07  6.98053D-10
                                           B  6.89377D+07  1.12707D-07  7.07434D-10
 f1 10    1 +  f2  3    1 -    52446267.96 C  7.47992D+07  1.22306D-07  7.67728D-10
                                           B  7.57743D+07  1.23900D-07  7.77737D-10
 f1 10    1 +  f2  4    1 -    52434146.54 C  2.14486D+10  3.50872D-05  2.20298D-07
                                           B  2.17273D+10  3.55433D-05  2.23161D-07
 f1 10    1 +  f2  5    1 -    52423189.42 C  1.06003D+10  1.73480D-05  1.08944D-07
                                           B  1.07299D+10  1.75601D-05  1.10275D-07
 f1 10    1 +  f2  6    1 -    52421597.77 C  5.99106D+09  9.80533D-06  6.15783D-08
                                           B  6.06395D+09  9.92462D-06  6.23274D-08
 f1 10    1 +  f2  7    1 -    52419566.78 C  1.08835D+08  1.78140D-07  1.11878D-09
                                           B  1.10167D+08  1.80320D-07  1.13247D-09
 f1 10    1 +  f2  8    1 -    52414427.49 C  7.00663D+09  1.14706D-05  7.20463D-08
                                           B  7.08805D+09  1.16039D-05  7.28834D-08
 f1 10    1 +  f2  9    1 -    52412948.07 C  1.91463D+09  3.13463D-06  1.96890D-08
                                           B  1.93744D+09  3.17198D-06  1.99236D-08
 f1 10    1 +  f2 10    1 -    52410354.87 C  8.82606D+07  1.44515D-07  9.07758D-10
                                           B  8.93008D+07  1.46218D-07  9.18457D-10
 f1 10    1 +  f2 11    1 -    52395877.15 C  2.53427D+11  4.15180D-04  2.60865D-06
                                           B  2.56249D+11  4.19804D-04  2.63770D-06
 f1 10    1 +  f2 12    1 -    52391059.66 C  2.32679D+08  3.81261D-07  2.39575D-09
                                           B  2.35242D+08  3.85459D-07  2.42213D-09
 f1 10    1 +  f2 13    1 -    52381334.97 C  1.38478D+12  2.26991D-03  1.42661D-05
                                           B  1.39956D+12  2.29413D-03  1.44184D-05
 f1 10    1 +  f2 14    1 -    52379832.55 C  2.49610D+08  4.09178D-07  2.57172D-09
                                           B  2.52279D+08  4.13554D-07  2.59922D-09
 f1 10    1 +  f2 15    1 -    52372649.20 C  1.05019D+11  1.72201D-04  1.08245D-06
                                           B  1.06150D+11  1.74057D-04  1.09411D-06
 f1 10    1 +  f2 16    1 -    52365614.04 C  3.38296D+10  5.54860D-05  3.48829D-07
                                           B  3.41652D+10  5.60365D-05  3.52290D-07
 f1 10    1 +  f2 17    1 -    52341460.39 C  9.70182D+11  1.59272D-03  1.00178D-05
                                           B  9.78940D+11  1.60710D-03  1.01082D-05
 f1 10    1 +  f2 18    1 -    52340734.31 C  6.43939D+11  1.05717D-03  6.64936D-06
                                           B  6.49865D+11  1.06690D-03  6.71055D-06
 f1 10    1 +  f2 19    1 -    52336036.39 C  5.67129D+10  9.31234D-05  5.85779D-07
                                           B  5.72378D+10  9.39854D-05  5.91201D-07
 f1 10    1 +  f2 20    1 -    52327499.23 C  3.15436D+10  5.18121D-05  3.25969D-07
                                           B  3.18040D+10  5.22397D-05  3.28660D-07
 f1 10    1 +  f2 21    1 -    52326065.14 C  1.02787D+10  1.68843D-05  1.06228D-07
                                           B  1.03611D+10  1.70196D-05  1.07080D-07
 f1 10    1 +  f2 22    1 -    52322470.60 C  4.38953D+11  7.21141D-04  4.53741D-06
                                           B  4.42709D+11  7.27312D-04  4.57623D-06
 f1 10    1 +  f2 23    1 -    52314109.33 C  4.19214D+11  6.88934D-04  4.33545D-06
                                           B  4.22379D+11  6.94135D-04  4.36818D-06
 f1 10    1 +  f2 24    1 -    52308515.68 C  2.44247D+10  4.01480D-05  2.52678D-07
                                           B  2.46036D+10  4.04421D-05  2.54529D-07
 f1 10    1 +  f2 25    1 -    52304132.29 C  4.41326D+09  7.25548D-06  4.56674D-08
                                           B  4.45007D+09  7.31600D-06  4.60483D-08
 f1 10    1 +  f2 26    1 -    52283615.51 C  3.49441D+11  5.74939D-04  3.62020D-06
                                           B  3.51834D+11  5.78877D-04  3.64499D-06
 f1 10    1 +  f2 27    1 -    52272684.49 C  1.03793D+12  1.70843D-03  1.07597D-05
                                           B  1.04469D+12  1.71956D-03  1.08297D-05
 f1 10    1 +  f2 28    1 -    52264597.47 C  4.29382D+11  7.06981D-04  4.45324D-06
                                           B  4.31890D+11  7.11111D-04  4.47925D-06
 f1 10    1 +  f2 29    1 -    52251393.98 C  1.73063D+11  2.85094D-04  1.79625D-06
                                           B  1.74047D+11  2.86714D-04  1.80646D-06
 f1 10    1 +  f2 30    1 -    52248539.88 C  1.22121D+12  2.01196D-03  1.26771D-05
                                           B  1.22794D+12  2.02306D-03  1.27470D-05
 f1 10    1 +  f2 31    1 -    52242662.31 C  8.16708D+12  1.34585D-02  8.48097D-05
                                           B  8.21075D+12  1.35304D-02  8.52631D-05
 f1 10    1 +  f2 32    1 -    52186664.41 C  5.20157D+12  8.59003D-03  5.41889D-05
                                           B  5.21818D+12  8.61746D-03  5.43620D-05
 f1 11    1 +  f2  1    1 -    52473824.05 C  1.42885D+06  2.33389D-09  1.46425D-11
                                           B  1.44856D+06  2.36608D-09  1.48444D-11
 f1 11    1 +  f2  2    1 -    52458668.70 C  2.79871D+08  4.57406D-07  2.87052D-09
                                           B  2.83667D+08  4.63610D-07  2.90945D-09
 f1 11    1 +  f2  3    1 -    52455392.63 C  1.08505D+09  1.77356D-06  1.11309D-08
                                           B  1.09973D+09  1.79757D-06  1.12816D-08
 f1 11    1 +  f2  4    1 -    52443271.21 C  1.95889D+10  3.20339D-05  2.01092D-07
                                           B  1.98428D+10  3.24491D-05  2.03699D-07
 f1 11    1 +  f2  5    1 -    52432314.08 C  8.37760D+10  1.37057D-04  8.60552D-07
                                           B  8.48360D+10  1.38791D-04  8.71441D-07
 f1 11    1 +  f2  6    1 -    52430722.44 C  5.24058D+10  8.57406D-05  5.38364D-07
                                           B  5.30577D+10  8.68072D-05  5.45061D-07
 f1 11    1 +  f2  7    1 -    52428691.44 C  1.56856D+09  2.56651D-06  1.61157D-08
                                           B  1.58794D+09  2.59822D-06  1.63148D-08
 f1 11    1 +  f2  8    1 -    52423552.16 C  4.43579D+07  7.25934D-08  4.55875D-10
                                           B  4.49353D+07  7.35384D-08  4.61810D-10
 f1 11    1 +  f2  9    1 -    52422072.73 C  4.54394D+08  7.43675D-07  4.67030D-09
                                           B  4.59884D+08  7.52659D-07  4.72672D-09
 f1 11    1 +  f2 10    1 -    52419479.54 C  1.13269D+10  1.85397D-05  1.16436D-07
                                           B  1.14647D+10  1.87653D-05  1.17852D-07
 f1 11    1 +  f2 11    1 -    52405001.82 C  8.39783D+11  1.37531D-03  8.63980D-06
                                           B  8.49526D+11  1.39127D-03  8.74003D-06
 f1 11    1 +  f2 12    1 -    52400184.33 C  9.53437D+08  1.56173D-06  9.81179D-09
                                           B  9.64318D+08  1.57955D-06  9.92376D-09
 f1 11    1 +  f2 13    1 -    52390459.64 C  3.73406D+10  6.11866D-05  3.84485D-07
                                           B  3.77417D+10  6.18437D-05  3.88614D-07
 f1 11    1 +  f2 14    1 -    52388957.21 C  7.79160D+09  1.27681D-05  8.02347D-08
                                           B  7.87669D+09  1.29075D-05  8.11108D-08
 f1 11    1 +  f2 15    1 -    52381773.86 C  9.56256D+11  1.56745D-03  9.85118D-06
                                           B  9.66342D+11  1.58398D-03  9.95508D-06
 f1 11    1 +  f2 16    1 -    52374738.70 C  1.78640D+10  2.92897D-05  1.84106D-07
                                           B  1.80534D+10  2.96002D-05  1.86058D-07
 f1 11    1 +  f2 17    1 -    52350585.05 C  3.58692D+11  5.88650D-04  3.70179D-06
                                           B  3.62100D+11  5.94244D-04  3.73696D-06
 f1 11    1 +  f2 18    1 -    52349858.97 C  3.24545D+10  5.32626D-05  3.34952D-07
                                           B  3.27643D+10  5.37710D-05  3.38149D-07
 f1 11    1 +  f2 19    1 -    52345161.05 C  1.13010D+12  1.85499D-03  1.16665D-05
                                           B  1.14046D+12  1.87199D-03  1.17734D-05
 f1 11    1 +  f2 20    1 -    52336623.90 C  5.08241D+11  8.34521D-04  5.24937D-06
                                           B  5.12852D+11  8.42093D-04  5.29700D-06
 f1 11    1 +  f2 21    1 -    52335189.81 C  4.70480D+12  7.72561D-03  4.85976D-05
                                           B  4.74631D+12  7.79377D-03  4.90264D-05
 f1 11    1 +  f2 22    1 -    52331595.27 C  1.01572D+12  1.66812D-03  1.04939D-05
                                           B  1.02441D+12  1.68239D-03  1.05837D-05
 f1 11    1 +  f2 23    1 -    52323234.00 C  3.19903D+10  5.25542D-05  3.30665D-07
                                           B  3.22574D+10  5.29930D-05  3.33426D-07
 f1 11    1 +  f2 24    1 -    52317640.34 C  1.96079D+08  3.22191D-07  2.02741D-09
                                           B  1.97596D+08  3.24684D-07  2.04309D-09
 f1 11    1 +  f2 25    1 -    52313256.95 C  9.25413D+12  1.52087D-02  9.57095D-05
                                           B  9.32891D+12  1.53316D-02  9.64829D-05
 f1 11    1 +  f2 26    1 -    52292740.18 C  4.61207D+11  7.58563D-04  4.77558D-06
                                           B  4.64560D+11  7.64079D-04  4.81030D-06
 f1 11    1 +  f2 27    1 -    52281809.16 C  3.27245D+10  5.38457D-05  3.39060D-07
                                           B  3.29540D+10  5.42234D-05  3.41438D-07
 f1 11    1 +  f2 28    1 -    52273722.13 C  4.10243D+09  6.75232D-06  4.25251D-08
                                           B  4.12901D+09  6.79607D-06  4.28006D-08
 f1 11    1 +  f2 29    1 -    52260518.65 C  1.15811D+11  1.90714D-04  1.20139D-06
                                           B  1.16481D+11  1.91817D-04  1.20834D-06
 f1 11    1 +  f2 30    1 -    52257664.54 C  1.08411D+12  1.78546D-03  1.12480D-05
                                           B  1.09047D+12  1.79594D-03  1.13140D-05
 f1 11    1 +  f2 31    1 -    52251786.97 C  2.52287D+11  4.15596D-04  2.61846D-06
                                           B  2.53827D+11  4.18132D-04  2.63444D-06
 f1 11    1 +  f2 32    1 -    52195789.08 C  1.60845D+09  2.65531D-06  1.67477D-08
                                           B  1.60462D+09  2.64900D-06  1.67079D-08
 f1  1    1 +  f2  1    2 -    52413601.10 C  1.04888D+10  1.71718D-05  1.07857D-07
                                           B  1.06133D+10  1.73756D-05  1.09137D-07
 f1  1    1 +  f2  2    2 -    52387839.54 C  2.46662D+12  4.04222D-03  2.54019D-05
                                           B  2.49342D+12  4.08615D-03  2.56779D-05
 f1  1    1 +  f2  3    2 -    52385478.29 C  3.77209D+07  6.18214D-08  3.88511D-10
                                           B  3.81273D+07  6.24875D-08  3.92697D-10
 f1  1    1 +  f2  4    2 -    52378642.72 C  7.96731D+12  1.30612D-02  8.20925D-05
                                           B  8.05085D+12  1.31981D-02  8.29533D-05
 f1  1    1 +  f2  5    2 -    52375735.14 C  1.15453D+13  1.89288D-02  1.18978D-04
                                           B  1.16659D+13  1.91265D-02  1.20221D-04
 f1  1    1 +  f2  6    2 -    52371951.60 C  1.26042D+11  2.06679D-04  1.29919D-06
                                           B  1.27335D+11  2.08800D-04  1.31252D-06
 f1  1    1 +  f2  7    2 -    52364604.47 C  4.53777D+08  7.44297D-07  4.67933D-09
                                           B  4.58321D+08  7.51749D-07  4.72618D-09
 f1  1    1 +  f2  8    2 -    52358046.33 C  2.08257D+11  3.41673D-04  2.14834D-06
                                           B  2.10254D+11  3.44951D-04  2.16895D-06
 f1  1    1 +  f2  9    2 -    52357894.66 C  2.18867D+11  3.59083D-04  2.25781D-06
                                           B  2.20968D+11  3.62531D-04  2.27949D-06
 f1  1    1 +  f2 10    2 -    52348480.60 C  1.04078D+11  1.70817D-04  1.07424D-06
                                           B  1.05043D+11  1.72400D-04  1.08420D-06
 f1  1    1 +  f2 11    2 -    52347634.79 C  9.13678D+11  1.49961D-03  9.43098D-06
                                           B  9.22102D+11  1.51344D-03  9.51793D-06
 f1  1    1 +  f2 12    2 -    52346220.69 C  5.02482D+11  8.24763D-04  5.18704D-06
                                           B  5.07101D+11  8.32343D-04  5.23471D-06
 f1  1    1 +  f2 13    2 -    52344782.28 C  5.43591D+12  8.92287D-03  5.61186D-05
                                           B  5.48603D+12  9.00514D-03  5.66360D-05
 f1  1    1 +  f2 14    2 -    52341615.50 C  4.88108D+11  8.01310D-04  5.03998D-06
                                           B  4.92512D+11  8.08540D-04  5.08545D-06
 f1  1    1 +  f2 15    2 -    52340306.70 C  1.30662D+11  2.14514D-04  1.34925D-06
                                           B  1.31832D+11  2.16435D-04  1.36134D-06
 f1  1    1 +  f2 16    2 -    52337748.88 C  5.11279D+11  8.39473D-04  5.28040D-06
                                           B  5.15901D+11  8.47063D-04  5.32815D-06
 f1  1    1 +  f2 17    2 -    52337555.93 C  6.20618D+11  1.01900D-03  6.40971D-06
                                           B  6.26128D+11  1.02805D-03  6.46662D-06
 f1  1    1 +  f2 18    2 -    52334751.51 C  3.99764D+10  6.56452D-05  4.12941D-07
                                           B  4.03374D+10  6.62379D-05  4.16670D-07
 f1  1    1 +  f2 19    2 -    52331105.08 C  5.72626D+08  9.40439D-07  5.91625D-09
                                           B  5.77349D+08  9.48195D-07  5.96504D-09
 f1  1    1 +  f2 20    2 -    52327757.58 C  2.72198D+09  4.47094D-06  2.81282D-08
                                           B  2.74514D+09  4.50900D-06  2.83677D-08
 f1  1    1 +  f2 21    2 -    52320627.18 C  5.13891D+10  8.44315D-05  5.31260D-07
                                           B  5.18073D+10  8.51186D-05  5.35583D-07
 f1  1    1 +  f2 22    2 -    52315504.46 C  1.13056D+10  1.85785D-05  1.16911D-07
                                           B  1.13976D+10  1.87297D-05  1.17863D-07
 f1  1    1 +  f2 23    2 -    52314021.60 C  3.19836D+09  5.25618D-06  3.30771D-08
                                           B  3.22388D+09  5.29811D-06  3.33410D-08
 f1  1    1 +  f2 24    2 -    52303824.11 C  1.57344D+12  2.58680D-03  1.62819D-05
                                           B  1.58555D+12  2.60671D-03  1.64072D-05
 f1  1    1 +  f2 25    2 -    52297754.55 C  1.07546D+09  1.76851D-06  1.11327D-08
                                           B  1.08384D+09  1.78229D-06  1.12194D-08
 f1  1    1 +  f2 26    2 -    52289208.90 C  1.65851D+08  2.72818D-07  1.71766D-09
                                           B  1.67176D+08  2.74998D-07  1.73138D-09
 f1  1    1 +  f2 27    2 -    52277860.08 C  1.02176D+07  1.68148D-08  1.05888D-10
                                           B  1.02827D+07  1.69219D-08  1.06563D-10
 f1  1    1 +  f2 28    2 -    52272091.39 C  1.27000D+08  2.09046D-07  1.31658D-09
                                           B  1.27784D+08  2.10338D-07  1.32472D-09
 f1  1    1 +  f2 29    2 -    52266951.37 C  4.07935D+09  6.71608D-06  4.23023D-08
                                           B  4.10303D+09  6.75507D-06  4.25479D-08
 f1  1    1 +  f2 30    2 -    52263240.11 C  4.92196D+08  8.10447D-07  5.10510D-09
                                           B  4.95040D+08  8.15130D-07  5.13459D-09
 f1  1    1 +  f2 31    2 -    52255525.86 C  7.69377D+08  1.26723D-06  7.98357D-09
                                           B  7.73648D+08  1.27426D-06  8.02789D-09
 f1  1    1 +  f2 32    2 -    52252955.09 C  1.67588D+08  2.76058D-07  1.73926D-09
                                           B  1.68800D+08  2.78054D-07  1.75184D-09
 f1  1    1 +  f2 33    2 -    52249514.47 C  5.99075D+09  9.86952D-06  6.21855D-08
                                           B  6.02140D+09  9.92001D-06  6.25036D-08
 f1  1    1 +  f2 34    2 -    52248502.58 C  4.51607D+09  7.44032D-06  4.68806D-08
                                           B  4.53436D+09  7.47046D-06  4.70705D-08
 f1  1    1 +  f2 35    2 -    52245932.25 C  1.96747D+07  3.24177D-08  2.04271D-10
                                           B  1.95858D+07  3.22713D-08  2.03348D-10
 f1  1    1 +  f2 36    2 -    52231444.25 C  1.85044D+12  3.05063D-03  1.92280D-05
                                           B  1.85937D+12  3.06536D-03  1.93208D-05
 f1  1    1 +  f2 37    2 -    52228886.10 C  2.66460D+10  4.39328D-05  2.76920D-07
                                           B  2.67664D+10  4.41314D-05  2.78171D-07
 f1  1    1 +  f2 38    2 -    52213903.35 C  1.36027D+03  2.24405D-12  1.41489D-14
                                           B  1.13549D+03  1.87323D-12  1.18109D-14
 f1  1    1 +  f2 39    2 -    52208392.42 C  5.97923D+10  9.86606D-05  6.22127D-07
                                           B  6.00049D+10  9.90114D-05  6.24339D-07
 f1  1    1 +  f2 40    2 -    52205306.97 C  3.92186D+10  6.47204D-05  4.08134D-07
                                           B  3.93552D+10  6.49458D-05  4.09555D-07
 f1  1    1 +  f2 41    2 -    52203937.44 C  1.48232D+09  2.44632D-06  1.54272D-08
                                           B  1.48764D+09  2.45510D-06  1.54825D-08
 f1  1    1 +  f2 42    2 -    52193940.26 C  4.06106D+08  6.70469D-07  4.22896D-09
                                           B  4.07329D+08  6.72488D-07  4.24170D-09
 f1  1    1 +  f2 43    2 -    52176950.54 C  6.68019D+09  1.10360D-05  6.96317D-08
                                           B  6.69906D+09  1.10671D-05  6.98284D-08
 f1  1    1 +  f2 44    2 -    52176376.64 C  1.47752D+10  2.44098D-05  1.54016D-07
                                           B  1.48036D+10  2.44567D-05  1.54312D-07
 f1  1    1 +  f2 45    2 -    52173182.53 C  3.54998D+10  5.86557D-05  3.70116D-07
                                           B  3.55771D+10  5.87834D-05  3.70922D-07
 f1  2    1 +  f2  1    2 -    52413863.81 C  6.56674D+05  1.07507D-09  6.75252D-12
                                           B  6.62413D+05  1.08446D-09  6.81153D-12
 f1  2    1 +  f2  2    2 -    52388102.25 C  1.07732D+09  1.76546D-06  1.10943D-08
                                           B  1.08954D+09  1.78549D-06  1.12202D-08
 f1  2    1 +  f2  3    2 -    52385741.00 C  9.07148D+07  1.48673D-07  9.34315D-10
                                           B  9.16979D+07  1.50284D-07  9.44440D-10
 f1  2    1 +  f2  4    2 -    52378905.42 C  2.82424D+11  4.62986D-04  2.90996D-06
                                           B  2.85288D+11  4.67682D-04  2.93947D-06
 f1  2    1 +  f2  5    2 -    52375997.84 C  4.43795D+10  7.27607D-05  4.57341D-07
                                           B  4.49560D+10  7.37059D-05  4.63282D-07
 f1  2    1 +  f2  6    2 -    52372214.31 C  1.50287D+11  2.46433D-04  1.54908D-06
                                           B  1.51826D+11  2.48956D-04  1.56494D-06
 f1  2    1 +  f2  7    2 -    52364867.18 C  5.11519D+09  8.38997D-06  5.27468D-08
                                           B  5.16645D+09  8.47406D-06  5.32754D-08
 f1  2    1 +  f2  8    2 -    52358309.04 C  3.42519D+11  5.61944D-04  3.53332D-06
                                           B  3.45949D+11  5.67571D-04  3.56870D-06
 f1  2    1 +  f2  9    2 -    52358157.37 C  1.04096D+12  1.70783D-03  1.07383D-05
                                           B  1.05123D+12  1.72469D-03  1.08443D-05
 f1  2    1 +  f2 10    2 -    52348743.31 C  3.13574D+11  5.14643D-04  3.23650D-06
                                           B  3.16549D+11  5.19527D-04  3.26721D-06
 f1  2    1 +  f2 11    2 -    52347897.50 C  4.60659D+11  7.56067D-04  4.75485D-06
                                           B  4.65138D+11  7.63417D-04  4.80107D-06
 f1  2    1 +  f2 12    2 -    52346483.39 C  2.14725D+12  3.52442D-03  2.21654D-05
                                           B  2.16736D+12  3.55742D-03  2.23730D-05
 f1  2    1 +  f2 13    2 -    52345044.98 C  3.43420D+12  5.63706D-03  3.54530D-05
                                           B  3.46610D+12  5.68943D-03  3.57823D-05
 f1  2    1 +  f2 14    2 -    52341878.21 C  1.86427D+12  3.06048D-03  1.92494D-05
                                           B  1.88138D+12  3.08857D-03  1.94260D-05
 f1  2    1 +  f2 15    2 -    52340569.41 C  7.24976D+11  1.19022D-03  7.48623D-06
                                           B  7.31600D+11  1.20109D-03  7.55462D-06
 f1  2    1 +  f2 16    2 -    52338011.59 C  7.53328D+11  1.23688D-03  7.78013D-06
                                           B  7.60281D+11  1.24830D-03  7.85194D-06
 f1  2    1 +  f2 17    2 -    52337818.64 C  2.38393D+12  3.91418D-03  2.46207D-05
                                           B  2.40538D+12  3.94940D-03  2.48423D-05
 f1  2    1 +  f2 18    2 -    52335014.22 C  4.77198D+11  7.83597D-04  4.92920D-06
                                           B  4.81501D+11  7.90664D-04  4.97365D-06
 f1  2    1 +  f2 19    2 -    52331367.79 C  1.34296D+11  2.20556D-04  1.38750D-06
                                           B  1.35474D+11  2.22490D-04  1.39967D-06
 f1  2    1 +  f2 20    2 -    52328020.29 C  2.03205D+10  3.33768D-05  2.09984D-07
                                           B  2.04950D+10  3.36634D-05  2.11787D-07
 f1  2    1 +  f2 21    2 -    52320889.88 C  1.60454D+12  2.63621D-03  1.65875D-05
                                           B  1.61794D+12  2.65822D-03  1.67260D-05
 f1  2    1 +  f2 22    2 -    52315767.17 C  9.49053D+08  1.55957D-06  9.81403D-09
                                           B  9.57413D+08  1.57331D-06  9.90048D-09
 f1  2    1 +  f2 23    2 -    52314284.31 C  3.63749D+10  5.97778D-05  3.76180D-07
                                           B  3.66682D+10  6.02598D-05  3.79213D-07
 f1  2    1 +  f2 24    2 -    52304086.82 C  7.08615D+09  1.16498D-05  7.33260D-08
                                           B  7.16541D+09  1.17801D-05  7.41461D-08
 f1  2    1 +  f2 25    2 -    52298017.26 C  4.70582D+10  7.73827D-05  4.87118D-07
                                           B  4.74152D+10  7.79698D-05  4.90814D-07
 f1  2    1 +  f2 26    2 -    52289471.61 C  2.18093D+10  3.58750D-05  2.25867D-07
                                           B  2.19690D+10  3.61377D-05  2.27521D-07
 f1  2    1 +  f2 27    2 -    52278122.79 C  1.66551D+08  2.74085D-07  1.72600D-09
                                           B  1.67689D+08  2.75958D-07  1.73780D-09
 f1  2    1 +  f2 28    2 -    52272354.09 C  2.78882D+09  4.59046D-06  2.89108D-08
                                           B  2.80707D+09  4.62049D-06  2.90999D-08
 f1  2    1 +  f2 29    2 -    52267214.08 C  2.70802D+11  4.45833D-04  2.80814D-06
                                           B  2.72524D+11  4.48668D-04  2.82600D-06
 f1  2    1 +  f2 30    2 -    52263502.81 C  7.76770D+09  1.27901D-05  8.05660D-08
                                           B  7.81652D+09  1.28705D-05  8.10723D-08
 f1  2    1 +  f2 31    2 -    52255788.57 C  1.82151D+10  3.00014D-05  1.89009D-07
                                           B  1.83226D+10  3.01785D-05  1.90125D-07
 f1  2    1 +  f2 32    2 -    52253217.80 C  3.43380D+10  5.65624D-05  3.56361D-07
                                           B  3.45208D+10  5.68635D-05  3.58258D-07
 f1  2    1 +  f2 33    2 -    52249777.18 C  2.92474D+11  4.81834D-04  3.03591D-06
                                           B  2.94147D+11  4.84590D-04  3.05327D-06
 f1  2    1 +  f2 34    2 -    52248765.28 C  2.31487D+12  3.81376D-03  2.40300D-05
                                           B  2.32805D+12  3.83548D-03  2.41668D-05
 f1  2    1 +  f2 35    2 -    52246194.95 C  7.37124D+11  1.21454D-03  7.65299D-06
                                           B  7.41220D+11  1.22128D-03  7.69552D-06
 f1  2    1 +  f2 36    2 -    52231706.95 C  2.82964D+06  4.66490D-09  2.94024D-11
                                           B  2.83773D+06  4.67822D-09  2.94864D-11
 f1  2    1 +  f2 37    2 -    52229148.81 C  9.63590D+11  1.58871D-03  1.00140D-05
                                           B  9.68263D+11  1.59642D-03  1.00626D-05
 f1  2    1 +  f2 38    2 -    52214166.05 C  4.17818D+09  6.89270D-06  4.34587D-08
                                           B  4.19685D+09  6.92349D-06  4.36528D-08
 f1  2    1 +  f2 39    2 -    52208655.12 C  5.34633D+12  8.82164D-03  5.56266D-05
                                           B  5.36813D+12  8.85762D-03  5.58535D-05
 f1  2    1 +  f2 40    2 -    52205569.68 C  3.09920D+12  5.11441D-03  3.22518D-05
                                           B  3.11145D+12  5.13462D-03  3.23793D-05
 f1  2    1 +  f2 41    2 -    52204200.14 C  4.54420D+10  7.49939D-05  4.72929D-07
                                           B  4.56186D+10  7.52852D-05  4.74766D-07
 f1  2    1 +  f2 42    2 -    52194202.96 C  3.23082D+10  5.33392D-05  3.36434D-07
                                           B  3.24221D+10  5.35273D-05  3.37620D-07
 f1  2    1 +  f2 43    2 -    52177213.25 C  1.71223D+11  2.82865D-04  1.78473D-06
                                           B  1.71682D+11  2.83623D-04  1.78952D-06
 f1  2    1 +  f2 44    2 -    52176639.34 C  1.87638D+12  3.09990D-03  1.95590D-05
                                           B  1.88189D+12  3.10901D-03  1.96165D-05
 f1  2    1 +  f2 45    2 -    52173445.24 C  3.63542D+12  6.00667D-03  3.79018D-05
                                           B  3.64531D+12  6.02302D-03  3.80050D-05
 f1  3    1 +  f2  1    2 -    52416968.84 C  1.39386D+10  2.28168D-05  1.43304D-07
                                           B  1.41051D+10  2.30894D-05  1.45016D-07
 f1  3    1 +  f2  2    2 -    52391207.28 C  2.36370D+12  3.87306D-03  2.43372D-05
                                           B  2.38959D+12  3.91548D-03  2.46038D-05
 f1  3    1 +  f2  3    2 -    52388846.03 C  1.47386D+09  2.41522D-06  1.51773D-08
                                           B  1.49003D+09  2.44172D-06  1.53438D-08
 f1  3    1 +  f2  4    2 -    52382010.46 C  1.39597D+10  2.28819D-05  1.43809D-07
                                           B  1.41069D+10  2.31232D-05  1.45325D-07
 f1  3    1 +  f2  5    2 -    52379102.88 C  3.65177D+12  5.98641D-03  3.76256D-05
                                           B  3.69024D+12  6.04947D-03  3.80220D-05
 f1  3    1 +  f2  6    2 -    52375319.35 C  1.32849D+13  2.17812D-02  1.36909D-04
                                           B  1.34238D+13  2.20091D-02  1.38341D-04
 f1  3    1 +  f2  7    2 -    52367972.21 C  1.14651D+08  1.88029D-07  1.18205D-09
                                           B  1.16005D+08  1.90250D-07  1.19601D-09
 f1  3    1 +  f2  8    2 -    52361414.08 C  8.06632D+10  1.32322D-04  8.31947D-07
                                           B  8.14349D+10  1.33588D-04  8.39907D-07
 f1  3    1 +  f2  9    2 -    52361262.40 C  9.58651D+10  1.57260D-04  9.88746D-07
                                           B  9.67898D+10  1.58777D-04  9.98284D-07
 f1  3    1 +  f2 10    2 -    52351848.34 C  2.05166D+11  3.36682D-04  2.11721D-06
                                           B  2.07067D+11  3.39802D-04  2.13683D-06
 f1  3    1 +  f2 11    2 -    52351002.53 C  3.38759D+11  5.55929D-04  3.49599D-06
                                           B  3.41929D+11  5.61132D-04  3.52871D-06
 f1  3    1 +  f2 12    2 -    52349588.43 C  3.37096D+11  5.53230D-04  3.47911D-06
                                           B  3.40206D+11  5.58334D-04  3.51121D-06
 f1  3    1 +  f2 13    2 -    52348150.02 C  6.85124D+11  1.12446D-03  7.07163D-06
                                           B  6.91468D+11  1.13488D-03  7.13712D-06
 f1  3    1 +  f2 14    2 -    52344983.24 C  2.26509D+10  3.71804D-05  2.33838D-07
                                           B  2.28568D+10  3.75184D-05  2.35964D-07
 f1  3    1 +  f2 15    2 -    52343674.45 C  5.72854D+10  9.40361D-05  5.91433D-07
                                           B  5.78201D+10  9.49139D-05  5.96954D-07
 f1  3    1 +  f2 16    2 -    52341116.63 C  3.19326D+12  5.24237D-03  3.29731D-05
                                           B  3.22213D+12  5.28977D-03  3.32713D-05
 f1  3    1 +  f2 17    2 -    52340923.67 C  6.55704D+11  1.07648D-03  6.77078D-06
                                           B  6.61651D+11  1.08624D-03  6.83219D-06
 f1  3    1 +  f2 18    2 -    52338119.26 C  3.48293D+12  5.71858D-03  3.59704D-05
                                           B  3.51433D+12  5.77012D-03  3.62946D-05
 f1  3    1 +  f2 19    2 -    52334472.83 C  1.11255D+10  1.82694D-05  1.14924D-07
                                           B  1.12266D+10  1.84353D-05  1.15968D-07
 f1  3    1 +  f2 20    2 -    52331125.32 C  1.78579D+10  2.93284D-05  1.84503D-07
                                           B  1.80127D+10  2.95827D-05  1.86103D-07
 f1  3    1 +  f2 21    2 -    52323994.92 C  3.46918D+10  5.69907D-05  3.58574D-07
                                           B  3.49665D+10  5.74420D-05  3.61413D-07
 f1  3    1 +  f2 22    2 -    52318872.21 C  2.72406D+12  4.47589D-03  2.81641D-05
                                           B  2.74662D+12  4.51296D-03  2.83974D-05
 f1  3    1 +  f2 23    2 -    52317389.35 C  2.14146D+11  3.51882D-04  2.21425D-06
                                           B  2.15926D+11  3.54806D-04  2.23265D-06
 f1  3    1 +  f2 24    2 -    52307191.85 C  1.13856D+12  1.87160D-03  1.17795D-05
                                           B  1.14741D+12  1.88614D-03  1.18710D-05
 f1  3    1 +  f2 25    2 -    52301122.30 C  2.38152D+09  3.91571D-06  2.46476D-08
                                           B  2.39886D+09  3.94423D-06  2.48272D-08
 f1  3    1 +  f2 26    2 -    52292576.65 C  7.41035D+09  1.21882D-05  7.67315D-08
                                           B  7.45623D+09  1.22636D-05  7.72065D-08
 f1  3    1 +  f2 27    2 -    52281227.82 C  2.75250D+08  4.52913D-07  2.85197D-09
                                           B  2.76827D+08  4.55507D-07  2.86830D-09
 f1  3    1 +  f2 28    2 -    52275459.13 C  6.66869D+10  1.09755D-04  6.91197D-07
                                           B  6.71116D+10  1.10454D-04  6.95598D-07
 f1  3    1 +  f2 29    2 -    52270319.11 C  1.57822D+10  2.59798D-05  1.63627D-07
                                           B  1.58754D+10  2.61333D-05  1.64594D-07
 f1  3    1 +  f2 30    2 -    52266607.85 C  1.78529D+09  2.93926D-06  1.85135D-08
                                           B  1.79643D+09  2.95760D-06  1.86291D-08
 f1  3    1 +  f2 31    2 -    52258893.61 C  4.56401D+10  7.51632D-05  4.73501D-07
                                           B  4.59018D+10  7.55942D-05  4.76216D-07
 f1  3    1 +  f2 32    2 -    52256322.84 C  4.54365D+09  7.48353D-06  4.71458D-08
                                           B  4.57490D+09  7.53499D-06  4.74700D-08
 f1  3    1 +  f2 33    2 -    52252882.22 C  3.83657D+11  6.31978D-04  3.98169D-06
                                           B  3.85776D+11  6.35469D-04  4.00368D-06
 f1  3    1 +  f2 34    2 -    52251870.32 C  3.21025D+07  5.28829D-08  3.33187D-10
                                           B  3.17446D+07  5.22931D-08  3.29472D-10
 f1  3    1 +  f2 35    2 -    52249299.99 C  4.93394D+09  8.12853D-06  5.12161D-08
                                           B  4.95346D+09  8.16069D-06  5.14188D-08
 f1  3    1 +  f2 36    2 -    52234811.99 C  7.43872D+11  1.22619D-03  7.72810D-06
                                           B  7.47515D+11  1.23219D-03  7.76594D-06
 f1  3    1 +  f2 37    2 -    52232253.85 C  7.46719D+09  1.23100D-05  7.75882D-08
                                           B  7.49768D+09  1.23603D-05  7.79050D-08
 f1  3    1 +  f2 38    2 -    52217271.09 C  8.19439D+07  1.35166D-07  8.52175D-10
                                           B  8.22847D+07  1.35728D-07  8.55719D-10
 f1  3    1 +  f2 39    2 -    52211760.16 C  4.48509D+10  7.39969D-05  4.66574D-07
                                           B  4.50121D+10  7.42628D-05  4.68251D-07
 f1  3    1 +  f2 40    2 -    52208674.72 C  2.84539D+11  4.69500D-04  2.96053D-06
                                           B  2.85604D+11  4.71257D-04  2.97160D-06
 f1  3    1 +  f2 41    2 -    52207305.18 C  3.21246D+11  5.30096D-04  3.34271D-06
                                           B  3.22457D+11  5.32094D-04  3.35531D-06
 f1  3    1 +  f2 42    2 -    52197308.00 C  4.98694D+09  8.23221D-06  5.19211D-08
                                           B  5.00406D+09  8.26047D-06  5.20994D-08
 f1  3    1 +  f2 43    2 -    52180318.29 C  2.21918D+11  3.66572D-04  2.31275D-06
                                           B  2.22541D+11  3.67601D-04  2.31924D-06
 f1  3    1 +  f2 44    2 -    52179744.38 C  2.13444D+11  3.52582D-04  2.22450D-06
                                           B  2.14001D+11  3.53502D-04  2.23031D-06
 f1  3    1 +  f2 45    2 -    52176550.28 C  1.78844D+10  2.95463D-05  1.86424D-07
                                           B  1.79225D+10  2.96093D-05  1.86822D-07
 f1  4    1 +  f2  1    2 -    52417263.25 C  1.26071D+09  2.06369D-06  1.29612D-08
                                           B  1.27552D+09  2.08794D-06  1.31135D-08
 f1  4    1 +  f2  2    2 -    52391501.69 C  2.28358D+11  3.74174D-04  2.35120D-06
                                           B  2.30816D+11  3.78201D-04  2.37650D-06
 f1  4    1 +  f2  3    2 -    52389140.44 C  1.12620D+08  1.84549D-07  1.15970D-09
                                           B  1.13794D+08  1.86473D-07  1.17179D-09
 f1  4    1 +  f2  4    2 -    52382304.87 C  7.76927D+08  1.27347D-06  8.00351D-09
                                           B  7.84698D+08  1.28621D-06  8.08358D-09
 f1  4    1 +  f2  5    2 -    52379397.28 C  3.63588D+11  5.96030D-04  3.74613D-06
                                           B  3.67439D+11  6.02342D-04  3.78581D-06
 f1  4    1 +  f2  6    2 -    52375613.75 C  3.44279D+11  5.64458D-04  3.54796D-06
                                           B  3.48180D+11  5.70854D-04  3.58816D-06
 f1  4    1 +  f2  7    2 -    52368266.62 C  7.58525D+10  1.24398D-04  7.82024D-07
                                           B  7.66287D+10  1.25671D-04  7.90026D-07
 f1  4    1 +  f2  8    2 -    52361708.48 C  3.03498D+12  4.97859D-03  3.13017D-05
                                           B  3.06513D+12  5.02806D-03  3.16128D-05
 f1  4    1 +  f2  9    2 -    52361556.81 C  4.86016D+12  7.97268D-03  5.01265D-05
                                           B  4.90827D+12  8.05160D-03  5.06227D-05
 f1  4    1 +  f2 10    2 -    52352142.75 C  1.77550D+12  2.91361D-03  1.83220D-05
                                           B  1.79257D+12  2.94162D-03  1.84982D-05
 f1  4    1 +  f2 11    2 -    52351296.94 C  3.30883D+10  5.42998D-05  3.41465D-07
                                           B  3.34176D+10  5.48403D-05  3.44864D-07
 f1  4    1 +  f2 12    2 -    52349882.84 C  1.01386D+12  1.66390D-03  1.04637D-05
                                           B  1.02356D+12  1.67981D-03  1.05638D-05
 f1  4    1 +  f2 13    2 -    52348444.43 C  1.41241D+10  2.31810D-05  1.45782D-07
                                           B  1.42436D+10  2.33771D-05  1.47015D-07
 f1  4    1 +  f2 14    2 -    52345277.65 C  6.75681D+11  1.10909D-03  6.97532D-06
                                           B  6.81937D+11  1.11936D-03  7.03990D-06
 f1  4    1 +  f2 15    2 -    52343968.85 C  9.66414D+10  1.58639D-04  9.97741D-07
                                           B  9.75519D+10  1.60133D-04  1.00714D-06
 f1  4    1 +  f2 16    2 -    52341411.03 C  3.60752D+11  5.92239D-04  3.72501D-06
                                           B  3.63988D+11  5.97551D-04  3.75842D-06
 f1  4    1 +  f2 17    2 -    52341218.08 C  1.50236D+11  2.46641D-04  1.55131D-06
                                           B  1.51586D+11  2.48857D-04  1.56524D-06
 f1  4    1 +  f2 18    2 -    52338413.66 C  1.02785D+12  1.68759D-03  1.06150D-05
                                           B  1.03730D+12  1.70310D-03  1.07126D-05
 f1  4    1 +  f2 19    2 -    52334767.23 C  9.94857D+10  1.63365D-04  1.02765D-06
                                           B  1.00380D+11  1.64833D-04  1.03688D-06
 f1  4    1 +  f2 20    2 -    52331419.73 C  2.08231D+07  3.41980D-08  2.15136D-10
                                           B  2.09935D+07  3.44778D-08  2.16896D-10
 f1  4    1 +  f2 21    2 -    52324289.32 C  7.77372D+11  1.27703D-03  8.03477D-06
                                           B  7.84054D+11  1.28801D-03  8.10383D-06
 f1  4    1 +  f2 22    2 -    52319166.61 C  2.48966D+10  4.09070D-05  2.57402D-07
                                           B  2.51408D+10  4.13083D-05  2.59927D-07
 f1  4    1 +  f2 23    2 -    52317683.75 C  7.90214D+11  1.29845D-03  8.17060D-06
                                           B  7.96785D+11  1.30925D-03  8.23854D-06
 f1  4    1 +  f2 24    2 -    52307486.26 C  1.12987D+11  1.85730D-04  1.16894D-06
                                           B  1.13876D+11  1.87190D-04  1.17813D-06
 f1  4    1 +  f2 25    2 -    52301416.70 C  2.06729D+09  3.39902D-06  2.13952D-08
                                           B  2.08382D+09  3.42619D-06  2.15662D-08
 f1  4    1 +  f2 26    2 -    52292871.05 C  3.39822D+11  5.58915D-04  3.51867D-06
                                           B  3.42360D+11  5.63090D-04  3.54495D-06
 f1  4    1 +  f2 27    2 -    52281522.23 C  1.26734D+10  2.08534D-05  1.31312D-07
                                           B  1.27626D+10  2.10001D-05  1.32235D-07
 f1  4    1 +  f2 28    2 -    52275753.53 C  8.25580D+11  1.35874D-03  8.55683D-06
                                           B  8.31046D+11  1.36774D-03  8.61348D-06
 f1  4    1 +  f2 29    2 -    52270613.52 C  1.32021D+11  2.17323D-04  1.36875D-06
                                           B  1.32893D+11  2.18759D-04  1.37779D-06
 f1  4    1 +  f2 30    2 -    52266902.26 C  2.02945D+09  3.34121D-06  2.10452D-08
                                           B  2.04183D+09  3.36160D-06  2.11736D-08
 f1  4    1 +  f2 31    2 -    52259188.01 C  5.37689D+11  8.85493D-04  5.57825D-06
                                           B  5.40905D+11  8.90789D-04  5.61161D-06
 f1  4    1 +  f2 32    2 -    52256617.24 C  8.04165D+08  1.32447D-06  8.34403D-09
                                           B  8.12687D+08  1.33850D-06  8.43246D-09
 f1  4    1 +  f2 33    2 -    52253176.62 C  4.30529D+12  7.09180D-03  4.46806D-05
                                           B  4.33001D+12  7.13251D-03  4.49371D-05
 f1  4    1 +  f2 34    2 -    52252164.73 C  6.81193D+11  1.12212D-03  7.06988D-06
                                           B  6.85169D+11  1.12867D-03  7.11115D-06
 f1  4    1 +  f2 35    2 -    52249594.40 C  8.32183D+11  1.37098D-03  8.63823D-06
                                           B  8.36967D+11  1.37886D-03  8.68788D-06
 f1  4    1 +  f2 36    2 -    52235106.39 C  4.71332D+10  7.76928D-05  4.89659D-07
                                           B  4.73463D+10  7.80441D-05  4.91873D-07
 f1  4    1 +  f2 37    2 -    52232548.25 C  3.61609D+11  5.96123D-04  3.75725D-06
                                           B  3.63444D+11  5.99148D-04  3.77632D-06
 f1  4    1 +  f2 38    2 -    52217565.50 C  5.48047D+06  9.03990D-09  5.69932D-11
                                           B  5.50729D+06  9.08413D-09  5.72720D-11
 f1  4    1 +  f2 39    2 -    52212054.57 C  5.41894D+08  8.94030D-07  5.63712D-09
                                           B  5.48528D+08  9.04975D-07  5.70613D-09
 f1  4    1 +  f2 40    2 -    52208969.12 C  1.87430D+12  3.09263D-03  1.95011D-05
                                           B  1.88202D+12  3.10536D-03  1.95813D-05
 f1  4    1 +  f2 41    2 -    52207599.58 C  4.00226D+12  6.60415D-03  4.16446D-05
                                           B  4.01818D+12  6.63042D-03  4.18102D-05
 f1  4    1 +  f2 42    2 -    52197602.41 C  3.73747D+10  6.16959D-05  3.89118D-07
                                           B  3.75084D+10  6.19166D-05  3.90510D-07
 f1  4    1 +  f2 43    2 -    52180612.69 C  2.34789D+12  3.87827D-03  2.44684D-05
                                           B  2.35470D+12  3.88952D-03  2.45393D-05
 f1  4    1 +  f2 44    2 -    52180038.78 C  1.47502D+12  2.43651D-03  1.53723D-05
                                           B  1.47946D+12  2.44385D-03  1.54186D-05
 f1  4    1 +  f2 45    2 -    52176844.68 C  1.44323D+12  2.38430D-03  1.50438D-05
                                           B  1.44734D+12  2.39108D-03  1.50866D-05
 f1  5    1 +  f2  1    2 -    52430566.06 C  4.32671D+05  7.07893D-10  4.44486D-12
                                           B  4.38102D+05  7.16779D-10  4.50066D-12
 f1  5    1 +  f2  2    2 -    52404804.50 C  3.41913D+08  5.59955D-07  3.51769D-09
                                           B  3.45846D+08  5.66395D-07  3.55815D-09
 f1  5    1 +  f2  3    2 -    52402443.25 C  1.19271D+11  1.95348D-04  1.22725D-06
                                           B  1.20653D+11  1.97612D-04  1.24147D-06
 f1  5    1 +  f2  4    2 -    52395607.67 C  1.11655D+08  1.82923D-07  1.14934D-09
                                           B  1.12888D+08  1.84943D-07  1.16203D-09
 f1  5    1 +  f2  5    2 -    52392700.09 C  6.60380D+09  1.08201D-05  6.79886D-08
                                           B  6.67645D+09  1.09391D-05  6.87366D-08
 f1  5    1 +  f2  6    2 -    52388916.56 C  1.62976D+11  2.67069D-04  1.67826D-06
                                           B  1.64760D+11  2.69993D-04  1.69663D-06
 f1  5    1 +  f2  7    2 -    52381569.43 C  7.80485D+11  1.27934D-03  8.04052D-06
                                           B  7.88863D+11  1.29308D-03  8.12682D-06
 f1  5    1 +  f2  8    2 -    52375011.29 C  2.69684D+12  4.42167D-03  2.77932D-05
                                           B  2.72496D+12  4.46777D-03  2.80829D-05
 f1  5    1 +  f2  9    2 -    52374859.62 C  1.36873D+12  2.24415D-03  1.41060D-05
                                           B  1.38319D+12  2.26786D-03  1.42550D-05
 f1  5    1 +  f2 10    2 -    52365445.56 C  2.54716D+12  4.17778D-03  2.62649D-05
                                           B  2.57232D+12  4.21906D-03  2.65244D-05
 f1  5    1 +  f2 11    2 -    52364599.75 C  6.41991D+08  1.05301D-06  6.62019D-09
                                           B  6.47500D+08  1.06205D-06  6.67699D-09
 f1  5    1 +  f2 12    2 -    52363185.64 C  1.95455D+11  3.20608D-04  2.01569D-06
                                           B  1.97481D+11  3.23931D-04  2.03658D-06
 f1  5    1 +  f2 13    2 -    52361747.23 C  3.21468D+11  5.27337D-04  3.31551D-06
                                           B  3.24641D+11  5.32542D-04  3.34823D-06
 f1  5    1 +  f2 14    2 -    52358580.45 C  1.59658D+13  2.61936D-02  1.64696D-04
                                           B  1.61236D+13  2.64524D-02  1.66323D-04
 f1  5    1 +  f2 15    2 -    52357271.66 C  1.00794D+11  1.65371D-04  1.03982D-06
                                           B  1.01759D+11  1.66954D-04  1.04977D-06
 f1  5    1 +  f2 16    2 -    52354713.84 C  1.70663D+10  2.80032D-05  1.76087D-07
                                           B  1.72246D+10  2.82629D-05  1.77720D-07
 f1  5    1 +  f2 17    2 -    52354520.89 C  5.26770D+11  8.64354D-04  5.43517D-06
                                           B  5.32100D+11  8.73100D-04  5.49016D-06
 f1  5    1 +  f2 18    2 -    52351716.47 C  2.24615D+10  3.68601D-05  2.31793D-07
                                           B  2.26606D+10  3.71868D-05  2.33848D-07
 f1  5    1 +  f2 19    2 -    52348070.04 C  1.81670D+11  2.98168D-04  1.87515D-06
                                           B  1.83413D+11  3.01029D-04  1.89314D-06
 f1  5    1 +  f2 20    2 -    52344722.54 C  3.54529D+12  5.81949D-03  3.66005D-05
                                           B  3.57855D+12  5.87408D-03  3.69439D-05
 f1  5    1 +  f2 21    2 -    52337592.13 C  1.70677D+11  2.80237D-04  1.76274D-06
                                           B  1.72249D+11  2.82818D-04  1.77897D-06
 f1  5    1 +  f2 22    2 -    52332469.42 C  2.31646D+11  3.80419D-04  2.39313D-06
                                           B  2.33678D+11  3.83755D-04  2.41412D-06
 f1  5    1 +  f2 23    2 -    52330986.56 C  1.29535D+11  2.12740D-04  1.33834D-06
                                           B  1.30670D+11  2.14603D-04  1.35006D-06
 f1  5    1 +  f2 24    2 -    52320789.07 C  4.98540D+10  8.19088D-05  5.15385D-07
                                           B  5.02588D+10  8.25739D-05  5.19570D-07
 f1  5    1 +  f2 25    2 -    52314719.51 C  1.44662D+10  2.37732D-05  1.49602D-07
                                           B  1.45764D+10  2.39542D-05  1.50741D-07
 f1  5    1 +  f2 26    2 -    52306173.86 C  2.28974D+11  3.76409D-04  2.36909D-06
                                           B  2.30701D+11  3.79248D-04  2.38696D-06
 f1  5    1 +  f2 27    2 -    52294825.04 C  1.12321D+09  1.84724D-06  1.16290D-08
                                           B  1.13415D+09  1.86523D-06  1.17422D-08
 f1  5    1 +  f2 28    2 -    52289056.34 C  1.26250D+11  2.07677D-04  1.30754D-06
                                           B  1.27182D+11  2.09210D-04  1.31718D-06
 f1  5    1 +  f2 29    2 -    52283916.33 C  4.91326D+10  8.08375D-05  5.09003D-07
                                           B  4.94720D+10  8.13959D-05  5.12519D-07
 f1  5    1 +  f2 30    2 -    52280205.06 C  7.57248D+09  1.24607D-05  7.84659D-08
                                           B  7.62252D+09  1.25430D-05  7.89844D-08
 f1  5    1 +  f2 31    2 -    52272490.82 C  3.99069D+11  6.56872D-04  4.13698D-06
                                           B  4.01715D+11  6.61228D-04  4.16441D-06
 f1  5    1 +  f2 32    2 -    52269920.05 C  5.45225D+10  8.97534D-05  5.65294D-07
                                           B  5.49108D+10  9.03926D-05  5.69320D-07
 f1  5    1 +  f2 33    2 -    52266479.43 C  2.67009D+12  4.39600D-03  2.76892D-05
                                           B  2.68706D+12  4.42395D-03  2.78652D-05
 f1  5    1 +  f2 34    2 -    52265467.53 C  3.02754D+09  4.98470D-06  3.13978D-08
                                           B  3.04116D+09  5.00713D-06  3.15391D-08
 f1  5    1 +  f2 35    2 -    52262897.20 C  1.76559D+10  2.90725D-05  1.83132D-07
                                           B  1.77704D+10  2.92610D-05  1.84319D-07
 f1  5    1 +  f2 36    2 -    52248409.20 C  3.37648D+07  5.56284D-08  3.50509D-10
                                           B  3.39328D+07  5.59053D-08  3.52254D-10
 f1  5    1 +  f2 37    2 -    52245851.06 C  2.57095D+09  4.23612D-06  2.66927D-08
                                           B  2.58605D+09  4.26101D-06  2.68495D-08
 f1  5    1 +  f2 38    2 -    52230868.30 C  6.67937D+09  1.10119D-05  6.94079D-08
                                           B  6.73010D+09  1.10955D-05  6.99349D-08
 f1  5    1 +  f2 39    2 -    52225357.37 C  1.07039D+12  1.76505D-03  1.11263D-05
                                           B  1.07513D+12  1.77287D-03  1.11756D-05
 f1  5    1 +  f2 40    2 -    52222271.93 C  2.65404D+10  4.37699D-05  2.75928D-07
                                           B  2.66687D+10  4.39815D-05  2.77262D-07
 f1  5    1 +  f2 41    2 -    52220902.39 C  8.66281D+11  1.42873D-03  9.00700D-06
                                           B  8.70361D+11  1.43546D-03  9.04943D-06
 f1  5    1 +  f2 42    2 -    52210905.21 C  1.28118D+10  2.11382D-05  1.33285D-07
                                           B  1.28760D+10  2.12441D-05  1.33953D-07
 f1  5    1 +  f2 43    2 -    52193915.50 C  7.92602D+10  1.30856D-04  8.25373D-07
                                           B  7.95848D+10  1.31392D-04  8.28753D-07
 f1  5    1 +  f2 44    2 -    52193341.59 C  4.48901D+10  7.41139D-05  4.67477D-07
                                           B  4.50586D+10  7.43920D-05  4.69231D-07
 f1  5    1 +  f2 45    2 -    52190147.49 C  4.01215D+11  6.62489D-04  4.17894D-06
                                           B  4.02559D+11  6.64710D-04  4.19294D-06
 f1  6    1 +  f2  1    2 -    52432839.13 C  5.34680D+06  8.74714D-09  5.49210D-11
                                           B  5.41369D+06  8.85658D-09  5.56081D-11
 f1  6    1 +  f2  2    2 -    52407077.57 C  1.20276D+08  1.96960D-07  1.23727D-09
                                           B  1.21657D+08  1.99222D-07  1.25148D-09
 f1  6    1 +  f2  3    2 -    52404716.32 C  2.74145D+12  4.48972D-03  2.82049D-05
                                           B  2.77345D+12  4.54212D-03  2.85341D-05
 f1  6    1 +  f2  4    2 -    52397880.75 C  5.94648D+07  9.74118D-08  6.12031D-10
                                           B  6.01289D+07  9.84997D-08  6.18866D-10
 f1  6    1 +  f2  5    2 -    52394973.16 C  1.45529D+09  2.38423D-06  1.49808D-08
                                           B  1.47056D+09  2.40926D-06  1.51380D-08
 f1  6    1 +  f2  6    2 -    52391189.63 C  1.48954D+12  2.44070D-03  1.53367D-05
                                           B  1.50590D+12  2.46750D-03  1.55051D-05
 f1  6    1 +  f2  7    2 -    52383842.50 C  1.24368D+11  2.03841D-04  1.28106D-06
                                           B  1.25679D+11  2.05990D-04  1.29457D-06
 f1  6    1 +  f2  8    2 -    52377284.36 C  2.29918D+11  3.76935D-04  2.36919D-06
                                           B  2.32348D+11  3.80918D-04  2.39422D-06
 f1  6    1 +  f2  9    2 -    52377132.69 C  2.56131D+11  4.19912D-04  2.63932D-06
                                           B  2.58852D+11  4.24372D-04  2.66735D-06
 f1  6    1 +  f2 10    2 -    52367718.63 C  5.77321D+09  9.46823D-06  5.95225D-08
                                           B  5.83356D+09  9.56722D-06  6.01447D-08
 f1  6    1 +  f2 11    2 -    52366872.82 C  1.04582D+09  1.71523D-06  1.07830D-08
                                           B  1.05644D+09  1.73265D-06  1.08925D-08
 f1  6    1 +  f2 12    2 -    52365458.72 C  1.27256D+11  2.08722D-04  1.31219D-06
                                           B  1.28499D+11  2.10761D-04  1.32501D-06
 f1  6    1 +  f2 13    2 -    52364020.31 C  1.19297D+10  1.95679D-05  1.23023D-07
                                           B  1.20475D+10  1.97611D-05  1.24238D-07
 f1  6    1 +  f2 14    2 -    52360853.53 C  1.50890D+12  2.47529D-03  1.55631D-05
                                           B  1.52397D+12  2.50002D-03  1.57185D-05
 f1  6    1 +  f2 15    2 -    52359544.73 C  2.32676D+13  3.81714D-02  2.40004D-04
                                           B  2.34983D+13  3.85500D-02  2.42384D-04
 f1  6    1 +  f2 16    2 -    52356986.91 C  4.64783D+11  7.62570D-04  4.79491D-06
                                           B  4.69167D+11  7.69763D-04  4.84014D-06
 f1  6    1 +  f2 17    2 -    52356793.96 C  9.45562D+11  1.55140D-03  9.75496D-06
                                           B  9.54924D+11  1.56676D-03  9.85154D-06
 f1  6    1 +  f2 18    2 -    52353989.54 C  1.34259D+12  2.20304D-03  1.38532D-05
                                           B  1.35536D+12  2.22399D-03  1.39849D-05
 f1  6    1 +  f2 19    2 -    52350343.11 C  3.41831D+09  5.60985D-06  3.52783D-08
                                           B  3.45138D+09  5.66413D-06  3.56196D-08
 f1  6    1 +  f2 20    2 -    52346995.61 C  9.87102D+11  1.62016D-03  1.01892D-05
                                           B  9.96541D+11  1.63565D-03  1.02867D-05
 f1  6    1 +  f2 21    2 -    52339865.20 C  8.09770D+07  1.32946D-07  8.36216D-10
                                           B  8.18287D+07  1.34344D-07  8.45011D-10
 f1  6    1 +  f2 22    2 -    52334742.49 C  4.34905D+11  7.14156D-04  4.49240D-06
                                           B  4.38647D+11  7.20301D-04  4.53106D-06
 f1  6    1 +  f2 23    2 -    52333259.63 C  5.91028D+11  9.70581D-04  6.10562D-06
                                           B  5.96398D+11  9.79399D-04  6.16109D-06
 f1  6    1 +  f2 24    2 -    52323062.14 C  3.85288D+11  6.32963D-04  3.98255D-06
                                           B  3.88441D+11  6.38143D-04  4.01514D-06
 f1  6    1 +  f2 25    2 -    52316992.58 C  1.99605D+09  3.27994D-06  2.06395D-08
                                           B  2.01117D+09  3.30478D-06  2.07958D-08
 f1  6    1 +  f2 26    2 -    52308446.93 C  2.34897D+10  3.86112D-05  2.43006D-07
                                           B  2.36717D+10  3.89104D-05  2.44889D-07
 f1  6    1 +  f2 27    2 -    52297098.11 C  1.93888D+08  3.18842D-07  2.00712D-09
                                           B  1.95608D+08  3.21671D-07  2.02493D-09
 f1  6    1 +  f2 28    2 -    52291329.41 C  5.46344D+08  8.98640D-07  5.65759D-09
                                           B  5.54326D+08  9.11770D-07  5.74025D-09
 f1  6    1 +  f2 29    2 -    52286189.40 C  3.27746D+09  5.39191D-06  3.39493D-08
                                           B  3.30160D+09  5.43162D-06  3.41993D-08
 f1  6    1 +  f2 30    2 -    52282478.14 C  6.21097D+08  1.02194D-06  6.43495D-09
                                           B  6.25459D+08  1.02912D-06  6.48015D-09
 f1  6    1 +  f2 31    2 -    52274763.89 C  8.20073D+09  1.34973D-05  8.50023D-08
                                           B  8.24862D+09  1.35761D-05  8.54987D-08
 f1  6    1 +  f2 32    2 -    52272193.12 C  1.07490D+09  1.76931D-06  1.11432D-08
                                           B  1.08059D+09  1.77869D-06  1.12022D-08
 f1  6    1 +  f2 33    2 -    52268752.50 C  8.58327D+10  1.41302D-04  8.89982D-07
                                           B  8.63336D+10  1.42126D-04  8.95175D-07
 f1  6    1 +  f2 34    2 -    52267740.61 C  1.97401D+09  3.24983D-06  2.04693D-08
                                           B  1.98612D+09  3.26977D-06  2.05949D-08
 f1  6    1 +  f2 35    2 -    52265170.28 C  4.78201D+06  7.87344D-09  4.95938D-11
                                           B  4.80190D+06  7.90619D-09  4.98001D-11
 f1  6    1 +  f2 36    2 -    52250682.27 C  1.14621D+08  1.88824D-07  1.18971D-09
                                           B  1.15256D+08  1.89870D-07  1.19630D-09
 f1  6    1 +  f2 37    2 -    52248124.13 C  1.72043D+08  2.83448D-07  1.78599D-09
                                           B  1.73735D+08  2.86236D-07  1.80356D-09
 f1  6    1 +  f2 38    2 -    52233141.38 C  2.61828D+08  4.31621D-07  2.72040D-09
                                           B  2.63798D+08  4.34869D-07  2.74086D-09
 f1  6    1 +  f2 39    2 -    52227630.45 C  7.58818D+10  1.25117D-04  7.88662D-07
                                           B  7.62411D+10  1.25709D-04  7.92397D-07
 f1  6    1 +  f2 40    2 -    52224545.00 C  5.09621D+07  8.40383D-08  5.29759D-10
                                           B  5.15252D+07  8.49668D-08  5.35612D-10
 f1  6    1 +  f2 41    2 -    52223175.46 C  9.94984D+10  1.64085D-04  1.03438D-06
                                           B  1.00006D+11  1.64921D-04  1.03965D-06
 f1  6    1 +  f2 42    2 -    52213178.29 C  1.49644D+09  2.46876D-06  1.55659D-08
                                           B  1.50458D+09  2.48218D-06  1.56505D-08
 f1  6    1 +  f2 43    2 -    52196188.57 C  6.19631D+08  1.02290D-06  6.45166D-09
                                           B  6.13866D+08  1.01339D-06  6.39163D-09
 f1  6    1 +  f2 44    2 -    52195614.67 C  1.14589D+09  1.89171D-06  1.19315D-08
                                           B  1.14280D+09  1.88661D-06  1.18994D-08
 f1  6    1 +  f2 45    2 -    52192420.56 C  1.27265D+10  2.10122D-05  1.32538D-07
                                           B  1.27345D+10  2.10255D-05  1.32622D-07
 f1  7    1 +  f2  1    2 -    52450117.44 C  4.05230D+06  6.62503D-09  4.15831D-11
                                           B  4.10610D+06  6.71299D-09  4.21352D-11
 f1  7    1 +  f2  2    2 -    52424355.88 C  3.54115D+09  5.79505D-06  3.63915D-08
                                           B  3.58463D+09  5.86620D-06  3.68383D-08
 f1  7    1 +  f2  3    2 -    52421994.63 C  7.28850D+05  1.19286D-09  7.49122D-12
                                           B  7.37711D+05  1.20736D-09  7.58229D-12
 f1  7    1 +  f2  4    2 -    52415159.06 C  1.48004D+09  2.42292D-06  1.52180D-08
                                           B  1.49769D+09  2.45181D-06  1.53994D-08
 f1  7    1 +  f2  5    2 -    52412251.48 C  5.37362D+09  8.79792D-06  5.52615D-08
                                           B  5.43708D+09  8.90182D-06  5.59141D-08
 f1  7    1 +  f2  6    2 -    52408467.94 C  1.09559D+08  1.79401D-07  1.12694D-09
                                           B  1.10832D+08  1.81485D-07  1.14002D-09
 f1  7    1 +  f2  7    2 -    52401120.81 C  3.21582D+09  5.26732D-06  3.30922D-08
                                           B  3.25240D+09  5.32724D-06  3.34686D-08
 f1  7    1 +  f2  8    2 -    52394562.68 C  2.25169D+12  3.68905D-03  2.31795D-05
                                           B  2.27673D+12  3.73008D-03  2.34373D-05
 f1  7    1 +  f2  9    2 -    52394411.00 C  1.08824D+12  1.78293D-03  1.12027D-05
                                           B  1.10034D+12  1.80275D-03  1.13273D-05
 f1  7    1 +  f2 10    2 -    52384996.94 C  4.40910D+11  7.22629D-04  4.54134D-06
                                           B  4.45652D+11  7.30400D-04  4.59018D-06
 f1  7    1 +  f2 11    2 -    52384151.13 C  1.04997D+13  1.72090D-02  1.08151D-04
                                           B  1.06122D+13  1.73935D-02  1.09311D-04
 f1  7    1 +  f2 12    2 -    52382737.03 C  1.06126D+11  1.73951D-04  1.09324D-06
                                           B  1.07258D+11  1.75806D-04  1.10489D-06
 f1  7    1 +  f2 13    2 -    52381298.62 C  1.21434D+12  1.99052D-03  1.25102D-05
                                           B  1.22722D+12  2.01164D-03  1.26430D-05
 f1  7    1 +  f2 14    2 -    52378131.84 C  5.88753D+10  9.65189D-05  6.06650D-07
                                           B  5.94927D+10  9.75309D-05  6.13011D-07
 f1  7    1 +  f2 15    2 -    52376823.04 C  2.67457D+10  4.38485D-05  2.75608D-07
                                           B  2.70248D+10  4.43061D-05  2.78484D-07
 f1  7    1 +  f2 16    2 -    52374265.22 C  1.36854D+10  2.24388D-05  1.41045D-07
                                           B  1.38268D+10  2.26708D-05  1.42503D-07
 f1  7    1 +  f2 17    2 -    52374072.27 C  1.81222D+11  2.97138D-04  1.86774D-06
                                           B  1.83095D+11  3.00208D-04  1.88704D-06
 f1  7    1 +  f2 18    2 -    52371267.85 C  3.56005D+08  5.83780D-07  3.66971D-09
                                           B  3.59639D+08  5.89739D-07  3.70717D-09
 f1  7    1 +  f2 19    2 -    52367621.42 C  3.68291D+10  6.04010D-05  3.79714D-07
                                           B  3.72004D+10  6.10101D-05  3.83543D-07
 f1  7    1 +  f2 20    2 -    52364273.92 C  1.34631D+10  2.20828D-05  1.38834D-07
                                           B  1.35971D+10  2.23025D-05  1.40215D-07
 f1  7    1 +  f2 21    2 -    52357143.52 C  9.08051D+10  1.48983D-04  9.36779D-07
                                           B  9.16840D+10  1.50425D-04  9.45846D-07
 f1  7    1 +  f2 22    2 -    52352020.81 C  5.37117D+06  8.81416D-09  5.54272D-11
                                           B  5.42188D+06  8.89738D-09  5.59505D-11
 f1  7    1 +  f2 23    2 -    52350537.94 C  7.75961D+07  1.27344D-07  8.00813D-10
                                           B  7.83237D+07  1.28538D-07  8.08322D-10
 f1  7    1 +  f2 24    2 -    52340340.45 C  9.03859D+09  1.48391D-05  9.33352D-08
                                           B  9.12019D+09  1.49730D-05  9.41779D-08
 f1  7    1 +  f2 25    2 -    52334270.89 C  4.76979D+12  7.83260D-03  4.92715D-05
                                           B  4.81174D+12  7.90149D-03  4.97048D-05
 f1  7    1 +  f2 26    2 -    52325725.24 C  7.75834D+10  1.27443D-04  8.01821D-07
                                           B  7.82401D+10  1.28522D-04  8.08608D-07
 f1  7    1 +  f2 27    2 -    52314376.42 C  8.69497D+09  1.42891D-05  8.99206D-08
                                           B  8.76478D+09  1.44038D-05  9.06427D-08
 f1  7    1 +  f2 28    2 -    52308607.73 C  1.10698D+09  1.81959D-06  1.14519D-08
                                           B  1.11562D+09  1.83379D-06  1.15413D-08
 f1  7    1 +  f2 29    2 -    52303467.71 C  3.98223D+11  6.54703D-04  4.12088D-06
                                           B  4.01252D+11  6.59683D-04  4.15222D-06
 f1  7    1 +  f2 30    2 -    52299756.45 C  1.03058D+13  1.69458D-02  1.06669D-04
                                           B  1.03827D+13  1.70722D-02  1.07465D-04
 f1  7    1 +  f2 31    2 -    52292042.21 C  5.18474D+09  8.52776D-06  5.36877D-08
                                           B  5.22186D+09  8.58881D-06  5.40721D-08
 f1  7    1 +  f2 32    2 -    52289471.43 C  2.77005D+11  4.55656D-04  2.86879D-06
                                           B  2.78962D+11  4.58876D-04  2.88906D-06
 f1  7    1 +  f2 33    2 -    52286030.81 C  6.45213D+10  1.06148D-04  6.68345D-07
                                           B  6.49686D+10  1.06884D-04  6.72979D-07
 f1  7    1 +  f2 34    2 -    52285018.92 C  8.54818D+11  1.40637D-03  8.85517D-06
                                           B  8.60712D+11  1.41606D-03  8.91621D-06
 f1  7    1 +  f2 35    2 -    52282448.59 C  1.35992D+11  2.23759D-04  1.40896D-06
                                           B  1.36916D+11  2.25279D-04  1.41854D-06
 f1  7    1 +  f2 36    2 -    52267960.59 C  8.37645D+08  1.37901D-06  8.68576D-09
                                           B  8.42866D+08  1.38761D-06  8.73990D-09
 f1  7    1 +  f2 37    2 -    52265402.45 C  5.04407D+10  8.30485D-05  5.23110D-07
                                           B  5.07503D+10  8.35582D-05  5.26321D-07
 f1  7    1 +  f2 38    2 -    52250419.69 C  1.92451D+10  3.17045D-05  1.99759D-07
                                           B  1.93522D+10  3.18808D-05  2.00870D-07
 f1  7    1 +  f2 39    2 -    52244908.76 C  3.53673D+09  5.82764D-06  3.67218D-08
                                           B  3.55561D+09  5.85875D-06  3.69179D-08
 f1  7    1 +  f2 40    2 -    52241823.31 C  9.22890D+08  1.52087D-06  9.58406D-09
                                           B  9.27712D+08  1.52882D-06  9.63414D-09
 f1  7    1 +  f2 41    2 -    52240453.78 C  2.00734D+06  3.30816D-09  2.08476D-11
                                           B  2.01694D+06  3.32398D-09  2.09473D-11
 f1  7    1 +  f2 42    2 -    52230456.60 C  6.69252D+06  1.10337D-08  6.95461D-11
                                           B  6.72476D+06  1.10868D-08  6.98811D-11
 f1  7    1 +  f2 43    2 -    52213466.88 C  3.39976D+11  5.60870D-04  3.53635D-06
                                           B  3.41382D+11  5.63190D-04  3.55098D-06
 f1  7    1 +  f2 44    2 -    52212892.98 C  1.53698D+12  2.53567D-03  1.59878D-05
                                           B  1.54330D+12  2.54610D-03  1.60536D-05
 f1  7    1 +  f2 45    2 -    52209698.87 C  5.12650D+10  8.45859D-05  5.33362D-07
                                           B  5.14696D+10  8.49234D-05  5.35491D-07
 f1  8    1 +  f2  1    2 -    52458395.31 C  5.92464D+03  9.68302D-12  6.07675D-14
                                           B  6.00314D+03  9.81133D-12  6.15727D-14
 f1  8    1 +  f2  2    2 -    52432633.75 C  1.75769D+07  2.87553D-08  1.80548D-10
                                           B  1.77949D+07  2.91120D-08  1.82787D-10
 f1  8    1 +  f2  3    2 -    52430272.50 C  1.70656D+08  2.79213D-07  1.75319D-09
                                           B  1.72820D+08  2.82753D-07  1.77542D-09
 f1  8    1 +  f2  4    2 -    52423436.93 C  4.43319D+08  7.25512D-07  4.55612D-09
                                           B  4.48663D+08  7.34257D-07  4.61104D-09
 f1  8    1 +  f2  5    2 -    52420529.34 C  9.92838D+06  1.62501D-08  1.02054D-10
                                           B  1.00653D+07  1.64742D-08  1.03461D-10
 f1  8    1 +  f2  6    2 -    52416745.81 C  1.35675D+10  2.22096D-05  1.39491D-07
                                           B  1.37323D+10  2.24793D-05  1.41185D-07
 f1  8    1 +  f2  7    2 -    52409398.68 C  6.02726D+11  9.86916D-04  6.19936D-06
                                           B  6.09871D+11  9.98617D-04  6.27286D-06
 f1  8    1 +  f2  8    2 -    52402840.54 C  9.83435D+11  1.61070D-03  1.01190D-05
                                           B  9.94814D+11  1.62934D-03  1.02360D-05
 f1  8    1 +  f2  9    2 -    52402688.87 C  1.51254D+12  2.47729D-03  1.55632D-05
                                           B  1.53008D+12  2.50603D-03  1.57438D-05
 f1  8    1 +  f2 10    2 -    52393274.81 C  4.10567D+11  6.72686D-04  4.22680D-06
                                           B  4.15123D+11  6.80150D-04  4.27371D-06
 f1  8    1 +  f2 11    2 -    52392429.00 C  8.66905D+10  1.42041D-04  8.92526D-07
                                           B  8.76284D+10  1.43578D-04  9.02181D-07
 f1  8    1 +  f2 12    2 -    52391014.90 C  9.37994D+08  1.53697D-06  9.65793D-09
                                           B  9.49240D+08  1.55540D-06  9.77373D-09
 f1  8    1 +  f2 13    2 -    52389576.49 C  1.03801D+10  1.70095D-05  1.06886D-07
                                           B  1.04903D+10  1.71900D-05  1.08020D-07
 f1  8    1 +  f2 14    2 -    52386409.71 C  7.47126D+10  1.22443D-04  7.69472D-07
                                           B  7.55340D+10  1.23790D-04  7.77931D-07
 f1  8    1 +  f2 15    2 -    52385100.91 C  4.62830D+09  7.58551D-06  4.76708D-08
                                           B  4.67797D+09  7.66692D-06  4.81824D-08
 f1  8    1 +  f2 16    2 -    52382543.09 C  2.06416D+10  3.38337D-05  2.12637D-07
                                           B  2.08642D+10  3.41986D-05  2.14930D-07
 f1  8    1 +  f2 17    2 -    52382350.14 C  8.02528D+09  1.31543D-05  8.26723D-08
                                           B  8.10765D+09  1.32894D-05  8.35208D-08
 f1  8    1 +  f2 18    2 -    52379545.72 C  5.95525D+09  9.76237D-06  6.13577D-08
                                           B  6.01922D+09  9.86725D-06  6.20169D-08
 f1  8    1 +  f2 19    2 -    52375899.29 C  2.47031D+11  4.05011D-04  2.54572D-06
                                           B  2.49527D+11  4.09103D-04  2.57145D-06
 f1  8    1 +  f2 20    2 -    52372551.79 C  4.83647D+12  7.93048D-03  4.98507D-05
                                           B  4.88679D+12  8.01301D-03  5.03695D-05
 f1  8    1 +  f2 21    2 -    52365421.38 C  1.48163D+12  2.43013D-03  1.52778D-05
                                           B  1.49625D+12  2.45412D-03  1.54286D-05
 f1  8    1 +  f2 22    2 -    52360298.67 C  9.50759D+11  1.55972D-03  9.80661D-06
                                           B  9.60233D+11  1.57526D-03  9.90432D-06
 f1  8    1 +  f2 23    2 -    52358815.81 C  6.20294D+12  1.01765D-02  6.39856D-05
                                           B  6.26443D+12  1.02773D-02  6.46199D-05
 f1  8    1 +  f2 24    2 -    52348618.32 C  2.89379D+09  4.74937D-06  2.98680D-08
                                           B  2.91883D+09  4.79045D-06  3.01264D-08
 f1  8    1 +  f2 25    2 -    52342548.76 C  1.02790D+11  1.68741D-04  1.06131D-06
                                           B  1.03705D+11  1.70242D-04  1.07075D-06
 f1  8    1 +  f2 26    2 -    52334003.11 C  1.38158D+12  2.26876D-03  1.42718D-05
                                           B  1.39368D+12  2.28862D-03  1.43968D-05
 f1  8    1 +  f2 27    2 -    52322654.29 C  2.24663D+11  3.69089D-04  2.32229D-06
                                           B  2.26642D+11  3.72341D-04  2.34275D-06
 f1  8    1 +  f2 28    2 -    52316885.59 C  1.15506D+13  1.89802D-02  1.19436D-04
                                           B  1.16465D+13  1.91377D-02  1.20427D-04
 f1  8    1 +  f2 29    2 -    52311745.58 C  6.87957D+09  1.13069D-05  7.11571D-08
                                           B  6.93469D+09  1.13975D-05  7.17272D-08
 f1  8    1 +  f2 30    2 -    52308034.32 C  2.18227D+11  3.58717D-04  2.25766D-06
                                           B  2.19892D+11  3.61452D-04  2.27488D-06
 f1  8    1 +  f2 31    2 -    52300320.07 C  4.27467D+10  7.02866D-05  4.42429D-07
                                           B  4.30681D+10  7.08151D-05  4.45756D-07
 f1  8    1 +  f2 32    2 -    52297749.30 C  2.03556D+12  3.34732D-03  2.10712D-05
                                           B  2.05052D+12  3.37192D-03  2.12261D-05
 f1  8    1 +  f2 33    2 -    52294308.68 C  9.75785D+11  1.60481D-03  1.01029D-05
                                           B  9.83136D+11  1.61690D-03  1.01790D-05
 f1  8    1 +  f2 34    2 -    52293296.79 C  1.02530D+09  1.68631D-06  1.06162D-08
                                           B  1.03361D+09  1.69998D-06  1.07022D-08
 f1  8    1 +  f2 35    2 -    52290726.46 C  6.96889D+10  1.14629D-04  7.21679D-07
                                           B  7.01712D+10  1.15422D-04  7.26674D-07
 f1  8    1 +  f2 36    2 -    52276238.45 C  4.24642D+07  6.98865D-08  4.40113D-10
                                           B  4.27564D+07  7.03674D-08  4.43142D-10
 f1  8    1 +  f2 37    2 -    52273680.31 C  2.18738D+09  3.60028D-06  2.26740D-08
                                           B  2.20276D+09  3.62560D-06  2.28335D-08
 f1  8    1 +  f2 38    2 -    52258697.56 C  3.98480D+10  6.56249D-05  4.13415D-07
                                           B  4.01578D+10  6.61350D-05  4.16628D-07
 f1  8    1 +  f2 39    2 -    52253186.63 C  1.82259D+09  3.00221D-06  1.89149D-08
                                           B  1.83122D+09  3.01643D-06  1.90045D-08
 f1  8    1 +  f2 40    2 -    52250101.18 C  1.16033D+11  1.91155D-04  1.20441D-06
                                           B  1.16635D+11  1.92147D-04  1.21066D-06
 f1  8    1 +  f2 41    2 -    52248731.64 C  3.69338D+11  6.08488D-04  3.83400D-06
                                           B  3.71481D+11  6.12017D-04  3.85624D-06
 f1  8    1 +  f2 42    2 -    52238734.47 C  3.65032D+10  6.01623D-05  3.79147D-07
                                           B  3.67432D+10  6.05579D-05  3.81640D-07
 f1  8    1 +  f2 43    2 -    52221744.75 C  5.69666D+11  9.39499D-04  5.92271D-06
                                           B  5.72252D+11  9.43764D-04  5.94960D-06
 f1  8    1 +  f2 44    2 -    52221170.85 C  4.06822D+09  6.70950D-06  4.22979D-08
                                           B  4.09567D+09  6.75478D-06  4.25834D-08
 f1  8    1 +  f2 45    2 -    52217976.74 C  1.84699D+10  3.04651D-05  1.92070D-07
                                           B  1.85411D+10  3.05826D-05  1.92810D-07
 f1  9    1 +  f2  1    2 -    52488753.58 C  9.46318D+04  1.54484D-10  9.68931D-13
                                           B  9.60276D+04  1.56763D-10  9.83222D-13
 f1  9    1 +  f2  2    2 -    52462992.02 C  3.99323D+04  6.52525D-11  4.09468D-13
                                           B  4.04928D+04  6.61684D-11  4.15215D-13
 f1  9    1 +  f2  3    2 -    52460630.77 C  2.71619D+07  4.43887D-08  2.78558D-10
                                           B  2.75338D+07  4.49964D-08  2.82371D-10
 f1  9    1 +  f2  4    2 -    52453795.20 C  1.77032D+09  2.89386D-06  1.81626D-08
                                           B  1.79401D+09  2.93258D-06  1.84056D-08
 f1  9    1 +  f2  5    2 -    52450887.61 C  6.83628D+08  1.11762D-06  7.01481D-09
                                           B  6.92772D+08  1.13257D-06  7.10864D-09
 f1  9    1 +  f2  6    2 -    52447104.08 C  5.28713D+08  8.64482D-07  5.42638D-09
                                           B  5.35682D+08  8.75877D-07  5.49791D-09
 f1  9    1 +  f2  7    2 -    52439756.95 C  8.15193D+09  1.33327D-05  8.37014D-08
                                           B  8.25679D+09  1.35042D-05  8.47782D-08
 f1  9    1 +  f2  8    2 -    52433198.81 C  2.00423D+11  3.27878D-04  2.05865D-06
                                           B  2.02944D+11  3.32004D-04  2.08455D-06
 f1  9    1 +  f2  9    2 -    52433047.14 C  1.00716D+11  1.64765D-04  1.03451D-06
                                           B  1.01982D+11  1.66838D-04  1.04753D-06
 f1  9    1 +  f2 10    2 -    52423633.08 C  7.87418D+09  1.28864D-05  8.09242D-08
                                           B  7.97164D+09  1.30459D-05  8.19259D-08
 f1  9    1 +  f2 11    2 -    52422787.27 C  1.68226D+10  2.75317D-05  1.72897D-07
                                           B  1.70288D+10  2.78691D-05  1.75017D-07
 f1  9    1 +  f2 12    2 -    52421373.17 C  8.67257D+10  1.41942D-04  8.91409D-07
                                           B  8.77850D+10  1.43676D-04  9.02298D-07
 f1  9    1 +  f2 13    2 -    52419934.76 C  2.41889D+10  3.95916D-05  2.48646D-07
                                           B  2.44836D+10  4.00739D-05  2.51675D-07
 f1  9    1 +  f2 14    2 -    52416767.98 C  1.37478D+11  2.25047D-04  1.41344D-06
                                           B  1.39132D+11  2.27753D-04  1.43044D-06
 f1  9    1 +  f2 15    2 -    52415459.18 C  9.87421D+10  1.61645D-04  1.01526D-06
                                           B  9.99233D+10  1.63579D-04  1.02741D-06
 f1  9    1 +  f2 16    2 -    52412901.36 C  7.64852D+10  1.25222D-04  7.86534D-07
                                           B  7.73938D+10  1.26709D-04  7.95877D-07
 f1  9    1 +  f2 17    2 -    52412708.41 C  4.71124D+11  7.71332D-04  4.84485D-06
                                           B  4.76707D+11  7.80471D-04  4.90226D-06
 f1  9    1 +  f2 18    2 -    52409903.99 C  1.25875D+10  2.06107D-05  1.29466D-07
                                           B  1.27360D+10  2.08537D-05  1.30992D-07
 f1  9    1 +  f2 19    2 -    52406257.56 C  1.00661D+11  1.64844D-04  1.03554D-06
                                           B  1.01817D+11  1.66737D-04  1.04743D-06
 f1  9    1 +  f2 20    2 -    52402910.06 C  1.57822D+11  2.58485D-04  1.62389D-06
                                           B  1.59635D+11  2.61454D-04  1.64254D-06
 f1  9    1 +  f2 21    2 -    52395779.65 C  2.96801D+12  4.86241D-03  3.05514D-05
                                           B  3.00127D+12  4.91690D-03  3.08937D-05
 f1  9    1 +  f2 22    2 -    52390656.94 C  2.12977D+09  3.48983D-06  2.19294D-08
                                           B  2.15315D+09  3.52815D-06  2.21701D-08
 f1  9    1 +  f2 23    2 -    52389174.08 C  2.97049D+09  4.86771D-06  3.05885D-08
                                           B  3.00286D+09  4.92075D-06  3.09218D-08
 f1  9    1 +  f2 24    2 -    52378976.59 C  7.64009D+08  1.25246D-06  7.87195D-09
                                           B  7.72170D+08  1.26584D-06  7.95604D-09
 f1  9    1 +  f2 25    2 -    52372907.03 C  4.35224D+12  7.13639D-03  4.48588D-05
                                           B  4.39690D+12  7.20962D-03  4.53191D-05
 f1  9    1 +  f2 26    2 -    52364361.38 C  1.93790D+12  3.17863D-03  1.99839D-05
                                           B  1.95729D+12  3.21043D-03  2.01838D-05
 f1  9    1 +  f2 27    2 -    52353012.56 C  1.21366D+12  1.99155D-03  1.25235D-05
                                           B  1.22512D+12  2.01037D-03  1.26418D-05
 f1  9    1 +  f2 28    2 -    52347243.86 C  8.11441D+09  1.33183D-05  8.37587D-08
                                           B  8.18952D+09  1.34416D-05  8.45341D-08
 f1  9    1 +  f2 29    2 -    52342103.85 C  1.28283D+13  2.10594D-02  1.32456D-04
                                           B  1.29455D+13  2.12518D-02  1.33666D-04
 f1  9    1 +  f2 30    2 -    52338392.59 C  6.53523D+11  1.07300D-03  6.74923D-06
                                           B  6.59303D+11  1.08249D-03  6.80893D-06
 f1  9    1 +  f2 31    2 -    52330678.34 C  2.18812D+09  3.59366D-06  2.26077D-08
                                           B  2.20694D+09  3.62457D-06  2.28022D-08
 f1  9    1 +  f2 32    2 -    52328107.57 C  9.23438D+11  1.51676D-03  9.54239D-06
                                           B  9.31334D+11  1.52973D-03  9.62399D-06
 f1  9    1 +  f2 33    2 -    52324666.95 C  5.31505D+10  8.73119D-05  5.49341D-07
                                           B  5.35939D+10  8.80403D-05  5.53925D-07
 f1  9    1 +  f2 34    2 -    52323655.06 C  1.27387D+11  2.09271D-04  1.31670D-06
                                           B  1.28453D+11  2.11022D-04  1.32772D-06
 f1  9    1 +  f2 35    2 -    52321084.73 C  1.29221D+12  2.12304D-03  1.33585D-05
                                           B  1.30281D+12  2.14047D-03  1.34681D-05
 f1  9    1 +  f2 36    2 -    52306596.72 C  8.07488D+08  1.32740D-06  8.35452D-09
                                           B  8.13646D+08  1.33752D-06  8.41823D-09
 f1  9    1 +  f2 37    2 -    52304038.58 C  1.02264D+12  1.68125D-03  1.05821D-05
                                           B  1.03047D+12  1.69413D-03  1.06632D-05
 f1  9    1 +  f2 38    2 -    52289055.83 C  4.26586D+11  7.01721D-04  4.41803D-06
                                           B  4.29548D+11  7.06593D-04  4.44871D-06
 f1  9    1 +  f2 39    2 -    52283544.90 C  2.54291D+12  4.18389D-03  2.63446D-05
                                           B  2.56029D+12  4.21249D-03  2.65246D-05
 f1  9    1 +  f2 40    2 -    52280459.45 C  1.17134D+10  1.92745D-05  1.21372D-07
                                           B  1.17789D+10  1.93822D-05  1.22051D-07
 f1  9    1 +  f2 41    2 -    52279089.91 C  3.09160D+11  5.08752D-04  3.20371D-06
                                           B  3.11179D+11  5.12075D-04  3.22464D-06
 f1  9    1 +  f2 42    2 -    52269092.74 C  5.06408D+11  8.33661D-04  5.25073D-06
                                           B  5.09521D+11  8.38786D-04  5.28301D-06
 f1  9    1 +  f2 43    2 -    52252103.02 C  2.86219D+11  4.71488D-04  2.97059D-06
                                           B  2.87847D+11  4.74168D-04  2.98748D-06
 f1  9    1 +  f2 44    2 -    52251529.12 C  4.93556D+09  8.13051D-06  5.12265D-08
                                           B  4.96326D+09  8.17613D-06  5.15139D-08
 f1  9    1 +  f2 45    2 -    52248335.01 C  1.99104D+12  3.28030D-03  2.06689D-05
                                           B  2.00207D+12  3.29848D-03  2.07834D-05
 f1 10    1 +  f2  1    2 -    52488926.52 C  2.07032D+04  3.37972D-11  2.11977D-13
                                           B  2.10064D+04  3.42921D-11  2.15081D-13
 f1 10    1 +  f2  2    2 -    52463164.96 C  6.47271D+05  1.05769D-09  6.63709D-12
                                           B  6.56339D+05  1.07250D-09  6.73007D-12
 f1 10    1 +  f2  3    2 -    52460803.71 C  3.19640D+07  5.22361D-08  3.27802D-10
                                           B  3.24035D+07  5.29543D-08  3.32309D-10
 f1 10    1 +  f2  4    2 -    52453968.14 C  2.42778D+08  3.96854D-07  2.49074D-09
                                           B  2.45958D+08  4.02054D-07  2.52337D-09
 f1 10    1 +  f2  5    2 -    52451060.55 C  4.75029D+07  7.76588D-08  4.87430D-10
                                           B  4.81804D+07  7.87665D-08  4.94382D-10
 f1 10    1 +  f2  6    2 -    52447277.02 C  3.41352D+07  5.58130D-08  3.50339D-10
                                           B  3.45958D+07  5.65662D-08  3.55067D-10
 f1 10    1 +  f2  7    2 -    52439929.89 C  2.93397D+09  4.79855D-06  3.01247D-08
                                           B  2.97186D+09  4.86052D-06  3.05138D-08
 f1 10    1 +  f2  8    2 -    52433371.75 C  2.44067D+10  3.99276D-05  2.50692D-07
                                           B  2.47064D+10  4.04178D-05  2.53770D-07
 f1 10    1 +  f2  9    2 -    52433220.08 C  1.51809D+10  2.48350D-05  1.55931D-07
                                           B  1.53681D+10  2.51412D-05  1.57854D-07
 f1 10    1 +  f2 10    2 -    52423806.02 C  7.38306D+10  1.20825D-04  7.58762D-07
                                           B  7.47459D+10  1.22323D-04  7.68168D-07
 f1 10    1 +  f2 11    2 -    52422960.21 C  1.60604D+10  2.62841D-05  1.65062D-07
                                           B  1.62591D+10  2.66092D-05  1.67104D-07
 f1 10    1 +  f2 12    2 -    52421546.11 C  4.06443D+09  6.65210D-06  4.17758D-08
                                           B  4.11043D+09  6.72739D-06  4.22486D-08
 f1 10    1 +  f2 13    2 -    52420107.70 C  1.34264D+09  2.19757D-06  1.38013D-08
                                           B  1.36039D+09  2.22662D-06  1.39838D-08
 f1 10    1 +  f2 14    2 -    52416940.92 C  9.63022D+10  1.57642D-04  9.90093D-07
                                           B  9.74736D+10  1.59560D-04  1.00214D-06
 f1 10    1 +  f2 15    2 -    52415632.12 C  1.83947D+10  3.01127D-05  1.89132D-07
                                           B  1.86186D+10  3.04792D-05  1.91434D-07
 f1 10    1 +  f2 16    2 -    52413074.30 C  1.27533D+10  2.08797D-05  1.31147D-07
                                           B  1.29093D+10  2.11349D-05  1.32751D-07
 f1 10    1 +  f2 17    2 -    52412881.35 C  3.84252D+10  6.29099D-05  3.95145D-07
                                           B  3.88907D+10  6.36721D-05  3.99933D-07
 f1 10    1 +  f2 18    2 -    52410076.93 C  1.39043D+10  2.27667D-05  1.43008D-07
                                           B  1.40707D+10  2.30390D-05  1.44719D-07
 f1 10    1 +  f2 19    2 -    52406430.50 C  1.06371D+12  1.74193D-03  1.09427D-05
                                           B  1.07613D+12  1.76228D-03  1.10704D-05
 f1 10    1 +  f2 20    2 -    52403083.00 C  7.52132D+09  1.23185D-05  7.73888D-08
                                           B  7.61216D+09  1.24673D-05  7.83235D-08
 f1 10    1 +  f2 21    2 -    52395952.59 C  8.61547D+10  1.41144D-04  8.86830D-07
                                           B  8.71787D+10  1.42822D-04  8.97371D-07
 f1 10    1 +  f2 22    2 -    52390829.88 C  5.44516D+08  8.92234D-07  5.60659D-09
                                           B  5.50472D+08  9.01994D-07  5.66792D-09
 f1 10    1 +  f2 23    2 -    52389347.02 C  7.83921D+09  1.28459D-05  8.07231D-08
                                           B  7.92520D+09  1.29868D-05  8.16086D-08
 f1 10    1 +  f2 24    2 -    52379149.53 C  2.37593D+08  3.89490D-07  2.44801D-09
                                           B  2.39861D+08  3.93208D-07  2.47138D-09
 f1 10    1 +  f2 25    2 -    52373079.97 C  5.08262D+11  8.33394D-04  5.23863D-06
                                           B  5.13372D+11  8.41773D-04  5.29130D-06
 f1 10    1 +  f2 26    2 -    52364534.32 C  1.90962D+10  3.13221D-05  1.96920D-07
                                           B  1.93170D+10  3.16843D-05  1.99197D-07
 f1 10    1 +  f2 27    2 -    52353185.50 C  8.72143D+12  1.43113D-02  8.99939D-05
                                           B  8.80526D+12  1.44489D-02  9.08589D-05
 f1 10    1 +  f2 28    2 -    52347416.80 C  1.85632D+10  3.04678D-05  1.91611D-07
                                           B  1.87377D+10  3.07542D-05  1.93413D-07
 f1 10    1 +  f2 29    2 -    52342276.79 C  2.05413D+12  3.37211D-03  2.12092D-05
                                           B  2.07353D+12  3.40396D-03  2.14095D-05
 f1 10    1 +  f2 30    2 -    52338565.53 C  2.24702D+11  3.68928D-04  2.32058D-06
                                           B  2.26574D+11  3.72003D-04  2.33991D-06
 f1 10    1 +  f2 31    2 -    52330851.28 C  4.41693D+10  7.25411D-05  4.56354D-07
                                           B  4.45500D+10  7.31663D-05  4.60287D-07
 f1 10    1 +  f2 32    2 -    52328280.51 C  1.14495D+11  1.88058D-04  1.18313D-06
                                           B  1.15469D+11  1.89659D-04  1.19320D-06
 f1 10    1 +  f2 33    2 -    52324839.89 C  2.28192D+06  3.74855D-09  2.35848D-11
                                           B  2.39639D+06  3.93660D-09  2.47679D-11
 f1 10    1 +  f2 34    2 -    52323828.00 C  3.61367D+08  5.93648D-07  3.73512D-09
                                           B  3.64079D+08  5.98103D-07  3.76315D-09
 f1 10    1 +  f2 35    2 -    52321257.67 C  1.67799D+10  2.75685D-05  1.73464D-07
                                           B  1.68803D+10  2.77335D-05  1.74502D-07
 f1 10    1 +  f2 36    2 -    52306769.66 C  5.83252D+07  9.58780D-08  6.03444D-10
                                           B  5.88499D+07  9.67406D-08  6.08873D-10
 f1 10    1 +  f2 37    2 -    52304211.52 C  4.13303D+10  6.79477D-05  4.27675D-07
                                           B  4.16666D+10  6.85006D-05  4.31155D-07
 f1 10    1 +  f2 38    2 -    52289228.77 C  3.49015D+12  5.74114D-03  3.61461D-05
                                           B  3.51521D+12  5.78237D-03  3.64057D-05
 f1 10    1 +  f2 39    2 -    52283717.84 C  1.57972D+12  2.59913D-03  1.63658D-05
                                           B  1.59055D+12  2.61694D-03  1.64779D-05
 f1 10    1 +  f2 40    2 -    52280632.39 C  6.76889D+12  1.11382D-02  7.01373D-05
                                           B  6.81548D+12  1.12149D-02  7.06201D-05
 f1 10    1 +  f2 41    2 -    52279262.85 C  3.75129D+12  6.17307D-03  3.88729D-05
                                           B  3.77680D+12  6.21505D-03  3.91373D-05
 f1 10    1 +  f2 42    2 -    52269265.68 C  5.82746D+12  9.59324D-03  6.04219D-05
                                           B  5.86485D+12  9.65480D-03  6.08097D-05
 f1 10    1 +  f2 43    2 -    52252275.96 C  7.52420D+10  1.23945D-04  7.80907D-07
                                           B  7.56960D+10  1.24693D-04  7.85619D-07
 f1 10    1 +  f2 44    2 -    52251702.06 C  2.60124D+08  4.28507D-07  2.69981D-09
                                           B  2.61564D+08  4.30880D-07  2.71476D-09
 f1 10    1 +  f2 45    2 -    52248507.95 C  4.40152D+11  7.25161D-04  4.56916D-06
                                           B  4.42759D+11  7.29456D-04  4.59622D-06
 f1 11    1 +  f2  1    2 -    52498051.19 C  4.12599D+04  6.73318D-11  4.22234D-13
                                           B  4.18830D+04  6.83488D-11  4.28611D-13
 f1 11    1 +  f2  2    2 -    52472289.63 C  1.61110D+07  2.63173D-08  1.65115D-10
                                           B  1.63383D+07  2.66887D-08  1.67445D-10
 f1 11    1 +  f2  3    2 -    52469928.38 C  1.21751D+09  1.98898D-06  1.24795D-08
                                           B  1.23478D+09  2.01719D-06  1.26565D-08
 f1 11    1 +  f2  4    2 -    52463092.80 C  1.07071D+06  1.74962D-09  1.09791D-11
                                           B  1.08541D+06  1.77364D-09  1.11298D-11
 f1 11    1 +  f2  5    2 -    52460185.22 C  8.39038D+06  1.37120D-08  8.60492D-11
                                           B  8.50198D+06  1.38944D-08  8.71937D-11
 f1 11    1 +  f2  6    2 -    52456401.69 C  2.16549D+08  3.53947D-07  2.22134D-09
                                           B  2.19457D+08  3.58700D-07  2.25117D-09
 f1 11    1 +  f2  7    2 -    52449054.55 C  1.66548D+10  2.72298D-05  1.70916D-07
                                           B  1.68782D+10  2.75950D-05  1.73208D-07
 f1 11    1 +  f2  8    2 -    52442496.42 C  1.24694D+09  2.03919D-06  1.28012D-08
                                           B  1.26271D+09  2.06498D-06  1.29631D-08
 f1 11    1 +  f2  9    2 -    52442344.75 C  2.62312D+09  4.28976D-06  2.69294D-08
                                           B  2.65726D+09  4.34559D-06  2.72799D-08
 f1 11    1 +  f2 10    2 -    52432930.68 C  1.58823D+10  2.59828D-05  1.63139D-07
                                           B  1.60829D+10  2.63109D-05  1.65199D-07
 f1 11    1 +  f2 11    2 -    52432084.88 C  5.09850D+08  8.34117D-07  5.23728D-09
                                           B  5.15951D+08  8.44098D-07  5.29994D-09
 f1 11    1 +  f2 12    2 -    52430670.77 C  4.86116D+09  7.95331D-06  4.99388D-08
                                           B  4.92081D+09  8.05091D-06  5.05516D-08
 f1 11    1 +  f2 13    2 -    52429232.36 C  1.08410D+09  1.77378D-06  1.11379D-08
                                           B  1.09746D+09  1.79564D-06  1.12752D-08
 f1 11    1 +  f2 14    2 -    52426065.58 C  1.73602D+10  2.84079D-05  1.78389D-07
                                           B  1.75773D+10  2.87632D-05  1.80620D-07
 f1 11    1 +  f2 15    2 -    52424756.79 C  1.00019D+08  1.63678D-07  1.02785D-09
                                           B  1.01236D+08  1.65669D-07  1.04035D-09
 f1 11    1 +  f2 16    2 -    52422198.97 C  2.61346D+08  4.27724D-07  2.68611D-09
                                           B  2.64539D+08  4.32950D-07  2.71893D-09
 f1 11    1 +  f2 17    2 -    52422006.01 C  1.12572D+10  1.84239D-05  1.15703D-07
                                           B  1.13954D+10  1.86501D-05  1.17123D-07
 f1 11    1 +  f2 18    2 -    52419201.60 C  2.64915D+07  4.33616D-08  2.72327D-10
                                           B  2.67875D+07  4.38460D-08  2.75369D-10
 f1 11    1 +  f2 19    2 -    52415555.17 C  6.69007D+09  1.09519D-05  6.87867D-08
                                           B  6.76370D+09  1.10724D-05  6.95438D-08
 f1 11    1 +  f2 20    2 -    52412207.67 C  3.82301D+11  6.25921D-04  3.93154D-06
                                           B  3.86880D+11  6.33417D-04  3.97863D-06
 f1 11    1 +  f2 21    2 -    52405077.26 C  5.10701D+11  8.36372D-04  5.25414D-06
                                           B  5.16582D+11  8.46002D-04  5.31464D-06
 f1 11    1 +  f2 22    2 -    52399954.55 C  5.39338D+11  8.83442D-04  5.55038D-06
                                           B  5.45527D+11  8.93579D-04  5.61407D-06
 f1 11    1 +  f2 23    2 -    52398471.69 C  3.70244D+12  6.06499D-03  3.81055D-05
                                           B  3.74472D+12  6.13425D-03  3.85406D-05
 f1 11    1 +  f2 24    2 -    52388274.20 C  2.23926D+10  3.66957D-05  2.30599D-07
                                           B  2.26377D+10  3.70973D-05  2.33123D-07
 f1 11    1 +  f2 25    2 -    52382204.64 C  4.25051D+10  6.96711D-05  4.37870D-07
                                           B  4.29491D+10  7.03989D-05  4.42443D-07
 f1 11    1 +  f2 26    2 -    52373658.99 C  4.96951D+10  8.14830D-05  5.12188D-07
                                           B  5.02166D+10  8.23380D-05  5.17563D-07
 f1 11    1 +  f2 27    2 -    52362310.17 C  1.15962D+11  1.90220D-04  1.19595D-06
                                           B  1.17018D+11  1.91953D-04  1.20685D-06
 f1 11    1 +  f2 28    2 -    52356541.47 C  4.15498D+12  6.81720D-03  4.28658D-05
                                           B  4.19584D+12  6.88425D-03  4.32874D-05
 f1 11    1 +  f2 29    2 -    52351401.46 C  1.48548D+11  2.43775D-04  1.53298D-06
                                           B  1.49928D+11  2.46040D-04  1.54722D-06
 f1 11    1 +  f2 30    2 -    52347690.19 C  1.01134D+11  1.65990D-04  1.04390D-06
                                           B  1.02065D+11  1.67517D-04  1.05351D-06
 f1 11    1 +  f2 31    2 -    52339975.95 C  1.99779D+13  3.27991D-02  2.06303D-04
                                           B  2.01613D+13  3.31001D-02  2.08196D-04
 f1 11    1 +  f2 32    2 -    52337405.18 C  2.61520D+11  4.29397D-04  2.70099D-06
                                           B  2.63781D+11  4.33109D-04  2.72434D-06
 f1 11    1 +  f2 33    2 -    52333964.56 C  1.44715D+11  2.37643D-04  1.49491D-06
                                           B  1.46042D+11  2.39822D-04  1.50862D-06
 f1 11    1 +  f2 34    2 -    52332952.66 C  1.66466D+11  2.73372D-04  1.71970D-06
                                           B  1.67856D+11  2.75655D-04  1.73407D-06
 f1 11    1 +  f2 35    2 -    52330382.33 C  4.61086D+10  7.57273D-05  4.76403D-07
                                           B  4.64762D+10  7.63311D-05  4.80201D-07
 f1 11    1 +  f2 36    2 -    52315894.33 C  7.60812D+09  1.25023D-05  7.86740D-08
                                           B  7.66876D+09  1.26019D-05  7.93010D-08
 f1 11    1 +  f2 37    2 -    52313336.19 C  1.83671D+12  3.01853D-03  1.89958D-05
                                           B  1.85108D+12  3.04214D-03  1.91444D-05
 f1 11    1 +  f2 38    2 -    52298353.43 C  2.94281D+09  4.83910D-06  3.04616D-08
                                           B  2.96004D+09  4.86744D-06  3.06400D-08
 f1 11    1 +  f2 39    2 -    52292842.50 C  4.03572D+11  6.63767D-04  4.17877D-06
                                           B  4.06497D+11  6.68578D-04  4.20906D-06
 f1 11    1 +  f2 40    2 -    52289757.06 C  7.43506D+10  1.22301D-04  7.69998D-07
                                           B  7.49081D+10  1.23218D-04  7.75771D-07
 f1 11    1 +  f2 41    2 -    52288387.52 C  1.42457D+12  2.34343D-03  1.47544D-05
                                           B  1.43479D+12  2.36024D-03  1.48603D-05
 f1 11    1 +  f2 42    2 -    52278390.34 C  5.88024D+10  9.67675D-05  6.09373D-07
                                           B  5.92777D+10  9.75498D-05  6.14299D-07
 f1 11    1 +  f2 43    2 -    52261400.63 C  2.03318D+11  3.34806D-04  2.10906D-06
                                           B  2.04590D+11  3.36900D-04  2.12225D-06
 f1 11    1 +  f2 44    2 -    52260826.72 C  6.46449D+10  1.06454D-04  6.70595D-07
                                           B  6.50567D+10  1.07132D-04  6.74866D-07
 f1 11    1 +  f2 45    2 -    52257632.62 C  7.04256D+11  1.15987D-03  7.30695D-06
                                           B  7.08349D+11  1.16661D-03  7.34942D-06
 f1  1    2 +  f2  1    1 -    52347936.96 C  4.01331D+12  1.09782D-02  6.90411D-05
                                           B  4.05073D+12  1.10806D-02  6.96847D-05
 f1  1    2 +  f2  2    1 -    52332781.61 C  4.51366D+08  1.23540D-06  7.77161D-09
                                           B  4.55311D+08  1.24620D-06  7.83953D-09
 f1  1    2 +  f2  3    1 -    52329505.54 C  1.00811D+06  2.75958D-09  1.73609D-11
                                           B  1.01685D+06  2.78351D-09  1.75114D-11
 f1  1    2 +  f2  4    1 -    52317384.12 C  1.49546D+09  4.09553D-06  2.57715D-08
                                           B  1.50764D+09  4.12889D-06  2.59814D-08
 f1  1    2 +  f2  5    1 -    52306426.99 C  3.71565D+08  1.01801D-06  6.40728D-09
                                           B  3.74434D+08  1.02587D-06  6.45674D-09
 f1  1    2 +  f2  6    1 -    52304835.35 C  3.31385D+09  9.07980D-06  5.71492D-08
                                           B  3.33922D+09  9.14934D-06  5.75869D-08
 f1  1    2 +  f2  7    1 -    52302804.35 C  2.23224D+11  6.11673D-04  3.85008D-06
                                           B  2.24917D+11  6.16310D-04  3.87927D-06
 f1  1    2 +  f2  8    1 -    52297665.07 C  1.18065D+09  3.23582D-06  2.03694D-08
                                           B  1.18937D+09  3.25971D-06  2.05197D-08
 f1  1    2 +  f2  9    1 -    52296185.64 C  3.84152D+08  1.05291D-06  6.62821D-09
                                           B  3.86968D+08  1.06063D-06  6.67679D-09
 f1  1    2 +  f2 10    1 -    52293592.45 C  2.18083D+08  5.97797D-07  3.76340D-09
                                           B  2.19659D+08  6.02116D-07  3.79059D-09
 f1  1    2 +  f2 11    1 -    52279114.73 C  1.11410D+07  3.05560D-08  1.92417D-10
                                           B  1.12153D+07  3.07596D-08  1.93699D-10
 f1  1    2 +  f2 12    1 -    52274297.24 C  1.26882D+06  3.48058D-09  2.19199D-11
                                           B  1.27701D+06  3.50305D-09  2.20614D-11
 f1  1    2 +  f2 13    1 -    52264572.55 C  1.65218D+07  4.53390D-08  2.85588D-10
                                           B  1.66227D+07  4.56158D-08  2.87332D-10
 f1  1    2 +  f2 14    1 -    52263070.12 C  6.00819D+08  1.64885D-06  1.03863D-08
                                           B  6.04453D+08  1.65883D-06  1.04492D-08
 f1  1    2 +  f2 15    1 -    52255886.77 C  2.39050D+07  6.56215D-08  4.13416D-10
                                           B  2.40430D+07  6.60002D-08  4.15801D-10
 f1  1    2 +  f2 16    1 -    52248851.61 C  3.68552D+07  1.01198D-07  6.37634D-10
                                           B  3.70578D+07  1.01755D-07  6.41141D-10
 f1  1    2 +  f2 17    1 -    52224697.96 C  3.06994D+06  8.43734D-09  5.31870D-11
                                           B  3.08397D+06  8.47591D-09  5.34301D-11
 f1  1    2 +  f2 18    1 -    52223971.88 C  5.52053D+08  1.51729D-06  9.56477D-09
                                           B  5.54560D+08  1.52418D-06  9.60821D-09
 f1  1    2 +  f2 19    1 -    52219273.96 C  1.19678D+09  3.28988D-06  2.07408D-08
                                           B  1.20200D+09  3.30422D-06  2.08312D-08
 f1  1    2 +  f2 20    1 -    52210736.81 C  4.28764D+08  1.17903D-06  7.43434D-09
                                           B  4.30493D+08  1.18379D-06  7.46432D-09
 f1  1    2 +  f2 21    1 -    52209302.72 C  4.78573D+09  1.31607D-05  8.29865D-08
                                           B  4.80475D+09  1.32131D-05  8.33165D-08
 f1  1    2 +  f2 22    1 -    52205708.18 C  2.91954D+09  8.02983D-06  5.06365D-08
                                           B  2.93075D+09  8.06065D-06  5.08309D-08
 f1  1    2 +  f2 23    1 -    52197346.91 C  4.37107D+11  1.20259D-03  7.58484D-06
                                           B  4.38644D+11  1.20682D-03  7.61150D-06
 f1  1    2 +  f2 24    1 -    52191753.25 C  7.86181D+12  2.16345D-02  1.36465D-04
                                           B  7.88776D+12  2.17059D-02  1.36915D-04
 f1  1    2 +  f2 25    1 -    52187369.86 C  2.56482D+08  7.05918D-07  4.45312D-09
                                           B  2.57285D+08  7.08128D-07  4.46706D-09
 f1  1    2 +  f2 26    1 -    52166853.09 C  1.15342D+07  3.17708D-08  2.00497D-10
                                           B  1.15612D+07  3.18451D-08  2.00967D-10
 f1  1    2 +  f2 27    1 -    52155922.07 C  6.90758D+06  1.90347D-08  1.20149D-10
                                           B  6.92084D+06  1.90713D-08  1.20379D-10
 f1  1    2 +  f2 28    1 -    52147835.04 C  3.26603D+09  9.00275D-06  5.68348D-08
                                           B  3.27129D+09  9.01724D-06  5.69263D-08
 f1  1    2 +  f2 29    1 -    52134631.56 C  1.98997D+09  5.48809D-06  3.46554D-08
                                           B  1.99216D+09  5.49413D-06  3.46935D-08
 f1  1    2 +  f2 30    1 -    52131777.45 C  3.35836D+06  9.26297D-09  5.84956D-11
                                           B  3.36165D+06  9.27205D-09  5.85530D-11
 f1  1    2 +  f2 31    1 -    52125899.88 C  6.36535D+06  1.75608D-08  1.10909D-10
                                           B  6.37022D+06  1.75742D-08  1.10993D-10
 f1  1    2 +  f2 32    1 -    52069901.99 C  1.12074D+04  3.09855D-11  1.95906D-13
                                           B  1.11917D+04  3.09422D-11  1.95632D-13
 f1  2    2 +  f2  1    1 -    52383786.01 C  2.32438D+07  6.34952D-08  3.99043D-10
                                           B  2.34939D+07  6.41784D-08  4.03336D-10
 f1  2    2 +  f2  2    1 -    52368630.65 C  1.76874D+10  4.83447D-05  3.03916D-07
                                           B  1.78664D+10  4.88341D-05  3.06992D-07
 f1  2    2 +  f2  3    1 -    52365354.59 C  5.94991D+11  1.62649D-03  1.02254D-05
                                           B  6.00938D+11  1.64274D-03  1.03276D-05
 f1  2    2 +  f2  4    1 -    52353233.17 C  5.57950D+08  1.52594D-06  9.59551D-09
                                           B  5.63274D+08  1.54050D-06  9.68707D-09
 f1  2    2 +  f2  5    1 -    52342276.04 C  8.00113D+10  2.18914D-04  1.37688D-06
                                           B  8.07396D+10  2.20907D-04  1.38942D-06
 f1  2    2 +  f2  6    1 -    52340684.40 C  2.83440D+07  7.75551D-08  4.87805D-10
                                           B  2.86011D+07  7.82586D-08  4.92230D-10
 f1  2    2 +  f2  7    1 -    52338653.40 C  1.97063D+08  5.39246D-07  3.39187D-09
                                           B  1.98827D+08  5.44073D-07  3.42224D-09
 f1  2    2 +  f2  8    1 -    52333514.12 C  1.66523D+10  4.55765D-05  2.86706D-07
                                           B  1.67983D+10  4.59762D-05  2.89220D-07
 f1  2    2 +  f2  9    1 -    52332034.69 C  3.64178D+11  9.96796D-04  6.27068D-06
                                           B  3.67349D+11  1.00548D-03  6.32528D-06
 f1  2    2 +  f2 10    1 -    52329441.50 C  3.11816D+12  8.53560D-03  5.36987D-05
                                           B  3.14500D+12  8.60908D-03  5.41609D-05
 f1  2    2 +  f2 11    1 -    52314963.77 C  4.26459D+10  1.16803D-04  7.35026D-07
                                           B  4.29892D+10  1.17743D-04  7.40943D-07
 f1  2    2 +  f2 12    1 -    52310146.29 C  8.32588D+12  2.28080D-02  1.43541D-04
                                           B  8.39135D+12  2.29873D-02  1.44670D-04
 f1  2    2 +  f2 13    1 -    52300421.60 C  3.65003D+06  1.00026D-08  6.29628D-11
                                           B  3.67814D+06  1.00796D-08  6.34477D-11
 f1  2    2 +  f2 14    1 -    52298919.17 C  9.83983D+09  2.69668D-05  1.69751D-07
                                           B  9.91298D+09  2.71673D-05  1.71013D-07
 f1  2    2 +  f2 15    1 -    52291735.82 C  2.61504D+07  7.16868D-08  4.51317D-10
                                           B  2.63366D+07  7.21974D-08  4.54532D-10
 f1  2    2 +  f2 16    1 -    52284700.66 C  3.09888D+08  8.49735D-07  5.35038D-09
                                           B  3.12019D+08  8.55577D-07  5.38716D-09
 f1  2    2 +  f2 17    1 -    52260547.01 C  4.96393D+08  1.36240D-06  8.58237D-09
                                           B  4.99350D+08  1.37052D-06  8.63349D-09
 f1  2    2 +  f2 18    1 -    52259820.93 C  5.15914D+06  1.41602D-08  8.92026D-11
                                           B  5.18926D+06  1.42429D-08  8.97233D-11
 f1  2    2 +  f2 19    1 -    52255123.01 C  2.64338D+07  7.25655D-08  4.57169D-10
                                           B  2.65849D+07  7.29801D-08  4.59781D-10
 f1  2    2 +  f2 20    1 -    52246585.86 C  1.20244D+09  3.30200D-06  2.08063D-08
                                           B  1.20895D+09  3.31985D-06  2.09188D-08
 f1  2    2 +  f2 21    1 -    52245151.77 C  2.02752D+08  5.56803D-07  3.50858D-09
                                           B  2.03837D+08  5.59783D-07  3.52735D-09
 f1  2    2 +  f2 22    1 -    52241557.23 C  1.13852D+08  3.12706D-07  1.97059D-09
                                           B  1.14448D+08  3.14342D-07  1.98090D-09
 f1  2    2 +  f2 23    1 -    52233195.96 C  8.25775D+05  2.26880D-09  1.42996D-11
                                           B  8.29773D+05  2.27978D-09  1.43689D-11
 f1  2    2 +  f2 24    1 -    52227602.30 C  8.90224D+06  2.44640D-08  1.54206D-10
                                           B  8.94470D+06  2.45807D-08  1.54942D-10
 f1  2    2 +  f2 25    1 -    52223218.91 C  1.22418D+09  3.36470D-06  2.12109D-08
                                           B  1.22970D+09  3.37987D-06  2.13065D-08
 f1  2    2 +  f2 26    1 -    52202702.13 C  1.40233D+09  3.85736D-06  2.43261D-08
                                           B  1.40756D+09  3.87175D-06  2.44169D-08
 f1  2    2 +  f2 27    1 -    52191771.12 C  3.25915D+07  8.96867D-08  5.65720D-10
                                           B  3.27026D+07  8.99926D-08  5.67649D-10
 f1  2    2 +  f2 28    1 -    52183684.09 C  5.47799D+05  1.50792D-09  9.51306D-12
                                           B  5.49347D+05  1.51219D-09  9.53995D-12
 f1  2    2 +  f2 29    1 -    52170480.61 C  3.72941D+07  1.02711D-07  6.48141D-10
                                           B  3.73830D+07  1.02956D-07  6.49686D-10
 f1  2    2 +  f2 30    1 -    52167626.50 C  4.09187D+08  1.12706D-06  7.11249D-09
                                           B  4.10155D+08  1.12973D-06  7.12931D-09
 f1  2    2 +  f2 31    1 -    52161748.93 C  4.10881D+07  1.13198D-07  7.14436D-10
                                           B  4.11753D+07  1.13439D-07  7.15952D-10
 f1  2    2 +  f2 32    1 -    52105751.04 C  6.01595D+04  1.66097D-10  1.04942D-12
                                           B  6.01784D+04  1.66149D-10  1.04975D-12
 f1  3    2 +  f2  1    1 -    52389234.85 C  1.69864D+12  4.63921D-03  2.91526D-05
                                           B  1.71742D+12  4.69052D-03  2.94750D-05
 f1  3    2 +  f2  2    1 -    52374079.49 C  1.43794D+12  3.92947D-03  2.46998D-05
                                           B  1.45317D+12  3.97112D-03  2.49616D-05
 f1  3    2 +  f2  3    1 -    52370803.43 C  7.34041D+09  2.00618D-05  1.26112D-07
                                           B  7.41605D+09  2.02685D-05  1.27411D-07
 f1  3    2 +  f2  4    1 -    52358682.01 C  1.01557D+11  2.77690D-04  1.74601D-06
                                           B  1.02564D+11  2.80444D-04  1.76333D-06
 f1  3    2 +  f2  5    1 -    52347724.88 C  1.35966D+08  3.71930D-07  2.33905D-09
                                           B  1.37969D+08  3.77410D-07  2.37351D-09
 f1  3    2 +  f2  6    1 -    52346133.24 C  3.98724D+11  1.09076D-03  6.85997D-06
                                           B  4.02470D+11  1.10101D-03  6.92442D-06
 f1  3    2 +  f2  7    1 -    52344102.24 C  5.99583D+12  1.64037D-02  1.03169D-04
                                           B  6.05191D+12  1.65571D-02  1.04134D-04
 f1  3    2 +  f2  8    1 -    52338962.95 C  2.55378D+10  6.98813D-05  4.39553D-07
                                           B  2.57831D+10  7.05526D-05  4.43776D-07
 f1  3    2 +  f2  9    1 -    52337483.53 C  3.07559D+11  8.41649D-04  5.29412D-06
                                           B  3.10389D+11  8.49391D-04  5.34282D-06
 f1  3    2 +  f2 10    1 -    52334890.33 C  3.53734D+10  9.68104D-05  6.08985D-07
                                           B  3.56983D+10  9.76996D-05  6.14578D-07
 f1  3    2 +  f2 11    1 -    52320412.61 C  5.50128D+09  1.50643D-05  9.47880D-08
                                           B  5.54481D+09  1.51835D-05  9.55381D-08
 f1  3    2 +  f2 12    1 -    52315595.13 C  1.14052D+08  3.12370D-07  1.96568D-09
                                           B  1.15068D+08  3.15153D-07  1.98320D-09
 f1  3    2 +  f2 13    1 -    52305870.43 C  6.69470D+08  1.83425D-06  1.15447D-08
                                           B  6.74780D+08  1.84880D-06  1.16363D-08
 f1  3    2 +  f2 14    1 -    52304368.01 C  8.68161D+11  2.37877D-03  1.49723D-05
                                           B  8.75019D+11  2.39756D-03  1.50906D-05
 f1  3    2 +  f2 15    1 -    52297184.66 C  6.64721D+07  1.82184D-07  1.14685D-09
                                           B  6.70707D+07  1.83825D-07  1.15718D-09
 f1  3    2 +  f2 16    1 -    52290149.50 C  1.72193D+09  4.72066D-06  2.97206D-08
                                           B  1.73444D+09  4.75497D-06  2.99367D-08
 f1  3    2 +  f2 17    1 -    52265995.85 C  7.49686D+08  2.05716D-06  1.29576D-08
                                           B  7.54985D+08  2.07170D-06  1.30492D-08
 f1  3    2 +  f2 18    1 -    52265269.77 C  3.98396D+08  1.09324D-06  6.88618D-09
                                           B  4.01304D+08  1.10122D-06  6.93646D-09
 f1  3    2 +  f2 19    1 -    52260571.85 C  3.33553D+09  9.15470D-06  5.76694D-08
                                           B  3.35726D+09  9.21436D-06  5.80452D-08
 f1  3    2 +  f2 20    1 -    52252034.70 C  6.76975D+09  1.85864D-05  1.17103D-07
                                           B  6.80830D+09  1.86922D-05  1.17769D-07
 f1  3    2 +  f2 21    1 -    52250600.61 C  7.45203D+08  2.04607D-06  1.28915D-08
                                           B  7.50745D+08  2.06128D-06  1.29874D-08
 f1  3    2 +  f2 22    1 -    52247006.07 C  6.88819D+08  1.89152D-06  1.19186D-08
                                           B  6.93099D+08  1.90327D-06  1.19926D-08
 f1  3    2 +  f2 23    1 -    52238644.79 C  2.67902D+10  7.35901D-05  4.63770D-07
                                           B  2.69006D+10  7.38935D-05  4.65683D-07
 f1  3    2 +  f2 24    1 -    52233051.14 C  1.74649D+12  4.79847D-03  3.02436D-05
                                           B  1.75541D+12  4.82298D-03  3.03980D-05
 f1  3    2 +  f2 25    1 -    52228667.75 C  1.26042D+06  3.46359D-09  2.18320D-11
                                           B  1.23004D+06  3.38011D-09  2.13058D-11
 f1  3    2 +  f2 26    1 -    52208150.97 C  5.45641D+09  1.50058D-05  9.46228D-08
                                           B  5.48630D+09  1.50880D-05  9.51410D-08
 f1  3    2 +  f2 27    1 -    52197219.96 C  2.82497D+08  7.77225D-07  4.90202D-09
                                           B  2.83965D+08  7.81265D-07  4.92750D-09
 f1  3    2 +  f2 28    1 -    52189132.93 C  4.84198D+10  1.33257D-04  8.40593D-07
                                           B  4.86551D+10  1.33905D-04  8.44679D-07
 f1  3    2 +  f2 29    1 -    52175929.45 C  7.92964D+09  2.18344D-05  1.37767D-07
                                           B  7.96020D+09  2.19185D-05  1.38298D-07
 f1  3    2 +  f2 30    1 -    52173075.34 C  6.08986D+06  1.67703D-08  1.05821D-10
                                           B  5.94499D+06  1.63714D-08  1.03303D-10
 f1  3    2 +  f2 31    1 -    52167197.77 C  4.76835D+02  1.31341D-12  8.28856D-15
                                           B  7.35198D+02  2.02506D-12  1.27795D-14
 f1  3    2 +  f2 32    1 -    52111199.88 C  8.54285D+05  2.35813D-09  1.48975D-11
                                           B  8.52617D+05  2.35353D-09  1.48684D-11
 f1  4    2 +  f2  1    1 -    52389588.57 C  3.10154D+10  8.47061D-05  5.32287D-07
                                           B  3.13452D+10  8.56070D-05  5.37948D-07
 f1  4    2 +  f2  2    1 -    52374433.21 C  1.15639D+10  3.16006D-05  1.98633D-07
                                           B  1.16738D+10  3.19008D-05  2.00520D-07
 f1  4    2 +  f2  3    1 -    52371157.15 C  2.80323D+09  7.66130D-06  4.81599D-08
                                           B  2.83205D+09  7.74007D-06  4.86551D-08
 f1  4    2 +  f2  4    1 -    52359035.73 C  1.70279D+12  4.65591D-03  2.92744D-05
                                           B  1.71941D+12  4.70137D-03  2.95603D-05
 f1  4    2 +  f2  5    1 -    52348078.60 C  2.65928D+10  7.27430D-05  4.57473D-07
                                           B  2.68380D+10  7.34135D-05  4.61690D-07
 f1  4    2 +  f2  6    1 -    52346486.96 C  7.46282D+11  2.04153D-03  1.28394D-05
                                           B  7.53220D+11  2.06051D-03  1.29587D-05
 f1  4    2 +  f2  7    1 -    52344455.96 C  1.27116D+11  3.47766D-04  2.18721D-06
                                           B  1.28240D+11  3.50839D-04  2.20655D-06
 f1  4    2 +  f2  8    1 -    52339316.67 C  5.74392D+10  1.57174D-04  9.88615D-07
                                           B  5.79486D+10  1.58568D-04  9.97383D-07
 f1  4    2 +  f2  9    1 -    52337837.25 C  4.35723D+10  1.19236D-04  7.50010D-07
                                           B  4.39527D+10  1.20277D-04  7.56556D-07
 f1  4    2 +  f2 10    1 -    52335244.05 C  1.60114D+10  4.38196D-05  2.75645D-07
                                           B  1.61504D+10  4.41999D-05  2.78037D-07
 f1  4    2 +  f2 11    1 -    52320766.33 C  2.21258D+10  6.05870D-05  3.81225D-07
                                           B  2.23078D+10  6.10852D-05  3.84359D-07
 f1  4    2 +  f2 12    1 -    52315948.84 C  3.60517D+08  9.87383D-07  6.21337D-09
                                           B  3.63392D+08  9.95257D-07  6.26292D-09
 f1  4    2 +  f2 13    1 -    52306224.15 C  8.15511D+09  2.23435D-05  1.40628D-07
                                           B  8.21814D+09  2.25162D-05  1.41715D-07
 f1  4    2 +  f2 14    1 -    52304721.73 C  2.24270D+10  6.14493D-05  3.86769D-07
                                           B  2.25885D+10  6.18918D-05  3.89554D-07
 f1  4    2 +  f2 15    1 -    52297538.38 C  1.90329D+09  5.21639D-06  3.28371D-08
                                           B  1.91750D+09  5.25533D-06  3.30822D-08
 f1  4    2 +  f2 16    1 -    52290503.22 C  8.02761D+09  2.20074D-05  1.38555D-07
                                           B  8.08484D+09  2.21643D-05  1.39542D-07
 f1  4    2 +  f2 17    1 -    52266349.57 C  1.59430D+10  4.37476D-05  2.75555D-07
                                           B  1.60424D+10  4.40202D-05  2.77271D-07
 f1  4    2 +  f2 18    1 -    52265623.49 C  6.92974D+10  1.90157D-04  1.19777D-06
                                           B  6.97250D+10  1.91330D-04  1.20516D-06
 f1  4    2 +  f2 19    1 -    52260925.57 C  1.97867D+11  5.43059D-04  3.42094D-06
                                           B  1.99051D+11  5.46309D-04  3.44141D-06
 f1  4    2 +  f2 20    1 -    52252388.42 C  1.38076D+12  3.79082D-03  2.38838D-05
                                           B  1.38854D+12  3.81219D-03  2.40184D-05
 f1  4    2 +  f2 21    1 -    52250954.32 C  1.02451D+12  2.81291D-03  1.77230D-05
                                           B  1.03024D+12  2.82865D-03  1.78222D-05
 f1  4    2 +  f2 22    1 -    52247359.79 C  3.78869D+11  1.04037D-03  6.55540D-06
                                           B  3.80934D+11  1.04604D-03  6.59113D-06
 f1  4    2 +  f2 23    1 -    52238998.51 C  1.82229D+12  5.00560D-03  3.15455D-05
                                           B  1.83168D+12  5.03140D-03  3.17080D-05
 f1  4    2 +  f2 24    1 -    52233404.86 C  3.19707D+10  8.78383D-05  5.53619D-07
                                           B  3.21420D+10  8.83087D-05  5.56584D-07
 f1  4    2 +  f2 25    1 -    52229021.47 C  1.69534D+10  4.65866D-05  2.93647D-07
                                           B  1.70325D+10  4.68039D-05  2.95016D-07
 f1  4    2 +  f2 26    1 -    52208504.69 C  4.15631D+10  1.14302D-04  7.20754D-07
                                           B  4.17204D+10  1.14735D-04  7.23483D-07
 f1  4    2 +  f2 27    1 -    52197573.67 C  2.46921D+09  6.79337D-06  4.28460D-08
                                           B  2.47831D+09  6.81840D-06  4.30039D-08
 f1  4    2 +  f2 28    1 -    52189486.65 C  4.55343D+12  1.25314D-02  7.90484D-05
                                           B  4.56828D+12  1.25723D-02  7.93062D-05
 f1  4    2 +  f2 29    1 -    52176283.17 C  1.68777D+11  4.64724D-04  2.93223D-06
                                           B  1.69222D+11  4.65949D-04  2.93996D-06
 f1  4    2 +  f2 30    1 -    52173429.06 C  1.59733D+10  4.39871D-05  2.77556D-07
                                           B  1.60124D+10  4.40946D-05  2.78235D-07
 f1  4    2 +  f2 31    1 -    52167551.49 C  2.31873D+10  6.38671D-05  4.03044D-07
                                           B  2.32418D+10  6.40172D-05  4.03991D-07
 f1  4    2 +  f2 32    1 -    52111553.60 C  7.03394D+07  1.94159D-07  1.22659D-09
                                           B  7.03590D+07  1.94213D-07  1.22693D-09
 f1  5    2 +  f2  1    1 -    52392726.86 C  1.55548D+12  4.24765D-03  2.66903D-05
                                           B  1.57279D+12  4.29492D-03  2.69873D-05
 f1  5    2 +  f2  2    1 -    52377571.50 C  1.29325D+12  3.53360D-03  2.22100D-05
                                           B  1.30702D+12  3.57124D-03  2.24465D-05
 f1  5    2 +  f2  3    1 -    52374295.43 C  7.03870D+11  1.92346D-03  1.20904D-05
                                           B  7.11374D+11  1.94397D-03  1.22193D-05
 f1  5    2 +  f2  4    1 -    52362174.01 C  6.56892D+09  1.79592D-05  1.12913D-07
                                           B  6.62702D+09  1.81180D-05  1.13912D-07
 f1  5    2 +  f2  5    1 -    52351216.89 C  1.97871D+11  5.41199D-04  3.40334D-06
                                           B  1.99762D+11  5.46370D-04  3.43586D-06
 f1  5    2 +  f2  6    1 -    52349625.24 C  1.14999D+11  3.14554D-04  1.97814D-06
                                           B  1.16128D+11  3.17643D-04  1.99757D-06
 f1  5    2 +  f2  7    1 -    52347594.25 C  1.51088D+12  4.13300D-03  2.59923D-05
                                           B  1.52508D+12  4.17184D-03  2.62365D-05
 f1  5    2 +  f2  8    1 -    52342454.96 C  1.64249D+11  4.49389D-04  2.82647D-06
                                           B  1.65787D+11  4.53597D-04  2.85294D-06
 f1  5    2 +  f2  9    1 -    52340975.54 C  5.12601D+12  1.40257D-02  8.82180D-05
                                           B  5.17345D+12  1.41555D-02  8.90345D-05
 f1  5    2 +  f2 10    1 -    52338382.34 C  8.94165D+10  2.44684D-04  1.53908D-06
                                           B  9.02259D+10  2.46898D-04  1.55301D-06
 f1  5    2 +  f2 11    1 -    52323904.62 C  3.28607D+10  8.99714D-05  5.66083D-07
                                           B  3.31410D+10  9.07389D-05  5.70911D-07
 f1  5    2 +  f2 12    1 -    52319087.13 C  1.22989D+11  3.36801D-04  2.11928D-06
                                           B  1.24044D+11  3.39691D-04  2.13747D-06
 f1  5    2 +  f2 13    1 -    52309362.44 C  4.24718D+09  1.16351D-05  7.32262D-08
                                           B  4.28234D+09  1.17314D-05  7.38322D-08
 f1  5    2 +  f2 14    1 -    52307860.02 C  6.57121D+11  1.80028D-03  1.13305D-05
                                           B  6.62353D+11  1.81461D-03  1.14207D-05
 f1  5    2 +  f2 15    1 -    52300676.67 C  8.67167D+08  2.37638D-06  1.49584D-08
                                           B  8.73569D+08  2.39392D-06  1.50688D-08
 f1  5    2 +  f2 16    1 -    52293641.51 C  2.36701D+10  6.48827D-05  4.08466D-07
                                           B  2.38432D+10  6.53573D-05  4.11454D-07
 f1  5    2 +  f2 17    1 -    52269487.86 C  6.67172D+09  1.83050D-05  1.15291D-07
                                           B  6.71494D+09  1.84235D-05  1.16038D-07
 f1  5    2 +  f2 18    1 -    52268761.78 C  3.64609D+09  1.00039D-05  6.30093D-08
                                           B  3.67278D+09  1.00772D-05  6.34704D-08
 f1  5    2 +  f2 19    1 -    52264063.86 C  6.70794D+10  1.84082D-04  1.15953D-06
                                           B  6.75206D+10  1.85292D-04  1.16716D-06
 f1  5    2 +  f2 20    1 -    52255526.70 C  1.27166D+11  3.49087D-04  2.19926D-06
                                           B  1.27942D+11  3.51218D-04  2.21269D-06
 f1  5    2 +  f2 21    1 -    52254092.61 C  1.36855D+10  3.75705D-05  2.36702D-07
                                           B  1.37754D+10  3.78175D-05  2.38258D-07
 f1  5    2 +  f2 22    1 -    52250498.07 C  5.64570D+10  1.55012D-04  9.76675D-07
                                           B  5.68137D+10  1.55991D-04  9.82845D-07
 f1  5    2 +  f2 23    1 -    52242136.80 C  1.96692D+10  5.40221D-05  3.40429D-07
                                           B  1.97792D+10  5.43243D-05  3.42333D-07
 f1  5    2 +  f2 24    1 -    52236543.15 C  4.50357D+11  1.23719D-03  7.79717D-06
                                           B  4.52659D+11  1.24351D-03  7.83703D-06
 f1  5    2 +  f2 25    1 -    52232159.76 C  6.01676D+09  1.65316D-05  1.04196D-07
                                           B  6.04737D+09  1.66157D-05  1.04726D-07
 f1  5    2 +  f2 26    1 -    52211642.98 C  4.99927D+10  1.37467D-04  8.66778D-07
                                           B  5.01947D+10  1.38023D-04  8.70281D-07
 f1  5    2 +  f2 27    1 -    52200711.96 C  4.51156D+08  1.24109D-06  7.82710D-09
                                           B  4.52478D+08  1.24472D-06  7.85003D-09
 f1  5    2 +  f2 28    1 -    52192624.94 C  2.71014D+07  7.45764D-08  4.70401D-10
                                           B  2.67443D+07  7.35937D-08  4.64202D-10
 f1  5    2 +  f2 29    1 -    52179421.45 C  3.01107D+11  8.28992D-04  5.23030D-06
                                           B  3.02172D+11  8.31923D-04  5.24879D-06
 f1  5    2 +  f2 30    1 -    52176567.35 C  2.09111D+10  5.75776D-05  3.63290D-07
                                           B  2.09801D+10  5.77675D-05  3.64489D-07
 f1  5    2 +  f2 31    1 -    52170689.78 C  4.20102D+08  1.15699D-06  7.30094D-09
                                           B  4.21670D+08  1.16131D-06  7.32818D-09
 f1  5    2 +  f2 32    1 -    52114691.88 C  4.24215D+07  1.17083D-07  7.39620D-10
                                           B  4.24668D+07  1.17208D-07  7.40410D-10
 f1  6    2 +  f2  1    1 -    52393093.63 C  1.21645D+11  3.32179D-04  2.08725D-06
                                           B  1.22979D+11  3.35823D-04  2.11014D-06
 f1  6    2 +  f2  2    1 -    52377938.28 C  8.75938D+10  2.39334D-04  1.50429D-06
                                           B  8.84896D+10  2.41782D-04  1.51967D-06
 f1  6    2 +  f2  3    1 -    52374662.21 C  6.99740D+10  1.91215D-04  1.20192D-06
                                           B  7.06727D+10  1.93124D-04  1.21392D-06
 f1  6    2 +  f2  4    1 -    52362540.79 C  8.82044D+11  2.41144D-03  1.51611D-05
                                           B  8.90793D+11  2.43536D-03  1.53115D-05
 f1  6    2 +  f2  5    1 -    52351583.66 C  5.09985D+11  1.39484D-03  8.77145D-06
                                           B  5.14823D+11  1.40808D-03  8.85466D-06
 f1  6    2 +  f2  6    1 -    52349992.02 C  1.28885D+12  3.52530D-03  2.21695D-05
                                           B  1.30103D+12  3.55861D-03  2.23789D-05
 f1  6    2 +  f2  7    1 -    52347961.02 C  1.63004D+11  4.45889D-04  2.80416D-06
                                           B  1.64508D+11  4.50003D-04  2.83003D-06
 f1  6    2 +  f2  8    1 -    52342821.74 C  3.29493D+10  9.01488D-05  5.66994D-07
                                           B  3.32432D+10  9.09529D-05  5.72052D-07
 f1  6    2 +  f2  9    1 -    52341342.31 C  1.67898D+11  4.59392D-04  2.88945D-06
                                           B  1.69353D+11  4.63373D-04  2.91448D-06
 f1  6    2 +  f2 10    1 -    52338749.12 C  3.78817D+10  1.03660D-04  6.52023D-07
                                           B  3.82193D+10  1.04584D-04  6.57834D-07
 f1  6    2 +  f2 11    1 -    52324271.40 C  1.43936D+11  3.94086D-04  2.47949D-06
                                           B  1.45150D+11  3.97409D-04  2.50040D-06
 f1  6    2 +  f2 12    1 -    52319453.91 C  1.24947D+10  3.42158D-05  2.15298D-07
                                           B  1.25921D+10  3.44827D-05  2.16977D-07
 f1  6    2 +  f2 13    1 -    52309729.22 C  1.76946D+10  4.84735D-05  3.05069D-07
                                           B  1.78349D+10  4.88577D-05  3.07486D-07
 f1  6    2 +  f2 14    1 -    52308226.79 C  1.17575D+11  3.22108D-04  2.02725D-06
                                           B  1.18471D+11  3.24565D-04  2.04271D-06
 f1  6    2 +  f2 15    1 -    52301043.44 C  7.58986D+08  2.07989D-06  1.30920D-08
                                           B  7.64721D+08  2.09561D-06  1.31909D-08
 f1  6    2 +  f2 16    1 -    52294008.28 C  3.36623D+11  9.22716D-04  5.80887D-06
                                           B  3.39063D+11  9.29405D-04  5.85098D-06
 f1  6    2 +  f2 17    1 -    52269854.63 C  8.28585D+10  2.27333D-04  1.43181D-06
                                           B  8.33828D+10  2.28771D-04  1.44087D-06
 f1  6    2 +  f2 18    1 -    52269128.55 C  1.01706D+10  2.79052D-05  1.75758D-07
                                           B  1.02368D+10  2.80868D-05  1.76902D-07
 f1  6    2 +  f2 19    1 -    52264430.64 C  7.51098D+11  2.06116D-03  1.29832D-05
                                           B  7.55719D+11  2.07384D-03  1.30631D-05
 f1  6    2 +  f2 20    1 -    52255893.48 C  1.02957D+12  2.82626D-03  1.78054D-05
                                           B  1.03555D+12  2.84269D-03  1.79089D-05
 f1  6    2 +  f2 21    1 -    52254459.39 C  6.54267D+09  1.79612D-05  1.13159D-07
                                           B  6.58306D+09  1.80721D-05  1.13857D-07
 f1  6    2 +  f2 22    1 -    52250864.85 C  3.36176D+11  9.23013D-04  5.81554D-06
                                           B  3.38089D+11  9.28265D-04  5.84863D-06
 f1  6    2 +  f2 23    1 -    52242503.58 C  5.80690D+10  1.59487D-04  1.00502D-06
                                           B  5.83784D+10  1.60336D-04  1.01038D-06
 f1  6    2 +  f2 24    1 -    52236909.92 C  6.13662D+10  1.68579D-04  1.06243D-06
                                           B  6.16701D+10  1.69413D-04  1.06769D-06
 f1  6    2 +  f2 25    1 -    52232526.53 C  9.77237D+10  2.68501D-04  1.69231D-06
                                           B  9.82016D+10  2.69814D-04  1.70059D-06
 f1  6    2 +  f2 26    1 -    52212009.76 C  1.11321D+12  3.06100D-03  1.93005D-05
                                           B  1.11775D+12  3.07348D-03  1.93792D-05
 f1  6    2 +  f2 27    1 -    52201078.74 C  1.51183D+10  4.15885D-05  2.62282D-07
                                           B  1.51730D+10  4.17387D-05  2.63230D-07
 f1  6    2 +  f2 28    1 -    52192991.71 C  3.31924D+11  9.13361D-04  5.76110D-06
                                           B  3.33053D+11  9.16467D-04  5.78070D-06
 f1  6    2 +  f2 29    1 -    52179788.23 C  4.39285D+12  1.20940D-02  7.63031D-05
                                           B  4.40561D+12  1.21291D-02  7.65249D-05
 f1  6    2 +  f2 30    1 -    52176934.13 C  2.90447D+11  7.99719D-04  5.04585D-06
                                           B  2.91256D+11  8.01948D-04  5.05991D-06
 f1  6    2 +  f2 31    1 -    52171056.56 C  1.09892D+10  3.02647D-05  1.90977D-07
                                           B  1.10177D+10  3.03431D-05  1.91472D-07
 f1  6    2 +  f2 32    1 -    52115058.66 C  8.94039D+08  2.46750D-06  1.55873D-08
                                           B  8.94403D+08  2.46851D-06  1.55936D-08
 f1  7    2 +  f2  1    1 -    52405831.77 C  5.36955D+08  1.46557D-06  9.20666D-09
                                           B  5.43180D+08  1.48256D-06  9.31340D-09
 f1  7    2 +  f2  2    1 -    52390676.41 C  1.36971D+10  3.74067D-05  2.35056D-07
                                           B  1.38478D+10  3.78181D-05  2.37641D-07
 f1  7    2 +  f2  3    1 -    52387400.35 C  4.78269D+09  1.30631D-05  8.20909D-08
                                           B  4.83507D+09  1.32062D-05  8.29900D-08
 f1  7    2 +  f2  4    1 -    52375278.92 C  2.14242D+12  5.85437D-03  3.67984D-05
                                           B  2.16469D+12  5.91523D-03  3.71810D-05
 f1  7    2 +  f2  5    1 -    52364321.80 C  1.81603D+11  4.96454D-04  3.12118D-06
                                           B  1.83401D+11  5.01370D-04  3.15209D-06
 f1  7    2 +  f2  6    1 -    52362730.16 C  3.28638D+10  8.98464D-05  5.64877D-07
                                           B  3.31890D+10  9.07356D-05  5.70467D-07
 f1  7    2 +  f2  7    1 -    52360699.16 C  1.23593D+09  3.37917D-06  2.12462D-08
                                           B  1.24800D+09  3.41217D-06  2.14536D-08
 f1  7    2 +  f2  8    1 -    52355559.87 C  1.09849D+12  3.00398D-03  1.88890D-05
                                           B  1.10912D+12  3.03305D-03  1.90718D-05
 f1  7    2 +  f2  9    1 -    52354080.45 C  3.68433D+09  1.00759D-05  6.33593D-08
                                           B  3.71975D+09  1.01728D-05  6.39684D-08
 f1  7    2 +  f2 10    1 -    52351487.25 C  2.32932D+11  6.37087D-04  4.00632D-06
                                           B  2.35144D+11  6.43138D-04  4.04437D-06
 f1  7    2 +  f2 11    1 -    52337009.53 C  2.12729D+10  5.82154D-05  3.66188D-07
                                           B  2.14611D+10  5.87304D-05  3.69428D-07
 f1  7    2 +  f2 12    1 -    52332192.04 C  1.24736D+10  3.41415D-05  2.14778D-07
                                           B  1.25833D+10  3.44416D-05  2.16665D-07
 f1  7    2 +  f2 13    1 -    52322467.35 C  9.14263D+11  2.50336D-03  1.57511D-05
                                           B  9.21846D+11  2.52412D-03  1.58817D-05
 f1  7    2 +  f2 14    1 -    52320964.93 C  1.45191D+11  3.97571D-04  2.50158D-06
                                           B  1.46396D+11  4.00872D-04  2.52235D-06
 f1  7    2 +  f2 15    1 -    52313781.58 C  9.58891D+11  2.62642D-03  1.65281D-05
                                           B  9.66587D+11  2.64750D-03  1.66608D-05
 f1  7    2 +  f2 16    1 -    52306746.42 C  1.68372D+12  4.61298D-03  2.90335D-05
                                           B  1.69675D+12  4.64870D-03  2.92583D-05
 f1  7    2 +  f2 17    1 -    52282592.77 C  8.64494D+09  2.37070D-05  1.49277D-07
                                           B  8.70432D+09  2.38698D-05  1.50303D-07
 f1  7    2 +  f2 18    1 -    52281866.69 C  1.26142D+11  3.45927D-04  2.17826D-06
                                           B  1.26992D+11  3.48258D-04  2.19293D-06
 f1  7    2 +  f2 19    1 -    52277168.77 C  7.91342D+09  2.17054D-05  1.36688D-07
                                           B  7.96475D+09  2.18462D-05  1.37575D-07
 f1  7    2 +  f2 20    1 -    52268631.61 C  1.44945D+12  3.97694D-03  2.50486D-05
                                           B  1.45853D+12  4.00185D-03  2.52055D-05
 f1  7    2 +  f2 21    1 -    52267197.52 C  1.32744D+11  3.64237D-04  2.29419D-06
                                           B  1.33579D+11  3.66527D-04  2.30862D-06
 f1  7    2 +  f2 22    1 -    52263602.98 C  4.13653D+10  1.13518D-04  7.15059D-07
                                           B  4.16205D+10  1.14219D-04  7.19470D-07
 f1  7    2 +  f2 23    1 -    52255241.71 C  4.82954D+09  1.32579D-05  8.35257D-08
                                           B  4.85732D+09  1.33341D-05  8.40060D-08
 f1  7    2 +  f2 24    1 -    52249648.06 C  9.39770D+08  2.58037D-06  1.62583D-08
                                           B  9.45016D+08  2.59478D-06  1.63490D-08
 f1  7    2 +  f2 25    1 -    52245264.67 C  2.92704D+11  8.03828D-04  5.06514D-06
                                           B  2.94269D+11  8.08126D-04  5.09223D-06
 f1  7    2 +  f2 26    1 -    52224747.89 C  1.44861D+12  3.98133D-03  2.50973D-05
                                           B  1.45527D+12  3.99961D-03  2.52126D-05
 f1  7    2 +  f2 27    1 -    52213816.87 C  1.46115D+12  4.01746D-03  2.53304D-05
                                           B  1.46712D+12  4.03388D-03  2.54339D-05
 f1  7    2 +  f2 28    1 -    52205729.85 C  1.41041D+10  3.87916D-05  2.44622D-07
                                           B  1.41582D+10  3.89403D-05  2.45560D-07
 f1  7    2 +  f2 29    1 -    52192526.36 C  2.25548D+10  6.20656D-05  3.91488D-07
                                           B  2.26298D+10  6.22719D-05  3.92789D-07
 f1  7    2 +  f2 30    1 -    52189672.26 C  1.88495D+10  5.18751D-05  3.27228D-07
                                           B  1.89154D+10  5.20563D-05  3.28371D-07
 f1  7    2 +  f2 31    1 -    52183794.69 C  9.66290D+10  2.65989D-04  1.67805D-06
                                           B  9.69105D+10  2.66764D-04  1.68293D-06
 f1  7    2 +  f2 32    1 -    52127796.79 C  8.23472D+07  2.27163D-07  1.43464D-09
                                           B  8.24114D+07  2.27340D-07  1.43576D-09
 f1  8    2 +  f2  1    1 -    52406250.49 C  3.10433D+08  8.47285D-07  5.32258D-09
                                           B  3.14091D+08  8.57269D-07  5.38530D-09
 f1  8    2 +  f2  2    1 -    52391095.13 C  2.65510D+10  7.25093D-05  4.55629D-07
                                           B  2.68460D+10  7.33148D-05  4.60691D-07
 f1  8    2 +  f2  3    1 -    52387819.06 C  4.44823D+09  1.21494D-05  7.63484D-08
                                           B  4.49920D+09  1.22886D-05  7.72232D-08
 f1  8    2 +  f2  4    1 -    52375697.64 C  1.64746D+12  4.50176D-03  2.82962D-05
                                           B  1.66480D+12  4.54914D-03  2.85940D-05
 f1  8    2 +  f2  5    1 -    52364740.52 C  2.18751D+11  5.97998D-04  3.75955D-06
                                           B  2.21004D+11  6.04156D-04  3.79827D-06
 f1  8    2 +  f2  6    1 -    52363148.87 C  4.01383D+10  1.09733D-04  6.89899D-07
                                           B  4.05371D+10  1.10823D-04  6.96753D-07
 f1  8    2 +  f2  7    1 -    52361117.88 C  2.93687D+09  8.02962D-06  5.04849D-08
                                           B  2.96511D+09  8.10683D-06  5.09704D-08
 f1  8    2 +  f2  8    1 -    52355978.59 C  8.93728D+11  2.44400D-03  1.53677D-05
                                           B  9.02740D+11  2.46864D-03  1.55227D-05
 f1  8    2 +  f2  9    1 -    52354499.17 C  4.86592D+09  1.33072D-05  8.36771D-08
                                           B  4.91366D+09  1.34377D-05  8.44980D-08
 f1  8    2 +  f2 10    1 -    52351905.97 C  4.15536D+10  1.13650D-04  7.14684D-07
                                           B  4.19692D+10  1.14787D-04  7.21833D-07
 f1  8    2 +  f2 11    1 -    52337428.25 C  7.85487D+10  2.14952D-04  1.35209D-06
                                           B  7.92617D+10  2.16903D-04  1.36436D-06
 f1  8    2 +  f2 12    1 -    52332610.76 C  8.41272D+09  2.30261D-05  1.44851D-07
                                           B  8.49071D+09  2.32395D-05  1.46194D-07
 f1  8    2 +  f2 13    1 -    52322886.07 C  2.05452D+12  5.62541D-03  3.53947D-05
                                           B  2.07209D+12  5.67352D-03  3.56974D-05
 f1  8    2 +  f2 14    1 -    52321383.65 C  1.60836D+11  4.40406D-04  2.77109D-06
                                           B  1.62191D+11  4.44115D-04  2.79442D-06
 f1  8    2 +  f2 15    1 -    52314200.30 C  6.00919D+11  1.64590D-03  1.03576D-05
                                           B  6.05851D+11  1.65941D-03  1.04426D-05
 f1  8    2 +  f2 16    1 -    52307165.13 C  2.25873D+10  6.18827D-05  3.89479D-07
                                           B  2.27490D+10  6.23258D-05  3.92267D-07
 f1  8    2 +  f2 17    1 -    52283011.49 C  6.48632D+09  1.77871D-05  1.12000D-07
                                           B  6.53408D+09  1.79181D-05  1.12825D-07
 f1  8    2 +  f2 18    1 -    52282285.40 C  1.63206D+11  4.47565D-04  2.81823D-06
                                           B  1.64347D+11  4.50692D-04  2.83792D-06
 f1  8    2 +  f2 19    1 -    52277587.49 C  1.14806D+11  3.14893D-04  1.98300D-06
                                           B  1.15585D+11  3.17027D-04  1.99644D-06
 f1  8    2 +  f2 20    1 -    52269050.33 C  8.02169D+10  2.20092D-04  1.38623D-06
                                           B  8.07231D+10  2.21481D-04  1.39498D-06
 f1  8    2 +  f2 21    1 -    52267616.24 C  9.48313D+11  2.60204D-03  1.63892D-05
                                           B  9.54405D+11  2.61875D-03  1.64944D-05
 f1  8    2 +  f2 22    1 -    52264021.70 C  4.32464D+11  1.18678D-03  7.47558D-06
                                           B  4.35183D+11  1.19425D-03  7.52258D-06
 f1  8    2 +  f2 23    1 -    52255660.43 C  4.77616D+08  1.31111D-06  8.26003D-09
                                           B  4.80411D+08  1.31878D-06  8.30838D-09
 f1  8    2 +  f2 24    1 -    52250066.77 C  1.87291D+09  5.14246D-06  3.24011D-08
                                           B  1.88369D+09  5.17207D-06  3.25876D-08
 f1  8    2 +  f2 25    1 -    52245683.38 C  8.56033D+10  2.35081D-04  1.48130D-06
                                           B  8.60770D+10  2.36382D-04  1.48950D-06
 f1  8    2 +  f2 26    1 -    52225166.61 C  5.02657D+08  1.38147D-06  8.70835D-09
                                           B  5.01015D+08  1.37695D-06  8.67989D-09
 f1  8    2 +  f2 27    1 -    52214235.59 C  4.30180D+12  1.18277D-02  7.45739D-05
                                           B  4.32076D+12  1.18798D-02  7.49025D-05
 f1  8    2 +  f2 28    1 -    52206148.57 C  5.33636D+07  1.46767D-07  9.25515D-10
                                           B  5.35585D+07  1.47303D-07  9.28895D-10
 f1  8    2 +  f2 29    1 -    52192945.08 C  5.78763D+08  1.59259D-06  1.00454D-08
                                           B  5.80524D+08  1.59744D-06  1.00760D-08
 f1  8    2 +  f2 30    1 -    52190090.98 C  4.24754D+11  1.16893D-03  7.37355D-06
                                           B  4.26281D+11  1.17313D-03  7.40006D-06
 f1  8    2 +  f2 31    1 -    52184213.41 C  3.60203D+11  9.91508D-04  6.25508D-06
                                           B  3.61383D+11  9.94756D-04  6.27557D-06
 f1  8    2 +  f2 32    1 -    52128215.51 C  1.79913D+08  4.96302D-07  3.13436D-09
                                           B  1.80120D+08  4.96870D-07  3.13795D-09
 f1  9    2 +  f2  1    1 -    52408216.41 C  2.13191D+08  5.81831D-07  3.65488D-09
                                           B  2.15675D+08  5.88612D-07  3.69748D-09
 f1  9    2 +  f2  2    1 -    52393061.05 C  1.51135D+11  4.12710D-04  2.59326D-06
                                           B  1.52809D+11  4.17281D-04  2.62198D-06
 f1  9    2 +  f2  3    1 -    52389784.98 C  5.52787D+10  1.50971D-04  9.48684D-07
                                           B  5.58869D+10  1.52632D-04  9.59121D-07
 f1  9    2 +  f2  4    1 -    52377663.56 C  1.26859D+11  3.46624D-04  2.17865D-06
                                           B  1.28186D+11  3.50248D-04  2.20143D-06
 f1  9    2 +  f2  5    1 -    52366706.44 C  4.92264D+12  1.34560D-02  8.45932D-05
                                           B  4.97206D+12  1.35911D-02  8.54425D-05
 f1  9    2 +  f2  6    1 -    52365114.79 C  9.06562D+10  2.47823D-04  1.55803D-06
                                           B  9.15615D+10  2.50297D-04  1.57358D-06
 f1  9    2 +  f2  7    1 -    52363083.80 C  7.17805D+09  1.96238D-05  1.23377D-07
                                           B  7.24921D+09  1.98184D-05  1.24600D-07
 f1  9    2 +  f2  8    1 -    52357944.51 C  2.86853D+10  7.84372D-05  4.93191D-07
                                           B  2.89617D+10  7.91929D-05  4.97942D-07
 f1  9    2 +  f2  9    1 -    52356465.09 C  5.06394D+10  1.38476D-04  8.70724D-07
                                           B  5.11280D+10  1.39813D-04  8.79127D-07
 f1  9    2 +  f2 10    1 -    52353871.89 C  3.28442D+10  8.98232D-05  5.64827D-07
                                           B  3.31634D+10  9.06962D-05  5.70317D-07
 f1  9    2 +  f2 11    1 -    52339394.17 C  1.16263D+11  3.18136D-04  2.00106D-06
                                           B  1.17304D+11  3.20984D-04  2.01897D-06
 f1  9    2 +  f2 12    1 -    52334576.68 C  2.32231D+10  6.35580D-05  3.99813D-07
                                           B  2.34298D+10  6.41238D-05  4.03373D-07
 f1  9    2 +  f2 13    1 -    52324851.99 C  2.80361D+11  7.67590D-04  4.82944D-06
                                           B  2.82731D+11  7.74078D-04  4.87026D-06
 f1  9    2 +  f2 14    1 -    52323349.56 C  8.74653D+11  2.39482D-03  1.50679D-05
                                           B  8.81988D+11  2.41490D-03  1.51943D-05
 f1  9    2 +  f2 15    1 -    52316166.21 C  4.82060D+10  1.32025D-04  8.30801D-07
                                           B  4.85946D+10  1.33089D-04  8.37497D-07
 f1  9    2 +  f2 16    1 -    52309131.05 C  1.85522D+12  5.08240D-03  3.19865D-05
                                           B  1.86976D+12  5.12222D-03  3.22371D-05
 f1  9    2 +  f2 17    1 -    52284977.40 C  2.62852D+11  7.20751D-04  4.53820D-06
                                           B  2.64668D+11  7.25730D-04  4.56955D-06
 f1  9    2 +  f2 18    1 -    52284251.32 C  1.80220D+11  4.94185D-04  3.11167D-06
                                           B  1.81458D+11  4.97578D-04  3.13304D-06
 f1  9    2 +  f2 19    1 -    52279553.41 C  2.06082D+11  5.65203D-04  3.55917D-06
                                           B  2.07460D+11  5.68981D-04  3.58295D-06
 f1  9    2 +  f2 20    1 -    52271016.25 C  5.45744D+11  1.49725D-03  9.42995D-06
                                           B  5.49211D+11  1.50676D-03  9.48986D-06
 f1  9    2 +  f2 21    1 -    52269582.16 C  6.78829D+11  1.86247D-03  1.17305D-05
                                           B  6.83098D+11  1.87418D-03  1.18043D-05
 f1  9    2 +  f2 22    1 -    52265987.62 C  3.46096D+11  9.49699D-04  5.98195D-06
                                           B  3.48225D+11  9.55540D-04  6.01874D-06
 f1  9    2 +  f2 23    1 -    52257626.35 C  1.65526D+07  4.54354D-08  2.86233D-10
                                           B  1.66487D+07  4.56991D-08  2.87895D-10
 f1  9    2 +  f2 24    1 -    52252032.69 C  8.46862D+08  2.32506D-06  1.46489D-08
                                           B  8.51622D+08  2.33813D-06  1.47313D-08
 f1  9    2 +  f2 25    1 -    52247649.30 C  3.79313D+11  1.04158D-03  6.56298D-06
                                           B  3.81388D+11  1.04728D-03  6.59888D-06
 f1  9    2 +  f2 26    1 -    52227132.53 C  3.28094D+09  9.01640D-06  5.68346D-08
                                           B  3.29700D+09  9.06054D-06  5.71128D-08
 f1  9    2 +  f2 27    1 -    52216201.51 C  1.13682D+12  3.12543D-03  1.97052D-05
                                           B  1.14167D+12  3.13875D-03  1.97892D-05
 f1  9    2 +  f2 28    1 -    52208114.48 C  3.39021D+09  9.32350D-06  5.87918D-08
                                           B  3.40353D+09  9.36011D-06  5.90226D-08
 f1  9    2 +  f2 29    1 -    52194911.00 C  1.38497D+10  3.81077D-05  2.40359D-07
                                           B  1.38964D+10  3.82361D-05  2.41169D-07
 f1  9    2 +  f2 30    1 -    52192056.90 C  6.25826D+10  1.72216D-04  1.08628D-06
                                           B  6.27825D+10  1.72766D-04  1.08975D-06
 f1  9    2 +  f2 31    1 -    52186179.33 C  9.37736D+10  2.58106D-04  1.62824D-06
                                           B  9.40618D+10  2.58899D-04  1.63324D-06
 f1  9    2 +  f2 32    1 -    52130181.43 C  9.64925D+07  2.66160D-07  1.68085D-09
                                           B  9.65785D+07  2.66397D-07  1.68235D-09
 f1 10    2 +  f2  1    1 -    52408562.09 C  1.54540D+08  4.21759D-07  2.64934D-09
                                           B  1.56345D+08  4.26686D-07  2.68029D-09
 f1 10    2 +  f2  2    1 -    52393406.73 C  4.89282D+11  1.33608D-03  8.39523D-06
                                           B  4.94738D+11  1.35098D-03  8.48884D-06
 f1 10    2 +  f2  3    1 -    52390130.66 C  4.28798D+11  1.17107D-03  7.35881D-06
                                           B  4.33607D+11  1.18420D-03  7.44134D-06
 f1 10    2 +  f2  4    1 -    52378009.24 C  2.19280D+11  5.99140D-04  3.76578D-06
                                           B  2.21587D+11  6.05445D-04  3.80541D-06
 f1 10    2 +  f2  5    1 -    52367052.12 C  4.60788D+11  1.25954D-03  7.91827D-06
                                           B  4.65519D+11  1.27247D-03  7.99956D-06
 f1 10    2 +  f2  6    1 -    52365460.47 C  7.01451D+09  1.91750D-05  1.20550D-07
                                           B  7.08456D+09  1.93665D-05  1.21754D-07
 f1 10    2 +  f2  7    1 -    52363429.48 C  9.60857D+09  2.62682D-05  1.65150D-07
                                           B  9.70422D+09  2.65297D-05  1.66794D-07
 f1 10    2 +  f2  8    1 -    52358290.19 C  2.10143D+11  5.74609D-04  3.61295D-06
                                           B  2.12204D+11  5.80244D-04  3.64839D-06
 f1 10    2 +  f2  9    1 -    52356810.77 C  8.03654D+11  2.19761D-03  1.38182D-05
                                           B  8.11418D+11  2.21884D-03  1.39518D-05
 f1 10    2 +  f2 10    1 -    52354217.57 C  3.46249D+12  9.46919D-03  5.95438D-05
                                           B  3.49629D+12  9.56164D-03  6.01252D-05
 f1 10    2 +  f2 11    1 -    52339739.85 C  9.55883D+10  2.61559D-04  1.64518D-06
                                           B  9.65026D+10  2.64061D-04  1.66092D-06
 f1 10    2 +  f2 12    1 -    52334922.36 C  4.26266D+11  1.16661D-03  7.33853D-06
                                           B  4.30143D+11  1.17722D-03  7.40528D-06
 f1 10    2 +  f2 13    1 -    52325197.67 C  5.08143D+08  1.39121D-06  8.75300D-09
                                           B  5.11008D+08  1.39905D-06  8.80235D-09
 f1 10    2 +  f2 14    1 -    52323695.25 C  4.75144D+12  1.30094D-02  8.18528D-05
                                           B  4.79162D+12  1.31194D-02  8.25450D-05
 f1 10    2 +  f2 15    1 -    52316511.90 C  2.10305D+11  5.75971D-04  3.62441D-06
                                           B  2.12035D+11  5.80708D-04  3.65422D-06
 f1 10    2 +  f2 16    1 -    52309476.74 C  4.71721D+09  1.29227D-05  8.13294D-08
                                           B  4.74438D+09  1.29971D-05  8.17979D-08
 f1 10    2 +  f2 17    1 -    52285323.09 C  2.79042D+09  7.65136D-06  4.81764D-08
                                           B  2.81399D+09  7.71598D-06  4.85833D-08
 f1 10    2 +  f2 18    1 -    52284597.01 C  3.72671D+10  1.02189D-04  6.43440D-07
                                           B  3.75260D+10  1.02899D-04  6.47910D-07
 f1 10    2 +  f2 19    1 -    52279899.09 C  1.50551D+10  4.12897D-05  2.60006D-07
                                           B  1.51578D+10  4.15713D-05  2.61779D-07
 f1 10    2 +  f2 20    1 -    52271361.93 C  9.96537D+08  2.73397D-06  1.72189D-08
                                           B  1.00310D+09  2.75198D-06  1.73323D-08
 f1 10    2 +  f2 21    1 -    52269927.84 C  2.99244D+11  8.21011D-04  5.17098D-06
                                           B  3.01159D+11  8.26265D-04  5.20407D-06
 f1 10    2 +  f2 22    1 -    52266333.30 C  1.46392D+11  4.01700D-04  2.53020D-06
                                           B  1.47308D+11  4.04214D-04  2.54604D-06
 f1 10    2 +  f2 23    1 -    52257972.03 C  5.70372D+07  1.56560D-07  9.86288D-10
                                           B  5.73636D+07  1.57456D-07  9.91933D-10
 f1 10    2 +  f2 24    1 -    52252378.38 C  4.40591D+07  1.20963D-07  7.62116D-10
                                           B  4.43117D+07  1.21656D-07  7.66485D-10
 f1 10    2 +  f2 25    1 -    52247994.99 C  7.31178D+09  2.00776D-05  1.26508D-07
                                           B  7.36302D+09  2.02183D-05  1.27394D-07
 f1 10    2 +  f2 26    1 -    52227478.21 C  4.35691D+10  1.19731D-04  7.54718D-07
                                           B  4.37952D+10  1.20353D-04  7.58635D-07
 f1 10    2 +  f2 27    1 -    52216547.19 C  2.76624D+09  7.60504D-06  4.79478D-08
                                           B  2.77177D+09  7.62025D-06  4.80437D-08
 f1 10    2 +  f2 28    1 -    52208460.17 C  1.98457D+09  5.45774D-06  3.44150D-08
                                           B  1.99257D+09  5.47974D-06  3.45537D-08
 f1 10    2 +  f2 29    1 -    52195256.68 C  5.06127D+10  1.39260D-04  8.78355D-07
                                           B  5.08032D+10  1.39784D-04  8.81660D-07
 f1 10    2 +  f2 30    1 -    52192402.58 C  4.55696D+11  1.25397D-03  7.90963D-06
                                           B  4.57471D+11  1.25886D-03  7.94044D-06
 f1 10    2 +  f2 31    1 -    52186525.01 C  4.54141D+10  1.24998D-04  7.88531D-07
                                           B  4.55722D+10  1.25433D-04  7.91277D-07
 f1 10    2 +  f2 32    1 -    52130527.11 C  6.32006D+07  1.74327D-07  1.10090D-09
                                           B  6.32794D+07  1.74544D-07  1.10227D-09
 f1 11    2 +  f2  1    1 -    52408822.50 C  4.41670D+07  1.20536D-07  7.57162D-10
                                           B  4.46827D+07  1.21943D-07  7.66001D-10
 f1 11    2 +  f2  2    1 -    52393667.14 C  5.06008D+10  1.38174D-04  8.68209D-07
                                           B  5.11539D+10  1.39685D-04  8.77700D-07
 f1 11    2 +  f2  3    1 -    52390391.08 C  3.13502D+10  8.56179D-05  5.38008D-07
                                           B  3.16720D+10  8.64969D-05  5.43531D-07
 f1 11    2 +  f2  4    1 -    52378269.66 C  3.16822D+10  8.65648D-05  5.44084D-07
                                           B  3.20124D+10  8.74668D-05  5.49753D-07
 f1 11    2 +  f2  5    1 -    52367312.53 C  9.37872D+11  2.56360D-03  1.61163D-05
                                           B  9.47413D+11  2.58968D-03  1.62803D-05
 f1 11    2 +  f2  6    1 -    52365720.89 C  1.49622D+10  4.09006D-05  2.57133D-07
                                           B  1.51121D+10  4.13104D-05  2.59709D-07
 f1 11    2 +  f2  7    1 -    52363689.89 C  6.05013D+09  1.65399D-05  1.03987D-07
                                           B  6.11008D+09  1.67038D-05  1.05017D-07
 f1 11    2 +  f2  8    1 -    52358550.61 C  4.54745D+11  1.24343D-03  7.81823D-06
                                           B  4.59152D+11  1.25548D-03  7.89400D-06
 f1 11    2 +  f2  9    1 -    52357071.18 C  9.57203D+09  2.61747D-05  1.64582D-07
                                           B  9.66485D+09  2.64285D-05  1.66178D-07
 f1 11    2 +  f2 10    1 -    52354477.99 C  1.08482D+11  2.96674D-04  1.86552D-06
                                           B  1.09434D+11  2.99277D-04  1.88189D-06
 f1 11    2 +  f2 11    1 -    52340000.26 C  1.27517D+12  3.48921D-03  2.19467D-05
                                           B  1.28680D+12  3.52105D-03  2.21470D-05
 f1 11    2 +  f2 12    1 -    52335182.78 C  1.29323D+10  3.53928D-05  2.22637D-07
                                           B  1.30319D+10  3.56654D-05  2.24351D-07
 f1 11    2 +  f2 13    1 -    52325458.09 C  2.95424D+11  8.08811D-04  5.08873D-06
                                           B  2.97946D+11  8.15716D-04  5.13218D-06
 f1 11    2 +  f2 14    1 -    52323955.66 C  2.82606D+11  7.73763D-04  4.86836D-06
                                           B  2.84921D+11  7.80101D-04  4.90824D-06
 f1 11    2 +  f2 15    1 -    52316772.31 C  1.01156D+09  2.77036D-06  1.74330D-08
                                           B  1.02096D+09  2.79612D-06  1.75951D-08
 f1 11    2 +  f2 16    1 -    52309737.15 C  1.20808D+12  3.30947D-03  2.08282D-05
                                           B  1.21767D+12  3.33575D-03  2.09936D-05
 f1 11    2 +  f2 17    1 -    52285583.50 C  3.17395D+11  8.70291D-04  5.47972D-06
                                           B  3.19623D+11  8.76400D-04  5.51818D-06
 f1 11    2 +  f2 18    1 -    52284857.42 C  6.75903D+09  1.85336D-05  1.16697D-07
                                           B  6.80480D+09  1.86591D-05  1.17487D-07
 f1 11    2 +  f2 19    1 -    52280159.50 C  4.17902D+08  1.14612D-06  7.21717D-09
                                           B  4.20480D+08  1.15319D-06  7.26170D-09
 f1 11    2 +  f2 20    1 -    52271622.35 C  4.90182D+09  1.34479D-05  8.46960D-08
                                           B  4.93273D+09  1.35327D-05  8.52300D-08
 f1 11    2 +  f2 21    1 -    52270188.26 C  1.67873D+10  4.60576D-05  2.90084D-07
                                           B  1.68891D+10  4.63368D-05  2.91842D-07
 f1 11    2 +  f2 22    1 -    52266593.72 C  9.73402D+09  2.67098D-05  1.68238D-07
                                           B  9.79193D+09  2.68688D-05  1.69238D-07
 f1 11    2 +  f2 23    1 -    52258232.45 C  1.79566D+08  4.92882D-07  3.10502D-09
                                           B  1.80634D+08  4.95814D-07  3.12349D-09
 f1 11    2 +  f2 24    1 -    52252638.79 C  3.39952D+05  9.33316D-10  5.88026D-12
                                           B  3.41928D+05  9.38741D-10  5.91443D-12
 f1 11    2 +  f2 25    1 -    52248255.40 C  8.86217D+11  2.43346D-03  1.53330D-05
                                           B  8.91159D+11  2.44703D-03  1.54185D-05
 f1 11    2 +  f2 26    1 -    52227738.63 C  1.70053D+11  4.67316D-04  2.94567D-06
                                           B  1.70882D+11  4.69592D-04  2.96002D-06
 f1 11    2 +  f2 27    1 -    52216807.61 C  7.95646D+11  2.18739D-03  1.37909D-05
                                           B  7.99114D+11  2.19693D-03  1.38510D-05
 f1 11    2 +  f2 28    1 -    52208720.58 C  9.95409D+07  2.73743D-07  1.72614D-09
                                           B  9.99115D+07  2.74762D-07  1.73257D-09
 f1 11    2 +  f2 29    1 -    52195517.10 C  1.25236D+11  3.44582D-04  2.17337D-06
                                           B  1.25686D+11  3.45820D-04  2.18118D-06
 f1 11    2 +  f2 30    1 -    52192662.99 C  5.37646D+12  1.47947D-02  9.33194D-05
                                           B  5.39503D+12  1.48458D-02  9.36416D-05
 f1 11    2 +  f2 31    1 -    52186785.42 C  1.86726D+11  5.13939D-04  3.24210D-06
                                           B  1.87332D+11  5.15607D-04  3.25262D-06
 f1 11    2 +  f2 32    1 -    52130787.53 C  8.42765D+07  2.32459D-07  1.46800D-09
                                           B  8.43722D+07  2.32723D-07  1.46967D-09
 f1 12    2 +  f2  1    1 -    52418365.46 C  1.25171D+05  3.41480D-10  2.14466D-12
                                           B  1.26683D+05  3.45605D-10  2.17056D-12
 f1 12    2 +  f2  2    1 -    52403210.10 C  2.30853D+07  6.30156D-08  3.95882D-10
                                           B  2.33498D+07  6.37376D-08  4.00418D-10
 f1 12    2 +  f2  3    1 -    52399934.04 C  2.33393D+06  6.37167D-09  4.00311D-11
                                           B  2.36018D+06  6.44336D-09  4.04815D-11
 f1 12    2 +  f2  4    1 -    52387812.62 C  4.57275D+09  1.24895D-05  7.84855D-08
                                           B  4.62244D+09  1.26252D-05  7.93385D-08
 f1 12    2 +  f2  5    1 -    52376855.49 C  4.78746D+09  1.30814D-05  8.22224D-08
                                           B  4.83746D+09  1.32180D-05  8.30811D-08
 f1 12    2 +  f2  6    1 -    52375263.85 C  8.03091D+07  2.19452D-07  1.37940D-09
                                           B  8.11428D+07  2.21731D-07  1.39372D-09
 f1 12    2 +  f2  7    1 -    52373232.85 C  6.41162D+09  1.75217D-05  1.10140D-07
                                           B  6.47765D+09  1.77022D-05  1.11274D-07
 f1 12    2 +  f2  8    1 -    52368093.56 C  8.12122D+11  2.21981D-03  1.39548D-05
                                           B  8.20325D+11  2.24223D-03  1.40958D-05
 f1 12    2 +  f2  9    1 -    52366614.14 C  1.97206D+10  5.39062D-05  3.38891D-07
                                           B  1.99186D+10  5.44476D-05  3.42294D-07
 f1 12    2 +  f2 10    1 -    52364020.94 C  9.36088D+09  2.55905D-05  1.60887D-07
                                           B  9.45393D+09  2.58449D-05  1.62486D-07
 f1 12    2 +  f2 11    1 -    52349543.22 C  1.51912D+12  4.15521D-03  2.61310D-05
                                           B  1.53337D+12  4.19420D-03  2.63762D-05
 f1 12    2 +  f2 12    1 -    52344725.73 C  1.51062D+08  4.13272D-07  2.59919D-09
                                           B  1.52450D+08  4.17069D-07  2.62307D-09
 f1 12    2 +  f2 13    1 -    52335001.04 C  9.45631D+08  2.58800D-06  1.62798D-08
                                           B  9.53990D+08  2.61088D-06  1.64237D-08
 f1 12    2 +  f2 14    1 -    52333498.62 C  1.46188D+10  4.00112D-05  2.51696D-07
                                           B  1.47470D+10  4.03618D-05  2.53902D-07
 f1 12    2 +  f2 15    1 -    52326315.27 C  7.66715D+09  2.09904D-05  1.32062D-07
                                           B  7.73225D+09  2.11687D-05  1.33183D-07
 f1 12    2 +  f2 16    1 -    52319280.11 C  3.04811D+12  8.34708D-03  5.25228D-05
                                           B  3.07315D+12  8.41566D-03  5.29544D-05
 f1 12    2 +  f2 17    1 -    52295126.46 C  4.26988D+12  1.17036D-02  7.36776D-05
                                           B  4.30098D+12  1.17889D-02  7.42143D-05
 f1 12    2 +  f2 18    1 -    52294400.38 C  3.38918D+11  9.28992D-04  5.84834D-06
                                           B  3.41377D+11  9.35733D-04  5.89077D-06
 f1 12    2 +  f2 19    1 -    52289702.46 C  1.60721D+10  4.40623D-05  2.77413D-07
                                           B  1.61858D+10  4.43741D-05  2.79376D-07
 f1 12    2 +  f2 20    1 -    52281165.31 C  4.72553D+11  1.29595D-03  8.16053D-06
                                           B  4.75741D+11  1.30469D-03  8.21558D-06
 f1 12    2 +  f2 21    1 -    52279731.21 C  9.80420D+10  2.68889D-04  1.69323D-06
                                           B  9.86980D+10  2.70688D-04  1.70456D-06
 f1 12    2 +  f2 22    1 -    52276136.68 C  5.15690D+10  1.41452D-04  8.90803D-07
                                           B  5.19069D+10  1.42379D-04  8.96641D-07
 f1 12    2 +  f2 23    1 -    52267775.40 C  6.99632D+07  1.91968D-07  1.20913D-09
                                           B  7.03988D+07  1.93163D-07  1.21665D-09
 f1 12    2 +  f2 24    1 -    52262181.75 C  9.66723D+02  2.65311D-12  1.67126D-14
                                           B  9.72216D+02  2.66818D-12  1.68075D-14
 f1 12    2 +  f2 25    1 -    52257798.36 C  1.35666D+12  3.72389D-03  2.34596D-05
                                           B  1.36459D+12  3.74565D-03  2.35967D-05
 f1 12    2 +  f2 26    1 -    52237281.58 C  3.00020D+10  8.24169D-05  5.19411D-07
                                           B  3.01536D+10  8.28335D-05  5.22037D-07
 f1 12    2 +  f2 27    1 -    52226350.56 C  1.32853D+09  3.65106D-06  2.30147D-08
                                           B  1.33472D+09  3.66807D-06  2.31219D-08
 f1 12    2 +  f2 28    1 -    52218263.54 C  1.11533D+08  3.06610D-07  1.93304D-09
                                           B  1.12015D+08  3.07934D-07  1.94138D-09
 f1 12    2 +  f2 29    1 -    52205060.06 C  2.41495D+10  6.64217D-05  4.18864D-07
                                           B  2.42415D+10  6.66750D-05  4.20461D-07
 f1 12    2 +  f2 30    1 -    52202205.95 C  4.42175D+11  1.21631D-03  7.67063D-06
                                           B  4.43813D+11  1.22081D-03  7.69904D-06
 f1 12    2 +  f2 31    1 -    52196328.38 C  2.24956D+10  6.18936D-05  3.90375D-07
                                           B  2.25739D+10  6.21089D-05  3.91733D-07
 f1 12    2 +  f2 32    1 -    52140330.49 C  1.41060D+09  3.88942D-06  2.45577D-08
                                           B  1.41247D+09  3.89457D-06  2.45902D-08
 f1 13    2 +  f2  1    1 -    52434079.10 C  1.92571D+08  5.25038D-07  3.29650D-09
                                           B  1.95025D+08  5.31728D-07  3.33850D-09
 f1 13    2 +  f2  2    1 -    52418923.74 C  1.19650D+10  3.26409D-05  2.04998D-07
                                           B  1.21105D+10  3.30379D-05  2.07492D-07
 f1 13    2 +  f2  3    1 -    52415647.68 C  8.76341D+08  2.39100D-06  1.50174D-08
                                           B  8.86959D+08  2.41997D-06  1.51993D-08
 f1 13    2 +  f2  4    1 -    52403526.26 C  2.77054D+11  7.56260D-04  4.75101D-06
                                           B  2.80259D+11  7.65009D-04  4.80598D-06
 f1 13    2 +  f2  5    1 -    52392569.13 C  4.94181D+09  1.34950D-05  8.47970D-08
                                           B  4.99545D+09  1.36415D-05  8.57174D-08
 f1 13    2 +  f2  6    1 -    52390977.49 C  1.91312D+12  5.22465D-03  3.28304D-05
                                           B  1.93431D+12  5.28252D-03  3.31941D-05
 f1 13    2 +  f2  7    1 -    52388946.49 C  1.23187D+11  3.36443D-04  2.11421D-06
                                           B  1.24543D+11  3.40147D-04  2.13748D-06
 f1 13    2 +  f2  8    1 -    52383807.20 C  3.67125D+10  1.00288D-04  6.30269D-07
                                           B  3.71159D+10  1.01390D-04  6.37195D-07
 f1 13    2 +  f2  9    1 -    52382327.78 C  6.21964D+09  1.69912D-05  1.06786D-07
                                           B  6.28644D+09  1.71737D-05  1.07933D-07
 f1 13    2 +  f2 10    1 -    52379734.59 C  2.58692D+09  7.06780D-06  4.44218D-08
                                           B  2.61501D+09  7.14455D-06  4.49042D-08
 f1 13    2 +  f2 11    1 -    52365256.86 C  1.08254D+12  2.95929D-03  1.86046D-05
                                           B  1.09371D+12  2.98982D-03  1.87965D-05
 f1 13    2 +  f2 12    1 -    52360439.38 C  2.53172D+09  6.92209D-06  4.35221D-08
                                           B  2.55746D+09  6.99246D-06  4.39645D-08
 f1 13    2 +  f2 13    1 -    52350714.69 C  2.98145D+11  8.15474D-04  5.12818D-06
                                           B  3.01036D+11  8.23380D-04  5.17790D-06
 f1 13    2 +  f2 14    1 -    52349212.26 C  9.02917D+09  2.46976D-05  1.55318D-07
                                           B  9.11663D+09  2.49369D-05  1.56822D-07
 f1 13    2 +  f2 15    1 -    52342028.91 C  1.28427D+12  3.51386D-03  2.21009D-05
                                           B  1.29608D+12  3.54617D-03  2.23041D-05
 f1 13    2 +  f2 16    1 -    52334993.75 C  4.07247D+11  1.11456D-03  7.01108D-06
                                           B  4.10967D+11  1.12474D-03  7.07512D-06
 f1 13    2 +  f2 17    1 -    52310840.10 C  2.79355D+11  7.65246D-04  4.81598D-06
                                           B  2.81654D+11  7.71542D-04  4.85561D-06
 f1 13    2 +  f2 18    1 -    52310114.02 C  1.09980D+11  3.01281D-04  1.89610D-06
                                           B  1.10932D+11  3.03888D-04  1.91251D-06
 f1 13    2 +  f2 19    1 -    52305416.10 C  2.04538D+12  5.60413D-03  3.52726D-05
                                           B  2.06141D+12  5.64804D-03  3.55489D-05
 f1 13    2 +  f2 20    1 -    52296878.95 C  5.06680D+11  1.38871D-03  8.74198D-06
                                           B  5.10620D+11  1.39950D-03  8.80996D-06
 f1 13    2 +  f2 21    1 -    52295444.86 C  1.82849D+12  5.01179D-03  3.15504D-05
                                           B  1.84226D+12  5.04953D-03  3.17880D-05
 f1 13    2 +  f2 22    1 -    52291850.32 C  2.20633D+11  6.04826D-04  3.80778D-06
                                           B  2.22291D+11  6.09369D-04  3.83639D-06
 f1 13    2 +  f2 23    1 -    52283489.05 C  8.17777D+09  2.24250D-05  1.41203D-07
                                           B  8.23354D+09  2.25780D-05  1.42166D-07
 f1 13    2 +  f2 24    1 -    52277895.39 C  3.06863D+09  8.41659D-06  5.30022D-08
                                           B  3.08962D+09  8.47415D-06  5.33646D-08
 f1 13    2 +  f2 25    1 -    52273512.00 C  5.19551D+08  1.42526D-06  8.97608D-09
                                           B  5.23193D+08  1.43525D-06  9.03899D-09
 f1 13    2 +  f2 26    1 -    52252995.22 C  3.01175D+08  8.26844D-07  5.20940D-09
                                           B  3.03244D+08  8.32525D-07  5.24520D-09
 f1 13    2 +  f2 27    1 -    52242064.21 C  6.35362D+10  1.74505D-04  1.09967D-06
                                           B  6.38917D+10  1.75481D-04  1.10583D-06
 f1 13    2 +  f2 28    1 -    52233977.18 C  2.01291D+09  5.53025D-06  3.48552D-08
                                           B  2.02289D+09  5.55769D-06  3.50281D-08
 f1 13    2 +  f2 29    1 -    52220773.70 C  1.51674D+12  4.16921D-03  2.62836D-05
                                           B  1.52363D+12  4.18813D-03  2.64030D-05
 f1 13    2 +  f2 30    1 -    52217919.59 C  3.29439D+11  9.05657D-04  5.70979D-06
                                           B  3.30946D+11  9.09799D-04  5.73590D-06
 f1 13    2 +  f2 31    1 -    52212042.02 C  7.17896D+07  1.97400D-07  1.24467D-09
                                           B  7.22346D+07  1.98624D-07  1.25238D-09
 f1 13    2 +  f2 32    1 -    52156044.13 C  3.49661D+11  9.63531D-04  6.08186D-06
                                           B  3.50483D+11  9.65796D-04  6.09616D-06
 f1 14    2 +  f2  1    1 -    52434287.05 C  4.28871D+07  1.16929D-07  7.34148D-10
                                           B  4.34282D+07  1.18405D-07  7.43412D-10
 f1 14    2 +  f2  2    1 -    52419131.69 C  1.93763D+09  5.28591D-06  3.31975D-08
                                           B  1.96086D+09  5.34928D-06  3.35955D-08
 f1 14    2 +  f2  3    1 -    52415855.62 C  1.83105D+08  4.99576D-07  3.13772D-09
                                           B  1.85269D+08  5.05482D-07  3.17482D-09
 f1 14    2 +  f2  4    1 -    52403734.20 C  5.23824D+10  1.42984D-04  8.98259D-07
                                           B  5.29797D+10  1.44615D-04  9.08503D-07
 f1 14    2 +  f2  5    1 -    52392777.08 C  7.38753D+06  2.01736D-08  1.26762D-10
                                           B  7.48124D+06  2.04295D-08  1.28370D-10
 f1 14    2 +  f2  6    1 -    52391185.43 C  3.56518D+11  9.73626D-04  6.11800D-06
                                           B  3.60412D+11  9.84263D-04  6.18484D-06
 f1 14    2 +  f2  7    1 -    52389154.44 C  2.24378D+10  6.12808D-05  3.85087D-07
                                           B  2.26809D+10  6.19448D-05  3.89259D-07
 f1 14    2 +  f2  8    1 -    52384015.15 C  6.89423D+09  1.88328D-05  1.18357D-07
                                           B  6.96666D+09  1.90307D-05  1.19600D-07
 f1 14    2 +  f2  9    1 -    52382535.73 C  1.32961D+09  3.63228D-06  2.28280D-08
                                           B  1.34370D+09  3.67076D-06  2.30699D-08
 f1 14    2 +  f2 10    1 -    52379942.53 C  4.70410D+08  1.28521D-06  8.07765D-09
                                           B  4.75270D+08  1.29849D-06  8.16110D-09
 f1 14    2 +  f2 11    1 -    52365464.81 C  3.88517D+11  1.06206D-03  6.67696D-06
                                           B  3.92334D+11  1.07249D-03  6.74255D-06
 f1 14    2 +  f2 12    1 -    52360647.32 C  9.90466D+08  2.70805D-06  1.70266D-08
                                           B  9.99999D+08  2.73412D-06  1.71905D-08
 f1 14    2 +  f2 13    1 -    52350922.63 C  2.70547D+11  7.39984D-04  4.65344D-06
                                           B  2.73125D+11  7.47035D-04  4.69777D-06
 f1 14    2 +  f2 14    1 -    52349420.20 C  2.45450D+09  6.71379D-06  4.22213D-08
                                           B  2.47705D+09  6.77546D-06  4.26091D-08
 f1 14    2 +  f2 15    1 -    52342236.85 C  2.85394D+11  7.80852D-04  4.91125D-06
                                           B  2.87973D+11  7.87906D-04  4.95562D-06
 f1 14    2 +  f2 16    1 -    52335201.69 C  2.15957D+11  5.91028D-04  3.71783D-06
                                           B  2.17835D+11  5.96165D-04  3.75015D-06
 f1 14    2 +  f2 17    1 -    52311048.04 C  6.18948D+11  1.69549D-03  1.06703D-05
                                           B  6.23882D+11  1.70901D-03  1.07554D-05
 f1 14    2 +  f2 18    1 -    52310321.96 C  7.67379D+12  2.10215D-02  1.32297D-04
                                           B  7.73442D+12  2.11875D-02  1.33343D-04
 f1 14    2 +  f2 19    1 -    52305624.05 C  3.10131D+11  8.49720D-04  5.34815D-06
                                           B  3.12555D+11  8.56363D-04  5.38996D-06
 f1 14    2 +  f2 20    1 -    52297086.89 C  2.94148D+10  8.06193D-05  5.07501D-07
                                           B  2.96481D+10  8.12587D-05  5.11526D-07
 f1 14    2 +  f2 21    1 -    52295652.80 C  1.04172D+10  2.85527D-05  1.79745D-07
                                           B  1.04828D+10  2.87326D-05  1.80878D-07
 f1 14    2 +  f2 22    1 -    52292058.26 C  3.71518D+10  1.01844D-04  6.41174D-07
                                           B  3.74284D+10  1.02603D-04  6.45948D-07
 f1 14    2 +  f2 23    1 -    52283696.99 C  2.12357D+10  5.82321D-05  3.66667D-07
                                           B  2.13812D+10  5.86309D-05  3.69178D-07
 f1 14    2 +  f2 24    1 -    52278103.33 C  1.25319D+08  3.43720D-07  2.16451D-09
                                           B  1.26196D+08  3.46126D-07  2.17967D-09
 f1 14    2 +  f2 25    1 -    52273719.94 C  8.29403D+09  2.27524D-05  1.43291D-07
                                           B  8.34796D+09  2.29003D-05  1.44223D-07
 f1 14    2 +  f2 26    1 -    52253203.17 C  1.23257D+10  3.38387D-05  2.13194D-07
                                           B  1.23948D+10  3.40283D-05  2.14389D-07
 f1 14    2 +  f2 27    1 -    52242272.15 C  1.89788D+11  5.21257D-04  3.28477D-06
                                           B  1.90796D+11  5.24027D-04  3.30223D-06
 f1 14    2 +  f2 28    1 -    52234185.12 C  2.51795D+09  6.91776D-06  4.35999D-08
                                           B  2.53034D+09  6.95179D-06  4.38144D-08
 f1 14    2 +  f2 29    1 -    52220981.64 C  2.48990D+11  6.84414D-04  4.31469D-06
                                           B  2.50067D+11  6.87376D-04  4.33336D-06
 f1 14    2 +  f2 30    1 -    52218127.54 C  5.12528D+10  1.40897D-04  8.88295D-07
                                           B  5.14628D+10  1.41475D-04  8.91934D-07
 f1 14    2 +  f2 31    1 -    52212249.97 C  3.92549D+08  1.07939D-06  6.80581D-09
                                           B  3.94038D+08  1.08348D-06  6.83163D-09
 f1 14    2 +  f2 32    1 -    52156252.07 C  1.76513D+12  4.86397D-03  3.07015D-05
                                           B  1.76865D+12  4.87367D-03  3.07628D-05
 f1 15    2 +  f2  1    1 -    52464455.83 C  6.52754D+07  1.77765D-07  1.11547D-09
                                           B  6.61874D+07  1.80249D-07  1.13105D-09
 f1 15    2 +  f2  2    1 -    52449300.47 C  4.81696D+08  1.31257D-06  8.23867D-09
                                           B  4.88188D+08  1.33026D-06  8.34971D-09
 f1 15    2 +  f2  3    1 -    52446024.40 C  5.02264D+05  1.36878D-09  8.59207D-12
                                           B  5.09498D+05  1.38850D-09  8.71582D-12
 f1 15    2 +  f2  4    1 -    52433902.98 C  1.56846D+11  4.27638D-04  2.68497D-06
                                           B  1.58865D+11  4.33143D-04  2.71953D-06
 f1 15    2 +  f2  5    1 -    52422945.86 C  9.60697D+09  2.62042D-05  1.64560D-07
                                           B  9.72738D+09  2.65327D-05  1.66623D-07
 f1 15    2 +  f2  6    1 -    52421354.21 C  2.51304D+08  6.85504D-07  4.30504D-09
                                           B  2.54317D+08  6.93723D-07  4.35666D-09
 f1 15    2 +  f2  7    1 -    52419323.22 C  1.08694D+09  2.96519D-06  1.86224D-08
                                           B  1.10035D+09  3.00176D-06  1.88521D-08
 f1 15    2 +  f2  8    1 -    52414183.93 C  9.43950D+08  2.57560D-06  1.61773D-08
                                           B  9.55728D+08  2.60774D-06  1.63791D-08
 f1 15    2 +  f2  9    1 -    52412704.51 C  2.66861D+09  7.28183D-06  4.57382D-08
                                           B  2.70092D+09  7.36999D-06  4.62920D-08
 f1 15    2 +  f2 10    1 -    52410111.31 C  4.10236D+08  1.11952D-06  7.03220D-09
                                           B  4.15155D+08  1.13294D-06  7.11653D-09
 f1 15    2 +  f2 11    1 -    52395633.59 C  4.46327D+10  1.21868D-04  7.65722D-07
                                           B  4.51506D+10  1.23282D-04  7.74608D-07
 f1 15    2 +  f2 12    1 -    52390816.10 C  5.09851D+07  1.39239D-07  8.74945D-10
                                           B  5.15649D+07  1.40822D-07  8.84896D-10
 f1 15    2 +  f2 13    1 -    52381091.41 C  1.65489D+08  4.52115D-07  2.84151D-09
                                           B  1.66360D+08  4.54494D-07  2.85647D-09
 f1 15    2 +  f2 14    1 -    52379588.99 C  1.11432D+09  3.04450D-06  1.91350D-08
                                           B  1.12637D+09  3.07741D-06  1.93419D-08
 f1 15    2 +  f2 15    1 -    52372405.64 C  1.25362D+12  3.42600D-03  2.15358D-05
                                           B  1.26680D+12  3.46202D-03  2.17622D-05
 f1 15    2 +  f2 16    1 -    52365370.47 C  7.15721D+10  1.95651D-04  1.23003D-06
                                           B  7.23106D+10  1.97670D-04  1.24272D-06
 f1 15    2 +  f2 17    1 -    52341216.83 C  1.49083D+11  4.07915D-04  2.56567D-06
                                           B  1.50508D+11  4.11813D-04  2.59019D-06
 f1 15    2 +  f2 18    1 -    52340490.74 C  3.19482D+10  8.74176D-05  5.49841D-07
                                           B  3.22522D+10  8.82495D-05  5.55073D-07
 f1 15    2 +  f2 19    1 -    52335792.83 C  7.47358D+11  2.04531D-03  1.28658D-05
                                           B  7.54179D+11  2.06398D-03  1.29832D-05
 f1 15    2 +  f2 20    1 -    52327255.67 C  9.81668D+10  2.68743D-04  1.69077D-06
                                           B  9.90227D+10  2.71086D-04  1.70551D-06
 f1 15    2 +  f2 21    1 -    52325821.58 C  1.00090D+11  2.74023D-04  1.72404D-06
                                           B  1.00961D+11  2.76406D-04  1.73903D-06
 f1 15    2 +  f2 22    1 -    52322227.04 C  1.00460D+12  2.75074D-03  1.73077D-05
                                           B  1.01328D+12  2.77449D-03  1.74571D-05
 f1 15    2 +  f2 23    1 -    52313865.77 C  6.33408D+12  1.73491D-02  1.09178D-04
                                           B  6.38600D+12  1.74913D-02  1.10073D-04
 f1 15    2 +  f2 24    1 -    52308272.11 C  3.81457D+11  1.04504D-03  6.57716D-06
                                           B  3.84502D+11  1.05338D-03  6.62966D-06
 f1 15    2 +  f2 25    1 -    52303888.72 C  3.23330D+08  8.85944D-07  5.57632D-09
                                           B  3.26002D+08  8.93266D-07  5.62241D-09
 f1 15    2 +  f2 26    1 -    52283371.95 C  4.83865D+10  1.32686D-04  8.35481D-07
                                           B  4.87415D+10  1.33659D-04  8.41610D-07
 f1 15    2 +  f2 27    1 -    52272440.93 C  6.85429D+08  1.88038D-06  1.18426D-08
                                           B  6.91712D+08  1.89761D-06  1.19512D-08
 f1 15    2 +  f2 28    1 -    52264353.91 C  2.19338D+12  6.01909D-03  3.79141D-05
                                           B  2.20716D+12  6.05689D-03  3.81522D-05
 f1 15    2 +  f2 29    1 -    52251150.42 C  2.18481D+10  5.99860D-05  3.77946D-07
                                           B  2.19802D+10  6.03487D-05  3.80231D-07
 f1 15    2 +  f2 30    1 -    52248296.32 C  6.61737D+10  1.81706D-04  1.14491D-06
                                           B  6.65791D+10  1.82819D-04  1.15193D-06
 f1 15    2 +  f2 31    1 -    52242418.75 C  1.10184D+09  3.02623D-06  1.90701D-08
                                           B  1.11443D+09  3.06081D-06  1.92880D-08
 f1 15    2 +  f2 32    1 -    52186420.85 C  1.84835D+10  5.08742D-05  3.20934D-07
                                           B  1.85694D+10  5.11105D-05  3.22425D-07
 f1 16    2 +  f2  1    1 -    52473679.88 C  3.94190D+07  1.07312D-07  6.73262D-10
                                           B  3.99832D+07  1.08848D-07  6.82898D-10
 f1 16    2 +  f2  2    1 -    52458524.52 C  2.34261D+08  6.38110D-07  4.00456D-09
                                           B  2.37464D+08  6.46834D-07  4.05931D-09
 f1 16    2 +  f2  3    1 -    52455248.45 C  1.01052D+08  2.75292D-07  1.72775D-09
                                           B  1.02447D+08  2.79094D-07  1.75161D-09
 f1 16    2 +  f2  4    1 -    52443127.03 C  1.63329D+10  4.45159D-05  2.79449D-07
                                           B  1.65466D+10  4.50983D-05  2.83105D-07
 f1 16    2 +  f2  5    1 -    52432169.91 C  1.13248D+10  3.08790D-05  1.93884D-07
                                           B  1.14708D+10  3.12771D-05  1.96383D-07
 f1 16    2 +  f2  6    1 -    52430578.26 C  9.79405D+10  2.67067D-04  1.67692D-06
                                           B  9.91761D+10  2.70437D-04  1.69807D-06
 f1 16    2 +  f2  7    1 -    52428547.27 C  3.29704D+09  8.99118D-06  5.64579D-08
                                           B  3.33838D+09  9.10391D-06  5.71657D-08
 f1 16    2 +  f2  8    1 -    52423407.98 C  4.24333D+09  1.15740D-05  7.26833D-08
                                           B  4.29582D+09  1.17172D-05  7.35824D-08
 f1 16    2 +  f2  9    1 -    52421928.56 C  1.18369D+09  3.22880D-06  2.02770D-08
                                           B  1.19824D+09  3.26848D-06  2.05262D-08
 f1 16    2 +  f2 10    1 -    52419335.36 C  2.10605D+09  5.74530D-06  3.60825D-08
                                           B  2.13212D+09  5.81643D-06  3.65293D-08
 f1 16    2 +  f2 11    1 -    52404857.64 C  1.02917D+11  2.80912D-04  1.76472D-06
                                           B  1.04139D+11  2.84248D-04  1.78567D-06
 f1 16    2 +  f2 12    1 -    52400040.15 C  7.95256D+07  2.17106D-07  1.36400D-09
                                           B  8.04603D+07  2.19658D-07  1.38004D-09
 f1 16    2 +  f2 13    1 -    52390315.46 C  6.50151D+10  1.77558D-04  1.11574D-06
                                           B  6.57460D+10  1.79554D-04  1.12829D-06
 f1 16    2 +  f2 14    1 -    52388813.04 C  4.83748D+08  1.32120D-06  8.30245D-09
                                           B  4.88978D+08  1.33549D-06  8.39223D-09
 f1 16    2 +  f2 15    1 -    52381629.69 C  1.45090D+12  3.96377D-03  2.49118D-05
                                           B  1.46648D+12  4.00632D-03  2.51792D-05
 f1 16    2 +  f2 16    1 -    52374594.53 C  5.80776D+10  1.58707D-04  9.97586D-07
                                           B  5.86918D+10  1.60385D-04  1.00813D-06
 f1 16    2 +  f2 17    1 -    52350440.88 C  9.14893D+10  2.50240D-04  1.57367D-06
                                           B  9.23743D+10  2.52661D-04  1.58889D-06
 f1 16    2 +  f2 18    1 -    52349714.80 C  1.09724D+10  3.00124D-05  1.88739D-07
                                           B  1.10708D+10  3.02814D-05  1.90431D-07
 f1 16    2 +  f2 19    1 -    52345016.88 C  6.62418D+11  1.81221D-03  1.13975D-05
                                           B  6.68586D+11  1.82909D-03  1.15036D-05
 f1 16    2 +  f2 20    1 -    52336479.72 C  9.03472D+11  2.47248D-03  1.55527D-05
                                           B  9.11706D+11  2.49502D-03  1.56944D-05
 f1 16    2 +  f2 21    1 -    52335045.63 C  1.17196D+12  3.20742D-03  2.01762D-05
                                           B  1.18233D+12  3.23579D-03  2.03547D-05
 f1 16    2 +  f2 22    1 -    52331451.09 C  2.87353D+12  7.86534D-03  4.94801D-05
                                           B  2.89887D+12  7.93470D-03  4.99164D-05
 f1 16    2 +  f2 23    1 -    52323089.82 C  1.27187D+10  3.48243D-05  2.19111D-07
                                           B  1.28257D+10  3.51174D-05  2.20955D-07
 f1 16    2 +  f2 24    1 -    52317496.17 C  3.75714D+09  1.02894D-05  6.47470D-08
                                           B  3.78834D+09  1.03749D-05  6.52847D-08
 f1 16    2 +  f2 25    1 -    52313112.78 C  2.31472D+12  6.34023D-03  3.98998D-05
                                           B  2.33394D+12  6.39287D-03  4.02310D-05
 f1 16    2 +  f2 26    1 -    52292596.00 C  5.81100D+10  1.59293D-04  1.00284D-06
                                           B  5.85492D+10  1.60498D-04  1.01042D-06
 f1 16    2 +  f2 27    1 -    52281664.98 C  4.84532D+10  1.32878D-04  8.36715D-07
                                           B  4.87971D+10  1.33821D-04  8.42654D-07
 f1 16    2 +  f2 28    1 -    52273577.96 C  1.69408D+09  4.64727D-06  2.92679D-08
                                           B  1.70491D+09  4.67697D-06  2.94549D-08
 f1 16    2 +  f2 29    1 -    52260374.47 C  5.09636D+11  1.39876D-03  8.81143D-06
                                           B  5.12733D+11  1.40726D-03  8.86496D-06
 f1 16    2 +  f2 30    1 -    52257520.37 C  1.83688D+09  5.04209D-06  3.17642D-08
                                           B  1.84966D+09  5.07717D-06  3.19852D-08
 f1 16    2 +  f2 31    1 -    52251642.80 C  1.24050D+12  3.40584D-03  2.14585D-05
                                           B  1.24791D+12  3.42619D-03  2.15868D-05
 f1 16    2 +  f2 32    1 -    52195644.90 C  1.00810D+12  2.77373D-03  1.74947D-05
                                           B  1.01197D+12  2.78438D-03  1.75618D-05
 f1 17    2 +  f2  1    1 -    52473963.12 C  1.20986D+07  3.29364D-08  2.06637D-10
                                           B  1.22696D+07  3.34019D-08  2.09557D-10
 f1 17    2 +  f2  2    1 -    52458807.76 C  6.40557D+07  1.74481D-07  1.09498D-09
                                           B  6.49250D+07  1.76849D-07  1.10984D-09
 f1 17    2 +  f2  3    1 -    52455531.70 C  1.77930D+07  4.84724D-08  3.04214D-10
                                           B  1.80285D+07  4.91138D-08  3.08239D-10
 f1 17    2 +  f2  4    1 -    52443410.28 C  2.88162D+09  7.85386D-06  4.93024D-08
                                           B  2.91896D+09  7.95562D-06  4.99412D-08
 f1 17    2 +  f2  5    1 -    52432453.15 C  3.34122D+09  9.11030D-06  5.72016D-08
                                           B  3.38272D+09  9.22344D-06  5.79120D-08
 f1 17    2 +  f2  6    1 -    52430861.51 C  2.82124D+10  7.69297D-05  4.83040D-07
                                           B  2.85643D+10  7.78892D-05  4.89064D-07
 f1 17    2 +  f2  7    1 -    52428830.51 C  1.18593D+09  3.23405D-06  2.03073D-08
                                           B  1.20064D+09  3.27416D-06  2.05591D-08
 f1 17    2 +  f2  8    1 -    52423691.22 C  4.07126D+09  1.11046D-05  6.97348D-08
                                           B  4.12097D+09  1.12402D-05  7.05863D-08
 f1 17    2 +  f2  9    1 -    52422211.80 C  2.92466D+08  7.97760D-07  5.00994D-09
                                           B  2.96012D+08  8.07432D-07  5.07068D-09
 f1 17    2 +  f2 10    1 -    52419618.60 C  4.35108D+08  1.18696D-06  7.45451D-09
                                           B  4.40285D+08  1.20109D-06  7.54320D-09
 f1 17    2 +  f2 11    1 -    52405140.88 C  7.17279D+09  1.95780D-05  1.22990D-07
                                           B  7.25270D+09  1.97961D-05  1.24360D-07
 f1 17    2 +  f2 12    1 -    52400323.40 C  1.19208D+03  3.25435D-12  2.04459D-14
                                           B  1.24463D+03  3.39782D-12  2.13472D-14
 f1 17    2 +  f2 13    1 -    52390598.70 C  4.97343D+11  1.35824D-03  8.53492D-06
                                           B  5.02814D+11  1.37318D-03  8.62881D-06
 f1 17    2 +  f2 14    1 -    52389096.28 C  5.31991D+06  1.45295D-08  9.13030D-11
                                           B  5.37937D+06  1.46919D-08  9.23235D-11
 f1 17    2 +  f2 15    1 -    52381912.93 C  2.12446D+11  5.80383D-04  3.64761D-06
                                           B  2.14688D+11  5.86506D-04  3.68610D-06
 f1 17    2 +  f2 16    1 -    52374877.77 C  1.11885D+08  3.05740D-07  1.92179D-09
                                           B  1.12878D+08  3.08453D-07  1.93884D-09
 f1 17    2 +  f2 17    1 -    52350724.12 C  1.77714D+11  4.86076D-04  3.05673D-06
                                           B  1.79381D+11  4.90634D-04  3.08539D-06
 f1 17    2 +  f2 18    1 -    52349998.04 C  8.32235D+11  2.27636D-03  1.43153D-05
                                           B  8.40072D+11  2.29779D-03  1.44501D-05
 f1 17    2 +  f2 19    1 -    52345300.12 C  8.60703D+07  2.35465D-07  1.48089D-09
                                           B  8.66358D+07  2.37012D-07  1.49062D-09
 f1 17    2 +  f2 20    1 -    52336762.97 C  8.40762D+10  2.30084D-04  1.44729D-06
                                           B  8.48047D+10  2.32078D-04  1.45983D-06
 f1 17    2 +  f2 21    1 -    52335328.88 C  3.68934D+11  1.00969D-03  6.35136D-06
                                           B  3.72189D+11  1.01859D-03  6.40740D-06
 f1 17    2 +  f2 22    1 -    52331734.34 C  4.43597D+11  1.21419D-03  7.63830D-06
                                           B  4.47410D+11  1.22463D-03  7.70396D-06
 f1 17    2 +  f2 23    1 -    52323373.07 C  4.11138D+09  1.12570D-05  7.08278D-08
                                           B  4.14569D+09  1.13510D-05  7.14188D-08
 f1 17    2 +  f2 24    1 -    52317779.41 C  7.75775D+08  2.12454D-06  1.33688D-08
                                           B  7.82022D+08  2.14165D-06  1.34764D-08
 f1 17    2 +  f2 25    1 -    52313396.02 C  5.21414D+11  1.42819D-03  8.98768D-06
                                           B  5.25475D+11  1.43931D-03  9.05768D-06
 f1 17    2 +  f2 26    1 -    52292879.24 C  4.04117D+10  1.10777D-04  6.97402D-07
                                           B  4.06973D+10  1.11560D-04  7.02330D-07
 f1 17    2 +  f2 27    1 -    52281948.23 C  3.96880D+10  1.08839D-04  6.85342D-07
                                           B  3.99612D+10  1.09588D-04  6.90060D-07
 f1 17    2 +  f2 28    1 -    52273861.20 C  1.03346D+10  2.83500D-05  1.78543D-07
                                           B  1.04015D+10  2.85335D-05  1.79699D-07
 f1 17    2 +  f2 29    1 -    52260657.72 C  2.96912D+11  8.14902D-04  5.13341D-06
                                           B  2.98665D+11  8.19713D-04  5.16372D-06
 f1 17    2 +  f2 30    1 -    52257803.61 C  4.60065D+11  1.26283D-03  7.95553D-06
                                           B  4.62744D+11  1.27018D-03  8.00186D-06
 f1 17    2 +  f2 31    1 -    52251926.04 C  3.56762D+12  9.79495D-03  6.17128D-05
                                           B  3.58789D+12  9.85060D-03  6.20635D-05
 f1 17    2 +  f2 32    1 -    52195928.15 C  4.96919D+12  1.36723D-02  8.62341D-05
                                           B  4.98664D+12  1.37203D-02  8.65370D-05
 f1  1    2 +  f2  1    2 -    52372164.09 C  9.79878D+10  2.67793D-04  1.68335D-06
                                           B  9.88518D+10  2.70154D-04  1.69819D-06
 f1  1    2 +  f2  2    2 -    52346402.54 C  6.57134D+12  1.79766D-02  1.13057D-04
                                           B  6.63270D+12  1.81445D-02  1.14113D-04
 f1  1    2 +  f2  3    2 -    52344041.29 C  1.98987D+07  5.44398D-08  3.42393D-10
                                           B  2.00826D+07  5.49432D-08  3.45559D-10
 f1  1    2 +  f2  4    2 -    52337205.71 C  4.34681D+10  1.18953D-04  7.48242D-07
                                           B  4.38581D+10  1.20021D-04  7.54957D-07
 f1  1    2 +  f2  5    2 -    52334298.13 C  1.45962D+09  3.99481D-06  2.51296D-08
                                           B  1.47256D+09  4.03022D-06  2.53524D-08
 f1  1    2 +  f2  6    2 -    52330514.60 C  3.66317D+04  1.00271D-10  6.30805D-13
                                           B  3.69242D+04  1.01071D-10  6.35842D-13
 f1  1    2 +  f2  7    2 -    52323167.46 C  1.05136D+07  2.87867D-08  1.81123D-10
                                           B  1.06023D+07  2.90296D-08  1.82651D-10
 f1  1    2 +  f2  8    2 -    52316609.33 C  2.96615D+09  8.12346D-06  5.11184D-08
                                           B  2.99039D+09  8.18985D-06  5.15361D-08
 f1  1    2 +  f2  9    2 -    52316457.66 C  1.72289D+09  4.71855D-06  2.96924D-08
                                           B  1.73696D+09  4.75709D-06  2.99350D-08
 f1  1    2 +  f2 10    2 -    52307043.59 C  4.63566D+09  1.27005D-05  7.99346D-08
                                           B  4.67184D+09  1.27996D-05  8.05584D-08
 f1  1    2 +  f2 11    2 -    52306197.79 C  1.07105D+10  2.93449D-05  1.84695D-07
                                           B  1.07937D+10  2.95727D-05  1.86129D-07
 f1  1    2 +  f2 12    2 -    52304783.68 C  1.62754D+10  4.45941D-05  2.80680D-07
                                           B  1.64011D+10  4.49383D-05  2.82847D-07
 f1  1    2 +  f2 13    2 -    52303345.27 C  2.79396D+11  7.65578D-04  4.81876D-06
                                           B  2.81537D+11  7.71443D-04  4.85568D-06
 f1  1    2 +  f2 14    2 -    52300178.49 C  9.04444D+09  2.47858D-05  1.56018D-07
                                           B  9.11262D+09  2.49726D-05  1.57194D-07
 f1  1    2 +  f2 15    2 -    52298869.70 C  2.25786D+09  6.18785D-06  3.89514D-08
                                           B  2.27476D+09  6.23418D-06  3.92431D-08
 f1  1    2 +  f2 16    2 -    52296311.88 C  4.73596D+09  1.29806D-05  8.17143D-08
                                           B  4.77100D+09  1.30766D-05  8.23189D-08
 f1  1    2 +  f2 17    2 -    52296118.92 C  1.98769D+09  5.44801D-06  3.42961D-08
                                           B  2.00236D+09  5.48820D-06  3.45490D-08
 f1  1    2 +  f2 18    2 -    52293314.51 C  2.32933D+09  6.38509D-06  4.01973D-08
                                           B  2.34629D+09  6.43156D-06  4.04898D-08
 f1  1    2 +  f2 19    2 -    52289668.08 C  2.95603D+08  8.10410D-07  5.10228D-09
                                           B  2.97713D+08  8.16195D-07  5.13871D-09
 f1  1    2 +  f2 20    2 -    52286320.57 C  1.21272D+07  3.32516D-08  2.09363D-10
                                           B  1.22122D+07  3.34846D-08  2.10830D-10
 f1  1    2 +  f2 21    2 -    52279190.17 C  3.26494D+08  8.95458D-07  5.63887D-09
                                           B  3.28695D+08  9.01494D-07  5.67688D-09
 f1  1    2 +  f2 22    2 -    52274067.46 C  5.03212D+06  1.38040D-08  8.69352D-11
                                           B  5.06479D+06  1.38937D-08  8.74996D-11
 f1  1    2 +  f2 23    2 -    52272584.60 C  1.14080D+07  3.12961D-08  1.97103D-10
                                           B  1.14816D+07  3.14980D-08  1.98374D-10
 f1  1    2 +  f2 24    2 -    52262387.11 C  2.29143D+09  6.28863D-06  3.96134D-08
                                           B  2.30534D+09  6.32680D-06  3.98539D-08
 f1  1    2 +  f2 25    2 -    52256317.55 C  4.27558D+06  1.17367D-08  7.39405D-11
                                           B  4.30062D+06  1.18054D-08  7.43734D-11
 f1  1    2 +  f2 26    2 -    52247771.90 C  3.93007D+08  1.07918D-06  6.79987D-09
                                           B  3.95180D+08  1.08514D-06  6.83746D-09
 f1  1    2 +  f2 27    2 -    52236423.08 C  2.86703D+07  7.87614D-08  4.96382D-10
                                           B  2.88163D+07  7.91624D-08  4.98909D-10
 f1  1    2 +  f2 28    2 -    52230654.38 C  2.51379D+07  6.90726D-08  4.35368D-10
                                           B  2.52603D+07  6.94089D-08  4.37487D-10
 f1  1    2 +  f2 29    2 -    52225514.37 C  6.14271D+08  1.68819D-06  1.06418D-08
                                           B  6.17140D+08  1.69608D-06  1.06915D-08
 f1  1    2 +  f2 30    2 -    52221803.10 C  1.24707D+09  3.42781D-06  2.16093D-08
                                           B  1.25272D+09  3.44333D-06  2.17071D-08
 f1  1    2 +  f2 31    2 -    52214088.86 C  1.95281D+07  5.36923D-08  3.38532D-10
                                           B  1.96107D+07  5.39194D-08  3.39964D-10
 f1  1    2 +  f2 32    2 -    52211518.09 C  1.98658D+09  5.46264D-06  3.44438D-08
                                           B  1.99479D+09  5.48521D-06  3.45862D-08
 f1  1    2 +  f2 33    2 -    52208077.47 C  5.46512D+07  1.50298D-07  9.47741D-10
                                           B  5.48702D+07  1.50900D-07  9.51540D-10
 f1  1    2 +  f2 34    2 -    52207065.57 C  1.03959D+10  2.85911D-05  1.80292D-07
                                           B  1.04371D+10  2.87044D-05  1.81007D-07
 f1  1    2 +  f2 35    2 -    52204495.24 C  2.37838D+10  6.54175D-05  4.12536D-07
                                           B  2.38757D+10  6.56702D-05  4.14129D-07
 f1  1    2 +  f2 36    2 -    52190007.24 C  1.38675D+13  3.81639D-02  2.40736D-04
                                           B  1.39134D+13  3.82901D-02  2.41532D-04
 f1  1    2 +  f2 37    2 -    52187449.10 C  3.69278D+10  1.01636D-04  6.41148D-07
                                           B  3.70462D+10  1.01962D-04  6.43204D-07
 f1  1    2 +  f2 38    2 -    52172466.34 C  1.32860D+08  3.65881D-07  2.30873D-09
                                           B  1.33210D+08  3.66844D-07  2.31481D-09
 f1  1    2 +  f2 39    2 -    52166955.41 C  6.50174D+08  1.79088D-06  1.13018D-08
                                           B  6.51747D+08  1.79521D-06  1.13291D-08
 f1  1    2 +  f2 40    2 -    52163869.97 C  1.35682D+08  3.73774D-07  2.35893D-09
                                           B  1.35994D+08  3.74634D-07  2.36436D-09
 f1  1    2 +  f2 41    2 -    52162500.43 C  1.38466D+02  3.81464D-13  2.40752D-15
                                           B  1.39088D+02  3.83179D-13  2.41835D-15
 f1  1    2 +  f2 42    2 -    52152503.25 C  3.87709D+06  1.06852D-08  6.74502D-11
                                           B  3.88431D+06  1.07051D-08  6.75760D-11
 f1  1    2 +  f2 43    2 -    52135513.54 C  1.74442D+09  4.81073D-06  3.03776D-08
                                           B  1.74653D+09  4.81656D-06  3.04144D-08
 f1  1    2 +  f2 44    2 -    52134939.63 C  4.74856D+09  1.30958D-05  8.26948D-08
                                           B  4.75421D+09  1.31114D-05  8.27933D-08
 f1  1    2 +  f2 45    2 -    52131745.53 C  1.28087D+08  3.53288D-07  2.23101D-09
                                           B  1.28225D+08  3.53667D-07  2.23341D-09
 f1  2    2 +  f2  1    2 -    52408013.14 C  1.58780D+05  4.33340D-10  2.72212D-12
                                           B  1.60620D+05  4.38361D-10  2.75366D-12
 f1  2    2 +  f2  2    2 -    52382251.58 C  1.36724D+08  3.73511D-07  2.34744D-09
                                           B  1.38178D+08  3.77484D-07  2.37241D-09
 f1  2    2 +  f2  3    2 -    52379890.33 C  1.59381D+13  4.35446D-02  2.73681D-04
                                           B  1.61074D+13  4.40073D-02  2.76590D-04
 f1  2    2 +  f2  4    2 -    52373054.76 C  2.30571D+05  6.30111D-10  3.96082D-12
                                           B  2.32778D+05  6.36141D-10  3.99872D-12
 f1  2    2 +  f2  5    2 -    52370147.18 C  9.69892D+09  2.65084D-05  1.66639D-07
                                           B  9.79698D+09  2.67764D-05  1.68323D-07
 f1  2    2 +  f2  6    2 -    52366363.65 C  1.84072D+11  5.03166D-04  3.16325D-06
                                           B  1.85909D+11  5.08187D-04  3.19482D-06
 f1  2    2 +  f2  7    2 -    52359016.51 C  9.81758D+10  2.68441D-04  1.68785D-06
                                           B  9.92021D+10  2.71247D-04  1.70549D-06
 f1  2    2 +  f2  8    2 -    52352458.38 C  6.58387D+07  1.80067D-07  1.13233D-09
                                           B  6.67240D+07  1.82489D-07  1.14756D-09
 f1  2    2 +  f2  9    2 -    52352306.70 C  3.50715D+09  9.59203D-06  6.03185D-08
                                           B  3.54394D+09  9.69265D-06  6.09512D-08
 f1  2    2 +  f2 10    2 -    52342892.64 C  1.86936D+09  5.11453D-06  3.21679D-08
                                           B  1.88715D+09  5.16319D-06  3.24740D-08
 f1  2    2 +  f2 11    2 -    52342046.83 C  1.50193D+07  4.10939D-08  2.58465D-10
                                           B  1.51605D+07  4.14801D-08  2.60894D-10
 f1  2    2 +  f2 12    2 -    52340632.73 C  1.04798D+10  2.86749D-05  1.80359D-07
                                           B  1.05749D+10  2.89351D-05  1.81996D-07
 f1  2    2 +  f2 13    2 -    52339194.32 C  1.17209D+08  3.20727D-07  2.01737D-09
                                           B  1.18319D+08  3.23763D-07  2.03646D-09
 f1  2    2 +  f2 14    2 -    52336027.54 C  1.53317D+11  4.19583D-04  2.63932D-06
                                           B  1.54666D+11  4.23272D-04  2.66253D-06
 f1  2    2 +  f2 15    2 -    52334718.74 C  1.42826D+12  3.90892D-03  2.45891D-05
                                           B  1.44104D+12  3.94388D-03  2.48090D-05
 f1  2    2 +  f2 16    2 -    52332160.93 C  2.90943D+11  7.96341D-04  5.00963D-06
                                           B  2.93467D+11  8.03248D-04  5.05308D-06
 f1  2    2 +  f2 17    2 -    52331967.97 C  9.78077D+10  2.67711D-04  1.68413D-06
                                           B  9.86854D+10  2.70114D-04  1.69924D-06
 f1  2    2 +  f2 18    2 -    52329163.55 C  8.45417D+11  2.31425D-03  1.45594D-05
                                           B  8.52613D+11  2.33395D-03  1.46833D-05
 f1  2    2 +  f2 19    2 -    52325517.13 C  1.01096D+09  2.76780D-06  1.74139D-08
                                           B  1.01927D+09  2.79054D-06  1.75570D-08
 f1  2    2 +  f2 20    2 -    52322169.62 C  2.01746D+08  5.52411D-07  3.47578D-09
                                           B  2.03984D+08  5.58536D-07  3.51432D-09
 f1  2    2 +  f2 21    2 -    52315039.22 C  1.49824D+09  4.10352D-06  2.58229D-08
                                           B  1.51021D+09  4.13630D-06  2.60292D-08
 f1  2    2 +  f2 22    2 -    52309916.51 C  1.73632D+12  4.75652D-03  2.99351D-05
                                           B  1.74980D+12  4.79346D-03  3.01676D-05
 f1  2    2 +  f2 23    2 -    52308433.65 C  2.30299D+11  6.30923D-04  3.97082D-06
                                           B  2.32038D+11  6.35688D-04  4.00081D-06
 f1  2    2 +  f2 24    2 -    52298236.15 C  4.50139D+09  1.23368D-05  7.76586D-08
                                           B  4.53394D+09  1.24260D-05  7.82201D-08
 f1  2    2 +  f2 25    2 -    52292166.60 C  9.73755D+06  2.66934D-08  1.68052D-10
                                           B  9.80648D+06  2.68824D-08  1.69241D-10
 f1  2    2 +  f2 26    2 -    52283620.94 C  3.36232D+07  9.22009D-08  5.80557D-10
                                           B  3.38977D+07  9.29537D-08  5.85298D-10
 f1  2    2 +  f2 27    2 -    52272272.12 C  2.46800D+07  6.77065D-08  4.26417D-10
                                           B  2.48858D+07  6.82710D-08  4.29972D-10
 f1  2    2 +  f2 28    2 -    52266503.43 C  1.56229D+08  4.28689D-07  2.70019D-09
                                           B  1.56571D+08  4.29629D-07  2.70611D-09
 f1  2    2 +  f2 29    2 -    52261363.41 C  1.26131D+08  3.46168D-07  2.18063D-09
                                           B  1.27030D+08  3.48636D-07  2.19618D-09
 f1  2    2 +  f2 30    2 -    52257652.15 C  2.27464D+05  6.24367D-10  3.93338D-12
                                           B  2.29598D+05  6.30227D-10  3.97029D-12
 f1  2    2 +  f2 31    2 -    52249937.91 C  1.59834D+09  4.38860D-06  2.76513D-08
                                           B  1.60925D+09  4.41856D-06  2.78401D-08
 f1  2    2 +  f2 32    2 -    52247367.14 C  1.83864D+09  5.04889D-06  3.18132D-08
                                           B  1.85131D+09  5.08368D-06  3.20324D-08
 f1  2    2 +  f2 33    2 -    52243926.52 C  3.41230D+09  9.37138D-06  5.90532D-08
                                           B  3.43998D+09  9.44740D-06  5.95322D-08
 f1  2    2 +  f2 34    2 -    52242914.62 C  2.32076D+07  6.37386D-08  4.01653D-10
                                           B  2.34204D+07  6.43230D-08  4.05336D-10
 f1  2    2 +  f2 35    2 -    52240344.29 C  3.03387D+06  8.33321D-09  5.25148D-11
                                           B  3.07930D+06  8.45801D-09  5.33013D-11
 f1  2    2 +  f2 36    2 -    52225856.29 C  6.19449D+06  1.70240D-08  1.07313D-10
                                           B  6.22400D+06  1.71051D-08  1.07824D-10
 f1  2    2 +  f2 37    2 -    52223298.15 C  1.00329D+08  2.75757D-07  1.73835D-09
                                           B  1.00626D+08  2.76574D-07  1.74350D-09
 f1  2    2 +  f2 38    2 -    52208315.39 C  9.57069D+06  2.63203D-08  1.65969D-10
                                           B  9.64139D+06  2.65148D-08  1.67195D-10
 f1  2    2 +  f2 39    2 -    52202804.46 C  1.37476D+09  3.78153D-06  2.38478D-08
                                           B  1.38283D+09  3.80371D-06  2.39878D-08
 f1  2    2 +  f2 40    2 -    52199719.02 C  1.43044D+09  3.93516D-06  2.48182D-08
                                           B  1.44099D+09  3.96418D-06  2.50012D-08
 f1  2    2 +  f2 41    2 -    52198349.48 C  6.69145D+09  1.84092D-05  1.16106D-07
                                           B  6.73717D+09  1.85350D-05  1.16899D-07
 f1  2    2 +  f2 42    2 -    52188352.30 C  1.14419D+08  3.14906D-07  1.98647D-09
                                           B  1.15226D+08  3.17125D-07  2.00047D-09
 f1  2    2 +  f2 43    2 -    52171362.59 C  3.01837D+08  8.31258D-07  5.24541D-09
                                           B  3.02141D+08  8.32097D-07  5.25070D-09
 f1  2    2 +  f2 44    2 -    52170788.68 C  2.00324D+07  5.51704D-08  3.48140D-10
                                           B  2.00229D+07  5.51442D-08  3.47975D-10
 f1  2    2 +  f2 45    2 -    52167594.58 C  3.91047D+07  1.07710D-07  6.79719D-10
                                           B  3.92500D+07  1.08110D-07  6.82245D-10
 f1  3    2 +  f2  1    2 -    52413461.98 C  1.17236D+07  3.19891D-08  2.00926D-10
                                           B  1.18636D+07  3.23712D-08  2.03325D-10
 f1  3    2 +  f2  2    2 -    52387700.42 C  7.23974D+10  1.97739D-04  1.24262D-06
                                           B  7.31898D+10  1.99903D-04  1.25622D-06
 f1  3    2 +  f2  3    2 -    52385339.17 C  2.57097D+07  7.02272D-08  4.41338D-10
                                           B  2.59863D+07  7.09827D-08  4.46086D-10
 f1  3    2 +  f2  4    2 -    52378503.60 C  6.81685D+12  1.86254D-02  1.17065D-04
                                           B  6.88868D+12  1.88216D-02  1.18299D-04
 f1  3    2 +  f2  5    2 -    52375596.02 C  8.00454D+12  2.18729D-02  1.37484D-04
                                           B  8.08900D+12  2.21037D-02  1.38935D-04
 f1  3    2 +  f2  6    2 -    52371812.48 C  5.88586D+10  1.60858D-04  1.01116D-06
                                           B  5.94643D+10  1.62513D-04  1.02157D-06
 f1  3    2 +  f2  7    2 -    52364465.35 C  8.85786D+05  2.42149D-09  1.52238D-11
                                           B  8.99195D+05  2.45815D-09  1.54542D-11
 f1  3    2 +  f2  8    2 -    52357907.22 C  1.41819D+11  3.87791D-04  2.43832D-06
                                           B  1.43241D+11  3.91680D-04  2.46277D-06
 f1  3    2 +  f2  9    2 -    52357755.54 C  2.31925D+10  6.34181D-05  3.98756D-07
                                           B  2.34347D+10  6.40805D-05  4.02922D-07
 f1  3    2 +  f2 10    2 -    52348341.48 C  2.63272D+10  7.20155D-05  4.52896D-07
                                           B  2.65838D+10  7.27175D-05  4.57311D-07
 f1  3    2 +  f2 11    2 -    52347495.67 C  8.14043D+11  2.22681D-03  1.40044D-05
                                           B  8.21801D+11  2.24803D-03  1.41378D-05
 f1  3    2 +  f2 12    2 -    52346081.57 C  2.87137D+10  7.85504D-05  4.94014D-07
                                           B  2.90020D+10  7.93391D-05  4.98975D-07
 f1  3    2 +  f2 13    2 -    52344643.16 C  1.46731D+12  4.01425D-03  2.52469D-05
                                           B  1.48076D+12  4.05107D-03  2.54784D-05
 f1  3    2 +  f2 14    2 -    52341476.38 C  1.71482D+10  4.69197D-05  2.95111D-07
                                           B  1.73193D+10  4.73877D-05  2.98054D-07
 f1  3    2 +  f2 15    2 -    52340167.58 C  1.06587D+10  2.91650D-05  1.83443D-07
                                           B  1.07629D+10  2.94501D-05  1.85237D-07
 f1  3    2 +  f2 16    2 -    52337609.76 C  9.00124D+11  2.46322D-03  1.54940D-05
                                           B  9.08368D+11  2.48577D-03  1.56359D-05
 f1  3    2 +  f2 17    2 -    52337416.81 C  1.45643D+10  3.98558D-05  2.50700D-07
                                           B  1.46825D+10  4.01794D-05  2.52736D-07
 f1  3    2 +  f2 18    2 -    52334612.39 C  1.62611D+11  4.45040D-04  2.79953D-06
                                           B  1.64092D+11  4.49093D-04  2.82503D-06
 f1  3    2 +  f2 19    2 -    52330965.96 C  1.02190D+09  2.79717D-06  1.75969D-08
                                           B  1.03177D+09  2.82417D-06  1.77668D-08
 f1  3    2 +  f2 20    2 -    52327618.46 C  2.54401D+09  6.96440D-06  4.38156D-08
                                           B  2.56555D+09  7.02338D-06  4.41866D-08
 f1  3    2 +  f2 21    2 -    52320488.06 C  2.59163D+10  7.09672D-05  4.46541D-07
                                           B  2.61178D+10  7.15190D-05  4.50013D-07
 f1  3    2 +  f2 22    2 -    52315365.35 C  9.60618D+09  2.63099D-05  1.65564D-07
                                           B  9.68537D+09  2.65268D-05  1.66929D-07
 f1  3    2 +  f2 23    2 -    52313882.48 C  3.58467D+09  9.81846D-06  6.17877D-08
                                           B  3.61309D+09  9.89631D-06  6.22776D-08
 f1  3    2 +  f2 24    2 -    52303684.99 C  2.34909D+12  6.43669D-03  4.05141D-05
                                           B  2.36738D+12  6.48681D-03  4.08296D-05
 f1  3    2 +  f2 25    2 -    52297615.43 C  8.60331D+09  2.35792D-05  1.48431D-07
                                           B  8.66969D+09  2.37611D-05  1.49576D-07
 f1  3    2 +  f2 26    2 -    52289069.78 C  7.05178D+09  1.93333D-05  1.21722D-07
                                           B  7.10397D+09  1.94763D-05  1.22623D-07
 f1  3    2 +  f2 27    2 -    52277720.96 C  8.52883D+07  2.33929D-07  1.47314D-09
                                           B  8.58726D+07  2.35532D-07  1.48323D-09
 f1  3    2 +  f2 28    2 -    52271952.27 C  1.59819D+07  4.38447D-08  2.76137D-10
                                           B  1.61054D+07  4.41836D-08  2.78271D-10
 f1  3    2 +  f2 29    2 -    52266812.25 C  3.21182D+09  8.81307D-06  5.55107D-08
                                           B  3.23515D+09  8.87707D-06  5.59138D-08
 f1  3    2 +  f2 30    2 -    52263100.99 C  4.43864D+08  1.21811D-06  7.67305D-09
                                           B  4.46891D+08  1.22642D-06  7.72538D-09
 f1  3    2 +  f2 31    2 -    52255386.75 C  6.81817D+03  1.87169D-11  1.17917D-13
                                           B  8.00903D+03  2.19860D-11  1.38513D-13
 f1  3    2 +  f2 32    2 -    52252815.97 C  2.28693D+10  6.27857D-05  3.95573D-07
                                           B  2.30031D+10  6.31531D-05  3.97888D-07
 f1  3    2 +  f2 33    2 -    52249375.35 C  1.14984D+09  3.15721D-06  1.98929D-08
                                           B  1.15851D+09  3.18101D-06  2.00428D-08
 f1  3    2 +  f2 34    2 -    52248363.46 C  1.95556D+10  5.36976D-05  3.38343D-07
                                           B  1.96917D+10  5.40710D-05  3.40696D-07
 f1  3    2 +  f2 35    2 -    52245793.13 C  3.70289D+08  1.01687D-06  6.40752D-09
                                           B  3.74204D+08  1.02762D-06  6.47526D-09
 f1  3    2 +  f2 36    2 -    52231305.13 C  7.51973D+10  2.06618D-04  1.30231D-06
                                           B  7.55727D+10  2.07650D-04  1.30881D-06
 f1  3    2 +  f2 37    2 -    52228746.99 C  3.53863D+06  9.72396D-09  6.12928D-11
                                           B  3.73147D+06  1.02539D-08  6.46330D-11
 f1  3    2 +  f2 38    2 -    52213764.23 C  9.52197D+07  2.61809D-07  1.65073D-09
                                           B  9.57234D+07  2.63194D-07  1.65946D-09
 f1  3    2 +  f2 39    2 -    52208253.30 C  1.55469D+10  4.27557D-05  2.69606D-07
                                           B  1.56390D+10  4.30088D-05  2.71203D-07
 f1  3    2 +  f2 40    2 -    52205167.86 C  3.67644D+09  1.01118D-05  6.37662D-08
                                           B  3.70135D+09  1.01803D-05  6.41982D-08
 f1  3    2 +  f2 41    2 -    52203798.32 C  2.36743D+08  6.51178D-07  4.10652D-09
                                           B  2.37374D+08  6.52916D-07  4.11747D-09
 f1  3    2 +  f2 42    2 -    52193801.14 C  1.03403D+07  2.84525D-08  1.79464D-10
                                           B  1.04364D+07  2.87171D-08  1.81133D-10
 f1  3    2 +  f2 43    2 -    52176811.43 C  6.65128D+09  1.83138D-05  1.15552D-07
                                           B  6.66878D+09  1.83620D-05  1.15856D-07
 f1  3    2 +  f2 44    2 -    52176237.52 C  1.90173D+10  5.23639D-05  3.30396D-07
                                           B  1.90958D+10  5.25799D-05  3.31759D-07
 f1  3    2 +  f2 45    2 -    52173043.42 C  1.21670D+09  3.35057D-06  2.11421D-08
                                           B  1.22683D+09  3.37846D-06  2.13181D-08
 f1  4    2 +  f2  1    2 -    52413815.70 C  2.00459D+08  5.46967D-07  3.43551D-09
                                           B  2.02719D+08  5.53135D-07  3.47425D-09
 f1  4    2 +  f2  2    2 -    52388054.14 C  3.43848D+10  9.39139D-05  5.90165D-07
                                           B  3.47356D+10  9.48720D-05  5.96185D-07
 f1  4    2 +  f2  3    2 -    52385692.89 C  1.08911D+07  2.97492D-08  1.86955D-10
                                           B  1.10090D+07  3.00711D-08  1.88978D-10
 f1  4    2 +  f2  4    2 -    52378857.32 C  1.77188D+11  4.84117D-04  3.04277D-06
                                           B  1.78935D+11  4.88890D-04  3.07278D-06
 f1  4    2 +  f2  5    2 -    52375949.74 C  2.53275D+10  6.92081D-05  4.35011D-07
                                           B  2.55883D+10  6.99206D-05  4.39490D-07
 f1  4    2 +  f2  6    2 -    52372166.20 C  2.60249D+10  7.11240D-05  4.47086D-07
                                           B  2.62929D+10  7.18563D-05  4.51689D-07
 f1  4    2 +  f2  7    2 -    52364819.07 C  1.62893D+10  4.45299D-05  2.79954D-07
                                           B  1.64525D+10  4.49761D-05  2.82760D-07
 f1  4    2 +  f2  8    2 -    52358260.94 C  2.37578D+12  6.49627D-03  4.08465D-05
                                           B  2.39901D+12  6.55978D-03  4.12458D-05
 f1  4    2 +  f2  9    2 -    52358109.26 C  5.93001D+11  1.62149D-03  1.01955D-05
                                           B  5.98806D+11  1.63737D-03  1.02953D-05
 f1  4    2 +  f2 10    2 -    52348695.20 C  1.46596D+08  4.00995D-07  2.52179D-09
                                           B  1.47937D+08  4.04663D-07  2.54485D-09
 f1  4    2 +  f2 11    2 -    52347849.39 C  4.61478D+12  1.26235D-02  7.93885D-05
                                           B  4.65798D+12  1.27417D-02  8.01318D-05
 f1  4    2 +  f2 12    2 -    52346435.29 C  2.87523D+11  7.86550D-04  4.94669D-06
                                           B  2.90207D+11  7.93892D-04  4.99287D-06
 f1  4    2 +  f2 13    2 -    52344996.88 C  5.09259D+11  1.39321D-03  8.76226D-06
                                           B  5.14193D+11  1.40671D-03  8.84716D-06
 f1  4    2 +  f2 14    2 -    52341830.10 C  5.13413D+11  1.40474D-03  8.83534D-06
                                           B  5.18116D+11  1.41761D-03  8.91628D-06
 f1  4    2 +  f2 15    2 -    52340521.30 C  1.87242D+11  5.12336D-04  3.22250D-06
                                           B  1.88947D+11  5.17001D-04  3.25184D-06
 f1  4    2 +  f2 16    2 -    52337963.48 C  2.90073D+11  7.93784D-04  4.99299D-06
                                           B  2.92684D+11  8.00927D-04  5.03792D-06
 f1  4    2 +  f2 17    2 -    52337770.53 C  4.37223D+11  1.19647D-03  7.52594D-06
                                           B  4.41147D+11  1.20720D-03  7.59349D-06
 f1  4    2 +  f2 18    2 -    52334966.11 C  1.46148D+11  3.99978D-04  2.51605D-06
                                           B  1.47444D+11  4.03526D-04  2.53837D-06
 f1  4    2 +  f2 19    2 -    52331319.68 C  1.21445D+11  3.32417D-04  2.09120D-06
                                           B  1.22504D+11  3.35317D-04  2.10945D-06
 f1  4    2 +  f2 20    2 -    52327972.18 C  1.86598D+09  5.10818D-06  3.21372D-08
                                           B  1.88184D+09  5.15160D-06  3.24103D-08
 f1  4    2 +  f2 21    2 -    52320841.78 C  3.16850D+11  8.67626D-04  5.45925D-06
                                           B  3.19472D+11  8.74804D-04  5.50442D-06
 f1  4    2 +  f2 22    2 -    52315719.07 C  2.67303D+08  7.32094D-07  4.60691D-09
                                           B  2.69481D+08  7.38059D-07  4.64445D-09
 f1  4    2 +  f2 23    2 -    52314236.20 C  8.23463D+09  2.25544D-05  1.41934D-07
                                           B  8.30063D+09  2.27352D-05  1.43072D-07
 f1  4    2 +  f2 24    2 -    52304038.71 C  2.20750D+10  6.04865D-05  3.80714D-07
                                           B  2.22496D+10  6.09648D-05  3.83725D-07
 f1  4    2 +  f2 25    2 -    52297969.15 C  1.49863D+09  4.10728D-06  2.58550D-08
                                           B  1.50921D+09  4.13627D-06  2.60375D-08
 f1  4    2 +  f2 26    2 -    52289423.50 C  7.80309D+09  2.13928D-05  1.34688D-07
                                           B  7.85863D+09  2.15450D-05  1.35647D-07
 f1  4    2 +  f2 27    2 -    52278074.68 C  1.52851D+08  4.19235D-07  2.64006D-09
                                           B  1.53876D+08  4.22046D-07  2.65776D-09
 f1  4    2 +  f2 28    2 -    52272305.99 C  5.55181D+06  1.52307D-08  9.59230D-11
                                           B  5.58919D+06  1.53332D-08  9.65689D-11
 f1  4    2 +  f2 29    2 -    52267165.97 C  7.42685D+09  2.03786D-05  1.28357D-07
                                           B  7.47451D+09  2.05094D-05  1.29181D-07
 f1  4    2 +  f2 30    2 -    52263454.71 C  1.31439D+10  3.60709D-05  2.27214D-07
                                           B  1.32238D+10  3.62900D-05  2.28594D-07
 f1  4    2 +  f2 31    2 -    52255740.47 C  7.91102D+08  2.17166D-06  1.36815D-08
                                           B  7.95803D+08  2.18457D-06  1.37628D-08
 f1  4    2 +  f2 32    2 -    52253169.69 C  1.54471D+12  4.24082D-03  2.67185D-05
                                           B  1.55356D+12  4.26512D-03  2.68716D-05
 f1  4    2 +  f2 33    2 -    52249729.07 C  2.85435D+11  7.83730D-04  4.93808D-06
                                           B  2.87043D+11  7.88145D-04  4.96590D-06
 f1  4    2 +  f2 34    2 -    52248717.18 C  2.80386D+12  7.69898D-03  4.85102D-05
                                           B  2.81956D+12  7.74209D-03  4.87819D-05
 f1  4    2 +  f2 35    2 -    52246146.85 C  2.08160D+11  5.71631D-04  3.60195D-06
                                           B  2.09311D+11  5.74794D-04  3.62188D-06
 f1  4    2 +  f2 36    2 -    52231658.85 C  3.20469D+10  8.80535D-05  5.54994D-07
                                           B  3.21714D+10  8.83956D-05  5.57150D-07
 f1  4    2 +  f2 37    2 -    52229100.71 C  1.26203D+11  3.46794D-04  2.18592D-06
                                           B  1.26802D+11  3.48441D-04  2.19630D-06
 f1  4    2 +  f2 38    2 -    52214117.95 C  2.94766D+10  8.10456D-05  5.10996D-07
                                           B  2.96024D+10  8.13916D-05  5.13177D-07
 f1  4    2 +  f2 39    2 -    52208607.02 C  5.51976D+11  1.51797D-03  9.57188D-06
                                           B  5.54155D+11  1.52397D-03  9.60967D-06
 f1  4    2 +  f2 40    2 -    52205521.57 C  5.30343D+11  1.45865D-03  9.19836D-06
                                           B  5.32382D+11  1.46426D-03  9.23374D-06
 f1  4    2 +  f2 41    2 -    52204152.04 C  3.41042D+09  9.38048D-06  5.91556D-08
                                           B  3.42316D+09  9.41553D-06  5.93766D-08
 f1  4    2 +  f2 42    2 -    52194154.86 C  4.77021D+08  1.31257D-06  8.27894D-09
                                           B  4.78571D+08  1.31683D-06  8.30585D-09
 f1  4    2 +  f2 43    2 -    52177165.14 C  1.48781D+12  4.09651D-03  2.58470D-05
                                           B  1.49201D+12  4.10807D-03  2.59199D-05
 f1  4    2 +  f2 44    2 -    52176591.24 C  2.36752D+12  6.51883D-03  4.11310D-05
                                           B  2.37425D+12  6.53736D-03  4.12479D-05
 f1  4    2 +  f2 45    2 -    52173397.13 C  3.19624D+11  8.80175D-04  5.55387D-06
                                           B  3.20443D+11  8.82431D-04  5.56810D-06
 f1  5    2 +  f2  1    2 -    52416953.99 C  2.50742D+10  6.84086D-05  4.29650D-07
                                           B  2.53754D+10  6.92304D-05  4.34811D-07
 f1  5    2 +  f2  2    2 -    52391192.43 C  4.24374D+12  1.15894D-02  7.28244D-05
                                           B  4.29050D+12  1.17171D-02  7.36269D-05
 f1  5    2 +  f2  3    2 -    52388831.18 C  1.35126D+09  3.69053D-06  2.31913D-08
                                           B  1.36617D+09  3.73125D-06  2.34472D-08
 f1  5    2 +  f2  4    2 -    52381995.61 C  3.94202D+10  1.07692D-04  6.76824D-07
                                           B  3.98403D+10  1.08839D-04  6.84037D-07
 f1  5    2 +  f2  5    2 -    52379088.02 C  9.45097D+11  2.58219D-03  1.62295D-05
                                           B  9.55056D+11  2.60940D-03  1.64006D-05
 f1  5    2 +  f2  6    2 -    52375304.49 C  6.60293D+12  1.80431D-02  1.13412D-04
                                           B  6.67278D+12  1.82340D-02  1.14612D-04
 f1  5    2 +  f2  7    2 -    52367957.36 C  3.02070D+09  8.25664D-06  5.19055D-08
                                           B  3.05282D+09  8.34445D-06  5.24575D-08
 f1  5    2 +  f2  8    2 -    52361399.22 C  1.25033D+09  3.41846D-06  2.14929D-08
                                           B  1.25874D+09  3.44144D-06  2.16374D-08
 f1  5    2 +  f2  9    2 -    52361247.55 C  1.97660D+10  5.40415D-05  3.39776D-07
                                           B  1.99438D+10  5.45276D-05  3.42833D-07
 f1  5    2 +  f2 10    2 -    52351833.49 C  3.23343D+10  8.84357D-05  5.56124D-07
                                           B  3.26675D+10  8.93470D-05  5.61855D-07
 f1  5    2 +  f2 11    2 -    52350987.68 C  5.13243D+11  1.40379D-03  8.82778D-06
                                           B  5.18121D+11  1.41713D-03  8.91169D-06
 f1  5    2 +  f2 12    2 -    52349573.58 C  9.15420D+10  2.50393D-04  1.57465D-06
                                           B  9.24462D+10  2.52866D-04  1.59020D-06
 f1  5    2 +  f2 13    2 -    52348135.17 C  1.61706D+12  4.42335D-03  2.78180D-05
                                           B  1.63221D+12  4.46478D-03  2.80785D-05
 f1  5    2 +  f2 14    2 -    52344968.39 C  3.67344D+10  1.00497D-04  6.32051D-07
                                           B  3.70725D+10  1.01421D-04  6.37867D-07
 f1  5    2 +  f2 15    2 -    52343659.59 C  4.65267D+10  1.27292D-04  8.00595D-07
                                           B  4.69643D+10  1.28489D-04  8.08126D-07
 f1  5    2 +  f2 16    2 -    52341101.77 C  2.91562D+12  7.97761D-03  5.01771D-05
                                           B  2.94228D+12  8.05057D-03  5.06360D-05
 f1  5    2 +  f2 17    2 -    52340908.82 C  4.31419D+10  1.18044D-04  7.42469D-07
                                           B  4.35399D+10  1.19133D-04  7.49320D-07
 f1  5    2 +  f2 18    2 -    52338104.40 C  5.86666D+10  1.60540D-04  1.00981D-06
                                           B  5.92351D+10  1.62095D-04  1.01960D-06
 f1  5    2 +  f2 19    2 -    52334457.97 C  3.73408D+09  1.02197D-05  6.42872D-08
                                           B  3.76959D+09  1.03168D-05  6.48984D-08
 f1  5    2 +  f2 20    2 -    52331110.47 C  1.80324D+09  4.93586D-06  3.10512D-08
                                           B  1.81905D+09  4.97912D-06  3.13233D-08
 f1  5    2 +  f2 21    2 -    52323980.06 C  9.78827D+10  2.67998D-04  1.68619D-06
                                           B  9.87457D+10  2.70361D-04  1.70106D-06
 f1  5    2 +  f2 22    2 -    52318857.35 C  1.16938D+12  3.20235D-03  2.01505D-05
                                           B  1.17922D+12  3.22929D-03  2.03200D-05
 f1  5    2 +  f2 23    2 -    52317374.49 C  1.01470D+11  2.77891D-04  1.74866D-06
                                           B  1.02338D+11  2.80267D-04  1.76361D-06
 f1  5    2 +  f2 24    2 -    52307177.00 C  2.59749D+11  7.11638D-04  4.47892D-06
                                           B  2.61768D+11  7.17170D-04  4.51374D-06
 f1  5    2 +  f2 25    2 -    52301107.44 C  3.39381D+09  9.30022D-06  5.85407D-08
                                           B  3.42006D+09  9.37216D-06  5.89935D-08
 f1  5    2 +  f2 26    2 -    52292561.79 C  1.04883D+11  2.87511D-04  1.81005D-06
                                           B  1.05676D+11  2.89685D-04  1.82373D-06
 f1  5    2 +  f2 27    2 -    52281212.97 C  3.06783D+09  8.41333D-06  5.29783D-08
                                           B  3.08974D+09  8.47340D-06  5.33565D-08
 f1  5    2 +  f2 28    2 -    52275444.27 C  8.94911D+07  2.45478D-07  1.54593D-09
                                           B  8.94561D+07  2.45382D-07  1.54533D-09
 f1  5    2 +  f2 29    2 -    52270304.26 C  3.18965D+10  8.75106D-05  5.51165D-07
                                           B  3.21112D+10  8.80997D-05  5.54875D-07
 f1  5    2 +  f2 30    2 -    52266593.00 C  1.95947D+08  5.37674D-07  3.38665D-09
                                           B  1.97430D+08  5.41742D-07  3.41227D-09
 f1  5    2 +  f2 31    2 -    52258878.75 C  1.19188D+08  3.27146D-07  2.06090D-09
                                           B  1.19306D+08  3.27469D-07  2.06293D-09
 f1  5    2 +  f2 32    2 -    52256307.98 C  1.55792D+11  4.27656D-04  2.69421D-06
                                           B  1.56736D+11  4.30249D-04  2.71054D-06
 f1  5    2 +  f2 33    2 -    52252867.36 C  2.32721D+09  6.38915D-06  4.02539D-08
                                           B  2.33320D+09  6.40560D-06  4.03576D-08
 f1  5    2 +  f2 34    2 -    52251855.47 C  1.71195D+10  4.70019D-05  2.96135D-07
                                           B  1.72287D+10  4.73017D-05  2.98024D-07
 f1  5    2 +  f2 35    2 -    52249285.14 C  5.05377D+10  1.38766D-04  8.74334D-07
                                           B  5.08445D+10  1.39608D-04  8.79643D-07
 f1  5    2 +  f2 36    2 -    52234797.13 C  1.41774D+12  3.89497D-03  2.45482D-05
                                           B  1.42482D+12  3.91443D-03  2.46709D-05
 f1  5    2 +  f2 37    2 -    52232238.99 C  4.67381D+10  1.28417D-04  8.09391D-07
                                           B  4.69862D+10  1.29098D-04  8.13687D-07
 f1  5    2 +  f2 38    2 -    52217256.24 C  9.91382D+07  2.72546D-07  1.71831D-09
                                           B  9.95409D+07  2.73654D-07  1.72529D-09
 f1  5    2 +  f2 39    2 -    52211745.31 C  2.09607D+11  5.76364D-04  3.63416D-06
                                           B  2.10519D+11  5.78872D-04  3.64998D-06
 f1  5    2 +  f2 40    2 -    52208659.86 C  3.58907D+10  9.87017D-05  6.22383D-07
                                           B  3.60636D+10  9.91771D-05  6.25381D-07
 f1  5    2 +  f2 41    2 -    52207290.32 C  1.80123D+10  4.95377D-05  3.12378D-07
                                           B  1.80659D+10  4.96849D-05  3.13306D-07
 f1  5    2 +  f2 42    2 -    52197293.15 C  4.35562D+08  1.19835D-06  7.55805D-09
                                           B  4.36872D+08  1.20195D-06  7.58077D-09
 f1  5    2 +  f2 43    2 -    52180303.43 C  8.35048D+10  2.29893D-04  1.45042D-06
                                           B  8.37208D+10  2.30488D-04  1.45418D-06
 f1  5    2 +  f2 44    2 -    52179729.53 C  7.31548D+10  2.01403D-04  1.27069D-06
                                           B  7.33915D+10  2.02055D-04  1.27480D-06
 f1  5    2 +  f2 45    2 -    52176535.42 C  3.39448D+09  9.34652D-06  5.89726D-08
                                           B  3.41114D+09  9.39239D-06  5.92620D-08
 f1  6    2 +  f2  1    2 -    52417320.77 C  1.58534D+09  4.32515D-06  2.71645D-08
                                           B  1.60387D+09  4.37571D-06  2.74821D-08
 f1  6    2 +  f2  2    2 -    52391559.21 C  2.92519D+11  7.98840D-04  5.01966D-06
                                           B  2.95652D+11  8.07395D-04  5.07342D-06
 f1  6    2 +  f2  3    2 -    52389197.96 C  1.02775D+07  2.80693D-08  1.76386D-10
                                           B  1.03913D+07  2.83802D-08  1.78340D-10
 f1  6    2 +  f2  4    2 -    52382362.38 C  2.96056D+08  8.08782D-07  5.08302D-09
                                           B  2.98676D+08  8.15939D-07  5.12800D-09
 f1  6    2 +  f2  5    2 -    52379454.80 C  1.44166D+10  3.93884D-05  2.47562D-07
                                           B  1.45832D+10  3.98435D-05  2.50422D-07
 f1  6    2 +  f2  6    2 -    52375671.27 C  3.09230D+11  8.44987D-04  5.31124D-06
                                           B  3.12433D+11  8.53740D-04  5.36626D-06
 f1  6    2 +  f2  7    2 -    52368324.14 C  5.94786D+06  1.62574D-08  1.02202D-10
                                           B  6.02349D+06  1.64641D-08  1.03501D-10
 f1  6    2 +  f2  8    2 -    52361766.00 C  1.67663D+10  4.58392D-05  2.88203D-07
                                           B  1.69235D+10  4.62689D-05  2.90905D-07
 f1  6    2 +  f2  9    2 -    52361614.33 C  1.87538D+12  5.12733D-03  3.22370D-05
                                           B  1.89390D+12  5.17796D-03  3.25553D-05
 f1  6    2 +  f2 10    2 -    52352200.27 C  7.91520D+11  2.16481D-03  1.36132D-05
                                           B  7.99061D+11  2.18543D-03  1.37429D-05
 f1  6    2 +  f2 11    2 -    52351354.46 C  4.03772D+10  1.10435D-04  6.94473D-07
                                           B  4.07812D+10  1.11540D-04  7.01423D-07
 f1  6    2 +  f2 12    2 -    52349940.35 C  1.54458D+12  4.22479D-03  2.65684D-05
                                           B  1.55913D+12  4.26459D-03  2.68187D-05
 f1  6    2 +  f2 13    2 -    52348501.94 C  5.00357D+10  1.36867D-04  8.60738D-07
                                           B  5.04733D+10  1.38064D-04  8.68266D-07
 f1  6    2 +  f2 14    2 -    52345335.16 C  9.65992D+10  2.64268D-04  1.66205D-06
                                           B  9.74651D+10  2.66637D-04  1.67694D-06
 f1  6    2 +  f2 15    2 -    52344026.37 C  1.26675D+10  3.46564D-05  2.17968D-07
                                           B  1.27901D+10  3.49919D-05  2.20078D-07
 f1  6    2 +  f2 16    2 -    52341468.55 C  1.29386D+11  3.54016D-04  2.22665D-06
                                           B  1.30650D+11  3.57475D-04  2.24841D-06
 f1  6    2 +  f2 17    2 -    52341275.59 C  1.10689D+12  3.02862D-03  1.90492D-05
                                           B  1.11711D+12  3.05659D-03  1.92251D-05
 f1  6    2 +  f2 18    2 -    52338471.18 C  1.63439D+10  4.47241D-05  2.81317D-07
                                           B  1.65061D+10  4.51679D-05  2.84109D-07
 f1  6    2 +  f2 19    2 -    52334824.75 C  3.33142D+10  9.11750D-05  5.73536D-07
                                           B  3.36119D+10  9.19897D-05  5.78661D-07
 f1  6    2 +  f2 20    2 -    52331477.25 C  6.30215D+09  1.72501D-05  1.08518D-07
                                           B  6.35650D+09  1.73988D-05  1.09454D-07
 f1  6    2 +  f2 21    2 -    52324346.84 C  6.68407D+11  1.83004D-03  1.15142D-05
                                           B  6.74080D+11  1.84557D-03  1.16119D-05
 f1  6    2 +  f2 22    2 -    52319224.13 C  2.60646D+10  7.13768D-05  4.49129D-07
                                           B  2.62767D+10  7.19574D-05  4.52783D-07
 f1  6    2 +  f2 23    2 -    52317741.27 C  1.38502D+11  3.79302D-04  2.38677D-06
                                           B  1.39627D+11  3.82383D-04  2.40616D-06
 f1  6    2 +  f2 24    2 -    52307543.78 C  4.97290D+10  1.36241D-04  8.57472D-07
                                           B  5.01422D+10  1.37373D-04  8.64598D-07
 f1  6    2 +  f2 25    2 -    52301474.22 C  4.07170D+10  1.11577D-04  7.02324D-07
                                           B  4.10274D+10  1.12428D-04  7.07678D-07
 f1  6    2 +  f2 26    2 -    52292928.57 C  1.06874D+12  2.92964D-03  1.84436D-05
                                           B  1.07651D+12  2.95094D-03  1.85778D-05
 f1  6    2 +  f2 27    2 -    52281579.75 C  4.63566D+10  1.27128D-04  8.00514D-07
                                           B  4.66744D+10  1.28000D-04  8.06002D-07
 f1  6    2 +  f2 28    2 -    52275811.05 C  1.28037D+10  3.51206D-05  2.21175D-07
                                           B  1.28857D+10  3.53454D-05  2.22591D-07
 f1  6    2 +  f2 29    2 -    52270671.04 C  5.09916D+11  1.39898D-03  8.81105D-06
                                           B  5.13189D+11  1.40796D-03  8.86760D-06
 f1  6    2 +  f2 30    2 -    52266959.77 C  2.32502D+10  6.37971D-05  4.01836D-07
                                           B  2.34041D+10  6.42192D-05  4.04495D-07
 f1  6    2 +  f2 31    2 -    52259245.53 C  1.24521D+10  3.41778D-05  2.15306D-07
                                           B  1.25245D+10  3.43766D-05  2.16559D-07
 f1  6    2 +  f2 32    2 -    52256674.76 C  1.56536D+12  4.29694D-03  2.70703D-05
                                           B  1.57451D+12  4.32205D-03  2.72285D-05
 f1  6    2 +  f2 33    2 -    52253234.14 C  3.67425D+11  1.00872D-03  6.35524D-06
                                           B  3.69515D+11  1.01446D-03  6.39141D-06
 f1  6    2 +  f2 34    2 -    52252222.24 C  1.17869D+12  3.23608D-03  2.03887D-05
                                           B  1.18551D+12  3.25480D-03  2.05066D-05
 f1  6    2 +  f2 35    2 -    52249651.91 C  1.50001D+12  4.11865D-03  2.59506D-05
                                           B  1.50852D+12  4.14202D-03  2.60978D-05
 f1  6    2 +  f2 36    2 -    52235163.91 C  4.80876D+10  1.32110D-04  8.32621D-07
                                           B  4.82994D+10  1.32692D-04  8.36289D-07
 f1  6    2 +  f2 37    2 -    52232605.77 C  2.06362D+11  5.66989D-04  3.57362D-06
                                           B  2.07390D+11  5.69813D-04  3.59142D-06
 f1  6    2 +  f2 38    2 -    52217623.01 C  1.36883D+07  3.76307D-08  2.37247D-10
                                           B  1.37120D+07  3.76958D-08  2.37658D-10
 f1  6    2 +  f2 39    2 -    52212112.08 C  4.52883D+12  1.24529D-02  7.85191D-05
                                           B  4.54761D+12  1.25046D-02  7.88448D-05
 f1  6    2 +  f2 40    2 -    52209026.64 C  7.39203D+11  2.03283D-03  1.28183D-05
                                           B  7.42212D+11  2.04110D-03  1.28705D-05
 f1  6    2 +  f2 41    2 -    52207657.10 C  5.35512D+11  1.47275D-03  9.28687D-06
                                           B  5.37603D+11  1.47850D-03  9.32315D-06
 f1  6    2 +  f2 42    2 -    52197659.92 C  7.63561D+09  2.10073D-05  1.32493D-07
                                           B  7.66281D+09  2.10821D-05  1.32965D-07
 f1  6    2 +  f2 43    2 -    52180670.21 C  1.07034D+12  2.94667D-03  1.85908D-05
                                           B  1.07352D+12  2.95542D-03  1.86460D-05
 f1  6    2 +  f2 44    2 -    52180096.30 C  3.38015D+11  9.30580D-04  5.87117D-06
                                           B  3.39105D+11  9.33580D-04  5.89010D-06
 f1  6    2 +  f2 45    2 -    52176902.20 C  6.27283D+09  1.72717D-05  1.08976D-07
                                           B  6.28918D+09  1.73167D-05  1.09260D-07
 f1  7    2 +  f2  1    2 -    52430058.90 C  3.09019D+03  8.42661D-12  5.29113D-14
                                           B  3.10915D+03  8.47831D-12  5.32359D-14
 f1  7    2 +  f2  2    2 -    52404297.34 C  1.18068D+08  3.22275D-07  2.02458D-09
                                           B  1.19487D+08  3.26148D-07  2.04891D-09
 f1  7    2 +  f2  3    2 -    52401936.09 C  4.78281D+08  1.30562D-06  8.20247D-09
                                           B  4.83911D+08  1.32099D-06  8.29902D-09
 f1  7    2 +  f2  4    2 -    52395100.52 C  4.74819D+08  1.29651D-06  8.14629D-09
                                           B  4.80070D+08  1.31084D-06  8.23638D-09
 f1  7    2 +  f2  5    2 -    52392192.94 C  3.81186D+09  1.04095D-05  6.54095D-08
                                           B  3.85347D+09  1.05232D-05  6.61235D-08
 f1  7    2 +  f2  6    2 -    52388409.40 C  1.23641D+10  3.37691D-05  2.12207D-07
                                           B  1.24995D+10  3.41389D-05  2.14531D-07
 f1  7    2 +  f2  7    2 -    52381062.27 C  2.49570D+12  6.81823D-03  4.28522D-05
                                           B  2.52233D+12  6.89098D-03  4.33094D-05
 f1  7    2 +  f2  8    2 -    52374504.14 C  1.06767D+12  2.91759D-03  1.83392D-05
                                           B  1.07855D+12  2.94733D-03  1.85261D-05
 f1  7    2 +  f2  9    2 -    52374352.46 C  7.41990D+11  2.02763D-03  1.27452D-05
                                           B  7.49601D+11  2.04843D-03  1.28759D-05
 f1  7    2 +  f2 10    2 -    52364938.40 C  7.50151D+10  2.05067D-04  1.28923D-06
                                           B  7.57554D+10  2.07091D-04  1.30195D-06
 f1  7    2 +  f2 11    2 -    52364092.59 C  5.89072D+10  1.61038D-04  1.01244D-06
                                           B  5.94924D+10  1.62638D-04  1.02250D-06
 f1  7    2 +  f2 12    2 -    52362678.49 C  3.97101D+12  1.08564D-02  6.82557D-05
                                           B  4.01039D+12  1.09640D-02  6.89326D-05
 f1  7    2 +  f2 13    2 -    52361240.08 C  7.71851D+10  2.11029D-04  1.32681D-06
                                           B  7.79455D+10  2.13108D-04  1.33988D-06
 f1  7    2 +  f2 14    2 -    52358073.30 C  9.78233D+11  2.67487D-03  1.68188D-05
                                           B  9.87781D+11  2.70098D-03  1.69829D-05
 f1  7    2 +  f2 15    2 -    52356764.50 C  9.06377D+11  2.47851D-03  1.55845D-05
                                           B  9.15234D+11  2.50273D-03  1.57368D-05
 f1  7    2 +  f2 16    2 -    52354206.68 C  1.30228D+11  3.56148D-04  2.23952D-06
                                           B  1.31494D+11  3.59609D-04  2.26128D-06
 f1  7    2 +  f2 17    2 -    52354013.73 C  2.00170D+12  5.47427D-03  3.44233D-05
                                           B  2.02113D+12  5.52741D-03  3.47574D-05
 f1  7    2 +  f2 18    2 -    52351209.31 C  6.58730D+10  1.80170D-04  1.13300D-06
                                           B  6.65121D+10  1.81918D-04  1.14399D-06
 f1  7    2 +  f2 19    2 -    52347562.88 C  1.15883D+11  3.16997D-04  1.99358D-06
                                           B  1.17002D+11  3.20057D-04  2.01282D-06
 f1  7    2 +  f2 20    2 -    52344215.38 C  1.69514D+12  4.63764D-03  2.91678D-05
                                           B  1.71092D+12  4.68080D-03  2.94392D-05
 f1  7    2 +  f2 21    2 -    52337084.98 C  7.55191D+10  2.06664D-04  1.29996D-06
                                           B  7.61963D+10  2.08517D-04  1.31162D-06
 f1  7    2 +  f2 22    2 -    52331962.26 C  1.42014D+07  3.88709D-08  2.44531D-10
                                           B  1.43468D+07  3.92689D-08  2.47034D-10
 f1  7    2 +  f2 23    2 -    52330479.40 C  7.80470D+10  2.13636D-04  1.34399D-06
                                           B  7.87268D+10  2.15497D-04  1.35569D-06
 f1  7    2 +  f2 24    2 -    52320281.91 C  6.86296D+10  1.87931D-04  1.18251D-06
                                           B  6.91878D+10  1.89460D-04  1.19213D-06
 f1  7    2 +  f2 25    2 -    52314212.35 C  1.15301D+11  3.15808D-04  1.98737D-06
                                           B  1.16174D+11  3.18198D-04  2.00241D-06
 f1  7    2 +  f2 26    2 -    52305666.70 C  1.98918D+09  5.45010D-06  3.43029D-08
                                           B  2.01025D+09  5.50782D-06  3.46662D-08
 f1  7    2 +  f2 27    2 -    52294317.88 C  1.83144D+11  5.02009D-04  3.16033D-06
                                           B  1.84492D+11  5.05705D-04  3.18360D-06
 f1  7    2 +  f2 28    2 -    52288549.19 C  9.66684D+10  2.65032D-04  1.66866D-06
                                           B  9.73658D+10  2.66944D-04  1.68070D-06
 f1  7    2 +  f2 29    2 -    52283409.17 C  2.25354D+10  6.17967D-05  3.89114D-07
                                           B  2.26912D+10  6.22239D-05  3.91804D-07
 f1  7    2 +  f2 30    2 -    52279697.91 C  1.39733D+10  3.83232D-05  2.41326D-07
                                           B  1.40666D+10  3.85789D-05  2.42937D-07
 f1  7    2 +  f2 31    2 -    52271983.66 C  1.57214D+11  4.31302D-04  2.71636D-06
                                           B  1.58244D+11  4.34128D-04  2.73416D-06
 f1  7    2 +  f2 32    2 -    52269412.89 C  1.51236D+12  4.14941D-03  2.61345D-05
                                           B  1.52185D+12  4.17546D-03  2.62986D-05
 f1  7    2 +  f2 33    2 -    52265972.27 C  1.06430D+11  2.92048D-04  1.83954D-06
                                           B  1.07133D+11  2.93978D-04  1.85170D-06
 f1  7    2 +  f2 34    2 -    52264960.38 C  2.79358D+11  7.66598D-04  4.82873D-06
                                           B  2.80990D+11  7.71078D-04  4.85694D-06
 f1  7    2 +  f2 35    2 -    52262390.05 C  5.26530D+07  1.44501D-07  9.10245D-10
                                           B  5.33715D+07  1.46473D-07  9.22667D-10
 f1  7    2 +  f2 36    2 -    52247902.05 C  2.27486D+08  6.24662D-07  3.93597D-09
                                           B  2.28544D+08  6.27566D-07  3.95427D-09
 f1  7    2 +  f2 37    2 -    52245343.90 C  3.94543D+10  1.08349D-04  6.82739D-07
                                           B  3.96596D+10  1.08913D-04  6.86292D-07
 f1  7    2 +  f2 38    2 -    52230361.15 C  8.79499D+11  2.41667D-03  1.52324D-05
                                           B  8.83853D+11  2.42863D-03  1.53079D-05
 f1  7    2 +  f2 39    2 -    52224850.22 C  2.71327D+09  7.45704D-06  4.70073D-08
                                           B  2.72246D+09  7.48229D-06  4.71664D-08
 f1  7    2 +  f2 40    2 -    52221764.77 C  2.34994D+12  6.45924D-03  4.07198D-05
                                           B  2.36077D+12  6.48901D-03  4.09075D-05
 f1  7    2 +  f2 41    2 -    52220395.24 C  6.17148D+09  1.69643D-05  1.06948D-07
                                           B  6.19759D+09  1.70361D-05  1.07400D-07
 f1  7    2 +  f2 42    2 -    52210398.06 C  7.72558D+10  2.12444D-04  1.33956D-06
                                           B  7.75566D+10  2.13271D-04  1.34478D-06
 f1  7    2 +  f2 43    2 -    52193408.34 C  3.64186D+11  1.00212D-03  6.32091D-06
                                           B  3.65467D+11  1.00565D-03  6.34315D-06
 f1  7    2 +  f2 44    2 -    52192834.44 C  9.76040D+10  2.68580D-04  1.69410D-06
                                           B  9.79551D+10  2.69546D-04  1.70019D-06
 f1  7    2 +  f2 45    2 -    52189640.33 C  1.11162D+11  3.05926D-04  1.92978D-06
                                           B  1.11541D+11  3.06968D-04  1.93635D-06
 f1  8    2 +  f2  1    2 -    52430477.62 C  4.12993D+05  1.12617D-09  7.07122D-12
                                           B  4.18128D+05  1.14017D-09  7.15914D-12
 f1  8    2 +  f2  2    2 -    52404716.06 C  3.40477D+08  9.29341D-07  5.83822D-09
                                           B  3.44392D+08  9.40027D-07  5.90535D-09
 f1  8    2 +  f2  3    2 -    52402354.81 C  9.03420D+09  2.46613D-05  1.54932D-07
                                           B  9.14116D+09  2.49533D-05  1.56766D-07
 f1  8    2 +  f2  4    2 -    52395519.24 C  2.02393D+08  5.52631D-07  3.47230D-09
                                           B  2.04671D+08  5.58851D-07  3.51138D-09
 f1  8    2 +  f2  5    2 -    52392611.65 C  6.29837D+09  1.71995D-05  1.08074D-07
                                           B  6.36823D+09  1.73903D-05  1.09273D-07
 f1  8    2 +  f2  6    2 -    52388828.12 C  3.58092D+10  9.78015D-05  6.14586D-07
                                           B  3.61970D+10  9.88606D-05  6.21241D-07
 f1  8    2 +  f2  7    2 -    52381480.99 C  9.18468D+10  2.50921D-04  1.57701D-06
                                           B  9.28038D+10  2.53535D-04  1.59344D-06
 f1  8    2 +  f2  8    2 -    52374922.85 C  2.84689D+11  7.77951D-04  4.88995D-06
                                           B  2.87613D+11  7.85940D-04  4.94017D-06
 f1  8    2 +  f2  9    2 -    52374771.18 C  2.37391D+11  6.48705D-04  4.07756D-06
                                           B  2.39946D+11  6.55688D-04  4.12145D-06
 f1  8    2 +  f2 10    2 -    52365357.12 C  6.11748D+12  1.67229D-02  1.05134D-04
                                           B  6.17898D+12  1.68910D-02  1.06191D-04
 f1  8    2 +  f2 11    2 -    52364511.31 C  6.91332D+10  1.88991D-04  1.18817D-06
                                           B  6.98290D+10  1.90893D-04  1.20013D-06
 f1  8    2 +  f2 12    2 -    52363097.21 C  1.50743D+12  4.12111D-03  2.59098D-05
                                           B  1.52256D+12  4.16249D-03  2.61700D-05
 f1  8    2 +  f2 13    2 -    52361658.80 C  1.29276D+11  3.53443D-04  2.22219D-06
                                           B  1.30547D+11  3.56918D-04  2.24404D-06
 f1  8    2 +  f2 14    2 -    52358492.02 C  5.64249D+11  1.54285D-03  9.70092D-06
                                           B  5.70093D+11  1.55883D-03  9.80139D-06
 f1  8    2 +  f2 15    2 -    52357183.22 C  1.05242D+11  2.87782D-04  1.80952D-06
                                           B  1.06262D+11  2.90572D-04  1.82706D-06
 f1  8    2 +  f2 16    2 -    52354625.40 C  9.76363D+10  2.67011D-04  1.67900D-06
                                           B  9.85798D+10  2.69591D-04  1.69522D-06
 f1  8    2 +  f2 17    2 -    52354432.45 C  2.91940D+12  7.98388D-03  5.02038D-05
                                           B  2.94783D+12  8.06164D-03  5.06927D-05
 f1  8    2 +  f2 18    2 -    52351628.03 C  4.20164D+11  1.14918D-03  7.22656D-06
                                           B  4.24183D+11  1.16017D-03  7.29568D-06
 f1  8    2 +  f2 19    2 -    52347981.60 C  1.80529D+11  4.93828D-04  3.10564D-06
                                           B  1.82259D+11  4.98560D-04  3.13540D-06
 f1  8    2 +  f2 20    2 -    52344634.10 C  1.68506D+11  4.60998D-04  2.89936D-06
                                           B  1.70156D+11  4.65511D-04  2.92775D-06
 f1  8    2 +  f2 21    2 -    52337503.69 C  1.20599D+11  3.30024D-04  2.07591D-06
                                           B  1.21705D+11  3.33052D-04  2.09495D-06
 f1  8    2 +  f2 22    2 -    52332380.98 C  5.74798D+10  1.57327D-04  9.89709D-07
                                           B  5.79769D+10  1.58687D-04  9.98267D-07
 f1  8    2 +  f2 23    2 -    52330898.12 C  1.09816D+10  3.00591D-05  1.89101D-07
                                           B  1.10740D+10  3.03120D-05  1.90692D-07
 f1  8    2 +  f2 24    2 -    52320700.63 C  1.13047D+11  3.09557D-04  1.94780D-06
                                           B  1.13992D+11  3.12144D-04  1.96407D-06
 f1  8    2 +  f2 25    2 -    52314631.07 C  1.19197D+11  3.26473D-04  2.05447D-06
                                           B  1.20177D+11  3.29156D-04  2.07135D-06
 f1  8    2 +  f2 26    2 -    52306085.42 C  7.30355D+11  2.00105D-03  1.25945D-05
                                           B  7.36018D+11  2.01656D-03  1.26921D-05
 f1  8    2 +  f2 27    2 -    52294736.60 C  2.58652D+11  7.08971D-04  4.46320D-06
                                           B  2.60570D+11  7.14226D-04  4.49628D-06
 f1  8    2 +  f2 28    2 -    52288967.90 C  9.49357D+10  2.60278D-04  1.63871D-06
                                           B  9.56291D+10  2.62179D-04  1.65068D-06
 f1  8    2 +  f2 29    2 -    52283827.89 C  6.66708D+09  1.82822D-05  1.15116D-07
                                           B  6.71173D+09  1.84046D-05  1.15887D-07
 f1  8    2 +  f2 30    2 -    52280116.63 C  1.05481D+10  2.89288D-05  1.82167D-07
                                           B  1.06196D+10  2.91248D-05  1.83401D-07
 f1  8    2 +  f2 31    2 -    52272402.38 C  3.96080D+10  1.08659D-04  6.84335D-07
                                           B  3.98812D+10  1.09408D-04  6.89055D-07
 f1  8    2 +  f2 32    2 -    52269831.61 C  4.45822D+11  1.22317D-03  7.70392D-06
                                           B  4.48736D+11  1.23117D-03  7.75427D-06
 f1  8    2 +  f2 33    2 -    52266390.99 C  6.21179D+10  1.70451D-04  1.07363D-06
                                           B  6.25521D+10  1.71642D-04  1.08113D-06
 f1  8    2 +  f2 34    2 -    52265379.09 C  2.15894D+11  5.92434D-04  3.73165D-06
                                           B  2.17261D+11  5.96185D-04  3.75528D-06
 f1  8    2 +  f2 35    2 -    52262808.77 C  4.90166D+10  1.34520D-04  8.47361D-07
                                           B  4.93242D+10  1.35364D-04  8.52678D-07
 f1  8    2 +  f2 36    2 -    52248320.76 C  2.63539D+08  7.23650D-07  4.55965D-09
                                           B  2.65047D+08  7.27790D-07  4.58574D-09
 f1  8    2 +  f2 37    2 -    52245762.62 C  1.49970D+10  4.11841D-05  2.59510D-07
                                           B  1.50791D+10  4.14096D-05  2.60931D-07
 f1  8    2 +  f2 38    2 -    52230779.87 C  1.62475D+12  4.46437D-03  2.81390D-05
                                           B  1.63281D+12  4.48653D-03  2.82787D-05
 f1  8    2 +  f2 39    2 -    52225268.94 C  2.86713D+12  7.87977D-03  4.96716D-05
                                           B  2.88049D+12  7.91650D-03  4.99032D-05
 f1  8    2 +  f2 40    2 -    52222183.49 C  1.53217D+11  4.21138D-04  2.65488D-06
                                           B  1.53934D+11  4.23109D-04  2.66731D-06
 f1  8    2 +  f2 41    2 -    52220813.95 C  4.37743D+11  1.20326D-03  7.58563D-06
                                           B  4.39820D+11  1.20897D-03  7.62161D-06
 f1  8    2 +  f2 42    2 -    52210816.78 C  2.70354D+11  7.43429D-04  4.68764D-06
                                           B  2.71486D+11  7.46542D-04  4.70727D-06
 f1  8    2 +  f2 43    2 -    52193827.06 C  4.27693D+11  1.17685D-03  7.42298D-06
                                           B  4.29229D+11  1.18108D-03  7.44963D-06
 f1  8    2 +  f2 44    2 -    52193253.15 C  3.09438D+10  8.51477D-05  5.37074D-07
                                           B  3.10565D+10  8.54577D-05  5.39029D-07
 f1  8    2 +  f2 45    2 -    52190059.05 C  1.57531D+10  4.33528D-05  2.73467D-07
                                           B  1.57967D+10  4.34730D-05  2.74225D-07
 f1  9    2 +  f2  1    2 -    52432443.54 C  1.48154D+06  4.03961D-09  2.53639D-11
                                           B  1.49993D+06  4.08978D-09  2.56788D-11
 f1  9    2 +  f2  2    2 -    52406681.98 C  3.21055D+07  8.76262D-08  5.50456D-10
                                           B  3.24631D+07  8.86021D-08  5.56587D-10
 f1  9    2 +  f2  3    2 -    52404320.73 C  8.51087D+10  2.32310D-04  1.45941D-06
                                           B  8.60974D+10  2.35009D-04  1.47636D-06
 f1  9    2 +  f2  4    2 -    52397485.15 C  9.21607D+06  2.51624D-08  1.58095D-10
                                           B  9.31718D+06  2.54385D-08  1.59829D-10
 f1  9    2 +  f2  5    2 -    52394577.57 C  3.38701D+10  9.24852D-05  5.81114D-07
                                           B  3.42411D+10  9.34980D-05  5.87478D-07
 f1  9    2 +  f2  6    2 -    52390794.04 C  3.58997D+11  9.80413D-04  6.16070D-06
                                           B  3.62969D+11  9.91260D-04  6.22885D-06
 f1  9    2 +  f2  7    2 -    52383446.91 C  1.79661D+12  4.90788D-03  3.08444D-05
                                           B  1.81598D+12  4.96078D-03  3.11768D-05
 f1  9    2 +  f2  8    2 -    52376888.77 C  5.78567D+08  1.58089D-06  9.93660D-09
                                           B  5.86370D+08  1.60221D-06  1.00706D-08
 f1  9    2 +  f2  9    2 -    52376737.10 C  9.31128D+11  2.54425D-03  1.59918D-05
                                           B  9.40843D+11  2.57080D-03  1.61587D-05
 f1  9    2 +  f2 10    2 -    52367323.04 C  1.34462D+12  3.67542D-03  2.31059D-05
                                           B  1.35823D+12  3.71263D-03  2.33398D-05
 f1  9    2 +  f2 11    2 -    52366477.23 C  1.64215D+11  4.48885D-04  2.82200D-06
                                           B  1.65865D+11  4.53393D-04  2.85034D-06
 f1  9    2 +  f2 12    2 -    52365063.12 C  1.02019D+11  2.78885D-04  1.75331D-06
                                           B  1.03101D+11  2.81843D-04  1.77191D-06
 f1  9    2 +  f2 13    2 -    52363624.71 C  2.17966D+10  5.95879D-05  3.74631D-07
                                           B  2.20083D+10  6.01664D-05  3.78269D-07
 f1  9    2 +  f2 14    2 -    52360457.93 C  1.65293D+12  4.51935D-03  2.84150D-05
                                           B  1.66923D+12  4.56390D-03  2.86952D-05
 f1  9    2 +  f2 15    2 -    52359149.14 C  1.37410D+11  3.75717D-04  2.36235D-06
                                           B  1.38783D+11  3.79473D-04  2.38596D-06
 f1  9    2 +  f2 16    2 -    52356591.32 C  7.99226D+10  2.18552D-04  1.37423D-06
                                           B  8.06868D+10  2.20642D-04  1.38737D-06
 f1  9    2 +  f2 17    2 -    52356398.37 C  3.09555D+12  8.46499D-03  5.32271D-05
                                           B  3.12573D+12  8.54750D-03  5.37459D-05
 f1  9    2 +  f2 18    2 -    52353593.95 C  1.90364D+12  5.20617D-03  3.27377D-05
                                           B  1.92200D+12  5.25640D-03  3.30535D-05
 f1  9    2 +  f2 19    2 -    52349947.52 C  3.23696D+09  8.85385D-06  5.56790D-08
                                           B  3.27600D+09  8.96064D-06  5.63506D-08
 f1  9    2 +  f2 20    2 -    52346600.02 C  2.40710D+12  6.58484D-03  4.14126D-05
                                           B  2.42967D+12  6.64659D-03  4.18009D-05
 f1  9    2 +  f2 21    2 -    52339469.61 C  2.11848D+11  5.79686D-04  3.64619D-06
                                           B  2.13782D+11  5.84980D-04  3.67949D-06
 f1  9    2 +  f2 22    2 -    52334346.90 C  2.42799D+11  6.64508D-04  4.18012D-06
                                           B  2.44963D+11  6.70431D-04  4.21738D-06
 f1  9    2 +  f2 23    2 -    52332864.04 C  1.10971D+11  3.03729D-04  1.91068D-06
                                           B  1.11940D+11  3.06383D-04  1.92737D-06
 f1  9    2 +  f2 24    2 -    52322666.55 C  4.96086D+11  1.35833D-03  8.54655D-06
                                           B  5.00167D+11  1.36950D-03  8.61685D-06
 f1  9    2 +  f2 25    2 -    52316596.99 C  5.42337D+08  1.48531D-06  9.34661D-09
                                           B  5.44949D+08  1.49247D-06  9.39163D-09
 f1  9    2 +  f2 26    2 -    52308051.34 C  5.67474D+11  1.55467D-03  9.78462D-06
                                           B  5.71784D+11  1.56647D-03  9.85893D-06
 f1  9    2 +  f2 27    2 -    52296702.52 C  8.72673D+10  2.39183D-04  1.50568D-06
                                           B  8.79035D+10  2.40927D-04  1.51665D-06
 f1  9    2 +  f2 28    2 -    52290933.82 C  2.97438D+11  8.15402D-04  5.13359D-06
                                           B  2.99581D+11  8.21277D-04  5.17058D-06
 f1  9    2 +  f2 29    2 -    52285793.81 C  3.58586D+10  9.83228D-05  6.19079D-07
                                           B  3.60990D+10  9.89818D-05  6.23229D-07
 f1  9    2 +  f2 30    2 -    52282082.54 C  5.99474D+07  1.64396D-07  1.03518D-09
                                           B  6.02696D+07  1.65280D-07  1.04074D-09
 f1  9    2 +  f2 31    2 -    52274368.30 C  5.33067D+11  1.46229D-03  9.20914D-06
                                           B  5.36570D+11  1.47189D-03  9.26965D-06
 f1  9    2 +  f2 32    2 -    52271797.53 C  2.42405D+11  6.65019D-04  4.18835D-06
                                           B  2.43924D+11  6.69186D-04  4.21459D-06
 f1  9    2 +  f2 33    2 -    52268356.91 C  3.84825D+11  1.05588D-03  6.65043D-06
                                           B  3.87261D+11  1.06256D-03  6.69253D-06
 f1  9    2 +  f2 34    2 -    52267345.01 C  6.28048D+10  1.72330D-04  1.08544D-06
                                           B  6.31657D+10  1.73320D-04  1.09168D-06
 f1  9    2 +  f2 35    2 -    52264774.68 C  7.78270D+09  2.13570D-05  1.34526D-07
                                           B  7.82269D+09  2.14667D-05  1.35217D-07
 f1  9    2 +  f2 36    2 -    52250286.68 C  9.31175D+07  2.55671D-07  1.61090D-09
                                           B  9.36011D+07  2.56999D-07  1.61927D-09
 f1  9    2 +  f2 37    2 -    52247728.54 C  4.22165D+10  1.15924D-04  7.30437D-07
                                           B  4.24222D+10  1.16489D-04  7.33997D-07
 f1  9    2 +  f2 38    2 -    52232745.78 C  4.53015D+11  1.24467D-03  7.84490D-06
                                           B  4.55155D+11  1.25055D-03  7.88196D-06
 f1  9    2 +  f2 39    2 -    52227234.85 C  5.81040D+10  1.59676D-04  1.00651D-06
                                           B  5.83839D+10  1.60445D-04  1.01136D-06
 f1  9    2 +  f2 40    2 -    52224149.41 C  4.85867D+11  1.33537D-03  8.41795D-06
                                           B  4.88038D+11  1.34134D-03  8.45557D-06
 f1  9    2 +  f2 41    2 -    52222779.87 C  5.31832D+11  1.46178D-03  9.21505D-06
                                           B  5.34230D+11  1.46837D-03  9.25660D-06
 f1  9    2 +  f2 42    2 -    52212782.69 C  8.54847D+10  2.35051D-04  1.48204D-06
                                           B  8.58644D+10  2.36095D-04  1.48863D-06
 f1  9    2 +  f2 43    2 -    52195792.98 C  1.04644D+12  2.87919D-03  1.81598D-05
                                           B  1.05007D+12  2.88918D-03  1.82228D-05
 f1  9    2 +  f2 44    2 -    52195219.07 C  3.25036D+11  8.94330D-04  5.64082D-06
                                           B  3.26166D+11  8.97440D-04  5.66044D-06
 f1  9    2 +  f2 45    2 -    52192024.97 C  6.10515D+11  1.68002D-03  1.05971D-05
                                           B  6.12683D+11  1.68599D-03  1.06347D-05
 f1 10    2 +  f2  1    2 -    52432789.22 C  2.41472D+07  6.58397D-08  4.13391D-10
                                           B  2.44515D+07  6.66695D-08  4.18601D-10
 f1 10    2 +  f2  2    2 -    52407027.66 C  7.59361D+08  2.07251D-06  1.30192D-08
                                           B  7.68208D+08  2.09666D-06  1.31708D-08
 f1 10    2 +  f2  3    2 -    52404666.41 C  3.44380D+11  9.39996D-04  5.90516D-06
                                           B  3.48452D+11  9.51111D-04  5.97499D-06
 f1 10    2 +  f2  4    2 -    52397830.84 C  3.72946D+08  1.01823D-06  6.39749D-09
                                           B  3.77135D+08  1.02967D-06  6.46935D-09
 f1 10    2 +  f2  5    2 -    52394923.25 C  8.80577D+10  2.40446D-04  1.51079D-06
                                           B  8.90341D+10  2.43112D-04  1.52754D-06
 f1 10    2 +  f2  6    2 -    52391139.72 C  2.04447D+12  5.58333D-03  3.50841D-05
                                           B  2.06704D+12  5.64497D-03  3.54715D-05
 f1 10    2 +  f2  7    2 -    52383792.59 C  5.63350D+10  1.53891D-04  9.67144D-07
                                           B  5.69378D+10  1.55537D-04  9.77492D-07
 f1 10    2 +  f2  8    2 -    52377234.45 C  5.32584D+10  1.45523D-04  9.14669D-07
                                           B  5.38029D+10  1.47010D-04  9.24020D-07
 f1 10    2 +  f2  9    2 -    52377082.78 C  1.05512D+11  2.88302D-04  1.81210D-06
                                           B  1.06627D+11  2.91348D-04  1.83124D-06
 f1 10    2 +  f2 10    2 -    52367668.72 C  9.93566D+10  2.71580D-04  1.70730D-06
                                           B  1.00352D+11  2.74300D-04  1.72440D-06
 f1 10    2 +  f2 11    2 -    52366822.91 C  4.00538D+09  1.09486D-05  6.88301D-08
                                           B  4.04526D+09  1.10576D-05  6.95155D-08
 f1 10    2 +  f2 12    2 -    52365408.81 C  1.36590D+11  3.73386D-04  2.34741D-06
                                           B  1.37936D+11  3.77065D-04  2.37054D-06
 f1 10    2 +  f2 13    2 -    52363970.40 C  1.66322D+09  4.54687D-06  2.85862D-08
                                           B  1.67939D+09  4.59106D-06  2.88640D-08
 f1 10    2 +  f2 14    2 -    52360803.62 C  1.34231D+10  3.67002D-05  2.30748D-07
                                           B  1.35691D+10  3.70993D-05  2.33257D-07
 f1 10    2 +  f2 15    2 -    52359494.82 C  1.37155D+12  3.75016D-03  2.35793D-05
                                           B  1.38551D+12  3.78833D-03  2.38193D-05
 f1 10    2 +  f2 16    2 -    52356937.00 C  4.93063D+12  1.34829D-02  8.47780D-05
                                           B  4.97857D+12  1.36139D-02  8.56022D-05
 f1 10    2 +  f2 17    2 -    52356744.05 C  1.53574D+12  4.19953D-03  2.64061D-05
                                           B  1.55088D+12  4.24093D-03  2.66664D-05
 f1 10    2 +  f2 18    2 -    52353939.63 C  3.11041D+12  8.50642D-03  5.34900D-05
                                           B  3.14047D+12  8.58863D-03  5.40070D-05
 f1 10    2 +  f2 19    2 -    52350293.20 C  3.06473D+09  8.38265D-06  5.27154D-08
                                           B  3.09582D+09  8.46769D-06  5.32502D-08
 f1 10    2 +  f2 20    2 -    52346945.70 C  1.57729D+10  4.31475D-05  2.71356D-07
                                           B  1.59077D+10  4.35163D-05  2.73675D-07
 f1 10    2 +  f2 21    2 -    52339815.29 C  3.63125D+10  9.93619D-05  6.24976D-07
                                           B  3.66490D+10  1.00282D-04  6.30766D-07
 f1 10    2 +  f2 22    2 -    52334692.58 C  1.93225D+12  5.28826D-03  3.32659D-05
                                           B  1.94948D+12  5.33540D-03  3.35624D-05
 f1 10    2 +  f2 23    2 -    52333209.72 C  2.71495D+08  7.43079D-07  4.67448D-09
                                           B  2.71824D+08  7.43979D-07  4.68014D-09
 f1 10    2 +  f2 24    2 -    52323012.23 C  2.51754D+12  6.89316D-03  4.33711D-05
                                           B  2.53853D+12  6.95063D-03  4.37328D-05
 f1 10    2 +  f2 25    2 -    52316942.67 C  3.23671D+10  8.86434D-05  5.57802D-07
                                           B  3.26230D+10  8.93444D-05  5.62213D-07
 f1 10    2 +  f2 26    2 -    52308397.02 C  2.11463D+11  5.79321D-04  3.64605D-06
                                           B  2.13119D+11  5.83857D-04  3.67460D-06
 f1 10    2 +  f2 27    2 -    52297048.20 C  3.43235D+09  9.40730D-06  5.92193D-08
                                           B  3.45689D+09  9.47457D-06  5.96428D-08
 f1 10    2 +  f2 28    2 -    52291279.50 C  2.31424D+11  6.34422D-04  3.99415D-06
                                           B  2.33129D+11  6.39096D-04  4.02358D-06
 f1 10    2 +  f2 29    2 -    52286139.49 C  4.88836D+08  1.34035D-06  8.43931D-09
                                           B  4.92235D+08  1.34967D-06  8.49799D-09
 f1 10    2 +  f2 30    2 -    52282428.23 C  4.47678D+08  1.22767D-06  7.73040D-09
                                           B  4.50993D+08  1.23676D-06  7.78763D-09
 f1 10    2 +  f2 31    2 -    52274713.98 C  1.03626D+11  2.84259D-04  1.79018D-06
                                           B  1.04317D+11  2.86154D-04  1.80212D-06
 f1 10    2 +  f2 32    2 -    52272143.21 C  4.89493D+09  1.34287D-05  8.45744D-08
                                           B  4.92605D+09  1.35141D-05  8.51121D-08
 f1 10    2 +  f2 33    2 -    52268702.59 C  2.04953D+11  5.62340D-04  3.54187D-06
                                           B  2.06272D+11  5.65958D-04  3.56466D-06
 f1 10    2 +  f2 34    2 -    52267690.70 C  5.56726D+10  1.52758D-04  9.62155D-07
                                           B  5.60072D+10  1.53676D-04  9.67937D-07
 f1 10    2 +  f2 35    2 -    52265120.37 C  5.38205D+09  1.47690D-05  9.30283D-08
                                           B  5.41235D+09  1.48522D-05  9.35521D-08
 f1 10    2 +  f2 36    2 -    52250632.36 C  4.65212D+08  1.27731D-06  8.04785D-09
                                           B  4.67832D+08  1.28450D-06  8.09317D-09
 f1 10    2 +  f2 37    2 -    52248074.22 C  8.05884D+08  2.21289D-06  1.39433D-08
                                           B  8.10496D+08  2.22555D-06  1.40231D-08
 f1 10    2 +  f2 38    2 -    52233091.47 C  1.22588D+10  3.36809D-05  2.12282D-07
                                           B  1.23136D+10  3.38316D-05  2.13232D-07
 f1 10    2 +  f2 39    2 -    52227580.54 C  8.17433D+10  2.24636D-04  1.41598D-06
                                           B  8.21381D+10  2.25721D-04  1.42282D-06
 f1 10    2 +  f2 40    2 -    52224495.09 C  1.82027D+11  5.00282D-04  3.15367D-06
                                           B  1.82873D+11  5.02607D-04  3.16833D-06
 f1 10    2 +  f2 41    2 -    52223125.55 C  1.44405D+10  3.96902D-05  2.50205D-07
                                           B  1.45191D+10  3.99063D-05  2.51567D-07
 f1 10    2 +  f2 42    2 -    52213128.38 C  3.64797D+08  1.00304D-06  6.32434D-09
                                           B  3.66383D+08  1.00740D-06  6.35185D-09
 f1 10    2 +  f2 43    2 -    52196138.66 C  5.96850D+11  1.64216D-03  1.03575D-05
                                           B  5.99111D+11  1.64838D-03  1.03967D-05
 f1 10    2 +  f2 44    2 -    52195564.76 C  2.75681D+11  7.58521D-04  4.78421D-06
                                           B  2.76696D+11  7.61314D-04  4.80182D-06
 f1 10    2 +  f2 45    2 -    52192370.65 C  6.82484D+11  1.87804D-03  1.18461D-05
                                           B  6.84810D+11  1.88445D-03  1.18865D-05
 f1 11    2 +  f2  1    2 -    52433049.63 C  1.69431D+06  4.61967D-09  2.90056D-11
                                           B  1.71528D+06  4.67685D-09  2.93646D-11
 f1 11    2 +  f2  2    2 -    52407288.07 C  7.46670D+07  2.03786D-07  1.28014D-09
                                           B  7.55307D+07  2.06143D-07  1.29495D-09
 f1 11    2 +  f2  3    2 -    52404926.82 C  1.31664D+10  3.59378D-05  2.25764D-07
                                           B  1.33081D+10  3.63246D-05  2.28194D-07
 f1 11    2 +  f2  4    2 -    52398091.25 C  6.00411D+07  1.63925D-07  1.02993D-09
                                           B  6.07051D+07  1.65738D-07  1.04132D-09
 f1 11    2 +  f2  5    2 -    52395183.67 C  1.33318D+10  3.64028D-05  2.28728D-07
                                           B  1.34739D+10  3.67907D-05  2.31165D-07
 f1 11    2 +  f2  6    2 -    52391400.14 C  9.48480D+10  2.59022D-04  1.62761D-06
                                           B  9.59188D+10  2.61946D-04  1.64599D-06
 f1 11    2 +  f2  7    2 -    52384053.00 C  1.69679D+12  4.63508D-03  2.91295D-05
                                           B  1.71505D+12  4.68497D-03  2.94431D-05
 f1 11    2 +  f2  8    2 -    52377494.87 C  7.97963D+10  2.18033D-04  1.37042D-06
                                           B  8.06329D+10  2.20318D-04  1.38478D-06
 f1 11    2 +  f2  9    2 -    52377343.19 C  5.45486D+09  1.49047D-05  9.36821D-08
                                           B  5.50763D+09  1.50489D-05  9.45884D-08
 f1 11    2 +  f2 10    2 -    52367929.13 C  1.86584D+11  5.10003D-04  3.20614D-06
                                           B  1.88466D+11  5.15145D-04  3.23847D-06
 f1 11    2 +  f2 11    2 -    52367083.32 C  3.66323D+08  1.00133D-06  6.29495D-09
                                           B  3.69911D+08  1.01113D-06  6.35660D-09
 f1 11    2 +  f2 12    2 -    52365669.22 C  5.88577D+11  1.60893D-03  1.01150D-05
                                           B  5.94586D+11  1.62536D-03  1.02183D-05
 f1 11    2 +  f2 13    2 -    52364230.81 C  3.19706D+10  8.73995D-05  5.49477D-07
                                           B  3.22921D+10  8.82784D-05  5.55003D-07
 f1 11    2 +  f2 14    2 -    52361064.03 C  5.68593D+10  1.55458D-04  9.77416D-07
                                           B  5.74431D+10  1.57054D-04  9.87451D-07
 f1 11    2 +  f2 15    2 -    52359755.24 C  3.60742D+11  9.86347D-04  6.20166D-06
                                           B  3.64115D+11  9.95568D-04  6.25963D-06
 f1 11    2 +  f2 16    2 -    52357197.42 C  2.58944D+11  7.08078D-04  4.45226D-06
                                           B  2.61420D+11  7.14849D-04  4.49483D-06
 f1 11    2 +  f2 17    2 -    52357004.46 C  1.70584D+11  4.66463D-04  2.93304D-06
                                           B  1.72242D+11  4.70995D-04  2.96154D-06
 f1 11    2 +  f2 18    2 -    52354200.05 C  2.33587D+11  6.38811D-04  4.01695D-06
                                           B  2.35925D+11  6.45206D-04  4.05717D-06
 f1 11    2 +  f2 19    2 -    52350553.62 C  2.61656D+10  7.15676D-05  4.50061D-07
                                           B  2.64221D+10  7.22690D-05  4.54471D-07
 f1 11    2 +  f2 20    2 -    52347206.11 C  2.33199D+12  6.37921D-03  4.01189D-05
                                           B  2.35398D+12  6.43937D-03  4.04973D-05
 f1 11    2 +  f2 21    2 -    52340075.71 C  4.29159D+10  1.17430D-04  7.38616D-07
                                           B  4.33156D+10  1.18523D-04  7.45494D-07
 f1 11    2 +  f2 22    2 -    52334953.00 C  8.96631D+10  2.45390D-04  1.54362D-06
                                           B  9.04470D+10  2.47536D-04  1.55712D-06
 f1 11    2 +  f2 23    2 -    52333470.14 C  2.72371D+12  7.45468D-03  4.68948D-05
                                           B  2.74785D+12  7.52075D-03  4.73105D-05
 f1 11    2 +  f2 24    2 -    52323272.64 C  1.18576D+11  3.24664D-04  2.04275D-06
                                           B  1.19496D+11  3.27185D-04  2.05861D-06
 f1 11    2 +  f2 25    2 -    52317203.09 C  2.48678D+09  6.81046D-06  4.28556D-08
                                           B  2.51082D+09  6.87629D-06  4.32698D-08
 f1 11    2 +  f2 26    2 -    52308657.44 C  8.64915D+10  2.36948D-04  1.49127D-06
                                           B  8.71757D+10  2.38823D-04  1.50307D-06
 f1 11    2 +  f2 27    2 -    52297308.61 C  4.80470D+10  1.31685D-04  8.28957D-07
                                           B  4.84036D+10  1.32662D-04  8.35109D-07
 f1 11    2 +  f2 28    2 -    52291539.92 C  1.13848D+12  3.12098D-03  1.96488D-05
                                           B  1.14671D+12  3.14353D-03  1.97907D-05
 f1 11    2 +  f2 29    2 -    52286399.90 C  2.94551D+10  8.07628D-05  5.08508D-07
                                           B  2.96663D+10  8.13418D-05  5.12154D-07
 f1 11    2 +  f2 30    2 -    52282688.64 C  2.69874D+09  7.40069D-06  4.66004D-08
                                           B  2.71837D+09  7.45453D-06  4.69394D-08
 f1 11    2 +  f2 31    2 -    52274974.40 C  1.12118D+11  3.07549D-04  1.93685D-06
                                           B  1.12852D+11  3.09562D-04  1.94953D-06
 f1 11    2 +  f2 32    2 -    52272403.63 C  1.31648D+11  3.61159D-04  2.27458D-06
                                           B  1.32510D+11  3.63522D-04  2.28946D-06
 f1 11    2 +  f2 33    2 -    52268963.01 C  1.08140D+12  2.96706D-03  1.86878D-05
                                           B  1.08826D+12  2.98588D-03  1.88064D-05
 f1 11    2 +  f2 34    2 -    52267951.11 C  4.48225D+10  1.22985D-04  7.74627D-07
                                           B  4.50892D+10  1.23717D-04  7.79237D-07
 f1 11    2 +  f2 35    2 -    52265380.78 C  1.97717D+10  5.42554D-05  3.41747D-07
                                           B  1.98883D+10  5.45754D-05  3.43762D-07
 f1 11    2 +  f2 36    2 -    52250892.78 C  1.72957D+08  4.74873D-07  2.99198D-09
                                           B  1.73934D+08  4.77557D-07  3.00889D-09
 f1 11    2 +  f2 37    2 -    52248334.64 C  2.00674D+11  5.51027D-04  3.47197D-06
                                           B  2.01810D+11  5.54147D-04  3.49163D-06
 f1 11    2 +  f2 38    2 -    52233351.88 C  1.55608D+11  4.27528D-04  2.69459D-06
                                           B  1.56371D+11  4.29623D-04  2.70779D-06
 f1 11    2 +  f2 39    2 -    52227840.95 C  3.23257D+10  8.88323D-05  5.59944D-07
                                           B  3.24913D+10  8.92876D-05  5.62814D-07
 f1 11    2 +  f2 40    2 -    52224755.51 C  9.05175D+09  2.48775D-05  1.56822D-07
                                           B  9.09257D+09  2.49897D-05  1.57529D-07
 f1 11    2 +  f2 41    2 -    52223385.97 C  9.28309D+11  2.55147D-03  1.60843D-05
                                           B  9.32584D+11  2.56322D-03  1.61583D-05
 f1 11    2 +  f2 42    2 -    52213388.79 C  1.03428D+11  2.84382D-04  1.79307D-06
                                           B  1.03871D+11  2.85600D-04  1.80074D-06
 f1 11    2 +  f2 43    2 -    52196399.08 C  3.46406D+12  9.53086D-03  6.01129D-05
                                           B  3.47627D+12  9.56446D-03  6.03248D-05
 f1 11    2 +  f2 44    2 -    52195825.17 C  1.41283D+12  3.88728D-03  2.45180D-05
                                           B  1.41784D+12  3.90108D-03  2.46050D-05
 f1 11    2 +  f2 45    2 -    52192631.07 C  2.92023D+12  8.03575D-03  5.06866D-05
                                           B  2.93053D+12  8.06410D-03  5.08654D-05
 f1 12    2 +  f2  1    2 -    52442592.59 C  3.63610D+03  9.91050D-12  6.22138D-14
                                           B  3.68291D+03  1.00381D-11  6.30148D-14
 f1 12    2 +  f2  2    2 -    52416831.03 C  2.44831D+06  6.67963D-09  4.19524D-11
                                           B  2.47783D+06  6.76017D-09  4.24583D-11
 f1 12    2 +  f2  3    2 -    52414469.78 C  5.35570D+10  1.46131D-04  9.17838D-07
                                           B  5.41978D+10  1.47879D-04  9.28820D-07
 f1 12    2 +  f2  4    2 -    52407634.21 C  9.82097D+06  2.68036D-08  1.68374D-10
                                           B  9.93118D+06  2.71044D-08  1.70263D-10
 f1 12    2 +  f2  5    2 -    52404726.63 C  3.02939D+06  8.26878D-09  5.19454D-11
                                           B  3.06547D+06  8.36727D-09  5.25641D-11
 f1 12    2 +  f2  6    2 -    52400943.09 C  3.52617D+09  9.62614D-06  6.04768D-08
                                           B  3.56654D+09  9.73635D-06  6.11692D-08
 f1 12    2 +  f2  7    2 -    52393595.96 C  6.13991D+12  1.67662D-02  1.05349D-04
                                           B  6.20842D+12  1.69532D-02  1.06525D-04
 f1 12    2 +  f2  8    2 -    52387037.83 C  3.91696D+09  1.06987D-05  6.72328D-08
                                           B  3.96073D+09  1.08182D-05  6.79841D-08
 f1 12    2 +  f2  9    2 -    52386886.15 C  1.98285D+11  5.41591D-04  3.40349D-06
                                           B  2.00436D+11  5.47469D-04  3.44043D-06
 f1 12    2 +  f2 10    2 -    52377472.09 C  1.37100D+10  3.74606D-05  2.35454D-07
                                           B  1.38464D+10  3.78333D-05  2.37797D-07
 f1 12    2 +  f2 11    2 -    52376626.28 C  1.46579D+08  4.00520D-07  2.51746D-09
                                           B  1.48094D+08  4.04660D-07  2.54348D-09
 f1 12    2 +  f2 12    2 -    52375212.18 C  2.60372D+11  7.11492D-04  4.47219D-06
                                           B  2.63062D+11  7.18844D-04  4.51840D-06
 f1 12    2 +  f2 13    2 -    52373773.77 C  3.62934D+09  9.91807D-06  6.23432D-08
                                           B  3.66563D+09  1.00172D-05  6.29665D-08
 f1 12    2 +  f2 14    2 -    52370606.99 C  9.24989D+10  2.52807D-04  1.58919D-06
                                           B  9.34383D+10  2.55375D-04  1.60533D-06
 f1 12    2 +  f2 15    2 -    52369298.19 C  4.22093D+11  1.15367D-03  7.25240D-06
                                           B  4.26386D+11  1.16541D-03  7.32615D-06
 f1 12    2 +  f2 16    2 -    52366740.37 C  1.36178D+10  3.72239D-05  2.34014D-07
                                           B  1.37514D+10  3.75892D-05  2.36310D-07
 f1 12    2 +  f2 17    2 -    52366547.42 C  2.20829D+09  6.03638D-06  3.79488D-08
                                           B  2.22669D+09  6.08667D-06  3.82650D-08
 f1 12    2 +  f2 18    2 -    52363743.00 C  7.83304D+10  2.14139D-04  1.34630D-06
                                           B  7.91164D+10  2.16288D-04  1.35981D-06
 f1 12    2 +  f2 19    2 -    52360096.57 C  1.20285D+10  3.28882D-05  2.06783D-07
                                           B  1.21685D+10  3.32708D-05  2.09189D-07
 f1 12    2 +  f2 20    2 -    52356749.07 C  6.77362D+12  1.85227D-02  1.16468D-04
                                           B  6.83957D+12  1.87030D-02  1.17602D-04
 f1 12    2 +  f2 21    2 -    52349618.67 C  9.11722D+09  2.49381D-05  1.56829D-07
                                           B  9.21807D+09  2.52139D-05  1.58563D-07
 f1 12    2 +  f2 22    2 -    52344495.96 C  1.45073D+11  3.96892D-04  2.49619D-06
                                           B  1.46419D+11  4.00575D-04  2.51935D-06
 f1 12    2 +  f2 23    2 -    52343013.09 C  1.00001D+12  2.73599D-03  1.72080D-05
                                           B  1.00924D+12  2.76124D-03  1.73668D-05
 f1 12    2 +  f2 24    2 -    52332815.60 C  1.79412D+10  4.91055D-05  3.08910D-07
                                           B  1.80966D+10  4.95310D-05  3.11587D-07
 f1 12    2 +  f2 25    2 -    52326746.04 C  6.17251D+08  1.68983D-06  1.06315D-08
                                           B  6.22306D+08  1.70367D-06  1.07186D-08
 f1 12    2 +  f2 26    2 -    52318200.39 C  3.20238D+11  8.76991D-04  5.51846D-06
                                           B  3.22783D+11  8.83962D-04  5.56232D-06
 f1 12    2 +  f2 27    2 -    52306851.57 C  3.51083D+10  9.61878D-05  6.05393D-07
                                           B  3.53620D+10  9.68830D-05  6.09768D-07
 f1 12    2 +  f2 28    2 -    52301082.88 C  4.77614D+11  1.30883D-03  8.23850D-06
                                           B  4.81265D+11  1.31884D-03  8.30148D-06
 f1 12    2 +  f2 29    2 -    52295942.86 C  8.37691D+11  2.29602D-03  1.44538D-05
                                           B  8.43667D+11  2.31240D-03  1.45569D-05
 f1 12    2 +  f2 30    2 -    52292231.60 C  2.09965D+10  5.75572D-05  3.62358D-07
                                           B  2.11430D+10  5.79590D-05  3.64888D-07
 f1 12    2 +  f2 31    2 -    52284517.36 C  2.20628D+11  6.04980D-04  3.80929D-06
                                           B  2.22167D+11  6.09202D-04  3.83587D-06
 f1 12    2 +  f2 32    2 -    52281946.58 C  4.85862D+11  1.33241D-03  8.38999D-06
                                           B  4.89135D+11  1.34138D-03  8.44649D-06
 f1 12    2 +  f2 33    2 -    52278505.96 C  1.03121D+12  2.82832D-03  1.78107D-05
                                           B  1.03819D+12  2.84748D-03  1.79313D-05
 f1 12    2 +  f2 34    2 -    52277494.07 C  1.14138D+10  3.13061D-05  1.97147D-07
                                           B  1.14900D+10  3.15152D-05  1.98463D-07
 f1 12    2 +  f2 35    2 -    52274923.74 C  1.20982D+09  3.31864D-06  2.08998D-08
                                           B  1.21921D+09  3.34441D-06  2.10621D-08
 f1 12    2 +  f2 36    2 -    52260435.74 C  3.70773D+08  1.01763D-06  6.41050D-09
                                           B  3.72902D+08  1.02347D-06  6.44731D-09
 f1 12    2 +  f2 37    2 -    52257877.60 C  1.72889D+11  4.74560D-04  2.98961D-06
                                           B  1.73857D+11  4.77217D-04  3.00635D-06
 f1 12    2 +  f2 38    2 -    52242894.84 C  2.40883D+09  6.61576D-06  4.16896D-08
                                           B  2.41816D+09  6.64139D-06  4.18511D-08
 f1 12    2 +  f2 39    2 -    52237383.91 C  6.39086D+10  1.75559D-04  1.10642D-06
                                           B  6.42231D+10  1.76423D-04  1.11186D-06
 f1 12    2 +  f2 40    2 -    52234298.46 C  3.13018D+11  8.59974D-04  5.42007D-06
                                           B  3.14521D+11  8.64103D-04  5.44610D-06
 f1 12    2 +  f2 41    2 -    52232928.93 C  1.38332D+12  3.80070D-03  2.39549D-05
                                           B  1.39029D+12  3.81985D-03  2.40756D-05
 f1 12    2 +  f2 42    2 -    52222931.75 C  5.92274D+10  1.62790D-04  1.02622D-06
                                           B  5.95378D+10  1.63643D-04  1.03160D-06
 f1 12    2 +  f2 43    2 -    52205942.03 C  1.16442D+11  3.20255D-04  2.01954D-06
                                           B  1.16909D+11  3.21541D-04  2.02765D-06
 f1 12    2 +  f2 44    2 -    52205368.13 C  6.35502D+10  1.74789D-04  1.10224D-06
                                           B  6.37969D+10  1.75468D-04  1.10652D-06
 f1 12    2 +  f2 45    2 -    52202174.02 C  1.82495D+11  5.01998D-04  3.16584D-06
                                           B  1.83161D+11  5.03830D-04  3.17739D-06
 f1 13    2 +  f2  1    2 -    52458306.23 C  1.18207D+05  3.21991D-10  2.02072D-12
                                           B  1.19812D+05  3.26363D-10  2.04815D-12
 f1 13    2 +  f2  2    2 -    52432544.67 C  1.28971D+08  3.51656D-07  2.20797D-09
                                           B  1.30596D+08  3.56086D-07  2.23578D-09
 f1 13    2 +  f2  3    2 -    52430183.42 C  3.48506D+07  9.50331D-08  5.96718D-10
                                           B  3.52956D+07  9.62466D-08  6.04337D-10
 f1 13    2 +  f2  4    2 -    52423347.85 C  2.80344D+09  7.64662D-06  4.80198D-08
                                           B  2.83774D+09  7.74017D-06  4.86073D-08
 f1 13    2 +  f2  5    2 -    52420440.27 C  1.91490D+09  5.22364D-06  3.28056D-08
                                           B  1.93819D+09  5.28716D-06  3.32045D-08
 f1 13    2 +  f2  6    2 -    52416656.74 C  2.07932D+09  5.67297D-06  3.56301D-08
                                           B  2.10494D+09  5.74288D-06  3.60691D-08
 f1 13    2 +  f2  7    2 -    52409309.60 C  6.08390D+10  1.66033D-04  1.04294D-06
                                           B  6.15736D+10  1.68037D-04  1.05553D-06
 f1 13    2 +  f2  8    2 -    52402751.47 C  1.02949D+10  2.81024D-05  1.76549D-07
                                           B  1.04237D+10  2.84540D-05  1.78758D-07
 f1 13    2 +  f2  9    2 -    52402599.79 C  2.05455D+11  5.60840D-04  3.52340D-06
                                           B  2.07870D+11  5.67433D-04  3.56482D-06
 f1 13    2 +  f2 10    2 -    52393185.73 C  1.46959D+11  4.01304D-04  2.52159D-06
                                           B  1.48578D+11  4.05727D-04  2.54938D-06
 f1 13    2 +  f2 11    2 -    52392339.92 C  7.38447D+11  2.01656D-03  1.26712D-05
                                           B  7.46599D+11  2.03882D-03  1.28111D-05
 f1 13    2 +  f2 12    2 -    52390925.82 C  7.57345D+10  2.06828D-04  1.29966D-06
                                           B  7.65727D+10  2.09117D-04  1.31404D-06
 f1 13    2 +  f2 13    2 -    52389487.41 C  1.29490D+11  3.53651D-04  2.22232D-06
                                           B  1.30906D+11  3.57518D-04  2.24662D-06
 f1 13    2 +  f2 14    2 -    52386320.63 C  1.12542D+09  3.07401D-06  1.93181D-08
                                           B  1.13868D+09  3.11024D-06  1.95457D-08
 f1 13    2 +  f2 15    2 -    52385011.83 C  1.07499D+10  2.93641D-05  1.84538D-07
                                           B  1.08658D+10  2.96808D-05  1.86528D-07
 f1 13    2 +  f2 16    2 -    52382454.02 C  3.70731D+08  1.01278D-06  6.36510D-09
                                           B  3.74448D+08  1.02294D-06  6.42892D-09
 f1 13    2 +  f2 17    2 -    52382261.06 C  1.18714D+11  3.24310D-04  2.03822D-06
                                           B  1.19989D+11  3.27793D-04  2.06011D-06
 f1 13    2 +  f2 18    2 -    52379456.64 C  9.73972D+06  2.66105D-08  1.67250D-10
                                           B  9.82014D+06  2.68302D-08  1.68631D-10
 f1 13    2 +  f2 19    2 -    52375810.22 C  7.41833D+11  2.02709D-03  1.27414D-05
                                           B  7.49624D+11  2.04838D-03  1.28752D-05
 f1 13    2 +  f2 20    2 -    52372462.71 C  3.20262D+10  8.75240D-05  5.50174D-07
                                           B  3.23935D+10  8.85279D-05  5.56484D-07
 f1 13    2 +  f2 21    2 -    52365332.31 C  5.53313D+12  1.51255D-02  9.50917D-05
                                           B  5.58886D+12  1.52779D-02  9.60494D-05
 f1 13    2 +  f2 22    2 -    52360209.60 C  7.54168D+10  2.06202D-04  1.29648D-06
                                           B  7.61891D+10  2.08314D-04  1.30976D-06
 f1 13    2 +  f2 23    2 -    52358726.73 C  6.71871D+11  1.83711D-03  1.15511D-05
                                           B  6.78682D+11  1.85574D-03  1.16682D-05
 f1 13    2 +  f2 24    2 -    52348529.24 C  1.06223D+11  2.90561D-04  1.82729D-06
                                           B  1.07227D+11  2.93308D-04  1.84457D-06
 f1 13    2 +  f2 25    2 -    52342459.69 C  6.20201D+11  1.69688D-03  1.06727D-05
                                           B  6.25854D+11  1.71235D-03  1.07700D-05
 f1 13    2 +  f2 26    2 -    52333914.03 C  1.71246D+12  4.68686D-03  2.94832D-05
                                           B  1.72759D+12  4.72826D-03  2.97436D-05
 f1 13    2 +  f2 27    2 -    52322565.21 C  3.68397D+11  1.00871D-03  6.34676D-06
                                           B  3.71560D+11  1.01737D-03  6.40126D-06
 f1 13    2 +  f2 28    2 -    52316796.52 C  1.33521D+12  3.65674D-03  2.30106D-05
                                           B  1.34659D+12  3.68793D-03  2.32069D-05
 f1 13    2 +  f2 29    2 -    52311656.50 C  1.34804D+10  3.69260D-05  2.32386D-07
                                           B  1.35899D+10  3.72261D-05  2.34274D-07
 f1 13    2 +  f2 30    2 -    52307945.24 C  9.81386D+11  2.68864D-03  1.69216D-05
                                           B  9.89026D+11  2.70957D-03  1.70533D-05
 f1 13    2 +  f2 31    2 -    52300231.00 C  2.64758D+10  7.25553D-05  4.56710D-07
                                           B  2.66746D+10  7.31001D-05  4.60140D-07
 f1 13    2 +  f2 32    2 -    52297660.23 C  2.71715D+12  7.44693D-03  4.68782D-05
                                           B  2.73736D+12  7.50230D-03  4.72267D-05
 f1 13    2 +  f2 33    2 -    52294219.61 C  8.98498D+11  2.46285D-03  1.55046D-05
                                           B  9.05221D+11  2.48128D-03  1.56206D-05
 f1 13    2 +  f2 34    2 -    52293207.71 C  1.89450D+10  5.19317D-05  3.26936D-07
                                           B  1.90916D+10  5.23334D-05  3.29465D-07
 f1 13    2 +  f2 35    2 -    52290637.38 C  4.12273D+11  1.13022D-03  7.11568D-06
                                           B  4.15240D+11  1.13836D-03  7.16689D-06
 f1 13    2 +  f2 36    2 -    52276149.38 C  4.79463D+07  1.31515D-07  8.28223D-10
                                           B  4.82403D+07  1.32321D-07  8.33302D-10
 f1 13    2 +  f2 37    2 -    52273591.24 C  5.95854D+09  1.63457D-05  1.02943D-07
                                           B  5.99859D+09  1.64555D-05  1.03635D-07
 f1 13    2 +  f2 38    2 -    52258608.48 C  1.19380D+12  3.27676D-03  2.06425D-05
                                           B  1.20107D+12  3.29671D-03  2.07682D-05
 f1 13    2 +  f2 39    2 -    52253097.55 C  1.53761D+08  4.22134D-07  2.65958D-09
                                           B  1.54475D+08  4.24095D-07  2.67194D-09
 f1 13    2 +  f2 40    2 -    52250012.11 C  3.27594D+11  8.99479D-04  5.66735D-06
                                           B  3.29450D+11  9.04575D-04  5.69946D-06
 f1 13    2 +  f2 41    2 -    52248642.57 C  1.90118D+11  5.22036D-04  3.28928D-06
                                           B  1.91221D+11  5.25065D-04  3.30837D-06
 f1 13    2 +  f2 42    2 -    52238645.39 C  6.20422D+11  1.70424D-03  1.07403D-05
                                           B  6.23727D+11  1.71332D-03  1.07975D-05
 f1 13    2 +  f2 43    2 -    52221655.68 C  1.07510D+11  2.95513D-04  1.86295D-06
                                           B  1.07966D+11  2.96765D-04  1.87085D-06
 f1 13    2 +  f2 44    2 -    52221081.77 C  6.35031D+11  1.74555D-03  1.10043D-05
                                           B  6.37883D+11  1.75338D-03  1.10537D-05
 f1 13    2 +  f2 45    2 -    52217887.67 C  2.68885D+11  7.39190D-04  4.66028D-06
                                           B  2.70085D+11  7.42488D-04  4.68108D-06
 f1 14    2 +  f2  1    2 -    52458514.18 C  1.97750D+04  5.38657D-11  3.38043D-13
                                           B  2.00330D+04  5.45685D-11  3.42454D-13
 f1 14    2 +  f2  2    2 -    52432752.62 C  2.48998D+07  6.78918D-08  4.26276D-10
                                           B  2.52044D+07  6.87226D-08  4.31492D-10
 f1 14    2 +  f2  3    2 -    52430391.37 C  5.52819D+06  1.50746D-08  9.46536D-11
                                           B  5.59710D+06  1.52625D-08  9.58335D-11
 f1 14    2 +  f2  4    2 -    52423555.79 C  6.03690D+08  1.64660D-06  1.03404D-08
                                           B  6.10833D+08  1.66608D-06  1.04628D-08
 f1 14    2 +  f2  5    2 -    52420648.21 C  4.51694D+08  1.23216D-06  7.73822D-09
                                           B  4.56988D+08  1.24660D-06  7.82891D-09
 f1 14    2 +  f2  6    2 -    52416864.68 C  4.01045D+08  1.09415D-06  6.87200D-09
                                           B  4.05863D+08  1.10730D-06  6.95456D-09
 f1 14    2 +  f2  7    2 -    52409517.55 C  3.12301D+09  8.52277D-06  5.35360D-08
                                           B  3.15844D+09  8.61945D-06  5.41434D-08
 f1 14    2 +  f2  8    2 -    52402959.41 C  9.26394D+09  2.52879D-05  1.58866D-07
                                           B  9.37166D+09  2.55819D-05  1.60714D-07
 f1 14    2 +  f2  9    2 -    52402807.74 C  4.68986D+10  1.28020D-04  8.04265D-07
                                           B  4.74239D+10  1.29454D-04  8.13275D-07
 f1 14    2 +  f2 10    2 -    52393393.68 C  1.57707D+10  4.30651D-05  2.70598D-07
                                           B  1.59481D+10  4.35495D-05  2.73642D-07
 f1 14    2 +  f2 11    2 -    52392547.87 C  2.76059D+11  7.53861D-04  4.73693D-06
                                           B  2.79026D+11  7.61962D-04  4.78783D-06
 f1 14    2 +  f2 12    2 -    52391133.76 C  7.71941D+10  2.10813D-04  1.32469D-06
                                           B  7.80412D+10  2.13126D-04  1.33923D-06
 f1 14    2 +  f2 13    2 -    52389695.35 C  2.94235D+10  8.03583D-05  5.04964D-07
                                           B  2.97326D+10  8.12023D-05  5.10268D-07
 f1 14    2 +  f2 14    2 -    52386528.57 C  6.79096D+10  1.85490D-04  1.16567D-06
                                           B  6.86503D+10  1.87513D-04  1.17838D-06
 f1 14    2 +  f2 15    2 -    52385219.78 C  1.31939D+10  3.60398D-05  2.26490D-07
                                           B  1.33368D+10  3.64301D-05  2.28943D-07
 f1 14    2 +  f2 16    2 -    52382661.96 C  3.94269D+09  1.07707D-05  6.76914D-08
                                           B  3.98519D+09  1.08868D-05  6.84210D-08
 f1 14    2 +  f2 17    2 -    52382469.01 C  1.36772D+10  3.73641D-05  2.34825D-07
                                           B  1.38239D+10  3.77648D-05  2.37343D-07
 f1 14    2 +  f2 18    2 -    52379664.59 C  1.97707D+10  5.40164D-05  3.39499D-07
                                           B  1.99817D+10  5.45927D-05  3.43121D-07
 f1 14    2 +  f2 19    2 -    52376018.16 C  2.71440D+12  7.41714D-03  4.66208D-05
                                           B  2.74281D+12  7.49479D-03  4.71088D-05
 f1 14    2 +  f2 20    2 -    52372670.66 C  1.04349D+10  2.85171D-05  1.79257D-07
                                           B  1.05349D+10  2.87904D-05  1.80975D-07
 f1 14    2 +  f2 21    2 -    52365540.25 C  1.20550D+12  3.29538D-03  2.07174D-05
                                           B  1.21776D+12  3.32887D-03  2.09279D-05
 f1 14    2 +  f2 22    2 -    52360417.54 C  6.26310D+09  1.71242D-05  1.07667D-07
                                           B  6.32250D+09  1.72866D-05  1.08688D-07
 f1 14    2 +  f2 23    2 -    52358934.68 C  6.60220D+10  1.80524D-04  1.13506D-06
                                           B  6.66498D+10  1.82240D-04  1.14585D-06
 f1 14    2 +  f2 24    2 -    52348737.19 C  1.70753D+10  4.67072D-05  2.93734D-07
                                           B  1.72370D+10  4.71494D-05  2.96514D-07
 f1 14    2 +  f2 25    2 -    52342667.63 C  6.45879D+10  1.76712D-04  1.11144D-06
                                           B  6.51342D+10  1.78207D-04  1.12084D-06
 f1 14    2 +  f2 26    2 -    52334121.98 C  1.74644D+11  4.77981D-04  3.00678D-06
                                           B  1.76231D+11  4.82327D-04  3.03411D-06
 f1 14    2 +  f2 27    2 -    52322773.16 C  1.27730D+12  3.49735D-03  2.20051D-05
                                           B  1.28807D+12  3.52685D-03  2.21907D-05
 f1 14    2 +  f2 28    2 -    52317004.46 C  4.07208D+11  1.11521D-03  7.01764D-06
                                           B  4.10476D+11  1.12416D-03  7.07396D-06
 f1 14    2 +  f2 29    2 -    52311864.45 C  8.05988D+10  2.20778D-04  1.38941D-06
                                           B  8.12640D+10  2.22600D-04  1.40088D-06
 f1 14    2 +  f2 30    2 -    52308153.18 C  2.75471D+11  7.54684D-04  4.74976D-06
                                           B  2.77531D+11  7.60327D-04  4.78527D-06
 f1 14    2 +  f2 31    2 -    52300438.94 C  1.28728D+10  3.52768D-05  2.22054D-07
                                           B  1.29728D+10  3.55510D-05  2.23780D-07
 f1 14    2 +  f2 32    2 -    52297868.17 C  3.31444D+11  9.08386D-04  5.71823D-06
                                           B  3.33979D+11  9.15334D-04  5.76197D-06
 f1 14    2 +  f2 33    2 -    52294427.55 C  9.85508D+10  2.70133D-04  1.70058D-06
                                           B  9.92620D+10  2.72082D-04  1.71285D-06
 f1 14    2 +  f2 34    2 -    52293415.65 C  5.02763D+08  1.37815D-06  8.67613D-09
                                           B  5.03027D+08  1.37888D-06  8.68068D-09
 f1 14    2 +  f2 35    2 -    52290845.32 C  1.53113D+11  4.19747D-04  2.64264D-06
                                           B  1.54220D+11  4.22783D-04  2.66175D-06
 f1 14    2 +  f2 36    2 -    52276357.32 C  4.44018D+05  1.21792D-09  7.66987D-12
                                           B  4.37399D+05  1.19976D-09  7.55553D-12
 f1 14    2 +  f2 37    2 -    52273799.18 C  1.59443D+10  4.37385D-05  2.75458D-07
                                           B  1.60478D+10  4.40224D-05  2.77246D-07
 f1 14    2 +  f2 38    2 -    52258816.42 C  7.60242D+12  2.08670D-02  1.31455D-04
                                           B  7.64780D+12  2.09916D-02  1.32239D-04
 f1 14    2 +  f2 39    2 -    52253305.49 C  7.01510D+11  1.92590D-03  1.21338D-05
                                           B  7.05540D+11  1.93697D-03  1.22035D-05
 f1 14    2 +  f2 40    2 -    52250220.05 C  1.43702D+12  3.94560D-03  2.48600D-05
                                           B  1.44510D+12  3.96780D-03  2.49999D-05
 f1 14    2 +  f2 41    2 -    52248850.51 C  1.22090D+11  3.35239D-04  2.11229D-06
                                           B  1.22779D+11  3.37130D-04  2.12420D-06
 f1 14    2 +  f2 42    2 -    52238853.33 C  3.57447D+12  9.81866D-03  6.18777D-05
                                           B  3.59306D+12  9.86973D-03  6.21995D-05
 f1 14    2 +  f2 43    2 -    52221863.62 C  3.49443D+10  9.60504D-05  6.05511D-07
                                           B  3.50899D+10  9.64506D-05  6.08034D-07
 f1 14    2 +  f2 44    2 -    52221289.71 C  1.94185D+10  5.33762D-05  3.36492D-07
                                           B  1.94739D+10  5.35285D-05  3.37453D-07
 f1 14    2 +  f2 45    2 -    52218095.61 C  4.92341D+10  1.35348D-04  8.53308D-07
                                           B  4.94668D+10  1.35988D-04  8.57343D-07
 f1 15    2 +  f2  1    2 -    52488682.96 C  9.15978D+04  2.49219D-10  1.56312D-12
                                           B  9.29549D+04  2.52911D-10  1.58627D-12
 f1 15    2 +  f2  2    2 -    52462921.40 C  1.18701D+06  3.23279D-09  2.02862D-11
                                           B  1.20352D+06  3.27776D-09  2.05684D-11
 f1 15    2 +  f2  3    2 -    52460560.15 C  1.28006D+06  3.48653D-09  2.18794D-11
                                           B  1.29739D+06  3.53372D-09  2.21755D-11
 f1 15    2 +  f2  4    2 -    52453724.58 C  3.44986D+09  9.39889D-06  5.89896D-08
                                           B  3.49637D+09  9.52559D-06  5.97848D-08
 f1 15    2 +  f2  5    2 -    52450816.99 C  1.46385D+09  3.98858D-06  2.50347D-08
                                           B  1.48352D+09  4.04219D-06  2.53711D-08
 f1 15    2 +  f2  6    2 -    52447033.46 C  1.61066D+07  4.38923D-08  2.75514D-10
                                           B  1.63244D+07  4.44860D-08  2.79240D-10
 f1 15    2 +  f2  7    2 -    52439686.33 C  4.03965D+07  1.10116D-07  6.91301D-10
                                           B  4.09068D+07  1.11507D-07  7.00033D-10
 f1 15    2 +  f2  8    2 -    52433128.19 C  3.67490D+11  1.00199D-03  6.29117D-06
                                           B  3.72152D+11  1.01470D-03  6.37099D-06
 f1 15    2 +  f2  9    2 -    52432976.52 C  1.76338D+11  4.80800D-04  3.01881D-06
                                           B  1.78574D+11  4.86896D-04  3.05708D-06
 f1 15    2 +  f2 10    2 -    52423562.46 C  2.85248D+09  7.78031D-06  4.88591D-08
                                           B  2.88908D+09  7.88013D-06  4.94860D-08
 f1 15    2 +  f2 11    2 -    52422716.65 C  1.26182D+08  3.44180D-07  2.16143D-09
                                           B  1.27893D+08  3.48847D-07  2.19074D-09
 f1 15    2 +  f2 12    2 -    52421302.55 C  1.33929D+11  3.65330D-04  2.29432D-06
                                           B  1.35573D+11  3.69816D-04  2.32249D-06
 f1 15    2 +  f2 13    2 -    52419864.14 C  5.09942D+10  1.39110D-04  8.73649D-07
                                           B  5.16188D+10  1.40813D-04  8.84348D-07
 f1 15    2 +  f2 14    2 -    52416697.36 C  4.68688D+09  1.27871D-05  8.03115D-08
                                           B  4.74601D+09  1.29484D-05  8.13248D-08
 f1 15    2 +  f2 15    2 -    52415388.56 C  2.83915D+09  7.74637D-06  4.86536D-08
                                           B  2.87439D+09  7.84253D-06  4.92576D-08
 f1 15    2 +  f2 16    2 -    52412830.74 C  2.53996D+10  6.93075D-05  4.35330D-07
                                           B  2.57057D+10  7.01427D-05  4.40576D-07
 f1 15    2 +  f2 17    2 -    52412637.79 C  8.52432D+09  2.32603D-05  1.46102D-07
                                           B  8.62925D+09  2.35466D-05  1.47900D-07
 f1 15    2 +  f2 18    2 -    52409833.37 C  7.31556D+09  1.99641D-05  1.25404D-07
                                           B  7.40322D+09  2.02033D-05  1.26907D-07
 f1 15    2 +  f2 19    2 -    52406186.94 C  4.30706D+08  1.17556D-06  7.38476D-09
                                           B  4.34055D+08  1.18470D-06  7.44218D-09
 f1 15    2 +  f2 20    2 -    52402839.44 C  4.84732D+10  1.32318D-04  8.31267D-07
                                           B  4.90375D+10  1.33859D-04  8.40945D-07
 f1 15    2 +  f2 21    2 -    52395709.03 C  6.69797D+11  1.82886D-03  1.14910D-05
                                           B  6.77415D+11  1.84966D-03  1.16217D-05
 f1 15    2 +  f2 22    2 -    52390586.32 C  1.56889D+08  4.28462D-07  2.69237D-09
                                           B  1.58618D+08  4.33185D-07  2.72205D-09
 f1 15    2 +  f2 23    2 -    52389103.46 C  6.54392D+08  1.78724D-06  1.12310D-08
                                           B  6.61444D+08  1.80651D-06  1.13520D-08
 f1 15    2 +  f2 24    2 -    52378905.97 C  1.09381D+10  2.98852D-05  1.87834D-07
                                           B  1.10544D+10  3.02030D-05  1.89832D-07
 f1 15    2 +  f2 25    2 -    52372836.41 C  4.47777D+12  1.22371D-02  7.69213D-05
                                           B  4.52411D+12  1.23637D-02  7.77174D-05
 f1 15    2 +  f2 26    2 -    52364290.76 C  1.06197D+12  2.90315D-03  1.82520D-05
                                           B  1.07272D+12  2.93255D-03  1.84368D-05
 f1 15    2 +  f2 27    2 -    52352941.94 C  8.84338D+10  2.41860D-04  1.52089D-06
                                           B  8.92134D+10  2.43992D-04  1.53430D-06
 f1 15    2 +  f2 28    2 -    52347173.24 C  1.39775D+07  3.82360D-08  2.40467D-10
                                           B  1.41493D+07  3.87057D-08  2.43421D-10
 f1 15    2 +  f2 29    2 -    52342033.23 C  1.51845D+12  4.15459D-03  2.61308D-05
                                           B  1.53275D+12  4.19371D-03  2.63769D-05
 f1 15    2 +  f2 30    2 -    52338321.97 C  5.75202D+12  1.57401D-02  9.90067D-05
                                           B  5.80409D+12  1.58826D-02  9.99028D-05
 f1 15    2 +  f2 31    2 -    52330607.72 C  5.00608D+10  1.37029D-04  8.62052D-07
                                           B  5.04955D+10  1.38219D-04  8.69539D-07
 f1 15    2 +  f2 32    2 -    52328036.95 C  3.29030D+11  9.00730D-04  5.66677D-06
                                           B  3.31853D+11  9.08457D-04  5.71539D-06
 f1 15    2 +  f2 33    2 -    52324596.33 C  1.87991D+11  5.14699D-04  3.23835D-06
                                           B  1.89596D+11  5.19093D-04  3.26599D-06
 f1 15    2 +  f2 34    2 -    52323584.43 C  3.87329D+10  1.06050D-04  6.67253D-07
                                           B  3.90602D+10  1.06947D-04  6.72892D-07
 f1 15    2 +  f2 35    2 -    52321014.10 C  4.74956D+12  1.30056D-02  8.18330D-05
                                           B  4.78943D+12  1.31147D-02  8.25199D-05
 f1 15    2 +  f2 36    2 -    52306526.10 C  3.45331D+09  9.46132D-06  5.95486D-08
                                           B  3.48044D+09  9.53565D-06  6.00164D-08
 f1 15    2 +  f2 37    2 -    52303967.96 C  5.72714D+10  1.56926D-04  9.87728D-07
                                           B  5.77279D+10  1.58177D-04  9.95600D-07
 f1 15    2 +  f2 38    2 -    52288985.21 C  1.61893D+10  4.43850D-05  2.79449D-07
                                           B  1.63275D+10  4.47637D-05  2.81833D-07
 f1 15    2 +  f2 39    2 -    52283474.28 C  2.62929D+11  7.21002D-04  4.53992D-06
                                           B  2.64721D+11  7.25917D-04  4.57086D-06
 f1 15    2 +  f2 40    2 -    52280388.83 C  2.34308D+11  6.42595D-04  4.04645D-06
                                           B  2.36043D+11  6.47352D-04  4.07640D-06
 f1 15    2 +  f2 41    2 -    52279019.29 C  1.72560D+10  4.73275D-05  2.98031D-07
                                           B  1.73975D+10  4.77156D-05  3.00475D-07
 f1 15    2 +  f2 42    2 -    52269022.12 C  2.80596D+10  7.69877D-05  4.84900D-07
                                           B  2.82784D+10  7.75880D-05  4.88681D-07
 f1 15    2 +  f2 43    2 -    52252032.40 C  8.86413D+10  2.43365D-04  1.53331D-06
                                           B  8.91663D+10  2.44806D-04  1.54239D-06
 f1 15    2 +  f2 44    2 -    52251458.49 C  8.90439D+06  2.44475D-08  1.54032D-10
                                           B  8.95763D+06  2.45937D-08  1.54953D-10
 f1 15    2 +  f2 45    2 -    52248264.39 C  6.57776D+11  1.80619D-03  1.13806D-05
                                           B  6.61569D+11  1.81660D-03  1.14462D-05
 f1 16    2 +  f2  1    2 -    52497907.01 C  6.57513D+04  1.78833D-10  1.12145D-12
                                           B  6.67518D+04  1.81555D-10  1.13852D-12
 f1 16    2 +  f2  2    2 -    52472145.45 C  2.20059D+07  5.99114D-08  3.75886D-10
                                           B  2.23191D+07  6.07640D-08  3.81235D-10
 f1 16    2 +  f2  3    2 -    52469784.20 C  1.14279D+08  3.11153D-07  1.95227D-09
                                           B  1.15923D+08  3.15631D-07  1.98037D-09
 f1 16    2 +  f2  4    2 -    52462948.63 C  3.86174D+06  1.05173D-08  6.59977D-11
                                           B  3.91493D+06  1.06622D-08  6.69067D-11
 f1 16    2 +  f2  5    2 -    52460041.04 C  1.40000D+08  3.81327D-07  2.39301D-09
                                           B  1.41918D+08  3.86551D-07  2.42579D-09
 f1 16    2 +  f2  6    2 -    52456257.51 C  5.81007D+08  1.58276D-06  9.93328D-09
                                           B  5.88890D+08  1.60423D-06  1.00681D-08
 f1 16    2 +  f2  7    2 -    52448910.38 C  3.53618D+09  9.63582D-06  6.04822D-08
                                           B  3.58397D+09  9.76605D-06  6.12997D-08
 f1 16    2 +  f2  8    2 -    52442352.24 C  1.71821D+10  4.68318D-05  2.93991D-07
                                           B  1.74057D+10  4.74411D-05  2.97816D-07
 f1 16    2 +  f2  9    2 -    52442200.57 C  1.07960D+09  2.94259D-06  1.84725D-08
                                           B  1.09344D+09  2.98030D-06  1.87091D-08
 f1 16    2 +  f2 10    2 -    52432786.51 C  1.91283D+10  5.21554D-05  3.27470D-07
                                           B  1.93695D+10  5.28128D-05  3.31598D-07
 f1 16    2 +  f2 11    2 -    52431940.70 C  1.40126D+10  3.82081D-05  2.39903D-07
                                           B  1.41887D+10  3.86881D-05  2.42917D-07
 f1 16    2 +  f2 12    2 -    52430526.60 C  3.34309D+10  9.11606D-05  5.72399D-07
                                           B  3.38524D+10  9.23100D-05  5.79616D-07
 f1 16    2 +  f2 13    2 -    52429088.19 C  4.50322D+09  1.22802D-05  7.71098D-08
                                           B  4.55937D+09  1.24333D-05  7.80712D-08
 f1 16    2 +  f2 14    2 -    52425921.41 C  4.11333D+08  1.12183D-06  7.04463D-09
                                           B  4.16733D+08  1.13656D-06  7.13712D-09
 f1 16    2 +  f2 15    2 -    52424612.61 C  1.62318D+08  4.42715D-07  2.78012D-09
                                           B  1.64336D+08  4.48219D-07  2.81469D-09
 f1 16    2 +  f2 16    2 -    52422054.79 C  4.02909D+06  1.09902D-08  6.90189D-11
                                           B  4.07681D+06  1.11204D-08  6.98364D-11
 f1 16    2 +  f2 17    2 -    52421861.84 C  2.26835D+08  6.18746D-07  3.88575D-09
                                           B  2.29531D+08  6.26101D-07  3.93195D-09
 f1 16    2 +  f2 18    2 -    52419057.42 C  4.36041D+09  1.18953D-05  7.47072D-08
                                           B  4.41342D+09  1.20400D-05  7.56156D-08
 f1 16    2 +  f2 19    2 -    52415410.99 C  1.58827D+11  4.33344D-04  2.72176D-06
                                           B  1.60742D+11  4.38571D-04  2.75459D-06
 f1 16    2 +  f2 20    2 -    52412063.49 C  9.45735D+10  2.58068D-04  1.62099D-06
                                           B  9.57156D+10  2.61185D-04  1.64056D-06
 f1 16    2 +  f2 21    2 -    52404933.08 C  5.87700D+11  1.60413D-03  1.00773D-05
                                           B  5.94492D+11  1.62267D-03  1.01937D-05
 f1 16    2 +  f2 22    2 -    52399810.37 C  2.76564D+10  7.55029D-05  4.74361D-07
                                           B  2.79831D+10  7.63949D-05  4.79966D-07
 f1 16    2 +  f2 23    2 -    52398327.51 C  1.94410D+11  5.30777D-04  3.33480D-06
                                           B  1.96695D+11  5.37016D-04  3.37400D-06
 f1 16    2 +  f2 24    2 -    52388130.02 C  4.13238D+09  1.12866D-05  7.09259D-08
                                           B  4.17684D+09  1.14080D-05  7.16890D-08
 f1 16    2 +  f2 25    2 -    52382060.46 C  2.94829D+11  8.05440D-04  5.06205D-06
                                           B  2.97964D+11  8.14003D-04  5.11586D-06
 f1 16    2 +  f2 26    2 -    52373514.81 C  9.86125D+07  2.69486D-07  1.69395D-09
                                           B  9.94636D+07  2.71812D-07  1.70857D-09
 f1 16    2 +  f2 27    2 -    52362165.99 C  1.07563D+12  2.94073D-03  1.84890D-05
                                           B  1.08641D+12  2.97021D-03  1.86743D-05
 f1 16    2 +  f2 28    2 -    52356397.29 C  5.17721D+11  1.41574D-03  8.90204D-06
                                           B  5.22919D+11  1.42996D-03  8.99142D-06
 f1 16    2 +  f2 29    2 -    52351257.28 C  4.71204D+11  1.28879D-03  8.10459D-06
                                           B  4.75696D+11  1.30108D-03  8.18186D-06
 f1 16    2 +  f2 30    2 -    52347546.02 C  3.68009D+11  1.00669D-03  6.33101D-06
                                           B  3.71435D+11  1.01606D-03  6.38994D-06
 f1 16    2 +  f2 31    2 -    52339831.77 C  8.98027D+11  2.45727D-03  1.54560D-05
                                           B  9.06637D+11  2.48083D-03  1.56041D-05
 f1 16    2 +  f2 32    2 -    52337261.00 C  2.09082D+12  5.72167D-03  3.59905D-05
                                           B  2.10964D+12  5.77318D-03  3.63145D-05
 f1 16    2 +  f2 33    2 -    52333820.38 C  4.67677D+11  1.28000D-03  8.05197D-06
                                           B  4.71866D+11  1.29146D-03  8.12409D-06
 f1 16    2 +  f2 34    2 -    52332808.49 C  2.25823D+12  6.18085D-03  3.88821D-05
                                           B  2.27809D+12  6.23520D-03  3.92240D-05
 f1 16    2 +  f2 35    2 -    52330238.16 C  1.18401D+12  3.24099D-03  2.03892D-05
                                           B  1.19427D+12  3.26907D-03  2.05659D-05
 f1 16    2 +  f2 36    2 -    52315750.15 C  2.30487D+10  6.31261D-05  3.97239D-07
                                           B  2.32374D+10  6.36429D-05  4.00491D-07
 f1 16    2 +  f2 37    2 -    52313192.01 C  7.44748D+12  2.03993D-02  1.28375D-04
                                           B  7.50761D+12  2.05640D-02  1.29411D-04
 f1 16    2 +  f2 38    2 -    52298209.26 C  9.78827D+10  2.68263D-04  1.68869D-06
                                           B  9.86231D+10  2.70292D-04  1.70146D-06
 f1 16    2 +  f2 39    2 -    52292698.33 C  1.64979D+11  4.52245D-04  2.84714D-06
                                           B  1.66161D+11  4.55487D-04  2.86755D-06
 f1 16    2 +  f2 40    2 -    52289612.88 C  2.62731D+11  7.20292D-04  4.53491D-06
                                           B  2.64640D+11  7.25524D-04  4.56785D-06
 f1 16    2 +  f2 41    2 -    52288243.34 C  5.61972D+10  1.54076D-04  9.70077D-07
                                           B  5.66260D+10  1.55251D-04  9.77478D-07
 f1 16    2 +  f2 42    2 -    52278246.17 C  1.13991D+12  3.12649D-03  1.96884D-05
                                           B  1.14770D+12  3.14785D-03  1.98230D-05
 f1 16    2 +  f2 43    2 -    52261256.45 C  1.49512D+11  4.10341D-04  2.58488D-06
                                           B  1.50453D+11  4.12922D-04  2.60114D-06
 f1 16    2 +  f2 44    2 -    52260682.55 C  1.74540D+11  4.79040D-04  3.01767D-06
                                           B  1.75599D+11  4.81947D-04  3.03599D-06
 f1 16    2 +  f2 45    2 -    52257488.44 C  8.12963D+11  2.23152D-03  1.40582D-05
                                           B  8.17739D+11  2.24463D-03  1.41407D-05
 f1 17    2 +  f2  1    2 -    52498190.25 C  6.97887D+03  1.89812D-11  1.19030D-13
                                           B  7.08989D+03  1.92832D-11  1.20923D-13
 f1 17    2 +  f2  2    2 -    52472428.69 C  2.43819D+06  6.63793D-09  4.16463D-11
                                           B  2.47487D+06  6.73781D-09  4.22730D-11
 f1 17    2 +  f2  3    2 -    52470067.44 C  4.87648D+06  1.32773D-08  8.33058D-11
                                           B  4.94337D+06  1.34595D-08  8.44484D-11
 f1 17    2 +  f2  4    2 -    52463231.87 C  5.50664D+06  1.49970D-08  9.41076D-11
                                           B  5.58225D+06  1.52029D-08  9.53999D-11
 f1 17    2 +  f2  5    2 -    52460324.29 C  2.09049D+07  5.69396D-08  3.57322D-10
                                           B  2.11857D+07  5.77045D-08  3.62121D-10
 f1 17    2 +  f2  6    2 -    52456540.76 C  9.06021D+07  2.46812D-07  1.54897D-09
                                           B  9.18369D+07  2.50176D-07  1.57008D-09
 f1 17    2 +  f2  7    2 -    52449193.62 C  9.47324D+08  2.58136D-06  1.62026D-08
                                           B  9.60039D+08  2.61601D-06  1.64201D-08
 f1 17    2 +  f2  8    2 -    52442635.49 C  3.29714D+09  8.98661D-06  5.64140D-08
                                           B  3.33911D+09  9.10101D-06  5.71321D-08
 f1 17    2 +  f2  9    2 -    52442483.81 C  5.83661D+08  1.59082D-06  9.98652D-09
                                           B  5.90963D+08  1.61073D-06  1.01115D-08
 f1 17    2 +  f2 10    2 -    52433069.75 C  3.59639D+10  9.80581D-05  6.15678D-07
                                           B  3.64192D+10  9.92995D-05  6.23473D-07
 f1 17    2 +  f2 11    2 -    52432223.94 C  3.62032D+07  9.87138D-08  6.19805D-10
                                           B  3.64193D+07  9.93032D-08  6.23506D-10
 f1 17    2 +  f2 12    2 -    52430809.84 C  5.63191D+07  1.53571D-07  9.64272D-10
                                           B  5.71077D+07  1.55722D-07  9.77773D-10
 f1 17    2 +  f2 13    2 -    52429371.43 C  8.81788D+08  2.40460D-06  1.50988D-08
                                           B  8.92484D+08  2.43377D-06  1.52820D-08
 f1 17    2 +  f2 14    2 -    52426204.65 C  9.67361D+09  2.63827D-05  1.65671D-07
                                           B  9.79354D+09  2.67098D-05  1.67725D-07
 f1 17    2 +  f2 15    2 -    52424895.85 C  2.16585D+08  5.90720D-07  3.70953D-09
                                           B  2.19203D+08  5.97858D-07  3.75436D-09
 f1 17    2 +  f2 16    2 -    52422338.04 C  7.67879D+08  2.09454D-06  1.31537D-08
                                           B  7.77280D+08  2.12018D-06  1.33147D-08
 f1 17    2 +  f2 17    2 -    52422145.08 C  5.28726D+07  1.44221D-07  9.05712D-10
                                           B  5.34328D+07  1.45749D-07  9.15307D-10
 f1 17    2 +  f2 18    2 -    52419340.66 C  9.48863D+09  2.58850D-05  1.62567D-07
                                           B  9.60395D+09  2.61996D-05  1.64543D-07
 f1 17    2 +  f2 19    2 -    52415694.23 C  4.64812D+11  1.26818D-03  7.96520D-06
                                           B  4.70384D+11  1.28339D-03  8.06068D-06
 f1 17    2 +  f2 20    2 -    52412346.73 C  5.36021D+10  1.46266D-04  9.18723D-07
[truncated: 847,813 more chars]
