# Supplementary material for: Ab Initio Manganese Kα and Kβ Energy Eigenvalues, Shake-Off Probabilities, Auger Rates, with Convergence Tests
Source: Molecules. 2024 Sep 4;29(17):4199. doi: 10.3390/molecules29174199 (PMC11487437; doi:10.3390/molecules29174199)
Supplement: Supplementary file 1 [file molecules-29-04199-s001.zip › Mn_KM45_D-4s.ct]

 Transition between files:
 f1 = iMn_KM45_D-4s
 f2 = fMn_KM45_D-4s


 Electric 2**( 2)-pole transitions
 =================================

 Upper       Lower 
 Lev  J P   Lev  J P       E (Kays)         A (s-1)          gf            S
 f1  1    0 +  f2  1    2 +    52787389.50 C  1.33515D+08  7.18333D-08  2.90857D-09
                                           B  1.37819D+08  7.41491D-08  3.00233D-09
 f1  1    0 +  f2  2    2 +    52761603.52 C  1.26129D+10  6.79259D-06  2.75439D-07
                                           B  1.30109D+10  7.00695D-06  2.84131D-07
 f1  1    0 +  f2  3    2 +    52761513.49 C  1.56344D+10  8.41986D-06  3.41426D-07
                                           B  1.61271D+10  8.68518D-06  3.52185D-07
 f1  1    0 +  f2  4    2 +    52750444.66 C  5.44930D+09  2.93593D-06  1.19127D-07
                                           B  5.61883D+09  3.02727D-06  1.22833D-07
 f1  1    0 +  f2  5    2 +    52742724.02 C  3.70036D+06  1.99423D-09  8.09528D-11
                                           B  3.81457D+06  2.05579D-09  8.34515D-11
 f1  1    0 +  f2  6    2 +    52726297.75 C  1.80051D+09  9.70952D-07  3.94511D-08
                                           B  1.85473D+09  1.00019D-06  4.06392D-08
 f1  1    0 +  f2  7    2 +    52725844.05 C  2.78585D+09  1.50234D-06  6.10438D-08
                                           B  2.86988D+09  1.54765D-06  6.28850D-08
 f1  1    0 +  f2  8    2 +    52693934.82 C  3.26651D+05  1.76368D-10  7.17930D-12
                                           B  3.36080D+05  1.81459D-10  7.38654D-12
 f1  2    0 +  f2  1    2 +    52790494.54 C  7.58457D+09  4.08016D-06  1.65179D-07
                                           B  7.83223D+09  4.21339D-06  1.70572D-07
 f1  2    0 +  f2  2    2 +    52764708.57 C  2.10970D+08  1.13603D-07  4.60579D-09
                                           B  2.17679D+08  1.17216D-07  4.75225D-09
 f1  2    0 +  f2  3    2 +    52764618.53 C  1.97219D+08  1.06199D-07  4.30562D-09
                                           B  2.03411D+08  1.09533D-07  4.44080D-09
 f1  2    0 +  f2  4    2 +    52753549.71 C  5.10812D+07  2.75179D-08  1.11636D-09
                                           B  5.26434D+07  2.83595D-08  1.15050D-09
 f1  2    0 +  f2  5    2 +    52745829.06 C  6.09792D+03  3.28597D-12  1.33365D-13
                                           B  6.30676D+03  3.39851D-12  1.37933D-13
 f1  2    0 +  f2  6    2 +    52729402.80 C  2.96543D+07  1.59897D-08  6.49568D-10
                                           B  3.05615D+07  1.64788D-08  6.69439D-10
 f1  2    0 +  f2  7    2 +    52728949.09 C  3.22467D+07  1.73878D-08  7.06384D-10
                                           B  3.32117D+07  1.79082D-08  7.27523D-10
 f1  2    0 +  f2  8    2 +    52697039.87 C  2.44840D+03  1.32180D-12  5.37963D-14
                                           B  2.51977D+03  1.36034D-12  5.53645D-14
 f1  3    0 +  f2  1    2 +    52823813.15 C  8.80937D+03  4.73307D-12  1.91248D-13
                                           B  9.10728D+03  4.89313D-12  1.97716D-13
 f1  3    0 +  f2  2    2 +    52798027.18 C  5.08641D+04  2.73548D-11  1.10694D-12
                                           B  5.25727D+04  2.82737D-11  1.14412D-12
 f1  3    0 +  f2  3    2 +    52797937.14 C  7.56427D+06  4.06810D-09  1.64620D-10
                                           B  7.81366D+06  4.20222D-09  1.70048D-10
 f1  3    0 +  f2  4    2 +    52786868.31 C  9.20864D+07  4.95452D-08  2.00617D-09
                                           B  9.50324D+07  5.11302D-08  2.07035D-09
 f1  3    0 +  f2  5    2 +    52779147.67 C  2.41872D+10  1.30172D-05  5.27320D-07
                                           B  2.49667D+10  1.34367D-05  5.44314D-07
 f1  3    0 +  f2  6    2 +    52762721.40 C  6.05443D+05  3.26044D-10  1.32202D-11
                                           B  6.24599D+05  3.36360D-10  1.36385D-11
 f1  3    0 +  f2  7    2 +    52762267.70 C  5.96368D+06  3.21163D-09  1.30226D-10
                                           B  6.15201D+06  3.31305D-09  1.34339D-10
 f1  3    0 +  f2  8    2 +    52730358.48 C  6.75709D+09  3.64331D-06  1.47999D-07
                                           B  6.96185D+09  3.75371D-06  1.52483D-07
 f1  4    0 +  f2  1    2 +    52862213.43 C  1.74845D+03  9.38036D-13  3.78205D-14
                                           B  1.81086D+03  9.71523D-13  3.91706D-14
 f1  4    0 +  f2  2    2 +    52836427.46 C  4.27863D+08  2.29771D-07  9.27768D-09
                                           B  4.42601D+08  2.37686D-07  9.59724D-09
 f1  4    0 +  f2  3    2 +    52836337.42 C  1.26211D+09  6.77781D-07  2.73675D-08
                                           B  1.30566D+09  7.01169D-07  2.83118D-08
 f1  4    0 +  f2  4    2 +    52825268.59 C  1.61221D+09  8.66154D-07  3.49956D-08
                                           B  1.66708D+09  8.95632D-07  3.61866D-08
 f1  4    0 +  f2  5    2 +    52817547.95 C  8.16078D+06  4.38564D-09  1.77273D-10
                                           B  8.43430D+06  4.53263D-09  1.83214D-10
 f1  4    0 +  f2  6    2 +    52801121.68 C  6.01995D+09  3.23716D-06  1.30972D-07
                                           B  6.21935D+09  3.34439D-06  1.35310D-07
 f1  4    0 +  f2  7    2 +    52800667.98 C  6.19840D+09  3.33318D-06  1.34860D-07
                                           B  6.40312D+09  3.44327D-06  1.39314D-07
 f1  4    0 +  f2  8    2 +    52768758.76 C  8.13937D+04  4.38223D-11  1.77627D-12
                                           B  8.20232D+04  4.41612D-11  1.79000D-12
 f1  1    1 +  f2  1    1 +    52787277.32 C  0.00000D+00  0.00000D+00  0.00000D+00
                                           B  0.00000D+00  0.00000D+00  0.00000D+00
 f1  1    1 +  f2  2    1 +    52762281.02 C  0.00000D+00  0.00000D+00  0.00000D+00
                                           B  0.00000D+00  0.00000D+00  0.00000D+00
 f1  1    1 +  f2  3    1 +    52750062.42 C  0.00000D+00  0.00000D+00  0.00000D+00
                                           B  0.00000D+00  0.00000D+00  0.00000D+00
 f1  1    1 +  f2  4    1 +    52724895.46 C  0.00000D+00  0.00000D+00  0.00000D+00
                                           B  0.00000D+00  0.00000D+00  0.00000D+00
 f1  2    1 +  f2  1    1 +    52787540.22 C  0.00000D+00  0.00000D+00  0.00000D+00
                                           B  0.00000D+00  0.00000D+00  0.00000D+00
 f1  2    1 +  f2  2    1 +    52762543.92 C  0.00000D+00  0.00000D+00  0.00000D+00
                                           B  0.00000D+00  0.00000D+00  0.00000D+00
 f1  2    1 +  f2  3    1 +    52750325.32 C  0.00000D+00  0.00000D+00  0.00000D+00
                                           B  0.00000D+00  0.00000D+00  0.00000D+00
 f1  2    1 +  f2  4    1 +    52725158.36 C  0.00000D+00  0.00000D+00  0.00000D+00
                                           B  0.00000D+00  0.00000D+00  0.00000D+00
 f1  3    1 +  f2  1    1 +    52790644.75 C  0.00000D+00  0.00000D+00  0.00000D+00
                                           B  0.00000D+00  0.00000D+00  0.00000D+00
 f1  3    1 +  f2  2    1 +    52765648.44 C  0.00000D+00  0.00000D+00  0.00000D+00
                                           B  0.00000D+00  0.00000D+00  0.00000D+00
 f1  3    1 +  f2  3    1 +    52753429.85 C  0.00000D+00  0.00000D+00  0.00000D+00
                                           B  0.00000D+00  0.00000D+00  0.00000D+00
 f1  3    1 +  f2  4    1 +    52728262.88 C  0.00000D+00  0.00000D+00  0.00000D+00
                                           B  0.00000D+00  0.00000D+00  0.00000D+00
 f1  4    1 +  f2  1    1 +    52790939.06 C  0.00000D+00  0.00000D+00  0.00000D+00
                                           B  0.00000D+00  0.00000D+00  0.00000D+00
 f1  4    1 +  f2  2    1 +    52765942.75 C  0.00000D+00  0.00000D+00  0.00000D+00
                                           B  0.00000D+00  0.00000D+00  0.00000D+00
 f1  4    1 +  f2  3    1 +    52753724.16 C  0.00000D+00  0.00000D+00  0.00000D+00
                                           B  0.00000D+00  0.00000D+00  0.00000D+00
 f1  4    1 +  f2  4    1 +    52728557.19 C  0.00000D+00  0.00000D+00  0.00000D+00
                                           B  0.00000D+00  0.00000D+00  0.00000D+00
 f1  5    1 +  f2  1    1 +    52804242.48 C  0.00000D+00  0.00000D+00  0.00000D+00
                                           B  0.00000D+00  0.00000D+00  0.00000D+00
 f1  5    1 +  f2  2    1 +    52779246.17 C  0.00000D+00  0.00000D+00  0.00000D+00
                                           B  0.00000D+00  0.00000D+00  0.00000D+00
 f1  5    1 +  f2  3    1 +    52767027.58 C  0.00000D+00  0.00000D+00  0.00000D+00
                                           B  0.00000D+00  0.00000D+00  0.00000D+00
 f1  5    1 +  f2  4    1 +    52741860.61 C  0.00000D+00  0.00000D+00  0.00000D+00
                                           B  0.00000D+00  0.00000D+00  0.00000D+00
 f1  6    1 +  f2  1    1 +    52806514.76 C  0.00000D+00  0.00000D+00  0.00000D+00
                                           B  0.00000D+00  0.00000D+00  0.00000D+00
 f1  6    1 +  f2  2    1 +    52781518.45 C  0.00000D+00  0.00000D+00  0.00000D+00
                                           B  0.00000D+00  0.00000D+00  0.00000D+00
 f1  6    1 +  f2  3    1 +    52769299.86 C  0.00000D+00  0.00000D+00  0.00000D+00
                                           B  0.00000D+00  0.00000D+00  0.00000D+00
 f1  6    1 +  f2  4    1 +    52744132.89 C  0.00000D+00  0.00000D+00  0.00000D+00
                                           B  0.00000D+00  0.00000D+00  0.00000D+00
 f1  7    1 +  f2  1    1 +    52823793.49 C  0.00000D+00  0.00000D+00  0.00000D+00
                                           B  0.00000D+00  0.00000D+00  0.00000D+00
 f1  7    1 +  f2  2    1 +    52798797.19 C  0.00000D+00  0.00000D+00  0.00000D+00
                                           B  0.00000D+00  0.00000D+00  0.00000D+00
 f1  7    1 +  f2  3    1 +    52786578.59 C  0.00000D+00  0.00000D+00  0.00000D+00
                                           B  0.00000D+00  0.00000D+00  0.00000D+00
 f1  7    1 +  f2  4    1 +    52761411.63 C  0.00000D+00  0.00000D+00  0.00000D+00
                                           B  0.00000D+00  0.00000D+00  0.00000D+00
 f1  8    1 +  f2  1    1 +    52832071.36 C  0.00000D+00  0.00000D+00  0.00000D+00
                                           B  0.00000D+00  0.00000D+00  0.00000D+00
 f1  8    1 +  f2  2    1 +    52807075.06 C  0.00000D+00  0.00000D+00  0.00000D+00
                                           B  0.00000D+00  0.00000D+00  0.00000D+00
 f1  8    1 +  f2  3    1 +    52794856.47 C  0.00000D+00  0.00000D+00  0.00000D+00
                                           B  0.00000D+00  0.00000D+00  0.00000D+00
 f1  8    1 +  f2  4    1 +    52769689.50 C  0.00000D+00  0.00000D+00  0.00000D+00
                                           B  0.00000D+00  0.00000D+00  0.00000D+00
 f1  9    1 +  f2  1    1 +    52862429.59 C  0.00000D+00  0.00000D+00  0.00000D+00
                                           B  0.00000D+00  0.00000D+00  0.00000D+00
 f1  9    1 +  f2  2    1 +    52837433.29 C  0.00000D+00  0.00000D+00  0.00000D+00
                                           B  0.00000D+00  0.00000D+00  0.00000D+00
 f1  9    1 +  f2  3    1 +    52825214.69 C  0.00000D+00  0.00000D+00  0.00000D+00
                                           B  0.00000D+00  0.00000D+00  0.00000D+00
 f1  9    1 +  f2  4    1 +    52800047.72 C  0.00000D+00  0.00000D+00  0.00000D+00
                                           B  0.00000D+00  0.00000D+00  0.00000D+00
 f1 10    1 +  f2  1    1 +    52862602.64 C  0.00000D+00  0.00000D+00  0.00000D+00
                                           B  0.00000D+00  0.00000D+00  0.00000D+00
 f1 10    1 +  f2  2    1 +    52837606.33 C  0.00000D+00  0.00000D+00  0.00000D+00
                                           B  0.00000D+00  0.00000D+00  0.00000D+00
 f1 10    1 +  f2  3    1 +    52825387.74 C  0.00000D+00  0.00000D+00  0.00000D+00
                                           B  0.00000D+00  0.00000D+00  0.00000D+00
 f1 10    1 +  f2  4    1 +    52800220.77 C  0.00000D+00  0.00000D+00  0.00000D+00
                                           B  0.00000D+00  0.00000D+00  0.00000D+00
 f1 11    1 +  f2  1    1 +    52871727.10 C  0.00000D+00  0.00000D+00  0.00000D+00
                                           B  0.00000D+00  0.00000D+00  0.00000D+00
 f1 11    1 +  f2  2    1 +    52846730.80 C  0.00000D+00  0.00000D+00  0.00000D+00
                                           B  0.00000D+00  0.00000D+00  0.00000D+00
 f1 11    1 +  f2  3    1 +    52834512.20 C  0.00000D+00  0.00000D+00  0.00000D+00
                                           B  0.00000D+00  0.00000D+00  0.00000D+00
 f1 11    1 +  f2  4    1 +    52809345.24 C  0.00000D+00  0.00000D+00  0.00000D+00
                                           B  0.00000D+00  0.00000D+00  0.00000D+00
 f1  1    1 +  f2  1    2 +    52787103.60 C  3.14683D+09  5.07922D-06  2.05664D-07
                                           B  3.24923D+09  5.24450D-06  2.12356D-07
 f1  1    1 +  f2  2    2 +    52761317.63 C  1.12330D+08  1.81486D-07  7.35936D-09
                                           B  1.15908D+08  1.87266D-07  7.59376D-09
 f1  1    1 +  f2  3    2 +    52761227.59 C  4.12131D+07  6.65863D-08  2.70012D-09
                                           B  4.24961D+07  6.86591D-08  2.78418D-09
 f1  1    1 +  f2  4    2 +    52750158.77 C  3.21655D+07  5.19902D-08  2.10957D-09
                                           B  3.31796D+07  5.36294D-08  2.17608D-09
 f1  1    1 +  f2  5    2 +    52742438.12 C  2.75972D+05  4.46194D-10  1.81128D-11
                                           B  2.84507D+05  4.59994D-10  1.86730D-11
 f1  1    1 +  f2  6    2 +    52726011.86 C  1.07244D+07  1.73502D-08  7.04972D-10
                                           B  1.10447D+07  1.78683D-08  7.26024D-10
 f1  1    1 +  f2  7    2 +    52725558.15 C  4.20830D+07  6.80837D-08  2.76645D-09
                                           B  4.33625D+07  7.01537D-08  2.85056D-09
 f1  1    1 +  f2  8    2 +    52693648.93 C  1.74683D+02  2.82952D-13  1.15181D-14
                                           B  1.79474D+02  2.90713D-13  1.18341D-14
 f1  2    1 +  f2  1    2 +    52787366.51 C  1.12227D+08  1.81141D-07  7.33449D-09
                                           B  1.15861D+08  1.87007D-07  7.57201D-09
 f1  2    1 +  f2  2    2 +    52761580.53 C  6.17994D+09  9.98453D-06  4.04872D-07
                                           B  6.37491D+09  1.02995D-05  4.17645D-07
 f1  2    1 +  f2  3    2 +    52761490.49 C  5.27444D+09  8.52161D-06  3.45552D-07
                                           B  5.44063D+09  8.79010D-06  3.56440D-07
 f1  2    1 +  f2  4    2 +    52750421.67 C  8.33834D+08  1.34774D-06  5.46855D-08
                                           B  8.59758D+08  1.38964D-06  5.63857D-08
 f1  2    1 +  f2  5    2 +    52742701.02 C  1.38101D+07  2.23281D-08  9.06377D-10
                                           B  1.42355D+07  2.30158D-08  9.34292D-10
 f1  2    1 +  f2  6    2 +    52726274.76 C  7.36271D+08  1.19114D-06  4.83977D-08
                                           B  7.58440D+08  1.22700D-06  4.98550D-08
 f1  2    1 +  f2  7    2 +    52725821.05 C  2.41129D+09  3.90105D-06  1.58509D-07
                                           B  2.48397D+09  4.01864D-06  1.63288D-07
 f1  2    1 +  f2  8    2 +    52693911.83 C  6.96510D+01  1.12820D-13  4.59248D-15
                                           B  7.15668D+01  1.15923D-13  4.71881D-15
 f1  3    1 +  f2  1    2 +    52790471.03 C  1.22343D+09  1.97445D-06  7.99326D-08
                                           B  1.26337D+09  2.03891D-06  8.25419D-08
 f1  3    1 +  f2  2    2 +    52764685.05 C  1.95395D+07  3.15650D-08  1.27973D-09
                                           B  2.01579D+07  3.25640D-08  1.32023D-09
 f1  3    1 +  f2  3    2 +    52764595.02 C  1.64865D+08  2.66331D-07  1.07978D-08
                                           B  1.70098D+08  2.74786D-07  1.11406D-08
 f1  3    1 +  f2  4    2 +    52753526.19 C  5.44441D+08  8.79887D-07  3.56957D-08
                                           B  5.61440D+08  9.07359D-07  3.68102D-08
 f1  3    1 +  f2  5    2 +    52745805.55 C  2.10590D+06  3.40440D-09  1.38172D-10
                                           B  2.17099D+06  3.50962D-09  1.42443D-10
 f1  3    1 +  f2  6    2 +    52729379.28 C  9.54125D+07  1.54340D-07  6.26996D-09
                                           B  9.83083D+07  1.59024D-07  6.46025D-09
 f1  3    1 +  f2  7    2 +    52728925.58 C  1.25074D+08  2.02324D-07  8.21948D-09
                                           B  1.28852D+08  2.08436D-07  8.46777D-09
 f1  3    1 +  f2  8    2 +    52697016.35 C  8.80358D+02  1.42583D-12  5.80299D-14
                                           B  9.05571D+02  1.46666D-12  5.96918D-14
 f1  4    1 +  f2  1    2 +    52790765.34 C  8.10621D+07  1.30822D-07  5.29603D-09
                                           B  8.37252D+07  1.35120D-07  5.47002D-09
 f1  4    1 +  f2  2    2 +    52764979.36 C  2.05225D+09  3.31525D-06  1.34407D-07
                                           B  2.11732D+09  3.42037D-06  1.38669D-07
 f1  4    1 +  f2  3    2 +    52764889.33 C  4.81329D+09  7.77555D-06  3.15239D-07
                                           B  4.96561D+09  8.02162D-06  3.25215D-07
 f1  4    1 +  f2  4    2 +    52753820.50 C  4.95287D+09  8.00438D-06  3.24720D-07
                                           B  5.10764D+09  8.25451D-06  3.34867D-07
 f1  4    1 +  f2  5    2 +    52746099.86 C  1.34316D+07  2.17133D-08  8.81249D-10
                                           B  1.38474D+07  2.23854D-08  9.08527D-10
 f1  4    1 +  f2  6    2 +    52729673.59 C  5.19590D+08  8.40485D-07  3.41435D-08
                                           B  5.35312D+08  8.65917D-07  3.51766D-08
 f1  4    1 +  f2  7    2 +    52729219.89 C  4.47362D+08  7.23661D-07  2.93985D-08
                                           B  4.60926D+08  7.45603D-07  3.02899D-08
 f1  4    1 +  f2  8    2 +    52697310.66 C  1.17200D+04  1.89815D-11  7.72520D-13
                                           B  1.20616D+04  1.95346D-11  7.95030D-13
 f1  5    1 +  f2  1    2 +    52804068.76 C  2.29787D+08  3.70655D-07  1.49938D-08
                                           B  2.37409D+08  3.82950D-07  1.54911D-08
 f1  5    1 +  f2  2    2 +    52778282.79 C  1.48457D+09  2.39700D-06  9.71060D-08
                                           B  1.53227D+09  2.47402D-06  1.00226D-07
 f1  5    1 +  f2  3    2 +    52778192.75 C  4.36388D+09  7.04600D-06  2.85445D-07
                                           B  4.50445D+09  7.27297D-06  2.94640D-07
 f1  5    1 +  f2  4    2 +    52767123.92 C  9.37071D+08  1.51365D-06  6.13589D-08
                                           B  9.66803D+08  1.56167D-06  6.33058D-08
 f1  5    1 +  f2  5    2 +    52759403.28 C  2.15219D+06  3.47744D-09  1.41027D-10
                                           B  2.22498D+06  3.59505D-09  1.45797D-10
 f1  5    1 +  f2  6    2 +    52742977.01 C  7.29151D+07  1.17887D-07  4.78539D-09
                                           B  7.51726D+07  1.21537D-07  4.93354D-09
 f1  5    1 +  f2  7    2 +    52742523.31 C  1.38686D+07  2.24227D-08  9.10226D-10
                                           B  1.42944D+07  2.31112D-08  9.38174D-10
 f1  5    1 +  f2  8    2 +    52710614.08 C  9.77758D+02  1.58276D-12  6.43671D-14
                                           B  1.01125D+03  1.63698D-12  6.65720D-14
 f1  6    1 +  f2  1    2 +    52806341.04 C  2.93522D+09  4.73421D-06  1.91484D-07
                                           B  3.03285D+09  4.89168D-06  1.97853D-07
 f1  6    1 +  f2  2    2 +    52780555.07 C  1.31187D+08  2.11799D-07  8.57916D-09
                                           B  1.35416D+08  2.18626D-07  8.85571D-09
 f1  6    1 +  f2  3    2 +    52780465.03 C  2.48582D+08  4.01331D-07  1.62565D-08
                                           B  2.56596D+08  4.14268D-07  1.67805D-08
 f1  6    1 +  f2  4    2 +    52769396.20 C  3.38919D+07  5.47407D-08  2.21875D-09
                                           B  3.49648D+07  5.64737D-08  2.28899D-09
 f1  6    1 +  f2  5    2 +    52761675.56 C  2.03149D+05  3.28214D-10  1.33090D-11
                                           B  2.09918D+05  3.39150D-10  1.37524D-11
 f1  6    1 +  f2  6    2 +    52745249.29 C  1.95494D+06  3.16043D-09  1.28274D-10
                                           B  2.00849D+06  3.24699D-09  1.31788D-10
 f1  6    1 +  f2  7    2 +    52744795.59 C  2.23845D+06  3.61882D-09  1.46883D-10
                                           B  2.30610D+06  3.72819D-09  1.51322D-10
 f1  6    1 +  f2  8    2 +    52712886.37 C  4.12343D+03  6.67428D-12  2.71392D-13
                                           B  4.24396D+03  6.86937D-12  2.79325D-13
 f1  7    1 +  f2  1    2 +    52823619.78 C  3.89813D+04  6.28317D-11  2.53886D-12
                                           B  4.03067D+04  6.49680D-11  2.62518D-12
 f1  7    1 +  f2  2    2 +    52797833.80 C  4.45205D+06  7.18302D-09  2.90671D-10
                                           B  4.59888D+06  7.41991D-09  3.00258D-10
 f1  7    1 +  f2  3    2 +    52797743.77 C  5.68654D+04  9.17479D-11  3.71273D-12
                                           B  5.87558D+04  9.47979D-11  3.83616D-12
 f1  7    1 +  f2  4    2 +    52786674.94 C  5.18233D+09  8.36480D-06  3.38709D-07
                                           B  5.35094D+09  8.63696D-06  3.49729D-07
 f1  7    1 +  f2  5    2 +    52778954.30 C  2.17789D+07  3.51636D-08  1.42447D-09
                                           B  2.24990D+07  3.63263D-08  1.47157D-09
 f1  7    1 +  f2  6    2 +    52762528.03 C  4.02664D+05  6.50535D-10  2.63777D-11
                                           B  4.15396D+05  6.71105D-10  2.72118D-11
 f1  7    1 +  f2  7    2 +    52762074.33 C  3.05829D+05  4.94100D-10  2.00351D-11
                                           B  3.15522D+05  5.09759D-10  2.06701D-11
 f1  7    1 +  f2  8    2 +    52730165.10 C  2.09611D+06  3.39058D-09  1.37734D-10
                                           B  2.16333D+06  3.49932D-09  1.42151D-10
 f1  8    1 +  f2  1    2 +    52831897.65 C  8.02474D+03  1.29306D-11  5.22243D-13
                                           B  8.29978D+03  1.33738D-11  5.40142D-13
 f1  8    1 +  f2  2    2 +    52806111.67 C  2.33058D+07  3.75902D-08  1.52043D-09
                                           B  2.40797D+07  3.88384D-08  1.57091D-09
 f1  8    1 +  f2  3    2 +    52806021.64 C  1.91468D+09  3.08822D-06  1.24911D-07
                                           B  1.97844D+09  3.19105D-06  1.29071D-07
 f1  8    1 +  f2  4    2 +    52794952.81 C  2.58010D+09  4.16323D-06  1.68499D-07
                                           B  2.66477D+09  4.29985D-06  1.74028D-07
 f1  8    1 +  f2  5    2 +    52787232.17 C  2.79366D+07  4.50915D-08  1.82579D-09
                                           B  2.88600D+07  4.65819D-08  1.88614D-09
 f1  8    1 +  f2  6    2 +    52770805.90 C  2.05327D+08  3.31617D-07  1.34400D-08
                                           B  2.11880D+08  3.42201D-07  1.38690D-08
 f1  8    1 +  f2  7    2 +    52770352.20 C  1.13840D+09  1.83862D-06  7.45189D-08
                                           B  1.17460D+09  1.89710D-06  7.68889D-08
 f1  8    1 +  f2  8    2 +    52738442.97 C  6.22823D+05  1.00714D-09  4.08932D-11
                                           B  6.43995D+05  1.04137D-09  4.22833D-11
 f1  9    1 +  f2  1    2 +    52862255.87 C  6.35036D+04  1.02208D-10  4.12091D-12
                                           B  6.57585D+04  1.05837D-10  4.26723D-12
 f1  9    1 +  f2  2    2 +    52836469.90 C  3.54656D+08  5.71372D-07  2.30707D-08
                                           B  3.66882D+08  5.91069D-07  2.38660D-08
 f1  9    1 +  f2  3    2 +    52836379.86 C  3.08678D+08  4.97300D-07  2.00800D-08
                                           B  3.19338D+08  5.14473D-07  2.07734D-08
 f1  9    1 +  f2  4    2 +    52825311.04 C  1.23999D+08  1.99854D-07  8.07479D-09
                                           B  1.28217D+08  2.06652D-07  8.34945D-09
 f1  9    1 +  f2  5    2 +    52817590.39 C  2.99132D+07  4.82264D-08  1.94936D-09
                                           B  3.09234D+07  4.98550D-08  2.01519D-09
 f1  9    1 +  f2  6    2 +    52801164.12 C  1.88185D+09  3.03582D-06  1.22826D-07
                                           B  1.94423D+09  3.13645D-06  1.26897D-07
 f1  9    1 +  f2  7    2 +    52800710.42 C  4.20817D+09  6.78879D-06  2.74673D-07
                                           B  4.34726D+09  7.01317D-06  2.83752D-07
 f1  9    1 +  f2  8    2 +    52768801.20 C  2.43932D+09  3.93998D-06  1.59700D-07
                                           B  2.51703D+09  4.06548D-06  1.64787D-07
 f1 10    1 +  f2  1    2 +    52862428.92 C  2.89938D+03  4.66648D-12  1.88145D-13
                                           B  3.00203D+03  4.83170D-12  1.94806D-13
 f1 10    1 +  f2  2    2 +    52836642.95 C  3.36365D+07  5.41901D-08  2.18805D-09
                                           B  3.47944D+07  5.60554D-08  2.26337D-09
 f1 10    1 +  f2  3    2 +    52836552.91 C  2.94138D+07  4.73872D-08  1.91338D-09
                                           B  3.04279D+07  4.90210D-08  1.97935D-09
 f1 10    1 +  f2  4    2 +    52825484.08 C  3.68482D+07  5.93893D-08  2.39950D-09
                                           B  3.81095D+07  6.14222D-08  2.48164D-09
 f1 10    1 +  f2  5    2 +    52817763.44 C  3.54486D+08  5.71502D-07  2.31005D-08
                                           B  3.66447D+08  5.90785D-07  2.38799D-08
 f1 10    1 +  f2  6    2 +    52801337.17 C  3.95079D+08  6.37343D-07  2.57859D-08
                                           B  4.08152D+08  6.58432D-07  2.66391D-08
 f1 10    1 +  f2  7    2 +    52800883.47 C  5.49145D+08  8.85897D-07  3.58429D-08
                                           B  5.67259D+08  9.15120D-07  3.70253D-08
 f1 10    1 +  f2  8    2 +    52768974.24 C  2.04115D+10  3.29683D-05  1.33630D-06
                                           B  2.10610D+10  3.40174D-05  1.37882D-06
 f1 11    1 +  f2  1    2 +    52871553.38 C  1.98456D+03  3.19300D-12  1.28670D-13
                                           B  2.05571D+03  3.30748D-12  1.33283D-13
 f1 11    1 +  f2  2    2 +    52845767.41 C  3.51316D+07  5.65792D-08  2.28334D-09
                                           B  3.63546D+07  5.85488D-08  2.36282D-09
 f1 11    1 +  f2  3    2 +    52845677.37 C  2.51565D+07  4.05145D-08  1.63503D-09
                                           B  2.60337D+07  4.19272D-08  1.69204D-09
 f1 11    1 +  f2  4    2 +    52834608.55 C  3.11551D+08  5.01962D-07  2.02702D-08
                                           B  3.22264D+08  5.19223D-07  2.09673D-08
 f1 11    1 +  f2  5    2 +    52826887.90 C  7.11980D+06  1.14746D-08  4.63570D-10
                                           B  7.36215D+06  1.18652D-08  4.79350D-10
 f1 11    1 +  f2  6    2 +    52810461.63 C  6.34806D+09  1.02372D-05  4.13965D-07
                                           B  6.56058D+09  1.05799D-05  4.27824D-07
 f1 11    1 +  f2  7    2 +    52810007.93 C  9.75720D+08  1.57352D-06  6.36307D-08
                                           B  1.00829D+09  1.62605D-06  6.57549D-08
 f1 11    1 +  f2  8    2 +    52778098.71 C  4.72014D+07  7.62126D-08  3.08752D-09
                                           B  4.86998D+07  7.86320D-08  3.18553D-09
 f1  1    1 +  f2  1    3 +    52786853.36 C  3.47707D+09  5.61231D-06  2.27252D-07
                                           B  3.59009D+09  5.79472D-06  2.34638D-07
 f1  1    1 +  f2  2    3 +    52761164.04 C  1.70307D+08  2.75158D-07  1.11579D-08
                                           B  1.75647D+08  2.83786D-07  1.15078D-08
 f1  1    1 +  f2  3    3 +    52758699.69 C  1.03390D+06  1.67059D-09  6.77532D-11
                                           B  1.06639D+06  1.72308D-09  6.98822D-11
 f1  1    1 +  f2  4    3 +    52750234.00 C  3.44247D+07  5.56417D-08  2.25772D-09
                                           B  3.54851D+07  5.73556D-08  2.32727D-09
 f1  1    1 +  f2  5    3 +    52735418.44 C  6.45072D+04  1.04324D-10  4.23661D-12
                                           B  6.64635D+04  1.07487D-10  4.36510D-12
 f1  1    1 +  f2  6    3 +    52725983.04 C  1.10777D+07  1.79216D-08  7.28194D-10
                                           B  1.14096D+07  1.84586D-08  7.50011D-10
 f1  2    1 +  f2  1    3 +    52787116.26 C  2.46334D+03  3.97601D-12  1.60993D-13
                                           B  2.61224D+03  4.21635D-12  1.70725D-13
 f1  2    1 +  f2  2    3 +    52761426.94 C  1.24165D+10  2.00607D-05  8.13468D-07
                                           B  1.28081D+10  2.06933D-05  8.39119D-07
 f1  2    1 +  f2  3    3 +    52758962.59 C  5.72760D-01  9.25463D-16  3.75330D-17
                                           B  4.95165D-01  8.00086D-16  3.24483D-17
 f1  2    1 +  f2  4    3 +    52750496.90 C  3.07861D+09  4.97600D-06  2.01904D-07
                                           B  3.17447D+09  5.13094D-06  2.08190D-07
 f1  2    1 +  f2  5    3 +    52735681.34 C  6.71707D+06  1.08630D-08  4.41143D-10
                                           B  6.92198D+06  1.11944D-08  4.54601D-10
 f1  2    1 +  f2  6    3 +    52726245.94 C  9.70810D+08  1.57058D-06  6.38149D-08
                                           B  1.00007D+09  1.61791D-06  6.57381D-08
 f1  3    1 +  f2  1    3 +    52790220.78 C  3.61304D+09  5.83102D-06  2.36063D-07
                                           B  3.73092D+09  6.02126D-06  2.43765D-07
 f1  3    1 +  f2  2    3 +    52764531.46 C  4.91987D+08  7.94783D-07  3.22230D-08
                                           B  5.07510D+08  8.19860D-07  3.32397D-08
 f1  3    1 +  f2  3    3 +    52762067.11 C  8.65001D+08  1.39750D-06  5.66670D-08
                                           B  8.92221D+08  1.44148D-06  5.84502D-08
 f1  3    1 +  f2  4    3 +    52753601.42 C  9.94804D+07  1.60773D-07  6.52228D-09
                                           B  1.02570D+08  1.65766D-07  6.72486D-09
 f1  3    1 +  f2  5    3 +    52738785.86 C  1.02204D+05  1.65268D-10  6.71029D-12
                                           B  1.05310D+05  1.70289D-10  6.91416D-12
 f1  3    1 +  f2  6    3 +    52729350.46 C  1.58384D+07  2.56203D-08  1.04081D-09
                                           B  1.63126D+07  2.63874D-08  1.07197D-09
 f1  4    1 +  f2  1    3 +    52790515.09 C  2.70683D+08  4.36845D-07  1.76849D-08
                                           B  2.79512D+08  4.51095D-07  1.82618D-08
 f1  4    1 +  f2  2    3 +    52764825.77 C  1.42370D+09  2.29990D-06  9.32434D-08
                                           B  1.46881D+09  2.37278D-06  9.61981D-08
 f1  4    1 +  f2  3    3 +    52762361.42 C  1.09285D+10  1.76560D-05  7.15919D-07
                                           B  1.12733D+10  1.82130D-05  7.38505D-07
 f1  4    1 +  f2  4    3 +    52753895.73 C  2.71148D+08  4.38204D-07  1.77769D-08
                                           B  2.79641D+08  4.51930D-07  1.83338D-08
 f1  4    1 +  f2  5    3 +    52739080.17 C  4.54957D+06  7.35673D-09  2.98697D-10
                                           B  4.68905D+06  7.58226D-09  3.07854D-10
 f1  4    1 +  f2  6    3 +    52729644.77 C  6.77914D+08  1.09659D-06  4.45475D-08
                                           B  6.98460D+08  1.12982D-06  4.58976D-08
 f1  5    1 +  f2  1    3 +    52803818.52 C  2.10600D+07  3.39709D-08  1.37421D-09
                                           B  2.17578D+07  3.50964D-08  1.41975D-09
 f1  5    1 +  f2  2    3 +    52778129.19 C  2.06058D+09  3.32706D-06  1.34785D-07
                                           B  2.12682D+09  3.43401D-06  1.39118D-07
 f1  5    1 +  f2  3    3 +    52775664.84 C  1.78245D+09  2.87825D-06  1.16620D-07
                                           B  1.83972D+09  2.97073D-06  1.20366D-07
 f1  5    1 +  f2  4    3 +    52767199.15 C  1.41248D+08  2.28156D-07  9.24877D-09
                                           B  1.45722D+08  2.35384D-07  9.54176D-09
 f1  5    1 +  f2  5    3 +    52752383.59 C  2.22593D+06  3.59754D-09  1.45956D-10
                                           B  2.29851D+06  3.71486D-09  1.50716D-10
 f1  5    1 +  f2  6    3 +    52742948.19 C  5.57362D+07  9.01130D-08  3.65795D-09
                                           B  5.74565D+07  9.28944D-08  3.77086D-09
 f1  6    1 +  f2  1    3 +    52806090.80 C  3.19786D+08  5.15786D-07  2.08623D-08
                                           B  3.30412D+08  5.32926D-07  2.15555D-08
 f1  6    1 +  f2  2    3 +    52780401.47 C  1.13802D+08  1.83731D-07  7.44232D-09
                                           B  1.17467D+08  1.89649D-07  7.68202D-09
 f1  6    1 +  f2  3    3 +    52777937.12 C  1.58273D+08  2.55553D-07  1.03530D-08
                                           B  1.63329D+08  2.63716D-07  1.06837D-08
 f1  6    1 +  f2  4    3 +    52769471.44 C  5.81194D+06  9.38717D-09  3.80478D-10
                                           B  5.99572D+06  9.68401D-09  3.92510D-10
 f1  6    1 +  f2  5    3 +    52754655.87 C  1.64856D+05  2.66417D-10  1.08074D-11
                                           B  1.70136D+05  2.74951D-10  1.11536D-11
 f1  6    1 +  f2  6    3 +    52745220.47 C  2.18548D+06  3.53313D-09  1.43402D-10
                                           B  2.24777D+06  3.63383D-09  1.47489D-10
 f1  7    1 +  f2  1    3 +    52823369.53 C  1.09264D+05  1.76118D-10  7.11652D-12
                                           B  1.12972D+05  1.82095D-10  7.35808D-12
 f1  7    1 +  f2  2    3 +    52797680.21 C  1.85496D+05  2.99285D-10  1.21111D-11
                                           B  1.91605D+05  3.09141D-10  1.25100D-11
 f1  7    1 +  f2  3    3 +    52795215.86 C  5.88397D+03  9.49425D-12  3.84256D-13
                                           B  6.07674D+03  9.80529D-12  3.96844D-13
 f1  7    1 +  f2  4    3 +    52786750.17 C  7.17821D+09  1.15863D-05  4.69152D-07
                                           B  7.41144D+09  1.19628D-05  4.84396D-07
 f1  7    1 +  f2  5    3 +    52771934.61 C  9.49618D+05  1.53363D-09  6.21522D-11
                                           B  9.79912D+05  1.58256D-09  6.41349D-11
 f1  7    1 +  f2  6    3 +    52762499.21 C  5.25069D+05  8.48291D-10  3.43963D-11
                                           B  5.41624D+05  8.75037D-10  3.54808D-11
 f1  8    1 +  f2  1    3 +    52831647.40 C  3.16199D+02  5.09508D-13  2.05784D-14
                                           B  3.27060D+02  5.27009D-13  2.12853D-14
 f1  8    1 +  f2  2    3 +    52805958.08 C  1.52574D+09  2.46089D-06  9.95377D-08
                                           B  1.57649D+09  2.54276D-06  1.02849D-07
 f1  8    1 +  f2  3    3 +    52803493.73 C  2.65993D+09  4.29065D-06  1.73572D-07
                                           B  2.74830D+09  4.43320D-06  1.79338D-07
 f1  8    1 +  f2  4    3 +    52795028.04 C  2.96483D+08  4.78402D-07  1.93623D-08
                                           B  3.06198D+08  4.94078D-07  1.99968D-08
 f1  8    1 +  f2  5    3 +    52780212.48 C  9.67917D+05  1.56270D-09  6.33002D-11
                                           B  1.00222D+06  1.61808D-09  6.55437D-11
 f1  8    1 +  f2  6    3 +    52770777.08 C  1.04270D+08  1.68404D-07  6.82521D-09
                                           B  1.07594D+08  1.73772D-07  7.04277D-09
 f1  9    1 +  f2  1    3 +    52862005.63 C  9.22284D+04  1.48442D-10  5.98507D-12
                                           B  9.55011D+04  1.53709D-10  6.19745D-12
 f1  9    1 +  f2  2    3 +    52836316.30 C  6.99479D+08  1.12691D-06  4.55024D-08
                                           B  7.23590D+08  1.16575D-06  4.70709D-08
 f1  9    1 +  f2  3    3 +    52833851.95 C  2.03161D+07  3.27337D-08  1.32191D-09
                                           B  2.10144D+07  3.38587D-08  1.36734D-09
 f1  9    1 +  f2  4    3 +    52825386.27 C  6.96904D+08  1.12322D-06  4.53818D-08
                                           B  7.20610D+08  1.16143D-06  4.69256D-08
 f1  9    1 +  f2  5    3 +    52810570.70 C  1.00253D+09  1.61672D-06  6.53756D-08
                                           B  1.03602D+09  1.67073D-06  6.75597D-08
 f1  9    1 +  f2  6    3 +    52801135.31 C  3.30121D+09  5.32556D-06  2.15466D-07
                                           B  3.41041D+09  5.50173D-06  2.22594D-07
 f1 10    1 +  f2  1    3 +    52862178.68 C  1.72732D+04  2.78011D-11  1.12091D-12
                                           B  1.78870D+04  2.87890D-11  1.16074D-12
 f1 10    1 +  f2  2    3 +    52836489.35 C  8.65536D+07  1.39443D-07  5.63038D-09
                                           B  8.95474D+07  1.44266D-07  5.82514D-09
 f1 10    1 +  f2  3    3 +    52834025.00 C  1.30523D+04  2.10300D-11  8.49263D-13
                                           B  1.34856D+04  2.17280D-11  8.77451D-13
 f1 10    1 +  f2  4    3 +    52825559.31 C  1.06671D+08  1.71924D-07  6.94620D-09
                                           B  1.10294D+08  1.77764D-07  7.18214D-09
 f1 10    1 +  f2  5    3 +    52810743.75 C  6.77071D+09  1.09186D-05  4.41515D-07
                                           B  6.99738D+09  1.12842D-05  4.56296D-07
 f1 10    1 +  f2  6    3 +    52801308.35 C  4.78684D+08  7.72215D-07  3.12427D-08
                                           B  4.94588D+08  7.97873D-07  3.22807D-08
 f1 11    1 +  f2  1    3 +    52871303.14 C  9.07989D+01  1.46090D-13  5.88712D-15
                                           B  9.40500D+01  1.51321D-13  6.09792D-15
 f1 11    1 +  f2  2    3 +    52845613.82 C  2.89958D+07  4.66979D-08  1.88458D-09
                                           B  3.00061D+07  4.83249D-08  1.95024D-09
 f1 11    1 +  f2  3    3 +    52843149.47 C  3.48937D+08  5.62017D-07  2.26844D-08
                                           B  3.61073D+08  5.81562D-07  2.34733D-08
 f1 11    1 +  f2  4    3 +    52834683.78 C  2.96128D+07  4.77112D-08  1.92666D-09
                                           B  3.06301D+07  4.93503D-08  1.99286D-09
 f1 11    1 +  f2  5    3 +    52819868.21 C  1.97532D+06  3.18435D-09  1.28698D-10
                                           B  2.04346D+06  3.29421D-09  1.33138D-10
 f1 11    1 +  f2  6    3 +    52810432.82 C  3.47607D+09  5.60568D-06  2.26680D-07
                                           B  3.59229D+09  5.79310D-06  2.34259D-07
 f1  1    2 +  f2  1    0 +    52745929.48 C  1.86363D+09  5.02124D-06  2.03792D-07
                                           B  1.92117D+09  5.17626D-06  2.10084D-07
 f1  1    2 +  f2  2    0 +    52721393.32 C  7.59126D+04  2.04724D-10  8.32053D-12
                                           B  7.81825D+04  2.10845D-10  8.56932D-12
 f1  1    2 +  f2  3    0 +    52703948.94 C  1.85230D+02  4.99865D-13  2.03360D-14
                                           B  1.90640D+02  5.14466D-13  2.09301D-14
 f1  1    2 +  f2  4    0 +    52683141.01 C  6.48661D+04  1.75187D-10  7.13560D-12
                                           B  6.67074D+04  1.80160D-10  7.33816D-12
 f1  1    2 +  f2  5    0 +    52624726.22 C  3.05548D+00  8.27041D-15  3.37988D-16
                                           B  3.13515D+00  8.48608D-15  3.46802D-16
 f1  2    2 +  f2  1    0 +    52781778.61 C  2.83374D+09  7.62464D-06  3.08824D-07
                                           B  2.92525D+09  7.87088D-06  3.18797D-07
 f1  2    2 +  f2  2    0 +    52757242.45 C  6.50307D+05  1.75139D-09  7.10361D-11
                                           B  6.70675D+05  1.80624D-09  7.32611D-11
 f1  2    2 +  f2  3    0 +    52739798.07 C  5.27144D+02  1.42063D-12  5.76777D-14
                                           B  5.43144D+02  1.46375D-12  5.94284D-14
 f1  2    2 +  f2  4    0 +    52718990.14 C  5.45979D+05  1.47255D-09  5.98566D-11
                                           B  5.62254D+05  1.51644D-09  6.16409D-11
 f1  2    2 +  f2  5    0 +    52660575.35 C  3.99890D+02  1.08093D-12  4.40843D-14
                                           B  4.10894D+02  1.11067D-12  4.52974D-14
 f1  3    2 +  f2  1    0 +    52787227.68 C  1.36287D+09  3.66628D-06  1.48451D-07
                                           B  1.40728D+09  3.78575D-06  1.53288D-07
 f1  3    2 +  f2  2    0 +    52762691.52 C  1.85480D+07  4.99425D-08  2.02504D-09
                                           B  1.91406D+07  5.15381D-08  2.08973D-09
 f1  3    2 +  f2  3    0 +    52745247.14 C  1.89400D+03  5.10319D-12  2.07126D-13
                                           B  1.95435D+03  5.26578D-12  2.13726D-13
 f1  3    2 +  f2  4    0 +    52724439.21 C  3.68718D+04  9.94255D-11  4.04022D-12
                                           B  3.78926D+04  1.02178D-10  4.15209D-12
 f1  3    2 +  f2  5    0 +    52666024.42 C  2.45847D-01  6.64403D-16  2.70884D-17
                                           B  2.60213D-01  7.03228D-16  2.86714D-17
 f1  4    2 +  f2  1    0 +    52787581.58 C  2.41109D+07  6.48602D-08  2.62619D-09
                                           B  2.48913D+07  6.69595D-08  2.71119D-09
 f1  4    2 +  f2  2    0 +    52763045.41 C  3.04339D+09  8.19457D-06  3.32262D-07
                                           B  3.13945D+09  8.45320D-06  3.42748D-07
 f1  4    2 +  f2  3    0 +    52745601.03 C  2.49457D+06  6.72128D-09  2.72795D-10
                                           B  2.57158D+06  6.92876D-09  2.81216D-10
 f1  4    2 +  f2  4    0 +    52724793.10 C  2.57007D+08  6.93015D-07  2.81606D-08
                                           B  2.64729D+08  7.13837D-07  2.90067D-08
 f1  4    2 +  f2  5    0 +    52666378.31 C  1.34970D+05  3.64753D-10  1.48711D-11
                                           B  1.38714D+05  3.74870D-10  1.52835D-11
 f1  5    2 +  f2  1    0 +    52790719.02 C  1.09125D+09  2.93520D-06  1.18825D-07
                                           B  1.12695D+09  3.03122D-06  1.22712D-07
 f1  5    2 +  f2  2    0 +    52766182.86 C  1.42419D+08  3.83428D-07  1.55439D-08
                                           B  1.46953D+08  3.95636D-07  1.60388D-08
 f1  5    2 +  f2  3    0 +    52748738.48 C  4.68443D+05  1.26200D-09  5.12116D-11
                                           B  4.83052D+05  1.30136D-09  5.28086D-11
 f1  5    2 +  f2  4    0 +    52727930.55 C  6.03790D+07  1.62792D-07  6.61384D-09
                                           B  6.22159D+07  1.67744D-07  6.81505D-09
 f1  5    2 +  f2  5    0 +    52669515.76 C  1.06495D+03  2.87766D-12  1.17302D-13
                                           B  1.09510D+03  2.95911D-12  1.20622D-13
 f1  6    2 +  f2  1    0 +    52791085.76 C  1.07504D+08  2.89156D-07  1.17056D-08
                                           B  1.11008D+08  2.98579D-07  1.20871D-08
 f1  6    2 +  f2  2    0 +    52766549.60 C  1.05311D+09  2.83519D-06  1.14934D-07
                                           B  1.08650D+09  2.92510D-06  1.18579D-07
 f1  6    2 +  f2  3    0 +    52749105.22 C  7.03511D+06  1.89526D-08  7.69071D-10
                                           B  7.25333D+06  1.95405D-08  7.92927D-10
 f1  6    2 +  f2  4    0 +    52728297.29 C  1.28174D+09  3.45573D-06  1.40395D-07
                                           B  1.32044D+09  3.56008D-06  1.44635D-07
 f1  6    2 +  f2  5    0 +    52669882.50 C  5.90758D+04  1.59629D-10  6.50683D-12
                                           B  6.07233D+04  1.64081D-10  6.68828D-12
 f1  7    2 +  f2  1    0 +    52803825.69 C  1.83574D+07  4.93525D-08  1.99644D-09
                                           B  1.89667D+07  5.09904D-08  2.06270D-09
 f1  7    2 +  f2  2    0 +    52779289.52 C  2.70383D+09  7.27578D-06  2.94735D-07
                                           B  2.79090D+09  7.51008D-06  3.04227D-07
 f1  7    2 +  f2  3    0 +    52761845.15 C  1.75582D+09  4.72790D-06  1.91713D-07
                                           B  1.81111D+09  4.87676D-06  1.97749D-07
 f1  7    2 +  f2  4    0 +    52741037.22 C  1.84977D+07  4.98479D-08  2.02369D-09
                                           B  1.90642D+07  5.13748D-08  2.08568D-09
 f1  7    2 +  f2  5    0 +    52682622.43 C  2.39079D+07  6.45707D-08  2.63013D-09
                                           B  2.45856D+07  6.64010D-08  2.70468D-09
 f1  8    2 +  f2  1    0 +    52804243.31 C  4.23967D+07  1.13978D-07  4.61062D-09
                                           B  4.38070D+07  1.17770D-07  4.76399D-09
 f1  8    2 +  f2  2    0 +    52779707.14 C  2.88130D+08  7.75322D-07  3.14069D-08
                                           B  2.97448D+08  8.00397D-07  3.24226D-08
 f1  8    2 +  f2  3    0 +    52762262.77 C  3.52451D+09  9.49030D-06  3.84816D-07
                                           B  3.63591D+09  9.79025D-06  3.96979D-07
 f1  8    2 +  f2  4    0 +    52741454.84 C  1.84062D+08  4.96006D-07  2.01360D-08
                                           B  1.89730D+08  5.11280D-07  2.07561D-08
 f1  8    2 +  f2  5    0 +    52683040.04 C  4.11261D+07  1.11072D-07  4.52413D-09
                                           B  4.22981D+07  1.14237D-07  4.65306D-09
 f1  9    2 +  f2  1    0 +    52806207.73 C  3.12689D+08  8.40563D-07  3.39984D-08
                                           B  3.23092D+08  8.68529D-07  3.51296D-08
 f1  9    2 +  f2  2    0 +    52781671.57 C  7.26261D+08  1.95413D-06  7.91496D-08
                                           B  7.49716D+08  2.01724D-06  8.17057D-08
 f1  9    2 +  f2  3    0 +    52764227.19 C  1.05010D+09  2.82736D-06  1.14632D-07
                                           B  1.08329D+09  2.91672D-06  1.18255D-07
 f1  9    2 +  f2  4    0 +    52743419.26 C  1.93739D+07  5.22046D-08  2.11908D-09
                                           B  1.99712D+07  5.38141D-08  2.18441D-09
 f1  9    2 +  f2  5    0 +    52685004.47 C  1.15022D+07  3.10625D-08  1.26508D-09
                                           B  1.18297D+07  3.19469D-08  1.30110D-09
 f1 10    2 +  f2  1    0 +    52806553.97 C  1.54795D+09  4.16110D-06  1.68302D-07
                                           B  1.59953D+09  4.29975D-06  1.73910D-07
 f1 10    2 +  f2  2    0 +    52782017.80 C  6.91455D+06  1.86046D-08  7.53539D-10
                                           B  7.14041D+06  1.92123D-08  7.78153D-10
 f1 10    2 +  f2  3    0 +    52764573.43 C  1.52994D+07  4.11925D-08  1.67007D-09
                                           B  1.57794D+07  4.24849D-08  1.72247D-09
 f1 10    2 +  f2  4    0 +    52743765.50 C  9.49535D+07  2.55857D-07  1.03855D-08
                                           B  9.79070D+07  2.63815D-07  1.07085D-08
 f1 10    2 +  f2  5    0 +    52685350.71 C  2.25093D+05  6.07869D-10  2.47562D-11
                                           B  2.31441D+05  6.25012D-10  2.54544D-11
 f1 11    2 +  f2  1    0 +    52806814.42 C  9.33463D+07  2.50926D-07  1.01489D-08
                                           B  9.64418D+07  2.59247D-07  1.04854D-08
 f1 11    2 +  f2  2    0 +    52782278.25 C  2.73381D+08  7.35562D-07  2.97919D-08
                                           B  2.82226D+08  7.59361D-07  3.07558D-08
 f1 11    2 +  f2  3    0 +    52764833.87 C  4.95779D+08  1.33483D-06  5.41174D-08
                                           B  5.11472D+08  1.37708D-06  5.58303D-08
 f1 11    2 +  f2  4    0 +    52744025.94 C  2.40853D+09  6.48982D-06  2.63425D-07
                                           B  2.48282D+09  6.68999D-06  2.71550D-07
 f1 11    2 +  f2  5    0 +    52685611.15 C  5.59305D+06  1.51040D-08  6.15120D-10
                                           B  5.75259D+06  1.55349D-08  6.32667D-10
 f1 12    2 +  f2  1    0 +    52816357.87 C  1.26798D+06  3.40726D-09  1.37735D-10
                                           B  1.31067D+06  3.52196D-09  1.42371D-10
 f1 12    2 +  f2  2    0 +    52791821.70 C  8.53170D+08  2.29472D-06  9.28910D-08
                                           B  8.81062D+08  2.36974D-06  9.59279D-08
 f1 12    2 +  f2  3    0 +    52774377.33 C  7.60621D+04  2.04715D-10  8.29515D-12
                                           B  7.84990D+04  2.11274D-10  8.56091D-12
 f1 12    2 +  f2  4    0 +    52753569.39 C  6.53040D+08  1.75899D-06  7.13595D-08
                                           B  6.73400D+08  1.81383D-06  7.35843D-08
 f1 12    2 +  f2  5    0 +    52695154.60 C  3.57439D+05  9.64912D-10  3.92753D-11
                                           B  3.67758D+05  9.92769D-10  4.04091D-11
 f1 13    2 +  f2  1    0 +    52832071.54 C  2.21823D+04  5.95715D-11  2.40596D-12
                                           B  2.29440D+04  6.16173D-11  2.48859D-12
 f1 13    2 +  f2  2    0 +    52807535.38 C  2.82020D+07  7.58080D-08  3.06599D-09
                                           B  2.91431D+07  7.83379D-08  3.16831D-09
 f1 13    2 +  f2  3    0 +    52790091.00 C  3.11681D+08  8.38365D-07  3.39406D-08
                                           B  3.21893D+08  8.65833D-07  3.50526D-08
 f1 13    2 +  f2  4    0 +    52769283.07 C  1.33788D+09  3.60148D-06  1.45976D-07
                                           B  1.38052D+09  3.71627D-06  1.50628D-07
 f1 13    2 +  f2  5    0 +    52710868.28 C  1.06432D+08  2.87144D-07  1.16773D-08
                                           B  1.09590D+08  2.95664D-07  1.20238D-08
 f1 14    2 +  f2  1    0 +    52832279.38 C  3.32425D+03  8.92735D-12  3.60552D-13
                                           B  3.43805D+03  9.23296D-12  3.72895D-13
 f1 14    2 +  f2  2    0 +    52807743.22 C  9.56717D+06  2.57167D-08  1.04008D-09
                                           B  9.88568D+06  2.65729D-08  1.07471D-09
 f1 14    2 +  f2  3    0 +    52790298.84 C  2.12338D+09  5.71146D-06  2.31221D-07
                                           B  2.19271D+09  5.89793D-06  2.38771D-07
 f1 14    2 +  f2  4    0 +    52769490.91 C  2.16564D+08  5.82972D-07  2.36289D-08
                                           B  2.23440D+08  6.01481D-07  2.43791D-08
 f1 14    2 +  f2  5    0 +    52711076.12 C  5.65751D+08  1.52633D-06  6.20708D-08
                                           B  5.82453D+08  1.57139D-06  6.39032D-08
 f1 15    2 +  f2  1    0 +    52862448.35 C  2.46304D+04  6.60700D-11  2.66383D-12
                                           B  2.55060D+04  6.84189D-11  2.75853D-12
 f1 15    2 +  f2  2    0 +    52837912.18 C  9.01380D+07  2.42016D-07  9.77127D-09
                                           B  9.32553D+07  2.50386D-07  1.01092D-08
 f1 15    2 +  f2  3    0 +    52820467.81 C  1.88113D+06  5.05408D-09  2.04258D-10
                                           B  1.94490D+06  5.22541D-09  2.11182D-10
 f1 15    2 +  f2  4    0 +    52799659.87 C  1.15052D+09  3.09356D-06  1.25172D-07
                                           B  1.18858D+09  3.19590D-06  1.29314D-07
 f1 15    2 +  f2  5    0 +    52741245.08 C  7.25308D+06  1.95456D-08  7.93491D-10
                                           B  7.47643D+06  2.01475D-08  8.17926D-10
 f1 16    2 +  f2  1    0 +    52871672.20 C  1.52337D+03  4.08495D-12  1.64612D-13
                                           B  1.57804D+03  4.23154D-12  1.70519D-13
 f1 16    2 +  f2  2    0 +    52847136.03 C  2.95163D+07  7.92223D-08  3.19688D-09
                                           B  3.05474D+07  8.19898D-08  3.30856D-09
 f1 16    2 +  f2  3    0 +    52829691.66 C  5.73212D+06  1.53953D-08  6.21865D-10
                                           B  5.92870D+06  1.59232D-08  6.43191D-10
 f1 16    2 +  f2  4    0 +    52808883.72 C  1.45204D+09  3.90296D-06  1.57840D-07
                                           B  1.50059D+09  4.03343D-06  1.63116D-07
 f1 16    2 +  f2  5    0 +    52750468.93 C  1.31941D+09  3.55431D-06  1.44218D-07
                                           B  1.36059D+09  3.66524D-06  1.48719D-07
 f1 17    2 +  f2  1    0 +    52871955.53 C  5.55460D+02  1.48946D-12  6.00202D-14
                                           B  5.75385D+02  1.54289D-12  6.21731D-14
 f1 17    2 +  f2  2    0 +    52847419.36 C  6.83867D+06  1.83549D-08  7.40669D-10
                                           B  7.07713D+06  1.89949D-08  7.66496D-10
 f1 17    2 +  f2  3    0 +    52829974.98 C  2.63451D+07  7.07567D-08  2.85805D-09
                                           B  2.72467D+07  7.31779D-08  2.95585D-09
 f1 17    2 +  f2  4    0 +    52809167.05 C  2.07508D+08  5.57755D-07  2.25558D-08
                                           B  2.14425D+08  5.76347D-07  2.33077D-08
 f1 17    2 +  f2  5    0 +    52750752.26 C  7.22394D+09  1.94601D-05  7.89592D-07
                                           B  7.44850D+09  2.00650D-05  8.14136D-07
 f1  1    2 +  f2  1    1 +    52745840.22 C  5.58958D+09  1.50602D-05  6.11237D-07
                                           B  5.76217D+09  1.55252D-05  6.30110D-07
 f1  1    2 +  f2  2    1 +    52720843.92 C  1.45304D+05  3.91867D-10  1.59271D-11
                                           B  1.49646D+05  4.03579D-10  1.64031D-11
 f1  1    2 +  f2  3    1 +    52708625.32 C  6.52136D+03  1.75955D-11  7.15651D-13
                                           B  6.71310D+03  1.81129D-11  7.36692D-13
 f1  1    2 +  f2  4    1 +    52683458.36 C  1.45076D+05  3.91809D-10  1.59586D-11
                                           B  1.49197D+05  4.02940D-10  1.64120D-11
 f1  2    2 +  f2  1    1 +    52781689.35 C  3.67234D+09  9.88107D-06  4.00219D-07
                                           B  3.79089D+09  1.02000D-05  4.13139D-07
 f1  2    2 +  f2  2    1 +    52756693.05 C  3.37148D+05  9.08014D-10  3.68302D-11
                                           B  3.47671D+05  9.36356D-10  3.79797D-11
 f1  2    2 +  f2  3    1 +    52744474.45 C  1.03964D+06  2.80128D-09  1.13702D-10
                                           B  1.07291D+06  2.89093D-09  1.17341D-10
 f1  2    2 +  f2  4    1 +    52719307.49 C  5.81892D+05  1.56939D-09  6.37918D-11
                                           B  5.99237D+05  1.61617D-09  6.56934D-11
 f1  3    2 +  f2  1    1 +    52787138.42 C  2.39648D+09  6.44682D-06  2.61039D-07
                                           B  2.47454D+09  6.65681D-06  2.69541D-07
 f1  3    2 +  f2  2    1 +    52762142.12 C  2.99862D+07  8.07429D-08  3.27402D-09
                                           B  3.09485D+07  8.33342D-08  3.37909D-09
 f1  3    2 +  f2  3    1 +    52749923.52 C  4.32689D+06  1.16563D-08  4.72975D-10
                                           B  4.46275D+06  1.20223D-08  4.87825D-10
 f1  3    2 +  f2  4    1 +    52724756.56 C  1.37486D+06  3.70730D-09  1.50646D-10
                                           B  1.41761D+06  3.82257D-09  1.55330D-10
 f1  4    2 +  f2  1    1 +    52787492.31 C  2.24682D+07  6.04412D-08  2.44728D-09
                                           B  2.31981D+07  6.24048D-08  2.52679D-09
 f1  4    2 +  f2  2    1 +    52762496.01 C  5.15312D+09  1.38755D-05  5.62620D-07
                                           B  5.31569D+09  1.43132D-05  5.80370D-07
 f1  4    2 +  f2  3    1 +    52750277.41 C  1.91653D+08  5.16291D-07  2.09490D-08
                                           B  1.97602D+08  5.32317D-07  2.15993D-08
 f1  4    2 +  f2  4    1 +    52725110.45 C  9.01025D+08  2.42957D-06  9.87236D-08
                                           B  9.28121D+08  2.50263D-06  1.01692D-07
 f1  5    2 +  f2  1    1 +    52790629.76 C  6.15694D+08  1.65607D-06  6.70428D-08
                                           B  6.35820D+08  1.71021D-06  6.92343D-08
 f1  5    2 +  f2  2    1 +    52765633.45 C  5.68402D+07  1.53031D-07  6.20399D-09
                                           B  5.86515D+07  1.57908D-07  6.40169D-09
 f1  5    2 +  f2  3    1 +    52753414.86 C  1.82552D+08  4.91714D-07  1.99482D-08
                                           B  1.88265D+08  5.07104D-07  2.05726D-08
 f1  5    2 +  f2  4    1 +    52728247.89 C  1.81590D+07  4.89590D-08  1.98905D-09
                                           B  1.87163D+07  5.04615D-08  2.05010D-09
 f1  6    2 +  f2  1    1 +    52790996.50 C  5.73796D+07  1.54336D-07  6.24784D-09
                                           B  5.92575D+07  1.59386D-07  6.45231D-09
 f1  6    2 +  f2  2    1 +    52766000.20 C  4.74538D+07  1.27759D-07  5.17930D-09
                                           B  4.89573D+07  1.31807D-07  5.34340D-09
 f1  6    2 +  f2  3    1 +    52753781.60 C  3.81341D+09  1.02715D-05  4.16693D-07
                                           B  3.93238D+09  1.05919D-05  4.29693D-07
 f1  6    2 +  f2  4    1 +    52728614.64 C  5.93862D+08  1.60111D-06  6.50467D-08
                                           B  6.11803D+08  1.64948D-06  6.70118D-08
 f1  7    2 +  f2  1    1 +    52803736.43 C  4.24910D+02  1.14234D-12  4.62109D-14
                                           B  4.38369D+02  1.17852D-12  4.76747D-14
 f1  7    2 +  f2  2    1 +    52778740.12 C  3.64403D+08  9.80601D-07  3.97245D-08
                                           B  3.76102D+08  1.01208D-06  4.09998D-08
 f1  7    2 +  f2  3    1 +    52766521.53 C  7.95138D+05  2.14069D-09  8.67804D-11
                                           B  8.20737D+05  2.20961D-09  8.95742D-11
 f1  7    2 +  f2  4    1 +    52741354.56 C  1.87421D+08  5.05059D-07  2.05037D-08
                                           B  1.93173D+08  5.20562D-07  2.11330D-08
 f1  8    2 +  f2  1    1 +    52804154.05 C  2.95088D+05  7.93312D-10  3.20910D-11
                                           B  3.05059D+05  8.20116D-10  3.31753D-11
 f1  8    2 +  f2  2    1 +    52779157.74 C  4.11641D+08  1.10770D-06  4.48723D-08
                                           B  4.24891D+08  1.14335D-06  4.63166D-08
 f1  8    2 +  f2  3    1 +    52766939.15 C  5.74512D+08  1.54669D-06  6.26990D-08
                                           B  5.92786D+08  1.59589D-06  6.46933D-08
 f1  8    2 +  f2  4    1 +    52741772.18 C  7.03079D+07  1.89462D-07  7.69134D-09
                                           B  7.24740D+07  1.95299D-07  7.92830D-09
 f1  9    2 +  f2  1    1 +    52806118.47 C  7.51434D+05  2.02000D-09  8.17036D-11
                                           B  7.76140D+05  2.08641D-09  8.43898D-11
 f1  9    2 +  f2  2    1 +    52781122.17 C  1.57732D+09  4.24414D-06  1.71908D-07
                                           B  1.62820D+09  4.38106D-06  1.77454D-07
 f1  9    2 +  f2  3    1 +    52768903.57 C  4.11560D+08  1.10791D-06  4.49071D-08
                                           B  4.24652D+08  1.14315D-06  4.63356D-08
 f1  9    2 +  f2  4    1 +    52743736.61 C  1.94315D+05  5.23592D-10  2.12532D-11
                                           B  2.00611D+05  5.40556D-10  2.19417D-11
 f1 10    2 +  f2  1    1 +    52806464.71 C  6.63001D+03  1.78225D-11  7.20858D-13
                                           B  6.88889D+03  1.85184D-11  7.49006D-13
 f1 10    2 +  f2  2    1 +    52781468.40 C  2.04941D+08  5.51434D-07  2.23353D-08
                                           B  2.11552D+08  5.69222D-07  2.30558D-08
 f1 10    2 +  f2  3    1 +    52769249.81 C  6.39868D+06  1.72249D-08  6.98164D-10
                                           B  6.60005D+06  1.77670D-08  7.20135D-10
 f1 10    2 +  f2  4    1 +    52744082.84 C  1.87457D+08  5.05106D-07  2.05024D-08
                                           B  1.93262D+08  5.20746D-07  2.11373D-08
 f1 11    2 +  f2  1    1 +    52806725.15 C  8.01085D+04  2.15342D-10  8.70971D-12
                                           B  8.31517D+04  2.23522D-10  9.04058D-12
 f1 11    2 +  f2  2    1 +    52781728.85 C  4.28258D+08  1.15230D-06  4.66722D-08
                                           B  4.42098D+08  1.18954D-06  4.81805D-08
 f1 11    2 +  f2  3    1 +    52769510.25 C  6.26222D+08  1.68574D-06  6.83258D-08
                                           B  6.46157D+08  1.73940D-06  7.05008D-08
 f1 11    2 +  f2  4    1 +    52744343.29 C  2.06644D+09  5.56799D-06  2.26003D-07
                                           B  2.13024D+09  5.73990D-06  2.32981D-07
 f1 12    2 +  f2  1    1 +    52816268.60 C  1.15868D+05  3.11355D-10  1.25862D-11
                                           B  1.19780D+05  3.21867D-10  1.30112D-11
 f1 12    2 +  f2  2    1 +    52791272.30 C  8.93972D+08  2.40451D-06  9.73385D-08
                                           B  9.23164D+08  2.48303D-06  1.00517D-07
 f1 12    2 +  f2  3    1 +    52779053.71 C  3.34453D+09  8.99994D-06  3.64585D-07
                                           B  3.45224D+09  9.28978D-06  3.76326D-07
 f1 12    2 +  f2  4    1 +    52753886.74 C  6.97137D+08  1.87775D-06  7.61758D-08
                                           B  7.18870D+08  1.93628D-06  7.85506D-08
 f1 13    2 +  f2  1    1 +    52831982.28 C  9.18097D+03  2.46560D-11  9.95807D-13
                                           B  9.49605D+03  2.55022D-11  1.02998D-12
 f1 13    2 +  f2  2    1 +    52806985.97 C  8.22022D+06  2.20968D-08  8.93713D-10
                                           B  8.49392D+06  2.28325D-08  9.23470D-10
 f1 13    2 +  f2  3    1 +    52794767.38 C  1.32969D+09  3.57599D-06  1.44733D-07
                                           B  1.37343D+09  3.69361D-06  1.49493D-07
 f1 13    2 +  f2  4    1 +    52769600.41 C  2.96814D+08  7.98996D-07  3.23845D-08
                                           B  3.06262D+08  8.24429D-07  3.34153D-08
 f1 14    2 +  f2  1    1 +    52832190.12 C  6.66656D+01  1.79033D-13  7.23069D-15
                                           B  6.89595D+01  1.85193D-13  7.47950D-15
 f1 14    2 +  f2  2    1 +    52807193.81 C  3.35350D+06  9.01446D-09  3.64589D-10
                                           B  3.46546D+06  9.31541D-09  3.76761D-10
 f1 14    2 +  f2  3    1 +    52794975.22 C  1.65633D+08  4.45441D-07  1.80283D-08
                                           B  1.71062D+08  4.60040D-07  1.86192D-08
 f1 14    2 +  f2  4    1 +    52769808.25 C  4.20667D+07  1.13239D-07  4.58968D-09
                                           B  4.34125D+07  1.16862D-07  4.73651D-09
 f1 15    2 +  f2  1    1 +    52862359.08 C  5.96385D+04  1.59978D-10  6.45008D-12
                                           B  6.17577D+04  1.65663D-10  6.67928D-12
 f1 15    2 +  f2  2    1 +    52837362.78 C  1.93870D+08  5.20543D-07  2.10173D-08
                                           B  2.00568D+08  5.38526D-07  2.17434D-08
 f1 15    2 +  f2  3    1 +    52825144.19 C  1.43974D+08  3.86750D-07  1.56261D-08
                                           B  1.48883D+08  3.99936D-07  1.61589D-08
 f1 15    2 +  f2  4    1 +    52799977.22 C  2.77280D+09  7.45554D-06  3.01662D-07
                                           B  2.86453D+09  7.70217D-06  3.11642D-07
 f1 16    2 +  f2  1    1 +    52871582.93 C  1.27626D+02  3.42232D-13  1.37911D-14
                                           B  1.32208D+02  3.54520D-13  1.42862D-14
 f1 16    2 +  f2  2    1 +    52846586.63 C  6.74547D+06  1.81053D-08  7.30632D-10
                                           B  6.98069D+06  1.87367D-08  7.56110D-10
 f1 16    2 +  f2  3    1 +    52834368.04 C  1.59182D+08  4.27453D-07  1.72616D-08
                                           B  1.64665D+08  4.42177D-07  1.78562D-08
 f1 16    2 +  f2  4    1 +    52809201.07 C  4.25997D+08  1.14502D-06  4.63052D-08
                                           B  4.40226D+08  1.18327D-06  4.78519D-08
 f1 17    2 +  f2  1    1 +    52871866.26 C  3.26051D+02  8.74308D-13  3.52317D-14
                                           B  3.37762D+02  9.05709D-13  3.64971D-14
 f1 17    2 +  f2  2    1 +    52846869.96 C  2.43056D+06  6.52372D-09  2.63258D-10
                                           B  2.51551D+06  6.75174D-09  2.72459D-10
 f1 17    2 +  f2  3    1 +    52834651.36 C  2.66912D+07  7.16733D-08  2.89431D-09
                                           B  2.76084D+07  7.41364D-08  2.99377D-09
 f1 17    2 +  f2  4    1 +    52809484.40 C  4.76855D+07  1.28171D-07  5.18320D-09
                                           B  4.92836D+07  1.32467D-07  5.35691D-09
 f1  1    2 +  f2  1    2 +    52745666.50 C  0.00000D+00  0.00000D+00  0.00000D+00
                                           B  0.00000D+00  0.00000D+00  0.00000D+00
 f1  1    2 +  f2  2    2 +    52719880.53 C  0.00000D+00  0.00000D+00  0.00000D+00
                                           B  0.00000D+00  0.00000D+00  0.00000D+00
 f1  1    2 +  f2  3    2 +    52719790.49 C  0.00000D+00  0.00000D+00  0.00000D+00
                                           B  0.00000D+00  0.00000D+00  0.00000D+00
 f1  1    2 +  f2  4    2 +    52708721.67 C  0.00000D+00  0.00000D+00  0.00000D+00
                                           B  0.00000D+00  0.00000D+00  0.00000D+00
 f1  1    2 +  f2  5    2 +    52701001.02 C  0.00000D+00  0.00000D+00  0.00000D+00
                                           B  0.00000D+00  0.00000D+00  0.00000D+00
 f1  1    2 +  f2  6    2 +    52684574.75 C  0.00000D+00  0.00000D+00  0.00000D+00
                                           B  0.00000D+00  0.00000D+00  0.00000D+00
 f1  1    2 +  f2  7    2 +    52684121.05 C  0.00000D+00  0.00000D+00  0.00000D+00
                                           B  0.00000D+00  0.00000D+00  0.00000D+00
 f1  1    2 +  f2  8    2 +    52652211.83 C  0.00000D+00  0.00000D+00  0.00000D+00
                                           B  0.00000D+00  0.00000D+00  0.00000D+00
 f1  2    2 +  f2  1    2 +    52781515.63 C  0.00000D+00  0.00000D+00  0.00000D+00
                                           B  0.00000D+00  0.00000D+00  0.00000D+00
 f1  2    2 +  f2  2    2 +    52755729.66 C  0.00000D+00  0.00000D+00  0.00000D+00
                                           B  0.00000D+00  0.00000D+00  0.00000D+00
 f1  2    2 +  f2  3    2 +    52755639.62 C  0.00000D+00  0.00000D+00  0.00000D+00
                                           B  0.00000D+00  0.00000D+00  0.00000D+00
 f1  2    2 +  f2  4    2 +    52744570.80 C  0.00000D+00  0.00000D+00  0.00000D+00
                                           B  0.00000D+00  0.00000D+00  0.00000D+00
 f1  2    2 +  f2  5    2 +    52736850.15 C  0.00000D+00  0.00000D+00  0.00000D+00
                                           B  0.00000D+00  0.00000D+00  0.00000D+00
 f1  2    2 +  f2  6    2 +    52720423.88 C  0.00000D+00  0.00000D+00  0.00000D+00
                                           B  0.00000D+00  0.00000D+00  0.00000D+00
 f1  2    2 +  f2  7    2 +    52719970.18 C  0.00000D+00  0.00000D+00  0.00000D+00
                                           B  0.00000D+00  0.00000D+00  0.00000D+00
 f1  2    2 +  f2  8    2 +    52688060.96 C  0.00000D+00  0.00000D+00  0.00000D+00
                                           B  0.00000D+00  0.00000D+00  0.00000D+00
 f1  3    2 +  f2  1    2 +    52786964.70 C  0.00000D+00  0.00000D+00  0.00000D+00
                                           B  0.00000D+00  0.00000D+00  0.00000D+00
 f1  3    2 +  f2  2    2 +    52761178.73 C  0.00000D+00  0.00000D+00  0.00000D+00
                                           B  0.00000D+00  0.00000D+00  0.00000D+00
 f1  3    2 +  f2  3    2 +    52761088.69 C  0.00000D+00  0.00000D+00  0.00000D+00
                                           B  0.00000D+00  0.00000D+00  0.00000D+00
 f1  3    2 +  f2  4    2 +    52750019.87 C  0.00000D+00  0.00000D+00  0.00000D+00
                                           B  0.00000D+00  0.00000D+00  0.00000D+00
 f1  3    2 +  f2  5    2 +    52742299.22 C  0.00000D+00  0.00000D+00  0.00000D+00
                                           B  0.00000D+00  0.00000D+00  0.00000D+00
 f1  3    2 +  f2  6    2 +    52725872.96 C  0.00000D+00  0.00000D+00  0.00000D+00
                                           B  0.00000D+00  0.00000D+00  0.00000D+00
 f1  3    2 +  f2  7    2 +    52725419.25 C  0.00000D+00  0.00000D+00  0.00000D+00
                                           B  0.00000D+00  0.00000D+00  0.00000D+00
 f1  3    2 +  f2  8    2 +    52693510.03 C  0.00000D+00  0.00000D+00  0.00000D+00
                                           B  0.00000D+00  0.00000D+00  0.00000D+00
 f1  4    2 +  f2  1    2 +    52787318.60 C  0.00000D+00  0.00000D+00  0.00000D+00
                                           B  0.00000D+00  0.00000D+00  0.00000D+00
 f1  4    2 +  f2  2    2 +    52761532.62 C  0.00000D+00  0.00000D+00  0.00000D+00
                                           B  0.00000D+00  0.00000D+00  0.00000D+00
 f1  4    2 +  f2  3    2 +    52761442.59 C  0.00000D+00  0.00000D+00  0.00000D+00
                                           B  0.00000D+00  0.00000D+00  0.00000D+00
 f1  4    2 +  f2  4    2 +    52750373.76 C  0.00000D+00  0.00000D+00  0.00000D+00
                                           B  0.00000D+00  0.00000D+00  0.00000D+00
 f1  4    2 +  f2  5    2 +    52742653.12 C  0.00000D+00  0.00000D+00  0.00000D+00
                                           B  0.00000D+00  0.00000D+00  0.00000D+00
 f1  4    2 +  f2  6    2 +    52726226.85 C  0.00000D+00  0.00000D+00  0.00000D+00
                                           B  0.00000D+00  0.00000D+00  0.00000D+00
 f1  4    2 +  f2  7    2 +    52725773.15 C  0.00000D+00  0.00000D+00  0.00000D+00
                                           B  0.00000D+00  0.00000D+00  0.00000D+00
 f1  4    2 +  f2  8    2 +    52693863.92 C  0.00000D+00  0.00000D+00  0.00000D+00
                                           B  0.00000D+00  0.00000D+00  0.00000D+00
 f1  5    2 +  f2  1    2 +    52790456.04 C  0.00000D+00  0.00000D+00  0.00000D+00
                                           B  0.00000D+00  0.00000D+00  0.00000D+00
 f1  5    2 +  f2  2    2 +    52764670.07 C  0.00000D+00  0.00000D+00  0.00000D+00
                                           B  0.00000D+00  0.00000D+00  0.00000D+00
 f1  5    2 +  f2  3    2 +    52764580.03 C  0.00000D+00  0.00000D+00  0.00000D+00
                                           B  0.00000D+00  0.00000D+00  0.00000D+00
 f1  5    2 +  f2  4    2 +    52753511.20 C  0.00000D+00  0.00000D+00  0.00000D+00
                                           B  0.00000D+00  0.00000D+00  0.00000D+00
 f1  5    2 +  f2  5    2 +    52745790.56 C  0.00000D+00  0.00000D+00  0.00000D+00
                                           B  0.00000D+00  0.00000D+00  0.00000D+00
 f1  5    2 +  f2  6    2 +    52729364.29 C  0.00000D+00  0.00000D+00  0.00000D+00
                                           B  0.00000D+00  0.00000D+00  0.00000D+00
 f1  5    2 +  f2  7    2 +    52728910.59 C  0.00000D+00  0.00000D+00  0.00000D+00
                                           B  0.00000D+00  0.00000D+00  0.00000D+00
 f1  5    2 +  f2  8    2 +    52697001.37 C  0.00000D+00  0.00000D+00  0.00000D+00
                                           B  0.00000D+00  0.00000D+00  0.00000D+00
 f1  6    2 +  f2  1    2 +    52790822.78 C  0.00000D+00  0.00000D+00  0.00000D+00
                                           B  0.00000D+00  0.00000D+00  0.00000D+00
 f1  6    2 +  f2  2    2 +    52765036.81 C  0.00000D+00  0.00000D+00  0.00000D+00
                                           B  0.00000D+00  0.00000D+00  0.00000D+00
 f1  6    2 +  f2  3    2 +    52764946.77 C  0.00000D+00  0.00000D+00  0.00000D+00
                                           B  0.00000D+00  0.00000D+00  0.00000D+00
 f1  6    2 +  f2  4    2 +    52753877.95 C  0.00000D+00  0.00000D+00  0.00000D+00
                                           B  0.00000D+00  0.00000D+00  0.00000D+00
 f1  6    2 +  f2  5    2 +    52746157.30 C  0.00000D+00  0.00000D+00  0.00000D+00
                                           B  0.00000D+00  0.00000D+00  0.00000D+00
 f1  6    2 +  f2  6    2 +    52729731.04 C  0.00000D+00  0.00000D+00  0.00000D+00
                                           B  0.00000D+00  0.00000D+00  0.00000D+00
 f1  6    2 +  f2  7    2 +    52729277.33 C  0.00000D+00  0.00000D+00  0.00000D+00
                                           B  0.00000D+00  0.00000D+00  0.00000D+00
 f1  6    2 +  f2  8    2 +    52697368.11 C  0.00000D+00  0.00000D+00  0.00000D+00
                                           B  0.00000D+00  0.00000D+00  0.00000D+00
 f1  7    2 +  f2  1    2 +    52803562.71 C  0.00000D+00  0.00000D+00  0.00000D+00
                                           B  0.00000D+00  0.00000D+00  0.00000D+00
 f1  7    2 +  f2  2    2 +    52777776.73 C  0.00000D+00  0.00000D+00  0.00000D+00
                                           B  0.00000D+00  0.00000D+00  0.00000D+00
 f1  7    2 +  f2  3    2 +    52777686.70 C  0.00000D+00  0.00000D+00  0.00000D+00
                                           B  0.00000D+00  0.00000D+00  0.00000D+00
 f1  7    2 +  f2  4    2 +    52766617.87 C  0.00000D+00  0.00000D+00  0.00000D+00
                                           B  0.00000D+00  0.00000D+00  0.00000D+00
 f1  7    2 +  f2  5    2 +    52758897.23 C  0.00000D+00  0.00000D+00  0.00000D+00
                                           B  0.00000D+00  0.00000D+00  0.00000D+00
 f1  7    2 +  f2  6    2 +    52742470.96 C  0.00000D+00  0.00000D+00  0.00000D+00
                                           B  0.00000D+00  0.00000D+00  0.00000D+00
 f1  7    2 +  f2  7    2 +    52742017.26 C  0.00000D+00  0.00000D+00  0.00000D+00
                                           B  0.00000D+00  0.00000D+00  0.00000D+00
 f1  7    2 +  f2  8    2 +    52710108.03 C  0.00000D+00  0.00000D+00  0.00000D+00
                                           B  0.00000D+00  0.00000D+00  0.00000D+00
 f1  8    2 +  f2  1    2 +    52803980.33 C  0.00000D+00  0.00000D+00  0.00000D+00
                                           B  0.00000D+00  0.00000D+00  0.00000D+00
 f1  8    2 +  f2  2    2 +    52778194.35 C  0.00000D+00  0.00000D+00  0.00000D+00
                                           B  0.00000D+00  0.00000D+00  0.00000D+00
 f1  8    2 +  f2  3    2 +    52778104.32 C  0.00000D+00  0.00000D+00  0.00000D+00
                                           B  0.00000D+00  0.00000D+00  0.00000D+00
 f1  8    2 +  f2  4    2 +    52767035.49 C  0.00000D+00  0.00000D+00  0.00000D+00
                                           B  0.00000D+00  0.00000D+00  0.00000D+00
 f1  8    2 +  f2  5    2 +    52759314.85 C  0.00000D+00  0.00000D+00  0.00000D+00
                                           B  0.00000D+00  0.00000D+00  0.00000D+00
 f1  8    2 +  f2  6    2 +    52742888.58 C  0.00000D+00  0.00000D+00  0.00000D+00
                                           B  0.00000D+00  0.00000D+00  0.00000D+00
 f1  8    2 +  f2  7    2 +    52742434.88 C  0.00000D+00  0.00000D+00  0.00000D+00
                                           B  0.00000D+00  0.00000D+00  0.00000D+00
 f1  8    2 +  f2  8    2 +    52710525.65 C  0.00000D+00  0.00000D+00  0.00000D+00
                                           B  0.00000D+00  0.00000D+00  0.00000D+00
 f1  9    2 +  f2  1    2 +    52805944.75 C  0.00000D+00  0.00000D+00  0.00000D+00
                                           B  0.00000D+00  0.00000D+00  0.00000D+00
 f1  9    2 +  f2  2    2 +    52780158.78 C  0.00000D+00  0.00000D+00  0.00000D+00
                                           B  0.00000D+00  0.00000D+00  0.00000D+00
 f1  9    2 +  f2  3    2 +    52780068.74 C  0.00000D+00  0.00000D+00  0.00000D+00
                                           B  0.00000D+00  0.00000D+00  0.00000D+00
 f1  9    2 +  f2  4    2 +    52768999.92 C  0.00000D+00  0.00000D+00  0.00000D+00
                                           B  0.00000D+00  0.00000D+00  0.00000D+00
 f1  9    2 +  f2  5    2 +    52761279.27 C  0.00000D+00  0.00000D+00  0.00000D+00
                                           B  0.00000D+00  0.00000D+00  0.00000D+00
 f1  9    2 +  f2  6    2 +    52744853.01 C  0.00000D+00  0.00000D+00  0.00000D+00
                                           B  0.00000D+00  0.00000D+00  0.00000D+00
 f1  9    2 +  f2  7    2 +    52744399.30 C  0.00000D+00  0.00000D+00  0.00000D+00
                                           B  0.00000D+00  0.00000D+00  0.00000D+00
 f1  9    2 +  f2  8    2 +    52712490.08 C  0.00000D+00  0.00000D+00  0.00000D+00
                                           B  0.00000D+00  0.00000D+00  0.00000D+00
 f1 10    2 +  f2  1    2 +    52806290.99 C  0.00000D+00  0.00000D+00  0.00000D+00
                                           B  0.00000D+00  0.00000D+00  0.00000D+00
 f1 10    2 +  f2  2    2 +    52780505.02 C  0.00000D+00  0.00000D+00  0.00000D+00
                                           B  0.00000D+00  0.00000D+00  0.00000D+00
 f1 10    2 +  f2  3    2 +    52780414.98 C  0.00000D+00  0.00000D+00  0.00000D+00
                                           B  0.00000D+00  0.00000D+00  0.00000D+00
 f1 10    2 +  f2  4    2 +    52769346.15 C  0.00000D+00  0.00000D+00  0.00000D+00
                                           B  0.00000D+00  0.00000D+00  0.00000D+00
 f1 10    2 +  f2  5    2 +    52761625.51 C  0.00000D+00  0.00000D+00  0.00000D+00
                                           B  0.00000D+00  0.00000D+00  0.00000D+00
 f1 10    2 +  f2  6    2 +    52745199.24 C  0.00000D+00  0.00000D+00  0.00000D+00
                                           B  0.00000D+00  0.00000D+00  0.00000D+00
 f1 10    2 +  f2  7    2 +    52744745.54 C  0.00000D+00  0.00000D+00  0.00000D+00
                                           B  0.00000D+00  0.00000D+00  0.00000D+00
 f1 10    2 +  f2  8    2 +    52712836.31 C  0.00000D+00  0.00000D+00  0.00000D+00
                                           B  0.00000D+00  0.00000D+00  0.00000D+00
 f1 11    2 +  f2  1    2 +    52806551.44 C  0.00000D+00  0.00000D+00  0.00000D+00
                                           B  0.00000D+00  0.00000D+00  0.00000D+00
 f1 11    2 +  f2  2    2 +    52780765.46 C  0.00000D+00  0.00000D+00  0.00000D+00
                                           B  0.00000D+00  0.00000D+00  0.00000D+00
 f1 11    2 +  f2  3    2 +    52780675.42 C  0.00000D+00  0.00000D+00  0.00000D+00
                                           B  0.00000D+00  0.00000D+00  0.00000D+00
 f1 11    2 +  f2  4    2 +    52769606.60 C  0.00000D+00  0.00000D+00  0.00000D+00
                                           B  0.00000D+00  0.00000D+00  0.00000D+00
 f1 11    2 +  f2  5    2 +    52761885.95 C  0.00000D+00  0.00000D+00  0.00000D+00
                                           B  0.00000D+00  0.00000D+00  0.00000D+00
 f1 11    2 +  f2  6    2 +    52745459.69 C  0.00000D+00  0.00000D+00  0.00000D+00
                                           B  0.00000D+00  0.00000D+00  0.00000D+00
 f1 11    2 +  f2  7    2 +    52745005.98 C  0.00000D+00  0.00000D+00  0.00000D+00
                                           B  0.00000D+00  0.00000D+00  0.00000D+00
 f1 11    2 +  f2  8    2 +    52713096.76 C  0.00000D+00  0.00000D+00  0.00000D+00
                                           B  0.00000D+00  0.00000D+00  0.00000D+00
 f1 12    2 +  f2  1    2 +    52816094.89 C  0.00000D+00  0.00000D+00  0.00000D+00
                                           B  0.00000D+00  0.00000D+00  0.00000D+00
 f1 12    2 +  f2  2    2 +    52790308.91 C  0.00000D+00  0.00000D+00  0.00000D+00
                                           B  0.00000D+00  0.00000D+00  0.00000D+00
 f1 12    2 +  f2  3    2 +    52790218.88 C  0.00000D+00  0.00000D+00  0.00000D+00
                                           B  0.00000D+00  0.00000D+00  0.00000D+00
 f1 12    2 +  f2  4    2 +    52779150.05 C  0.00000D+00  0.00000D+00  0.00000D+00
                                           B  0.00000D+00  0.00000D+00  0.00000D+00
 f1 12    2 +  f2  5    2 +    52771429.41 C  0.00000D+00  0.00000D+00  0.00000D+00
                                           B  0.00000D+00  0.00000D+00  0.00000D+00
 f1 12    2 +  f2  6    2 +    52755003.14 C  0.00000D+00  0.00000D+00  0.00000D+00
                                           B  0.00000D+00  0.00000D+00  0.00000D+00
 f1 12    2 +  f2  7    2 +    52754549.44 C  0.00000D+00  0.00000D+00  0.00000D+00
                                           B  0.00000D+00  0.00000D+00  0.00000D+00
 f1 12    2 +  f2  8    2 +    52722640.21 C  0.00000D+00  0.00000D+00  0.00000D+00
                                           B  0.00000D+00  0.00000D+00  0.00000D+00
 f1 13    2 +  f2  1    2 +    52831808.56 C  0.00000D+00  0.00000D+00  0.00000D+00
                                           B  0.00000D+00  0.00000D+00  0.00000D+00
 f1 13    2 +  f2  2    2 +    52806022.59 C  0.00000D+00  0.00000D+00  0.00000D+00
                                           B  0.00000D+00  0.00000D+00  0.00000D+00
 f1 13    2 +  f2  3    2 +    52805932.55 C  0.00000D+00  0.00000D+00  0.00000D+00
                                           B  0.00000D+00  0.00000D+00  0.00000D+00
 f1 13    2 +  f2  4    2 +    52794863.72 C  0.00000D+00  0.00000D+00  0.00000D+00
                                           B  0.00000D+00  0.00000D+00  0.00000D+00
 f1 13    2 +  f2  5    2 +    52787143.08 C  0.00000D+00  0.00000D+00  0.00000D+00
                                           B  0.00000D+00  0.00000D+00  0.00000D+00
 f1 13    2 +  f2  6    2 +    52770716.81 C  0.00000D+00  0.00000D+00  0.00000D+00
                                           B  0.00000D+00  0.00000D+00  0.00000D+00
 f1 13    2 +  f2  7    2 +    52770263.11 C  0.00000D+00  0.00000D+00  0.00000D+00
                                           B  0.00000D+00  0.00000D+00  0.00000D+00
 f1 13    2 +  f2  8    2 +    52738353.88 C  0.00000D+00  0.00000D+00  0.00000D+00
                                           B  0.00000D+00  0.00000D+00  0.00000D+00
 f1 14    2 +  f2  1    2 +    52832016.40 C  0.00000D+00  0.00000D+00  0.00000D+00
                                           B  0.00000D+00  0.00000D+00  0.00000D+00
 f1 14    2 +  f2  2    2 +    52806230.43 C  0.00000D+00  0.00000D+00  0.00000D+00
                                           B  0.00000D+00  0.00000D+00  0.00000D+00
 f1 14    2 +  f2  3    2 +    52806140.39 C  0.00000D+00  0.00000D+00  0.00000D+00
                                           B  0.00000D+00  0.00000D+00  0.00000D+00
 f1 14    2 +  f2  4    2 +    52795071.56 C  0.00000D+00  0.00000D+00  0.00000D+00
                                           B  0.00000D+00  0.00000D+00  0.00000D+00
 f1 14    2 +  f2  5    2 +    52787350.92 C  0.00000D+00  0.00000D+00  0.00000D+00
                                           B  0.00000D+00  0.00000D+00  0.00000D+00
 f1 14    2 +  f2  6    2 +    52770924.65 C  0.00000D+00  0.00000D+00  0.00000D+00
                                           B  0.00000D+00  0.00000D+00  0.00000D+00
 f1 14    2 +  f2  7    2 +    52770470.95 C  0.00000D+00  0.00000D+00  0.00000D+00
                                           B  0.00000D+00  0.00000D+00  0.00000D+00
 f1 14    2 +  f2  8    2 +    52738561.73 C  0.00000D+00  0.00000D+00  0.00000D+00
                                           B  0.00000D+00  0.00000D+00  0.00000D+00
 f1 15    2 +  f2  1    2 +    52862185.37 C  0.00000D+00  0.00000D+00  0.00000D+00
                                           B  0.00000D+00  0.00000D+00  0.00000D+00
 f1 15    2 +  f2  2    2 +    52836399.39 C  0.00000D+00  0.00000D+00  0.00000D+00
                                           B  0.00000D+00  0.00000D+00  0.00000D+00
 f1 15    2 +  f2  3    2 +    52836309.36 C  0.00000D+00  0.00000D+00  0.00000D+00
                                           B  0.00000D+00  0.00000D+00  0.00000D+00
 f1 15    2 +  f2  4    2 +    52825240.53 C  0.00000D+00  0.00000D+00  0.00000D+00
                                           B  0.00000D+00  0.00000D+00  0.00000D+00
 f1 15    2 +  f2  5    2 +    52817519.89 C  0.00000D+00  0.00000D+00  0.00000D+00
                                           B  0.00000D+00  0.00000D+00  0.00000D+00
 f1 15    2 +  f2  6    2 +    52801093.62 C  0.00000D+00  0.00000D+00  0.00000D+00
                                           B  0.00000D+00  0.00000D+00  0.00000D+00
 f1 15    2 +  f2  7    2 +    52800639.92 C  0.00000D+00  0.00000D+00  0.00000D+00
                                           B  0.00000D+00  0.00000D+00  0.00000D+00
 f1 15    2 +  f2  8    2 +    52768730.69 C  0.00000D+00  0.00000D+00  0.00000D+00
                                           B  0.00000D+00  0.00000D+00  0.00000D+00
 f1 16    2 +  f2  1    2 +    52871409.22 C  0.00000D+00  0.00000D+00  0.00000D+00
                                           B  0.00000D+00  0.00000D+00  0.00000D+00
 f1 16    2 +  f2  2    2 +    52845623.24 C  0.00000D+00  0.00000D+00  0.00000D+00
                                           B  0.00000D+00  0.00000D+00  0.00000D+00
 f1 16    2 +  f2  3    2 +    52845533.21 C  0.00000D+00  0.00000D+00  0.00000D+00
                                           B  0.00000D+00  0.00000D+00  0.00000D+00
 f1 16    2 +  f2  4    2 +    52834464.38 C  0.00000D+00  0.00000D+00  0.00000D+00
                                           B  0.00000D+00  0.00000D+00  0.00000D+00
 f1 16    2 +  f2  5    2 +    52826743.74 C  0.00000D+00  0.00000D+00  0.00000D+00
                                           B  0.00000D+00  0.00000D+00  0.00000D+00
 f1 16    2 +  f2  6    2 +    52810317.47 C  0.00000D+00  0.00000D+00  0.00000D+00
                                           B  0.00000D+00  0.00000D+00  0.00000D+00
 f1 16    2 +  f2  7    2 +    52809863.77 C  0.00000D+00  0.00000D+00  0.00000D+00
                                           B  0.00000D+00  0.00000D+00  0.00000D+00
 f1 16    2 +  f2  8    2 +    52777954.54 C  0.00000D+00  0.00000D+00  0.00000D+00
                                           B  0.00000D+00  0.00000D+00  0.00000D+00
 f1 17    2 +  f2  1    2 +    52871692.55 C  0.00000D+00  0.00000D+00  0.00000D+00
                                           B  0.00000D+00  0.00000D+00  0.00000D+00
 f1 17    2 +  f2  2    2 +    52845906.57 C  0.00000D+00  0.00000D+00  0.00000D+00
                                           B  0.00000D+00  0.00000D+00  0.00000D+00
 f1 17    2 +  f2  3    2 +    52845816.54 C  0.00000D+00  0.00000D+00  0.00000D+00
                                           B  0.00000D+00  0.00000D+00  0.00000D+00
 f1 17    2 +  f2  4    2 +    52834747.71 C  0.00000D+00  0.00000D+00  0.00000D+00
                                           B  0.00000D+00  0.00000D+00  0.00000D+00
 f1 17    2 +  f2  5    2 +    52827027.07 C  0.00000D+00  0.00000D+00  0.00000D+00
                                           B  0.00000D+00  0.00000D+00  0.00000D+00
 f1 17    2 +  f2  6    2 +    52810600.80 C  0.00000D+00  0.00000D+00  0.00000D+00
                                           B  0.00000D+00  0.00000D+00  0.00000D+00
 f1 17    2 +  f2  7    2 +    52810147.10 C  0.00000D+00  0.00000D+00  0.00000D+00
                                           B  0.00000D+00  0.00000D+00  0.00000D+00
 f1 17    2 +  f2  8    2 +    52778237.87 C  0.00000D+00  0.00000D+00  0.00000D+00
                                           B  0.00000D+00  0.00000D+00  0.00000D+00
 f1  1    2 +  f2  1    3 +    52745416.26 C  1.30251D+10  3.50946D-05  1.42439D-06
                                           B  1.34276D+10  3.61789D-05  1.46840D-06
 f1  1    2 +  f2  2    3 +    52719726.93 C  9.72888D+04  2.62388D-10  1.06652D-11
                                           B  1.00196D+05  2.70229D-10  1.09839D-11
 f1  1    2 +  f2  3    3 +    52717262.59 C  9.38099D+02  2.53029D-12  1.02862D-13
                                           B  9.66022D+02  2.60561D-12  1.05924D-13
 f1  1    2 +  f2  4    3 +    52708796.90 C  3.10341D+04  8.37338D-11  3.40561D-12
                                           B  3.19482D+04  8.62001D-11  3.50592D-12
 f1  1    2 +  f2  5    3 +    52693981.33 C  2.13075D+02  5.75227D-13  2.34153D-14
                                           B  2.19227D+02  5.91834D-13  2.40913D-14
 f1  1    2 +  f2  6    3 +    52684545.94 C  5.26598D+04  1.42213D-10  5.79208D-12
                                           B  5.41605D+04  1.46266D-10  5.95714D-12
 f1  2    2 +  f2  1    3 +    52781265.39 C  9.13934D+07  2.45914D-07  9.96064D-09
                                           B  9.43384D+07  2.53838D-07  1.02816D-08
 f1  2    2 +  f2  2    3 +    52755576.07 C  3.35179D+05  9.02751D-10  3.66190D-11
                                           B  3.46292D+05  9.32682D-10  3.78331D-11
 f1  2    2 +  f2  3    3 +    52753111.72 C  6.18168D+06  1.66509D-08  6.75519D-10
                                           B  6.38468D+06  1.71977D-08  6.97702D-10
 f1  2    2 +  f2  4    3 +    52744646.03 C  5.82792D+04  1.57031D-10  6.37373D-12
                                           B  6.01417D+04  1.62049D-10  6.57742D-12
 f1  2    2 +  f2  5    3 +    52729830.46 C  5.37562D+03  1.44925D-11  5.88733D-13
                                           B  5.54612D+03  1.49522D-11  6.07406D-13
 f1  2    2 +  f2  6    3 +    52720395.07 C  2.45535D+05  6.62192D-10  2.69148D-11
                                           B  2.53420D+05  6.83458D-10  2.77792D-11
 f1  3    2 +  f2  1    3 +    52786714.46 C  1.20957D+08  3.25395D-07  1.31759D-08
                                           B  1.24890D+08  3.35973D-07  1.36042D-08
 f1  3    2 +  f2  2    3 +    52761025.14 C  2.22762D+06  5.99850D-09  2.43246D-10
                                           B  2.30327D+06  6.20221D-09  2.51507D-10
 f1  3    2 +  f2  3    3 +    52758560.79 C  2.93756D+06  7.91095D-09  3.20843D-10
                                           B  3.02991D+06  8.15964D-09  3.30930D-10
 f1  3    2 +  f2  4    3 +    52750095.10 C  4.36772D+07  1.17662D-07  4.77430D-09
                                           B  4.50462D+07  1.21350D-07  4.92394D-09
 f1  3    2 +  f2  5    3 +    52735279.54 C  1.63674D+04  4.41169D-11  1.79162D-12
                                           B  1.68544D+04  4.54295D-11  1.84492D-12
 f1  3    2 +  f2  6    3 +    52725844.14 C  2.56948D+06  6.92830D-09  2.81514D-10
                                           B  2.64503D+06  7.13199D-09  2.89790D-10
 f1  4    2 +  f2  1    3 +    52787068.35 C  2.27423D+07  6.11798D-08  2.47724D-09
                                           B  2.34692D+07  6.31350D-08  2.55641D-09
 f1  4    2 +  f2  2    3 +    52761379.03 C  2.66874D+09  7.18624D-06  2.91405D-07
                                           B  2.75283D+09  7.41268D-06  3.00587D-07
 f1  4    2 +  f2  3    3 +    52758914.68 C  2.33160D+06  6.27899D-09  2.54651D-10
                                           B  2.40480D+06  6.47613D-09  2.62647D-10
 f1  4    2 +  f2  4    3 +    52750448.99 C  4.63213D+09  1.24783D-05  5.06316D-07
                                           B  4.77623D+09  1.28665D-05  5.22066D-07
 f1  4    2 +  f2  5    3 +    52735633.43 C  5.68908D+06  1.53342D-08  6.22720D-10
                                           B  5.86260D+06  1.58019D-08  6.41713D-10
 f1  4    2 +  f2  6    3 +    52726198.03 C  5.10567D+08  1.37666D-06  5.59361D-08
                                           B  5.25946D+08  1.41813D-06  5.76209D-08
 f1  5    2 +  f2  1    3 +    52790205.80 C  3.08139D+09  8.28835D-06  3.35545D-07
                                           B  3.18196D+09  8.55886D-06  3.46497D-07
 f1  5    2 +  f2  2    3 +    52764516.47 C  6.79998D+07  1.83085D-07  7.42283D-09
                                           B  7.01602D+07  1.88901D-07  7.65866D-09
 f1  5    2 +  f2  3    3 +    52762052.12 C  1.12766D+08  3.03641D-07  1.23123D-08
                                           B  1.16296D+08  3.13148D-07  1.26978D-08
 f1  5    2 +  f2  4    3 +    52753586.44 C  2.40162D+08  6.46886D-07  2.62431D-08
                                           B  2.47655D+08  6.67070D-07  2.70619D-08
 f1  5    2 +  f2  5    3 +    52738770.87 C  2.10278D+04  5.66711D-11  2.30099D-12
                                           B  2.16822D+04  5.84346D-11  2.37260D-12
 f1  5    2 +  f2  6    3 +    52729335.47 C  4.77790D+07  1.28813D-07  5.23296D-09
                                           B  4.92312D+07  1.32728D-07  5.39201D-09
 f1  6    2 +  f2  1    3 +    52790572.54 C  1.48021D+08  3.98143D-07  1.61181D-08
                                           B  1.52861D+08  4.11162D-07  1.66451D-08
 f1  6    2 +  f2  2    3 +    52764883.22 C  2.63100D+09  7.08366D-06  2.87188D-07
                                           B  2.71429D+09  7.30791D-06  2.96280D-07
 f1  6    2 +  f2  3    3 +    52762418.87 C  2.76758D+09  7.45210D-06  3.02168D-07
                                           B  2.85488D+09  7.68716D-06  3.11699D-07
 f1  6    2 +  f2  4    3 +    52753953.18 C  2.42206D+09  6.52383D-06  2.64656D-07
                                           B  2.49779D+09  6.72782D-06  2.72931D-07
 f1  6    2 +  f2  5    3 +    52739137.62 C  6.60519D+04  1.78011D-10  7.22755D-12
                                           B  6.80780D+04  1.83471D-10  7.44926D-12
 f1  6    2 +  f2  6    3 +    52729702.22 C  4.43880D+08  1.19669D-06  4.86139D-08
                                           B  4.57319D+08  1.23292D-06  5.00857D-08
 f1  7    2 +  f2  1    3 +    52803312.47 C  3.23037D+07  8.68477D-08  3.51333D-09
                                           B  3.33735D+07  8.97236D-08  3.62967D-09
 f1  7    2 +  f2  2    3 +    52777623.14 C  8.21373D+08  2.21039D-06  8.95494D-08
                                           B  8.47864D+08  2.28168D-06  9.24375D-08
 f1  7    2 +  f2  3    3 +    52775158.79 C  1.03727D+09  2.79164D-06  1.13114D-07
                                           B  1.07055D+09  2.88121D-06  1.16743D-07
 f1  7    2 +  f2  4    3 +    52766693.10 C  5.20274D+08  1.40068D-06  5.67812D-08
                                           B  5.36742D+08  1.44502D-06  5.85784D-08
 f1  7    2 +  f2  5    3 +    52751877.54 C  8.89472D+08  2.39599D-06  9.72107D-08
                                           B  9.17214D+08  2.47071D-06  1.00243D-07
 f1  7    2 +  f2  6    3 +    52742442.14 C  4.37827D+06  1.17980D-08  4.78931D-10
                                           B  4.51443D+06  1.21649D-08  4.93825D-10
 f1  8    2 +  f2  1    3 +    52803730.08 C  4.51803D+07  1.21464D-07  4.91357D-09
                                           B  4.66795D+07  1.25494D-07  5.07662D-09
 f1  8    2 +  f2  2    3 +    52778040.76 C  1.92445D+09  5.17878D-06  2.09803D-07
                                           B  1.98630D+09  5.34521D-06  2.16545D-07
 f1  8    2 +  f2  3    3 +    52775576.41 C  1.11683D+08  3.00572D-07  1.21785D-08
                                           B  1.15281D+08  3.10255D-07  1.25708D-08
 f1  8    2 +  f2  4    3 +    52767110.72 C  2.53916D+08  6.83583D-07  2.77105D-08
                                           B  2.61976D+08  7.05282D-07  2.85901D-08
 f1  8    2 +  f2  5    3 +    52752295.16 C  1.45788D+09  3.92705D-06  1.59326D-07
                                           B  1.50333D+09  4.04947D-06  1.64293D-07
 f1  8    2 +  f2  6    3 +    52742859.76 C  1.90888D+07  5.14374D-08  2.08800D-09
                                           B  1.96782D+07  5.30257D-08  2.15248D-09
 f1  9    2 +  f2  1    3 +    52805694.51 C  2.89266D+08  7.77613D-07  3.14532D-08
                                           B  2.98873D+08  8.03440D-07  3.24978D-08
 f1  9    2 +  f2  2    3 +    52780005.19 C  9.07708D+08  2.44250D-06  9.89397D-08
                                           B  9.36994D+08  2.52131D-06  1.02132D-07
 f1  9    2 +  f2  3    3 +    52777540.84 C  3.77082D+09  1.01476D-05  4.11113D-07
                                           B  3.89211D+09  1.04740D-05  4.24337D-07
 f1  9    2 +  f2  4    3 +    52769075.15 C  1.78204D+07  4.79718D-08  1.94443D-09
                                           B  1.83877D+07  4.94989D-08  2.00632D-09
 f1  9    2 +  f2  5    3 +    52754259.59 C  4.99822D+08  1.34626D-06  5.46133D-08
                                           B  5.15404D+08  1.38823D-06  5.63160D-08
 f1  9    2 +  f2  6    3 +    52744824.19 C  4.52565D+08  1.21941D-06  4.94941D-08
                                           B  4.66569D+08  1.25714D-06  5.10256D-08
 f1 10    2 +  f2  1    3 +    52806040.75 C  1.61018D+09  4.32849D-06  1.75077D-07
                                           B  1.66372D+09  4.47241D-06  1.80898D-07
 f1 10    2 +  f2  2    3 +    52780351.42 C  4.87127D+08  1.31077D-06  5.30949D-08
                                           B  5.02836D+08  1.35304D-06  5.48071D-08
 f1 10    2 +  f2  3    3 +    52777887.07 C  1.13587D+09  3.05671D-06  1.23834D-07
                                           B  1.17243D+09  3.15509D-06  1.27820D-07
 f1 10    2 +  f2  4    3 +    52769421.38 C  6.25907D+07  1.68489D-07  6.82919D-09
                                           B  6.45788D+07  1.73841D-07  7.04611D-09
 f1 10    2 +  f2  5    3 +    52754605.82 C  1.81492D+07  4.88837D-08  1.98302D-09
                                           B  1.87135D+07  5.04036D-08  2.04467D-09
 f1 10    2 +  f2  6    3 +    52745170.42 C  6.04737D+08  1.62941D-06  6.61340D-08
                                           B  6.23371D+08  1.67961D-06  6.81718D-08
 f1 11    2 +  f2  1    3 +    52806301.19 C  1.01100D+08  2.71775D-07  1.09925D-08
                                           B  1.04453D+08  2.80788D-07  1.13570D-08
 f1 11    2 +  f2  2    3 +    52780611.87 C  7.33745D+04  1.97435D-10  7.99732D-12
                                           B  7.58111D+04  2.03991D-10  8.26289D-12
 f1 11    2 +  f2  3    3 +    52778147.52 C  3.40433D+09  9.16117D-06  3.71135D-07
                                           B  3.51384D+09  9.45586D-06  3.83074D-07
 f1 11    2 +  f2  4    3 +    52769681.83 C  3.88252D+07  1.04514D-07  4.23607D-09
                                           B  4.00664D+07  1.07855D-07  4.37149D-09
 f1 11    2 +  f2  5    3 +    52754866.27 C  1.15903D+08  3.12176D-07  1.26635D-08
                                           B  1.19519D+08  3.21914D-07  1.30586D-08
 f1 11    2 +  f2  6    3 +    52745430.87 C  3.93750D+09  1.06091D-05  4.30594D-07
                                           B  4.05931D+09  1.09373D-05  4.43915D-07
 f1 12    2 +  f2  1    3 +    52815844.64 C  1.86832D+06  5.02054D-09  2.02956D-10
                                           B  1.93112D+06  5.18930D-09  2.09778D-10
 f1 12    2 +  f2  2    3 +    52790155.32 C  5.90026D+08  1.58706D-06  6.42506D-08
                                           B  6.09261D+08  1.63880D-06  6.63452D-08
 f1 12    2 +  f2  3    3 +    52787690.97 C  1.18302D+08  3.18241D-07  1.28855D-08
                                           B  1.22154D+08  3.28601D-07  1.33050D-08
 f1 12    2 +  f2  4    3 +    52779225.28 C  1.80563D+08  4.85882D-07  1.96827D-08
                                           B  1.86365D+08  5.01493D-07  2.03151D-08
 f1 12    2 +  f2  5    3 +    52764409.72 C  6.31284D+06  1.69969D-08  6.89114D-10
                                           B  6.52347D+06  1.75640D-08  7.12106D-10
 f1 12    2 +  f2  6    3 +    52754974.32 C  2.67184D+08  7.19633D-07  2.91920D-08
                                           B  2.75533D+08  7.42121D-07  3.01042D-08
 f1 13    2 +  f2  1    3 +    52831558.32 C  6.56813D+02  1.76394D-12  7.12437D-14
                                           B  6.79306D+02  1.82434D-12  7.36834D-14
 f1 13    2 +  f2  2    3 +    52805868.99 C  1.01243D+09  2.72161D-06  1.10084D-07
                                           B  1.04609D+09  2.81212D-06  1.13745D-07
 f1 13    2 +  f2  3    3 +    52803404.64 C  7.52254D+08  2.02241D-06  8.18137D-08
                                           B  7.77259D+08  2.08963D-06  8.45332D-08
 f1 13    2 +  f2  4    3 +    52794938.95 C  1.59412D+09  4.28712D-06  1.73513D-07
                                           B  1.64644D+09  4.42780D-06  1.79207D-07
 f1 13    2 +  f2  5    3 +    52780123.39 C  1.04292D+09  2.80632D-06  1.13676D-07
                                           B  1.07657D+09  2.89687D-06  1.17344D-07
 f1 13    2 +  f2  6    3 +    52770687.99 C  9.10762D+07  2.45159D-07  9.93602D-09
                                           B  9.39790D+07  2.52972D-07  1.02527D-08
 f1 14    2 +  f2  1    3 +    52831766.16 C  1.00164D+02  2.68997D-13  1.08644D-14
                                           B  1.03650D+02  2.78361D-13  1.12426D-14
 f1 14    2 +  f2  2    3 +    52806076.83 C  1.54692D+08  4.15843D-07  1.68198D-08
                                           B  1.59858D+08  4.29728D-07  1.73814D-08
 f1 14    2 +  f2  3    3 +    52803612.48 C  1.22866D+08  3.30318D-07  1.33624D-08
                                           B  1.26943D+08  3.41279D-07  1.38058D-08
 f1 14    2 +  f2  4    3 +    52795146.80 C  2.13059D+08  5.72979D-07  2.31900D-08
                                           B  2.20025D+08  5.91714D-07  2.39482D-08
 f1 14    2 +  f2  5    3 +    52780331.23 C  6.70007D+09  1.80286D-05  7.30281D-07
                                           B  6.91628D+09  1.86104D-05  7.53847D-07
 f1 14    2 +  f2  6    3 +    52770895.83 C  5.53929D+07  1.49105D-07  6.04301D-09
                                           B  5.71640D+07  1.53873D-07  6.23622D-09
 f1 15    2 +  f2  1    3 +    52861935.12 C  3.01360D+03  8.08401D-12  3.25943D-13
                                           B  3.12074D+03  8.37142D-12  3.37531D-13
 f1 15    2 +  f2  2    3 +    52836245.80 C  2.19577D+08  5.89590D-07  2.38066D-08
                                           B  2.27153D+08  6.09934D-07  2.46281D-08
 f1 15    2 +  f2  3    3 +    52833781.45 C  5.55135D+06  1.49074D-08  6.02020D-10
                                           B  5.74229D+06  1.54202D-08  6.22727D-10
 f1 15    2 +  f2  4    3 +    52825315.76 C  1.04022D+09  2.79428D-06  1.12898D-07
                                           B  1.07562D+09  2.88938D-06  1.16741D-07
 f1 15    2 +  f2  5    3 +    52810500.20 C  3.21771D+06  8.64836D-09  3.49717D-10
                                           B  3.32185D+06  8.92826D-09  3.61035D-10
 f1 15    2 +  f2  6    3 +    52801064.80 C  1.34793D+09  3.62419D-06  1.46631D-07
                                           B  1.39258D+09  3.74423D-06  1.51488D-07
 f1 16    2 +  f2  1    3 +    52871158.97 C  1.29730D+03  3.47881D-12  1.40190D-13
                                           B  1.34381D+03  3.60352D-12  1.45216D-13
 f1 16    2 +  f2  2    3 +    52845469.65 C  1.09675D+07  2.94388D-08  1.18807D-09
                                           B  1.13494D+07  3.04638D-08  1.22943D-09
 f1 16    2 +  f2  3    3 +    52843005.30 C  5.82599D+07  1.56395D-07  6.31254D-09
                                           B  6.02876D+07  1.61838D-07  6.53223D-09
 f1 16    2 +  f2  4    3 +    52834539.61 C  1.55481D+08  4.17512D-07  1.68600D-08
                                           B  1.60827D+08  4.31869D-07  1.74398D-08
 f1 16    2 +  f2  5    3 +    52819724.05 C  1.83629D+08  4.93374D-07  1.99403D-08
                                           B  1.89841D+08  5.10066D-07  2.06149D-08
 f1 16    2 +  f2  6    3 +    52810288.65 C  3.90991D+09  1.05089D-05  4.24957D-07
                                           B  4.04065D+09  1.08603D-05  4.39167D-07
 f1 17    2 +  f2  1    3 +    52871442.30 C  2.15667D+01  5.78320D-14  2.33050D-15
                                           B  2.23409D+01  5.99082D-14  2.41416D-15
 f1 17    2 +  f2  2    3 +    52845752.98 C  1.31423D+06  3.52759D-09  1.42361D-10
                                           B  1.36017D+06  3.65090D-09  1.47337D-10
 f1 17    2 +  f2  3    3 +    52843288.63 C  1.28109D+07  3.43896D-08  1.38804D-09
                                           B  1.32560D+07  3.55845D-08  1.43626D-09
 f1 17    2 +  f2  4    3 +    52834822.94 C  3.65939D+07  9.82642D-08  3.96806D-09
                                           B  3.78498D+07  1.01637D-07  4.10425D-09
 f1 17    2 +  f2  5    3 +    52820007.38 C  7.22578D+08  1.94140D-06  7.84628D-08
                                           B  7.47027D+08  2.00709D-06  8.11176D-08
 f1 17    2 +  f2  6    3 +    52810571.98 C  8.54737D+08  2.29730D-06  9.28965D-08
                                           B  8.83411D+08  2.37437D-06  9.60130D-08
 f1  1    2 +  f2  1    4 +    52745098.81 C  1.67254D+10  4.50652D-05  1.82910D-06
                                           B  1.72424D+10  4.64582D-05  1.88564D-06
 f1  1    2 +  f2  2    4 +    52723276.28 C  2.90618D+02  7.83691D-13  3.18479D-14
                                           B  2.99352D+02  8.07244D-13  3.28051D-14
 f1  1    2 +  f2  3    4 +    52719635.16 C  4.07158D+05  1.09811D-09  4.46346D-11
                                           B  4.19335D+05  1.13095D-09  4.59696D-11
 f1  1    2 +  f2  4    4 +    52717052.50 C  3.97264D+03  1.07153D-11  4.35607D-13
                                           B  4.09102D+03  1.10346D-11  4.48588D-13
 f1  1    2 +  f2  5    4 +    52709903.82 C  3.44072D+02  9.28309D-13  3.77537D-14
                                           B  3.54231D+02  9.55718D-13  3.88684D-14
 f1  1    2 +  f2  6    4 +    52684588.29 C  2.09528D+05  5.65851D-10  2.30460D-11
                                           B  2.15506D+05  5.81997D-10  2.37035D-11
 f1  1    2 +  f2  7    4 +    52676610.33 C  1.32928D+02  3.59093D-13  1.46318D-14
                                           B  1.36679D+02  3.69227D-13  1.50447D-14
 f1  2    2 +  f2  1    4 +    52780947.94 C  1.38355D+06  3.72280D-09  1.50793D-10
                                           B  1.42808D+06  3.84260D-09  1.55646D-10
 f1  2    2 +  f2  2    4 +    52759125.41 C  1.17413D+07  3.16191D-08  1.28233D-09
                                           B  1.21298D+07  3.26652D-08  1.32476D-09
 f1  2    2 +  f2  3    4 +    52755484.29 C  7.77208D-01  2.09329D-15  8.49123D-17
                                           B  7.58936D-01  2.04408D-15  8.29160D-17
 f1  2    2 +  f2  4    4 +    52752901.63 C  1.12348D+06  3.02622D-09  1.22774D-10
                                           B  1.16059D+06  3.12619D-09  1.26829D-10
 f1  2    2 +  f2  5    4 +    52745752.95 C  8.33449D+02  2.24560D-12  9.11408D-14
                                           B  8.62560D+02  2.32403D-12  9.43242D-14
 f1  2    2 +  f2  6    4 +    52720437.42 C  1.00894D+04  2.72103D-11  1.10596D-12
                                           B  1.04167D+04  2.80932D-11  1.14185D-12
 f1  2    2 +  f2  7    4 +    52712459.46 C  1.48621D+02  4.00942D-13  1.63037D-14
                                           B  1.53509D+02  4.14129D-13  1.68399D-14
 f1  3    2 +  f2  1    4 +    52786397.01 C  3.00374D+09  8.08065D-06  3.27208D-07
                                           B  3.10128D+09  8.34304D-06  3.37833D-07
 f1  3    2 +  f2  2    4 +    52764574.49 C  1.62348D+05  4.37109D-10  1.77217D-11
                                           B  1.67453D+05  4.50855D-10  1.82790D-11
 f1  3    2 +  f2  3    4 +    52760933.36 C  4.79286D+07  1.29062D-07  5.23364D-09
                                           B  4.94222D+07  1.33084D-07  5.39673D-09
 f1  3    2 +  f2  4    4 +    52758350.70 C  7.94563D+06  2.13980D-08  8.67848D-10
                                           B  8.19494D+06  2.20694D-08  8.95078D-10
 f1  3    2 +  f2  5    4 +    52751202.02 C  9.81160D+03  2.64304D-11  1.07238D-12
                                           B  1.01145D+04  2.72464D-11  1.10549D-12
 f1  3    2 +  f2  6    4 +    52725886.49 C  8.72083D+05  2.35146D-09  9.55454D-11
                                           B  8.97746D+05  2.42066D-09  9.83570D-11
 f1  3    2 +  f2  7    4 +    52717908.53 C  4.91337D+03  1.32523D-11  5.38716D-13
                                           B  5.05921D+03  1.36456D-11  5.54706D-13
 f1  4    2 +  f2  1    4 +    52786750.90 C  2.19350D+04  5.90088D-11  2.38938D-12
                                           B  2.28319D+04  6.14216D-11  2.48708D-12
 f1  4    2 +  f2  2    4 +    52764928.38 C  1.77037D+07  4.76652D-08  1.93245D-09
                                           B  1.82646D+07  4.91753D-08  1.99368D-09
 f1  4    2 +  f2  3    4 +    52761287.26 C  1.45360D+10  3.91419D-05  1.58723D-06
                                           B  1.49945D+10  4.03766D-05  1.63730D-06
 f1  4    2 +  f2  4    4 +    52758704.59 C  2.00378D+06  5.39622D-09  2.18852D-10
                                           B  2.06650D+06  5.56512D-09  2.25702D-10
 f1  4    2 +  f2  5    4 +    52751555.91 C  1.74202D+06  4.69256D-09  1.90391D-10
                                           B  1.79630D+06  4.83877D-09  1.96324D-10
 f1  4    2 +  f2  6    4 +    52726240.38 C  1.11606D+09  3.00928D-06  1.22272D-07
                                           B  1.14972D+09  3.10004D-06  1.25959D-07
 f1  4    2 +  f2  7    4 +    52718262.42 C  1.93336D+05  5.21457D-10  2.11972D-11
                                           B  1.99109D+05  5.37026D-10  2.18301D-11
 f1  5    2 +  f2  1    4 +    52789888.35 C  1.84507D+09  4.96295D-06  2.00924D-07
                                           B  1.90523D+09  5.12476D-06  2.07474D-07
 f1  5    2 +  f2  2    4 +    52768065.82 C  5.29964D+06  1.42670D-08  5.78312D-10
                                           B  5.46758D+06  1.47191D-08  5.96637D-10
 f1  5    2 +  f2  3    4 +    52764424.70 C  1.76354D+08  4.74823D-07  1.92509D-08
                                           B  1.81919D+08  4.89805D-07  1.98583D-08
 f1  5    2 +  f2  4    4 +    52761842.04 C  4.64910D+08  1.25186D-06  5.07622D-08
                                           B  4.79523D+08  1.29121D-06  5.23577D-08
 f1  5    2 +  f2  5    4 +    52754693.35 C  2.67265D+03  7.19859D-12  2.92017D-13
                                           B  2.75707D+03  7.42596D-12  3.01240D-13
 f1  5    2 +  f2  6    4 +    52729377.83 C  1.03641D+07  2.79418D-08  1.13512D-09
                                           B  1.06746D+07  2.87790D-08  1.16912D-09
 f1  5    2 +  f2  7    4 +    52721399.87 C  3.02177D+02  8.14919D-13  3.31205D-14
                                           B  3.11297D+02  8.39517D-13  3.41203D-14
 f1  6    2 +  f2  1    4 +    52790255.09 C  6.49731D+07  1.74765D-07  7.07515D-09
                                           B  6.70798D+07  1.80431D-07  7.30457D-09
 f1  6    2 +  f2  2    4 +    52768432.57 C  8.94513D+07  2.40805D-07  9.76084D-09
                                           B  9.22968D+07  2.48465D-07  1.00713D-08
 f1  6    2 +  f2  3    4 +    52764791.44 C  5.89819D+08  1.58803D-06  6.43827D-08
                                           B  6.08520D+08  1.63838D-06  6.64240D-08
 f1  6    2 +  f2  4    4 +    52762208.78 C  9.57933D+09  2.57939D-05  1.04590D-06
                                           B  9.88168D+09  2.66080D-05  1.07892D-06
 f1  6    2 +  f2  5    4 +    52755060.10 C  9.83281D+05  2.64836D-09  1.07431D-10
                                           B  1.01402D+06  2.73115D-09  1.10789D-10
 f1  6    2 +  f2  6    4 +    52729744.57 C  6.11445D+08  1.64844D-06  6.69654D-08
                                           B  6.29987D+08  1.69843D-06  6.89961D-08
 f1  6    2 +  f2  7    4 +    52721766.61 C  1.58948D+04  4.28651D-11  1.74212D-12
                                           B  1.63715D+04  4.41507D-11  1.79437D-12
 f1  7    2 +  f2  1    4 +    52802995.02 C  5.37148D+05  1.44413D-09  5.84215D-11
                                           B  5.54918D+05  1.49190D-09  6.03542D-11
 f1  7    2 +  f2  2    4 +    52781172.49 C  9.86265D+08  2.65377D-06  1.07490D-07
                                           B  1.01816D+09  2.73960D-06  1.10967D-07
 f1  7    2 +  f2  3    4 +    52777531.37 C  5.87994D+08  1.58235D-06  6.41061D-08
                                           B  6.06841D+08  1.63307D-06  6.61608D-08
 f1  7    2 +  f2  4    4 +    52774948.70 C  6.74784D+07  1.81609D-07  7.35863D-09
                                           B  6.96517D+07  1.87458D-07  7.59564D-09
 f1  7    2 +  f2  5    4 +    52767800.02 C  3.55053D+09  9.55835D-06  3.87454D-07
                                           B  3.66362D+09  9.86279D-06  3.99794D-07
 f1  7    2 +  f2  6    4 +    52742484.50 C  2.86367D+07  7.71667D-08  3.13251D-09
                                           B  2.95183D+07  7.95423D-08  3.22894D-09
 f1  7    2 +  f2  7    4 +    52734506.54 C  1.26217D+07  3.40218D-08  1.38171D-09
                                           B  1.30041D+07  3.50524D-08  1.42356D-09
 f1  8    2 +  f2  1    4 +    52803412.64 C  8.13273D+05  2.18645D-09  8.84500D-11
                                           B  8.40235D+05  2.25894D-09  9.13823D-11
 f1  8    2 +  f2  2    4 +    52781590.11 C  5.51025D+08  1.48263D-06  6.00524D-08
                                           B  5.68825D+08  1.53053D-06  6.19923D-08
 f1  8    2 +  f2  3    4 +    52777948.99 C  6.51881D+08  1.75425D-06  7.10685D-08
                                           B  6.72841D+08  1.81065D-06  7.33536D-08
 f1  8    2 +  f2  4    4 +    52775366.32 C  7.14689D+08  1.92346D-06  7.79349D-08
                                           B  7.37583D+08  1.98507D-06  8.04315D-08
 f1  8    2 +  f2  5    4 +    52768217.64 C  5.14708D+09  1.38562D-05  5.61656D-07
                                           B  5.31061D+09  1.42964D-05  5.79500D-07
 f1  8    2 +  f2  6    4 +    52742902.12 C  1.53595D+05  4.13882D-10  1.68007D-11
                                           B  1.58312D+05  4.26594D-10  1.73167D-11
 f1  8    2 +  f2  7    4 +    52734924.16 C  2.12246D+07  5.72098D-08  2.32337D-09
                                           B  2.18702D+07  5.89499D-08  2.39404D-09
 f1  9    2 +  f2  1    4 +    52805377.06 C  1.43020D+07  3.84476D-08  1.55517D-09
                                           B  1.47763D+07  3.97227D-08  1.60675D-09
 f1  9    2 +  f2  2    4 +    52783554.54 C  1.29688D+08  3.48923D-07  1.41311D-08
                                           B  1.33898D+08  3.60251D-07  1.45899D-08
 f1  9    2 +  f2  3    4 +    52779913.41 C  9.59039D+07  2.58063D-07  1.04536D-08
                                           B  9.89813D+07  2.66344D-07  1.07890D-08
 f1  9    2 +  f2  4    4 +    52777330.75 C  1.34416D+09  3.61728D-06  1.46549D-07
                                           B  1.38739D+09  3.73364D-06  1.51263D-07
 f1  9    2 +  f2  5    4 +    52770182.07 C  1.83600D+09  4.94223D-06  2.00309D-07
                                           B  1.89440D+09  5.09945D-06  2.06681D-07
 f1  9    2 +  f2  6    4 +    52744866.54 C  5.23598D+07  1.41080D-07  5.72622D-09
                                           B  5.39813D+07  1.45449D-07  5.90355D-09
 f1  9    2 +  f2  7    4 +    52736888.58 C  9.46464D+06  2.55096D-08  1.03586D-09
                                           B  9.75746D+06  2.62988D-08  1.06791D-09
 f1 10    2 +  f2  1    4 +    52805723.30 C  9.64359D+07  2.59242D-07  1.04859D-08
                                           B  9.96386D+07  2.67851D-07  1.08341D-08
 f1 10    2 +  f2  2    4 +    52783900.77 C  2.55120D+08  6.86386D-07  2.77976D-08
                                           B  2.63348D+08  7.08523D-07  2.86941D-08
 f1 10    2 +  f2  3    4 +    52780259.65 C  1.10124D+08  2.96323D-07  1.20031D-08
                                           B  1.13666D+08  3.05855D-07  1.23893D-08
 f1 10    2 +  f2  4    4 +    52777676.98 C  6.85752D+08  1.84542D-06  7.47631D-08
                                           B  7.07754D+08  1.90463D-06  7.71618D-08
 f1 10    2 +  f2  5    4 +    52770528.30 C  3.85906D+07  1.03879D-07  4.21013D-09
                                           B  3.98211D+07  1.07191D-07  4.34437D-09
 f1 10    2 +  f2  6    4 +    52745212.78 C  4.67104D+07  1.25856D-07  5.10822D-09
                                           B  4.81414D+07  1.29712D-07  5.26472D-09
 f1 10    2 +  f2  7    4 +    52737234.82 C  5.75846D+05  1.55203D-09  6.30219D-11
                                           B  5.93764D+05  1.60032D-09  6.49828D-11
 f1 11    2 +  f2  1    4 +    52805983.74 C  5.63464D+06  1.51470D-08  6.12663D-10
                                           B  5.82087D+06  1.56477D-08  6.32912D-10
 f1 11    2 +  f2  2    4 +    52784161.22 C  8.91475D+09  2.39844D-05  9.71320D-07
                                           B  9.20375D+09  2.47620D-05  1.00281D-06
 f1 11    2 +  f2  3    4 +    52780520.10 C  3.19249D+05  8.59033D-10  3.47962D-11
                                           B  3.29999D+05  8.87959D-10  3.59679D-11
 f1 11    2 +  f2  4    4 +    52777937.43 C  2.36071D+08  6.35280D-07  2.57366D-08
                                           B  2.43689D+08  6.55781D-07  2.65672D-08
 f1 11    2 +  f2  5    4 +    52770788.75 C  1.05813D+09  2.84826D-06  1.15436D-07
                                           B  1.09185D+09  2.93904D-06  1.19115D-07
 f1 11    2 +  f2  6    4 +    52745473.22 C  1.53797D+08  4.14385D-07  1.68187D-08
                                           B  1.58569D+08  4.27243D-07  1.73405D-08
 f1 11    2 +  f2  7    4 +    52737495.26 C  2.80160D+06  7.55084D-09  3.06606D-10
                                           B  2.88794D+06  7.78353D-09  3.16054D-10
 f1 12    2 +  f2  1    4 +    52815527.20 C  9.00195D+04  2.41903D-10  9.77912D-12
                                           B  9.30404D+04  2.50021D-10  1.01073D-11
 f1 12    2 +  f2  2    4 +    52793704.67 C  3.14702D+09  8.46375D-06  3.42579D-07
                                           B  3.25034D+09  8.74164D-06  3.53826D-07
 f1 12    2 +  f2  3    4 +    52790063.55 C  3.54332D+07  9.53089D-08  3.85852D-09
                                           B  3.65880D+07  9.84151D-08  3.98427D-09
 f1 12    2 +  f2  4    4 +    52787480.88 C  6.76095D+06  1.81875D-08  7.36418D-10
                                           B  6.98011D+06  1.87771D-08  7.60290D-10
 f1 12    2 +  f2  5    4 +    52780332.20 C  3.83252D+06  1.03126D-08  4.17730D-10
                                           B  3.96267D+06  1.06628D-08  4.31915D-10
 f1 12    2 +  f2  6    4 +    52755016.67 C  1.16165D+07  3.12879D-08  1.26919D-09
                                           B  1.19786D+07  3.22631D-08  1.30876D-09
 f1 12    2 +  f2  7    4 +    52747038.72 C  9.03329D+06  2.43376D-08  9.87704D-10
                                           B  9.32059D+06  2.51116D-08  1.01912D-09
 f1 13    2 +  f2  1    4 +    52831240.87 C  4.06854D+03  1.09266D-11  4.41323D-13
                                           B  4.20788D+03  1.13008D-11  4.56437D-13
 f1 13    2 +  f2  2    4 +    52809418.34 C  5.31719D+06  1.42918D-08  5.77958D-10
                                           B  5.49473D+06  1.47690D-08  5.97256D-10
 f1 13    2 +  f2  3    4 +    52805777.22 C  9.35030D+08  2.51357D-06  1.01669D-07
                                           B  9.66109D+08  2.59711D-06  1.05049D-07
 f1 13    2 +  f2  4    4 +    52803194.55 C  2.00367D+09  5.38682D-06  2.17919D-07
                                           B  2.07011D+09  5.56546D-06  2.25146D-07
 f1 13    2 +  f2  5    4 +    52796045.87 C  5.77752D+05  1.55370D-09  6.28790D-11
                                           B  5.96641D+05  1.60449D-09  6.49348D-11
 f1 13    2 +  f2  6    4 +    52770730.35 C  6.71321D+07  1.80706D-07  7.32380D-09
                                           B  6.92693D+07  1.86459D-07  7.55696D-09
 f1 13    2 +  f2  7    4 +    52762752.39 C  9.56732D+08  2.57610D-06  1.04454D-07
                                           B  9.86867D+08  2.65724D-06  1.07744D-07
 f1 14    2 +  f2  1    4 +    52831448.71 C  4.49342D+01  1.20676D-13  4.87401D-15
                                           B  4.64910D+01  1.24857D-13  5.04287D-15
 f1 14    2 +  f2  2    4 +    52809626.18 C  3.31130D+05  8.90021D-10  3.59919D-11
                                           B  3.42185D+05  9.19735D-10  3.71935D-11
 f1 14    2 +  f2  3    4 +    52805985.06 C  1.40415D+08  3.77462D-07  1.52675D-08
                                           B  1.45075D+08  3.89991D-07  1.57743D-08
 f1 14    2 +  f2  4    4 +    52803402.40 C  2.59638D+08  6.98027D-07  2.82377D-08
                                           B  2.68287D+08  7.21280D-07  2.91784D-08
 f1 14    2 +  f2  5    4 +    52796253.71 C  8.49018D+06  2.28317D-08  9.24002D-10
                                           B  8.77040D+06  2.35853D-08  9.54498D-10
 f1 14    2 +  f2  6    4 +    52770938.19 C  2.69974D+04  7.26709D-11  2.94523D-12
                                           B  2.79444D+04  7.52200D-11  3.04854D-12
 f1 14    2 +  f2  7    4 +    52762960.23 C  7.00003D+09  1.88482D-05  7.64233D-07
                                           B  7.22122D+09  1.94438D-05  7.88381D-07
 f1 15    2 +  f2  1    4 +    52861617.68 C  1.89101D+05  5.07272D-10  2.04533D-11
                                           B  1.95807D+05  5.25261D-10  2.11786D-11
 f1 15    2 +  f2  2    4 +    52839795.15 C  2.57259D+05  6.90679D-10  2.78828D-11
                                           B  2.66159D+05  7.14574D-10  2.88475D-11
 f1 15    2 +  f2  3    4 +    52836154.03 C  9.06460D+08  2.43396D-06  9.82797D-08
                                           B  9.37688D+08  2.51782D-06  1.01666D-07
 f1 15    2 +  f2  4    4 +    52833571.36 C  2.27841D+07  6.11842D-08  2.47089D-09
                                           B  2.35667D+07  6.32858D-08  2.55576D-09
 f1 15    2 +  f2  5    4 +    52826422.68 C  3.02578D+06  8.12762D-09  3.28362D-10
                                           B  3.12886D+06  8.40449D-09  3.39548D-10
 f1 15    2 +  f2  6    4 +    52801107.15 C  4.24235D+09  1.14064D-05  4.61491D-07
                                           B  4.38261D+09  1.17835D-05  4.76748D-07
 f1 15    2 +  f2  7    4 +    52793129.19 C  3.04952D+06  8.20170D-09  3.31982D-10
                                           B  3.14936D+06  8.47024D-09  3.42852D-10
 f1 16    2 +  f2  1    4 +    52870841.53 C  7.55713D+01  2.02653D-13  8.16671D-15
                                           B  7.82772D+01  2.09909D-13  8.45913D-15
 f1 16    2 +  f2  2    4 +    52849019.00 C  1.32547D+06  3.55732D-09  1.43534D-10
                                           B  1.37181D+06  3.68171D-09  1.48553D-10
 f1 16    2 +  f2  3    4 +    52845377.88 C  1.55256D+07  4.16738D-08  1.68184D-09
                                           B  1.60662D+07  4.31247D-08  1.74040D-09
 f1 16    2 +  f2  4    4 +    52842795.21 C  2.52473D+08  6.77753D-07  2.73563D-08
                                           B  2.61241D+08  7.01289D-07  2.83063D-08
 f1 16    2 +  f2  5    4 +    52835646.53 C  6.26092D+07  1.68117D-07  6.78851D-09
                                           B  6.47636D+07  1.73902D-07  7.02210D-09
 f1 16    2 +  f2  6    4 +    52810331.00 C  1.94809D+09  5.23599D-06  2.11732D-07
                                           B  2.01318D+09  5.41095D-06  2.18806D-07
 f1 16    2 +  f2  7    4 +    52802353.05 C  2.11073D+09  5.67484D-06  2.29582D-07
                                           B  2.18056D+09  5.86258D-06  2.37177D-07
 f1 17    2 +  f2  1    4 +    52871124.85 C  1.73331D+01  4.64800D-14  1.87307D-15
                                           B  1.79513D+01  4.81379D-14  1.93988D-15
 f1 17    2 +  f2  2    4 +    52849302.33 C  1.82550D+04  4.89925D-11  1.97677D-12
                                           B  1.88912D+04  5.07002D-11  2.04567D-12
 f1 17    2 +  f2  3    4 +    52845661.21 C  2.60059D+06  6.98042D-09  2.81707D-10
                                           B  2.69112D+06  7.22342D-09  2.91513D-10
 f1 17    2 +  f2  4    4 +    52843078.54 C  5.36418D+07  1.43998D-07  5.81212D-09
                                           B  5.55096D+07  1.49011D-07  6.01449D-09
 f1 17    2 +  f2  5    4 +    52835929.86 C  2.94920D+08  7.91905D-07  3.19763D-08
                                           B  3.05087D+08  8.19206D-07  3.30787D-08
 f1 17    2 +  f2  6    4 +    52810614.33 C  3.93160D+08  1.05671D-06  4.27301D-08
                                           B  4.06267D+08  1.09193D-06  4.41546D-08
 f1 17    2 +  f2  7    4 +    52802636.37 C  1.08269D+10  2.91087D-05  1.17760D-06
                                           B  1.11860D+10  3.00740D-05  1.21666D-06
 f1  1    3 +  f2  1    1 +    52745259.93 C  4.21489D+05  1.58992D-09  6.45311D-11
                                           B  4.35583D+05  1.64308D-09  6.66888D-11
 f1  1    3 +  f2  2    1 +    52720263.63 C  1.41326D+03  5.33607D-12  2.16887D-13
                                           B  1.45510D+03  5.49408D-12  2.23309D-13
 f1  1    3 +  f2  3    1 +    52708045.03 C  8.02461D+01  3.03128D-13  1.23293D-14
                                           B  8.25861D+01  3.11967D-13  1.26888D-14
 f1  1    3 +  f2  4    1 +    52682878.07 C  5.82327D+02  2.20183D-12  8.96848D-14
                                           B  5.98591D+02  2.26332D-12  9.21896D-14
 f1  2    3 +  f2  1    1 +    52781644.42 C  3.03027D+09  1.14149D-05  4.62346D-07
                                           B  3.12820D+09  1.17838D-05  4.77287D-07
 f1  2    3 +  f2  2    1 +    52756648.11 C  1.87476D+06  7.06883D-09  2.86721D-10
                                           B  1.93364D+06  7.29082D-09  2.95725D-10
 f1  2    3 +  f2  3    1 +    52744429.52 C  3.10476D+08  1.17120D-06  4.75383D-08
                                           B  3.20100D+08  1.20750D-06  4.90119D-08
 f1  2    3 +  f2  4    1 +    52719262.55 C  4.45656D+05  1.68274D-09  6.83994D-11
                                           B  4.58958D+05  1.73297D-09  7.04410D-11
 f1  3    3 +  f2  1    1 +    52781908.95 C  3.94503D+08  1.48606D-06  6.01899D-08
                                           B  4.07226D+08  1.53399D-06  6.21312D-08
 f1  3    3 +  f2  2    1 +    52756912.64 C  2.41294D+06  9.09796D-09  3.69019D-10
                                           B  2.48864D+06  9.38336D-09  3.80596D-10
 f1  3    3 +  f2  3    1 +    52744694.05 C  2.07353D+09  7.82185D-06  3.17480D-07
                                           B  2.13755D+09  8.06332D-06  3.27281D-07
 f1  3    3 +  f2  4    1 +    52719527.08 C  8.22004D+04  3.10375D-10  1.26158D-11
                                           B  8.46491D+04  3.19621D-10  1.29917D-11
 f1  4    3 +  f2  1    1 +    52787059.98 C  6.05511D+08  2.28046D-06  9.23388D-08
                                           B  6.25248D+08  2.35480D-06  9.53486D-08
 f1  4    3 +  f2  2    1 +    52762063.68 C  9.03692D+05  3.40669D-09  1.38137D-10
                                           B  9.30982D+05  3.50957D-09  1.42309D-10
 f1  4    3 +  f2  3    1 +    52749845.08 C  2.51351D+06  9.47969D-09  3.84658D-10
                                           B  2.59223D+06  9.77659D-09  3.96705D-10
 f1  4    3 +  f2  4    1 +    52724678.12 C  5.10561D+06  1.92742D-08  7.83209D-10
                                           B  5.26102D+06  1.98608D-08  8.07048D-10
 f1  5    3 +  f2  1    1 +    52790575.47 C  1.14900D+09  4.32678D-06  1.75162D-07
                                           B  1.18660D+09  4.46834D-06  1.80893D-07
 f1  5    3 +  f2  2    1 +    52765579.17 C  1.32971D+07  5.01200D-08  2.03190D-09
                                           B  1.37230D+07  5.17252D-08  2.09698D-09
 f1  5    3 +  f2  3    1 +    52753360.57 C  8.21986D+05  3.09970D-09  1.25752D-10
                                           B  8.47131D+05  3.19452D-09  1.29598D-10
 f1  5    3 +  f2  4    1 +    52728193.61 C  7.03491D+06  2.65539D-08  1.07881D-09
                                           B  7.24912D+06  2.73625D-08  1.11165D-09
 f1  6    3 +  f2  1    1 +    52790898.88 C  2.79032D+07  1.05073D-07  4.25362D-09
                                           B  2.88101D+07  1.08488D-07  4.39186D-09
 f1  6    3 +  f2  2    1 +    52765902.58 C  2.02974D+09  7.65051D-06  3.10151D-07
                                           B  2.09404D+09  7.89284D-06  3.19975D-07
 f1  6    3 +  f2  3    1 +    52753683.98 C  2.86072D+08  1.07876D-06  4.37633D-08
                                           B  2.94989D+08  1.11239D-06  4.51275D-08
 f1  6    3 +  f2  4    1 +    52728517.02 C  1.01914D+09  3.84678D-06  1.56280D-07
                                           B  1.04991D+09  3.96292D-06  1.60999D-07
 f1  7    3 +  f2  1    1 +    52803534.91 C  1.49142D+07  5.61346D-08  2.27083D-09
                                           B  1.54098D+07  5.79999D-08  2.34629D-09
 f1  7    3 +  f2  2    1 +    52778538.61 C  3.28627D+09  1.23807D-05  5.01551D-07
                                           B  3.39222D+09  1.27798D-05  5.17722D-07
 f1  7    3 +  f2  3    1 +    52766320.01 C  1.31104D+07  4.94150D-08  2.00323D-09
                                           B  1.35268D+07  5.09845D-08  2.06686D-09
 f1  7    3 +  f2  4    1 +    52741153.05 C  2.91202D+06  1.09863D-08  4.46011D-10
                                           B  3.00226D+06  1.13267D-08  4.59833D-10
 f1  8    3 +  f2  1    1 +    52805517.79 C  9.91465D+06  3.73142D-08  1.50932D-09
                                           B  1.02443D+07  3.85549D-08  1.55950D-09
 f1  8    3 +  f2  2    1 +    52780521.49 C  1.44054D+09  5.42667D-06  2.19814D-07
                                           B  1.48699D+09  5.60165D-06  2.26902D-07
 f1  8    3 +  f2  3    1 +    52768302.89 C  1.46884D+08  5.53583D-07  2.24392D-08
                                           B  1.51550D+08  5.71172D-07  2.31521D-08
 f1  8    3 +  f2  4    1 +    52743135.92 C  1.76501D+08  6.65841D-07  2.70281D-08
                                           B  1.81933D+08  6.86333D-07  2.78600D-08
 f1  9    3 +  f2  1    1 +    52805951.01 C  5.08025D+08  1.91194D-06  7.73340D-08
                                           B  5.24951D+08  1.97564D-06  7.99104D-08
 f1  9    3 +  f2  2    1 +    52780954.70 C  3.49375D+08  1.31611D-06  5.33095D-08
                                           B  3.60668D+08  1.35865D-06  5.50326D-08
 f1  9    3 +  f2  3    1 +    52768736.11 C  1.49905D+08  5.64962D-07  2.28998D-08
                                           B  1.54688D+08  5.82987D-07  2.36305D-08
 f1  9    3 +  f2  4    1 +    52743569.14 C  6.85240D+08  2.58499D-06  1.04929D-07
                                           B  7.06414D+08  2.66487D-06  1.08171D-07
 f1 10    3 +  f2  1    1 +    52806406.44 C  1.97546D+09  7.43448D-06  3.00701D-07
                                           B  2.04128D+09  7.68219D-06  3.10720D-07
 f1 10    3 +  f2  2    1 +    52781410.14 C  1.41629D+07  5.33514D-08  2.16096D-09
                                           B  1.46183D+07  5.50669D-08  2.23045D-09
 f1 10    3 +  f2  3    1 +    52769191.55 C  2.78101D+06  1.04809D-08  4.24815D-10
                                           B  2.86981D+06  1.08155D-08  4.38380D-10
 f1 10    3 +  f2  4    1 +    52744024.58 C  2.28132D+06  8.60588D-09  3.49316D-10
                                           B  2.34775D+06  8.85646D-09  3.59488D-10
 f1 11    3 +  f2  1    1 +    52806662.37 C  6.75493D+07  2.54214D-07  1.02820D-08
                                           B  6.97868D+07  2.62634D-07  1.06226D-08
 f1 11    3 +  f2  2    1 +    52781666.06 C  1.21322D+08  4.57015D-07  1.85108D-08
                                           B  1.25244D+08  4.71786D-07  1.91091D-08
 f1 11    3 +  f2  3    1 +    52769447.47 C  1.03495D+08  3.90039D-07  1.58090D-08
                                           B  1.06787D+08  4.02446D-07  1.63119D-08
 f1 11    3 +  f2  4    1 +    52744280.50 C  3.10386D+09  1.17087D-05  4.75253D-07
                                           B  3.19958D+09  1.20697D-05  4.89909D-07
 f1 12    3 +  f2  1    1 +    52811239.04 C  2.94042D+06  1.10640D-08  4.47381D-10
                                           B  3.03881D+06  1.14342D-08  4.62350D-10
 f1 12    3 +  f2  2    1 +    52786242.74 C  8.31222D+05  3.13063D-09  1.26769D-10
                                           B  8.58205D+05  3.23225D-09  1.30884D-10
 f1 12    3 +  f2  3    1 +    52774024.14 C  9.85220D+08  3.71235D-06  1.50429D-07
                                           B  1.01674D+09  3.83110D-06  1.55241D-07
 f1 12    3 +  f2  4    1 +    52748857.17 C  5.26728D+06  1.98663D-08  8.06159D-10
                                           B  5.43053D+06  2.04820D-08  8.31144D-10
 f1 13    3 +  f2  1    1 +    52816168.80 C  2.63749D+06  9.92232D-09  4.01103D-10
                                           B  2.72643D+06  1.02569D-08  4.14629D-10
 f1 13    3 +  f2  2    1 +    52791172.49 C  9.49224D+08  3.57439D-06  1.44698D-07
                                           B  9.80279D+08  3.69133D-06  1.49432D-07
 f1 13    3 +  f2  3    1 +    52778953.90 C  8.88165D+08  3.34602D-06  1.35547D-07
                                           B  9.16843D+08  3.45405D-06  1.39923D-07
 f1 13    3 +  f2  4    1 +    52753786.93 C  5.31434D+08  2.00400D-06  8.12981D-08
                                           B  5.48035D+08  2.06660D-06  8.38377D-08
 f1 14    3 +  f2  1    1 +    52816418.71 C  9.86759D+05  3.71218D-09  1.50060D-10
                                           B  1.01996D+06  3.83708D-09  1.55109D-10
 f1 14    3 +  f2  2    1 +    52791422.41 C  3.37633D+08  1.27138D-06  5.14668D-08
                                           B  3.48660D+08  1.31290D-06  5.31478D-08
 f1 14    3 +  f2  3    1 +    52779203.81 C  2.69664D+08  1.01590D-06  4.11536D-08
                                           B  2.78335D+08  1.04857D-06  4.24769D-08
 f1 14    3 +  f2  4    1 +    52754036.85 C  3.18292D+08  1.20024D-06  4.86907D-08
                                           B  3.28217D+08  1.23767D-06  5.02090D-08
 f1 15    3 +  f2  1    1 +    52831897.36 C  2.16451D+04  8.13809D-11  3.28683D-12
                                           B  2.23887D+04  8.41768D-11  3.39975D-12
 f1 15    3 +  f2  2    1 +    52806901.06 C  3.69087D+07  1.38900D-07  5.61791D-09
                                           B  3.81403D+07  1.43535D-07  5.80537D-09
 f1 15    3 +  f2  3    1 +    52794682.46 C  1.16412D+08  4.38302D-07  1.77397D-08
                                           B  1.20244D+08  4.52731D-07  1.83237D-08
 f1 15    3 +  f2  4    1 +    52769515.50 C  1.60289D+09  6.04079D-06  2.44843D-07
                                           B  1.65402D+09  6.23349D-06  2.52654D-07
 f1 16    3 +  f2  1    1 +    52840938.25 C  1.46069D+03  5.48999D-12  2.21617D-13
                                           B  1.51134D+03  5.68038D-12  2.29303D-13
 f1 16    3 +  f2  2    1 +    52815941.95 C  1.19698D+05  4.50313D-10  1.82038D-11
                                           B  1.23727D+05  4.65468D-10  1.88165D-11
 f1 16    3 +  f2  3    1 +    52803723.35 C  1.48233D+09  5.57918D-06  2.25694D-07
                                           B  1.53149D+09  5.76421D-06  2.33179D-07
 f1 16    3 +  f2  4    1 +    52778556.39 C  1.09106D+06  4.11044D-09  1.66517D-10
                                           B  1.12617D+06  4.24272D-09  1.71876D-10
 f1 17    3 +  f2  1    1 +    52871592.70 C  1.18003D+03  4.43002D-12  1.78518D-13
                                           B  1.22239D+03  4.58905D-12  1.84926D-13
 f1 17    3 +  f2  2    1 +    52846596.39 C  4.12022D+07  1.54825D-07  6.24791D-09
                                           B  4.26412D+07  1.60233D-07  6.46611D-09
 f1 17    3 +  f2  3    1 +    52834377.80 C  1.22773D+07  4.61556D-08  1.86388D-09
                                           B  1.27005D+07  4.77467D-08  1.92813D-09
 f1 17    3 +  f2  4    1 +    52809210.83 C  1.51298D+09  5.69336D-06  2.30241D-07
                                           B  1.56360D+09  5.88384D-06  2.37944D-07
 f1  1    3 +  f2  1    2 +    52745086.21 C  1.71832D+06  6.48180D-09  2.63083D-10
                                           B  1.77585D+06  6.69882D-09  2.71892D-10
 f1  1    3 +  f2  2    2 +    52719300.24 C  2.68229D+03  1.01280D-11  4.11677D-13
                                           B  2.76164D+03  1.04276D-11  4.23856D-13
 f1  1    3 +  f2  3    2 +    52719210.20 C  7.27566D+01  2.74720D-13  1.11668D-14
                                           B  7.49628D+01  2.83050D-13  1.15054D-14
 f1  1    3 +  f2  4    2 +    52708141.38 C  7.97334D+02  3.01190D-12  1.22504D-13
                                           B  8.20582D+02  3.09972D-12  1.26076D-13
 f1  1    3 +  f2  5    2 +    52700420.73 C  1.67503D-01  6.32922D-16  2.57544D-17
                                           B  1.72263D-01  6.50907D-16  2.64862D-17
 f1  1    3 +  f2  6    2 +    52683994.46 C  1.59145D+01  6.01715D-14  2.45075D-15
                                           B  1.63838D+01  6.19461D-14  2.52303D-15
 f1  1    3 +  f2  7    2 +    52683540.76 C  1.25832D+03  4.75770D-12  1.93783D-13
                                           B  1.29350D+03  4.89072D-12  1.99201D-13
 f1  1    3 +  f2  8    2 +    52651631.54 C  2.31968D-03  8.78132D-18  3.58317D-19
                                           B  2.38091D-03  9.01310D-18  3.67775D-19
 f1  2    3 +  f2  1    2 +    52781470.70 C  3.04934D+09  1.14868D-05  4.65262D-07
                                           B  3.14781D+09  1.18577D-05  4.80287D-07
 f1  2    3 +  f2  2    2 +    52755684.73 C  3.81818D+05  1.43971D-09  5.83996D-11
                                           B  3.93861D+05  1.48512D-09  6.02416D-11
 f1  2    3 +  f2  3    2 +    52755594.69 C  6.84835D+08  2.58229D-06  1.04747D-07
                                           B  7.06346D+08  2.66340D-06  1.08037D-07
 f1  2    3 +  f2  4    2 +    52744525.86 C  6.26745D+07  2.36424D-07  9.59629D-09
                                           B  6.46113D+07  2.43730D-07  9.89283D-09
 f1  2    3 +  f2  5    2 +    52736805.22 C  2.70975D+04  1.02248D-10  4.15201D-12
                                           B  2.79340D+04  1.05405D-10  4.28019D-12
 f1  2    3 +  f2  6    2 +    52720378.95 C  1.71044D+08  6.45813D-07  2.62491D-08
                                           B  1.76182D+08  6.65214D-07  2.70377D-08
 f1  2    3 +  f2  7    2 +    52719925.25 C  1.84235D+05  6.95631D-10  2.82747D-11
                                           B  1.89727D+05  7.16367D-10  2.91175D-11
 f1  2    3 +  f2  8    2 +    52688016.02 C  4.45540D+04  1.68430D-10  6.85846D-12
                                           B  4.58346D+04  1.73271D-10  7.05559D-12
 f1  3    3 +  f2  1    2 +    52781735.23 C  4.21791D+08  1.58886D-06  6.43545D-08
                                           B  4.35376D+08  1.64004D-06  6.64272D-08
 f1  3    3 +  f2  2    2 +    52755949.26 C  5.76040D+06  2.17203D-08  8.81038D-10
                                           B  5.94056D+06  2.23996D-08  9.08593D-10
 f1  3    3 +  f2  3    2 +    52755859.22 C  4.62786D+09  1.74500D-05  7.07826D-07
                                           B  4.77273D+09  1.79962D-05  7.29983D-07
 f1  3    3 +  f2  4    2 +    52744790.39 C  5.51042D+08  2.07865D-06  8.43696D-08
                                           B  5.68076D+08  2.14291D-06  8.69778D-08
 f1  3    3 +  f2  5    2 +    52737069.75 C  2.20582D+05  8.32326D-10  3.37978D-11
                                           B  2.27306D+05  8.57699D-10  3.48282D-11
 f1  3    3 +  f2  6    2 +    52720643.48 C  1.18824D+09  4.48641D-06  1.82348D-07
                                           B  1.22379D+09  4.62062D-06  1.87803D-07
 f1  3    3 +  f2  7    2 +    52720189.78 C  2.60077D+05  9.81981D-10  3.99131D-11
                                           B  2.67838D+05  1.01129D-09  4.11043D-11
 f1  3    3 +  f2  8    2 +    52688280.56 C  2.68434D+05  1.01477D-09  4.13206D-11
                                           B  2.76126D+05  1.04384D-09  4.25047D-11
 f1  4    3 +  f2  1    2 +    52786886.26 C  2.09456D+09  7.88853D-06  3.19419D-07
                                           B  2.16278D+09  8.14545D-06  3.29823D-07
 f1  4    3 +  f2  2    2 +    52761100.29 C  4.08344D+06  1.53941D-08  6.24246D-10
                                           B  4.20939D+06  1.58689D-08  6.43501D-10
 f1  4    3 +  f2  3    2 +    52761010.25 C  2.16816D+06  8.17376D-09  3.31456D-10
                                           B  2.23725D+06  8.43421D-09  3.42018D-10
 f1  4    3 +  f2  4    2 +    52749941.43 C  2.41883D+07  9.12256D-08  3.70164D-09
                                           B  2.49472D+07  9.40878D-08  3.81778D-09
 f1  4    3 +  f2  5    2 +    52742220.78 C  1.68174D+04  6.34450D-11  2.57552D-12
                                           B  1.73434D+04  6.54295D-11  2.65609D-12
 f1  4    3 +  f2  6    2 +    52725794.51 C  8.21571D+00  3.10138D-14  1.26017D-15
                                           B  9.52120D+00  3.59419D-14  1.46041D-15
 f1  4    3 +  f2  7    2 +    52725340.81 C  1.15505D+07  4.36030D-08  1.77175D-09
                                           B  1.19034D+07  4.49352D-08  1.82588D-09
 f1  4    3 +  f2  8    2 +    52693431.59 C  4.89428D+03  1.84983D-11  7.53019D-13
                                           B  5.03543D+03  1.90318D-11  7.74735D-13
 f1  5    3 +  f2  1    2 +    52790401.75 C  1.85685D+09  6.99233D-06  2.83075D-07
                                           B  1.91755D+09  7.22092D-06  2.92328D-07
 f1  5    3 +  f2  2    2 +    52764615.78 C  4.52424D+07  1.70536D-07  6.91403D-09
                                           B  4.66957D+07  1.76014D-07  7.13612D-09
 f1  5    3 +  f2  3    2 +    52764525.74 C  5.51151D+05  2.07751D-09  8.42286D-11
                                           B  5.68058D+05  2.14123D-09  8.68123D-11
 f1  5    3 +  f2  4    2 +    52753456.92 C  1.08231D+07  4.08136D-08  1.65575D-09
                                           B  1.11595D+07  4.20824D-08  1.70723D-09
 f1  5    3 +  f2  5    2 +    52745736.27 C  2.02722D+04  7.64686D-11  3.10359D-12
                                           B  2.09164D+04  7.88985D-11  3.20221D-12
 f1  5    3 +  f2  6    2 +    52729310.00 C  1.43384D+05  5.41193D-10  2.19857D-11
                                           B  1.47874D+05  5.58141D-10  2.26742D-11
 f1  5    3 +  f2  7    2 +    52728856.30 C  2.24328D+07  8.46727D-08  3.43987D-09
                                           B  2.31226D+07  8.72762D-08  3.54564D-09
 f1  5    3 +  f2  8    2 +    52696947.08 C  2.07497D+02  7.84146D-13  3.19142D-14
                                           B  2.13538D+02  8.06976D-13  3.28434D-14
 f1  6    3 +  f2  1    2 +    52790725.17 C  4.62498D+07  1.74161D-07  7.05052D-09
                                           B  4.77612D+07  1.79852D-07  7.28092D-09
 f1  6    3 +  f2  2    2 +    52764939.19 C  3.80727D+09  1.43509D-05  5.81816D-07
                                           B  3.92779D+09  1.48052D-05  6.00233D-07
 f1  6    3 +  f2  3    2 +    52764849.16 C  1.81615D+08  6.84569D-07  2.77541D-08
                                           B  1.87357D+08  7.06213D-07  2.86316D-08
 f1  6    3 +  f2  4    2 +    52753780.33 C  2.78761D+09  1.05119D-05  4.26446D-07
                                           B  2.87457D+09  1.08398D-05  4.39748D-07
 f1  6    3 +  f2  5    2 +    52746059.69 C  1.94303D+06  7.32917D-09  2.97460D-10
                                           B  2.00311D+06  7.55580D-09  3.06658D-10
 f1  6    3 +  f2  6    2 +    52729633.42 C  1.21517D+07  4.58654D-08  1.86322D-09
                                           B  1.25188D+07  4.72507D-08  1.91950D-09
 f1  6    3 +  f2  7    2 +    52729179.72 C  2.45994D+09  9.28491D-06  3.77197D-07
                                           B  2.53432D+09  9.56568D-06  3.88603D-07
 f1  6    3 +  f2  8    2 +    52697270.49 C  3.55031D+05  1.34167D-09  5.46040D-11
                                           B  3.65312D+05  1.38052D-09  5.61854D-11
 f1  7    3 +  f2  1    2 +    52803361.19 C  7.59731D+05  2.85951D-09  1.15678D-10
                                           B  7.84826D+05  2.95397D-09  1.19499D-10
 f1  7    3 +  f2  2    2 +    52777575.22 C  9.45977D+08  3.56400D-06  1.44389D-07
                                           B  9.76423D+08  3.67871D-06  1.49036D-07
 f1  7    3 +  f2  3    2 +    52777485.18 C  3.53238D+08  1.33084D-06  5.39168D-08
                                           B  3.64637D+08  1.37379D-06  5.56566D-08
 f1  7    3 +  f2  4    2 +    52766416.36 C  1.74347D+08  6.57135D-07  2.66395D-08
                                           B  1.79894D+08  6.78043D-07  2.74871D-08
 f1  7    3 +  f2  5    2 +    52758695.71 C  8.96602D+08  3.38039D-06  1.37097D-07
                                           B  9.24869D+08  3.48697D-06  1.41419D-07
 f1  7    3 +  f2  6    2 +    52742269.45 C  6.26161D+07  2.36224D-07  9.58940D-09
                                           B  6.45459D+07  2.43504D-07  9.88493D-09
 f1  7    3 +  f2  7    2 +    52741815.74 C  1.27666D+08  4.81640D-07  1.95524D-08
                                           B  1.31596D+08  4.96463D-07  2.01542D-08
 f1  7    3 +  f2  8    2 +    52709906.52 C  6.76341D+07  2.55468D-07  1.03897D-08
                                           B  6.96317D+07  2.63014D-07  1.06966D-08
 f1  8    3 +  f2  1    2 +    52805344.07 C  4.14087D+05  1.55844D-09  6.30378D-11
                                           B  4.27907D+05  1.61046D-09  6.51418D-11
 f1  8    3 +  f2  2    2 +    52779558.10 C  1.11441D+09  4.19827D-06  1.70066D-07
                                           B  1.15025D+09  4.33328D-06  1.75535D-07
 f1  8    3 +  f2  3    2 +    52779468.06 C  1.83667D+08  6.91921D-07  2.80288D-08
                                           B  1.89584D+08  7.14211D-07  2.89318D-08
 f1  8    3 +  f2  4    2 +    52768399.24 C  3.86147D+08  1.45533D-06  5.89905D-08
                                           B  3.98427D+08  1.50161D-06  6.08665D-08
 f1  8    3 +  f2  5    2 +    52760678.59 C  4.06029D+09  1.53071D-05  6.20732D-07
                                           B  4.18804D+09  1.57887D-05  6.40263D-07
 f1  8    3 +  f2  6    2 +    52744252.32 C  3.37730D+07  1.27402D-07  5.17122D-09
                                           B  3.48144D+07  1.31330D-07  5.33067D-09
 f1  8    3 +  f2  7    2 +    52743798.62 C  2.42264D+07  9.13905D-08  3.70963D-09
                                           B  2.49681D+07  9.41887D-08  3.82321D-09
 f1  8    3 +  f2  8    2 +    52711889.40 C  3.41550D+08  1.29001D-06  5.24579D-08
                                           B  3.51638D+08  1.32811D-06  5.40073D-08
 f1  9    3 +  f2  1    2 +    52805777.29 C  4.92563D+07  1.85377D-07  7.49815D-09
                                           B  5.08933D+07  1.91537D-07  7.74734D-09
 f1  9    3 +  f2  2    2 +    52779991.32 C  1.94079D+09  7.31130D-06  2.96163D-07
                                           B  2.00344D+09  7.54734D-06  3.05724D-07
 f1  9    3 +  f2  3    2 +    52779901.28 C  3.51199D+07  1.32304D-07  5.35933D-09
                                           B  3.62586D+07  1.36594D-07  5.53309D-09
 f1  9    3 +  f2  4    2 +    52768832.45 C  6.93568D+08  2.61390D-06  1.05950D-07
                                           B  7.15663D+08  2.69718D-06  1.09325D-07
 f1  9    3 +  f2  5    2 +    52761111.81 C  3.05342D+09  1.15110D-05  4.66784D-07
                                           B  3.14968D+09  1.18739D-05  4.81499D-07
 f1  9    3 +  f2  6    2 +    52744685.54 C  8.87641D+07  3.34839D-07  1.35907D-08
                                           B  9.14983D+07  3.45153D-07  1.40094D-08
 f1  9    3 +  f2  7    2 +    52744231.84 C  1.89780D+08  7.15906D-07  2.90586D-08
                                           B  1.95646D+08  7.38034D-07  2.99568D-08
 f1  9    3 +  f2  8    2 +    52712322.62 C  2.18755D+08  8.26207D-07  3.35967D-08
                                           B  2.25237D+08  8.50689D-07  3.45922D-08
 f1 10    3 +  f2  1    2 +    52806232.73 C  2.39330D+08  9.00704D-07  3.64309D-08
                                           B  2.47296D+08  9.30686D-07  3.76436D-08
 f1 10    3 +  f2  2    2 +    52780446.75 C  8.33712D+08  3.14070D-06  1.27218D-07
                                           B  8.60627D+08  3.24209D-06  1.31326D-07
 f1 10    3 +  f2  3    2 +    52780356.72 C  2.06802D+07  7.79050D-08  3.15567D-09
                                           B  2.13482D+07  8.04216D-08  3.25761D-09
 f1 10    3 +  f2  4    2 +    52769287.89 C  7.76945D+07  2.92809D-07  1.18682D-08
                                           B  8.01619D+07  3.02108D-07  1.22451D-08
 f1 10    3 +  f2  5    2 +    52761567.25 C  5.22641D+08  1.97026D-06  7.98941D-08
                                           B  5.39123D+08  2.03240D-06  8.24136D-08
 f1 10    3 +  f2  6    2 +    52745140.98 C  2.97817D+07  1.12342D-07  4.55971D-09
                                           B  3.07032D+07  1.15818D-07  4.70079D-09
 f1 10    3 +  f2  7    2 +    52744687.28 C  9.88432D+06  3.72860D-08  1.51340D-09
                                           B  1.01923D+07  3.84478D-08  1.56056D-09
 f1 10    3 +  f2  8    2 +    52712778.05 C  3.37553D+07  1.27487D-07  5.18396D-09
                                           B  3.47565D+07  1.31268D-07  5.33772D-09
 f1 11    3 +  f2  1    2 +    52806488.65 C  8.82436D+06  3.32097D-08  1.34322D-09
                                           B  9.12173D+06  3.43288D-08  1.38848D-09
 f1 11    3 +  f2  2    2 +    52780702.67 C  1.60568D+06  6.04874D-09  2.45010D-10
                                           B  1.65708D+06  6.24236D-09  2.52852D-10
 f1 11    3 +  f2  3    2 +    52780612.64 C  8.74135D+07  3.29295D-07  1.33385D-08
                                           B  9.02332D+07  3.39917D-07  1.37687D-08
 f1 11    3 +  f2  4    2 +    52769543.81 C  3.45379D+08  1.30162D-06  5.27568D-08
                                           B  3.56371D+08  1.34305D-06  5.44359D-08
 f1 11    3 +  f2  5    2 +    52761823.17 C  1.64128D+08  6.18728D-07  2.50890D-08
                                           B  1.69305D+08  6.38243D-07  2.58804D-08
 f1 11    3 +  f2  6    2 +    52745396.90 C  3.60742D+09  1.36077D-05  5.52298D-07
                                           B  3.71877D+09  1.40277D-05  5.69345D-07
 f1 11    3 +  f2  7    2 +    52744943.20 C  1.42641D+09  5.38070D-06  2.18394D-07
                                           B  1.47048D+09  5.54694D-06  2.25141D-07
 f1 11    3 +  f2  8    2 +    52713033.97 C  4.87212D+06  1.84008D-08  7.48216D-10
                                           B  5.01647D+06  1.89460D-08  7.70384D-10
 f1 12    3 +  f2  1    2 +    52811065.32 C  1.97076D+05  7.41547D-10  2.99853D-11
                                           B  2.03700D+05  7.66474D-10  3.09932D-11
 f1 12    3 +  f2  2    2 +    52785279.35 C  5.38492D+06  2.02819D-08  8.21323D-10
                                           B  5.55986D+06  2.09408D-08  8.48006D-10
 f1 12    3 +  f2  3    2 +    52785189.31 C  3.67606D+09  1.38457D-05  5.60688D-07
                                           B  3.79533D+09  1.42949D-05  5.78881D-07
 f1 12    3 +  f2  4    2 +    52774120.49 C  3.20320D+08  1.20697D-06  4.89078D-08
                                           B  3.30559D+08  1.24555D-06  5.04712D-08
 f1 12    3 +  f2  5    2 +    52766399.84 C  2.10648D+07  7.93958D-08  3.21861D-09
                                           B  2.17393D+07  8.19384D-08  3.32169D-09
 f1 12    3 +  f2  6    2 +    52749973.57 C  6.96057D+08  2.62516D-06  1.06520D-07
                                           B  7.17675D+08  2.70670D-06  1.09829D-07
 f1 12    3 +  f2  7    2 +    52749519.87 C  3.93081D+06  1.48252D-08  6.01573D-10
                                           B  4.05309D+06  1.52864D-08  6.20288D-10
 f1 12    3 +  f2  8    2 +    52717610.65 C  2.09770D+06  7.92114D-09  3.22006D-10
                                           B  2.15872D+06  8.15157D-09  3.31374D-10
 f1 13    3 +  f2  1    2 +    52815995.08 C  9.75424D+05  3.66960D-09  1.48343D-10
                                           B  1.00826D+06  3.79312D-09  1.53336D-10
 f1 13    3 +  f2  2    2 +    52790209.10 C  5.59017D+08  2.10511D-06  8.52232D-08
                                           B  5.77277D+08  2.17387D-06  8.80069D-08
 f1 13    3 +  f2  3    2 +    52790119.07 C  3.28139D+08  1.23569D-06  5.00258D-08
                                           B  3.38885D+08  1.27615D-06  5.16641D-08
 f1 13    3 +  f2  4    2 +    52779050.24 C  2.31212D+09  8.71050D-06  3.52859D-07
                                           B  2.38663D+09  8.99119D-06  3.64230D-07
 f1 13    3 +  f2  5    2 +    52771329.60 C  3.83012D+08  1.44335D-06  5.84953D-08
                                           B  3.95259D+08  1.48950D-06  6.03658D-08
 f1 13    3 +  f2  6    2 +    52754903.33 C  7.64639D+07  2.88328D-07  1.16961D-08
                                           B  7.88637D+07  2.97377D-07  1.20632D-08
 f1 13    3 +  f2  7    2 +    52754449.63 C  3.37875D+08  1.27407D-06  5.16845D-08
                                           B  3.48433D+08  1.31388D-06  5.32996D-08
 f1 13    3 +  f2  8    2 +    52722540.40 C  1.70113D+08  6.42246D-07  2.61009D-08
                                           B  1.75228D+08  6.61555D-07  2.68856D-08
 f1 14    3 +  f2  1    2 +    52816244.99 C  2.34652D+05  8.82764D-10  3.56850D-11
                                           B  2.42577D+05  9.12579D-10  3.68902D-11
 f1 14    3 +  f2  2    2 +    52790459.02 C  2.34955D+08  8.84768D-07  3.58184D-08
                                           B  2.42603D+08  9.13569D-07  3.69844D-08
 f1 14    3 +  f2  3    2 +    52790368.98 C  9.50887D+07  3.58076D-07  1.44962D-08
                                           B  9.81905D+07  3.69757D-07  1.49691D-08
 f1 14    3 +  f2  4    2 +    52779300.16 C  6.08651D+08  2.29296D-06  9.28858D-08
                                           B  6.28269D+08  2.36687D-06  9.58797D-08
 f1 14    3 +  f2  5    2 +    52771579.51 C  1.78597D+09  6.73023D-06  2.72755D-07
                                           B  1.84296D+09  6.94499D-06  2.81459D-07
 f1 14    3 +  f2  6    2 +    52755153.24 C  9.40424D+07  3.54609D-07  1.43846D-08
                                           B  9.69794D+07  3.65684D-07  1.48339D-08
 f1 14    3 +  f2  7    2 +    52754699.54 C  1.42637D+08  5.37855D-07  2.18185D-08
                                           B  1.47077D+08  5.54597D-07  2.24977D-08
 f1 14    3 +  f2  8    2 +    52722790.32 C  4.33402D+08  1.63625D-06  6.64965D-08
                                           B  4.46398D+08  1.68531D-06  6.84903D-08
 f1 15    3 +  f2  1    2 +    52831723.65 C  4.74934D+04  1.78566D-10  7.21205D-12
                                           B  4.91237D+04  1.84696D-10  7.45961D-12
 f1 15    3 +  f2  2    2 +    52805937.67 C  9.09098D+07  3.42138D-07  1.38387D-08
                                           B  9.39364D+07  3.53528D-07  1.42995D-08
 f1 15    3 +  f2  3    2 +    52805847.64 C  5.16155D+07  1.94255D-07  7.85724D-09
                                           B  5.33380D+07  2.00738D-07  8.11944D-09
 f1 15    3 +  f2  4    2 +    52794778.81 C  1.18872D+09  4.47561D-06  1.81143D-07
                                           B  1.22781D+09  4.62281D-06  1.87101D-07
 f1 15    3 +  f2  5    2 +    52787058.17 C  4.92429D+06  1.85457D-08  7.50940D-10
                                           B  5.08909D+06  1.91664D-08  7.76072D-10
 f1 15    3 +  f2  6    2 +    52770631.90 C  9.34982D+06  3.52350D-08  1.42804D-09
                                           B  9.64901D+06  3.63625D-08  1.47374D-09
 f1 15    3 +  f2  7    2 +    52770178.20 C  2.93339D+09  1.10547D-05  4.48050D-07
                                           B  3.02694D+09  1.14073D-05  4.62339D-07
 f1 15    3 +  f2  8    2 +    52738268.97 C  2.32216D+05  8.76185D-10  3.55764D-11
                                           B  2.38458D+05  8.99736D-10  3.65327D-11
 f1 16    3 +  f2  1    2 +    52840764.53 C  1.26350D+03  4.74889D-12  1.91703D-13
                                           B  1.30728D+03  4.91344D-12  1.98345D-13
 f1 16    3 +  f2  2    2 +    52814978.56 C  8.40620D+05  3.16258D-09  1.27854D-10
                                           B  8.68881D+05  3.26890D-09  1.32152D-10
 f1 16    3 +  f2  3    2 +    52814888.52 C  1.74861D+08  6.57865D-07  2.65957D-08
                                           B  1.80741D+08  6.79984D-07  2.74899D-08
 f1 16    3 +  f2  4    2 +    52803819.70 C  4.19407D+08  1.57856D-06  6.38570D-08
                                           B  4.33306D+08  1.63087D-06  6.59732D-08
 f1 16    3 +  f2  5    2 +    52796099.05 C  1.19025D+06  4.48116D-09  1.81354D-10
                                           B  1.22905D+06  4.62724D-09  1.87267D-10
 f1 16    3 +  f2  6    2 +    52779672.79 C  6.00629D+09  2.26271D-05  9.16584D-07
                                           B  6.19987D+09  2.33563D-05  9.46125D-07
 f1 16    3 +  f2  7    2 +    52779219.08 C  7.41016D+05  2.79163D-09  1.13087D-10
                                           B  7.64856D+05  2.88144D-09  1.16725D-10
 f1 16    3 +  f2  8    2 +    52747309.86 C  4.61146D+04  1.73938D-10  7.05889D-12
                                           B  4.79903D+04  1.81013D-10  7.34601D-12
 f1 17    3 +  f2  1    2 +    52871418.98 C  5.89706D+01  2.21386D-13  8.92134D-15
                                           B  6.10873D+01  2.29332D-13  9.24156D-15
 f1 17    3 +  f2  2    2 +    52845633.01 C  8.95493D+07  3.36511D-07  1.35805D-08
                                           B  9.26713D+07  3.48243D-07  1.40540D-08
 f1 17    3 +  f2  3    2 +    52845542.97 C  1.03953D+05  3.90640D-10  1.57650D-11
                                           B  1.07593D+05  4.04317D-10  1.63170D-11
 f1 17    3 +  f2  4    2 +    52834474.14 C  1.30680D+08  4.91282D-07  1.98391D-08
                                           B  1.35182D+08  5.08207D-07  2.05226D-08
 f1 17    3 +  f2  5    2 +    52826753.50 C  1.19659D+06  4.49978D-09  1.81791D-10
                                           B  1.23730D+06  4.65289D-09  1.87977D-10
 f1 17    3 +  f2  6    2 +    52810327.23 C  2.17120D+08  8.16994D-07  3.30374D-08
                                           B  2.24403D+08  8.44399D-07  3.41456D-08
 f1 17    3 +  f2  7    2 +    52809873.53 C  2.97200D+09  1.11834D-05  4.52244D-07
                                           B  3.07143D+09  1.15575D-05  4.67373D-07
 f1 17    3 +  f2  8    2 +    52777964.31 C  3.74613D+05  1.41134D-09  5.71766D-11
                                           B  3.87981D+05  1.46171D-09  5.92170D-11
 f1  1    3 +  f2  1    3 +    52744835.97 C  0.00000D+00  0.00000D+00  0.00000D+00
                                           B  0.00000D+00  0.00000D+00  0.00000D+00
 f1  1    3 +  f2  2    3 +    52719146.64 C  0.00000D+00  0.00000D+00  0.00000D+00
                                           B  0.00000D+00  0.00000D+00  0.00000D+00
 f1  1    3 +  f2  3    3 +    52716682.29 C  0.00000D+00  0.00000D+00  0.00000D+00
                                           B  0.00000D+00  0.00000D+00  0.00000D+00
 f1  1    3 +  f2  4    3 +    52708216.61 C  0.00000D+00  0.00000D+00  0.00000D+00
                                           B  0.00000D+00  0.00000D+00  0.00000D+00
 f1  1    3 +  f2  5    3 +    52693401.04 C  0.00000D+00  0.00000D+00  0.00000D+00
                                           B  0.00000D+00  0.00000D+00  0.00000D+00
 f1  1    3 +  f2  6    3 +    52683965.65 C  0.00000D+00  0.00000D+00  0.00000D+00
                                           B  0.00000D+00  0.00000D+00  0.00000D+00
 f1  2    3 +  f2  1    3 +    52781220.46 C  0.00000D+00  0.00000D+00  0.00000D+00
                                           B  0.00000D+00  0.00000D+00  0.00000D+00
 f1  2    3 +  f2  2    3 +    52755531.13 C  0.00000D+00  0.00000D+00  0.00000D+00
                                           B  0.00000D+00  0.00000D+00  0.00000D+00
 f1  2    3 +  f2  3    3 +    52753066.78 C  0.00000D+00  0.00000D+00  0.00000D+00
                                           B  0.00000D+00  0.00000D+00  0.00000D+00
 f1  2    3 +  f2  4    3 +    52744601.09 C  0.00000D+00  0.00000D+00  0.00000D+00
                                           B  0.00000D+00  0.00000D+00  0.00000D+00
 f1  2    3 +  f2  5    3 +    52729785.53 C  0.00000D+00  0.00000D+00  0.00000D+00
                                           B  0.00000D+00  0.00000D+00  0.00000D+00
 f1  2    3 +  f2  6    3 +    52720350.13 C  0.00000D+00  0.00000D+00  0.00000D+00
                                           B  0.00000D+00  0.00000D+00  0.00000D+00
 f1  3    3 +  f2  1    3 +    52781484.99 C  0.00000D+00  0.00000D+00  0.00000D+00
                                           B  0.00000D+00  0.00000D+00  0.00000D+00
 f1  3    3 +  f2  2    3 +    52755795.66 C  0.00000D+00  0.00000D+00  0.00000D+00
                                           B  0.00000D+00  0.00000D+00  0.00000D+00
 f1  3    3 +  f2  3    3 +    52753331.31 C  0.00000D+00  0.00000D+00  0.00000D+00
                                           B  0.00000D+00  0.00000D+00  0.00000D+00
 f1  3    3 +  f2  4    3 +    52744865.62 C  0.00000D+00  0.00000D+00  0.00000D+00
                                           B  0.00000D+00  0.00000D+00  0.00000D+00
 f1  3    3 +  f2  5    3 +    52730050.06 C  0.00000D+00  0.00000D+00  0.00000D+00
                                           B  0.00000D+00  0.00000D+00  0.00000D+00
 f1  3    3 +  f2  6    3 +    52720614.66 C  0.00000D+00  0.00000D+00  0.00000D+00
                                           B  0.00000D+00  0.00000D+00  0.00000D+00
 f1  4    3 +  f2  1    3 +    52786636.02 C  0.00000D+00  0.00000D+00  0.00000D+00
                                           B  0.00000D+00  0.00000D+00  0.00000D+00
 f1  4    3 +  f2  2    3 +    52760946.69 C  0.00000D+00  0.00000D+00  0.00000D+00
                                           B  0.00000D+00  0.00000D+00  0.00000D+00
 f1  4    3 +  f2  3    3 +    52758482.34 C  0.00000D+00  0.00000D+00  0.00000D+00
                                           B  0.00000D+00  0.00000D+00  0.00000D+00
 f1  4    3 +  f2  4    3 +    52750016.66 C  0.00000D+00  0.00000D+00  0.00000D+00
                                           B  0.00000D+00  0.00000D+00  0.00000D+00
 f1  4    3 +  f2  5    3 +    52735201.09 C  0.00000D+00  0.00000D+00  0.00000D+00
                                           B  0.00000D+00  0.00000D+00  0.00000D+00
 f1  4    3 +  f2  6    3 +    52725765.70 C  0.00000D+00  0.00000D+00  0.00000D+00
                                           B  0.00000D+00  0.00000D+00  0.00000D+00
 f1  5    3 +  f2  1    3 +    52790151.51 C  0.00000D+00  0.00000D+00  0.00000D+00
                                           B  0.00000D+00  0.00000D+00  0.00000D+00
 f1  5    3 +  f2  2    3 +    52764462.18 C  0.00000D+00  0.00000D+00  0.00000D+00
                                           B  0.00000D+00  0.00000D+00  0.00000D+00
 f1  5    3 +  f2  3    3 +    52761997.83 C  0.00000D+00  0.00000D+00  0.00000D+00
                                           B  0.00000D+00  0.00000D+00  0.00000D+00
 f1  5    3 +  f2  4    3 +    52753532.15 C  0.00000D+00  0.00000D+00  0.00000D+00
                                           B  0.00000D+00  0.00000D+00  0.00000D+00
 f1  5    3 +  f2  5    3 +    52738716.58 C  0.00000D+00  0.00000D+00  0.00000D+00
                                           B  0.00000D+00  0.00000D+00  0.00000D+00
 f1  5    3 +  f2  6    3 +    52729281.19 C  0.00000D+00  0.00000D+00  0.00000D+00
                                           B  0.00000D+00  0.00000D+00  0.00000D+00
 f1  6    3 +  f2  1    3 +    52790474.92 C  0.00000D+00  0.00000D+00  0.00000D+00
                                           B  0.00000D+00  0.00000D+00  0.00000D+00
 f1  6    3 +  f2  2    3 +    52764785.60 C  0.00000D+00  0.00000D+00  0.00000D+00
                                           B  0.00000D+00  0.00000D+00  0.00000D+00
 f1  6    3 +  f2  3    3 +    52762321.25 C  0.00000D+00  0.00000D+00  0.00000D+00
                                           B  0.00000D+00  0.00000D+00  0.00000D+00
 f1  6    3 +  f2  4    3 +    52753855.56 C  0.00000D+00  0.00000D+00  0.00000D+00
                                           B  0.00000D+00  0.00000D+00  0.00000D+00
 f1  6    3 +  f2  5    3 +    52739040.00 C  0.00000D+00  0.00000D+00  0.00000D+00
                                           B  0.00000D+00  0.00000D+00  0.00000D+00
 f1  6    3 +  f2  6    3 +    52729604.60 C  0.00000D+00  0.00000D+00  0.00000D+00
                                           B  0.00000D+00  0.00000D+00  0.00000D+00
 f1  7    3 +  f2  1    3 +    52803110.95 C  0.00000D+00  0.00000D+00  0.00000D+00
                                           B  0.00000D+00  0.00000D+00  0.00000D+00
 f1  7    3 +  f2  2    3 +    52777421.63 C  0.00000D+00  0.00000D+00  0.00000D+00
                                           B  0.00000D+00  0.00000D+00  0.00000D+00
 f1  7    3 +  f2  3    3 +    52774957.28 C  0.00000D+00  0.00000D+00  0.00000D+00
                                           B  0.00000D+00  0.00000D+00  0.00000D+00
 f1  7    3 +  f2  4    3 +    52766491.59 C  0.00000D+00  0.00000D+00  0.00000D+00
                                           B  0.00000D+00  0.00000D+00  0.00000D+00
 f1  7    3 +  f2  5    3 +    52751676.03 C  0.00000D+00  0.00000D+00  0.00000D+00
                                           B  0.00000D+00  0.00000D+00  0.00000D+00
 f1  7    3 +  f2  6    3 +    52742240.63 C  0.00000D+00  0.00000D+00  0.00000D+00
                                           B  0.00000D+00  0.00000D+00  0.00000D+00
 f1  8    3 +  f2  1    3 +    52805093.83 C  0.00000D+00  0.00000D+00  0.00000D+00
                                           B  0.00000D+00  0.00000D+00  0.00000D+00
 f1  8    3 +  f2  2    3 +    52779404.50 C  0.00000D+00  0.00000D+00  0.00000D+00
                                           B  0.00000D+00  0.00000D+00  0.00000D+00
 f1  8    3 +  f2  3    3 +    52776940.15 C  0.00000D+00  0.00000D+00  0.00000D+00
                                           B  0.00000D+00  0.00000D+00  0.00000D+00
 f1  8    3 +  f2  4    3 +    52768474.47 C  0.00000D+00  0.00000D+00  0.00000D+00
                                           B  0.00000D+00  0.00000D+00  0.00000D+00
 f1  8    3 +  f2  5    3 +    52753658.90 C  0.00000D+00  0.00000D+00  0.00000D+00
                                           B  0.00000D+00  0.00000D+00  0.00000D+00
 f1  8    3 +  f2  6    3 +    52744223.51 C  0.00000D+00  0.00000D+00  0.00000D+00
                                           B  0.00000D+00  0.00000D+00  0.00000D+00
 f1  9    3 +  f2  1    3 +    52805527.05 C  0.00000D+00  0.00000D+00  0.00000D+00
                                           B  0.00000D+00  0.00000D+00  0.00000D+00
 f1  9    3 +  f2  2    3 +    52779837.72 C  0.00000D+00  0.00000D+00  0.00000D+00
                                           B  0.00000D+00  0.00000D+00  0.00000D+00
 f1  9    3 +  f2  3    3 +    52777373.37 C  0.00000D+00  0.00000D+00  0.00000D+00
                                           B  0.00000D+00  0.00000D+00  0.00000D+00
 f1  9    3 +  f2  4    3 +    52768907.68 C  0.00000D+00  0.00000D+00  0.00000D+00
                                           B  0.00000D+00  0.00000D+00  0.00000D+00
 f1  9    3 +  f2  5    3 +    52754092.12 C  0.00000D+00  0.00000D+00  0.00000D+00
                                           B  0.00000D+00  0.00000D+00  0.00000D+00
 f1  9    3 +  f2  6    3 +    52744656.72 C  0.00000D+00  0.00000D+00  0.00000D+00
                                           B  0.00000D+00  0.00000D+00  0.00000D+00
 f1 10    3 +  f2  1    3 +    52805982.48 C  0.00000D+00  0.00000D+00  0.00000D+00
                                           B  0.00000D+00  0.00000D+00  0.00000D+00
 f1 10    3 +  f2  2    3 +    52780293.16 C  0.00000D+00  0.00000D+00  0.00000D+00
                                           B  0.00000D+00  0.00000D+00  0.00000D+00
 f1 10    3 +  f2  3    3 +    52777828.81 C  0.00000D+00  0.00000D+00  0.00000D+00
                                           B  0.00000D+00  0.00000D+00  0.00000D+00
 f1 10    3 +  f2  4    3 +    52769363.12 C  0.00000D+00  0.00000D+00  0.00000D+00
                                           B  0.00000D+00  0.00000D+00  0.00000D+00
 f1 10    3 +  f2  5    3 +    52754547.56 C  0.00000D+00  0.00000D+00  0.00000D+00
                                           B  0.00000D+00  0.00000D+00  0.00000D+00
 f1 10    3 +  f2  6    3 +    52745112.16 C  0.00000D+00  0.00000D+00  0.00000D+00
                                           B  0.00000D+00  0.00000D+00  0.00000D+00
 f1 11    3 +  f2  1    3 +    52806238.41 C  0.00000D+00  0.00000D+00  0.00000D+00
                                           B  0.00000D+00  0.00000D+00  0.00000D+00
 f1 11    3 +  f2  2    3 +    52780549.08 C  0.00000D+00  0.00000D+00  0.00000D+00
                                           B  0.00000D+00  0.00000D+00  0.00000D+00
 f1 11    3 +  f2  3    3 +    52778084.73 C  0.00000D+00  0.00000D+00  0.00000D+00
                                           B  0.00000D+00  0.00000D+00  0.00000D+00
 f1 11    3 +  f2  4    3 +    52769619.04 C  0.00000D+00  0.00000D+00  0.00000D+00
                                           B  0.00000D+00  0.00000D+00  0.00000D+00
 f1 11    3 +  f2  5    3 +    52754803.48 C  0.00000D+00  0.00000D+00  0.00000D+00
                                           B  0.00000D+00  0.00000D+00  0.00000D+00
 f1 11    3 +  f2  6    3 +    52745368.08 C  0.00000D+00  0.00000D+00  0.00000D+00
                                           B  0.00000D+00  0.00000D+00  0.00000D+00
 f1 12    3 +  f2  1    3 +    52810815.08 C  0.00000D+00  0.00000D+00  0.00000D+00
                                           B  0.00000D+00  0.00000D+00  0.00000D+00
 f1 12    3 +  f2  2    3 +    52785125.75 C  0.00000D+00  0.00000D+00  0.00000D+00
                                           B  0.00000D+00  0.00000D+00  0.00000D+00
 f1 12    3 +  f2  3    3 +    52782661.40 C  0.00000D+00  0.00000D+00  0.00000D+00
                                           B  0.00000D+00  0.00000D+00  0.00000D+00
 f1 12    3 +  f2  4    3 +    52774195.72 C  0.00000D+00  0.00000D+00  0.00000D+00
                                           B  0.00000D+00  0.00000D+00  0.00000D+00
 f1 12    3 +  f2  5    3 +    52759380.15 C  0.00000D+00  0.00000D+00  0.00000D+00
                                           B  0.00000D+00  0.00000D+00  0.00000D+00
 f1 12    3 +  f2  6    3 +    52749944.75 C  0.00000D+00  0.00000D+00  0.00000D+00
                                           B  0.00000D+00  0.00000D+00  0.00000D+00
 f1 13    3 +  f2  1    3 +    52815744.84 C  0.00000D+00  0.00000D+00  0.00000D+00
                                           B  0.00000D+00  0.00000D+00  0.00000D+00
 f1 13    3 +  f2  2    3 +    52790055.51 C  0.00000D+00  0.00000D+00  0.00000D+00
                                           B  0.00000D+00  0.00000D+00  0.00000D+00
 f1 13    3 +  f2  3    3 +    52787591.16 C  0.00000D+00  0.00000D+00  0.00000D+00
                                           B  0.00000D+00  0.00000D+00  0.00000D+00
 f1 13    3 +  f2  4    3 +    52779125.47 C  0.00000D+00  0.00000D+00  0.00000D+00
                                           B  0.00000D+00  0.00000D+00  0.00000D+00
 f1 13    3 +  f2  5    3 +    52764309.91 C  0.00000D+00  0.00000D+00  0.00000D+00
                                           B  0.00000D+00  0.00000D+00  0.00000D+00
 f1 13    3 +  f2  6    3 +    52754874.51 C  0.00000D+00  0.00000D+00  0.00000D+00
                                           B  0.00000D+00  0.00000D+00  0.00000D+00
 f1 14    3 +  f2  1    3 +    52815994.75 C  0.00000D+00  0.00000D+00  0.00000D+00
                                           B  0.00000D+00  0.00000D+00  0.00000D+00
 f1 14    3 +  f2  2    3 +    52790305.42 C  0.00000D+00  0.00000D+00  0.00000D+00
                                           B  0.00000D+00  0.00000D+00  0.00000D+00
 f1 14    3 +  f2  3    3 +    52787841.08 C  0.00000D+00  0.00000D+00  0.00000D+00
                                           B  0.00000D+00  0.00000D+00  0.00000D+00
 f1 14    3 +  f2  4    3 +    52779375.39 C  0.00000D+00  0.00000D+00  0.00000D+00
                                           B  0.00000D+00  0.00000D+00  0.00000D+00
 f1 14    3 +  f2  5    3 +    52764559.82 C  0.00000D+00  0.00000D+00  0.00000D+00
                                           B  0.00000D+00  0.00000D+00  0.00000D+00
 f1 14    3 +  f2  6    3 +    52755124.43 C  0.00000D+00  0.00000D+00  0.00000D+00
                                           B  0.00000D+00  0.00000D+00  0.00000D+00
 f1 15    3 +  f2  1    3 +    52831473.40 C  0.00000D+00  0.00000D+00  0.00000D+00
                                           B  0.00000D+00  0.00000D+00  0.00000D+00
 f1 15    3 +  f2  2    3 +    52805784.08 C  0.00000D+00  0.00000D+00  0.00000D+00
                                           B  0.00000D+00  0.00000D+00  0.00000D+00
 f1 15    3 +  f2  3    3 +    52803319.73 C  0.00000D+00  0.00000D+00  0.00000D+00
                                           B  0.00000D+00  0.00000D+00  0.00000D+00
 f1 15    3 +  f2  4    3 +    52794854.04 C  0.00000D+00  0.00000D+00  0.00000D+00
                                           B  0.00000D+00  0.00000D+00  0.00000D+00
 f1 15    3 +  f2  5    3 +    52780038.48 C  0.00000D+00  0.00000D+00  0.00000D+00
                                           B  0.00000D+00  0.00000D+00  0.00000D+00
 f1 15    3 +  f2  6    3 +    52770603.08 C  0.00000D+00  0.00000D+00  0.00000D+00
                                           B  0.00000D+00  0.00000D+00  0.00000D+00
 f1 16    3 +  f2  1    3 +    52840514.29 C  0.00000D+00  0.00000D+00  0.00000D+00
                                           B  0.00000D+00  0.00000D+00  0.00000D+00
 f1 16    3 +  f2  2    3 +    52814824.97 C  0.00000D+00  0.00000D+00  0.00000D+00
                                           B  0.00000D+00  0.00000D+00  0.00000D+00
 f1 16    3 +  f2  3    3 +    52812360.62 C  0.00000D+00  0.00000D+00  0.00000D+00
                                           B  0.00000D+00  0.00000D+00  0.00000D+00
 f1 16    3 +  f2  4    3 +    52803894.93 C  0.00000D+00  0.00000D+00  0.00000D+00
                                           B  0.00000D+00  0.00000D+00  0.00000D+00
 f1 16    3 +  f2  5    3 +    52789079.37 C  0.00000D+00  0.00000D+00  0.00000D+00
                                           B  0.00000D+00  0.00000D+00  0.00000D+00
 f1 16    3 +  f2  6    3 +    52779643.97 C  0.00000D+00  0.00000D+00  0.00000D+00
                                           B  0.00000D+00  0.00000D+00  0.00000D+00
 f1 17    3 +  f2  1    3 +    52871168.74 C  0.00000D+00  0.00000D+00  0.00000D+00
                                           B  0.00000D+00  0.00000D+00  0.00000D+00
 f1 17    3 +  f2  2    3 +    52845479.41 C  0.00000D+00  0.00000D+00  0.00000D+00
                                           B  0.00000D+00  0.00000D+00  0.00000D+00
 f1 17    3 +  f2  3    3 +    52843015.06 C  0.00000D+00  0.00000D+00  0.00000D+00
                                           B  0.00000D+00  0.00000D+00  0.00000D+00
 f1 17    3 +  f2  4    3 +    52834549.38 C  0.00000D+00  0.00000D+00  0.00000D+00
                                           B  0.00000D+00  0.00000D+00  0.00000D+00
 f1 17    3 +  f2  5    3 +    52819733.81 C  0.00000D+00  0.00000D+00  0.00000D+00
                                           B  0.00000D+00  0.00000D+00  0.00000D+00
 f1 17    3 +  f2  6    3 +    52810298.41 C  0.00000D+00  0.00000D+00  0.00000D+00
                                           B  0.00000D+00  0.00000D+00  0.00000D+00
 f1  1    3 +  f2  1    4 +    52744518.52 C  3.64920D+06  1.37657D-08  5.58740D-10
                                           B  3.77194D+06  1.42287D-08  5.77534D-10
 f1  1    3 +  f2  2    4 +    52722695.99 C  3.65520D+00  1.37998D-14  5.60818D-16
                                           B  3.76379D+00  1.42097D-14  5.77480D-16
 f1  1    3 +  f2  3    4 +    52719054.87 C  7.44467D+02  2.81103D-12  1.14263D-13
                                           B  7.67476D+02  2.89791D-12  1.17795D-13
 f1  1    3 +  f2  4    4 +    52716472.21 C  1.37399D+03  5.18855D-12  2.10936D-13
                                           B  1.41508D+03  5.34372D-12  2.17244D-13
 f1  1    3 +  f2  5    4 +    52709323.53 C  4.68326D+00  1.76900D-14  7.19466D-16
                                           B  4.82329D+00  1.82190D-14  7.40979D-16
 f1  1    3 +  f2  6    4 +    52684008.00 C  6.38581D+02  2.41443D-12  9.83380D-14
                                           B  6.57352D+02  2.48540D-12  1.01229D-13
 f1  1    3 +  f2  7    4 +    52676030.04 C  3.34928D-01  1.26672D-15  5.16162D-17
                                           B  3.44713D-01  1.30373D-15  5.31241D-17
 f1  2    3 +  f2  1    4 +    52780903.01 C  3.06457D+07  1.15444D-07  4.67611D-09
                                           B  3.16331D+07  1.19164D-07  4.82678D-09
 f1  2    3 +  f2  2    4 +    52759080.48 C  1.94830D+09  7.34543D-06  2.97899D-07
                                           B  2.00956D+09  7.57637D-06  3.07265D-07
 f1  2    3 +  f2  3    4 +    52755439.36 C  3.73035D+05  1.40660D-09  5.70576D-11
                                           B  3.84941D+05  1.45150D-09  5.88786D-11
 f1  2    3 +  f2  4    4 +    52752856.69 C  1.85626D+08  7.00006D-07  2.83993D-08
                                           B  1.91391D+08  7.21746D-07  2.92813D-08
 f1  2    3 +  f2  5    4 +    52745708.01 C  5.36556D+05  2.02394D-09  8.21446D-11
                                           B  5.53092D+05  2.08631D-09  8.46761D-11
 f1  2    3 +  f2  6    4 +    52720392.49 C  2.13700D+06  8.06869D-09  3.27952D-10
                                           B  2.20026D+06  8.30756D-09  3.37661D-10
 f1  2    3 +  f2  7    4 +    52712414.53 C  3.80468D+04  1.43697D-10  5.84323D-12
                                           B  3.91734D+04  1.47952D-10  6.01626D-12
 f1  3    3 +  f2  1    4 +    52781167.54 C  4.95360D+06  1.86603D-08  7.55833D-10
                                           B  5.11250D+06  1.92589D-08  7.80078D-10
 f1  3    3 +  f2  2    4 +    52759345.01 C  1.44534D+10  5.44914D-05  2.20990D-06
                                           B  1.49077D+10  5.62042D-05  2.27937D-06
 f1  3    3 +  f2  3    4 +    52755703.89 C  6.31282D+05  2.38035D-09  9.65552D-11
                                           B  6.50564D+05  2.45305D-09  9.95044D-11
 f1  3    3 +  f2  4    4 +    52753121.23 C  1.80459D+09  6.80514D-06  2.76081D-07
                                           B  1.86099D+09  7.01783D-06  2.84710D-07
 f1  3    3 +  f2  5    4 +    52745972.54 C  5.97051D+06  2.25211D-08  9.14039D-10
                                           B  6.15527D+06  2.32180D-08  9.42324D-10
 f1  3    3 +  f2  6    4 +    52720657.02 C  2.49445D+07  9.41821D-08  3.82798D-09
                                           B  2.56939D+07  9.70118D-08  3.94299D-09
 f1  3    3 +  f2  7    4 +    52712679.06 C  4.93232D+05  1.86285D-09  7.57488D-11
                                           B  5.07824D+05  1.91796D-09  7.79898D-11
 f1  4    3 +  f2  1    4 +    52786318.57 C  2.05578D+09  7.74263D-06  3.13522D-07
                                           B  2.12257D+09  7.99421D-06  3.23709D-07
 f1  4    3 +  f2  2    4 +    52764496.04 C  9.71525D+03  3.66206D-11  1.48472D-12
                                           B  1.00079D+04  3.77239D-11  1.52945D-12
 f1  4    3 +  f2  3    4 +    52760854.92 C  5.95131D+07  2.24360D-07  9.09814D-09
                                           B  6.14213D+07  2.31553D-07  9.38986D-09
 f1  4    3 +  f2  4    4 +    52758272.26 C  7.64924D+06  2.88398D-08  1.16967D-09
                                           B  7.88935D+06  2.97451D-08  1.20639D-09
 f1  4    3 +  f2  5    4 +    52751123.58 C  1.30161D+04  4.90877D-11  1.99169D-12
                                           B  1.34273D+04  5.06384D-11  2.05460D-12
 f1  4    3 +  f2  6    4 +    52725808.05 C  2.39781D+06  9.05158D-09  3.67789D-10
                                           B  2.46782D+06  9.31586D-09  3.78527D-10
 f1  4    3 +  f2  7    4 +    52717830.09 C  3.05672D+03  1.15424D-11  4.69210D-13
                                           B  3.14893D+03  1.18906D-11  4.83364D-13
 f1  5    3 +  f2  1    4 +    52789834.06 C  4.66627D+09  1.75722D-05  7.11407D-07
                                           B  4.81848D+09  1.81454D-05  7.34612D-07
 f1  5    3 +  f2  2    4 +    52768011.53 C  3.31760D+04  1.25037D-10  5.06839D-12
                                           B  3.41777D+04  1.28812D-10  5.22142D-12
 f1  5    3 +  f2  3    4 +    52764370.41 C  1.07194D+07  4.04061D-08  1.63820D-09
                                           B  1.10602D+07  4.16906D-08  1.69028D-09
 f1  5    3 +  f2  4    4 +    52761787.75 C  1.25595D+06  4.73466D-09  1.91988D-10
                                           B  1.29193D+06  4.87031D-09  1.97489D-10
 f1  5    3 +  f2  5    4 +    52754639.07 C  2.12067D+04  7.99665D-11  3.24392D-12
                                           B  2.18651D+04  8.24489D-11  3.34462D-12
 f1  5    3 +  f2  6    4 +    52729323.54 C  1.00979D+07  3.81139D-08  1.54835D-09
                                           B  1.04058D+07  3.92761D-08  1.59557D-09
 f1  5    3 +  f2  7    4 +    52721345.58 C  4.29499D+00  1.62161D-14  6.59067D-16
                                           B  4.42031D+00  1.66892D-14  6.78296D-16
 f1  6    3 +  f2  1    4 +    52790157.47 C  4.93080D+06  1.85681D-08  7.51712D-10
                                           B  5.08642D+06  1.91541D-08  7.75438D-10
 f1  6    3 +  f2  2    4 +    52768334.95 C  8.27538D+06  3.11887D-08  1.26421D-09
                                           B  8.53829D+06  3.21795D-08  1.30438D-09
 f1  6    3 +  f2  3    4 +    52764693.83 C  2.84802D+09  1.07352D-05  4.35236D-07
                                           B  2.93819D+09  1.10751D-05  4.49017D-07
 f1  6    3 +  f2  4    4 +    52762111.16 C  2.25902D+09  8.51594D-06  3.45310D-07
                                           B  2.33027D+09  8.78451D-06  3.56201D-07
 f1  6    3 +  f2  5    4 +    52754962.48 C  2.40258D+06  9.05954D-09  3.67502D-10
                                           B  2.47770D+06  9.34282D-09  3.78994D-10
 f1  6    3 +  f2  6    4 +    52729646.95 C  1.07729D+09  4.06611D-06  1.65180D-07
                                           B  1.10992D+09  4.18927D-06  1.70183D-07
 f1  6    3 +  f2  7    4 +    52721668.99 C  3.50656D+03  1.32391D-11  5.38065D-13
                                           B  3.61179D+03  1.36364D-11  5.54212D-13
 f1  7    3 +  f2  1    4 +    52802793.50 C  1.88075D+06  7.07901D-09  2.86382D-10
                                           B  1.94307D+06  7.31359D-09  2.95872D-10
 f1  7    3 +  f2  2    4 +    52780970.97 C  4.57661D+07  1.72403D-07  6.98323D-09
                                           B  4.72520D+07  1.78000D-07  7.20995D-09
 f1  7    3 +  f2  3    4 +    52777329.85 C  3.83841D+09  1.44615D-05  5.85887D-07
                                           B  3.96176D+09  1.49262D-05  6.04715D-07
 f1  7    3 +  f2  4    4 +    52774747.19 C  6.10363D+08  2.29981D-06  9.31873D-08
                                           B  6.29928D+08  2.37353D-06  9.61744D-08
 f1  7    3 +  f2  5    4 +    52767598.51 C  1.63302D+09  6.15477D-06  2.49490D-07
                                           B  1.68499D+09  6.35067D-06  2.57431D-07
 f1  7    3 +  f2  6    4 +    52742282.98 C  5.69999D+06  2.15036D-08  8.72929D-10
                                           B  5.87486D+06  2.21634D-08  8.99710D-10
 f1  7    3 +  f2  7    4 +    52734305.02 C  1.41604D+08  5.34375D-07  2.17025D-08
                                           B  1.45914D+08  5.50638D-07  2.23630D-08
 f1  8    3 +  f2  1    4 +    52804776.38 C  7.78781D+05  2.93106D-09  1.18563D-10
                                           B  8.04598D+05  3.02823D-09  1.22493D-10
 f1  8    3 +  f2  2    4 +    52782953.85 C  4.30483D+07  1.62153D-07  6.56730D-09
                                           B  4.44437D+07  1.67409D-07  6.78018D-09
 f1  8    3 +  f2  3    4 +    52779312.73 C  4.00113D+08  1.50734D-06  6.10609D-08
                                           B  4.12958D+08  1.55573D-06  6.30213D-08
 f1  8    3 +  f2  4    4 +    52776730.07 C  1.59106D+09  5.99457D-06  2.42870D-07
                                           B  1.64222D+09  6.18731D-06  2.50679D-07
 f1  8    3 +  f2  5    4 +    52769581.39 C  8.65809D+09  3.26295D-05  1.32252D-06
                                           B  8.93392D+09  3.36690D-05  1.36466D-06
 f1  8    3 +  f2  6    4 +    52744265.86 C  3.54120D+07  1.33584D-07  5.42218D-09
                                           B  3.65028D+07  1.37699D-07  5.58920D-09
 f1  8    3 +  f2  7    4 +    52736287.90 C  5.63537D+08  2.12647D-06  8.63523D-08
                                           B  5.80745D+08  2.19140D-06  8.89892D-08
 f1  9    3 +  f2  1    4 +    52805209.60 C  1.54062D+08  5.79826D-07  2.34537D-08
                                           B  1.59181D+08  5.99091D-07  2.42329D-08
 f1  9    3 +  f2  2    4 +    52783387.07 C  1.87846D+08  7.07560D-07  2.86560D-08
                                           B  1.93931D+08  7.30481D-07  2.95843D-08
 f1  9    3 +  f2  3    4 +    52779745.95 C  1.23975D+09  4.67041D-06  1.89189D-07
                                           B  1.27972D+09  4.82099D-06  1.95289D-07
 f1  9    3 +  f2  4    4 +    52777163.28 C  1.12447D+08  4.23654D-07  1.71639D-08
                                           B  1.16046D+08  4.37213D-07  1.77133D-08
 f1  9    3 +  f2  5    4 +    52770014.60 C  5.87381D+09  2.21361D-05  8.97188D-07
                                           B  6.06085D+09  2.28410D-05  9.25757D-07
 f1  9    3 +  f2  6    4 +    52744699.08 C  3.57364D+07  1.34806D-07  5.47163D-09
                                           B  3.68394D+07  1.38967D-07  5.64050D-09
 f1  9    3 +  f2  7    4 +    52736721.12 C  4.13326D+08  1.55963D-06  6.33325D-08
                                           B  4.25954D+08  1.60728D-06  6.52674D-08
 f1 10    3 +  f2  1    4 +    52805665.04 C  7.70179D+08  2.89859D-06  1.17243D-07
                                           B  7.95767D+08  2.99489D-06  1.21139D-07
 f1 10    3 +  f2  2    4 +    52783842.51 C  1.41056D+07  5.31308D-08  2.15173D-09
                                           B  1.45708D+07  5.48828D-08  2.22268D-09
 f1 10    3 +  f2  3    4 +    52780201.39 C  6.44977D+08  2.42973D-06  9.84212D-08
                                           B  6.65774D+08  2.50808D-06  1.01595D-07
 f1 10    3 +  f2  4    4 +    52777618.72 C  3.34357D+08  1.25970D-06  5.10341D-08
                                           B  3.45103D+08  1.30019D-06  5.26744D-08
 f1 10    3 +  f2  5    4 +    52770470.04 C  9.63355D+08  3.63045D-06  1.47140D-07
                                           B  9.94033D+08  3.74606D-06  1.51826D-07
 f1 10    3 +  f2  6    4 +    52745154.51 C  8.41857D+07  3.17562D-07  1.28892D-08
                                           B  8.67719D+07  3.27318D-07  1.32851D-08
 f1 10    3 +  f2  7    4 +    52737176.56 C  7.36508D+07  2.77907D-07  1.12848D-08
                                           B  7.59022D+07  2.86402D-07  1.16297D-08
 f1 11    3 +  f2  1    4 +    52805920.96 C  1.97973D+07  7.45070D-08  3.01365D-09
                                           B  2.04485D+07  7.69575D-08  3.11277D-09
 f1 11    3 +  f2  2    4 +    52784098.43 C  6.94057D+08  2.61423D-06  1.05871D-07
                                           B  7.16530D+08  2.69888D-06  1.09300D-07
 f1 11    3 +  f2  3    4 +    52780457.31 C  2.02434D+08  7.62594D-07  3.08900D-08
                                           B  2.08975D+08  7.87234D-07  3.18880D-08
 f1 11    3 +  f2  4    4 +    52777874.64 C  5.12408D+09  1.93049D-05  7.82088D-07
                                           B  5.28893D+09  1.99260D-05  8.07249D-07
 f1 11    3 +  f2  5    4 +    52770725.96 C  2.30845D+08  8.69943D-07  3.52578D-08
                                           B  2.38199D+08  8.97656D-07  3.63810D-08
 f1 11    3 +  f2  6    4 +    52745410.44 C  3.57874D+09  1.34995D-05  5.47906D-07
                                           B  3.68947D+09  1.39172D-05  5.64859D-07
 f1 11    3 +  f2  7    4 +    52737432.48 C  3.94528D+07  1.48866D-07  6.04481D-09
                                           B  4.06596D+07  1.53420D-07  6.22970D-09
 f1 12    3 +  f2  1    4 +    52810497.63 C  9.68123D+05  3.64289D-09  1.47309D-10
                                           B  1.00041D+06  3.76437D-09  1.52221D-10
 f1 12    3 +  f2  2    4 +    52788675.10 C  4.74919D+08  1.78852D-06  7.24128D-08
                                           B  4.90408D+08  1.84685D-06  7.47745D-08
 f1 12    3 +  f2  3    4 +    52785033.98 C  1.25562D+08  4.72925D-07  1.91515D-08
                                           B  1.29624D+08  4.88225D-07  1.97711D-08
 f1 12    3 +  f2  4    4 +    52782451.32 C  1.62946D+09  6.13792D-06  2.48597D-07
                                           B  1.68209D+09  6.33615D-06  2.56626D-07
 f1 12    3 +  f2  5    4 +    52775302.63 C  5.15510D+07  1.94237D-07  7.87014D-09
                                           B  5.31909D+07  2.00416D-07  8.12050D-09
 f1 12    3 +  f2  6    4 +    52749987.11 C  5.20587D+07  1.96338D-07  7.96675D-09
                                           B  5.36731D+07  2.02427D-07  8.21381D-09
 f1 12    3 +  f2  7    4 +    52742009.15 C  3.75364D+06  1.41610D-08  5.74869D-10
                                           B  3.87232D+06  1.46088D-08  5.93044D-10
 f1 13    3 +  f2  1    4 +    52815427.39 C  1.08719D+06  4.09014D-09  1.65348D-10
                                           B  1.12375D+06  4.22769D-09  1.70909D-10
 f1 13    3 +  f2  2    4 +    52793604.86 C  2.35956D+08  8.88431D-07  3.59603D-08
                                           B  2.43721D+08  9.17670D-07  3.71438D-08
 f1 13    3 +  f2  3    4 +    52789963.74 C  1.91612D+08  7.21564D-07  2.92122D-08
                                           B  1.97859D+08  7.45092D-07  3.01647D-08
 f1 13    3 +  f2  4    4 +    52787381.07 C  9.90436D+07  3.73011D-07  1.51034D-08
                                           B  1.02266D+08  3.85147D-07  1.55948D-08
 f1 13    3 +  f2  5    4 +    52780232.39 C  2.75620D+09  1.03830D-05  4.20585D-07
                                           B  2.84512D+09  1.07180D-05  4.34154D-07
 f1 13    3 +  f2  6    4 +    52754916.87 C  9.38247D+07  3.53791D-07  1.43517D-08
                                           B  9.67549D+07  3.64841D-07  1.47999D-08
 f1 13    3 +  f2  7    4 +    52746938.91 C  1.05020D+09  3.96126D-06  1.60763D-07
                                           B  1.08270D+09  4.08386D-06  1.65738D-07
 f1 14    3 +  f2  1    4 +    52815677.30 C  3.20003D+05  1.20388D-09  4.86675D-11
                                           B  3.30728D+05  1.24423D-09  5.02987D-11
 f1 14    3 +  f2  2    4 +    52793854.77 C  1.62855D+08  6.13183D-07  2.48190D-08
                                           B  1.68196D+08  6.33292D-07  2.56329D-08
 f1 14    3 +  f2  3    4 +    52790213.65 C  1.94331D+08  7.31796D-07  2.96260D-08
                                           B  2.00652D+08  7.55600D-07  3.05897D-08
 f1 14    3 +  f2  4    4 +    52787630.99 C  1.94757D+07  7.33472D-08  2.96982D-09
                                           B  2.01095D+07  7.57345D-08  3.06648D-09
 f1 14    3 +  f2  5    4 +    52780482.31 C  6.33122D+09  2.38505D-05  9.66096D-07
                                           B  6.53562D+09  2.46204D-05  9.97285D-07
 f1 14    3 +  f2  6    4 +    52755166.78 C  5.45540D+07  2.05708D-07  8.34451D-09
                                           B  5.62535D+07  2.12117D-07  8.60446D-09
 f1 14    3 +  f2  7    4 +    52747188.82 C  3.55698D+09  1.34165D-05  5.44483D-07
                                           B  3.66714D+09  1.38320D-05  5.61345D-07
 f1 15    3 +  f2  1    4 +    52831155.95 C  2.17746D+04  8.18700D-11  3.30673D-12
                                           B  2.25207D+04  8.46756D-11  3.42004D-12
 f1 15    3 +  f2  2    4 +    52809333.43 C  4.43660D+04  1.66950D-10  6.75144D-12
                                           B  4.58478D+04  1.72525D-10  6.97694D-12
 f1 15    3 +  f2  3    4 +    52805692.31 C  1.85732D+09  6.99008D-06  2.82737D-07
                                           B  1.91909D+09  7.22252D-06  2.92139D-07
 f1 15    3 +  f2  4    4 +    52803109.64 C  7.73360D+08  2.91084D-06  1.17756D-07
                                           B  7.99035D+08  3.00748D-06  1.21666D-07
 f1 15    3 +  f2  5    4 +    52795960.96 C  4.03672D+07  1.51979D-07  6.15070D-09
                                           B  4.16951D+07  1.56978D-07  6.35304D-09
 f1 15    3 +  f2  6    4 +    52770645.43 C  1.89682D+08  7.14820D-07  2.89710D-08
                                           B  1.95728D+08  7.37607D-07  2.98945D-08
 f1 15    3 +  f2  7    4 +    52762667.47 C  3.55338D+06  1.33950D-08  5.43134D-10
                                           B  3.66052D+06  1.37989D-08  5.59511D-10
 f1 16    3 +  f2  1    4 +    52840196.84 C  5.79856D+02  2.17945D-12  8.79828D-14
                                           B  5.99896D+02  2.25477D-12  9.10234D-14
 f1 16    3 +  f2  2    4 +    52818374.31 C  2.59432D+09  9.75910D-06  3.94456D-07
                                           B  2.68198D+09  1.00888D-05  4.07783D-07
 f1 16    3 +  f2  3    4 +    52814733.19 C  2.72447D+04  1.02501D-10  4.14387D-12
                                           B  2.81575D+04  1.05935D-10  4.28270D-12
 f1 16    3 +  f2  4    4 +    52812150.53 C  3.54056D+08  1.33217D-06  5.38645D-08
                                           B  3.65902D+08  1.37674D-06  5.56666D-08
 f1 16    3 +  f2  5    4 +    52805001.85 C  8.88132D+06  3.34259D-08  1.35208D-09
                                           B  9.17527D+06  3.45322D-08  1.39683D-09
 f1 16    3 +  f2  6    4 +    52779686.32 C  8.83183D+07  3.32716D-07  1.34777D-08
                                           B  9.11548D+07  3.43401D-07  1.39106D-08
 f1 16    3 +  f2  7    4 +    52771708.36 C  3.17484D+05  1.19640D-09  4.84859D-11
                                           B  3.25213D+05  1.22552D-09  4.96663D-11
 f1 17    3 +  f2  1    4 +    52870851.29 C  3.16818D+03  1.18942D-11  4.79323D-13
                                           B  3.28172D+03  1.23204D-11  4.96501D-13
 f1 17    3 +  f2  2    4 +    52849028.76 C  7.75646D+04  2.91437D-10  1.17592D-11
                                           B  8.02790D+04  3.01636D-10  1.21707D-11
 f1 17    3 +  f2  3    4 +    52845387.64 C  1.65514D+07  6.21979D-08  2.51014D-09
                                           B  1.71277D+07  6.43637D-08  2.59755D-09
 f1 17    3 +  f2  4    4 +    52842804.98 C  5.48350D+07  2.06083D-07  8.31817D-09
                                           B  5.67417D+07  2.13249D-07  8.60741D-09
 f1 17    3 +  f2  5    4 +    52835656.29 C  1.81642D+05  6.82839D-10  2.75728D-11
                                           B  1.87747D+05  7.05788D-10  2.84994D-11
 f1 17    3 +  f2  6    4 +    52810340.77 C  7.65890D+09  2.88194D-05  1.16539D-06
                                           B  7.91502D+09  2.97831D-05  1.20436D-06
 f1 17    3 +  f2  7    4 +    52802362.81 C  8.74289D+06  3.29082D-08  1.33134D-09
                                           B  9.04058D+06  3.40287D-08  1.37667D-09
 f1  1    3 +  f2  1    5 +    52722527.84 C  5.41407D+01  2.04403D-13  8.30696D-15
                                           B  5.57671D+01  2.10543D-13  8.55650D-15
 f1  1    3 +  f2  2    5 +    52716285.61 C  7.37534D+03  2.78515D-11  1.13229D-12
                                           B  7.59509D+03  2.86813D-11  1.16603D-12
 f1  2    3 +  f2  1    5 +    52758912.32 C  1.55937D+08  5.87913D-07  2.38435D-08
                                           B  1.60792D+08  6.06218D-07  2.45858D-08
 f1  2    3 +  f2  2    5 +    52752670.09 C  4.72885D+06  1.78329D-08  7.23491D-10
                                           B  4.87417D+06  1.83810D-08  7.45724D-10
 f1  3    3 +  f2  1    5 +    52759176.86 C  1.78076D+09  6.71377D-06  2.72280D-07
                                           B  1.83688D+09  6.92533D-06  2.80860D-07
 f1  3    3 +  f2  2    5 +    52752934.63 C  6.39569D+07  2.41185D-07  9.78483D-09
                                           B  6.59600D+07  2.48739D-07  1.00913D-08
 f1  4    3 +  f2  1    5 +    52764327.89 C  1.28335D+05  4.83748D-10  1.96129D-11
                                           B  1.32388D+05  4.99027D-10  2.02324D-11
 f1  4    3 +  f2  2    5 +    52758085.66 C  3.37212D+07  1.27140D-07  5.15652D-09
                                           B  3.47783D+07  1.31125D-07  5.31817D-09
 f1  5    3 +  f2  1    5 +    52767843.38 C  4.14410D+05  1.56188D-09  6.33115D-11
                                           B  4.27444D+05  1.61100D-09  6.53028D-11
 f1  5    3 +  f2  2    5 +    52761601.15 C  5.28237D+07  1.99135D-07  8.07492D-09
                                           B  5.44721D+07  2.05349D-07  8.32690D-09
 f1  6    3 +  f2  1    5 +    52768166.79 C  1.14555D+08  4.31742D-07  1.75006D-08
                                           B  1.18199D+08  4.45477D-07  1.80573D-08
 f1  6    3 +  f2  2    5 +    52761924.56 C  1.15299D+10  4.34652D-05  1.76247D-06
                                           B  1.18939D+10  4.48373D-05  1.81811D-06
 f1  7    3 +  f2  1    5 +    52780802.82 C  2.27760D+08  8.57986D-07  3.47533D-08
                                           B  2.35107D+08  8.85664D-07  3.58744D-08
 f1  7    3 +  f2  2    5 +    52774560.59 C  2.88889D+08  1.08852D-06  4.41070D-08
                                           B  2.98137D+08  1.12337D-06  4.55189D-08
 f1  8    3 +  f2  1    5 +    52782785.70 C  5.95672D+08  2.24377D-06  9.08751D-08
                                           B  6.14979D+08  2.31649D-06  9.38205D-08
 f1  8    3 +  f2  2    5 +    52776543.47 C  4.78538D+08  1.80298D-06  7.30485D-08
                                           B  4.93866D+08  1.86073D-06  7.53882D-08
 f1  9    3 +  f2  1    5 +    52783218.91 C  1.64577D+09  6.19915D-06  2.51066D-07
                                           B  1.69899D+09  6.39962D-06  2.59185D-07
 f1  9    3 +  f2  2    5 +    52776976.69 C  4.45061D+08  1.67682D-06  6.79354D-08
                                           B  4.59356D+08  1.73068D-06  7.01174D-08
 f1 10    3 +  f2  1    5 +    52783674.35 C  7.24701D+07  2.72970D-07  1.10550D-08
                                           B  7.48320D+07  2.81867D-07  1.14153D-08
 f1 10    3 +  f2  2    5 +    52777432.12 C  3.53432D+08  1.33157D-06  5.39466D-08
                                           B  3.64764D+08  1.37427D-06  5.56762D-08
 f1 11    3 +  f2  1    5 +    52783930.27 C  6.73905D+09  2.53835D-05  1.02799D-06
                                           B  6.95755D+09  2.62065D-05  1.06132D-06
 f1 11    3 +  f2  2    5 +    52777688.04 C  5.35824D+08  2.01873D-06  8.17843D-08
                                           B  5.53092D+08  2.08378D-06  8.44200D-08
 f1 12    3 +  f2  1    5 +    52788506.95 C  1.07281D+08  4.04016D-07  1.63578D-08
                                           B  1.10772D+08  4.17165D-07  1.68902D-08
 f1 12    3 +  f2  2    5 +    52782264.72 C  6.23045D+07  2.34693D-07  9.50559D-09
                                           B  6.43125D+07  2.42256D-07  9.81194D-09
 f1 13    3 +  f2  1    5 +    52793436.70 C  2.57173D+09  9.68326D-06  3.91945D-07
                                           B  2.65600D+09  1.00006D-05  4.04788D-07
 f1 13    3 +  f2  2    5 +    52787194.47 C  7.93717D+06  2.98927D-08  1.21038D-09
                                           B  8.19491D+06  3.08633D-08  1.24969D-09
 f1 14    3 +  f2  1    5 +    52793686.62 C  5.87056D+08  2.21040D-06  8.94683D-08
                                           B  6.06356D+08  2.28307D-06  9.24096D-08
 f1 14    3 +  f2  2    5 +    52787444.39 C  6.47941D+06  2.44023D-08  9.88056D-10
                                           B  6.69147D+06  2.52009D-08  1.02039D-09
 f1 15    3 +  f2  1    5 +    52809165.27 C  3.30010D+06  1.24184D-08  5.02204D-10
                                           B  3.41026D+06  1.28329D-08  5.18968D-10
 f1 15    3 +  f2  2    5 +    52802923.04 C  2.92390D+09  1.10053D-05  4.45217D-07
                                           B  3.02078D+09  1.13700D-05  4.59969D-07
 f1 16    3 +  f2  1    5 +    52818206.16 C  3.06292D+08  1.15219D-06  4.65711D-08
                                           B  3.16618D+08  1.19103D-06  4.81411D-08
 f1 16    3 +  f2  2    5 +    52811963.93 C  4.41597D+06  1.66157D-08  6.71837D-10
                                           B  4.56316D+06  1.71695D-08  6.94230D-10
 f1 17    3 +  f2  1    5 +    52848860.61 C  1.17164D+06  4.40230D-09  1.77630D-10
                                           B  1.21260D+06  4.55618D-09  1.83839D-10
 f1 17    3 +  f2  2    5 +    52842618.38 C  3.51752D+08  1.32198D-06  5.33598D-08
                                           B  3.63960D+08  1.36786D-06  5.52118D-08
 f1  1    4 +  f2  1    2 +    52781410.92 C  3.95183D+09  1.91398D-05  7.75242D-07
                                           B  4.07958D+09  1.97585D-05  8.00302D-07
 f1  1    4 +  f2  2    2 +    52755624.95 C  4.01878D+06  1.94830D-08  7.90303D-10
                                           B  4.14484D+06  2.00942D-08  8.15093D-10
 f1  1    4 +  f2  3    2 +    52755534.91 C  9.34607D+07  4.53099D-07  1.83795D-08
                                           B  9.63855D+07  4.67279D-07  1.89546D-08
 f1  1    4 +  f2  4    2 +    52744466.08 C  3.58026D+08  1.73644D-06  7.04812D-08
                                           B  3.69121D+08  1.79026D-06  7.26654D-08
 f1  1    4 +  f2  5    2 +    52736745.44 C  6.51229D+05  3.15942D-09  1.28295D-10
                                           B  6.71196D+05  3.25629D-09  1.32229D-10
 f1  1    4 +  f2  6    2 +    52720319.17 C  2.34478D+07  1.13827D-07  4.62654D-09
                                           B  2.41491D+07  1.17232D-07  4.76491D-09
 f1  1    4 +  f2  7    2 +    52719865.47 C  3.22448D+05  1.56535D-09  6.36256D-11
                                           B  3.32083D+05  1.61212D-09  6.55269D-11
 f1  1    4 +  f2  8    2 +    52687956.24 C  3.81705D+03  1.85526D-11  7.55465D-13
                                           B  3.92751D+03  1.90895D-11  7.77328D-13
 f1  2    4 +  f2  1    2 +    52781795.61 C  5.41676D+08  2.62344D-06  1.06258D-07
                                           B  5.59148D+08  2.70806D-06  1.09686D-07
 f1  2    4 +  f2  2    2 +    52756009.63 C  1.43556D+07  6.95950D-08  2.82297D-09
                                           B  1.48048D+07  7.17728D-08  2.91131D-09
 f1  2    4 +  f2  3    2 +    52755919.60 C  6.36264D+08  3.08457D-06  1.25120D-07
                                           B  6.56163D+08  3.18104D-06  1.29033D-07
 f1  2    4 +  f2  4    2 +    52744850.77 C  2.24846D+09  1.09050D-05  4.42617D-07
                                           B  2.31783D+09  1.12414D-05  4.56274D-07
 f1  2    4 +  f2  5    2 +    52737130.13 C  4.01059D+06  1.94570D-08  7.90076D-10
                                           B  4.13309D+06  2.00513D-08  8.14209D-10
 f1  2    4 +  f2  6    2 +    52720703.86 C  1.81645D+08  8.81783D-07  3.58395D-08
                                           B  1.87073D+08  9.08132D-07  3.69104D-08
 f1  2    4 +  f2  7    2 +    52720250.16 C  7.87786D+04  3.82432D-10  1.55441D-11
                                           B  8.11286D+04  3.93839D-10  1.60077D-11
 f1  2    4 +  f2  8    2 +    52688340.93 C  1.69607D+04  8.24358D-11  3.35672D-12
                                           B  1.74466D+04  8.47973D-11  3.45289D-12
 f1  3    4 +  f2  1    2 +    52790225.78 C  7.19674D+08  3.48441D-06  1.41063D-07
                                           B  7.43223D+08  3.59842D-06  1.45678D-07
 f1  3    4 +  f2  2    2 +    52764439.81 C  3.65022D+06  1.76904D-08  7.17226D-10
                                           B  3.76861D+06  1.82641D-08  7.40489D-10
 f1  3    4 +  f2  3    2 +    52764349.77 C  5.29230D+04  2.56486D-10  1.03988D-11
                                           B  5.46723D+04  2.64964D-10  1.07426D-11
 f1  3    4 +  f2  4    2 +    52753280.94 C  3.05465D+05  1.48103D-09  6.00839D-11
                                           B  3.15720D+05  1.53075D-09  6.21009D-11
 f1  3    4 +  f2  5    2 +    52745560.30 C  2.02680D+04  9.82968D-11  3.98956D-12
                                           B  2.08987D+04  1.01356D-10  4.11372D-12
 f1  3    4 +  f2  6    2 +    52729134.03 C  5.47090D+04  2.65496D-10  1.07857D-11
                                           B  5.63908D+04  2.73657D-10  1.11173D-11
 f1  3    4 +  f2  7    2 +    52728680.33 C  2.88727D+05  1.40118D-09  5.69241D-11
                                           B  2.98188D+05  1.44709D-09  5.87894D-11
 f1  3    4 +  f2  8    2 +    52696771.11 C  2.80515D+03  1.36297D-11  5.54727D-13
                                           B  2.88529D+03  1.40191D-11  5.70575D-13
 f1  4    4 +  f2  1    2 +    52804992.99 C  3.02918D+07  1.46580D-07  5.92917D-09
                                           B  3.13000D+07  1.51459D-07  6.12651D-09
 f1  4    4 +  f2  2    2 +    52779207.02 C  5.33477D+09  2.58399D-05  1.04676D-06
                                           B  5.50689D+09  2.66735D-05  1.08053D-06
 f1  4    4 +  f2  3    2 +    52779116.98 C  2.12103D+06  1.02736D-08  4.16179D-10
                                           B  2.18897D+06  1.06027D-08  4.29510D-10
 f1  4    4 +  f2  4    2 +    52768048.16 C  1.61605D+08  7.83093D-07  3.17427D-08
                                           B  1.66755D+08  8.08047D-07  3.27542D-08
 f1  4    4 +  f2  5    2 +    52760327.51 C  7.86256D+06  3.81109D-08  1.54550D-09
                                           B  8.10564D+06  3.92891D-08  1.59329D-09
 f1  4    4 +  f2  6    2 +    52743901.24 C  2.39421D+06  1.16123D-08  4.71351D-10
                                           B  2.46850D+06  1.19726D-08  4.85977D-10
 f1  4    4 +  f2  7    2 +    52743447.54 C  7.27049D+08  3.52636D-06  1.43141D-07
                                           B  7.49492D+08  3.63522D-06  1.47560D-07
 f1  4    4 +  f2  8    2 +    52711538.32 C  2.60513D+06  1.26508D-08  5.14452D-10
                                           B  2.68329D+06  1.30304D-08  5.29887D-10
 f1  5    4 +  f2  1    2 +    52806037.76 C  2.42556D+09  1.17367D-05  4.74720D-07
                                           B  2.50639D+09  1.21278D-05  4.90540D-07
 f1  5    4 +  f2  2    2 +    52780251.79 C  3.48485D+07  1.68788D-07  6.83709D-09
                                           B  3.59719D+07  1.74229D-07  7.05749D-09
 f1  5    4 +  f2  3    2 +    52780161.75 C  1.41762D+06  6.86625D-09  2.78132D-10
                                           B  1.46328D+06  7.08737D-09  2.87089D-10
 f1  5    4 +  f2  4    2 +    52769092.93 C  2.77593D+07  1.34509D-07  5.45198D-09
                                           B  2.86426D+07  1.38788D-07  5.62546D-09
 f1  5    4 +  f2  5    2 +    52761372.28 C  4.39934D+06  2.13234D-08  8.64672D-10
                                           B  4.53893D+06  2.19999D-08  8.92106D-10
 f1  5    4 +  f2  6    2 +    52744946.01 C  3.07721D+06  1.49244D-08  6.05755D-10
                                           B  3.17046D+06  1.53766D-08  6.24111D-10
 f1  5    4 +  f2  7    2 +    52744492.31 C  2.44893D+08  1.18774D-06  4.82098D-08
                                           B  2.52495D+08  1.22461D-06  4.97062D-08
 f1  5    4 +  f2  8    2 +    52712583.09 C  3.63181D+05  1.76358D-09  7.17127D-11
                                           B  3.73974D+05  1.81599D-09  7.38437D-11
 f1  6    4 +  f2  1    2 +    52806483.96 C  1.21757D+08  5.89142D-07  2.38288D-08
                                           B  1.25801D+08  6.08709D-07  2.46202D-08
 f1  6    4 +  f2  2    2 +    52780697.99 C  1.33118D+08  6.44742D-07  2.61159D-08
                                           B  1.37412D+08  6.65540D-07  2.69583D-08
 f1  6    4 +  f2  3    2 +    52780607.95 C  6.42140D+05  3.11015D-09  1.25980D-10
                                           B  6.62857D+05  3.21049D-09  1.30045D-10
 f1  6    4 +  f2  4    2 +    52769539.13 C  1.01606D+08  4.92327D-07  1.99548D-08
                                           B  1.04839D+08  5.07990D-07  2.05896D-08
 f1  6    4 +  f2  5    2 +    52761818.48 C  8.58139D+07  4.15928D-07  1.68656D-08
                                           B  8.85181D+07  4.29035D-07  1.73971D-08
 f1  6    4 +  f2  6    2 +    52745392.22 C  1.08101D+08  5.24279D-07  2.12791D-08
                                           B  1.11435D+08  5.40445D-07  2.19352D-08
 f1  6    4 +  f2  7    2 +    52744938.51 C  4.83942D+09  2.34710D-05  9.52649D-07
                                           B  4.98869D+09  2.41950D-05  9.82035D-07
 f1  6    4 +  f2  8    2 +    52713029.29 C  1.14594D+07  5.56450D-08  2.26264D-09
                                           B  1.17984D+07  5.72910D-08  2.32957D-09
 f1  7    4 +  f2  1    2 +    52808923.30 C  1.16492D+06  5.63616D-09  2.27932D-10
                                           B  1.20378D+06  5.82415D-09  2.35534D-10
 f1  7    4 +  f2  2    2 +    52783137.33 C  1.03910D+07  5.03231D-08  2.03810D-09
                                           B  1.07273D+07  5.19516D-08  2.10405D-09
 f1  7    4 +  f2  3    2 +    52783047.29 C  4.03133D+09  1.95236D-05  7.90715D-07
                                           B  4.16173D+09  2.01551D-05  8.16291D-07
 f1  7    4 +  f2  4    2 +    52771978.46 C  3.74091D+07  1.81247D-07  7.34522D-09
                                           B  3.86027D+07  1.87030D-07  7.57958D-09
 f1  7    4 +  f2  5    2 +    52764257.82 C  7.74627D+07  3.75416D-07  1.52208D-08
                                           B  7.99101D+07  3.87277D-07  1.57017D-08
 f1  7    4 +  f2  6    2 +    52747831.55 C  1.67502D+09  8.12292D-06  3.29641D-07
                                           B  1.72686D+09  8.37432D-06  3.39844D-07
 f1  7    4 +  f2  7    2 +    52747377.85 C  1.84229D+07  8.93420D-08  3.62574D-09
                                           B  1.89927D+07  9.21055D-08  3.73789D-09
 f1  7    4 +  f2  8    2 +    52715468.63 C  3.33247D+07  1.61804D-07  6.57839D-09
                                           B  3.43133D+07  1.66604D-07  6.77354D-09
 f1  8    4 +  f2  1    2 +    52810830.19 C  8.19734D+06  3.96577D-08  1.60362D-09
                                           B  8.47203D+06  4.09866D-08  1.65736D-09
 f1  8    4 +  f2  2    2 +    52785044.22 C  1.20365D+07  5.82877D-08  2.36041D-09
                                           B  1.24279D+07  6.01834D-08  2.43718D-09
 f1  8    4 +  f2  3    2 +    52784954.18 C  2.65807D+08  1.28720D-06  5.21266D-08
                                           B  2.74467D+08  1.32914D-06  5.38250D-08
 f1  8    4 +  f2  4    2 +    52773885.35 C  5.61083D+08  2.71825D-06  1.10148D-07
                                           B  5.79056D+08  2.80532D-06  1.13676D-07
 f1  8    4 +  f2  5    2 +    52766164.71 C  1.63847D+09  7.94013D-06  3.21888D-07
                                           B  1.69053D+09  8.19244D-06  3.32116D-07
 f1  8    4 +  f2  6    2 +    52749738.44 C  1.68147D+08  8.15358D-07  3.30850D-08
                                           B  1.73385D+08  8.40757D-07  3.41156D-08
 f1  8    4 +  f2  7    2 +    52749284.74 C  1.02013D+07  4.94678D-08  2.00732D-09
                                           B  1.05191D+07  5.10087D-08  2.06985D-09
 f1  8    4 +  f2  8    2 +    52717375.51 C  4.56461D+08  2.21614D-06  9.00905D-08
                                           B  4.70092D+08  2.28231D-06  9.27807D-08
 f1  9    4 +  f2  1    2 +    52811355.10 C  3.17871D+06  1.53779D-08  6.21811D-10
                                           B  3.28504D+06  1.58923D-08  6.42610D-10
 f1  9    4 +  f2  2    2 +    52785569.13 C  3.37220D+06  1.63299D-08  6.61274D-10
                                           B  3.48171D+06  1.68602D-08  6.82748D-10
 f1  9    4 +  f2  3    2 +    52785479.09 C  1.66933D+04  8.08377D-11  3.27351D-12
                                           B  1.71876D+04  8.32311D-11  3.37044D-12
 f1  9    4 +  f2  4    2 +    52774410.26 C  5.10469D+08  2.47300D-06  1.00207D-07
                                           B  5.26802D+08  2.55212D-06  1.03413D-07
 f1  9    4 +  f2  5    2 +    52766689.62 C  2.94582D+09  1.42754D-05  5.78697D-07
                                           B  3.03922D+09  1.47280D-05  5.97046D-07
 f1  9    4 +  f2  6    2 +    52750263.35 C  2.28563D+08  1.10830D-06  4.49705D-08
                                           B  2.35656D+08  1.14269D-06  4.63659D-08
 f1  9    4 +  f2  7    2 +    52749809.65 C  9.40466D+07  4.56039D-07  1.85047D-08
                                           B  9.69653D+07  4.70192D-07  1.90790D-08
 f1  9    4 +  f2  8    2 +    52717900.43 C  8.23671D+08  3.99887D-06  1.62557D-07
                                           B  8.48197D+08  4.11795D-06  1.67398D-07
 f1 10    4 +  f2  1    2 +    52815879.27 C  3.85725D+06  1.86573D-08  7.54222D-10
                                           B  3.98732D+06  1.92864D-08  7.79655D-10
 f1 10    4 +  f2  2    2 +    52790093.29 C  2.14096D+09  1.03658D-05  4.19654D-07
                                           B  2.21095D+09  1.07047D-05  4.33372D-07
 f1 10    4 +  f2  3    2 +    52790003.26 C  4.07583D+07  1.97339D-07  7.98917D-09
                                           B  4.20927D+07  2.03800D-07  8.25074D-09
 f1 10    4 +  f2  4    2 +    52778934.43 C  9.35666D+08  4.53211D-06  1.83595D-07
                                           B  9.65876D+08  4.67843D-06  1.89523D-07
 f1 10    4 +  f2  5    2 +    52771213.79 C  1.14237D+07  5.53494D-08  2.24319D-09
                                           B  1.17919D+07  5.71333D-08  2.31548D-09
 f1 10    4 +  f2  6    2 +    52754787.52 C  3.16967D+06  1.53670D-08  6.23373D-10
                                           B  3.26944D+06  1.58507D-08  6.42995D-10
 f1 10    4 +  f2  7    2 +    52754333.82 C  1.12699D+09  5.46389D-06  2.21652D-07
                                           B  1.16224D+09  5.63483D-06  2.28586D-07
 f1 10    4 +  f2  8    2 +    52722424.59 C  1.68704D+06  8.18910D-09  3.32808D-10
                                           B  1.73843D+06  8.43852D-09  3.42944D-10
 f1 11    4 +  f2  1    2 +    52840545.82 C  1.17817D+03  5.69342D-12  2.29834D-13
                                           B  1.21902D+03  5.89084D-12  2.37804D-13
 f1 11    4 +  f2  2    2 +    52814759.84 C  3.86079D+02  1.86752D-12  7.54994D-14
                                           B  3.98616D+02  1.92816D-12  7.79510D-14
 f1 11    4 +  f2  3    2 +    52814669.81 C  2.04392D+07  9.88679D-08  3.99701D-09
                                           B  2.11282D+07  1.02201D-07  4.13175D-09
 f1 11    4 +  f2  4    2 +    52803600.98 C  1.13852D+09  5.50950D-06  2.22877D-07
                                           B  1.17632D+09  5.69246D-06  2.30278D-07
 f1 11    4 +  f2  5    2 +    52795880.34 C  8.73162D+07  4.22664D-07  1.71056D-08
                                           B  9.01921D+07  4.36585D-07  1.76690D-08
 f1 11    4 +  f2  6    2 +    52779454.07 C  7.30303D+08  3.53732D-06  1.43292D-07
                                           B  7.53918D+08  3.65170D-06  1.47926D-07
 f1 11    4 +  f2  7    2 +    52779000.37 C  4.93153D+05  2.38869D-09  9.67654D-11
                                           B  5.09040D+05  2.46564D-09  9.98826D-11
 f1 11    4 +  f2  8    2 +    52747091.14 C  2.16498D+09  1.04992D-05  4.26093D-07
                                           B  2.23217D+09  1.08251D-05  4.39318D-07
 f1 12    4 +  f2  1    2 +    52840902.28 C  5.15552D+03  2.49133D-11  1.00569D-12
                                           B  5.33423D+03  2.57769D-11  1.04055D-12
 f1 12    4 +  f2  2    2 +    52815116.30 C  1.90650D+05  9.22189D-10  3.72811D-11
                                           B  1.97061D+05  9.53200D-10  3.85348D-11
 f1 12    4 +  f2  3    2 +    52815026.27 C  8.60588D+06  4.16275D-08  1.68287D-09
                                           B  8.89487D+06  4.30254D-08  1.73939D-09
 f1 12    4 +  f2  4    2 +    52803957.44 C  4.05117D+08  1.96041D-06  7.93034D-08
                                           B  4.18550D+08  2.02542D-06  8.19330D-08
 f1 12    4 +  f2  5    2 +    52796236.80 C  9.85616D+07  4.77092D-07  1.93080D-08
                                           B  1.01803D+08  4.92780D-07  1.99429D-08
 f1 12    4 +  f2  6    2 +    52779810.53 C  2.59065D+08  1.25480D-06  5.08293D-08
                                           B  2.67400D+08  1.29517D-06  5.24646D-08
 f1 12    4 +  f2  7    2 +    52779356.83 C  4.01935D+05  1.94683D-09  7.88641D-11
                                           B  4.14876D+05  2.00951D-09  8.14033D-11
 f1 12    4 +  f2  8    2 +    52747447.60 C  5.96431D+09  2.89240D-05  1.17381D-06
                                           B  6.14890D+09  2.98191D-05  1.21014D-06
 f1  1    4 +  f2  1    3 +    52781160.68 C  2.52282D+09  1.22188D-05  4.94921D-07
                                           B  2.60430D+09  1.26134D-05  5.10905D-07
 f1  1    4 +  f2  2    3 +    52755471.35 C  7.52626D+08  3.64875D-06  1.48008D-07
                                           B  7.76252D+08  3.76329D-06  1.52654D-07
 f1  1    4 +  f2  3    3 +    52753007.00 C  5.26333D+07  2.55192D-07  1.03530D-08
                                           B  5.42660D+07  2.63108D-07  1.06742D-08
 f1  1    4 +  f2  4    3 +    52744541.31 C  5.04243D+07  2.44560D-07  9.92650D-09
                                           B  5.19836D+07  2.52123D-07  1.02335D-08
 f1  1    4 +  f2  5    3 +    52729725.75 C  1.02970D+06  4.99690D-09  2.02992D-10
                                           B  1.06101D+06  5.14884D-09  2.09164D-10
 f1  1    4 +  f2  6    3 +    52720290.35 C  1.66809D+08  8.09774D-07  3.29135D-08
                                           B  1.71819D+08  8.34097D-07  3.39021D-08
 f1  2    4 +  f2  1    3 +    52781545.36 C  3.98814D+08  1.93155D-06  7.82355D-08
                                           B  4.11643D+08  1.99369D-06  8.07521D-08
 f1  2    4 +  f2  2    3 +    52755856.04 C  4.82951D+09  2.34133D-05  9.49715D-07
                                           B  4.98062D+09  2.41459D-05  9.79432D-07
 f1  2    4 +  f2  3    3 +    52753391.69 C  4.33048D+08  2.09960D-06  8.51781D-08
                                           B  4.46544D+08  2.16503D-06  8.78327D-08
 f1  2    4 +  f2  4    3 +    52744926.00 C  4.06931D+08  1.97360D-06  8.01053D-08
                                           B  4.19507D+08  2.03460D-06  8.25810D-08
 f1  2    4 +  f2  5    3 +    52730110.44 C  6.35764D+06  3.08517D-08  1.25327D-09
                                           B  6.55015D+06  3.17859D-08  1.29122D-09
 f1  2    4 +  f2  6    3 +    52720675.04 C  1.06309D+09  5.16072D-06  2.09754D-07
                                           B  1.09488D+09  5.31503D-06  2.16026D-07
 f1  3    4 +  f2  1    3 +    52789975.54 C  2.98624D+09  1.44585D-05  5.85344D-07
                                           B  3.08385D+09  1.49310D-05  6.04476D-07
 f1  3    4 +  f2  2    3 +    52764286.21 C  5.75134D+04  2.78734D-10  1.13009D-11
                                           B  5.95853D+04  2.88775D-10  1.17080D-11
 f1  3    4 +  f2  3    3 +    52761821.86 C  1.20197D+05  5.82576D-10  2.36231D-11
                                           B  1.24168D+05  6.01826D-10  2.44037D-11
 f1  3    4 +  f2  4    3 +    52753356.18 C  2.00506D+06  9.72135D-09  3.94385D-10
                                           B  2.07173D+06  1.00446D-08  4.07500D-10
 f1  3    4 +  f2  5    3 +    52738540.61 C  5.41913D+04  2.62890D-10  1.06741D-11
                                           B  5.58594D+04  2.70982D-10  1.10027D-11
 f1  3    4 +  f2  6    3 +    52729105.21 C  1.08161D+06  5.24893D-09  2.13237D-10
                                           B  1.11499D+06  5.41090D-09  2.19817D-10
 f1  4    4 +  f2  1    3 +    52804742.75 C  1.84197D+07  8.91328D-08  3.60547D-09
                                           B  1.90320D+07  9.20958D-08  3.72533D-09
 f1  4    4 +  f2  2    3 +    52779053.42 C  3.18877D+08  1.54454D-06  6.25689D-08
                                           B  3.29181D+08  1.59445D-06  6.45908D-08
 f1  4    4 +  f2  3    3 +    52776589.08 C  1.33880D+07  6.48536D-08  2.62757D-09
                                           B  1.38210D+07  6.69509D-08  2.71254D-09
 f1  4    4 +  f2  4    3 +    52768123.39 C  1.06614D+09  5.16621D-06  2.09411D-07
                                           B  1.10006D+09  5.33055D-06  2.16073D-07
 f1  4    4 +  f2  5    3 +    52753307.82 C  1.44254D+07  6.99407D-08  2.83742D-09
                                           B  1.48816D+07  7.21523D-08  2.92715D-09
 f1  4    4 +  f2  6    3 +    52743872.43 C  3.08011D+07  1.49390D-07  6.06387D-09
                                           B  3.17542D+07  1.54013D-07  6.25152D-09
 f1  5    4 +  f2  1    3 +    52805787.52 C  1.74605D+09  8.44877D-06  3.41737D-07
                                           B  1.80416D+09  8.72994D-06  3.53110D-07
 f1  5    4 +  f2  2    3 +    52780098.19 C  2.93842D+07  1.42323D-07  5.76510D-09
                                           B  3.03297D+07  1.46902D-07  5.95061D-09
 f1  5    4 +  f2  3    3 +    52777633.84 C  1.52708D+06  7.39712D-09  2.99679D-10
                                           B  1.57725D+06  7.64015D-09  3.09525D-10
 f1  5    4 +  f2  4    3 +    52769168.16 C  4.13688D+07  2.00453D-07  8.12486D-09
                                           B  4.26931D+07  2.06870D-07  8.38494D-09
 f1  5    4 +  f2  5    3 +    52754352.59 C  4.95649D+06  2.40302D-08  9.74824D-10
                                           B  5.11077D+06  2.47782D-08  1.00517D-09
 f1  5    4 +  f2  6    3 +    52744917.19 C  1.13403D+08  5.50001D-07  2.23236D-08
                                           B  1.16885D+08  5.66888D-07  2.30091D-08
 f1  6    4 +  f2  1    3 +    52806233.72 C  9.56018D+07  4.62590D-07  1.87104D-08
                                           B  9.87925D+07  4.78028D-07  1.93349D-08
 f1  6    4 +  f2  2    3 +    52780544.40 C  8.26919D+07  4.00512D-07  1.62232D-08
                                           B  8.53574D+07  4.13422D-07  1.67462D-08
 f1  6    4 +  f2  3    3 +    52778080.05 C  8.34075D+07  4.04016D-07  1.63674D-08
                                           B  8.60885D+07  4.17002D-07  1.68936D-08
 f1  6    4 +  f2  4    3 +    52769614.36 C  1.03304D+09  5.00552D-06  2.02881D-07
                                           B  1.06592D+09  5.16483D-06  2.09338D-07
 f1  6    4 +  f2  5    3 +    52754798.80 C  1.63710D+08  7.93690D-07  3.21965D-08
                                           B  1.68824D+08  8.18484D-07  3.32023D-08
 f1  6    4 +  f2  6    3 +    52745363.40 C  2.94467D+09  1.42813D-05  5.79641D-07
                                           B  3.03554D+09  1.47220D-05  5.97529D-07
 f1  7    4 +  f2  1    3 +    52808673.06 C  3.57910D+05  1.73166D-09  7.00311D-11
                                           B  3.69893D+05  1.78964D-09  7.23759D-11
 f1  7    4 +  f2  2    3 +    52782983.73 C  3.37638D+08  1.63517D-06  6.62255D-08
                                           B  3.48534D+08  1.68794D-06  6.83628D-08
 f1  7    4 +  f2  3    3 +    52780519.38 C  2.09730D+09  1.01581D-05  4.11468D-07
                                           B  2.16498D+09  1.04859D-05  4.24746D-07
 f1  7    4 +  f2  4    3 +    52772053.70 C  1.70564D+06  8.26379D-09  3.34897D-10
                                           B  1.75973D+06  8.52586D-09  3.45517D-10
 f1  7    4 +  f2  5    3 +    52757238.13 C  3.18752D+08  1.54522D-06  6.26739D-08
                                           B  3.28758D+08  1.59372D-06  6.46413D-08
 f1  7    4 +  f2  6    3 +    52747802.73 C  2.85585D+08  1.38493D-06  5.62027D-08
                                           B  2.94408D+08  1.42771D-06  5.79390D-08
 f1  8    4 +  f2  1    3 +    52810579.95 C  4.92982D+06  2.38500D-08  9.64428D-10
                                           B  5.09482D+06  2.46483D-08  9.96708D-10
 f1  8    4 +  f2  2    3 +    52784890.62 C  2.00722D+09  9.72023D-06  3.93633D-07
                                           B  2.07235D+09  1.00356D-05  4.06405D-07
 f1  8    4 +  f2  3    3 +    52782426.27 C  1.05685D+09  5.11838D-06  2.07304D-07
                                           B  1.09114D+09  5.28450D-06  2.14032D-07
 f1  8    4 +  f2  4    3 +    52773960.58 C  2.20548D+08  1.06848D-06  4.32961D-08
                                           B  2.27612D+08  1.10269D-06  4.46827D-08
 f1  8    4 +  f2  5    3 +    52759145.02 C  3.30542D+09  1.60226D-05  6.49803D-07
                                           B  3.40948D+09  1.65270D-05  6.70261D-07
 f1  8    4 +  f2  6    3 +    52749709.62 C  6.61180D+08  3.20612D-06  1.30096D-07
                                           B  6.81724D+08  3.30574D-06  1.34138D-07
 f1  9    4 +  f2  1    3 +    52811104.86 C  2.04128D+06  9.87535D-09  3.99319D-10
                                           B  2.10975D+06  1.02066D-08  4.12714D-10
 f1  9    4 +  f2  2    3 +    52785415.53 C  1.24973D+09  6.05188D-06  2.45071D-07
                                           B  1.29029D+09  6.24829D-06  2.53025D-07
 f1  9    4 +  f2  3    3 +    52782951.18 C  1.69341D+08  8.20114D-07  3.32152D-08
                                           B  1.74813D+08  8.46619D-07  3.42887D-08
 f1  9    4 +  f2  4    3 +    52774485.50 C  4.23674D+07  2.05250D-07  8.31678D-09
                                           B  4.37158D+07  2.11783D-07  8.58149D-09
 f1  9    4 +  f2  5    3 +    52759669.93 C  6.84245D+09  3.31671D-05  1.34507D-06
                                           B  7.05754D+09  3.42097D-05  1.38735D-06
 f1  9    4 +  f2  6    3 +    52750234.53 C  3.95503D+06  1.91779D-08  7.78164D-10
                                           B  4.07908D+06  1.97794D-08  8.02572D-10
 f1 10    4 +  f2  1    3 +    52815629.02 C  4.54632D+06  2.19905D-08  8.88980D-10
                                           B  4.69938D+06  2.27309D-08  9.18909D-10
 f1 10    4 +  f2  2    3 +    52789939.70 C  3.63067D+08  1.75786D-06  7.11665D-08
                                           B  3.74946D+08  1.81538D-06  7.34949D-08
 f1 10    4 +  f2  3    3 +    52787475.35 C  3.38035D+06  1.63682D-08  6.62753D-10
                                           B  3.49051D+06  1.69016D-08  6.84350D-10
 f1 10    4 +  f2  4    3 +    52779009.66 C  4.49323D+09  2.17639D-05  8.81651D-07
                                           B  4.63808D+09  2.24655D-05  9.10072D-07
 f1 10    4 +  f2  5    3 +    52764194.10 C  1.00461D+06  4.86877D-09  1.97399D-10
                                           B  1.03968D+06  5.03875D-09  2.04291D-10
 f1 10    4 +  f2  6    3 +    52754758.70 C  8.19491D+07  3.97303D-07  1.61168D-08
                                           B  8.45213D+07  4.09773D-07  1.66227D-08
 f1 11    4 +  f2  1    3 +    52840295.57 C  3.68634D+03  1.78141D-11  7.19139D-13
                                           B  3.81407D+03  1.84314D-11  7.44057D-13
 f1 11    4 +  f2  2    3 +    52814606.25 C  1.71190D+08  8.28077D-07  3.34774D-08
                                           B  1.76950D+08  8.55938D-07  3.46038D-08
 f1 11    4 +  f2  3    3 +    52812141.90 C  2.00259D+08  9.68778D-07  3.91712D-08
                                           B  2.06995D+08  1.00137D-06  4.04889D-08
 f1 11    4 +  f2  4    3 +    52803676.21 C  2.20350D+08  1.06631D-06  4.31356D-08
                                           B  2.27663D+08  1.10170D-06  4.45671D-08
 f1 11    4 +  f2  5    3 +    52788860.65 C  5.20036D+06  2.51796D-08  1.01945D-09
                                           B  5.37018D+06  2.60019D-08  1.05274D-09
 f1 11    4 +  f2  6    3 +    52779425.25 C  4.09987D+09  1.98583D-05  8.04434D-07
                                           B  4.23205D+09  2.04985D-05  8.30370D-07
 f1 12    4 +  f2  1    3 +    52840652.04 C  6.82907D+03  3.30009D-11  1.33218D-12
                                           B  7.06580D+03  3.41448D-11  1.37837D-12
 f1 12    4 +  f2  2    3 +    52814962.71 C  5.75242D+07  2.78251D-07  1.12489D-08
                                           B  5.94584D+07  2.87607D-07  1.16271D-08
 f1 12    4 +  f2  3    3 +    52812498.36 C  7.77849D+07  3.76289D-07  1.52144D-08
                                           B  8.03896D+07  3.88890D-07  1.57239D-08
 f1 12    4 +  f2  4    3 +    52804032.67 C  9.38682D+07  4.54239D-07  1.83750D-08
                                           B  9.69713D+07  4.69256D-07  1.89824D-08
 f1 12    4 +  f2  5    3 +    52789217.11 C  6.35770D+07  3.07829D-07  1.24629D-08
                                           B  6.56504D+07  3.17868D-07  1.28693D-08
 f1 12    4 +  f2  6    3 +    52779781.71 C  1.40378D+09  6.79928D-06  2.75425D-07
                                           B  1.44904D+09  7.01850D-06  2.84305D-07
 f1  1    4 +  f2  1    4 +    52780843.23 C  0.00000D+00  0.00000D+00  0.00000D+00
                                           B  0.00000D+00  0.00000D+00  0.00000D+00
 f1  1    4 +  f2  2    4 +    52759020.70 C  0.00000D+00  0.00000D+00  0.00000D+00
                                           B  0.00000D+00  0.00000D+00  0.00000D+00
 f1  1    4 +  f2  3    4 +    52755379.58 C  0.00000D+00  0.00000D+00  0.00000D+00
                                           B  0.00000D+00  0.00000D+00  0.00000D+00
 f1  1    4 +  f2  4    4 +    52752796.91 C  0.00000D+00  0.00000D+00  0.00000D+00
                                           B  0.00000D+00  0.00000D+00  0.00000D+00
 f1  1    4 +  f2  5    4 +    52745648.23 C  0.00000D+00  0.00000D+00  0.00000D+00
                                           B  0.00000D+00  0.00000D+00  0.00000D+00
 f1  1    4 +  f2  6    4 +    52720332.71 C  0.00000D+00  0.00000D+00  0.00000D+00
                                           B  0.00000D+00  0.00000D+00  0.00000D+00
 f1  1    4 +  f2  7    4 +    52712354.75 C  0.00000D+00  0.00000D+00  0.00000D+00
                                           B  0.00000D+00  0.00000D+00  0.00000D+00
 f1  2    4 +  f2  1    4 +    52781227.92 C  0.00000D+00  0.00000D+00  0.00000D+00
                                           B  0.00000D+00  0.00000D+00  0.00000D+00
 f1  2    4 +  f2  2    4 +    52759405.39 C  0.00000D+00  0.00000D+00  0.00000D+00
                                           B  0.00000D+00  0.00000D+00  0.00000D+00
 f1  2    4 +  f2  3    4 +    52755764.27 C  0.00000D+00  0.00000D+00  0.00000D+00
                                           B  0.00000D+00  0.00000D+00  0.00000D+00
 f1  2    4 +  f2  4    4 +    52753181.60 C  0.00000D+00  0.00000D+00  0.00000D+00
                                           B  0.00000D+00  0.00000D+00  0.00000D+00
 f1  2    4 +  f2  5    4 +    52746032.92 C  0.00000D+00  0.00000D+00  0.00000D+00
                                           B  0.00000D+00  0.00000D+00  0.00000D+00
 f1  2    4 +  f2  6    4 +    52720717.40 C  0.00000D+00  0.00000D+00  0.00000D+00
                                           B  0.00000D+00  0.00000D+00  0.00000D+00
 f1  2    4 +  f2  7    4 +    52712739.44 C  0.00000D+00  0.00000D+00  0.00000D+00
                                           B  0.00000D+00  0.00000D+00  0.00000D+00
 f1  3    4 +  f2  1    4 +    52789658.09 C  0.00000D+00  0.00000D+00  0.00000D+00
                                           B  0.00000D+00  0.00000D+00  0.00000D+00
 f1  3    4 +  f2  2    4 +    52767835.56 C  0.00000D+00  0.00000D+00  0.00000D+00
                                           B  0.00000D+00  0.00000D+00  0.00000D+00
 f1  3    4 +  f2  3    4 +    52764194.44 C  0.00000D+00  0.00000D+00  0.00000D+00
                                           B  0.00000D+00  0.00000D+00  0.00000D+00
 f1  3    4 +  f2  4    4 +    52761611.78 C  0.00000D+00  0.00000D+00  0.00000D+00
                                           B  0.00000D+00  0.00000D+00  0.00000D+00
 f1  3    4 +  f2  5    4 +    52754463.09 C  0.00000D+00  0.00000D+00  0.00000D+00
                                           B  0.00000D+00  0.00000D+00  0.00000D+00
 f1  3    4 +  f2  6    4 +    52729147.57 C  0.00000D+00  0.00000D+00  0.00000D+00
                                           B  0.00000D+00  0.00000D+00  0.00000D+00
 f1  3    4 +  f2  7    4 +    52721169.61 C  0.00000D+00  0.00000D+00  0.00000D+00
                                           B  0.00000D+00  0.00000D+00  0.00000D+00
 f1  4    4 +  f2  1    4 +    52804425.30 C  0.00000D+00  0.00000D+00  0.00000D+00
                                           B  0.00000D+00  0.00000D+00  0.00000D+00
 f1  4    4 +  f2  2    4 +    52782602.77 C  0.00000D+00  0.00000D+00  0.00000D+00
                                           B  0.00000D+00  0.00000D+00  0.00000D+00
 f1  4    4 +  f2  3    4 +    52778961.65 C  0.00000D+00  0.00000D+00  0.00000D+00
                                           B  0.00000D+00  0.00000D+00  0.00000D+00
 f1  4    4 +  f2  4    4 +    52776378.99 C  0.00000D+00  0.00000D+00  0.00000D+00
                                           B  0.00000D+00  0.00000D+00  0.00000D+00
 f1  4    4 +  f2  5    4 +    52769230.31 C  0.00000D+00  0.00000D+00  0.00000D+00
                                           B  0.00000D+00  0.00000D+00  0.00000D+00
 f1  4    4 +  f2  6    4 +    52743914.78 C  0.00000D+00  0.00000D+00  0.00000D+00
                                           B  0.00000D+00  0.00000D+00  0.00000D+00
 f1  4    4 +  f2  7    4 +    52735936.82 C  0.00000D+00  0.00000D+00  0.00000D+00
                                           B  0.00000D+00  0.00000D+00  0.00000D+00
 f1  5    4 +  f2  1    4 +    52805470.07 C  0.00000D+00  0.00000D+00  0.00000D+00
                                           B  0.00000D+00  0.00000D+00  0.00000D+00
 f1  5    4 +  f2  2    4 +    52783647.54 C  0.00000D+00  0.00000D+00  0.00000D+00
                                           B  0.00000D+00  0.00000D+00  0.00000D+00
 f1  5    4 +  f2  3    4 +    52780006.42 C  0.00000D+00  0.00000D+00  0.00000D+00
                                           B  0.00000D+00  0.00000D+00  0.00000D+00
 f1  5    4 +  f2  4    4 +    52777423.76 C  0.00000D+00  0.00000D+00  0.00000D+00
                                           B  0.00000D+00  0.00000D+00  0.00000D+00
 f1  5    4 +  f2  5    4 +    52770275.07 C  0.00000D+00  0.00000D+00  0.00000D+00
                                           B  0.00000D+00  0.00000D+00  0.00000D+00
 f1  5    4 +  f2  6    4 +    52744959.55 C  0.00000D+00  0.00000D+00  0.00000D+00
                                           B  0.00000D+00  0.00000D+00  0.00000D+00
 f1  5    4 +  f2  7    4 +    52736981.59 C  0.00000D+00  0.00000D+00  0.00000D+00
                                           B  0.00000D+00  0.00000D+00  0.00000D+00
 f1  6    4 +  f2  1    4 +    52805916.27 C  0.00000D+00  0.00000D+00  0.00000D+00
                                           B  0.00000D+00  0.00000D+00  0.00000D+00
 f1  6    4 +  f2  2    4 +    52784093.75 C  0.00000D+00  0.00000D+00  0.00000D+00
                                           B  0.00000D+00  0.00000D+00  0.00000D+00
 f1  6    4 +  f2  3    4 +    52780452.62 C  0.00000D+00  0.00000D+00  0.00000D+00
                                           B  0.00000D+00  0.00000D+00  0.00000D+00
 f1  6    4 +  f2  4    4 +    52777869.96 C  0.00000D+00  0.00000D+00  0.00000D+00
                                           B  0.00000D+00  0.00000D+00  0.00000D+00
 f1  6    4 +  f2  5    4 +    52770721.28 C  0.00000D+00  0.00000D+00  0.00000D+00
                                           B  0.00000D+00  0.00000D+00  0.00000D+00
 f1  6    4 +  f2  6    4 +    52745405.75 C  0.00000D+00  0.00000D+00  0.00000D+00
                                           B  0.00000D+00  0.00000D+00  0.00000D+00
 f1  6    4 +  f2  7    4 +    52737427.79 C  0.00000D+00  0.00000D+00  0.00000D+00
                                           B  0.00000D+00  0.00000D+00  0.00000D+00
 f1  7    4 +  f2  1    4 +    52808355.61 C  0.00000D+00  0.00000D+00  0.00000D+00
                                           B  0.00000D+00  0.00000D+00  0.00000D+00
 f1  7    4 +  f2  2    4 +    52786533.08 C  0.00000D+00  0.00000D+00  0.00000D+00
                                           B  0.00000D+00  0.00000D+00  0.00000D+00
 f1  7    4 +  f2  3    4 +    52782891.96 C  0.00000D+00  0.00000D+00  0.00000D+00
                                           B  0.00000D+00  0.00000D+00  0.00000D+00
 f1  7    4 +  f2  4    4 +    52780309.30 C  0.00000D+00  0.00000D+00  0.00000D+00
                                           B  0.00000D+00  0.00000D+00  0.00000D+00
 f1  7    4 +  f2  5    4 +    52773160.61 C  0.00000D+00  0.00000D+00  0.00000D+00
                                           B  0.00000D+00  0.00000D+00  0.00000D+00
 f1  7    4 +  f2  6    4 +    52747845.09 C  0.00000D+00  0.00000D+00  0.00000D+00
                                           B  0.00000D+00  0.00000D+00  0.00000D+00
 f1  7    4 +  f2  7    4 +    52739867.13 C  0.00000D+00  0.00000D+00  0.00000D+00
                                           B  0.00000D+00  0.00000D+00  0.00000D+00
 f1  8    4 +  f2  1    4 +    52810262.50 C  0.00000D+00  0.00000D+00  0.00000D+00
                                           B  0.00000D+00  0.00000D+00  0.00000D+00
 f1  8    4 +  f2  2    4 +    52788439.97 C  0.00000D+00  0.00000D+00  0.00000D+00
                                           B  0.00000D+00  0.00000D+00  0.00000D+00
 f1  8    4 +  f2  3    4 +    52784798.85 C  0.00000D+00  0.00000D+00  0.00000D+00
                                           B  0.00000D+00  0.00000D+00  0.00000D+00
 f1  8    4 +  f2  4    4 +    52782216.18 C  0.00000D+00  0.00000D+00  0.00000D+00
                                           B  0.00000D+00  0.00000D+00  0.00000D+00
 f1  8    4 +  f2  5    4 +    52775067.50 C  0.00000D+00  0.00000D+00  0.00000D+00
                                           B  0.00000D+00  0.00000D+00  0.00000D+00
 f1  8    4 +  f2  6    4 +    52749751.98 C  0.00000D+00  0.00000D+00  0.00000D+00
                                           B  0.00000D+00  0.00000D+00  0.00000D+00
 f1  8    4 +  f2  7    4 +    52741774.02 C  0.00000D+00  0.00000D+00  0.00000D+00
                                           B  0.00000D+00  0.00000D+00  0.00000D+00
 f1  9    4 +  f2  1    4 +    52810787.41 C  0.00000D+00  0.00000D+00  0.00000D+00
                                           B  0.00000D+00  0.00000D+00  0.00000D+00
 f1  9    4 +  f2  2    4 +    52788964.88 C  0.00000D+00  0.00000D+00  0.00000D+00
                                           B  0.00000D+00  0.00000D+00  0.00000D+00
 f1  9    4 +  f2  3    4 +    52785323.76 C  0.00000D+00  0.00000D+00  0.00000D+00
                                           B  0.00000D+00  0.00000D+00  0.00000D+00
 f1  9    4 +  f2  4    4 +    52782741.10 C  0.00000D+00  0.00000D+00  0.00000D+00
                                           B  0.00000D+00  0.00000D+00  0.00000D+00
 f1  9    4 +  f2  5    4 +    52775592.41 C  0.00000D+00  0.00000D+00  0.00000D+00
                                           B  0.00000D+00  0.00000D+00  0.00000D+00
 f1  9    4 +  f2  6    4 +    52750276.89 C  0.00000D+00  0.00000D+00  0.00000D+00
                                           B  0.00000D+00  0.00000D+00  0.00000D+00
 f1  9    4 +  f2  7    4 +    52742298.93 C  0.00000D+00  0.00000D+00  0.00000D+00
                                           B  0.00000D+00  0.00000D+00  0.00000D+00
 f1 10    4 +  f2  1    4 +    52815311.57 C  0.00000D+00  0.00000D+00  0.00000D+00
                                           B  0.00000D+00  0.00000D+00  0.00000D+00
 f1 10    4 +  f2  2    4 +    52793489.05 C  0.00000D+00  0.00000D+00  0.00000D+00
                                           B  0.00000D+00  0.00000D+00  0.00000D+00
 f1 10    4 +  f2  3    4 +    52789847.93 C  0.00000D+00  0.00000D+00  0.00000D+00
                                           B  0.00000D+00  0.00000D+00  0.00000D+00
 f1 10    4 +  f2  4    4 +    52787265.26 C  0.00000D+00  0.00000D+00  0.00000D+00
                                           B  0.00000D+00  0.00000D+00  0.00000D+00
 f1 10    4 +  f2  5    4 +    52780116.58 C  0.00000D+00  0.00000D+00  0.00000D+00
                                           B  0.00000D+00  0.00000D+00  0.00000D+00
 f1 10    4 +  f2  6    4 +    52754801.05 C  0.00000D+00  0.00000D+00  0.00000D+00
                                           B  0.00000D+00  0.00000D+00  0.00000D+00
 f1 10    4 +  f2  7    4 +    52746823.09 C  0.00000D+00  0.00000D+00  0.00000D+00
                                           B  0.00000D+00  0.00000D+00  0.00000D+00
 f1 11    4 +  f2  1    4 +    52839978.12 C  0.00000D+00  0.00000D+00  0.00000D+00
                                           B  0.00000D+00  0.00000D+00  0.00000D+00
 f1 11    4 +  f2  2    4 +    52818155.60 C  0.00000D+00  0.00000D+00  0.00000D+00
                                           B  0.00000D+00  0.00000D+00  0.00000D+00
 f1 11    4 +  f2  3    4 +    52814514.48 C  0.00000D+00  0.00000D+00  0.00000D+00
                                           B  0.00000D+00  0.00000D+00  0.00000D+00
 f1 11    4 +  f2  4    4 +    52811931.81 C  0.00000D+00  0.00000D+00  0.00000D+00
                                           B  0.00000D+00  0.00000D+00  0.00000D+00
 f1 11    4 +  f2  5    4 +    52804783.13 C  0.00000D+00  0.00000D+00  0.00000D+00
                                           B  0.00000D+00  0.00000D+00  0.00000D+00
 f1 11    4 +  f2  6    4 +    52779467.60 C  0.00000D+00  0.00000D+00  0.00000D+00
                                           B  0.00000D+00  0.00000D+00  0.00000D+00
 f1 11    4 +  f2  7    4 +    52771489.64 C  0.00000D+00  0.00000D+00  0.00000D+00
                                           B  0.00000D+00  0.00000D+00  0.00000D+00
 f1 12    4 +  f2  1    4 +    52840334.59 C  0.00000D+00  0.00000D+00  0.00000D+00
                                           B  0.00000D+00  0.00000D+00  0.00000D+00
 f1 12    4 +  f2  2    4 +    52818512.06 C  0.00000D+00  0.00000D+00  0.00000D+00
                                           B  0.00000D+00  0.00000D+00  0.00000D+00
 f1 12    4 +  f2  3    4 +    52814870.94 C  0.00000D+00  0.00000D+00  0.00000D+00
                                           B  0.00000D+00  0.00000D+00  0.00000D+00
 f1 12    4 +  f2  4    4 +    52812288.27 C  0.00000D+00  0.00000D+00  0.00000D+00
                                           B  0.00000D+00  0.00000D+00  0.00000D+00
 f1 12    4 +  f2  5    4 +    52805139.59 C  0.00000D+00  0.00000D+00  0.00000D+00
                                           B  0.00000D+00  0.00000D+00  0.00000D+00
 f1 12    4 +  f2  6    4 +    52779824.07 C  0.00000D+00  0.00000D+00  0.00000D+00
                                           B  0.00000D+00  0.00000D+00  0.00000D+00
 f1 12    4 +  f2  7    4 +    52771846.11 C  0.00000D+00  0.00000D+00  0.00000D+00
                                           B  0.00000D+00  0.00000D+00  0.00000D+00
 f1  1    4 +  f2  1    5 +    52758852.54 C  1.82937D+09  8.86772D-06  3.59641D-07
                                           B  1.88688D+09  9.14649D-06  3.70947D-07
 f1  1    4 +  f2  2    5 +    52752610.32 C  1.68240D+08  8.15722D-07  3.30944D-08
                                           B  1.73477D+08  8.41111D-07  3.41244D-08
 f1  2    4 +  f2  1    5 +    52759237.23 C  1.27592D+10  6.18479D-05  2.50826D-06
                                           B  1.31603D+10  6.37923D-05  2.58712D-06
 f1  2    4 +  f2  2    5 +    52752995.00 C  1.40460D+09  6.81017D-06  2.76287D-07
                                           B  1.44849D+09  7.02298D-06  2.84921D-07
 f1  3    4 +  f2  1    5 +    52767667.41 C  3.65335D+01  1.77033D-13  7.17621D-15
                                           B  3.99931D+01  1.93798D-13  7.85579D-15
 f1  3    4 +  f2  2    5 +    52761425.18 C  1.18617D+07  5.74930D-08  2.33136D-09
                                           B  1.22489D+07  5.93696D-08  2.40746D-09
 f1  4    4 +  f2  1    5 +    52782434.62 C  1.65830D+08  8.03126D-07  3.25281D-08
                                           B  1.71203D+08  8.29147D-07  3.35820D-08
 f1  4    4 +  f2  2    5 +    52776192.39 C  2.75031D+09  1.33231D-05  5.39803D-07
                                           B  2.83856D+09  1.37506D-05  5.57124D-07
 f1  5    4 +  f2  1    5 +    52783479.39 C  1.91368D+06  9.26772D-09  3.75338D-10
                                           B  1.97211D+06  9.55070D-09  3.86799D-10
 f1  5    4 +  f2  2    5 +    52777237.16 C  5.42592D+08  2.62833D-06  1.06484D-07
                                           B  5.60034D+08  2.71282D-06  1.09907D-07
 f1  6    4 +  f2  1    5 +    52783925.59 C  5.45599D+08  2.64223D-06  1.07006D-07
                                           B  5.63273D+08  2.72782D-06  1.10473D-07
 f1  6    4 +  f2  2    5 +    52777683.36 C  5.35655D+09  2.59468D-05  1.05118D-06
                                           B  5.52893D+09  2.67819D-05  1.08501D-06
 f1  7    4 +  f2  1    5 +    52786364.93 C  9.03959D+08  4.37729D-06  1.77249D-07
                                           B  9.33280D+08  4.51927D-06  1.82998D-07
 f1  7    4 +  f2  2    5 +    52780122.70 C  2.04481D+07  9.90406D-08  4.01186D-09
                                           B  2.11069D+07  1.02231D-07  4.14111D-09
 f1  8    4 +  f2  1    5 +    52788271.81 C  2.99666D+08  1.45098D-06  5.87481D-08
                                           B  3.09424D+08  1.49823D-06  6.06612D-08
 f1  8    4 +  f2  2    5 +    52782029.58 C  8.59397D+08  4.16219D-06  1.68580D-07
                                           B  8.87160D+08  4.29665D-06  1.74027D-07
 f1  9    4 +  f2  1    5 +    52788796.73 C  1.44033D+06  6.97393D-09  2.82355D-10
                                           B  1.48816D+06  7.20552D-09  2.91732D-10
 f1  9    4 +  f2  2    5 +    52782554.50 C  6.74836D+08  3.26827D-06  1.32370D-07
                                           B  6.96579D+08  3.37357D-06  1.36635D-07
 f1 10    4 +  f2  1    5 +    52793320.89 C  3.37274D+08  1.63277D-06  6.60893D-08
                                           B  3.48349D+08  1.68638D-06  6.82595D-08
 f1 10    4 +  f2  2    5 +    52787078.66 C  9.49484D+07  4.59762D-07  1.86163D-08
                                           B  9.80378D+07  4.74721D-07  1.92220D-08
 f1 11    4 +  f2  1    5 +    52817987.44 C  1.74310D+09  8.43061D-06  3.40767D-07
                                           B  1.80192D+09  8.71510D-06  3.52266D-07
 f1 11    4 +  f2  2    5 +    52811745.21 C  1.91770D+08  9.27726D-07  3.75121D-08
                                           B  1.98189D+08  9.58780D-07  3.87678D-08
 f1 12    4 +  f2  1    5 +    52818343.90 C  6.31433D+08  3.05392D-06  1.23438D-07
                                           B  6.52780D+08  3.15716D-06  1.27611D-07
 f1 12    4 +  f2  2    5 +    52812101.67 C  7.22449D+07  3.49495D-07  1.41314D-08
                                           B  7.46504D+07  3.61132D-07  1.46019D-08
 f1  1    4 +  f2  1    6 +    52758670.30 C  1.51479D+08  7.34286D-07  2.97802D-08
                                           B  1.56214D+08  7.57237D-07  3.07110D-08
 f1  1    4 +  f2  2    6 +    52747603.50 C  1.51026D+05  7.32398D-10  2.97223D-11
                                           B  1.55684D+05  7.54988D-10  3.06391D-11
 f1  2    4 +  f2  1    6 +    52759054.99 C  1.41606D+09  6.86419D-06  2.78382D-07
                                           B  1.46070D+09  7.08054D-06  2.87157D-07
 f1  2    4 +  f2  2    6 +    52747988.19 C  1.16953D+06  5.67154D-09  2.30159D-10
                                           B  1.20586D+06  5.84770D-09  2.37307D-10
 f1  3    4 +  f2  1    6 +    52767485.16 C  2.44987D+04  1.18716D-10  4.81231D-12
                                           B  2.52743D+04  1.22475D-10  4.96467D-12
 f1  3    4 +  f2  2    6 +    52756418.36 C  2.67633D+04  1.29745D-10  5.26268D-12
                                           B  2.76027D+04  1.33814D-10  5.42774D-12
 f1  4    4 +  f2  1    6 +    52782252.38 C  1.97248D+09  9.55292D-06  3.86915D-07
                                           B  2.03621D+09  9.86159D-06  3.99417D-07
 f1  4    4 +  f2  2    6 +    52771185.58 C  5.83064D+06  2.82503D-08  1.14492D-09
                                           B  6.01641D+06  2.91504D-08  1.18140D-09
 f1  5    4 +  f2  1    6 +    52783297.15 C  1.15596D+08  5.59823D-07  2.26728D-08
                                           B  1.19326D+08  5.77884D-07  2.34043D-08
 f1  5    4 +  f2  2    6 +    52772230.34 C  1.54219D+06  7.47184D-09  3.02799D-10
                                           B  1.59132D+06  7.70986D-09  3.12445D-10
 f1  6    4 +  f2  1    6 +    52783743.35 C  6.74047D+09  3.26430D-05  1.32200D-06
                                           B  6.95907D+09  3.37016D-05  1.36488D-06
 f1  6    4 +  f2  2    6 +    52772676.55 C  5.08107D+07  2.46171D-07  9.97594D-09
                                           B  5.24371D+07  2.54051D-07  1.02952D-08
 f1  7    4 +  f2  1    6 +    52786182.68 C  7.47920D+07  3.62172D-07  1.46655D-08
                                           B  7.72160D+07  3.73910D-07  1.51408D-08
 f1  7    4 +  f2  2    6 +    52775115.88 C  2.97209D+08  1.43981D-06  5.83392D-08
                                           B  3.06805D+08  1.48629D-06  6.02227D-08
 f1  8    4 +  f2  1    6 +    52788089.57 C  1.73614D+07  8.40648D-08  3.40369D-09
                                           B  1.79265D+07  8.68009D-08  3.51447D-09
 f1  8    4 +  f2  2    6 +    52777022.77 C  2.73008D+09  1.32247D-05  5.35790D-07
                                           B  2.81771D+09  1.36492D-05  5.52988D-07
 f1  9    4 +  f2  1    6 +    52788614.48 C  8.42259D+07  4.07817D-07  1.65116D-08
                                           B  8.69690D+07  4.21099D-07  1.70493D-08
 f1  9    4 +  f2  2    6 +    52777547.68 C  6.09192D+09  2.95091D-05  1.19551D-06
                                           B  6.28792D+09  3.04585D-05  1.23397D-06
 f1 10    4 +  f2  1    6 +    52793138.65 C  3.66638D+09  1.77494D-05  7.18445D-07
                                           B  3.78644D+09  1.83306D-05  7.41971D-07
 f1 10    4 +  f2  2    6 +    52782071.85 C  2.34586D+06  1.13614D-08  4.60166D-10
                                           B  2.42164D+06  1.17284D-08  4.75031D-10
 f1 11    4 +  f2  1    6 +    52817805.20 C  1.57030D+08  7.59491D-07  3.06991D-08
                                           B  1.62323D+08  7.85090D-07  3.17338D-08
 f1 11    4 +  f2  2    6 +    52806738.40 C  1.88899D+09  9.14009D-06  3.69680D-07
                                           B  1.95183D+09  9.44418D-06  3.81979D-07
 f1 12    4 +  f2  1    6 +    52818161.66 C  9.35620D+07  4.52515D-07  1.82906D-08
                                           B  9.67072D+07  4.67727D-07  1.89054D-08
 f1 12    4 +  f2  2    6 +    52807094.86 C  4.85057D+09  2.34698D-05  9.49238D-07
                                           B  5.01232D+09  2.42524D-05  9.80892D-07
 f1  1    5 +  f2  1    3 +    52781073.74 C  5.50197D+09  3.25696D-05  1.31923D-06
                                           B  5.67983D+09  3.36224D-05  1.36188D-06
 f1  1    5 +  f2  2    3 +    52755384.41 C  4.86184D+07  2.88083D-07  1.16859D-08
                                           B  5.01325D+07  2.97055D-07  1.20498D-08
 f1  1    5 +  f2  3    3 +    52752920.06 C  1.06077D+03  6.28605D-12  2.55024D-13
                                           B  1.07767D+03  6.38619D-12  2.59087D-13
 f1  1    5 +  f2  4    3 +    52744454.38 C  2.71889D+08  1.61171D-06  6.54186D-08
                                           B  2.80312D+08  1.66164D-06  6.74453D-08
 f1  1    5 +  f2  5    3 +    52729638.81 C  1.85835D+04  1.10222D-10  4.47761D-12
                                           B  1.91392D+04  1.13518D-10  4.61152D-12
 f1  1    5 +  f2  6    3 +    52720203.41 C  9.63118D+06  5.71447D-08  2.32267D-09
                                           B  9.91750D+06  5.88435D-08  2.39172D-09
 f1  2    5 +  f2  1    3 +    52781595.25 C  4.56605D+08  2.70287D-06  1.09477D-07
                                           B  4.71333D+08  2.79006D-06  1.13008D-07
 f1  2    5 +  f2  2    3 +    52755905.93 C  5.81565D+08  3.44593D-06  1.39777D-07
                                           B  5.99747D+08  3.55367D-06  1.44147D-07
 f1  2    5 +  f2  3    3 +    52753441.58 C  6.69797D+05  3.96910D-09  1.61021D-10
                                           B  6.90612D+05  4.09245D-09  1.66025D-10
 f1  2    5 +  f2  4    3 +    52744975.89 C  2.83283D+09  1.67922D-05  6.81567D-07
                                           B  2.92020D+09  1.73102D-05  7.02589D-07
 f1  2    5 +  f2  5    3 +    52730160.33 C  3.59186D+05  2.13035D-09  8.65401D-11
                                           B  3.70047D+05  2.19477D-09  8.91569D-11
 f1  2    5 +  f2  6    3 +    52720724.93 C  1.60815D+08  9.54144D-07  3.87805D-08
                                           B  1.65619D+08  9.82646D-07  3.99389D-08
 f1  3    5 +  f2  1    3 +    52796769.53 C  1.95915D+04  1.15905D-10  4.69056D-12
                                           B  2.02366D+04  1.19722D-10  4.84501D-12
 f1  3    5 +  f2  2    3 +    52771080.21 C  1.71033D+08  1.01283D-06  4.10481D-08
                                           B  1.76484D+08  1.04511D-06  4.23563D-08
 f1  3    5 +  f2  3    3 +    52768615.86 C  3.99090D+09  2.36358D-05  9.58047D-07
                                           B  4.11771D+09  2.43868D-05  9.88487D-07
 f1  3    5 +  f2  4    3 +    52760150.17 C  9.79594D+04  5.80343D-10  2.35348D-11
                                           B  1.01041D+05  5.98598D-10  2.42751D-11
 f1  3    5 +  f2  5    3 +    52745334.61 C  2.41006D+06  1.42860D-08  5.79831D-10
                                           B  2.48442D+06  1.47268D-08  5.97722D-10
 f1  3    5 +  f2  6    3 +    52735899.21 C  1.95023D+06  1.15644D-08  4.69620D-10
                                           B  2.00967D+06  1.19169D-08  4.83935D-10
 f1  4    5 +  f2  1    3 +    52805671.84 C  1.83869D+09  1.08742D-05  4.39844D-07
                                           B  1.89995D+09  1.12365D-05  4.54499D-07
 f1  4    5 +  f2  2    3 +    52779982.51 C  6.49530D+06  3.84513D-08  1.55757D-09
                                           B  6.70462D+06  3.96905D-08  1.60776D-09
 f1  4    5 +  f2  3    3 +    52777518.16 C  1.49204D+06  8.83352D-09  3.57874D-10
                                           B  1.54039D+06  9.11975D-09  3.69471D-10
 f1  4    5 +  f2  4    3 +    52769052.48 C  2.23539D+07  1.32387D-07  5.36601D-09
                                           B  2.30626D+07  1.36584D-07  5.53612D-09
 f1  4    5 +  f2  5    3 +    52754236.91 C  1.28055D+06  7.58810D-09  3.07825D-10
                                           B  1.32098D+06  7.82767D-09  3.17544D-10
 f1  4    5 +  f2  6    3 +    52744801.51 C  1.38171D+06  8.19045D-09  3.32439D-10
                                           B  1.42622D+06  8.45432D-09  3.43149D-10
 f1  5    5 +  f2  1    3 +    52808410.39 C  5.87206D+06  3.47244D-08  1.40433D-09
                                           B  6.06832D+06  3.58850D-08  1.45127D-09
 f1  5    5 +  f2  2    3 +    52782721.07 C  2.60447D+09  1.54165D-05  6.24387D-07
                                           B  2.68883D+09  1.59159D-05  6.44613D-07
 f1  5    5 +  f2  3    3 +    52780256.72 C  4.36735D+08  2.58538D-06  1.04726D-07
                                           B  4.50868D+08  2.66905D-06  1.08115D-07
 f1  5    5 +  f2  4    3 +    52771791.03 C  7.95819D+07  4.71261D-07  1.90985D-08
                                           B  8.21266D+07  4.86330D-07  1.97092D-08
 f1  5    5 +  f2  5    3 +    52756975.47 C  6.86758D+08  4.06906D-06  1.65044D-07
                                           B  7.08344D+08  4.19696D-06  1.70231D-07
 f1  5    5 +  f2  6    3 +    52747540.07 C  1.13619D+09  6.73439D-06  2.73297D-07
                                           B  1.17142D+09  6.94319D-06  2.81771D-07
 f1  6    5 +  f2  1    3 +    52808975.56 C  9.03121D+04  5.34048D-10  2.15974D-11
                                           B  9.33386D+04  5.51945D-10  2.23211D-11
 f1  6    5 +  f2  2    3 +    52783286.24 C  1.17355D+09  6.94641D-06  2.81329D-07
                                           B  1.21151D+09  7.17109D-06  2.90428D-07
 f1  6    5 +  f2  3    3 +    52780821.89 C  2.88220D+08  1.70617D-06  6.91094D-08
                                           B  2.97512D+08  1.76118D-06  7.13376D-08
 f1  6    5 +  f2  4    3 +    52772356.20 C  2.44474D+06  1.44767D-08  5.86670D-10
                                           B  2.52292D+06  1.49397D-08  6.05431D-10
 f1  6    5 +  f2  5    3 +    52757540.64 C  1.59469D+09  9.44840D-06  3.83220D-07
                                           B  1.64467D+09  9.74454D-06  3.95231D-07
 f1  6    5 +  f2  6    3 +    52748105.24 C  6.14098D+08  3.63977D-06  1.47706D-07
                                           B  6.33105D+08  3.75243D-06  1.52277D-07
 f1  7    5 +  f2  1    3 +    52810723.36 C  1.97913D+07  1.17026D-07  4.73215D-09
                                           B  2.04547D+07  1.20948D-07  4.89076D-09
 f1  7    5 +  f2  2    3 +    52785034.04 C  9.35580D+07  5.53745D-07  2.24244D-08
                                           B  9.66084D+07  5.71799D-07  2.31555D-08
 f1  7    5 +  f2  3    3 +    52782569.69 C  1.31391D+07  7.77743D-08  3.14998D-09
                                           B  1.35664D+07  8.03036D-08  3.25242D-09
 f1  7    5 +  f2  4    3 +    52774104.00 C  1.27531D+09  7.55138D-06  3.05990D-07
                                           B  1.31621D+09  7.79350D-06  3.15801D-07
 f1  7    5 +  f2  5    3 +    52759288.44 C  4.17789D+07  2.47520D-07  1.00382D-08
                                           B  4.30808D+07  2.55233D-07  1.03510D-08
 f1  7    5 +  f2  6    3 +    52749853.04 C  4.20299D+08  2.49095D-06  1.01075D-07
                                           B  4.33381D+08  2.56849D-06  1.04222D-07
 f1  8    5 +  f2  1    3 +    52840250.73 C  3.78119D+03  2.23331D-11  9.01567D-13
                                           B  3.91232D+03  2.31076D-11  9.32834D-13
 f1  8    5 +  f2  2    3 +    52814561.41 C  2.82647D+07  1.67104D-07  6.75569D-09
                                           B  2.92171D+07  1.72735D-07  6.98334D-09
 f1  8    5 +  f2  3    3 +    52812097.06 C  3.82985D+06  2.26446D-08  9.15606D-10
                                           B  3.95887D+06  2.34075D-08  9.46450D-10
 f1  8    5 +  f2  4    3 +    52803631.37 C  1.78812D+09  1.05759D-05  4.27829D-07
                                           B  1.84752D+09  1.09273D-05  4.42043D-07
 f1  8    5 +  f2  5    3 +    52788815.81 C  6.39516D+06  3.78458D-08  1.53227D-09
                                           B  6.60441D+06  3.90842D-08  1.58241D-09
 f1  8    5 +  f2  6    3 +    52779380.41 C  8.30336D+08  4.91559D-06  1.99125D-07
                                           B  8.57173D+08  5.07447D-06  2.05561D-07
 f1  1    5 +  f2  1    4 +    52780756.29 C  1.63433D+09  9.67473D-06  3.91882D-07
                                           B  1.68710D+09  9.98714D-06  4.04537D-07
 f1  1    5 +  f2  2    4 +    52758933.76 C  5.51675D+06  3.26845D-08  1.32555D-09
                                           B  5.68682D+06  3.36921D-08  1.36642D-09
 f1  1    5 +  f2  3    4 +    52755292.64 C  5.83848D+08  3.45954D-06  1.40334D-07
                                           B  6.02165D+08  3.56807D-06  1.44737D-07
 f1  1    5 +  f2  4    4 +    52752709.98 C  1.32735D+07  7.86584D-08  3.19120D-09
                                           B  1.36794D+07  8.10638D-08  3.28879D-09
 f1  1    5 +  f2  5    4 +    52745561.29 C  5.90727D+05  3.50159D-09  1.42119D-10
                                           B  6.09073D+05  3.61034D-09  1.46532D-10
 f1  1    5 +  f2  6    4 +    52720245.77 C  1.41720D+08  8.40864D-07  3.41773D-08
                                           B  1.45975D+08  8.66113D-07  3.52035D-08
 f1  1    5 +  f2  7    4 +    52712267.81 C  4.99049D+02  2.96190D-12  1.20442D-13
                                           B  5.13522D+02  3.04780D-12  1.23935D-13
 f1  2    5 +  f2  1    4 +    52781277.80 C  1.95764D+08  1.15884D-06  4.69384D-08
                                           B  2.02042D+08  1.19601D-06  4.84437D-08
 f1  2    5 +  f2  2    4 +    52759455.28 C  1.17309D+08  6.94991D-07  2.81853D-08
                                           B  1.20993D+08  7.16817D-07  2.90704D-08
 f1  2    5 +  f2  3    4 +    52755814.16 C  6.21469D+09  3.68238D-05  1.49369D-06
                                           B  6.40911D+09  3.79759D-05  1.54042D-06
 f1  2    5 +  f2  4    4 +    52753231.49 C  2.60295D+08  1.54247D-06  6.25769D-08
                                           B  2.68405D+08  1.59053D-06  6.45266D-08
 f1  2    5 +  f2  5    4 +    52746082.81 C  6.09279D+06  3.61149D-08  1.46575D-09
                                           B  6.28108D+06  3.72310D-08  1.51105D-09
 f1  2    5 +  f2  6    4 +    52720767.28 C  1.45974D+09  8.66088D-06  3.52015D-07
                                           B  1.50339D+09  8.91986D-06  3.62541D-07
 f1  2    5 +  f2  7    4 +    52712789.32 C  1.45877D+04  8.65776D-11  3.52047D-12
                                           B  1.50190D+04  8.91375D-11  3.62456D-12
 f1  3    5 +  f2  1    4 +    52796452.08 C  8.77818D+02  5.19333D-12  2.10172D-13
                                           B  9.06548D+02  5.36330D-12  2.17051D-13
 f1  3    5 +  f2  2    4 +    52774629.56 C  1.01829D+10  6.02935D-05  2.44309D-06
                                           B  1.05090D+10  6.22246D-05  2.52133D-06
 f1  3    5 +  f2  3    4 +    52770988.43 C  3.00200D+06  1.77775D-08  7.20490D-10
                                           B  3.09683D+06  1.83391D-08  7.43251D-10
 f1  3    5 +  f2  4    4 +    52768405.77 C  2.08099D+08  1.23246D-06  4.99569D-08
                                           B  2.14690D+08  1.27149D-06  5.15389D-08
 f1  3    5 +  f2  5    4 +    52761257.09 C  7.00731D+04  4.15118D-10  1.68333D-11
                                           B  7.18476D+04  4.25631D-10  1.72596D-11
 f1  3    5 +  f2  6    4 +    52735941.56 C  1.37712D+05  8.16598D-10  3.31613D-11
                                           B  1.41857D+05  8.41175D-10  3.41594D-11
 f1  3    5 +  f2  7    4 +    52727963.60 C  1.52339D+07  9.03605D-08  3.67112D-09
                                           B  1.56986D+07  9.31174D-08  3.78313D-09
 f1  4    5 +  f2  1    4 +    52805354.39 C  5.89045D+09  3.48372D-05  1.40913D-06
                                           B  6.08645D+09  3.59964D-05  1.45602D-06
 f1  4    5 +  f2  2    4 +    52783531.86 C  1.99287D+05  1.17959D-09  4.77727D-11
                                           B  2.05728D+05  1.21772D-09  4.93168D-11
 f1  4    5 +  f2  3    4 +    52779890.74 C  2.24453D+07  1.32874D-07  5.38242D-09
                                           B  2.31645D+07  1.37131D-07  5.55487D-09
 f1  4    5 +  f2  4    4 +    52777308.08 C  3.22661D+07  1.91030D-07  7.73935D-09
                                           B  3.33103D+07  1.97212D-07  7.98980D-09
 f1  4    5 +  f2  5    4 +    52770159.39 C  1.26181D+06  7.47254D-09  3.02863D-10
                                           B  1.30181D+06  7.70944D-09  3.12465D-10
 f1  4    5 +  f2  6    4 +    52744843.87 C  2.61797D+07  1.55187D-07  6.29882D-09
                                           B  2.70111D+07  1.60115D-07  6.49884D-09
 f1  4    5 +  f2  7    4 +    52736865.91 C  2.63566D+06  1.56283D-08  6.34618D-10
                                           B  2.71632D+06  1.61065D-08  6.54038D-10
 f1  5    5 +  f2  1    4 +    52808092.94 C  1.21861D+07  7.20633D-08  2.91445D-09
                                           B  1.25929D+07  7.44690D-08  3.01174D-09
 f1  5    5 +  f2  2    4 +    52786270.42 C  3.69233D+08  2.18529D-06  8.84891D-08
                                           B  3.81293D+08  2.25666D-06  9.13792D-08
 f1  5    5 +  f2  3    4 +    52782629.30 C  9.11327D+06  5.39439D-08  2.18481D-09
                                           B  9.40720D+06  5.56838D-08  2.25527D-09
 f1  5    5 +  f2  4    4 +    52780046.63 C  1.71809D+09  1.01708D-05  4.11994D-07
                                           B  1.77355D+09  1.04991D-05  4.25293D-07
 f1  5    5 +  f2  5    4 +    52772897.95 C  2.46249D+09  1.45815D-05  5.90900D-07
                                           B  2.54131D+09  1.50483D-05  6.09815D-07
 f1  5    5 +  f2  6    4 +    52747582.42 C  4.56395D+08  2.70512D-06  1.09780D-07
                                           B  4.70535D+08  2.78893D-06  1.13181D-07
 f1  5    5 +  f2  7    4 +    52739604.46 C  2.69267D+09  1.59647D-05  6.48177D-07
                                           B  2.77538D+09  1.64550D-05  6.68086D-07
 f1  6    5 +  f2  1    4 +    52808658.12 C  1.11173D+06  6.57412D-09  2.65868D-10
                                           B  1.14884D+06  6.79358D-09  2.74743D-10
 f1  6    5 +  f2  2    4 +    52786835.59 C  1.73934D+08  1.02940D-06  4.16821D-08
                                           B  1.79584D+08  1.06284D-06  4.30362D-08
 f1  6    5 +  f2  3    4 +    52783194.47 C  3.87261D+08  2.29226D-06  9.28367D-08
                                           B  3.99756D+08  2.36622D-06  9.58321D-08
 f1  6    5 +  f2  4    4 +    52780611.80 C  3.15308D+08  1.86653D-06  7.56060D-08
                                           B  3.25491D+08  1.92682D-06  7.80478D-08
 f1  6    5 +  f2  5    4 +    52773463.12 C  4.78500D+09  2.83336D-05  1.14815D-06
                                           B  4.93805D+09  2.92398D-05  1.18487D-06
 f1  6    5 +  f2  6    4 +    52748147.59 C  3.69672D+07  2.19105D-07  8.89148D-09
                                           B  3.81010D+07  2.25825D-07  9.16420D-09
 f1  6    5 +  f2  7    4 +    52740169.64 C  5.19183D+09  3.07814D-05  1.24970D-06
                                           B  5.35103D+09  3.17253D-05  1.28802D-06
 f1  7    5 +  f2  1    4 +    52810405.91 C  5.93117D+07  3.50713D-07  1.41820D-08
                                           B  6.12971D+07  3.62453D-07  1.46567D-08
 f1  7    5 +  f2  2    4 +    52788583.38 C  2.10407D+07  1.24518D-07  5.04144D-09
                                           B  2.17301D+07  1.28597D-07  5.20662D-09
 f1  7    5 +  f2  3    4 +    52784942.26 C  3.76481D+09  2.22830D-05  9.02376D-07
                                           B  3.88705D+09  2.30065D-05  9.31673D-07
 f1  7    5 +  f2  4    4 +    52782359.60 C  9.99077D+08  5.91387D-06  2.39524D-07
                                           B  1.03148D+09  6.10566D-06  2.47292D-07
 f1  7    5 +  f2  5    4 +    52775210.92 C  4.33524D+08  2.56687D-06  1.04006D-07
                                           B  4.47472D+08  2.64945D-06  1.07352D-07
 f1  7    5 +  f2  6    4 +    52749895.39 C  8.55595D+08  5.07079D-06  2.05757D-07
                                           B  8.82182D+08  5.22836D-06  2.12151D-07
 f1  7    5 +  f2  7    4 +    52741917.43 C  2.87699D+08  1.70560D-06  6.92394D-08
                                           B  2.96536D+08  1.75799D-06  7.13661D-08
 f1  8    5 +  f2  1    4 +    52839933.28 C  2.62622D+04  1.55116D-10  6.26202D-12
                                           B  2.71720D+04  1.60490D-10  6.47895D-12
 f1  8    5 +  f2  2    4 +    52818110.75 C  3.05616D+06  1.80660D-08  7.30225D-10
                                           B  3.15993D+06  1.86794D-08  7.55018D-10
 f1  8    5 +  f2  3    4 +    52814469.63 C  2.74832D+08  1.62485D-06  6.56897D-08
                                           B  2.84079D+08  1.67952D-06  6.78999D-08
 f1  8    5 +  f2  4    4 +    52811886.97 C  2.25273D+08  1.33197D-06  5.38572D-08
                                           B  2.32842D+08  1.37673D-06  5.56670D-08
 f1  8    5 +  f2  5    4 +    52804738.29 C  2.18545D+05  1.29255D-09  5.22843D-11
                                           B  2.25565D+05  1.33406D-09  5.39637D-11
 f1  8    5 +  f2  6    4 +    52779422.76 C  7.03168D+09  4.16275D-05  1.68628D-06
                                           B  7.25847D+09  4.29701D-05  1.74067D-06
 f1  8    5 +  f2  7    4 +    52771444.80 C  9.57273D+06  5.66876D-08  2.29739D-09
                                           B  9.88922D+06  5.85618D-08  2.37335D-09
 f1  1    5 +  f2  1    5 +    52758765.61 C  0.00000D+00  0.00000D+00  0.00000D+00
                                           B  0.00000D+00  0.00000D+00  0.00000D+00
 f1  1    5 +  f2  2    5 +    52752523.38 C  0.00000D+00  0.00000D+00  0.00000D+00
                                           B  0.00000D+00  0.00000D+00  0.00000D+00
 f1  2    5 +  f2  1    5 +    52759287.12 C  0.00000D+00  0.00000D+00  0.00000D+00
                                           B  0.00000D+00  0.00000D+00  0.00000D+00
 f1  2    5 +  f2  2    5 +    52753044.89 C  0.00000D+00  0.00000D+00  0.00000D+00
                                           B  0.00000D+00  0.00000D+00  0.00000D+00
 f1  3    5 +  f2  1    5 +    52774461.40 C  0.00000D+00  0.00000D+00  0.00000D+00
                                           B  0.00000D+00  0.00000D+00  0.00000D+00
 f1  3    5 +  f2  2    5 +    52768219.17 C  0.00000D+00  0.00000D+00  0.00000D+00
                                           B  0.00000D+00  0.00000D+00  0.00000D+00
 f1  4    5 +  f2  1    5 +    52783363.71 C  0.00000D+00  0.00000D+00  0.00000D+00
                                           B  0.00000D+00  0.00000D+00  0.00000D+00
 f1  4    5 +  f2  2    5 +    52777121.48 C  0.00000D+00  0.00000D+00  0.00000D+00
                                           B  0.00000D+00  0.00000D+00  0.00000D+00
 f1  5    5 +  f2  1    5 +    52786102.26 C  0.00000D+00  0.00000D+00  0.00000D+00
                                           B  0.00000D+00  0.00000D+00  0.00000D+00
 f1  5    5 +  f2  2    5 +    52779860.03 C  0.00000D+00  0.00000D+00  0.00000D+00
                                           B  0.00000D+00  0.00000D+00  0.00000D+00
 f1  6    5 +  f2  1    5 +    52786667.43 C  0.00000D+00  0.00000D+00  0.00000D+00
                                           B  0.00000D+00  0.00000D+00  0.00000D+00
 f1  6    5 +  f2  2    5 +    52780425.20 C  0.00000D+00  0.00000D+00  0.00000D+00
                                           B  0.00000D+00  0.00000D+00  0.00000D+00
 f1  7    5 +  f2  1    5 +    52788415.23 C  0.00000D+00  0.00000D+00  0.00000D+00
                                           B  0.00000D+00  0.00000D+00  0.00000D+00
 f1  7    5 +  f2  2    5 +    52782173.00 C  0.00000D+00  0.00000D+00  0.00000D+00
                                           B  0.00000D+00  0.00000D+00  0.00000D+00
 f1  8    5 +  f2  1    5 +    52817942.60 C  0.00000D+00  0.00000D+00  0.00000D+00
                                           B  0.00000D+00  0.00000D+00  0.00000D+00
 f1  8    5 +  f2  2    5 +    52811700.37 C  0.00000D+00  0.00000D+00  0.00000D+00
                                           B  0.00000D+00  0.00000D+00  0.00000D+00
 f1  1    5 +  f2  1    6 +    52758583.36 C  1.36792D+09  8.10448D-06  3.28692D-07
                                           B  1.41091D+09  8.35916D-06  3.39021D-07
 f1  1    5 +  f2  2    6 +    52747516.56 C  4.68063D+05  2.77428D-09  1.12587D-10
                                           B  4.82581D+05  2.86033D-09  1.16079D-10
 f1  2    5 +  f2  1    6 +    52759104.88 C  1.56713D+10  9.28456D-05  3.76541D-06
                                           B  1.61641D+10  9.57652D-05  3.88382D-06
 f1  2    5 +  f2  2    6 +    52748038.08 C  5.17980D+06  3.07009D-08  1.24588D-09
                                           B  5.34041D+06  3.16528D-08  1.28451D-09
 f1  3    5 +  f2  1    6 +    52774279.16 C  1.15399D+07  6.83294D-08  2.76875D-09
                                           B  1.19076D+07  7.05066D-08  2.85698D-09
 f1  3    5 +  f2  2    6 +    52763212.36 C  3.75028D+07  2.22152D-07  9.00743D-09
                                           B  3.87220D+07  2.29375D-07  9.30028D-09
 f1  4    5 +  f2  1    6 +    52783181.46 C  4.32646D+06  2.56089D-08  1.03717D-09
                                           B  4.47224D+06  2.64719D-08  1.07212D-09
 f1  4    5 +  f2  2    6 +    52772114.66 C  4.62887D+06  2.74104D-08  1.11083D-09
                                           B  4.77722D+06  2.82889D-08  1.14643D-09
 f1  5    5 +  f2  1    6 +    52785920.02 C  7.07950D+08  4.19003D-06  1.69670D-07
                                           B  7.30929D+08  4.32603D-06  1.75178D-07
 f1  5    5 +  f2  2    6 +    52774853.22 C  4.07403D+09  2.41224D-05  9.77425D-07
                                           B  4.20462D+09  2.48957D-05  1.00876D-06
 f1  6    5 +  f2  1    6 +    52786485.19 C  2.05307D+08  1.21509D-06  4.92021D-08
                                           B  2.11933D+08  1.25431D-06  5.07902D-08
 f1  6    5 +  f2  2    6 +    52775418.39 C  8.32852D+09  4.93122D-05  1.99804D-06
                                           B  8.59571D+09  5.08943D-05  2.06214D-06
 f1  7    5 +  f2  1    6 +    52788232.99 C  1.71191D+08  1.01311D-06  4.10194D-08
                                           B  1.76763D+08  1.04609D-06  4.23545D-08
 f1  7    5 +  f2  2    6 +    52777166.19 C  4.03848D+08  2.39098D-06  9.68684D-08
                                           B  4.16777D+08  2.46753D-06  9.99694D-08
 f1  8    5 +  f2  1    6 +    52817760.36 C  2.60636D+09  1.54073D-05  6.22772D-07
                                           B  2.69429D+09  1.59270D-05  6.43781D-07
 f1  8    5 +  f2  2    6 +    52806693.56 C  5.56049D+06  3.28841D-08  1.33003D-09
                                           B  5.75005D+06  3.40051D-08  1.37537D-09
 f1  1    6 +  f2  1    4 +    52780628.89 C  7.83624D+09  5.48226D-05  2.22065D-06
                                           B  8.08950D+09  5.65944D-05  2.29242D-06
 f1  1    6 +  f2  2    4 +    52758806.37 C  4.62644D+04  3.23935D-10  1.31376D-11
                                           B  4.77873D+04  3.34598D-10  1.35701D-11
 f1  1    6 +  f2  3    4 +    52755165.24 C  4.85294D+05  3.39841D-09  1.37856D-10
                                           B  5.02088D+05  3.51602D-09  1.42626D-10
 f1  1    6 +  f2  4    4 +    52752582.58 C  3.71571D+04  2.60229D-10  1.05577D-11
                                           B  3.84110D+04  2.69011D-10  1.09139D-11
 f1  1    6 +  f2  5    4 +    52745433.90 C  1.60451D+01  1.12402D-13  4.56208D-15
                                           B  1.62146D+01  1.13589D-13  4.61026D-15
 f1  1    6 +  f2  6    4 +    52720118.37 C  1.49528D+06  1.04851D-08  4.26172D-10
                                           B  1.54162D+06  1.08100D-08  4.39381D-10
 f1  1    6 +  f2  7    4 +    52712140.41 C  9.16180D+02  6.42630D-12  2.61320D-13
                                           B  9.43033D+02  6.61465D-12  2.68979D-13
 f1  2    6 +  f2  1    4 +    52796146.75 C  3.88805D+04  2.71849D-10  1.10018D-11
                                           B  4.01608D+04  2.80801D-10  1.13641D-11
 f1  2    6 +  f2  2    4 +    52774324.22 C  2.40578D+08  1.68350D-06  6.82163D-08
                                           B  2.48337D+08  1.73779D-06  7.04162D-08
 f1  2    6 +  f2  3    4 +    52770683.10 C  2.43291D+08  1.70271D-06  6.90091D-08
                                           B  2.51058D+08  1.75708D-06  7.12124D-08
 f1  2    6 +  f2  4    4 +    52768100.44 C  2.54858D+09  1.78384D-05  7.23079D-07
                                           B  2.62966D+09  1.84060D-05  7.46084D-07
 f1  2    6 +  f2  5    4 +    52760951.76 C  1.61103D+09  1.12792D-05  4.57388D-07
                                           B  1.66188D+09  1.16352D-05  4.71825D-07
 f1  2    6 +  f2  6    4 +    52735636.23 C  1.13493D+07  7.95356D-08  3.22992D-09
                                           B  1.16961D+07  8.19660D-08  3.32863D-09
 f1  2    6 +  f2  7    4 +    52727658.27 C  7.52874D+08  5.27772D-06  2.14425D-07
                                           B  7.75660D+08  5.43746D-06  2.20914D-07
 f1  3    6 +  f2  1    4 +    52796582.22 C  1.83106D+04  1.28024D-10  5.18106D-12
                                           B  1.89139D+04  1.32242D-10  5.35176D-12
 f1  3    6 +  f2  2    4 +    52774759.69 C  1.89191D+08  1.32388D-06  5.36432D-08
                                           B  1.95242D+08  1.36622D-06  5.53588D-08
 f1  3    6 +  f2  3    4 +    52771118.57 C  1.26656D+07  8.86410D-08  3.59244D-09
                                           B  1.30688D+07  9.14627D-08  3.70680D-09
 f1  3    6 +  f2  4    4 +    52768535.91 C  1.69508D+09  1.18643D-05  4.80906D-07
                                           B  1.74892D+09  1.22411D-05  4.96180D-07
 f1  3    6 +  f2  5    4 +    52761387.23 C  2.55174D+09  1.78651D-05  7.24437D-07
                                           B  2.63211D+09  1.84278D-05  7.47254D-07
 f1  3    6 +  f2  6    4 +    52736071.70 C  2.76447D+06  1.93730D-08  7.86715D-10
                                           B  2.84881D+06  1.99641D-08  8.10716D-10
 f1  3    6 +  f2  7    4 +    52728093.74 C  1.37005D+09  9.60402D-06  3.90185D-07
                                           B  1.41140D+09  9.89386D-06  4.01960D-07
 f1  4    6 +  f2  1    4 +    52808187.14 C  5.20345D+05  3.63655D-09  1.47072D-10
                                           B  5.37726D+05  3.75802D-09  1.51984D-10
 f1  4    6 +  f2  2    4 +    52786364.61 C  3.78788D+06  2.64944D-08  1.07283D-09
                                           B  3.91195D+06  2.73622D-08  1.10797D-09
 f1  4    6 +  f2  3    4 +    52782723.49 C  3.73133D+09  2.61024D-05  1.05718D-06
                                           B  3.85222D+09  2.69481D-05  1.09143D-06
 f1  4    6 +  f2  4    4 +    52780140.83 C  6.57635D+08  4.60092D-06  1.86370D-07
                                           B  6.78896D+08  4.74967D-06  1.92396D-07
 f1  4    6 +  f2  5    4 +    52772992.14 C  5.60510D+07  3.92248D-07  1.58953D-08
                                           B  5.78595D+07  4.04905D-07  1.64082D-08
 f1  4    6 +  f2  6    4 +    52747676.62 C  2.31188D+09  1.61942D-05  6.57194D-07
                                           B  2.38361D+09  1.66967D-05  6.77584D-07
 f1  4    6 +  f2  7    4 +    52739698.66 C  9.74848D+06  6.83066D-08  2.77328D-09
                                           B  1.00411D+07  7.03571D-08  2.85653D-09
 f1  1    6 +  f2  1    5 +    52758638.21 C  1.52323D+06  1.06655D-08  4.32556D-10
                                           B  1.57337D+06  1.10165D-08  4.46794D-10
 f1  1    6 +  f2  2    5 +    52752395.98 C  2.79108D+06  1.95474D-08  7.93060D-10
                                           B  2.88331D+06  2.01933D-08  8.19265D-10
 f1  2    6 +  f2  1    5 +    52774156.07 C  6.57961D+09  4.60425D-05  1.86569D-06
                                           B  6.79041D+09  4.75176D-05  1.92546D-06
 f1  2    6 +  f2  2    5 +    52767913.84 C  1.45385D+08  1.01761D-06  4.12491D-08
                                           B  1.50005D+08  1.04994D-06  4.25598D-08
 f1  3    6 +  f2  1    5 +    52774591.54 C  3.23715D+09  2.26524D-05  9.17875D-07
                                           B  3.34083D+09  2.33779D-05  9.47273D-07
 f1  3    6 +  f2  2    5 +    52768349.31 C  3.39010D+07  2.37283D-07  9.61811D-09
                                           B  3.49638D+07  2.44722D-07  9.91963D-09
 f1  4    6 +  f2  1    5 +    52786196.45 C  4.72971D+08  3.30822D-06  1.33961D-07
                                           B  4.88395D+08  3.41611D-06  1.38329D-07
 f1  4    6 +  f2  2    5 +    52779954.23 C  1.97068D+09  1.37873D-05  5.58491D-07
                                           B  2.03428D+09  1.42322D-05  5.76514D-07
 f1  1    6 +  f2  1    6 +    52758455.97 C  0.00000D+00  0.00000D+00  0.00000D+00
                                           B  0.00000D+00  0.00000D+00  0.00000D+00
 f1  1    6 +  f2  2    6 +    52747389.17 C  0.00000D+00  0.00000D+00  0.00000D+00
                                           B  0.00000D+00  0.00000D+00  0.00000D+00
 f1  2    6 +  f2  1    6 +    52773973.83 C  0.00000D+00  0.00000D+00  0.00000D+00
                                           B  0.00000D+00  0.00000D+00  0.00000D+00
 f1  2    6 +  f2  2    6 +    52762907.03 C  0.00000D+00  0.00000D+00  0.00000D+00
                                           B  0.00000D+00  0.00000D+00  0.00000D+00
 f1  3    6 +  f2  1    6 +    52774409.30 C  0.00000D+00  0.00000D+00  0.00000D+00
                                           B  0.00000D+00  0.00000D+00  0.00000D+00
 f1  3    6 +  f2  2    6 +    52763342.50 C  0.00000D+00  0.00000D+00  0.00000D+00
                                           B  0.00000D+00  0.00000D+00  0.00000D+00
 f1  4    6 +  f2  1    6 +    52786014.21 C  0.00000D+00  0.00000D+00  0.00000D+00
                                           B  0.00000D+00  0.00000D+00  0.00000D+00
 f1  4    6 +  f2  2    6 +    52774947.41 C  0.00000D+00  0.00000D+00  0.00000D+00
                                           B  0.00000D+00  0.00000D+00  0.00000D+00
 f1  1    7 +  f2  1    5 +    52774046.58 C  3.43537D+08  2.77384D-06  1.12399D-07
                                           B  3.54589D+08  2.86308D-06  1.16015D-07
 f1  1    7 +  f2  2    5 +    52767804.35 C  4.89135D+09  3.95039D-05  1.60131D-06
                                           B  5.04698D+09  4.07608D-05  1.65226D-06
 f1  1    7 +  f2  1    6 +    52773864.33 C  1.03816D+10  8.38255D-05  3.39675D-06
                                           B  1.07142D+10  8.65108D-05  3.50556D-06
 f1  1    7 +  f2  2    6 +    52762797.53 C  2.02349D+07  1.63453D-07  6.62756D-09
                                           B  2.08956D+07  1.68790D-07  6.84397D-09
